# Supplementary material for: Sequence, structure prediction, and epitope analysis of the polymorphic membrane protein family in Chlamydia trachomatis
Source: PLoS One. 2024 Jun 11;19(6):e0304525. doi: 10.1371/journal.pone.0304525 (PMC11166332; doi:10.1371/journal.pone.0304525)
Supplement: S1 File — (HMM) [file pone.0304525.s001.hmm]

HMMER3/f [3.1b1 | February 2013]
NAME  Query
LENG  26
ALPH  amino
RF    no
MM    no
CONS  yes
CS    no
MAP   yes
DATE  Mon Aug 30 08:15:48 2021
NSEQ  301
EFFN  301.000000
CKSUM 3681055496
STATS LOCAL MSV       -6.8311  0.73002
STATS LOCAL VITERBI   -7.6361  0.73002
STATS LOCAL FORWARD   -3.2270  0.73002
HMM          A        C        D        E        F        G        H        I        K        L        M        N        P        Q        R        S        T        V        W        Y   
            m->m     m->i     m->d     i->m     i->i     d->m     d->d
  COMPO   2.35513  3.57868  3.42017  3.13333  2.93769  1.98887  4.73299  2.54165  3.16855  2.58347  4.84045  2.34637  4.11836  3.51817  4.11772  2.26292  2.61368  3.19084  6.18147  3.93049
          2.68618  4.42225  2.77519  2.73123  3.46354  2.40513  3.72494  3.29354  2.67741  2.69355  4.24690  2.90347  2.73739  3.18146  2.89801  2.37887  2.77519  2.98518  4.58477  3.61503
          0.00014  9.29260 10.01495  0.61958  0.77255  0.00000        *
      1   4.07626  8.97088  9.15233  9.23670  9.97088  0.03956  9.98711  9.51515  9.45316  9.19744  9.90417  4.99833  8.63777  5.07832  9.41647  7.26261  4.97748  8.46370 11.29887 10.31688      1 G - - -
          2.68618  4.42225  2.77519  2.73123  3.46354  2.40513  3.72494  3.29354  2.67741  2.69355  4.24690  2.90347  2.73739  3.18146  2.89801  2.37887  2.77519  2.98518  4.58477  3.61503
          0.00014  9.29260 10.01495  0.61958  0.77255  0.48576  0.95510
      2   4.20299  8.97778  9.74408  9.81418  9.99592  0.03451 10.12918  9.54408  9.63339  9.23159  9.93320  8.77929  8.67280  9.62126  9.48915  4.06381  7.67399  8.48395 11.30659 10.38551      2 G - - -
          2.68618  4.42225  2.77519  2.73123  3.46354  2.40513  3.72494  3.29354  2.67741  2.69355  4.24690  2.90347  2.73739  3.18146  2.89801  2.37887  2.77519  2.98518  4.58477  3.61503
          0.00014  9.29260 10.01495  0.61958  0.77255  0.48576  0.95510
      3   0.11362  8.93380  9.74690  9.81235  9.95616  2.77183 10.09699  9.49414  9.59037  5.37820  9.88539  8.74010  8.63343  9.58456  4.54579  4.41705  4.56115  5.09548 11.29026 10.34884      3 A - - -
          2.68618  4.42225  2.77519  2.73123  3.46354  2.40513  3.72494  3.29354  2.67741  2.69355  4.24690  2.90347  2.73739  3.18146  2.89801  2.37887  2.77519  2.98518  4.58477  3.61503
          0.00014  9.29260 10.01495  0.61958  0.77255  0.48576  0.95510
      4   5.27950  4.81370  8.95774  8.36908  4.85814  4.61259  8.57622  0.33813  8.17664  2.15964  7.37101  8.36837  8.53735  8.31537  8.19648  7.53116  7.18170  2.08779  5.65548  4.66069      4 I - - -
          2.68618  4.42225  2.77519  2.73123  3.46354  2.40513  3.72494  3.29354  2.67741  2.69355  4.24690  2.90347  2.73739  3.18146  2.89801  2.37887  2.77519  2.98518  4.58477  3.61503
          0.00014  9.29260 10.01495  0.61958  0.77255  0.48576  0.95510
      5   2.63387  1.92118  4.25008  7.77512  2.56946  3.22084  3.74913  3.53868  4.50676  1.86141  5.02155  4.72488  8.03627  3.85396  4.32010  2.26852  3.82599  3.50027  5.91329  1.50027      5 y - - -
          2.68618  4.42225  2.77519  2.73123  3.46354  2.40513  3.72494  3.29354  2.67741  2.69355  4.24690  2.90347  2.73739  3.18146  2.89801  2.37887  2.77519  2.98518  4.58477  3.61503
          0.00014  9.29260 10.01495  0.61958  0.77255  0.48576  0.95510
      6   1.80464  1.09088  5.68752  7.87873  3.30800  2.64988  8.02224  3.05155  4.98057  3.05604  4.45232  3.93389  8.05154  7.78881  7.66341  2.20938  2.61077  2.83497  8.51187  4.39151      6 c - - -
          2.64148  4.45793  2.74658  2.72814  3.47807  2.44081  3.76063  3.19145  2.71309  2.69394  4.28258  2.89325  2.76796  3.21714  2.93369  2.36045  2.72333  3.02086  4.62045  3.59423
          0.20256  1.73259  5.03108  1.91565  0.15929  0.48576  0.95510
      7   2.53403  8.81358  2.78153  2.63891  8.15996  2.41187  4.63359  2.77676  1.31899  3.48646  5.36915  3.87512  4.09700  2.92076  3.99981  2.45789  2.31437  3.65948  9.24549  5.91699     16 k - - -
          2.68594  4.33949  2.77713  2.73337  3.45646  2.41074  3.73056  3.29915  2.68302  2.69916  4.25251  2.90908  2.73148  3.18001  2.88370  2.37258  2.78081  2.99080  4.59038  3.62064
          0.17523  2.58469  2.46135  0.91088  0.51445  0.17980  1.80447
      8   3.60506  5.72606  2.66776  2.64978  5.40839  1.83955  5.04051  5.69312  2.45157  4.04089  7.77362  2.06915  3.61823  3.65994  4.10955  1.56773  1.99337  5.23482  9.16518  5.01267     20 s - - -
          2.68625  4.45429  2.78877  2.73398  3.49558  2.37125  3.75159  3.30693  2.68080  2.70111  4.27894  2.88112  2.70743  3.19624  2.91739  2.35857  2.76042  3.01723  4.61681  3.64707
          0.83446  1.16732  1.36770  1.33054  0.30698  0.02104  3.87161
      9   2.80215  3.83978  2.74159  2.61103  7.90677  2.01231  5.45026  4.31537  2.49654  4.12733  7.60069  2.20107  2.92350  4.24541  3.60553  1.70969  2.26759  3.74191  8.99227  4.20322     29 s - - -
          2.68618  4.42225  2.77519  2.73123  3.46354  2.40513  3.72494  3.29354  2.67741  2.69355  4.24690  2.90347  2.73739  3.18146  2.89801  2.37887  2.77519  2.98518  4.58477  3.61503
          0.00018  9.02724  9.74959  0.61958  0.77255  0.00787  4.84852
     10   2.88321  2.68637  8.49655  7.88007  2.36841  3.61445  5.13040  2.52364  4.65170  0.89796  4.12362  5.55819  8.05173  7.78957  4.79909  3.48630  4.10290  1.74443  8.51175  7.33614     30 l - - -
          2.68618  4.42225  2.77519  2.73123  3.46354  2.40513  3.72494  3.29354  2.67741  2.69355  4.24690  2.90347  2.73739  3.18146  2.89801  2.37887  2.77519  2.98518  4.58477  3.61503
          0.00014  9.29260 10.01495  0.61958  0.77255  0.48576  0.95510
     11   2.44261  8.80212  3.43066  2.77766  3.88417  4.92086  5.22959  3.41529  3.09181  3.14672  4.11543  3.48501  7.47823  3.89292  4.23600  1.29544  1.29948  3.56128  9.23909  5.03066     31 s - - -
          2.68618  4.42225  2.77519  2.73123  3.46354  2.40513  3.72494  3.29354  2.67741  2.69355  4.24690  2.90347  2.73739  3.18146  2.89801  2.37887  2.77519  2.98518  4.58477  3.61503
          0.00014  9.29260 10.01495  0.61958  0.77255  0.48576  0.95510
     12   3.90910  4.40519  8.48870  5.38642  2.09973  3.90952  8.02102  1.19557  4.92318  1.05143  7.00958  7.85215  3.49314  3.30635  4.57468  3.60648  4.92562  3.14097  8.51244  5.44348     32 l - - -
          2.68618  4.42225  2.77519  2.73123  3.46354  2.40513  3.72494  3.29354  2.67741  2.69355  4.24690  2.90347  2.73739  3.18146  2.89801  2.37887  2.77519  2.98518  4.58477  3.61503
          0.00014  9.29260 10.01495  0.61958  0.77255  0.48576  0.95510
     13   2.27276  4.25956  3.93210  2.22532  3.46819  4.11379  3.95198  4.02819  2.48888  3.15137  5.35848  3.92963  4.89981  2.88945  3.76196  1.39970  1.85353  3.64725  9.24853  5.35922     33 s - - -
          2.68618  4.42225  2.77519  2.73123  3.46354  2.40513  3.72494  3.29354  2.67741  2.69355  4.24690  2.90347  2.73739  3.18146  2.89801  2.37887  2.77519  2.98518  4.58477  3.61503
          0.00848  9.29260  4.78502  0.61958  0.77255  0.48576  0.95510
     14   2.12273  4.12102  1.74788  2.26161  8.15843  1.91819  4.44634  7.64539  4.08098  4.36595  4.65770  1.71567  4.09698  2.66782  4.82927  2.65970  3.94237  5.32245  9.24382  3.95859     34 n - - -
          2.68618  4.42225  2.77519  2.73123  3.46354  2.40513  3.72494  3.29354  2.67741  2.69355  4.24690  2.90347  2.73739  3.18146  2.89801  2.37887  2.77519  2.98518  4.58477  3.61503
          0.00014  9.28426 10.00660  0.61958  0.77255  1.48421  0.25706
     15   3.94959  3.94260  3.38381  3.73803  4.91488  3.01157  4.51544  3.51547  3.62698  3.42945  7.83857  0.60062  7.46934  4.48034  4.23567  2.36555  2.91236  4.34361  9.23263  4.52541     35 N - - -
          2.68618  4.42225  2.77519  2.73123  3.46354  2.40513  3.72494  3.29354  2.67741  2.69355  4.24690  2.90347  2.73739  3.18146  2.89801  2.37887  2.77519  2.98518  4.58477  3.61503
          0.00014  9.28426 10.00660  0.61958  0.77255  1.48421  0.25706
     16   3.28958  6.09780  3.14603  2.16009  5.28755  1.83647  3.96978  4.72431  2.18848  4.08465  7.85204  3.42895  4.10825  1.82416  3.75745  2.15789  2.29874  4.32343  5.41660  4.30885     36 q - - -
          2.67290  4.42912  2.77765  2.73810  3.47041  2.40516  3.71245  3.27980  2.68122  2.68861  4.25376  2.91033  2.74115  3.18833  2.90195  2.37104  2.77765  2.98527  4.59164  3.62190
          0.85285  2.14891  0.78265  0.68030  0.70616  0.15288  1.95355
     17   3.16316  4.77525  3.53559  2.26881  4.36592  0.79323  4.68465  5.38264  3.31428  2.46228  4.49615  3.96023  3.88416  4.09648  3.75404  2.73235  3.37608  4.88076  8.65808  3.99891     40 g - - -
          2.68618  4.42225  2.77519  2.73123  3.46354  2.40513  3.72494  3.29354  2.67741  2.69355  4.24690  2.90347  2.73739  3.18146  2.89801  2.37887  2.77519  2.98518  4.58477  3.61503
          0.00025  8.68866  9.41101  0.61958  0.77255  0.00950  4.66139
     18   3.73794  5.25556  2.40210  2.05716  4.27617  3.03554  4.50000  4.07240  4.04997  3.66316  7.85615  2.24897  2.38419  3.36249  3.84890  1.43121  2.41357  4.00534  4.50446  4.87089     41 s - - -
          2.68618  4.42225  2.77519  2.73123  3.46354  2.40513  3.72494  3.29354  2.67741  2.69355  4.24690  2.90347  2.73739  3.18146  2.89801  2.37887  2.77519  2.98518  4.58477  3.61503
          0.00014  9.29013 10.01248  0.61958  0.77255  0.55715  0.85060
     19   3.31552  4.06683  8.49574  4.66021  4.52721  4.20561  8.02157  1.17615  7.66051  1.41088  2.83315  7.85480  8.05074  7.78869  7.66303  4.26888  2.54312  1.72080  8.51073  3.65707     42 i - - -
          2.68618  4.42225  2.77519  2.73123  3.46354  2.40513  3.72494  3.29354  2.67741  2.69355  4.24690  2.90347  2.73739  3.18146  2.89801  2.37887  2.77519  2.98518  4.58477  3.61503
          0.03761  9.29134  3.30161  0.61958  0.77255  0.36449  1.18597
     20   3.22657  5.59685  3.42559  3.36642  3.49574  3.90529  5.23470  2.28599  3.93196  1.79513  7.73522  3.84754  4.10640  3.91328  3.81074  1.47655  2.06701  2.68973  9.14247  3.14559     43 s - - -
          2.68618  4.42225  2.77519  2.73123  3.46354  2.40513  3.72494  3.29354  2.67741  2.69355  4.24690  2.90347  2.73739  3.18146  2.89801  2.37887  2.77519  2.98518  4.58477  3.61503
          0.00014  9.25518  9.97752  0.61958  0.77255  2.63489  0.07443
     21   6.89211  4.80163  4.45691  8.29563  0.12326  8.08786  8.34036  2.96342  8.09197  5.00727  7.36376  8.24563  8.44529  8.20879  8.09686  4.85248  4.84257  4.29239  8.74255  5.40678     44 F - - -
          2.68618  4.42225  2.77519  2.73123  3.46354  2.40513  3.72494  3.29354  2.67741  2.69355  4.24690  2.90347  2.73739  3.18146  2.89801  2.37887  2.77519  2.98518  4.58477  3.61503
          0.00014  9.25518  9.97752  0.61958  0.77255  2.63489  0.07443
     22   2.59931  3.61650  3.12587  2.55501  4.69736  3.96616  4.46957  2.06857  2.91348  2.89959  5.00068  2.95220  7.44226  2.58581  4.04049  1.59032  2.20512  3.76680  9.20060  4.40633     45 s - - -
          2.68618  4.42225  2.77519  2.73123  3.46354  2.40513  3.72494  3.29354  2.67741  2.69355  4.24690  2.90347  2.73739  3.18146  2.89801  2.37887  2.77519  2.98518  4.58477  3.61503
          0.00270  9.25518  5.95020  0.61958  0.77255  2.63489  0.07443
     23   3.94500  8.78096  2.93190  2.44107  8.12743  1.44086  4.72859  5.91694  2.47672  4.58319  7.82125  1.26878  7.43379  3.30665  4.08440  2.19742  4.19783  4.51607  9.21280  3.70697     46 n - - -
          2.68618  4.42225  2.77519  2.73123  3.46354  2.40513  3.72494  3.29354  2.67741  2.69355  4.24690  2.90347  2.73739  3.18146  2.89801  2.37887  2.77519  2.98518  4.58477  3.61503
          0.00014  9.25261  9.97496  0.61958  0.77255  0.04327  3.16182
     24   4.11800  9.29624  7.64629  4.99299 10.04648  5.24261  9.38866  9.62416  8.78311  4.83348 10.01544  0.04592  8.65923  8.67736  9.24123  5.02845  7.83918  8.67469 11.34291 10.07024     47 N - - -
          2.68618  4.42225  2.77519  2.73123  3.46354  2.40513  3.72494  3.29354  2.67741  2.69355  4.24690  2.90347  2.73739  3.18146  2.89801  2.37887  2.77519  2.98518  4.58477  3.61503
          0.00014  9.29260 10.01495  0.61958  0.77255  0.48576  0.95510
     25   3.43900  5.52982  7.77209  3.96917  2.89984  3.94958  4.60841  2.26039  2.88696  2.69060  3.58724  4.09447  7.92119  2.90378  3.43148  1.77681  1.35438  3.12749  4.99387  3.78452     48 t - - -
          2.68618  4.42225  2.77519  2.73123  3.46354  2.40513  3.72494  3.29354  2.67741  2.69355  4.24690  2.90347  2.73739  3.18146  2.89801  2.37887  2.77519  2.98518  4.58477  3.61503
          0.00014  9.29260 10.01495  0.61958  0.77255  0.48576  0.95510
     26   0.85079  3.45115  7.35502  4.42508  5.76810  2.48883  4.25239  3.24034  4.35725  4.84888  4.78690  4.62353  7.80530  4.09850  5.49071  2.08763  2.09743  2.50504  8.71813  7.48832     49 a - - -
          2.68618  4.42225  2.77519  2.73123  3.46354  2.40513  3.72494  3.29354  2.67741  2.69355  4.24690  2.90347  2.73739  3.18146  2.89801  2.37887  2.77519  2.98518  4.58477  3.61503
          0.00009  9.29256        *  0.61958  0.77255  0.00000        *
//
