# Supplementary material for: Sequence, structure prediction, and epitope analysis of the polymorphic membrane protein family in Chlamydia trachomatis
Source: PLoS One. 2024 Jun 11;19(6):e0304525. doi: 10.1371/journal.pone.0304525 (PMC11166332; doi:10.1371/journal.pone.0304525)
Supplement: S2 File — (ZIP) [file pone.0304525.s002.zip]

Archive with 9 entries (9 files):
- PmpA_SerE_RoseTTAF.pdb
- PmpB_SerE_RoseTTAF.pdb
- PmpC_SerE_RoseTTAF.pdb
- PmpD_SerE_RoseTTAF.pdb
- PmpE_SerE_RoseTTAF.pdb
- PmpF_SerE_RoseTTAF.pdb
- PmpG_SerE_RoseTTAF.pdb
- PmpH_SerE_RoseTTAF.pdb
- PmpI_SerE_RoseTTAF.pdb
