# Supplementary material for: Sequence, structure prediction, and epitope analysis of the polymorphic membrane protein family in Chlamydia trachomatis
Source: PLoS One. 2024 Jun 11;19(6):e0304525. doi: 10.1371/journal.pone.0304525 (PMC11166332; doi:10.1371/journal.pone.0304525)
Supplement: S2 File — (ZIP) [file pone.0304525.s002.zip › PmpA_SerE_RoseTTAF.pdb]

AUTHOR BAKER-ROBETTA
REMARK ID 103741 MODEL 1 PmpA_SerE
HELIX    1   1 GLY A   12  THR A   17  1                                   6
HELIX    2   2 PRO A  409  PHE A  411  1                                   3
HELIX    3   3 GLY A  421  ASN A  423  1                                   3
HELIX    4   4 VAL A  432  ARG A  435  1                                   4
HELIX    5   5 MET A  483  SER A  485  1                                   3
HELIX    6   6 LEU A  538  GLU A  541  1                                   4
HELIX    7   7 ARG A  543  ALA A  546  1                                   4
HELIX    8   8 SER A  615  ARG A  617  1                                   3
HELIX    9   9 ALA A  621  HIS A  643  1                                  23
SHEET    1   1 1 GLU A  26  ILE A  31  0
SHEET    2   2 1 LYS A  35  SER A  39  0
SHEET    3   3 1 PHE A  53  ASN A  55  0
SHEET    4   4 1 GLY A  58  LEU A  63  0
SHEET    5   5 1 SER A  70  LYS A  74  0
SHEET    6   6 1 VAL A  85  SER A  87  0
SHEET    7   7 1 ILE A  91  THR A  94  0
SHEET    8   8 1 LYS A  98  PHE A 102  0
SHEET    9   9 1 PHE A 111  ALA A 113  0
SHEET   10  10 1 ILE A 117  LYS A 120  0
SHEET   11  11 1 HIS A 124  ARG A 128  0
SHEET   12  12 1 ILE A 131  LYS A 133  0
SHEET   13  13 1 ILE A 139  LEU A 141  0
SHEET   14  14 1 SER A 148  VAL A 152  0
SHEET   15  15 1 ALA A 157  THR A 161  0
SHEET   16  16 1 GLN A 164  VAL A 166  0
SHEET   17  17 1 ILE A 180  GLY A 182  0
SHEET   18  18 1 SER A 187  LEU A 192  0
SHEET   19  19 1 GLN A 196  GLU A 200  0
SHEET   20  20 1 ILE A 210  ASN A 212  0
SHEET   21  21 1 GLY A 215  LEU A 220  0
SHEET   22  22 1 LEU A 226  LYS A 229  0
SHEET   23  23 1 ILE A 240  THR A 242  0
SHEET   24  24 1 ASN A 244  LYS A 246  0
SHEET   25  25 1 ILE A 254  SER A 257  0
SHEET   26  26 1 ILE A 268  ALA A 270  0
SHEET   27  27 1 TYR A 272  ASN A 278  0
SHEET   28  28 1 ILE A 282  GLU A 285  0
SHEET   29  29 1 ILE A 296  SER A 298  0
SHEET   30  30 1 GLN A 300  ALA A 305  0
SHEET   31  31 1 THR A 308  SER A 312  0
SHEET   32  32 1 ILE A 324  LEU A 326  0
SHEET   33  33 1 SER A 332  ALA A 337  0
SHEET   34  34 1 ASN A 341  SER A 345  0
SHEET   35  35 1 THR A 348  HIS A 351  0
SHEET   36  36 1 LEU A 358  HIS A 361  0
SHEET   37  37 1 ILE A 364  ILE A 366  0
SHEET   38  38 1 LYS A 372  ALA A 377  0
SHEET   39  39 1 SER A 382  PHE A 385  0
SHEET   40  40 1 VAL A 389  ALA A 391  0
SHEET   41  41 1 ILE A 399  ILE A 401  0
SHEET   42  42 1 MET A 416  PHE A 419  0
SHEET   43  43 1 THR A 436  PHE A 439  0
SHEET   44  44 1 VAL A 443  LEU A 445  0
SHEET   45  45 1 THR A 449  ILE A 452  0
SHEET   46  46 1 HIS A 457  VAL A 460  0
SHEET   47  47 1 PHE A 463  GLN A 465  0
SHEET   48  48 1 ARG A 469  LEU A 472  0
SHEET   49  49 1 SER A 477  LEU A 480  0
SHEET   50  50 1 LEU A 497  ASN A 500  0
SHEET   51  51 1 LEU A 502  GLY A 505  0
SHEET   52  52 1 ALA A 515  ARG A 518  0
SHEET   53  53 1 LEU A 524  SER A 527  0
SHEET   54  54 1 SER A 531  HIS A 533  0
SHEET   55  55 1 TYR A 550  SER A 558  0
SHEET   56  56 1 GLY A 582  PRO A 590  0
SHEET   57  57 1 LYS A 597  PRO A 607  0
SHEET   58  58 1 PHE A 656  THR A 663  0
SHEET   59  59 1 GLU A 666  HIS A 670  0
SHEET   60  60 1 GLU A 675  THR A 692  0
SHEET   61  61 1 LEU A 695  VAL A 710  0
SHEET   62  62 1 HIS A 716  VAL A 731  0
SHEET   63  63 1 LEU A 735  ARG A 752  0
SHEET   64  64 1 THR A 760  GLU A 781  0
SHEET   65  65 1 MET A 786  GLN A 801  0
SHEET   66  66 1 PHE A 804  GLU A 806  0
SHEET   67  67 1 ARG A 812  PHE A 814  0
SHEET   68  68 1 THR A 817  CYS A 833  0
SHEET   69  69 1 ALA A 840  GLU A 856  0
SHEET   70  70 1 ALA A 862  LEU A 864  0
SHEET   71  71 1 SER A 881  ARG A 892  0
SHEET   72  72 1 CYS A 896  ARG A 907  0
SHEET   73  73 1 ASN A 911  GLY A 923  0
METHOD    ROSETTA provides both ab initio and
METHOD    comparative models of protein domains.
METHOD    Comparative models are built from structures
METHOD    detected and aligned by HHSEARCH, SPARKS, and
METHOD    Raptor. Loop regions are assembled from fragments and 
METHOD    optimized to fit the aligned template structures.
METHOD    De novo models are built using the Rosetta de
METHOD    novo protocol.  The procedure is fully automated.
PFRMAT TS
TARGET PmpA_SerE
ATOM      1  N   GLU A   1      -0.881   0.014  -1.055  1.00  1.21           N
ATOM      2  CA  GLU A   1      -0.230   0.379   0.199  1.00  1.21           C
ATOM      3  C   GLU A   1       0.549   1.671   0.020  1.00  1.21           C
ATOM      4  O   GLU A   1       0.871   2.056  -1.108  1.00  1.21           O
ATOM      5  CB  GLU A   1       0.706  -0.741   0.671  1.00  1.21           C
ATOM      6  CG  GLU A   1       0.001  -2.063   0.984  1.00  1.21           C
ATOM      7  CD  GLU A   1       0.934  -3.144   1.513  1.00  1.21           C
ATOM      8  OE1 GLU A   1       2.128  -3.009   1.367  1.00  1.21           O
ATOM      9  OE2 GLU A   1       0.440  -4.096   2.077  1.00  1.21           O
ATOM     10 1H   GLU A   1      -0.510  -0.865  -1.385  1.00  1.21           H
ATOM     11 2H   GLU A   1      -1.876  -0.071  -0.906  1.00  1.21           H
ATOM     12 3H   GLU A   1      -0.702   0.733  -1.741  1.00  1.21           H
ATOM     13  HA  GLU A   1      -0.991   0.544   0.963  1.00  1.21           H
ATOM     14 1HB  GLU A   1       1.464  -0.930  -0.088  1.00  1.21           H
ATOM     15 2HB  GLU A   1       1.222  -0.419   1.579  1.00  1.21           H
ATOM     16 1HG  GLU A   1      -0.782  -1.880   1.700  1.00  1.21           H
ATOM     17 2HG  GLU A   1      -0.470  -2.422   0.071  1.00  1.21           H
ATOM     18  N   MET A   2       0.849   2.344   1.124  1.00  1.26           N
ATOM     19  CA  MET A   2       1.601   3.600   1.055  1.00  1.26           C
ATOM     20  C   MET A   2       2.603   3.728   2.187  1.00  1.26           C
ATOM     21  O   MET A   2       2.253   3.553   3.349  1.00  1.26           O
ATOM     22  CB  MET A   2       0.627   4.786   1.071  1.00  1.26           C
ATOM     23  CG  MET A   2       1.281   6.188   1.059  1.00  1.26           C
ATOM     24  SD  MET A   2       0.052   7.523   0.886  1.00  1.26           S
ATOM     25  CE  MET A   2       1.004   9.024   1.028  1.00  1.26           C
ATOM     26  H   MET A   2       0.550   1.973   2.031  1.00  1.26           H
ATOM     27  HA  MET A   2       2.162   3.617   0.121  1.00  1.26           H
ATOM     28 1HB  MET A   2      -0.027   4.723   0.203  1.00  1.26           H
ATOM     29 2HB  MET A   2      -0.006   4.716   1.955  1.00  1.26           H
ATOM     30 1HG  MET A   2       1.829   6.341   1.992  1.00  1.26           H
ATOM     31 2HG  MET A   2       1.990   6.258   0.236  1.00  1.26           H
ATOM     32 1HE  MET A   2       0.338   9.886   0.936  1.00  1.26           H
ATOM     33 2HE  MET A   2       1.496   9.057   1.985  1.00  1.26           H
ATOM     34 3HE  MET A   2       1.752   9.056   0.237  1.00  1.26           H
ATOM     35  N   GLU A   3       3.845   4.051   1.856  1.00  1.36           N
ATOM     36  CA  GLU A   3       4.830   4.240   2.910  1.00  1.36           C
ATOM     37  C   GLU A   3       4.897   5.709   3.262  1.00  1.36           C
ATOM     38  O   GLU A   3       5.170   6.558   2.410  1.00  1.36           O
ATOM     39  CB  GLU A   3       6.224   3.744   2.491  1.00  1.36           C
ATOM     40  CG  GLU A   3       7.292   3.818   3.618  1.00  1.36           C
ATOM     41  CD  GLU A   3       8.676   3.369   3.179  1.00  1.36           C
ATOM     42  OE1 GLU A   3       8.882   3.226   1.997  1.00  1.36           O
ATOM     43  OE2 GLU A   3       9.513   3.120   4.032  1.00  1.36           O
ATOM     44  H   GLU A   3       4.100   4.171   0.885  1.00  1.36           H
ATOM     45  HA  GLU A   3       4.518   3.696   3.799  1.00  1.36           H
ATOM     46 1HB  GLU A   3       6.156   2.707   2.162  1.00  1.36           H
ATOM     47 2HB  GLU A   3       6.583   4.336   1.650  1.00  1.36           H
ATOM     48 1HG  GLU A   3       7.358   4.846   3.969  1.00  1.36           H
ATOM     49 2HG  GLU A   3       6.963   3.205   4.459  1.00  1.36           H
ATOM     50  N   LEU A   4       4.696   6.030   4.523  1.00  1.52           N
ATOM     51  CA  LEU A   4       4.747   7.416   4.952  1.00  1.52           C
ATOM     52  C   LEU A   4       6.205   7.735   5.261  1.00  1.52           C
ATOM     53  O   LEU A   4       6.608   7.882   6.411  1.00  1.52           O
ATOM     54  CB  LEU A   4       3.804   7.631   6.144  1.00  1.52           C
ATOM     55  CG  LEU A   4       2.299   7.326   5.834  1.00  1.52           C
ATOM     56  CD1 LEU A   4       1.442   7.474   7.089  1.00  1.52           C
ATOM     57  CD2 LEU A   4       1.828   8.294   4.756  1.00  1.52           C
ATOM     58  H   LEU A   4       4.515   5.301   5.207  1.00  1.52           H
ATOM     59  HA  LEU A   4       4.417   8.055   4.135  1.00  1.52           H
ATOM     60 1HB  LEU A   4       4.119   6.979   6.956  1.00  1.52           H
ATOM     61 2HB  LEU A   4       3.888   8.662   6.469  1.00  1.52           H
ATOM     62  HG  LEU A   4       2.204   6.297   5.474  1.00  1.52           H
ATOM     63 1HD1 LEU A   4       0.407   7.260   6.850  1.00  1.52           H
ATOM     64 2HD1 LEU A   4       1.770   6.793   7.841  1.00  1.52           H
ATOM     65 3HD1 LEU A   4       1.525   8.482   7.457  1.00  1.52           H
ATOM     66 1HD2 LEU A   4       0.793   8.112   4.500  1.00  1.52           H
ATOM     67 2HD2 LEU A   4       1.928   9.318   5.117  1.00  1.52           H
ATOM     68 3HD2 LEU A   4       2.450   8.155   3.874  1.00  1.52           H
ATOM     69  N   ALA A   5       6.984   7.789   4.180  1.00  1.72           N
ATOM     70  CA  ALA A   5       8.437   7.952   4.160  1.00  1.72           C
ATOM     71  C   ALA A   5       8.925   9.242   4.806  1.00  1.72           C
ATOM     72  O   ALA A   5      10.038   9.299   5.331  1.00  1.72           O
ATOM     73  CB  ALA A   5       8.926   7.899   2.727  1.00  1.72           C
ATOM     74  H   ALA A   5       6.496   7.641   3.295  1.00  1.72           H
ATOM     75  HA  ALA A   5       8.870   7.117   4.711  1.00  1.72           H
ATOM     76 1HB  ALA A   5      10.012   7.970   2.710  1.00  1.72           H
ATOM     77 2HB  ALA A   5       8.614   6.951   2.276  1.00  1.72           H
ATOM     78 3HB  ALA A   5       8.499   8.728   2.168  1.00  1.72           H
ATOM     79  N   ILE A   6       8.125  10.293   4.728  1.00  1.93           N
ATOM     80  CA  ILE A   6       8.526  11.575   5.281  1.00  1.93           C
ATOM     81  C   ILE A   6       8.438  11.559   6.794  1.00  1.93           C
ATOM     82  O   ILE A   6       7.407  11.199   7.350  1.00  1.93           O
ATOM     83  CB  ILE A   6       7.634  12.703   4.743  1.00  1.93           C
ATOM     84  CG1 ILE A   6       7.807  12.839   3.235  1.00  1.93           C
ATOM     85  CG2 ILE A   6       7.953  14.007   5.424  1.00  1.93           C
ATOM     86  CD1 ILE A   6       6.791  13.767   2.605  1.00  1.93           C
ATOM     87  H   ILE A   6       7.222  10.190   4.293  1.00  1.93           H
ATOM     88  HA  ILE A   6       9.558  11.772   4.997  1.00  1.93           H
ATOM     89  HB  ILE A   6       6.590  12.454   4.929  1.00  1.93           H
ATOM     90 1HG1 ILE A   6       8.806  13.223   3.029  1.00  1.93           H
ATOM     91 2HG1 ILE A   6       7.712  11.856   2.775  1.00  1.93           H
ATOM     92 1HG2 ILE A   6       7.304  14.760   5.020  1.00  1.93           H
ATOM     93 2HG2 ILE A   6       7.789  13.919   6.498  1.00  1.93           H
ATOM     94 3HG2 ILE A   6       8.990  14.278   5.237  1.00  1.93           H
ATOM     95 1HD1 ILE A   6       6.968  13.825   1.531  1.00  1.93           H
ATOM     96 2HD1 ILE A   6       5.786  13.385   2.787  1.00  1.93           H
ATOM     97 3HD1 ILE A   6       6.885  14.761   3.040  1.00  1.93           H
ATOM     98  N   SER A   7       9.514  11.966   7.463  1.00  2.09           N
ATOM     99  CA  SER A   7       9.482  12.011   8.913  1.00  2.09           C
ATOM    100  C   SER A   7       9.393  13.460   9.351  1.00  2.09           C
ATOM    101  O   SER A   7       8.355  14.101   9.185  1.00  2.09           O
ATOM    102  CB  SER A   7      10.753  11.379   9.464  1.00  2.09           C
ATOM    103  OG  SER A   7      11.898  12.117   9.087  1.00  2.09           O
ATOM    104  H   SER A   7      10.345  12.241   6.962  1.00  2.09           H
ATOM    105  HA  SER A   7       8.606  11.470   9.269  1.00  2.09           H
ATOM    106 1HB  SER A   7      10.701  11.319  10.546  1.00  2.09           H
ATOM    107 2HB  SER A   7      10.835  10.370   9.084  1.00  2.09           H
ATOM    108  HG  SER A   7      11.937  12.066   8.127  1.00  2.09           H
ATOM    109  N   GLY A   8      10.509  13.995   9.842  1.00  2.18           N
ATOM    110  CA  GLY A   8      10.603  15.401  10.201  1.00  2.18           C
ATOM    111  C   GLY A   8       9.388  15.888  10.974  1.00  2.18           C
ATOM    112  O   GLY A   8       8.955  15.290  11.964  1.00  2.18           O
ATOM    113  H   GLY A   8      11.320  13.401   9.960  1.00  2.18           H
ATOM    114 1HA  GLY A   8      11.501  15.557  10.799  1.00  2.18           H
ATOM    115 2HA  GLY A   8      10.717  15.995   9.295  1.00  2.18           H
ATOM    116  N   HIS A   9       8.878  17.012  10.484  1.00  2.19           N
ATOM    117  CA  HIS A   9       7.684  17.689  10.957  1.00  2.19           C
ATOM    118  C   HIS A   9       7.078  18.466   9.795  1.00  2.19           C
ATOM    119  O   HIS A   9       7.719  19.363   9.241  1.00  2.19           O
ATOM    120  CB  HIS A   9       8.026  18.603  12.147  1.00  2.19           C
ATOM    121  CG  HIS A   9       6.867  19.345  12.772  1.00  2.19           C
ATOM    122  ND1 HIS A   9       7.050  20.299  13.761  1.00  2.19           N
ATOM    123  CD2 HIS A   9       5.538  19.316  12.530  1.00  2.19           C
ATOM    124  CE1 HIS A   9       5.880  20.813  14.091  1.00  2.19           C
ATOM    125  NE2 HIS A   9       4.956  20.239  13.352  1.00  2.19           N
ATOM    126  H   HIS A   9       9.343  17.412   9.684  1.00  2.19           H
ATOM    127  HA  HIS A   9       6.947  16.962  11.267  1.00  2.19           H
ATOM    128 1HB  HIS A   9       8.489  18.003  12.930  1.00  2.19           H
ATOM    129 2HB  HIS A   9       8.760  19.341  11.831  1.00  2.19           H
ATOM    130  HD2 HIS A   9       5.009  18.699  11.812  1.00  2.19           H
ATOM    131  HE1 HIS A   9       5.709  21.592  14.834  1.00  2.19           H
ATOM    132  HE2 HIS A   9       3.964  20.435  13.349  1.00  2.19           H
ATOM    133  N   LYS A  10       5.856  18.095   9.408  1.00  2.19           N
ATOM    134  CA  LYS A  10       5.159  18.710   8.280  1.00  2.19           C
ATOM    135  C   LYS A  10       3.809  19.291   8.674  1.00  2.19           C
ATOM    136  O   LYS A  10       3.173  18.839   9.636  1.00  2.19           O
ATOM    137  CB  LYS A  10       4.989  17.700   7.160  1.00  2.19           C
ATOM    138  CG  LYS A  10       6.270  17.171   6.554  1.00  2.19           C
ATOM    139  CD  LYS A  10       6.977  18.283   5.785  1.00  2.19           C
ATOM    140  CE  LYS A  10       8.207  17.788   5.040  1.00  2.19           C
ATOM    141  NZ  LYS A  10       8.921  18.912   4.355  1.00  2.19           N
ATOM    142  H   LYS A  10       5.382  17.340   9.912  1.00  2.19           H
ATOM    143  HA  LYS A  10       5.765  19.535   7.903  1.00  2.19           H
ATOM    144 1HB  LYS A  10       4.474  16.849   7.544  1.00  2.19           H
ATOM    145 2HB  LYS A  10       4.382  18.139   6.364  1.00  2.19           H
ATOM    146 1HG  LYS A  10       6.928  16.776   7.331  1.00  2.19           H
ATOM    147 2HG  LYS A  10       6.025  16.374   5.878  1.00  2.19           H
ATOM    148 1HD  LYS A  10       6.275  18.728   5.069  1.00  2.19           H
ATOM    149 2HD  LYS A  10       7.281  19.064   6.486  1.00  2.19           H
ATOM    150 1HE  LYS A  10       8.886  17.311   5.748  1.00  2.19           H
ATOM    151 2HE  LYS A  10       7.902  17.056   4.293  1.00  2.19           H
ATOM    152 1HZ  LYS A  10       9.731  18.556   3.868  1.00  2.19           H
ATOM    153 2HZ  LYS A  10       8.292  19.353   3.692  1.00  2.19           H
ATOM    154 3HZ  LYS A  10       9.211  19.593   5.044  1.00  2.19           H
ATOM    155  N   GLN A  11       3.351  20.278   7.908  1.00  2.25           N
ATOM    156  CA  GLN A  11       2.072  20.900   8.218  1.00  2.25           C
ATOM    157  C   GLN A  11       1.004  20.684   7.162  1.00  2.25           C
ATOM    158  O   GLN A  11       1.294  20.423   5.999  1.00  2.25           O
ATOM    159  CB  GLN A  11       2.241  22.414   8.436  1.00  2.25           C
ATOM    160  CG  GLN A  11       3.093  22.803   9.640  1.00  2.25           C
ATOM    161  CD  GLN A  11       3.179  24.327   9.828  1.00  2.25           C
ATOM    162  OE1 GLN A  11       3.313  25.086   8.861  1.00  2.25           O
ATOM    163  NE2 GLN A  11       3.101  24.775  11.077  1.00  2.25           N
ATOM    164  H   GLN A  11       3.898  20.617   7.100  1.00  2.25           H
ATOM    165  HA  GLN A  11       1.716  20.462   9.140  1.00  2.25           H
ATOM    166 1HB  GLN A  11       2.684  22.859   7.540  1.00  2.25           H
ATOM    167 2HB  GLN A  11       1.258  22.865   8.581  1.00  2.25           H
ATOM    168 1HG  GLN A  11       2.639  22.373  10.535  1.00  2.25           H
ATOM    169 2HG  GLN A  11       4.103  22.413   9.506  1.00  2.25           H
ATOM    170 1HE2 GLN A  11       3.149  25.757  11.260  1.00  2.25           H
ATOM    171 2HE2 GLN A  11       2.992  24.132  11.834  1.00  2.25           H
ATOM    172  N   GLY A  12      -0.249  20.874   7.552  1.00  2.38           N
ATOM    173  CA  GLY A  12      -1.364  20.836   6.606  1.00  2.38           C
ATOM    174  C   GLY A  12      -1.136  21.869   5.509  1.00  2.38           C
ATOM    175  O   GLY A  12      -1.468  21.662   4.345  1.00  2.38           O
ATOM    176  H   GLY A  12      -0.420  21.045   8.543  1.00  2.38           H
ATOM    177 1HA  GLY A  12      -1.459  19.841   6.176  1.00  2.38           H
ATOM    178 2HA  GLY A  12      -2.287  21.060   7.132  1.00  2.38           H
ATOM    179  N   LYS A  13      -0.466  22.951   5.890  1.00  2.57           N
ATOM    180  CA  LYS A  13      -0.096  24.099   5.070  1.00  2.57           C
ATOM    181  C   LYS A  13       0.890  23.755   3.953  1.00  2.57           C
ATOM    182  O   LYS A  13       1.089  24.548   3.033  1.00  2.57           O
ATOM    183  CB  LYS A  13       0.419  25.189   5.989  1.00  2.57           C
ATOM    184  CG  LYS A  13      -0.701  25.727   6.860  1.00  2.57           C
ATOM    185  CD  LYS A  13      -0.244  26.759   7.847  1.00  2.57           C
ATOM    186  CE  LYS A  13      -1.434  27.251   8.650  1.00  2.57           C
ATOM    187  NZ  LYS A  13      -1.032  28.155   9.753  1.00  2.57           N
ATOM    188  H   LYS A  13      -0.226  22.993   6.869  1.00  2.57           H
ATOM    189  HA  LYS A  13      -0.992  24.478   4.589  1.00  2.57           H
ATOM    190 1HB  LYS A  13       1.211  24.796   6.631  1.00  2.57           H
ATOM    191 2HB  LYS A  13       0.835  26.006   5.402  1.00  2.57           H
ATOM    192 1HG  LYS A  13      -1.482  26.156   6.231  1.00  2.57           H
ATOM    193 2HG  LYS A  13      -1.138  24.895   7.425  1.00  2.57           H
ATOM    194 1HD  LYS A  13       0.482  26.314   8.538  1.00  2.57           H
ATOM    195 2HD  LYS A  13       0.225  27.595   7.332  1.00  2.57           H
ATOM    196 1HE  LYS A  13      -2.114  27.781   7.987  1.00  2.57           H
ATOM    197 2HE  LYS A  13      -1.957  26.391   9.074  1.00  2.57           H
ATOM    198 1HZ  LYS A  13      -1.848  28.430  10.265  1.00  2.57           H
ATOM    199 2HZ  LYS A  13      -0.414  27.631  10.393  1.00  2.57           H
ATOM    200 3HZ  LYS A  13      -0.557  28.960   9.404  1.00  2.57           H
ATOM    201  N   ASP A  14       1.482  22.557   4.010  1.00  2.76           N
ATOM    202  CA  ASP A  14       2.389  22.080   2.977  1.00  2.76           C
ATOM    203  C   ASP A  14       1.550  21.370   1.898  1.00  2.76           C
ATOM    204  O   ASP A  14       2.068  20.835   0.910  1.00  2.76           O
ATOM    205  CB  ASP A  14       3.440  21.141   3.584  1.00  2.76           C
ATOM    206  CG  ASP A  14       4.420  21.858   4.524  1.00  2.76           C
ATOM    207  OD1 ASP A  14       4.849  22.933   4.181  1.00  2.76           O
ATOM    208  OD2 ASP A  14       4.718  21.334   5.592  1.00  2.76           O
ATOM    209  H   ASP A  14       1.293  21.930   4.788  1.00  2.76           H
ATOM    210  HA  ASP A  14       2.893  22.932   2.523  1.00  2.76           H
ATOM    211 1HB  ASP A  14       2.940  20.345   4.135  1.00  2.76           H
ATOM    212 2HB  ASP A  14       4.009  20.670   2.787  1.00  2.76           H
ATOM    213  N   ARG A  15       0.231  21.355   2.124  1.00  2.91           N
ATOM    214  CA  ARG A  15      -0.824  20.826   1.268  1.00  2.91           C
ATOM    215  C   ARG A  15      -0.563  19.467   0.657  1.00  2.91           C
ATOM    216  O   ARG A  15      -1.103  18.459   1.106  1.00  2.91           O
ATOM    217  CB  ARG A  15      -1.128  21.800   0.127  1.00  2.91           C
ATOM    218  CG  ARG A  15      -2.357  21.438  -0.739  1.00  2.91           C
ATOM    219  CD  ARG A  15      -2.528  22.363  -1.919  1.00  2.91           C
ATOM    220  NE  ARG A  15      -1.496  22.134  -2.941  1.00  2.91           N
ATOM    221  CZ  ARG A  15      -1.139  22.993  -3.920  1.00  2.91           C
ATOM    222  NH1 ARG A  15      -1.724  24.174  -4.022  1.00  2.91           N
ATOM    223  NH2 ARG A  15      -0.189  22.638  -4.780  1.00  2.91           N
ATOM    224  H   ARG A  15      -0.112  21.773   2.983  1.00  2.91           H
ATOM    225  HA  ARG A  15      -1.722  20.750   1.882  1.00  2.91           H
ATOM    226 1HB  ARG A  15      -1.306  22.788   0.547  1.00  2.91           H
ATOM    227 2HB  ARG A  15      -0.270  21.883  -0.537  1.00  2.91           H
ATOM    228 1HG  ARG A  15      -2.236  20.424  -1.131  1.00  2.91           H
ATOM    229 2HG  ARG A  15      -3.257  21.483  -0.127  1.00  2.91           H
ATOM    230 1HD  ARG A  15      -3.502  22.193  -2.374  1.00  2.91           H
ATOM    231 2HD  ARG A  15      -2.455  23.396  -1.586  1.00  2.91           H
ATOM    232  HE  ARG A  15      -1.025  21.217  -2.939  1.00  2.91           H
ATOM    233 1HH1 ARG A  15      -2.445  24.437  -3.366  1.00  2.91           H
ATOM    234 2HH1 ARG A  15      -1.452  24.811  -4.756  1.00  2.91           H
ATOM    235 1HH2 ARG A  15       0.278  21.707  -4.678  1.00  2.91           H
ATOM    236 2HH2 ARG A  15       0.091  23.261  -5.514  1.00  2.91           H
ATOM    237  N   ASP A  16       0.303  19.421  -0.346  1.00  2.95           N
ATOM    238  CA  ASP A  16       0.546  18.223  -1.144  1.00  2.95           C
ATOM    239  C   ASP A  16       1.073  17.081  -0.302  1.00  2.95           C
ATOM    240  O   ASP A  16       0.875  15.909  -0.622  1.00  2.95           O
ATOM    241  CB  ASP A  16       1.493  18.571  -2.281  1.00  2.95           C
ATOM    242  CG  ASP A  16       0.774  19.462  -3.273  1.00  2.95           C
ATOM    243  OD1 ASP A  16      -0.426  19.547  -3.162  1.00  2.95           O
ATOM    244  OD2 ASP A  16       1.383  20.092  -4.098  1.00  2.95           O
ATOM    245  H   ASP A  16       0.827  20.263  -0.550  1.00  2.95           H
ATOM    246  HA  ASP A  16      -0.403  17.906  -1.578  1.00  2.95           H
ATOM    247 1HB  ASP A  16       2.366  19.096  -1.886  1.00  2.95           H
ATOM    248 2HB  ASP A  16       1.836  17.663  -2.777  1.00  2.95           H
ATOM    249  N   THR A  17       1.729  17.435   0.790  1.00  2.86           N
ATOM    250  CA  THR A  17       2.255  16.447   1.715  1.00  2.86           C
ATOM    251  C   THR A  17       1.131  15.600   2.333  1.00  2.86           C
ATOM    252  O   THR A  17       1.317  14.402   2.564  1.00  2.86           O
ATOM    253  CB  THR A  17       3.071  17.110   2.823  1.00  2.86           C
ATOM    254  OG1 THR A  17       4.182  17.810   2.235  1.00  2.86           O
ATOM    255  CG2 THR A  17       3.580  16.067   3.787  1.00  2.86           C
ATOM    256  H   THR A  17       1.854  18.437   0.954  1.00  2.86           H
ATOM    257  HA  THR A  17       2.912  15.776   1.162  1.00  2.86           H
ATOM    258  HB  THR A  17       2.442  17.822   3.362  1.00  2.86           H
ATOM    259  HG1 THR A  17       3.849  18.521   1.672  1.00  2.86           H
ATOM    260 1HG2 THR A  17       4.146  16.549   4.558  1.00  2.86           H
ATOM    261 2HG2 THR A  17       2.737  15.543   4.229  1.00  2.86           H
ATOM    262 3HG2 THR A  17       4.210  15.356   3.263  1.00  2.86           H
ATOM    263  N   PHE A  18       0.002  16.240   2.685  1.00  2.67           N
ATOM    264  CA  PHE A  18      -1.093  15.513   3.322  1.00  2.67           C
ATOM    265  C   PHE A  18      -2.421  15.623   2.580  1.00  2.67           C
ATOM    266  O   PHE A  18      -3.108  14.627   2.412  1.00  2.67           O
ATOM    267  CB  PHE A  18      -1.315  15.993   4.748  1.00  2.67           C
ATOM    268  CG  PHE A  18      -0.142  15.828   5.626  1.00  2.67           C
ATOM    269  CD1 PHE A  18       0.521  16.933   6.118  1.00  2.67           C
ATOM    270  CD2 PHE A  18       0.309  14.572   5.962  1.00  2.67           C
ATOM    271  CE1 PHE A  18       1.586  16.779   6.946  1.00  2.67           C
ATOM    272  CE2 PHE A  18       1.389  14.411   6.775  1.00  2.67           C
ATOM    273  CZ  PHE A  18       2.027  15.515   7.280  1.00  2.67           C
ATOM    274  H   PHE A  18      -0.118  17.213   2.423  1.00  2.67           H
ATOM    275  HA  PHE A  18      -0.820  14.462   3.356  1.00  2.67           H
ATOM    276 1HB  PHE A  18      -1.589  17.047   4.740  1.00  2.67           H
ATOM    277 2HB  PHE A  18      -2.145  15.435   5.185  1.00  2.67           H
ATOM    278  HD1 PHE A  18       0.172  17.935   5.851  1.00  2.67           H
ATOM    279  HD2 PHE A  18      -0.211  13.705   5.570  1.00  2.67           H
ATOM    280  HE1 PHE A  18       2.082  17.653   7.338  1.00  2.67           H
ATOM    281  HE2 PHE A  18       1.734  13.412   7.034  1.00  2.67           H
ATOM    282  HZ  PHE A  18       2.879  15.385   7.948  1.00  2.67           H
ATOM    283  N   THR A  19      -2.798  16.837   2.166  1.00  2.42           N
ATOM    284  CA  THR A  19      -4.038  17.111   1.434  1.00  2.42           C
ATOM    285  C   THR A  19      -5.175  16.114   1.663  1.00  2.42           C
ATOM    286  O   THR A  19      -5.759  15.653   0.686  1.00  2.42           O
ATOM    287  CB  THR A  19      -3.760  17.247  -0.086  1.00  2.42           C
ATOM    288  OG1 THR A  19      -4.980  17.573  -0.764  1.00  2.42           O
ATOM    289  CG2 THR A  19      -3.146  15.978  -0.672  1.00  2.42           C
ATOM    290  H   THR A  19      -2.171  17.616   2.303  1.00  2.42           H
ATOM    291  HA  THR A  19      -4.397  18.084   1.769  1.00  2.42           H
ATOM    292  HB  THR A  19      -3.069  18.062  -0.247  1.00  2.42           H
ATOM    293  HG1 THR A  19      -5.607  16.853  -0.645  1.00  2.42           H
ATOM    294 1HG2 THR A  19      -2.964  16.124  -1.734  1.00  2.42           H
ATOM    295 2HG2 THR A  19      -2.199  15.760  -0.179  1.00  2.42           H
ATOM    296 3HG2 THR A  19      -3.832  15.142  -0.531  1.00  2.42           H
ATOM    297  N   MET A  20      -5.502  15.795   2.932  1.00  2.18           N
ATOM    298  CA  MET A  20      -6.499  14.763   3.237  1.00  2.18           C
ATOM    299  C   MET A  20      -6.062  13.450   2.624  1.00  2.18           C
ATOM    300  O   MET A  20      -6.587  13.063   1.567  1.00  2.18           O
ATOM    301  CB  MET A  20      -7.894  15.088   2.690  1.00  2.18           C
ATOM    302  CG  MET A  20      -8.585  16.275   3.266  1.00  2.18           C
ATOM    303  SD  MET A  20     -10.238  16.433   2.575  1.00  2.18           S
ATOM    304  CE  MET A  20      -9.869  16.965   0.915  1.00  2.18           C
ATOM    305  H   MET A  20      -4.998  16.230   3.685  1.00  2.18           H
ATOM    306  HA  MET A  20      -6.551  14.626   4.318  1.00  2.18           H
ATOM    307 1HB  MET A  20      -7.877  15.196   1.618  1.00  2.18           H
ATOM    308 2HB  MET A  20      -8.542  14.233   2.895  1.00  2.18           H
ATOM    309 1HG  MET A  20      -8.666  16.171   4.349  1.00  2.18           H
ATOM    310 2HG  MET A  20      -8.023  17.181   3.046  1.00  2.18           H
ATOM    311 1HE  MET A  20     -10.799  17.102   0.363  1.00  2.18           H
ATOM    312 2HE  MET A  20      -9.321  17.907   0.946  1.00  2.18           H
ATOM    313 3HE  MET A  20      -9.260  16.208   0.416  1.00  2.18           H
ATOM    314  N   ILE A  21      -5.071  12.764   3.210  1.00  1.96           N
ATOM    315  CA  ILE A  21      -4.585  11.621   2.465  1.00  1.96           C
ATOM    316  C   ILE A  21      -5.703  10.615   2.411  1.00  1.96           C
ATOM    317  O   ILE A  21      -5.980   9.889   3.369  1.00  1.96           O
ATOM    318  CB  ILE A  21      -3.346  10.940   3.106  1.00  1.96           C
ATOM    319  CG1 ILE A  21      -2.167  11.874   3.186  1.00  1.96           C
ATOM    320  CG2 ILE A  21      -2.963   9.743   2.295  1.00  1.96           C
ATOM    321  CD1 ILE A  21      -0.979  11.325   3.941  1.00  1.96           C
ATOM    322  H   ILE A  21      -4.678  13.046   4.105  1.00  1.96           H
ATOM    323  HA  ILE A  21      -4.336  11.935   1.453  1.00  1.96           H
ATOM    324  HB  ILE A  21      -3.591  10.636   4.115  1.00  1.96           H
ATOM    325 1HG1 ILE A  21      -1.858  12.140   2.176  1.00  1.96           H
ATOM    326 2HG1 ILE A  21      -2.479  12.763   3.706  1.00  1.96           H
ATOM    327 1HG2 ILE A  21      -2.111   9.268   2.756  1.00  1.96           H
ATOM    328 2HG2 ILE A  21      -3.797   9.058   2.253  1.00  1.96           H
ATOM    329 3HG2 ILE A  21      -2.703  10.057   1.285  1.00  1.96           H
ATOM    330 1HD1 ILE A  21      -0.183  12.068   3.952  1.00  1.96           H
ATOM    331 2HD1 ILE A  21      -1.274  11.106   4.945  1.00  1.96           H
ATOM    332 3HD1 ILE A  21      -0.620  10.421   3.452  1.00  1.96           H
ATOM    333  N   SER A  22      -6.323  10.581   1.240  1.00  1.76           N
ATOM    334  CA  SER A  22      -7.476   9.766   0.962  1.00  1.76           C
ATOM    335  C   SER A  22      -7.067   8.404   0.440  1.00  1.76           C
ATOM    336  O   SER A  22      -6.344   8.278  -0.552  1.00  1.76           O
ATOM    337  CB  SER A  22      -8.398  10.501   0.007  1.00  1.76           C
ATOM    338  OG  SER A  22      -8.886  11.694   0.624  1.00  1.76           O
ATOM    339  H   SER A  22      -6.021  11.268   0.564  1.00  1.76           H
ATOM    340  HA  SER A  22      -8.014   9.634   1.888  1.00  1.76           H
ATOM    341 1HB  SER A  22      -7.857  10.750  -0.904  1.00  1.76           H
ATOM    342 2HB  SER A  22      -9.230   9.856  -0.266  1.00  1.76           H
ATOM    343  HG  SER A  22      -8.076  12.211   0.890  1.00  1.76           H
ATOM    344  N   SER A  23      -7.533   7.397   1.146  1.00  1.56           N
ATOM    345  CA  SER A  23      -7.245   6.001   0.893  1.00  1.56           C
ATOM    346  C   SER A  23      -8.092   5.400  -0.218  1.00  1.56           C
ATOM    347  O   SER A  23      -9.095   5.977  -0.645  1.00  1.56           O
ATOM    348  CB  SER A  23      -7.481   5.228   2.132  1.00  1.56           C
ATOM    349  OG  SER A  23      -6.611   5.590   3.161  1.00  1.56           O
ATOM    350  H   SER A  23      -8.111   7.632   1.952  1.00  1.56           H
ATOM    351  HA  SER A  23      -6.196   5.912   0.612  1.00  1.56           H
ATOM    352 1HB  SER A  23      -8.468   5.444   2.423  1.00  1.56           H
ATOM    353 2HB  SER A  23      -7.415   4.163   1.927  1.00  1.56           H
ATOM    354  HG  SER A  23      -5.775   5.763   2.744  1.00  1.56           H
ATOM    355  N   CYS A  24      -7.647   4.248  -0.702  1.00  1.38           N
ATOM    356  CA  CYS A  24      -8.346   3.525  -1.758  1.00  1.38           C
ATOM    357  C   CYS A  24      -9.540   2.750  -1.170  1.00  1.38           C
ATOM    358  O   CYS A  24      -9.588   2.549   0.044  1.00  1.38           O
ATOM    359  CB  CYS A  24      -7.406   2.546  -2.457  1.00  1.38           C
ATOM    360  SG  CYS A  24      -7.084   1.076  -1.532  1.00  1.38           S
ATOM    361  H   CYS A  24      -6.818   3.826  -0.280  1.00  1.38           H
ATOM    362  HA  CYS A  24      -8.677   4.262  -2.482  1.00  1.38           H
ATOM    363 1HB  CYS A  24      -7.789   2.261  -3.425  1.00  1.38           H
ATOM    364 2HB  CYS A  24      -6.453   3.041  -2.624  1.00  1.38           H
ATOM    365  HG  CYS A  24      -8.334   0.571  -1.623  1.00  1.38           H
ATOM    366  N   PRO A  25     -10.529   2.351  -1.993  1.00  1.21           N
ATOM    367  CA  PRO A  25     -11.620   1.462  -1.634  1.00  1.21           C
ATOM    368  C   PRO A  25     -11.058   0.148  -1.143  1.00  1.21           C
ATOM    369  O   PRO A  25      -9.916  -0.188  -1.454  1.00  1.21           O
ATOM    370  CB  PRO A  25     -12.381   1.290  -2.950  1.00  1.21           C
ATOM    371  CG  PRO A  25     -12.077   2.547  -3.729  1.00  1.21           C
ATOM    372  CD  PRO A  25     -10.651   2.908  -3.362  1.00  1.21           C
ATOM    373  HA  PRO A  25     -12.224   1.929  -0.863  1.00  1.21           H
ATOM    374 1HB  PRO A  25     -12.055   0.370  -3.454  1.00  1.21           H
ATOM    375 2HB  PRO A  25     -13.455   1.172  -2.734  1.00  1.21           H
ATOM    376 1HG  PRO A  25     -12.201   2.361  -4.808  1.00  1.21           H
ATOM    377 2HG  PRO A  25     -12.794   3.337  -3.462  1.00  1.21           H
ATOM    378 1HD  PRO A  25      -9.953   2.434  -4.054  1.00  1.21           H
ATOM    379 2HD  PRO A  25     -10.586   4.002  -3.363  1.00  1.21           H
ATOM    380  N   GLU A  26     -11.829  -0.552  -0.306  1.00  1.07           N
ATOM    381  CA  GLU A  26     -11.469  -1.848   0.309  1.00  1.07           C
ATOM    382  C   GLU A  26     -10.498  -1.615   1.470  1.00  1.07           C
ATOM    383  O   GLU A  26     -10.811  -1.958   2.616  1.00  1.07           O
ATOM    384  CB  GLU A  26     -10.900  -2.855  -0.708  1.00  1.07           C
ATOM    385  CG  GLU A  26     -11.921  -3.315  -1.767  1.00  1.07           C
ATOM    386  CD  GLU A  26     -11.357  -4.307  -2.768  1.00  1.07           C
ATOM    387  OE1 GLU A  26     -10.184  -4.587  -2.711  1.00  1.07           O
ATOM    388  OE2 GLU A  26     -12.110  -4.780  -3.589  1.00  1.07           O
ATOM    389  H   GLU A  26     -12.738  -0.147  -0.066  1.00  1.07           H
ATOM    390  HA  GLU A  26     -12.375  -2.290   0.725  1.00  1.07           H
ATOM    391 1HB  GLU A  26     -10.014  -2.490  -1.201  1.00  1.07           H
ATOM    392 2HB  GLU A  26     -10.600  -3.752  -0.168  1.00  1.07           H
ATOM    393 1HG  GLU A  26     -12.768  -3.774  -1.258  1.00  1.07           H
ATOM    394 2HG  GLU A  26     -12.287  -2.440  -2.302  1.00  1.07           H
ATOM    395  N   GLY A  27      -9.374  -0.965   1.193  1.00  0.95           N
ATOM    396  CA  GLY A  27      -8.505  -0.496   2.261  1.00  0.95           C
ATOM    397  C   GLY A  27      -7.051  -0.217   1.903  1.00  0.95           C
ATOM    398  O   GLY A  27      -6.489  -0.778   0.958  1.00  0.95           O
ATOM    399  H   GLY A  27      -9.178  -0.741   0.217  1.00  0.95           H
ATOM    400 1HA  GLY A  27      -8.939   0.429   2.631  1.00  0.95           H
ATOM    401 2HA  GLY A  27      -8.538  -1.202   3.089  1.00  0.95           H
ATOM    402  N   THR A  28      -6.444   0.652   2.714  1.00  0.85           N
ATOM    403  CA  THR A  28      -5.048   1.053   2.577  1.00  0.85           C
ATOM    404  C   THR A  28      -4.263   0.928   3.873  1.00  0.85           C
ATOM    405  O   THR A  28      -4.628   1.497   4.914  1.00  0.85           O
ATOM    406  CB  THR A  28      -4.908   2.491   2.029  1.00  0.85           C
ATOM    407  OG1 THR A  28      -5.503   2.561   0.704  1.00  0.85           O
ATOM    408  CG2 THR A  28      -3.411   2.903   1.944  1.00  0.85           C
ATOM    409  H   THR A  28      -7.004   1.013   3.484  1.00  0.85           H
ATOM    410  HA  THR A  28      -4.580   0.388   1.853  1.00  0.85           H
ATOM    411  HB  THR A  28      -5.420   3.177   2.692  1.00  0.85           H
ATOM    412  HG1 THR A  28      -5.162   1.831   0.163  1.00  0.85           H
ATOM    413 1HG2 THR A  28      -3.336   3.920   1.559  1.00  0.85           H
ATOM    414 2HG2 THR A  28      -2.956   2.864   2.935  1.00  0.85           H
ATOM    415 3HG2 THR A  28      -2.881   2.228   1.281  1.00  0.85           H
ATOM    416  N   ASN A  29      -3.146   0.224   3.750  1.00  0.79           N
ATOM    417  CA  ASN A  29      -2.184  -0.008   4.808  1.00  0.79           C
ATOM    418  C   ASN A  29      -1.037   0.989   4.667  1.00  0.79           C
ATOM    419  O   ASN A  29      -0.307   0.966   3.662  1.00  0.79           O
ATOM    420  CB  ASN A  29      -1.683  -1.442   4.760  1.00  0.79           C
ATOM    421  CG  ASN A  29      -0.790  -1.855   5.926  1.00  0.79           C
ATOM    422  OD1 ASN A  29      -0.380  -1.054   6.763  1.00  0.79           O
ATOM    423  ND2 ASN A  29      -0.479  -3.132   5.967  1.00  0.79           N
ATOM    424  H   ASN A  29      -2.967  -0.197   2.853  1.00  0.79           H
ATOM    425  HA  ASN A  29      -2.658   0.176   5.773  1.00  0.79           H
ATOM    426 1HB  ASN A  29      -2.534  -2.121   4.716  1.00  0.79           H
ATOM    427 2HB  ASN A  29      -1.115  -1.582   3.857  1.00  0.79           H
ATOM    428 1HD2 ASN A  29       0.105  -3.486   6.696  1.00  0.79           H
ATOM    429 2HD2 ASN A  29      -0.828  -3.754   5.262  1.00  0.79           H
ATOM    430  N   TYR A  30      -0.957   1.909   5.615  1.00  0.77           N
ATOM    431  CA  TYR A  30       0.065   2.931   5.636  1.00  0.77           C
ATOM    432  C   TYR A  30       1.211   2.411   6.472  1.00  0.77           C
ATOM    433  O   TYR A  30       0.982   1.882   7.563  1.00  0.77           O
ATOM    434  CB  TYR A  30      -0.460   4.224   6.250  1.00  0.77           C
ATOM    435  CG  TYR A  30      -1.457   4.897   5.414  1.00  0.77           C
ATOM    436  CD1 TYR A  30      -2.795   4.600   5.544  1.00  0.77           C
ATOM    437  CD2 TYR A  30      -1.042   5.804   4.490  1.00  0.77           C
ATOM    438  CE1 TYR A  30      -3.694   5.230   4.724  1.00  0.77           C
ATOM    439  CE2 TYR A  30      -1.941   6.422   3.697  1.00  0.77           C
ATOM    440  CZ  TYR A  30      -3.255   6.139   3.802  1.00  0.77           C
ATOM    441  OH  TYR A  30      -4.144   6.748   2.979  1.00  0.77           O
ATOM    442  H   TYR A  30      -1.617   1.870   6.379  1.00  0.77           H
ATOM    443  HA  TYR A  30       0.400   3.113   4.627  1.00  0.77           H
ATOM    444 1HB  TYR A  30      -0.916   4.012   7.216  1.00  0.77           H
ATOM    445 2HB  TYR A  30       0.367   4.896   6.418  1.00  0.77           H
ATOM    446  HD1 TYR A  30      -3.133   3.865   6.278  1.00  0.77           H
ATOM    447  HD2 TYR A  30       0.015   6.022   4.387  1.00  0.77           H
ATOM    448  HE1 TYR A  30      -4.742   5.010   4.788  1.00  0.77           H
ATOM    449  HE2 TYR A  30      -1.613   7.128   2.974  1.00  0.77           H
ATOM    450  HH  TYR A  30      -5.028   6.519   3.245  1.00  0.77           H
ATOM    451  N   ILE A  31       2.433   2.568   5.989  1.00  0.76           N
ATOM    452  CA  ILE A  31       3.566   2.083   6.760  1.00  0.76           C
ATOM    453  C   ILE A  31       4.348   3.246   7.342  1.00  0.76           C
ATOM    454  O   ILE A  31       4.689   4.202   6.645  1.00  0.76           O
ATOM    455  CB  ILE A  31       4.501   1.207   5.918  1.00  0.76           C
ATOM    456  CG1 ILE A  31       3.703   0.085   5.217  1.00  0.76           C
ATOM    457  CG2 ILE A  31       5.575   0.607   6.844  1.00  0.76           C
ATOM    458  CD1 ILE A  31       2.984  -0.823   6.151  1.00  0.76           C
ATOM    459  H   ILE A  31       2.551   2.998   5.073  1.00  0.76           H
ATOM    460  HA  ILE A  31       3.198   1.474   7.582  1.00  0.76           H
ATOM    461  HB  ILE A  31       4.980   1.801   5.150  1.00  0.76           H
ATOM    462 1HG1 ILE A  31       2.969   0.539   4.544  1.00  0.76           H
ATOM    463 2HG1 ILE A  31       4.392  -0.511   4.621  1.00  0.76           H
ATOM    464 1HG2 ILE A  31       6.250  -0.014   6.267  1.00  0.76           H
ATOM    465 2HG2 ILE A  31       6.145   1.404   7.316  1.00  0.76           H
ATOM    466 3HG2 ILE A  31       5.095   0.002   7.623  1.00  0.76           H
ATOM    467 1HD1 ILE A  31       2.448  -1.587   5.585  1.00  0.76           H
ATOM    468 2HD1 ILE A  31       3.703  -1.293   6.815  1.00  0.76           H
ATOM    469 3HD1 ILE A  31       2.279  -0.248   6.729  1.00  0.76           H
ATOM    470  N   ILE A  32       4.603   3.198   8.637  1.00  0.78           N
ATOM    471  CA  ILE A  32       5.321   4.283   9.274  1.00  0.78           C
ATOM    472  C   ILE A  32       6.628   3.781   9.831  1.00  0.78           C
ATOM    473  O   ILE A  32       6.689   3.345  10.965  1.00  0.78           O
ATOM    474  CB  ILE A  32       4.452   4.851  10.411  1.00  0.78           C
ATOM    475  CG1 ILE A  32       3.143   5.310   9.821  1.00  0.78           C
ATOM    476  CG2 ILE A  32       5.163   5.962  11.173  1.00  0.78           C
ATOM    477  CD1 ILE A  32       2.043   4.234   9.838  1.00  0.78           C
ATOM    478  H   ILE A  32       4.297   2.386   9.176  1.00  0.78           H
ATOM    479  HA  ILE A  32       5.526   5.066   8.544  1.00  0.78           H
ATOM    480  HB  ILE A  32       4.219   4.051  11.105  1.00  0.78           H
ATOM    481 1HG1 ILE A  32       2.797   6.184  10.357  1.00  0.78           H
ATOM    482 2HG1 ILE A  32       3.329   5.589   8.796  1.00  0.78           H
ATOM    483 1HG2 ILE A  32       4.523   6.328  11.974  1.00  0.78           H
ATOM    484 2HG2 ILE A  32       6.087   5.576  11.599  1.00  0.78           H
ATOM    485 3HG2 ILE A  32       5.395   6.786  10.494  1.00  0.78           H
ATOM    486 1HD1 ILE A  32       1.138   4.627   9.378  1.00  0.78           H
ATOM    487 2HD1 ILE A  32       2.361   3.358   9.294  1.00  0.78           H
ATOM    488 3HD1 ILE A  32       1.834   3.944  10.855  1.00  0.78           H
ATOM    489  N   ASN A  33       7.703   3.926   9.068  1.00  0.80           N
ATOM    490  CA  ASN A  33       8.987   3.392   9.506  1.00  0.80           C
ATOM    491  C   ASN A  33       9.819   4.410  10.283  1.00  0.80           C
ATOM    492  O   ASN A  33      10.902   4.090  10.784  1.00  0.80           O
ATOM    493  CB  ASN A  33       9.755   2.876   8.294  1.00  0.80           C
ATOM    494  CG  ASN A  33       9.205   1.560   7.750  1.00  0.80           C
ATOM    495  OD1 ASN A  33       8.892   0.656   8.536  1.00  0.80           O
ATOM    496  ND2 ASN A  33       9.091   1.433   6.444  1.00  0.80           N
ATOM    497  H   ASN A  33       7.609   4.339   8.149  1.00  0.80           H
ATOM    498  HA  ASN A  33       8.793   2.554  10.177  1.00  0.80           H
ATOM    499 1HB  ASN A  33       9.718   3.623   7.498  1.00  0.80           H
ATOM    500 2HB  ASN A  33      10.802   2.737   8.561  1.00  0.80           H
ATOM    501 1HD2 ASN A  33       8.763   0.576   6.049  1.00  0.80           H
ATOM    502 2HD2 ASN A  33       9.342   2.190   5.804  1.00  0.80           H
ATOM    503  N   ARG A  34       9.301   5.631  10.372  1.00  0.83           N
ATOM    504  CA  ARG A  34       9.948   6.737  11.073  1.00  0.83           C
ATOM    505  C   ARG A  34       8.902   7.610  11.746  1.00  0.83           C
ATOM    506  O   ARG A  34       7.738   7.586  11.365  1.00  0.83           O
ATOM    507  CB  ARG A  34      10.759   7.615  10.131  1.00  0.83           C
ATOM    508  CG  ARG A  34      11.953   6.967   9.422  1.00  0.83           C
ATOM    509  CD  ARG A  34      13.061   6.659  10.370  1.00  0.83           C
ATOM    510  NE  ARG A  34      14.242   6.168   9.679  1.00  0.83           N
ATOM    511  CZ  ARG A  34      14.476   4.883   9.334  1.00  0.83           C
ATOM    512  NH1 ARG A  34      13.608   3.930   9.608  1.00  0.83           N
ATOM    513  NH2 ARG A  34      15.601   4.578   8.706  1.00  0.83           N
ATOM    514  H   ARG A  34       8.407   5.791   9.930  1.00  0.83           H
ATOM    515  HA  ARG A  34      10.609   6.330  11.840  1.00  0.83           H
ATOM    516 1HB  ARG A  34      10.097   8.009   9.358  1.00  0.83           H
ATOM    517 2HB  ARG A  34      11.143   8.467  10.689  1.00  0.83           H
ATOM    518 1HG  ARG A  34      11.654   6.049   8.926  1.00  0.83           H
ATOM    519 2HG  ARG A  34      12.337   7.663   8.677  1.00  0.83           H
ATOM    520 1HD  ARG A  34      13.334   7.562  10.913  1.00  0.83           H
ATOM    521 2HD  ARG A  34      12.739   5.895  11.079  1.00  0.83           H
ATOM    522  HE  ARG A  34      14.948   6.847   9.438  1.00  0.83           H
ATOM    523 1HH1 ARG A  34      12.720   4.134  10.098  1.00  0.83           H
ATOM    524 2HH1 ARG A  34      13.813   2.984   9.331  1.00  0.83           H
ATOM    525 1HH2 ARG A  34      16.272   5.304   8.493  1.00  0.83           H
ATOM    526 2HH2 ARG A  34      15.789   3.624   8.442  1.00  0.83           H
ATOM    527  N   LYS A  35       9.304   8.405  12.725  1.00  0.85           N
ATOM    528  CA  LYS A  35       8.365   9.352  13.319  1.00  0.85           C
ATOM    529  C   LYS A  35       7.798  10.339  12.302  1.00  0.85           C
ATOM    530  O   LYS A  35       8.552  11.035  11.632  1.00  0.85           O
ATOM    531  CB  LYS A  35       9.048  10.154  14.426  1.00  0.85           C
ATOM    532  CG  LYS A  35       8.130  11.156  15.132  1.00  0.85           C
ATOM    533  CD  LYS A  35       8.835  11.848  16.290  1.00  0.85           C
ATOM    534  CE  LYS A  35       9.906  12.813  15.782  1.00  0.85           C
ATOM    535  NZ  LYS A  35      10.545  13.575  16.892  1.00  0.85           N
ATOM    536  H   LYS A  35      10.260   8.374  13.049  1.00  0.85           H
ATOM    537  HA  LYS A  35       7.533   8.793  13.740  1.00  0.85           H
ATOM    538 1HB  LYS A  35       9.439   9.471  15.181  1.00  0.85           H
ATOM    539 2HB  LYS A  35       9.889  10.707  14.011  1.00  0.85           H
ATOM    540 1HG  LYS A  35       7.815  11.912  14.415  1.00  0.85           H
ATOM    541 2HG  LYS A  35       7.243  10.650  15.497  1.00  0.85           H
ATOM    542 1HD  LYS A  35       8.101  12.406  16.878  1.00  0.85           H
ATOM    543 2HD  LYS A  35       9.300  11.102  16.934  1.00  0.85           H
ATOM    544 1HE  LYS A  35      10.672  12.246  15.257  1.00  0.85           H
ATOM    545 2HE  LYS A  35       9.449  13.515  15.084  1.00  0.85           H
ATOM    546 1HZ  LYS A  35      11.243  14.197  16.511  1.00  0.85           H
ATOM    547 2HZ  LYS A  35       9.844  14.114  17.381  1.00  0.85           H
ATOM    548 3HZ  LYS A  35      10.982  12.931  17.536  1.00  0.85           H
ATOM    549  N   LEU A  36       6.477  10.432  12.250  1.00  0.89           N
ATOM    550  CA  LEU A  36       5.748  11.359  11.392  1.00  0.89           C
ATOM    551  C   LEU A  36       4.953  12.343  12.216  1.00  0.89           C
ATOM    552  O   LEU A  36       4.129  11.927  13.036  1.00  0.89           O
ATOM    553  CB  LEU A  36       4.753  10.613  10.485  1.00  0.89           C
ATOM    554  CG  LEU A  36       3.782  11.533   9.664  1.00  0.89           C
ATOM    555  CD1 LEU A  36       4.560  12.377   8.653  1.00  0.89           C
ATOM    556  CD2 LEU A  36       2.736  10.664   8.970  1.00  0.89           C
ATOM    557  H   LEU A  36       5.943   9.787  12.824  1.00  0.89           H
ATOM    558  HA  LEU A  36       6.462  11.911  10.776  1.00  0.89           H
ATOM    559 1HB  LEU A  36       5.322  10.009   9.775  1.00  0.89           H
ATOM    560 2HB  LEU A  36       4.150   9.943  11.104  1.00  0.89           H
ATOM    561  HG  LEU A  36       3.294  12.218  10.343  1.00  0.89           H
ATOM    562 1HD1 LEU A  36       3.876  13.019   8.113  1.00  0.89           H
ATOM    563 2HD1 LEU A  36       5.298  12.995   9.169  1.00  0.89           H
ATOM    564 3HD1 LEU A  36       5.068  11.722   7.953  1.00  0.89           H
ATOM    565 1HD2 LEU A  36       2.045  11.298   8.413  1.00  0.89           H
ATOM    566 2HD2 LEU A  36       3.239   9.989   8.290  1.00  0.89           H
ATOM    567 3HD2 LEU A  36       2.184  10.089   9.715  1.00  0.89           H
ATOM    568  N   ILE A  37       5.174  13.627  11.994  1.00  0.94           N
ATOM    569  CA  ILE A  37       4.400  14.613  12.725  1.00  0.94           C
ATOM    570  C   ILE A  37       3.561  15.415  11.751  1.00  0.94           C
ATOM    571  O   ILE A  37       4.072  15.987  10.781  1.00  0.94           O
ATOM    572  CB  ILE A  37       5.275  15.569  13.546  1.00  0.94           C
ATOM    573  CG1 ILE A  37       6.124  14.800  14.547  1.00  0.94           C
ATOM    574  CG2 ILE A  37       4.361  16.581  14.290  1.00  0.94           C
ATOM    575  CD1 ILE A  37       7.153  15.649  15.207  1.00  0.94           C
ATOM    576  H   ILE A  37       5.881  13.908  11.323  1.00  0.94           H
ATOM    577  HA  ILE A  37       3.718  14.106  13.401  1.00  0.94           H
ATOM    578  HB  ILE A  37       5.936  16.091  12.910  1.00  0.94           H
ATOM    579 1HG1 ILE A  37       5.501  14.382  15.306  1.00  0.94           H
ATOM    580 2HG1 ILE A  37       6.635  13.991  14.033  1.00  0.94           H
ATOM    581 1HG2 ILE A  37       4.974  17.267  14.869  1.00  0.94           H
ATOM    582 2HG2 ILE A  37       3.774  17.149  13.570  1.00  0.94           H
ATOM    583 3HG2 ILE A  37       3.684  16.056  14.955  1.00  0.94           H
ATOM    584 1HD1 ILE A  37       7.724  15.049  15.904  1.00  0.94           H
ATOM    585 2HD1 ILE A  37       7.822  16.062  14.446  1.00  0.94           H
ATOM    586 3HD1 ILE A  37       6.667  16.461  15.742  1.00  0.94           H
ATOM    587  N   LEU A  38       2.271  15.474  12.026  1.00  1.04           N
ATOM    588  CA  LEU A  38       1.342  16.206  11.197  1.00  1.04           C
ATOM    589  C   LEU A  38       0.815  17.351  12.031  1.00  1.04           C
ATOM    590  O   LEU A  38       0.374  17.115  13.160  1.00  1.04           O
ATOM    591  CB  LEU A  38       0.135  15.313  10.871  1.00  1.04           C
ATOM    592  CG  LEU A  38       0.418  14.006  10.170  1.00  1.04           C
ATOM    593  CD1 LEU A  38       0.679  12.903  11.212  1.00  1.04           C
ATOM    594  CD2 LEU A  38      -0.736  13.667   9.314  1.00  1.04           C
ATOM    595  H   LEU A  38       1.918  14.973  12.834  1.00  1.04           H
ATOM    596  HA  LEU A  38       1.837  16.584  10.302  1.00  1.04           H
ATOM    597 1HB  LEU A  38      -0.381  15.078  11.801  1.00  1.04           H
ATOM    598 2HB  LEU A  38      -0.542  15.871  10.241  1.00  1.04           H
ATOM    599  HG  LEU A  38       1.306  14.104   9.571  1.00  1.04           H
ATOM    600 1HD1 LEU A  38       0.876  11.970  10.711  1.00  1.04           H
ATOM    601 2HD1 LEU A  38       1.533  13.166  11.829  1.00  1.04           H
ATOM    602 3HD1 LEU A  38      -0.197  12.785  11.849  1.00  1.04           H
ATOM    603 1HD2 LEU A  38      -0.530  12.747   8.792  1.00  1.04           H
ATOM    604 2HD2 LEU A  38      -1.613  13.555   9.939  1.00  1.04           H
ATOM    605 3HD2 LEU A  38      -0.899  14.460   8.594  1.00  1.04           H
ATOM    606  N   SER A  39       0.788  18.566  11.490  1.00  1.19           N
ATOM    607  CA  SER A  39       0.226  19.636  12.302  1.00  1.19           C
ATOM    608  C   SER A  39      -0.369  20.833  11.575  1.00  1.19           C
ATOM    609  O   SER A  39      -0.150  21.056  10.386  1.00  1.19           O
ATOM    610  CB  SER A  39       1.285  20.134  13.272  1.00  1.19           C
ATOM    611  OG  SER A  39       2.341  20.757  12.616  1.00  1.19           O
ATOM    612  H   SER A  39       1.230  18.738  10.586  1.00  1.19           H
ATOM    613  HA  SER A  39      -0.575  19.195  12.880  1.00  1.19           H
ATOM    614 1HB  SER A  39       0.836  20.826  13.983  1.00  1.19           H
ATOM    615 2HB  SER A  39       1.668  19.291  13.840  1.00  1.19           H
ATOM    616  HG  SER A  39       2.624  20.136  11.927  1.00  1.19           H
ATOM    617  N   ASP A  40      -1.144  21.591  12.334  1.00  1.43           N
ATOM    618  CA  ASP A  40      -1.729  22.865  11.917  1.00  1.43           C
ATOM    619  C   ASP A  40      -2.522  22.868  10.601  1.00  1.43           C
ATOM    620  O   ASP A  40      -2.228  23.641   9.689  1.00  1.43           O
ATOM    621  CB  ASP A  40      -0.686  23.978  11.866  1.00  1.43           C
ATOM    622  CG  ASP A  40      -1.387  25.358  11.856  1.00  1.43           C
ATOM    623  OD1 ASP A  40      -2.524  25.403  12.283  1.00  1.43           O
ATOM    624  OD2 ASP A  40      -0.793  26.354  11.445  1.00  1.43           O
ATOM    625  H   ASP A  40      -1.307  21.258  13.291  1.00  1.43           H
ATOM    626  HA  ASP A  40      -2.430  23.148  12.704  1.00  1.43           H
ATOM    627 1HB  ASP A  40      -0.027  23.912  12.733  1.00  1.43           H
ATOM    628 2HB  ASP A  40      -0.071  23.874  10.965  1.00  1.43           H
ATOM    629  N   PHE A  41      -3.534  22.013  10.520  1.00  1.77           N
ATOM    630  CA  PHE A  41      -4.455  21.955   9.381  1.00  1.77           C
ATOM    631  C   PHE A  41      -5.646  22.901   9.616  1.00  1.77           C
ATOM    632  O   PHE A  41      -6.541  23.027   8.780  1.00  1.77           O
ATOM    633  CB  PHE A  41      -5.006  20.534   9.239  1.00  1.77           C
ATOM    634  CG  PHE A  41      -4.025  19.496   8.802  1.00  1.77           C
ATOM    635  CD1 PHE A  41      -2.914  19.225   9.550  1.00  1.77           C
ATOM    636  CD2 PHE A  41      -4.247  18.747   7.664  1.00  1.77           C
ATOM    637  CE1 PHE A  41      -2.038  18.238   9.187  1.00  1.77           C
ATOM    638  CE2 PHE A  41      -3.366  17.757   7.300  1.00  1.77           C
ATOM    639  CZ  PHE A  41      -2.264  17.505   8.075  1.00  1.77           C
ATOM    640  H   PHE A  41      -3.678  21.385  11.299  1.00  1.77           H
ATOM    641  HA  PHE A  41      -3.928  22.258   8.476  1.00  1.77           H
ATOM    642 1HB  PHE A  41      -5.420  20.228  10.193  1.00  1.77           H
ATOM    643 2HB  PHE A  41      -5.826  20.542   8.522  1.00  1.77           H
ATOM    644  HD1 PHE A  41      -2.735  19.802  10.451  1.00  1.77           H
ATOM    645  HD2 PHE A  41      -5.135  18.940   7.059  1.00  1.77           H
ATOM    646  HE1 PHE A  41      -1.172  18.040   9.790  1.00  1.77           H
ATOM    647  HE2 PHE A  41      -3.550  17.168   6.407  1.00  1.77           H
ATOM    648  HZ  PHE A  41      -1.578  16.722   7.807  1.00  1.77           H
ATOM    649  N   SER A  42      -5.642  23.551  10.775  1.00  2.23           N
ATOM    650  CA  SER A  42      -6.733  24.378  11.275  1.00  2.23           C
ATOM    651  C   SER A  42      -7.343  25.379  10.313  1.00  2.23           C
ATOM    652  O   SER A  42      -8.548  25.374  10.061  1.00  2.23           O
ATOM    653  CB  SER A  42      -6.196  25.181  12.445  1.00  2.23           C
ATOM    654  OG  SER A  42      -5.178  26.066  12.003  1.00  2.23           O
ATOM    655  H   SER A  42      -4.830  23.446  11.368  1.00  2.23           H
ATOM    656  HA  SER A  42      -7.523  23.702  11.574  1.00  2.23           H
ATOM    657 1HB  SER A  42      -7.010  25.755  12.884  1.00  2.23           H
ATOM    658 2HB  SER A  42      -5.800  24.514  13.214  1.00  2.23           H
ATOM    659  HG  SER A  42      -4.298  25.621  12.140  1.00  2.23           H
ATOM    660  N   LEU A  43      -6.494  26.212   9.756  1.00  2.77           N
ATOM    661  CA  LEU A  43      -6.899  27.253   8.838  1.00  2.77           C
ATOM    662  C   LEU A  43      -6.491  26.910   7.422  1.00  2.77           C
ATOM    663  O   LEU A  43      -6.201  27.796   6.611  1.00  2.77           O
ATOM    664  CB  LEU A  43      -6.304  28.591   9.269  1.00  2.77           C
ATOM    665  CG  LEU A  43      -6.725  29.058  10.675  1.00  2.77           C
ATOM    666  CD1 LEU A  43      -6.015  30.355  11.011  1.00  2.77           C
ATOM    667  CD2 LEU A  43      -8.234  29.216  10.724  1.00  2.77           C
ATOM    668  H   LEU A  43      -5.534  26.147  10.067  1.00  2.77           H
ATOM    669  HA  LEU A  43      -7.985  27.336   8.864  1.00  2.77           H
ATOM    670 1HB  LEU A  43      -5.219  28.506   9.258  1.00  2.77           H
ATOM    671 2HB  LEU A  43      -6.603  29.356   8.554  1.00  2.77           H
ATOM    672  HG  LEU A  43      -6.421  28.313  11.410  1.00  2.77           H
ATOM    673 1HD1 LEU A  43      -6.302  30.676  12.013  1.00  2.77           H
ATOM    674 2HD1 LEU A  43      -4.938  30.199  10.976  1.00  2.77           H
ATOM    675 3HD1 LEU A  43      -6.295  31.121  10.290  1.00  2.77           H
ATOM    676 1HD2 LEU A  43      -8.532  29.537  11.723  1.00  2.77           H
ATOM    677 2HD2 LEU A  43      -8.546  29.963   9.995  1.00  2.77           H
ATOM    678 3HD2 LEU A  43      -8.710  28.261  10.493  1.00  2.77           H
ATOM    679  N   LEU A  44      -6.468  25.621   7.095  1.00  3.29           N
ATOM    680  CA  LEU A  44      -6.048  25.222   5.766  1.00  3.29           C
ATOM    681  C   LEU A  44      -7.130  25.450   4.722  1.00  3.29           C
ATOM    682  O   LEU A  44      -7.773  24.526   4.230  1.00  3.29           O
ATOM    683  CB  LEU A  44      -5.664  23.751   5.798  1.00  3.29           C
ATOM    684  CG  LEU A  44      -5.047  23.192   4.567  1.00  3.29           C
ATOM    685  CD1 LEU A  44      -3.793  23.965   4.289  1.00  3.29           C
ATOM    686  CD2 LEU A  44      -4.747  21.714   4.812  1.00  3.29           C
ATOM    687  H   LEU A  44      -6.710  24.896   7.777  1.00  3.29           H
ATOM    688  HA  LEU A  44      -5.176  25.813   5.490  1.00  3.29           H
ATOM    689 1HB  LEU A  44      -4.957  23.603   6.608  1.00  3.29           H
ATOM    690 2HB  LEU A  44      -6.559  23.166   6.022  1.00  3.29           H
ATOM    691  HG  LEU A  44      -5.717  23.298   3.715  1.00  3.29           H
ATOM    692 1HD1 LEU A  44      -3.299  23.569   3.398  1.00  3.29           H
ATOM    693 2HD1 LEU A  44      -4.041  25.017   4.131  1.00  3.29           H
ATOM    694 3HD1 LEU A  44      -3.141  23.872   5.143  1.00  3.29           H
ATOM    695 1HD2 LEU A  44      -4.269  21.284   3.928  1.00  3.29           H
ATOM    696 2HD2 LEU A  44      -4.086  21.620   5.662  1.00  3.29           H
ATOM    697 3HD2 LEU A  44      -5.676  21.185   5.019  1.00  3.29           H
ATOM    698  N   ASN A  45      -7.261  26.713   4.351  1.00  3.64           N
ATOM    699  CA  ASN A  45      -8.227  27.220   3.385  1.00  3.64           C
ATOM    700  C   ASN A  45      -9.678  26.781   3.661  1.00  3.64           C
ATOM    701  O   ASN A  45     -10.254  27.124   4.694  1.00  3.64           O
ATOM    702  CB  ASN A  45      -7.786  26.826   1.985  1.00  3.64           C
ATOM    703  CG  ASN A  45      -6.451  27.429   1.617  1.00  3.64           C
ATOM    704  OD1 ASN A  45      -6.036  28.455   2.170  1.00  3.64           O
ATOM    705  ND2 ASN A  45      -5.768  26.806   0.692  1.00  3.64           N
ATOM    706  H   ASN A  45      -6.669  27.375   4.850  1.00  3.64           H
ATOM    707  HA  ASN A  45      -8.214  28.309   3.448  1.00  3.64           H
ATOM    708 1HB  ASN A  45      -7.716  25.740   1.904  1.00  3.64           H
ATOM    709 2HB  ASN A  45      -8.520  27.172   1.257  1.00  3.64           H
ATOM    710 1HD2 ASN A  45      -4.875  27.159   0.405  1.00  3.64           H
ATOM    711 2HD2 ASN A  45      -6.138  25.980   0.270  1.00  3.64           H
ATOM    712  N   LYS A  46     -10.281  26.072   2.705  1.00  3.68           N
ATOM    713  CA  LYS A  46     -11.672  25.630   2.783  1.00  3.68           C
ATOM    714  C   LYS A  46     -11.925  24.512   3.780  1.00  3.68           C
ATOM    715  O   LYS A  46     -11.211  23.502   3.811  1.00  3.68           O
ATOM    716  CB  LYS A  46     -12.161  25.176   1.404  1.00  3.68           C
ATOM    717  CG  LYS A  46     -13.635  24.749   1.364  1.00  3.68           C
ATOM    718  CD  LYS A  46     -14.095  24.406  -0.045  1.00  3.68           C
ATOM    719  CE  LYS A  46     -15.553  23.954  -0.044  1.00  3.68           C
ATOM    720  NZ  LYS A  46     -16.033  23.605  -1.412  1.00  3.68           N
ATOM    721  H   LYS A  46      -9.750  25.811   1.891  1.00  3.68           H
ATOM    722  HA  LYS A  46     -12.274  26.483   3.096  1.00  3.68           H
ATOM    723 1HB  LYS A  46     -12.023  25.981   0.684  1.00  3.68           H
ATOM    724 2HB  LYS A  46     -11.560  24.330   1.072  1.00  3.68           H
ATOM    725 1HG  LYS A  46     -13.774  23.864   1.983  1.00  3.68           H
ATOM    726 2HG  LYS A  46     -14.259  25.547   1.762  1.00  3.68           H
ATOM    727 1HD  LYS A  46     -13.993  25.281  -0.688  1.00  3.68           H
ATOM    728 2HD  LYS A  46     -13.475  23.605  -0.446  1.00  3.68           H
ATOM    729 1HE  LYS A  46     -15.650  23.080   0.601  1.00  3.68           H
ATOM    730 2HE  LYS A  46     -16.174  24.756   0.354  1.00  3.68           H
ATOM    731 1HZ  LYS A  46     -16.998  23.311  -1.365  1.00  3.68           H
ATOM    732 2HZ  LYS A  46     -15.956  24.414  -2.013  1.00  3.68           H
ATOM    733 3HZ  LYS A  46     -15.471  22.854  -1.786  1.00  3.68           H
ATOM    734  N   VAL A  47     -13.007  24.621   4.540  1.00  3.37           N
ATOM    735  CA  VAL A  47     -13.306  23.519   5.428  1.00  3.37           C
ATOM    736  C   VAL A  47     -13.917  22.378   4.644  1.00  3.37           C
ATOM    737  O   VAL A  47     -15.131  22.287   4.474  1.00  3.37           O
ATOM    738  CB  VAL A  47     -14.291  23.933   6.526  1.00  3.37           C
ATOM    739  CG1 VAL A  47     -14.585  22.733   7.422  1.00  3.37           C
ATOM    740  CG2 VAL A  47     -13.700  25.079   7.334  1.00  3.37           C
ATOM    741  H   VAL A  47     -13.586  25.447   4.512  1.00  3.37           H
ATOM    742  HA  VAL A  47     -12.377  23.179   5.889  1.00  3.37           H
ATOM    743  HB  VAL A  47     -15.229  24.246   6.071  1.00  3.37           H
ATOM    744 1HG1 VAL A  47     -15.297  23.032   8.187  1.00  3.37           H
ATOM    745 2HG1 VAL A  47     -15.013  21.932   6.822  1.00  3.37           H
ATOM    746 3HG1 VAL A  47     -13.665  22.390   7.885  1.00  3.37           H
ATOM    747 1HG2 VAL A  47     -14.404  25.378   8.111  1.00  3.37           H
ATOM    748 2HG2 VAL A  47     -12.762  24.762   7.791  1.00  3.37           H
ATOM    749 3HG2 VAL A  47     -13.508  25.926   6.674  1.00  3.37           H
ATOM    750  N   SER A  48     -13.041  21.477   4.223  1.00  2.83           N
ATOM    751  CA  SER A  48     -13.388  20.318   3.407  1.00  2.83           C
ATOM    752  C   SER A  48     -14.118  19.255   4.204  1.00  2.83           C
ATOM    753  O   SER A  48     -14.685  18.323   3.638  1.00  2.83           O
ATOM    754  CB  SER A  48     -12.130  19.676   2.888  1.00  2.83           C
ATOM    755  OG  SER A  48     -11.442  19.051   3.949  1.00  2.83           O
ATOM    756  H   SER A  48     -12.062  21.705   4.401  1.00  2.83           H
ATOM    757  HA  SER A  48     -14.022  20.646   2.582  1.00  2.83           H
ATOM    758 1HB  SER A  48     -12.371  18.946   2.117  1.00  2.83           H
ATOM    759 2HB  SER A  48     -11.497  20.440   2.437  1.00  2.83           H
ATOM    760  HG  SER A  48     -10.538  18.917   3.634  1.00  2.83           H
ATOM    761  N   SER A  49     -14.026  19.373   5.528  1.00  2.26           N
ATOM    762  CA  SER A  49     -14.576  18.452   6.521  1.00  2.26           C
ATOM    763  C   SER A  49     -13.769  17.160   6.647  1.00  2.26           C
ATOM    764  O   SER A  49     -14.106  16.312   7.470  1.00  2.26           O
ATOM    765  CB  SER A  49     -16.031  18.110   6.242  1.00  2.26           C
ATOM    766  OG  SER A  49     -16.156  17.053   5.331  1.00  2.26           O
ATOM    767  H   SER A  49     -13.528  20.180   5.865  1.00  2.26           H
ATOM    768  HA  SER A  49     -14.538  18.950   7.489  1.00  2.26           H
ATOM    769 1HB  SER A  49     -16.523  17.843   7.177  1.00  2.26           H
ATOM    770 2HB  SER A  49     -16.536  18.992   5.848  1.00  2.26           H
ATOM    771  HG  SER A  49     -15.644  17.319   4.557  1.00  2.26           H
ATOM    772  N   GLY A  50     -12.731  16.973   5.833  1.00  1.76           N
ATOM    773  CA  GLY A  50     -11.954  15.752   5.958  1.00  1.76           C
ATOM    774  C   GLY A  50     -10.912  15.949   7.040  1.00  1.76           C
ATOM    775  O   GLY A  50     -10.854  17.018   7.646  1.00  1.76           O
ATOM    776  H   GLY A  50     -12.455  17.683   5.152  1.00  1.76           H
ATOM    777 1HA  GLY A  50     -12.607  14.918   6.212  1.00  1.76           H
ATOM    778 2HA  GLY A  50     -11.473  15.517   5.015  1.00  1.76           H
ATOM    779  N   GLY A  51     -10.088  14.933   7.266  1.00  1.39           N
ATOM    780  CA  GLY A  51      -9.045  14.992   8.280  1.00  1.39           C
ATOM    781  C   GLY A  51      -7.676  15.047   7.652  1.00  1.39           C
ATOM    782  O   GLY A  51      -7.525  15.462   6.503  1.00  1.39           O
ATOM    783  H   GLY A  51     -10.190  14.083   6.734  1.00  1.39           H
ATOM    784 1HA  GLY A  51      -9.200  15.842   8.942  1.00  1.39           H
ATOM    785 2HA  GLY A  51      -9.101  14.093   8.888  1.00  1.39           H
ATOM    786  N   ALA A  52      -6.671  14.643   8.421  1.00  1.16           N
ATOM    787  CA  ALA A  52      -5.309  14.566   7.932  1.00  1.16           C
ATOM    788  C   ALA A  52      -5.235  13.343   7.022  1.00  1.16           C
ATOM    789  O   ALA A  52      -4.589  13.372   5.965  1.00  1.16           O
ATOM    790  CB  ALA A  52      -4.342  14.484   9.084  1.00  1.16           C
ATOM    791  H   ALA A  52      -6.878  14.316   9.359  1.00  1.16           H
ATOM    792  HA  ALA A  52      -5.097  15.449   7.336  1.00  1.16           H
ATOM    793 1HB  ALA A  52      -3.349  14.424   8.684  1.00  1.16           H
ATOM    794 2HB  ALA A  52      -4.433  15.374   9.708  1.00  1.16           H
ATOM    795 3HB  ALA A  52      -4.564  13.601   9.672  1.00  1.16           H
ATOM    796  N   PHE A  53      -5.955  12.290   7.462  1.00  1.01           N
ATOM    797  CA  PHE A  53      -6.126  11.022   6.744  1.00  1.01           C
ATOM    798  C   PHE A  53      -7.613  10.730   6.618  1.00  1.01           C
ATOM    799  O   PHE A  53      -8.391  10.983   7.550  1.00  1.01           O
ATOM    800  CB  PHE A  53      -5.495   9.823   7.450  1.00  1.01           C
ATOM    801  CG  PHE A  53      -4.023   9.839   7.590  1.00  1.01           C
ATOM    802  CD1 PHE A  53      -3.447  10.444   8.672  1.00  1.01           C
ATOM    803  CD2 PHE A  53      -3.207   9.223   6.644  1.00  1.01           C
ATOM    804  CE1 PHE A  53      -2.080  10.455   8.833  1.00  1.01           C
ATOM    805  CE2 PHE A  53      -1.838   9.234   6.792  1.00  1.01           C
ATOM    806  CZ  PHE A  53      -1.270   9.860   7.895  1.00  1.01           C
ATOM    807  H   PHE A  53      -6.426  12.400   8.363  1.00  1.01           H
ATOM    808  HA  PHE A  53      -5.704  11.113   5.740  1.00  1.01           H
ATOM    809 1HB  PHE A  53      -5.924   9.735   8.440  1.00  1.01           H
ATOM    810 2HB  PHE A  53      -5.764   8.926   6.902  1.00  1.01           H
ATOM    811  HD1 PHE A  53      -4.096  10.910   9.402  1.00  1.01           H
ATOM    812  HD2 PHE A  53      -3.663   8.731   5.778  1.00  1.01           H
ATOM    813  HE1 PHE A  53      -1.639  10.935   9.704  1.00  1.01           H
ATOM    814  HE2 PHE A  53      -1.209   8.754   6.043  1.00  1.01           H
ATOM    815  HZ  PHE A  53      -0.195   9.876   8.024  1.00  1.01           H
ATOM    816  N   ARG A  54      -7.995  10.139   5.501  1.00  0.94           N
ATOM    817  CA  ARG A  54      -9.397   9.832   5.268  1.00  0.94           C
ATOM    818  C   ARG A  54      -9.634   8.557   4.460  1.00  0.94           C
ATOM    819  O   ARG A  54      -8.918   8.275   3.503  1.00  0.94           O
ATOM    820  CB  ARG A  54     -10.031  11.012   4.538  1.00  0.94           C
ATOM    821  CG  ARG A  54     -11.491  10.885   4.240  1.00  0.94           C
ATOM    822  CD  ARG A  54     -12.045  12.131   3.634  1.00  0.94           C
ATOM    823  NE  ARG A  54     -11.507  12.392   2.285  1.00  0.94           N
ATOM    824  CZ  ARG A  54     -12.012  13.275   1.408  1.00  0.94           C
ATOM    825  NH1 ARG A  54     -13.090  13.982   1.689  1.00  0.94           N
ATOM    826  NH2 ARG A  54     -11.395  13.409   0.253  1.00  0.94           N
ATOM    827  H   ARG A  54      -7.304   9.942   4.775  1.00  0.94           H
ATOM    828  HA  ARG A  54      -9.878   9.720   6.233  1.00  0.94           H
ATOM    829 1HB  ARG A  54      -9.895  11.916   5.128  1.00  0.94           H
ATOM    830 2HB  ARG A  54      -9.514  11.165   3.586  1.00  0.94           H
ATOM    831 1HG  ARG A  54     -11.617  10.081   3.527  1.00  0.94           H
ATOM    832 2HG  ARG A  54     -12.041  10.651   5.157  1.00  0.94           H
ATOM    833 1HD  ARG A  54     -13.119  12.057   3.566  1.00  0.94           H
ATOM    834 2HD  ARG A  54     -11.784  12.975   4.267  1.00  0.94           H
ATOM    835  HE  ARG A  54     -10.655  11.903   1.969  1.00  0.94           H
ATOM    836 1HH1 ARG A  54     -13.555  13.869   2.579  1.00  0.94           H
ATOM    837 2HH1 ARG A  54     -13.451  14.640   1.014  1.00  0.94           H
ATOM    838 1HH2 ARG A  54     -10.552  12.841   0.091  1.00  0.94           H
ATOM    839 2HH2 ARG A  54     -11.733  14.059  -0.439  1.00  0.94           H
ATOM    840  N   ASN A  55     -10.659   7.798   4.828  1.00  0.90           N
ATOM    841  CA  ASN A  55     -11.014   6.630   4.029  1.00  0.90           C
ATOM    842  C   ASN A  55     -12.513   6.424   4.004  1.00  0.90           C
ATOM    843  O   ASN A  55     -13.105   5.907   4.960  1.00  0.90           O
ATOM    844  CB  ASN A  55     -10.332   5.382   4.512  1.00  0.90           C
ATOM    845  CG  ASN A  55     -10.582   4.246   3.565  1.00  0.90           C
ATOM    846  OD1 ASN A  55     -11.607   4.216   2.847  1.00  0.90           O
ATOM    847  ND2 ASN A  55      -9.647   3.328   3.510  1.00  0.90           N
ATOM    848  H   ASN A  55     -11.183   8.045   5.670  1.00  0.90           H
ATOM    849  HA  ASN A  55     -10.705   6.807   2.998  1.00  0.90           H
ATOM    850 1HB  ASN A  55      -9.261   5.553   4.612  1.00  0.90           H
ATOM    851 2HB  ASN A  55     -10.711   5.105   5.494  1.00  0.90           H
ATOM    852 1HD2 ASN A  55      -9.718   2.566   2.856  1.00  0.90           H
ATOM    853 2HD2 ASN A  55      -8.835   3.421   4.087  1.00  0.90           H
ATOM    854  N   LEU A  56     -13.124   6.829   2.899  1.00  0.87           N
ATOM    855  CA  LEU A  56     -14.566   6.789   2.800  1.00  0.87           C
ATOM    856  C   LEU A  56     -15.081   5.565   2.046  1.00  0.87           C
ATOM    857  O   LEU A  56     -16.263   5.498   1.708  1.00  0.87           O
ATOM    858  CB  LEU A  56     -15.063   8.047   2.094  1.00  0.87           C
ATOM    859  CG  LEU A  56     -14.685   9.374   2.750  1.00  0.87           C
ATOM    860  CD1 LEU A  56     -15.258  10.512   1.918  1.00  0.87           C
ATOM    861  CD2 LEU A  56     -15.172   9.413   4.194  1.00  0.87           C
ATOM    862  H   LEU A  56     -12.578   7.202   2.132  1.00  0.87           H
ATOM    863  HA  LEU A  56     -14.964   6.768   3.804  1.00  0.87           H
ATOM    864 1HB  LEU A  56     -14.674   8.052   1.078  1.00  0.87           H
ATOM    865 2HB  LEU A  56     -16.153   8.003   2.044  1.00  0.87           H
ATOM    866  HG  LEU A  56     -13.617   9.473   2.737  1.00  0.87           H
ATOM    867 1HD1 LEU A  56     -14.984  11.466   2.347  1.00  0.87           H
ATOM    868 2HD1 LEU A  56     -14.869  10.449   0.901  1.00  0.87           H
ATOM    869 3HD1 LEU A  56     -16.345  10.430   1.898  1.00  0.87           H
ATOM    870 1HD2 LEU A  56     -14.884  10.358   4.648  1.00  0.87           H
ATOM    871 2HD2 LEU A  56     -16.260   9.319   4.219  1.00  0.87           H
ATOM    872 3HD2 LEU A  56     -14.723   8.592   4.758  1.00  0.87           H
ATOM    873  N   ALA A  57     -14.190   4.633   1.704  1.00  0.85           N
ATOM    874  CA  ALA A  57     -14.628   3.477   0.927  1.00  0.85           C
ATOM    875  C   ALA A  57     -13.946   2.155   1.306  1.00  0.85           C
ATOM    876  O   ALA A  57     -14.108   1.152   0.594  1.00  0.85           O
ATOM    877  CB  ALA A  57     -14.392   3.774  -0.537  1.00  0.85           C
ATOM    878  H   ALA A  57     -13.224   4.705   2.012  1.00  0.85           H
ATOM    879  HA  ALA A  57     -15.697   3.347   1.095  1.00  0.85           H
ATOM    880 1HB  ALA A  57     -14.756   2.946  -1.141  1.00  0.85           H
ATOM    881 2HB  ALA A  57     -14.925   4.684  -0.809  1.00  0.85           H
ATOM    882 3HB  ALA A  57     -13.327   3.917  -0.709  1.00  0.85           H
ATOM    883  N   GLY A  58     -13.248   2.123   2.434  1.00  0.81           N
ATOM    884  CA  GLY A  58     -12.583   0.908   2.890  1.00  0.81           C
ATOM    885  C   GLY A  58     -11.861   1.091   4.221  1.00  0.81           C
ATOM    886  O   GLY A  58     -12.035   2.097   4.900  1.00  0.81           O
ATOM    887  H   GLY A  58     -13.098   2.977   2.949  1.00  0.81           H
ATOM    888 1HA  GLY A  58     -13.303   0.095   2.970  1.00  0.81           H
ATOM    889 2HA  GLY A  58     -11.855   0.627   2.143  1.00  0.81           H
ATOM    890  N   LYS A  59     -11.096   0.078   4.615  1.00  0.78           N
ATOM    891  CA  LYS A  59     -10.355   0.054   5.880  1.00  0.78           C
ATOM    892  C   LYS A  59      -9.076   0.878   5.861  1.00  0.78           C
ATOM    893  O   LYS A  59      -8.333   0.851   4.878  1.00  0.78           O
ATOM    894  CB  LYS A  59     -10.003  -1.386   6.242  1.00  0.78           C
ATOM    895  CG  LYS A  59      -9.205  -1.540   7.523  1.00  0.78           C
ATOM    896  CD  LYS A  59      -8.986  -2.997   7.868  1.00  0.78           C
ATOM    897  CE  LYS A  59      -8.160  -3.111   9.117  1.00  0.78           C
ATOM    898  NZ  LYS A  59      -7.893  -4.524   9.507  1.00  0.78           N
ATOM    899  H   LYS A  59     -11.008  -0.723   3.990  1.00  0.78           H
ATOM    900  HA  LYS A  59     -10.998   0.464   6.663  1.00  0.78           H
ATOM    901 1HB  LYS A  59     -10.921  -1.961   6.354  1.00  0.78           H
ATOM    902 2HB  LYS A  59      -9.432  -1.836   5.430  1.00  0.78           H
ATOM    903 1HG  LYS A  59      -8.224  -1.076   7.396  1.00  0.78           H
ATOM    904 2HG  LYS A  59      -9.711  -1.035   8.343  1.00  0.78           H
ATOM    905 1HD  LYS A  59      -9.948  -3.484   8.031  1.00  0.78           H
ATOM    906 2HD  LYS A  59      -8.473  -3.496   7.047  1.00  0.78           H
ATOM    907 1HE  LYS A  59      -7.212  -2.606   8.960  1.00  0.78           H
ATOM    908 2HE  LYS A  59      -8.691  -2.612   9.923  1.00  0.78           H
ATOM    909 1HZ  LYS A  59      -7.325  -4.515  10.375  1.00  0.78           H
ATOM    910 2HZ  LYS A  59      -8.762  -5.000   9.686  1.00  0.78           H
ATOM    911 3HZ  LYS A  59      -7.390  -4.998   8.780  1.00  0.78           H
ATOM    912  N   ILE A  60      -8.799   1.598   6.940  1.00  0.75           N
ATOM    913  CA  ILE A  60      -7.523   2.303   7.021  1.00  0.75           C
ATOM    914  C   ILE A  60      -6.693   1.708   8.142  1.00  0.75           C
ATOM    915  O   ILE A  60      -7.209   1.450   9.233  1.00  0.75           O
ATOM    916  CB  ILE A  60      -7.716   3.816   7.235  1.00  0.75           C
ATOM    917  CG1 ILE A  60      -6.383   4.523   7.200  1.00  0.75           C
ATOM    918  CG2 ILE A  60      -8.382   4.075   8.504  1.00  0.75           C
ATOM    919  CD1 ILE A  60      -6.485   6.048   7.048  1.00  0.75           C
ATOM    920  H   ILE A  60      -9.459   1.620   7.722  1.00  0.75           H
ATOM    921  HA  ILE A  60      -6.974   2.164   6.090  1.00  0.75           H
ATOM    922  HB  ILE A  60      -8.319   4.210   6.427  1.00  0.75           H
ATOM    923 1HG1 ILE A  60      -5.848   4.302   8.114  1.00  0.75           H
ATOM    924 2HG1 ILE A  60      -5.820   4.112   6.382  1.00  0.75           H
ATOM    925 1HG2 ILE A  60      -8.519   5.149   8.632  1.00  0.75           H
ATOM    926 2HG2 ILE A  60      -9.354   3.574   8.508  1.00  0.75           H
ATOM    927 3HG2 ILE A  60      -7.759   3.687   9.297  1.00  0.75           H
ATOM    928 1HD1 ILE A  60      -5.483   6.474   7.023  1.00  0.75           H
ATOM    929 2HD1 ILE A  60      -7.005   6.291   6.115  1.00  0.75           H
ATOM    930 3HD1 ILE A  60      -7.038   6.462   7.889  1.00  0.75           H
ATOM    931  N   SER A  61      -5.411   1.512   7.877  1.00  0.74           N
ATOM    932  CA  SER A  61      -4.533   0.930   8.873  1.00  0.74           C
ATOM    933  C   SER A  61      -3.164   1.585   8.879  1.00  0.74           C
ATOM    934  O   SER A  61      -2.597   1.858   7.827  1.00  0.74           O
ATOM    935  CB  SER A  61      -4.403  -0.560   8.610  1.00  0.74           C
ATOM    936  OG  SER A  61      -3.508  -1.161   9.496  1.00  0.74           O
ATOM    937  H   SER A  61      -5.056   1.714   6.940  1.00  0.74           H
ATOM    938  HA  SER A  61      -4.987   1.074   9.845  1.00  0.74           H
ATOM    939 1HB  SER A  61      -5.382  -1.019   8.723  1.00  0.74           H
ATOM    940 2HB  SER A  61      -4.080  -0.728   7.585  1.00  0.74           H
ATOM    941  HG  SER A  61      -3.730  -0.814  10.367  1.00  0.74           H
ATOM    942  N   PHE A  62      -2.647   1.840  10.074  1.00  0.76           N
ATOM    943  CA  PHE A  62      -1.343   2.454  10.266  1.00  0.76           C
ATOM    944  C   PHE A  62      -0.380   1.497  10.962  1.00  0.76           C
ATOM    945  O   PHE A  62      -0.468   1.301  12.178  1.00  0.76           O
ATOM    946  CB  PHE A  62      -1.512   3.670  11.150  1.00  0.76           C
ATOM    947  CG  PHE A  62      -2.426   4.711  10.601  1.00  0.76           C
ATOM    948  CD1 PHE A  62      -3.803   4.619  10.823  1.00  0.76           C
ATOM    949  CD2 PHE A  62      -1.948   5.778   9.887  1.00  0.76           C
ATOM    950  CE1 PHE A  62      -4.656   5.577  10.354  1.00  0.76           C
ATOM    951  CE2 PHE A  62      -2.804   6.729   9.420  1.00  0.76           C
ATOM    952  CZ  PHE A  62      -4.155   6.638   9.654  1.00  0.76           C
ATOM    953  H   PHE A  62      -3.202   1.608  10.889  1.00  0.76           H
ATOM    954  HA  PHE A  62      -0.925   2.732   9.296  1.00  0.76           H
ATOM    955 1HB  PHE A  62      -1.906   3.353  12.107  1.00  0.76           H
ATOM    956 2HB  PHE A  62      -0.556   4.114  11.330  1.00  0.76           H
ATOM    957  HD1 PHE A  62      -4.196   3.774  11.392  1.00  0.76           H
ATOM    958  HD2 PHE A  62      -0.879   5.868   9.700  1.00  0.76           H
ATOM    959  HE1 PHE A  62      -5.723   5.493  10.541  1.00  0.76           H
ATOM    960  HE2 PHE A  62      -2.415   7.554   8.870  1.00  0.76           H
ATOM    961  HZ  PHE A  62      -4.822   7.407   9.279  1.00  0.76           H
ATOM    962  N   LEU A  63       0.521   0.898  10.195  1.00  0.80           N
ATOM    963  CA  LEU A  63       1.454  -0.093  10.719  1.00  0.80           C
ATOM    964  C   LEU A  63       2.848   0.479  10.899  1.00  0.80           C
ATOM    965  O   LEU A  63       3.458   0.934   9.934  1.00  0.80           O
ATOM    966  CB  LEU A  63       1.532  -1.303   9.786  1.00  0.80           C
ATOM    967  CG  LEU A  63       2.561  -2.379  10.177  1.00  0.80           C
ATOM    968  CD1 LEU A  63       2.173  -2.986  11.493  1.00  0.80           C
ATOM    969  CD2 LEU A  63       2.628  -3.441   9.101  1.00  0.80           C
ATOM    970  H   LEU A  63       0.560   1.138   9.205  1.00  0.80           H
ATOM    971  HA  LEU A  63       1.088  -0.428  11.685  1.00  0.80           H
ATOM    972 1HB  LEU A  63       0.551  -1.774   9.748  1.00  0.80           H
ATOM    973 2HB  LEU A  63       1.770  -0.951   8.798  1.00  0.80           H
ATOM    974  HG  LEU A  63       3.536  -1.916  10.295  1.00  0.80           H
ATOM    975 1HD1 LEU A  63       2.909  -3.738  11.794  1.00  0.80           H
ATOM    976 2HD1 LEU A  63       2.137  -2.214  12.230  1.00  0.80           H
ATOM    977 3HD1 LEU A  63       1.195  -3.451  11.411  1.00  0.80           H
ATOM    978 1HD2 LEU A  63       3.361  -4.195   9.387  1.00  0.80           H
ATOM    979 2HD2 LEU A  63       1.649  -3.907   8.991  1.00  0.80           H
ATOM    980 3HD2 LEU A  63       2.918  -2.994   8.162  1.00  0.80           H
ATOM    981  N   GLY A  64       3.341   0.460  12.123  1.00  0.85           N
ATOM    982  CA  GLY A  64       4.667   0.977  12.397  1.00  0.85           C
ATOM    983  C   GLY A  64       5.743   0.027  11.937  1.00  0.85           C
ATOM    984  O   GLY A  64       6.538   0.333  11.053  1.00  0.85           O
ATOM    985  H   GLY A  64       2.774   0.072  12.880  1.00  0.85           H
ATOM    986 1HA  GLY A  64       4.792   1.937  11.905  1.00  0.85           H
ATOM    987 2HA  GLY A  64       4.775   1.137  13.461  1.00  0.85           H
ATOM    988  N   LYS A  65       5.762  -1.161  12.544  1.00  0.89           N
ATOM    989  CA  LYS A  65       6.717  -2.240  12.239  1.00  0.89           C
ATOM    990  C   LYS A  65       8.116  -1.921  12.798  1.00  0.89           C
ATOM    991  O   LYS A  65       8.667  -2.680  13.597  1.00  0.89           O
ATOM    992  CB  LYS A  65       6.805  -2.473  10.716  1.00  0.89           C
ATOM    993  CG  LYS A  65       7.547  -3.710  10.291  1.00  0.89           C
ATOM    994  CD  LYS A  65       7.707  -3.735   8.769  1.00  0.89           C
ATOM    995  CE  LYS A  65       6.372  -3.899   8.052  1.00  0.89           C
ATOM    996  NZ  LYS A  65       6.558  -4.025   6.578  1.00  0.89           N
ATOM    997  H   LYS A  65       5.107  -1.283  13.316  1.00  0.89           H
ATOM    998  HA  LYS A  65       6.363  -3.157  12.715  1.00  0.89           H
ATOM    999 1HB  LYS A  65       5.810  -2.511  10.286  1.00  0.89           H
ATOM   1000 2HB  LYS A  65       7.343  -1.669  10.229  1.00  0.89           H
ATOM   1001 1HG  LYS A  65       8.535  -3.715  10.757  1.00  0.89           H
ATOM   1002 2HG  LYS A  65       7.002  -4.594  10.615  1.00  0.89           H
ATOM   1003 1HD  LYS A  65       8.167  -2.796   8.444  1.00  0.89           H
ATOM   1004 2HD  LYS A  65       8.364  -4.556   8.486  1.00  0.89           H
ATOM   1005 1HE  LYS A  65       5.870  -4.790   8.426  1.00  0.89           H
ATOM   1006 2HE  LYS A  65       5.744  -3.026   8.256  1.00  0.89           H
ATOM   1007 1HZ  LYS A  65       5.659  -4.130   6.131  1.00  0.89           H
ATOM   1008 2HZ  LYS A  65       7.014  -3.193   6.228  1.00  0.89           H
ATOM   1009 3HZ  LYS A  65       7.131  -4.834   6.377  1.00  0.89           H
ATOM   1010  N   ASN A  66       8.682  -0.796  12.376  1.00  0.92           N
ATOM   1011  CA  ASN A  66       9.955  -0.302  12.896  1.00  0.92           C
ATOM   1012  C   ASN A  66       9.795   0.061  14.369  1.00  0.92           C
ATOM   1013  O   ASN A  66       8.821   0.709  14.751  1.00  0.92           O
ATOM   1014  CB  ASN A  66      10.459   0.894  12.118  1.00  0.92           C
ATOM   1015  CG  ASN A  66      11.869   1.288  12.488  1.00  0.92           C
ATOM   1016  OD1 ASN A  66      12.125   1.964  13.507  1.00  0.92           O
ATOM   1017  ND2 ASN A  66      12.809   0.870  11.671  1.00  0.92           N
ATOM   1018  H   ASN A  66       8.160  -0.247  11.694  1.00  0.92           H
ATOM   1019  HA  ASN A  66      10.694  -1.103  12.831  1.00  0.92           H
ATOM   1020 1HB  ASN A  66      10.413   0.683  11.047  1.00  0.92           H
ATOM   1021 2HB  ASN A  66       9.801   1.745  12.307  1.00  0.92           H
ATOM   1022 1HD2 ASN A  66      13.766   1.091  11.858  1.00  0.92           H
ATOM   1023 2HD2 ASN A  66      12.568   0.325  10.866  1.00  0.92           H
ATOM   1024  N   SER A  67      10.780  -0.287  15.188  1.00  0.91           N
ATOM   1025  CA  SER A  67      10.735  -0.006  16.625  1.00  0.91           C
ATOM   1026  C   SER A  67      10.651   1.482  17.018  1.00  0.91           C
ATOM   1027  O   SER A  67      10.343   1.781  18.177  1.00  0.91           O
ATOM   1028  CB  SER A  67      11.936  -0.631  17.304  1.00  0.91           C
ATOM   1029  OG  SER A  67      13.126  -0.027  16.882  1.00  0.91           O
ATOM   1030  H   SER A  67      11.567  -0.799  14.816  1.00  0.91           H
ATOM   1031  HA  SER A  67       9.843  -0.495  17.019  1.00  0.91           H
ATOM   1032 1HB  SER A  67      11.834  -0.521  18.383  1.00  0.91           H
ATOM   1033 2HB  SER A  67      11.965  -1.697  17.085  1.00  0.91           H
ATOM   1034  HG  SER A  67      13.004   0.917  17.013  1.00  0.91           H
ATOM   1035  N   SER A  68      10.960   2.405  16.095  1.00  0.88           N
ATOM   1036  CA  SER A  68      10.872   3.836  16.386  1.00  0.88           C
ATOM   1037  C   SER A  68       9.635   4.493  15.748  1.00  0.88           C
ATOM   1038  O   SER A  68       9.487   5.715  15.792  1.00  0.88           O
ATOM   1039  CB  SER A  68      12.124   4.556  15.916  1.00  0.88           C
ATOM   1040  OG  SER A  68      12.266   4.505  14.518  1.00  0.88           O
ATOM   1041  H   SER A  68      11.240   2.122  15.157  1.00  0.88           H
ATOM   1042  HA  SER A  68      10.795   3.960  17.466  1.00  0.88           H
ATOM   1043 1HB  SER A  68      12.088   5.595  16.242  1.00  0.88           H
ATOM   1044 2HB  SER A  68      12.993   4.099  16.384  1.00  0.88           H
ATOM   1045  HG  SER A  68      12.207   3.565  14.259  1.00  0.88           H
ATOM   1046  N   ALA A  69       8.762   3.700  15.126  1.00  0.83           N
ATOM   1047  CA  ALA A  69       7.602   4.248  14.419  1.00  0.83           C
ATOM   1048  C   ALA A  69       6.708   5.098  15.302  1.00  0.83           C
ATOM   1049  O   ALA A  69       6.312   4.680  16.395  1.00  0.83           O
ATOM   1050  CB  ALA A  69       6.776   3.125  13.881  1.00  0.83           C
ATOM   1051  H   ALA A  69       8.896   2.689  15.119  1.00  0.83           H
ATOM   1052  HA  ALA A  69       7.967   4.867  13.596  1.00  0.83           H
ATOM   1053 1HB  ALA A  69       5.934   3.539  13.336  1.00  0.83           H
ATOM   1054 2HB  ALA A  69       7.386   2.511  13.214  1.00  0.83           H
ATOM   1055 3HB  ALA A  69       6.421   2.511  14.700  1.00  0.83           H
ATOM   1056  N   SER A  70       6.281   6.240  14.795  1.00  0.79           N
ATOM   1057  CA  SER A  70       5.418   7.087  15.595  1.00  0.79           C
ATOM   1058  C   SER A  70       4.590   8.036  14.741  1.00  0.79           C
ATOM   1059  O   SER A  70       5.045   8.480  13.689  1.00  0.79           O
ATOM   1060  CB  SER A  70       6.284   7.839  16.603  1.00  0.79           C
ATOM   1061  OG  SER A  70       5.536   8.711  17.381  1.00  0.79           O
ATOM   1062  H   SER A  70       6.592   6.541  13.882  1.00  0.79           H
ATOM   1063  HA  SER A  70       4.731   6.441  16.135  1.00  0.79           H
ATOM   1064 1HB  SER A  70       6.773   7.116  17.256  1.00  0.79           H
ATOM   1065 2HB  SER A  70       7.062   8.377  16.092  1.00  0.79           H
ATOM   1066  HG  SER A  70       4.714   8.234  17.606  1.00  0.79           H
ATOM   1067  N   ILE A  71       3.359   8.302  15.176  1.00  0.76           N
ATOM   1068  CA  ILE A  71       2.486   9.246  14.470  1.00  0.76           C
ATOM   1069  C   ILE A  71       1.949  10.304  15.431  1.00  0.76           C
ATOM   1070  O   ILE A  71       1.278   9.956  16.406  1.00  0.76           O
ATOM   1071  CB  ILE A  71       1.271   8.550  13.837  1.00  0.76           C
ATOM   1072  CG1 ILE A  71       1.656   7.471  12.868  1.00  0.76           C
ATOM   1073  CG2 ILE A  71       0.460   9.581  13.085  1.00  0.76           C
ATOM   1074  CD1 ILE A  71       0.453   6.693  12.401  1.00  0.76           C
ATOM   1075  H   ILE A  71       3.067   7.880  16.057  1.00  0.76           H
ATOM   1076  HA  ILE A  71       3.057   9.749  13.692  1.00  0.76           H
ATOM   1077  HB  ILE A  71       0.674   8.100  14.606  1.00  0.76           H
ATOM   1078 1HG1 ILE A  71       2.152   7.921  12.006  1.00  0.76           H
ATOM   1079 2HG1 ILE A  71       2.345   6.777  13.343  1.00  0.76           H
ATOM   1080 1HG2 ILE A  71      -0.409   9.104  12.642  1.00  0.76           H
ATOM   1081 2HG2 ILE A  71       0.145  10.362  13.768  1.00  0.76           H
ATOM   1082 3HG2 ILE A  71       1.073  10.019  12.300  1.00  0.76           H
ATOM   1083 1HD1 ILE A  71       0.768   5.938  11.716  1.00  0.76           H
ATOM   1084 2HD1 ILE A  71      -0.038   6.229  13.253  1.00  0.76           H
ATOM   1085 3HD1 ILE A  71      -0.246   7.365  11.905  1.00  0.76           H
ATOM   1086  N   HIS A  72       2.189  11.578  15.127  1.00  0.76           N
ATOM   1087  CA  HIS A  72       1.707  12.651  15.991  1.00  0.76           C
ATOM   1088  C   HIS A  72       0.780  13.593  15.235  1.00  0.76           C
ATOM   1089  O   HIS A  72       1.119  14.076  14.160  1.00  0.76           O
ATOM   1090  CB  HIS A  72       2.894  13.456  16.515  1.00  0.76           C
ATOM   1091  CG  HIS A  72       3.854  12.639  17.275  1.00  0.76           C
ATOM   1092  ND1 HIS A  72       3.987  12.693  18.646  1.00  0.76           N
ATOM   1093  CD2 HIS A  72       4.697  11.689  16.848  1.00  0.76           C
ATOM   1094  CE1 HIS A  72       4.877  11.792  19.024  1.00  0.76           C
ATOM   1095  NE2 HIS A  72       5.312  11.172  17.946  1.00  0.76           N
ATOM   1096  H   HIS A  72       2.763  11.791  14.311  1.00  0.76           H
ATOM   1097  HA  HIS A  72       1.164  12.234  16.832  1.00  0.76           H
ATOM   1098 1HB  HIS A  72       3.394  13.895  15.692  1.00  0.76           H
ATOM   1099 2HB  HIS A  72       2.533  14.259  17.153  1.00  0.76           H
ATOM   1100  HD2 HIS A  72       4.839  11.363  15.814  1.00  0.76           H
ATOM   1101  HE1 HIS A  72       5.182  11.582  20.047  1.00  0.76           H
ATOM   1102  HE2 HIS A  72       5.968  10.403  17.891  1.00  0.76           H
ATOM   1103  N   PHE A  73      -0.366  13.892  15.824  1.00  0.79           N
ATOM   1104  CA  PHE A  73      -1.335  14.814  15.242  1.00  0.79           C
ATOM   1105  C   PHE A  73      -1.470  16.034  16.142  1.00  0.79           C
ATOM   1106  O   PHE A  73      -2.120  15.959  17.192  1.00  0.79           O
ATOM   1107  CB  PHE A  73      -2.705  14.149  15.120  1.00  0.79           C
ATOM   1108  CG  PHE A  73      -2.785  12.955  14.228  1.00  0.79           C
ATOM   1109  CD1 PHE A  73      -2.521  11.679  14.720  1.00  0.79           C
ATOM   1110  CD2 PHE A  73      -3.132  13.097  12.899  1.00  0.79           C
ATOM   1111  CE1 PHE A  73      -2.619  10.579  13.892  1.00  0.79           C
ATOM   1112  CE2 PHE A  73      -3.218  12.004  12.081  1.00  0.79           C
ATOM   1113  CZ  PHE A  73      -2.963  10.740  12.572  1.00  0.79           C
ATOM   1114  H   PHE A  73      -0.578  13.445  16.709  1.00  0.79           H
ATOM   1115  HA  PHE A  73      -0.989  15.140  14.260  1.00  0.79           H
ATOM   1116 1HB  PHE A  73      -3.030  13.839  16.108  1.00  0.79           H
ATOM   1117 2HB  PHE A  73      -3.417  14.871  14.772  1.00  0.79           H
ATOM   1118  HD1 PHE A  73      -2.244  11.556  15.772  1.00  0.79           H
ATOM   1119  HD2 PHE A  73      -3.337  14.095  12.505  1.00  0.79           H
ATOM   1120  HE1 PHE A  73      -2.416   9.586  14.282  1.00  0.79           H
ATOM   1121  HE2 PHE A  73      -3.488  12.139  11.051  1.00  0.79           H
ATOM   1122  HZ  PHE A  73      -3.034   9.872  11.916  1.00  0.79           H
ATOM   1123  N   LYS A  74      -0.858  17.152  15.755  1.00  0.84           N
ATOM   1124  CA  LYS A  74      -0.856  18.303  16.646  1.00  0.84           C
ATOM   1125  C   LYS A  74      -1.594  19.516  16.092  1.00  0.84           C
ATOM   1126  O   LYS A  74      -1.377  19.934  14.951  1.00  0.84           O
ATOM   1127  CB  LYS A  74       0.580  18.698  16.987  1.00  0.84           C
ATOM   1128  CG  LYS A  74       1.377  17.644  17.739  1.00  0.84           C
ATOM   1129  CD  LYS A  74       2.767  18.156  18.097  1.00  0.84           C
ATOM   1130  CE  LYS A  74       3.569  17.109  18.865  1.00  0.84           C
ATOM   1131  NZ  LYS A  74       4.901  17.631  19.297  1.00  0.84           N
ATOM   1132  H   LYS A  74      -0.367  17.181  14.860  1.00  0.84           H
ATOM   1133  HA  LYS A  74      -1.346  18.015  17.566  1.00  0.84           H
ATOM   1134 1HB  LYS A  74       1.115  18.934  16.079  1.00  0.84           H
ATOM   1135 2HB  LYS A  74       0.564  19.596  17.602  1.00  0.84           H
ATOM   1136 1HG  LYS A  74       0.853  17.383  18.642  1.00  0.84           H
ATOM   1137 2HG  LYS A  74       1.469  16.750  17.123  1.00  0.84           H
ATOM   1138 1HD  LYS A  74       3.306  18.408  17.179  1.00  0.84           H
ATOM   1139 2HD  LYS A  74       2.678  19.057  18.707  1.00  0.84           H
ATOM   1140 1HE  LYS A  74       3.004  16.803  19.746  1.00  0.84           H
ATOM   1141 2HE  LYS A  74       3.726  16.239  18.225  1.00  0.84           H
ATOM   1142 1HZ  LYS A  74       5.397  16.908  19.800  1.00  0.84           H
ATOM   1143 2HZ  LYS A  74       5.437  17.905  18.486  1.00  0.84           H
ATOM   1144 3HZ  LYS A  74       4.770  18.432  19.900  1.00  0.84           H
ATOM   1145  N   HIS A  75      -2.451  20.087  16.925  1.00  0.93           N
ATOM   1146  CA  HIS A  75      -3.206  21.281  16.567  1.00  0.93           C
ATOM   1147  C   HIS A  75      -4.000  21.112  15.269  1.00  0.93           C
ATOM   1148  O   HIS A  75      -3.995  21.984  14.396  1.00  0.93           O
ATOM   1149  CB  HIS A  75      -2.265  22.479  16.484  1.00  0.93           C
ATOM   1150  CG  HIS A  75      -1.491  22.659  17.758  1.00  0.93           C
ATOM   1151  ND1 HIS A  75      -2.086  23.033  18.946  1.00  0.93           N
ATOM   1152  CD2 HIS A  75      -0.173  22.504  18.030  1.00  0.93           C
ATOM   1153  CE1 HIS A  75      -1.166  23.098  19.893  1.00  0.93           C
ATOM   1154  NE2 HIS A  75       0.004  22.784  19.361  1.00  0.93           N
ATOM   1155  H   HIS A  75      -2.568  19.674  17.855  1.00  0.93           H
ATOM   1156  HA  HIS A  75      -3.926  21.492  17.353  1.00  0.93           H
ATOM   1157 1HB  HIS A  75      -1.565  22.360  15.660  1.00  0.93           H
ATOM   1158 2HB  HIS A  75      -2.842  23.385  16.298  1.00  0.93           H
ATOM   1159  HD1 HIS A  75      -3.068  23.207  19.092  1.00  0.93           H
ATOM   1160  HD2 HIS A  75       0.679  22.216  17.413  1.00  0.93           H
ATOM   1161  HE1 HIS A  75      -1.438  23.374  20.911  1.00  0.93           H
ATOM   1162  N   ILE A  76      -4.689  19.986  15.145  1.00  1.04           N
ATOM   1163  CA  ILE A  76      -5.505  19.717  13.976  1.00  1.04           C
ATOM   1164  C   ILE A  76      -6.913  20.194  14.309  1.00  1.04           C
ATOM   1165  O   ILE A  76      -7.510  19.646  15.234  1.00  1.04           O
ATOM   1166  CB  ILE A  76      -5.590  18.197  13.720  1.00  1.04           C
ATOM   1167  CG1 ILE A  76      -4.194  17.554  13.685  1.00  1.04           C
ATOM   1168  CG2 ILE A  76      -6.296  17.940  12.408  1.00  1.04           C
ATOM   1169  CD1 ILE A  76      -3.292  18.082  12.664  1.00  1.04           C
ATOM   1170  H   ILE A  76      -4.637  19.306  15.887  1.00  1.04           H
ATOM   1171  HA  ILE A  76      -5.120  20.252  13.109  1.00  1.04           H
ATOM   1172  HB  ILE A  76      -6.153  17.729  14.527  1.00  1.04           H
ATOM   1173 1HG1 ILE A  76      -3.724  17.694  14.660  1.00  1.04           H
ATOM   1174 2HG1 ILE A  76      -4.313  16.495  13.504  1.00  1.04           H
ATOM   1175 1HG2 ILE A  76      -6.375  16.870  12.238  1.00  1.04           H
ATOM   1176 2HG2 ILE A  76      -7.287  18.378  12.455  1.00  1.04           H
ATOM   1177 3HG2 ILE A  76      -5.735  18.391  11.596  1.00  1.04           H
ATOM   1178 1HD1 ILE A  76      -2.336  17.560  12.716  1.00  1.04           H
ATOM   1179 2HD1 ILE A  76      -3.753  17.910  11.706  1.00  1.04           H
ATOM   1180 3HD1 ILE A  76      -3.138  19.149  12.825  1.00  1.04           H
ATOM   1181  N   ASN A  77      -7.425  21.211  13.615  1.00  1.17           N
ATOM   1182  CA  ASN A  77      -8.772  21.714  13.906  1.00  1.17           C
ATOM   1183  C   ASN A  77      -9.731  21.399  12.773  1.00  1.17           C
ATOM   1184  O   ASN A  77      -9.655  22.004  11.700  1.00  1.17           O
ATOM   1185  CB  ASN A  77      -8.798  23.203  14.229  1.00  1.17           C
ATOM   1186  CG  ASN A  77     -10.185  23.728  14.595  1.00  1.17           C
ATOM   1187  OD1 ASN A  77     -11.212  23.195  14.166  1.00  1.17           O
ATOM   1188  ND2 ASN A  77     -10.216  24.789  15.362  1.00  1.17           N
ATOM   1189  H   ASN A  77      -6.886  21.629  12.875  1.00  1.17           H
ATOM   1190  HA  ASN A  77      -9.139  21.206  14.783  1.00  1.17           H
ATOM   1191 1HB  ASN A  77      -8.118  23.404  15.059  1.00  1.17           H
ATOM   1192 2HB  ASN A  77      -8.478  23.766  13.418  1.00  1.17           H
ATOM   1193 1HD2 ASN A  77     -11.099  25.197  15.617  1.00  1.17           H
ATOM   1194 2HD2 ASN A  77      -9.367  25.196  15.691  1.00  1.17           H
ATOM   1195  N   ILE A  78     -10.612  20.432  12.991  1.00  1.30           N
ATOM   1196  CA  ILE A  78     -11.542  20.051  11.948  1.00  1.30           C
ATOM   1197  C   ILE A  78     -12.887  20.715  12.219  1.00  1.30           C
ATOM   1198  O   ILE A  78     -13.683  20.276  13.059  1.00  1.30           O
ATOM   1199  CB  ILE A  78     -11.685  18.530  11.853  1.00  1.30           C
ATOM   1200  CG1 ILE A  78     -10.306  17.887  11.717  1.00  1.30           C
ATOM   1201  CG2 ILE A  78     -12.555  18.165  10.655  1.00  1.30           C
ATOM   1202  CD1 ILE A  78      -9.509  18.376  10.533  1.00  1.30           C
ATOM   1203  H   ILE A  78     -10.630  19.980  13.903  1.00  1.30           H
ATOM   1204  HA  ILE A  78     -11.169  20.409  10.991  1.00  1.30           H
ATOM   1205  HB  ILE A  78     -12.142  18.144  12.766  1.00  1.30           H
ATOM   1206 1HG1 ILE A  78      -9.739  18.070  12.628  1.00  1.30           H
ATOM   1207 2HG1 ILE A  78     -10.441  16.827  11.608  1.00  1.30           H
ATOM   1208 1HG2 ILE A  78     -12.637  17.101  10.600  1.00  1.30           H
ATOM   1209 2HG2 ILE A  78     -13.543  18.608  10.771  1.00  1.30           H
ATOM   1210 3HG2 ILE A  78     -12.094  18.534   9.738  1.00  1.30           H
ATOM   1211 1HD1 ILE A  78      -8.556  17.857  10.489  1.00  1.30           H
ATOM   1212 2HD1 ILE A  78     -10.064  18.174   9.627  1.00  1.30           H
ATOM   1213 3HD1 ILE A  78      -9.337  19.444  10.616  1.00  1.30           H
ATOM   1214  N   ASN A  79     -13.132  21.774  11.456  1.00  1.39           N
ATOM   1215  CA  ASN A  79     -14.293  22.638  11.612  1.00  1.39           C
ATOM   1216  C   ASN A  79     -15.594  21.998  11.134  1.00  1.39           C
ATOM   1217  O   ASN A  79     -16.678  22.391  11.561  1.00  1.39           O
ATOM   1218  CB  ASN A  79     -14.028  23.945  10.899  1.00  1.39           C
ATOM   1219  CG  ASN A  79     -13.044  24.843  11.624  1.00  1.39           C
ATOM   1220  OD1 ASN A  79     -13.392  25.453  12.642  1.00  1.39           O
ATOM   1221  ND2 ASN A  79     -11.829  24.925  11.130  1.00  1.39           N
ATOM   1222  H   ASN A  79     -12.424  22.033  10.781  1.00  1.39           H
ATOM   1223  HA  ASN A  79     -14.415  22.846  12.676  1.00  1.39           H
ATOM   1224 1HB  ASN A  79     -13.610  23.727   9.934  1.00  1.39           H
ATOM   1225 2HB  ASN A  79     -14.964  24.479  10.743  1.00  1.39           H
ATOM   1226 1HD2 ASN A  79     -11.143  25.502  11.580  1.00  1.39           H
ATOM   1227 2HD2 ASN A  79     -11.575  24.406  10.315  1.00  1.39           H
ATOM   1228  N   GLY A  80     -15.491  21.049  10.210  1.00  1.40           N
ATOM   1229  CA  GLY A  80     -16.673  20.367   9.702  1.00  1.40           C
ATOM   1230  C   GLY A  80     -16.848  19.072  10.479  1.00  1.40           C
ATOM   1231  O   GLY A  80     -16.113  18.819  11.437  1.00  1.40           O
ATOM   1232  H   GLY A  80     -14.575  20.780   9.890  1.00  1.40           H
ATOM   1233 1HA  GLY A  80     -17.552  20.999   9.825  1.00  1.40           H
ATOM   1234 2HA  GLY A  80     -16.557  20.160   8.640  1.00  1.40           H
ATOM   1235  N   PHE A  81     -17.778  18.209  10.064  1.00  1.33           N
ATOM   1236  CA  PHE A  81     -17.995  16.976  10.827  1.00  1.33           C
ATOM   1237  C   PHE A  81     -17.093  15.839  10.395  1.00  1.33           C
ATOM   1238  O   PHE A  81     -17.538  14.842   9.826  1.00  1.33           O
ATOM   1239  CB  PHE A  81     -19.444  16.526  10.760  1.00  1.33           C
ATOM   1240  CG  PHE A  81     -19.732  15.495  11.799  1.00  1.33           C
ATOM   1241  CD1 PHE A  81     -19.684  15.831  13.132  1.00  1.33           C
ATOM   1242  CD2 PHE A  81     -20.047  14.192  11.454  1.00  1.33           C
ATOM   1243  CE1 PHE A  81     -19.944  14.896  14.107  1.00  1.33           C
ATOM   1244  CE2 PHE A  81     -20.305  13.253  12.431  1.00  1.33           C
ATOM   1245  CZ  PHE A  81     -20.251  13.608  13.759  1.00  1.33           C
ATOM   1246  H   PHE A  81     -18.348  18.418   9.259  1.00  1.33           H
ATOM   1247  HA  PHE A  81     -17.776  17.180  11.874  1.00  1.33           H
ATOM   1248 1HB  PHE A  81     -20.106  17.375  10.921  1.00  1.33           H
ATOM   1249 2HB  PHE A  81     -19.662  16.103   9.781  1.00  1.33           H
ATOM   1250  HD1 PHE A  81     -19.425  16.855  13.410  1.00  1.33           H
ATOM   1251  HD2 PHE A  81     -20.087  13.913  10.402  1.00  1.33           H
ATOM   1252  HE1 PHE A  81     -19.900  15.183  15.161  1.00  1.33           H
ATOM   1253  HE2 PHE A  81     -20.551  12.230  12.160  1.00  1.33           H
ATOM   1254  HZ  PHE A  81     -20.451  12.863  14.532  1.00  1.33           H
ATOM   1255  N   GLY A  82     -15.821  16.023  10.686  1.00  1.21           N
ATOM   1256  CA  GLY A  82     -14.770  15.087  10.342  1.00  1.21           C
ATOM   1257  C   GLY A  82     -14.079  14.574  11.586  1.00  1.21           C
ATOM   1258  O   GLY A  82     -14.720  14.284  12.596  1.00  1.21           O
ATOM   1259  H   GLY A  82     -15.596  16.892  11.166  1.00  1.21           H
ATOM   1260 1HA  GLY A  82     -15.185  14.254   9.775  1.00  1.21           H
ATOM   1261 2HA  GLY A  82     -14.041  15.572   9.704  1.00  1.21           H
ATOM   1262  N   ALA A  83     -12.770  14.400  11.468  1.00  1.08           N
ATOM   1263  CA  ALA A  83     -11.902  13.870  12.518  1.00  1.08           C
ATOM   1264  C   ALA A  83     -10.460  14.064  12.072  1.00  1.08           C
ATOM   1265  O   ALA A  83     -10.245  14.406  10.919  1.00  1.08           O
ATOM   1266  CB  ALA A  83     -12.219  12.420  12.778  1.00  1.08           C
ATOM   1267  H   ALA A  83     -12.341  14.668  10.595  1.00  1.08           H
ATOM   1268  HA  ALA A  83     -12.057  14.447  13.431  1.00  1.08           H
ATOM   1269 1HB  ALA A  83     -11.607  12.029  13.532  1.00  1.08           H
ATOM   1270 2HB  ALA A  83     -13.242  12.340  13.091  1.00  1.08           H
ATOM   1271 3HB  ALA A  83     -12.069  11.849  11.888  1.00  1.08           H
ATOM   1272  N   GLY A  84      -9.473  13.876  12.956  1.00  0.95           N
ATOM   1273  CA  GLY A  84      -8.064  13.901  12.535  1.00  0.95           C
ATOM   1274  C   GLY A  84      -7.861  12.760  11.538  1.00  0.95           C
ATOM   1275  O   GLY A  84      -7.254  12.927  10.468  1.00  0.95           O
ATOM   1276  H   GLY A  84      -9.690  13.606  13.909  1.00  0.95           H
ATOM   1277 1HA  GLY A  84      -7.828  14.859  12.074  1.00  0.95           H
ATOM   1278 2HA  GLY A  84      -7.415  13.766  13.399  1.00  0.95           H
ATOM   1279  N   VAL A  85      -8.405  11.600  11.921  1.00  0.86           N
ATOM   1280  CA  VAL A  85      -8.442  10.410  11.075  1.00  0.86           C
ATOM   1281  C   VAL A  85      -9.915  10.021  10.965  1.00  0.86           C
ATOM   1282  O   VAL A  85     -10.559   9.755  11.986  1.00  0.86           O
ATOM   1283  CB  VAL A  85      -7.637   9.237  11.669  1.00  0.86           C
ATOM   1284  CG1 VAL A  85      -7.736   8.018  10.739  1.00  0.86           C
ATOM   1285  CG2 VAL A  85      -6.174   9.638  11.856  1.00  0.86           C
ATOM   1286  H   VAL A  85      -8.845  11.576  12.842  1.00  0.86           H
ATOM   1287  HA  VAL A  85      -8.059  10.647  10.083  1.00  0.86           H
ATOM   1288  HB  VAL A  85      -8.071   8.960  12.623  1.00  0.86           H
ATOM   1289 1HG1 VAL A  85      -7.187   7.190  11.174  1.00  0.86           H
ATOM   1290 2HG1 VAL A  85      -8.780   7.735  10.614  1.00  0.86           H
ATOM   1291 3HG1 VAL A  85      -7.317   8.264   9.769  1.00  0.86           H
ATOM   1292 1HG2 VAL A  85      -5.613   8.807  12.276  1.00  0.86           H
ATOM   1293 2HG2 VAL A  85      -5.746   9.909  10.895  1.00  0.86           H
ATOM   1294 3HG2 VAL A  85      -6.113  10.490  12.532  1.00  0.86           H
ATOM   1295  N   PHE A  86     -10.436   9.979   9.738  1.00  0.81           N
ATOM   1296  CA  PHE A  86     -11.869   9.724   9.567  1.00  0.81           C
ATOM   1297  C   PHE A  86     -12.152   8.617   8.573  1.00  0.81           C
ATOM   1298  O   PHE A  86     -11.595   8.624   7.472  1.00  0.81           O
ATOM   1299  CB  PHE A  86     -12.566  10.964   9.016  1.00  0.81           C
ATOM   1300  CG  PHE A  86     -14.056  10.862   8.980  1.00  0.81           C
ATOM   1301  CD1 PHE A  86     -14.797  11.224  10.083  1.00  0.81           C
ATOM   1302  CD2 PHE A  86     -14.719  10.373   7.865  1.00  0.81           C
ATOM   1303  CE1 PHE A  86     -16.160  11.125  10.089  1.00  0.81           C
ATOM   1304  CE2 PHE A  86     -16.095  10.261   7.864  1.00  0.81           C
ATOM   1305  CZ  PHE A  86     -16.816  10.642   8.979  1.00  0.81           C
ATOM   1306  H   PHE A  86      -9.839  10.202   8.940  1.00  0.81           H
ATOM   1307  HA  PHE A  86     -12.300   9.444  10.528  1.00  0.81           H
ATOM   1308 1HB  PHE A  86     -12.296  11.835   9.608  1.00  0.81           H
ATOM   1309 2HB  PHE A  86     -12.215  11.148   8.005  1.00  0.81           H
ATOM   1310  HD1 PHE A  86     -14.287  11.605  10.958  1.00  0.81           H
ATOM   1311  HD2 PHE A  86     -14.145  10.070   6.994  1.00  0.81           H
ATOM   1312  HE1 PHE A  86     -16.721  11.430  10.972  1.00  0.81           H
ATOM   1313  HE2 PHE A  86     -16.618   9.871   6.983  1.00  0.81           H
ATOM   1314  HZ  PHE A  86     -17.901  10.560   8.980  1.00  0.81           H
ATOM   1315  N   SER A  87     -13.045   7.702   8.944  1.00  0.77           N
ATOM   1316  CA  SER A  87     -13.402   6.637   8.025  1.00  0.77           C
ATOM   1317  C   SER A  87     -14.832   6.098   8.119  1.00  0.77           C
ATOM   1318  O   SER A  87     -15.455   6.055   9.178  1.00  0.77           O
ATOM   1319  CB  SER A  87     -12.459   5.471   8.197  1.00  0.77           C
ATOM   1320  OG  SER A  87     -12.820   4.459   7.311  1.00  0.77           O
ATOM   1321  H   SER A  87     -13.433   7.731   9.889  1.00  0.77           H
ATOM   1322  HA  SER A  87     -13.277   7.037   7.025  1.00  0.77           H
ATOM   1323 1HB  SER A  87     -11.432   5.781   8.009  1.00  0.77           H
ATOM   1324 2HB  SER A  87     -12.518   5.100   9.219  1.00  0.77           H
ATOM   1325  HG  SER A  87     -12.662   4.816   6.409  1.00  0.77           H
ATOM   1326  N   GLU A  88     -15.321   5.635   6.964  1.00  0.75           N
ATOM   1327  CA  GLU A  88     -16.637   4.996   6.840  1.00  0.75           C
ATOM   1328  C   GLU A  88     -16.552   3.507   7.188  1.00  0.75           C
ATOM   1329  O   GLU A  88     -17.545   2.780   7.143  1.00  0.75           O
ATOM   1330  CB  GLU A  88     -17.178   5.151   5.422  1.00  0.75           C
ATOM   1331  CG  GLU A  88     -17.470   6.590   4.974  1.00  0.75           C
ATOM   1332  CD  GLU A  88     -18.656   7.242   5.595  1.00  0.75           C
ATOM   1333  OE1 GLU A  88     -19.722   6.655   5.576  1.00  0.75           O
ATOM   1334  OE2 GLU A  88     -18.518   8.344   6.072  1.00  0.75           O
ATOM   1335  H   GLU A  88     -14.722   5.714   6.139  1.00  0.75           H
ATOM   1336  HA  GLU A  88     -17.324   5.472   7.540  1.00  0.75           H
ATOM   1337 1HB  GLU A  88     -16.460   4.725   4.717  1.00  0.75           H
ATOM   1338 2HB  GLU A  88     -18.101   4.580   5.326  1.00  0.75           H
ATOM   1339 1HG  GLU A  88     -16.613   7.175   5.261  1.00  0.75           H
ATOM   1340 2HG  GLU A  88     -17.560   6.622   3.889  1.00  0.75           H
ATOM   1341  N   SER A  89     -15.346   3.068   7.524  1.00  0.73           N
ATOM   1342  CA  SER A  89     -15.027   1.702   7.886  1.00  0.73           C
ATOM   1343  C   SER A  89     -14.022   1.696   9.038  1.00  0.73           C
ATOM   1344  O   SER A  89     -13.780   2.719   9.677  1.00  0.73           O
ATOM   1345  CB  SER A  89     -14.442   0.969   6.697  1.00  0.73           C
ATOM   1346  OG  SER A  89     -14.337  -0.405   6.945  1.00  0.73           O
ATOM   1347  H   SER A  89     -14.574   3.721   7.516  1.00  0.73           H
ATOM   1348  HA  SER A  89     -15.935   1.201   8.206  1.00  0.73           H
ATOM   1349 1HB  SER A  89     -15.040   1.151   5.806  1.00  0.73           H
ATOM   1350 2HB  SER A  89     -13.476   1.365   6.539  1.00  0.73           H
ATOM   1351  HG  SER A  89     -15.201  -0.702   7.291  1.00  0.73           H
ATOM   1352  N   SER A  90     -13.464   0.528   9.310  1.00  0.71           N
ATOM   1353  CA  SER A  90     -12.535   0.326  10.417  1.00  0.71           C
ATOM   1354  C   SER A  90     -11.236   1.155  10.340  1.00  0.71           C
ATOM   1355  O   SER A  90     -10.720   1.410   9.244  1.00  0.71           O
ATOM   1356  CB  SER A  90     -12.179  -1.146  10.476  1.00  0.71           C
ATOM   1357  OG  SER A  90     -13.321  -1.942  10.734  1.00  0.71           O
ATOM   1358  H   SER A  90     -13.784  -0.267   8.750  1.00  0.71           H
ATOM   1359  HA  SER A  90     -13.061   0.604  11.327  1.00  0.71           H
ATOM   1360 1HB  SER A  90     -11.736  -1.447   9.533  1.00  0.71           H
ATOM   1361 2HB  SER A  90     -11.434  -1.307  11.259  1.00  0.71           H
ATOM   1362  HG  SER A  90     -13.974  -1.756  10.010  1.00  0.71           H
ATOM   1363  N   ILE A  91     -10.720   1.551  11.522  1.00  0.69           N
ATOM   1364  CA  ILE A  91      -9.434   2.268  11.656  1.00  0.69           C
ATOM   1365  C   ILE A  91      -8.501   1.529  12.606  1.00  0.69           C
ATOM   1366  O   ILE A  91      -8.817   1.414  13.794  1.00  0.69           O
ATOM   1367  CB  ILE A  91      -9.579   3.690  12.256  1.00  0.69           C
ATOM   1368  CG1 ILE A  91     -10.470   4.599  11.426  1.00  0.69           C
ATOM   1369  CG2 ILE A  91      -8.202   4.328  12.423  1.00  0.69           C
ATOM   1370  CD1 ILE A  91     -10.769   5.927  12.115  1.00  0.69           C
ATOM   1371  H   ILE A  91     -11.238   1.280  12.359  1.00  0.69           H
ATOM   1372  HA  ILE A  91      -8.963   2.322  10.685  1.00  0.69           H
ATOM   1373  HB  ILE A  91     -10.040   3.606  13.233  1.00  0.69           H
ATOM   1374 1HG1 ILE A  91      -9.990   4.823  10.506  1.00  0.69           H
ATOM   1375 2HG1 ILE A  91     -11.404   4.086  11.208  1.00  0.69           H
ATOM   1376 1HG2 ILE A  91      -8.310   5.311  12.880  1.00  0.69           H
ATOM   1377 2HG2 ILE A  91      -7.590   3.695  13.057  1.00  0.69           H
ATOM   1378 3HG2 ILE A  91      -7.724   4.433  11.461  1.00  0.69           H
ATOM   1379 1HD1 ILE A  91     -11.392   6.528  11.462  1.00  0.69           H
ATOM   1380 2HD1 ILE A  91     -11.288   5.753  13.058  1.00  0.69           H
ATOM   1381 3HD1 ILE A  91      -9.846   6.458  12.315  1.00  0.69           H
ATOM   1382  N   GLU A  92      -7.334   1.107  12.130  1.00  0.68           N
ATOM   1383  CA  GLU A  92      -6.442   0.385  13.031  1.00  0.68           C
ATOM   1384  C   GLU A  92      -5.022   0.946  13.106  1.00  0.68           C
ATOM   1385  O   GLU A  92      -4.458   1.375  12.105  1.00  0.68           O
ATOM   1386  CB  GLU A  92      -6.413  -1.099  12.638  1.00  0.68           C
ATOM   1387  CG  GLU A  92      -7.797  -1.778  12.775  1.00  0.68           C
ATOM   1388  CD  GLU A  92      -7.822  -3.286  12.516  1.00  0.68           C
ATOM   1389  OE1 GLU A  92      -6.840  -3.837  12.055  1.00  0.68           O
ATOM   1390  OE2 GLU A  92      -8.852  -3.876  12.727  1.00  0.68           O
ATOM   1391  H   GLU A  92      -7.117   1.238  11.140  1.00  0.68           H
ATOM   1392  HA  GLU A  92      -6.859   0.449  14.029  1.00  0.68           H
ATOM   1393 1HB  GLU A  92      -6.078  -1.200  11.603  1.00  0.68           H
ATOM   1394 2HB  GLU A  92      -5.703  -1.632  13.275  1.00  0.68           H
ATOM   1395 1HG  GLU A  92      -8.190  -1.570  13.752  1.00  0.68           H
ATOM   1396 2HG  GLU A  92      -8.470  -1.307  12.059  1.00  0.68           H
ATOM   1397  N   PHE A  93      -4.446   0.900  14.305  1.00  0.67           N
ATOM   1398  CA  PHE A  93      -3.068   1.320  14.572  1.00  0.67           C
ATOM   1399  C   PHE A  93      -2.297   0.154  15.184  1.00  0.67           C
ATOM   1400  O   PHE A  93      -2.620  -0.282  16.295  1.00  0.67           O
ATOM   1401  CB  PHE A  93      -3.047   2.510  15.529  1.00  0.67           C
ATOM   1402  CG  PHE A  93      -3.739   3.765  15.013  1.00  0.67           C
ATOM   1403  CD1 PHE A  93      -5.103   3.938  15.176  1.00  0.67           C
ATOM   1404  CD2 PHE A  93      -3.023   4.772  14.368  1.00  0.67           C
ATOM   1405  CE1 PHE A  93      -5.720   5.084  14.711  1.00  0.67           C
ATOM   1406  CE2 PHE A  93      -3.640   5.907  13.902  1.00  0.67           C
ATOM   1407  CZ  PHE A  93      -4.987   6.058  14.069  1.00  0.67           C
ATOM   1408  H   PHE A  93      -5.006   0.549  15.081  1.00  0.67           H
ATOM   1409  HA  PHE A  93      -2.586   1.597  13.635  1.00  0.67           H
ATOM   1410 1HB  PHE A  93      -3.536   2.218  16.455  1.00  0.67           H
ATOM   1411 2HB  PHE A  93      -2.035   2.755  15.769  1.00  0.67           H
ATOM   1412  HD1 PHE A  93      -5.688   3.161  15.682  1.00  0.67           H
ATOM   1413  HD2 PHE A  93      -1.963   4.658  14.230  1.00  0.67           H
ATOM   1414  HE1 PHE A  93      -6.791   5.213  14.849  1.00  0.67           H
ATOM   1415  HE2 PHE A  93      -3.059   6.679  13.393  1.00  0.67           H
ATOM   1416  HZ  PHE A  93      -5.476   6.943  13.694  1.00  0.67           H
ATOM   1417  N   THR A  94      -1.296  -0.343  14.464  1.00  0.67           N
ATOM   1418  CA  THR A  94      -0.570  -1.533  14.900  1.00  0.67           C
ATOM   1419  C   THR A  94       0.947  -1.359  14.927  1.00  0.67           C
ATOM   1420  O   THR A  94       1.528  -0.744  14.030  1.00  0.67           O
ATOM   1421  CB  THR A  94      -0.941  -2.739  14.006  1.00  0.67           C
ATOM   1422  OG1 THR A  94      -2.355  -2.957  14.071  1.00  0.67           O
ATOM   1423  CG2 THR A  94      -0.242  -4.002  14.465  1.00  0.67           C
ATOM   1424  H   THR A  94      -1.045   0.115  13.587  1.00  0.67           H
ATOM   1425  HA  THR A  94      -0.885  -1.760  15.912  1.00  0.67           H
ATOM   1426  HB  THR A  94      -0.660  -2.524  12.976  1.00  0.67           H
ATOM   1427  HG1 THR A  94      -2.576  -3.773  13.613  1.00  0.67           H
ATOM   1428 1HG2 THR A  94      -0.529  -4.831  13.824  1.00  0.67           H
ATOM   1429 2HG2 THR A  94       0.822  -3.873  14.404  1.00  0.67           H
ATOM   1430 3HG2 THR A  94      -0.523  -4.225  15.495  1.00  0.67           H
ATOM   1431  N   ASP A  95       1.571  -1.883  15.976  1.00  0.67           N
ATOM   1432  CA  ASP A  95       3.026  -1.864  16.120  1.00  0.67           C
ATOM   1433  C   ASP A  95       3.667  -0.488  15.989  1.00  0.67           C
ATOM   1434  O   ASP A  95       4.685  -0.350  15.307  1.00  0.67           O
ATOM   1435  CB  ASP A  95       3.717  -2.790  15.105  1.00  0.67           C
ATOM   1436  CG  ASP A  95       3.452  -4.284  15.309  1.00  0.67           C
ATOM   1437  OD1 ASP A  95       3.534  -4.749  16.414  1.00  0.67           O
ATOM   1438  OD2 ASP A  95       3.164  -4.940  14.338  1.00  0.67           O
ATOM   1439  H   ASP A  95       0.994  -2.331  16.696  1.00  0.67           H
ATOM   1440  HA  ASP A  95       3.256  -2.236  17.119  1.00  0.67           H
ATOM   1441 1HB  ASP A  95       3.427  -2.520  14.106  1.00  0.67           H
ATOM   1442 2HB  ASP A  95       4.796  -2.637  15.177  1.00  0.67           H
ATOM   1443  N   LEU A  96       3.063   0.528  16.599  1.00  0.67           N
ATOM   1444  CA  LEU A  96       3.633   1.868  16.630  1.00  0.67           C
ATOM   1445  C   LEU A  96       4.333   2.020  17.968  1.00  0.67           C
ATOM   1446  O   LEU A  96       3.851   1.511  18.985  1.00  0.67           O
ATOM   1447  CB  LEU A  96       2.539   2.953  16.475  1.00  0.67           C
ATOM   1448  CG  LEU A  96       1.773   3.003  15.146  1.00  0.67           C
ATOM   1449  CD1 LEU A  96       0.628   3.966  15.263  1.00  0.67           C
ATOM   1450  CD2 LEU A  96       2.706   3.511  14.050  1.00  0.67           C
ATOM   1451  H   LEU A  96       2.188   0.364  17.089  1.00  0.67           H
ATOM   1452  HA  LEU A  96       4.365   1.976  15.833  1.00  0.67           H
ATOM   1453 1HB  LEU A  96       1.809   2.817  17.268  1.00  0.67           H
ATOM   1454 2HB  LEU A  96       3.012   3.928  16.617  1.00  0.67           H
ATOM   1455  HG  LEU A  96       1.388   2.005  14.899  1.00  0.67           H
ATOM   1456 1HD1 LEU A  96       0.107   3.986  14.311  1.00  0.67           H
ATOM   1457 2HD1 LEU A  96      -0.034   3.633  16.048  1.00  0.67           H
ATOM   1458 3HD1 LEU A  96       1.004   4.960  15.502  1.00  0.67           H
ATOM   1459 1HD2 LEU A  96       2.173   3.553  13.108  1.00  0.67           H
ATOM   1460 2HD2 LEU A  96       3.070   4.508  14.307  1.00  0.67           H
ATOM   1461 3HD2 LEU A  96       3.528   2.854  13.968  1.00  0.67           H
ATOM   1462  N   ARG A  97       5.464   2.702  17.993  1.00  0.67           N
ATOM   1463  CA  ARG A  97       6.113   2.954  19.258  1.00  0.67           C
ATOM   1464  C   ARG A  97       5.271   3.971  19.998  1.00  0.67           C
ATOM   1465  O   ARG A  97       4.994   3.830  21.193  1.00  0.67           O
ATOM   1466  CB  ARG A  97       7.514   3.473  19.039  1.00  0.67           C
ATOM   1467  CG  ARG A  97       8.343   3.735  20.276  1.00  0.67           C
ATOM   1468  CD  ARG A  97       8.603   2.485  21.032  1.00  0.67           C
ATOM   1469  NE  ARG A  97       9.472   2.704  22.167  1.00  0.67           N
ATOM   1470  CZ  ARG A  97      10.817   2.616  22.117  1.00  0.67           C
ATOM   1471  NH1 ARG A  97      11.424   2.301  20.986  1.00  0.67           N
ATOM   1472  NH2 ARG A  97      11.534   2.841  23.207  1.00  0.67           N
ATOM   1473  H   ARG A  97       5.864   3.103  17.150  1.00  0.67           H
ATOM   1474  HA  ARG A  97       6.162   2.035  19.832  1.00  0.67           H
ATOM   1475 1HB  ARG A  97       8.058   2.783  18.403  1.00  0.67           H
ATOM   1476 2HB  ARG A  97       7.472   4.420  18.514  1.00  0.67           H
ATOM   1477 1HG  ARG A  97       9.302   4.159  19.977  1.00  0.67           H
ATOM   1478 2HG  ARG A  97       7.817   4.436  20.924  1.00  0.67           H
ATOM   1479 1HD  ARG A  97       7.667   2.094  21.397  1.00  0.67           H
ATOM   1480 2HD  ARG A  97       9.069   1.749  20.381  1.00  0.67           H
ATOM   1481  HE  ARG A  97       9.046   2.944  23.049  1.00  0.67           H
ATOM   1482 1HH1 ARG A  97      10.880   2.115  20.127  1.00  0.67           H
ATOM   1483 2HH1 ARG A  97      12.428   2.235  20.955  1.00  0.67           H
ATOM   1484 1HH2 ARG A  97      11.074   3.081  24.074  1.00  0.67           H
ATOM   1485 2HH2 ARG A  97      12.540   2.774  23.172  1.00  0.67           H
ATOM   1486  N   LYS A  98       4.838   5.000  19.266  1.00  0.67           N
ATOM   1487  CA  LYS A  98       4.031   6.017  19.924  1.00  0.67           C
ATOM   1488  C   LYS A  98       3.025   6.729  19.000  1.00  0.67           C
ATOM   1489  O   LYS A  98       3.391   7.230  17.933  1.00  0.67           O
ATOM   1490  CB  LYS A  98       4.994   6.986  20.624  1.00  0.67           C
ATOM   1491  CG  LYS A  98       4.383   8.045  21.490  1.00  0.67           C
ATOM   1492  CD  LYS A  98       5.478   8.708  22.349  1.00  0.67           C
ATOM   1493  CE  LYS A  98       4.932   9.784  23.273  1.00  0.67           C
ATOM   1494  NZ  LYS A  98       6.000  10.357  24.153  1.00  0.67           N
ATOM   1495  H   LYS A  98       5.108   5.057  18.284  1.00  0.67           H
ATOM   1496  HA  LYS A  98       3.468   5.521  20.691  1.00  0.67           H
ATOM   1497 1HB  LYS A  98       5.675   6.417  21.255  1.00  0.67           H
ATOM   1498 2HB  LYS A  98       5.600   7.491  19.873  1.00  0.67           H
ATOM   1499 1HG  LYS A  98       3.953   8.788  20.842  1.00  0.67           H
ATOM   1500 2HG  LYS A  98       3.599   7.619  22.118  1.00  0.67           H
ATOM   1501 1HD  LYS A  98       5.966   7.942  22.955  1.00  0.67           H
ATOM   1502 2HD  LYS A  98       6.227   9.156  21.694  1.00  0.67           H
ATOM   1503 1HE  LYS A  98       4.521  10.582  22.676  1.00  0.67           H
ATOM   1504 2HE  LYS A  98       4.144   9.359  23.895  1.00  0.67           H
ATOM   1505 1HZ  LYS A  98       5.600  11.070  24.747  1.00  0.67           H
ATOM   1506 2HZ  LYS A  98       6.393   9.624  24.727  1.00  0.67           H
ATOM   1507 3HZ  LYS A  98       6.729  10.764  23.585  1.00  0.67           H
ATOM   1508  N   LEU A  99       1.767   6.797  19.457  1.00  0.67           N
ATOM   1509  CA  LEU A  99       0.676   7.494  18.748  1.00  0.67           C
ATOM   1510  C   LEU A  99       0.136   8.622  19.602  1.00  0.67           C
ATOM   1511  O   LEU A  99      -0.367   8.360  20.697  1.00  0.67           O
ATOM   1512  CB  LEU A  99      -0.478   6.532  18.447  1.00  0.67           C
ATOM   1513  CG  LEU A  99      -1.749   7.114  17.790  1.00  0.67           C
ATOM   1514  CD1 LEU A  99      -1.443   7.617  16.404  1.00  0.67           C
ATOM   1515  CD2 LEU A  99      -2.805   6.043  17.757  1.00  0.67           C
ATOM   1516  H   LEU A  99       1.572   6.333  20.350  1.00  0.67           H
ATOM   1517  HA  LEU A  99       1.061   7.909  17.819  1.00  0.67           H
ATOM   1518 1HB  LEU A  99      -0.103   5.749  17.794  1.00  0.67           H
ATOM   1519 2HB  LEU A  99      -0.775   6.079  19.368  1.00  0.67           H
ATOM   1520  HG  LEU A  99      -2.111   7.963  18.378  1.00  0.67           H
ATOM   1521 1HD1 LEU A  99      -2.350   8.022  15.966  1.00  0.67           H
ATOM   1522 2HD1 LEU A  99      -0.691   8.394  16.467  1.00  0.67           H
ATOM   1523 3HD1 LEU A  99      -1.076   6.797  15.791  1.00  0.67           H
ATOM   1524 1HD2 LEU A  99      -3.709   6.448  17.299  1.00  0.67           H
ATOM   1525 2HD2 LEU A  99      -2.444   5.204  17.178  1.00  0.67           H
ATOM   1526 3HD2 LEU A  99      -3.020   5.715  18.769  1.00  0.67           H
ATOM   1527  N   VAL A 100       0.248   9.856  19.121  1.00  0.67           N
ATOM   1528  CA  VAL A 100      -0.202  10.980  19.928  1.00  0.67           C
ATOM   1529  C   VAL A 100      -1.114  11.975  19.240  1.00  0.67           C
ATOM   1530  O   VAL A 100      -0.817  12.465  18.155  1.00  0.67           O
ATOM   1531  CB  VAL A 100       0.995  11.772  20.482  1.00  0.67           C
ATOM   1532  CG1 VAL A 100       0.503  12.979  21.305  1.00  0.67           C
ATOM   1533  CG2 VAL A 100       1.839  10.871  21.315  1.00  0.67           C
ATOM   1534  H   VAL A 100       0.657  10.002  18.197  1.00  0.67           H
ATOM   1535  HA  VAL A 100      -0.731  10.571  20.771  1.00  0.67           H
ATOM   1536  HB  VAL A 100       1.581  12.158  19.660  1.00  0.67           H
ATOM   1537 1HG1 VAL A 100       1.359  13.530  21.686  1.00  0.67           H
ATOM   1538 2HG1 VAL A 100      -0.084  13.638  20.679  1.00  0.67           H
ATOM   1539 3HG1 VAL A 100      -0.108  12.629  22.142  1.00  0.67           H
ATOM   1540 1HG2 VAL A 100       2.677  11.437  21.688  1.00  0.67           H
ATOM   1541 2HG2 VAL A 100       1.261  10.478  22.138  1.00  0.67           H
ATOM   1542 3HG2 VAL A 100       2.188  10.064  20.706  1.00  0.67           H
ATOM   1543  N   ALA A 101      -2.208  12.296  19.903  1.00  0.68           N
ATOM   1544  CA  ALA A 101      -3.097  13.355  19.451  1.00  0.68           C
ATOM   1545  C   ALA A 101      -2.989  14.474  20.473  1.00  0.68           C
ATOM   1546  O   ALA A 101      -3.221  14.238  21.658  1.00  0.68           O
ATOM   1547  CB  ALA A 101      -4.515  12.858  19.302  1.00  0.68           C
ATOM   1548  H   ALA A 101      -2.399  11.805  20.777  1.00  0.68           H
ATOM   1549  HA  ALA A 101      -2.748  13.737  18.495  1.00  0.68           H
ATOM   1550 1HB  ALA A 101      -5.152  13.680  18.974  1.00  0.68           H
ATOM   1551 2HB  ALA A 101      -4.527  12.070  18.564  1.00  0.68           H
ATOM   1552 3HB  ALA A 101      -4.873  12.477  20.253  1.00  0.68           H
ATOM   1553  N   PHE A 102      -2.601  15.667  20.041  1.00  0.70           N
ATOM   1554  CA  PHE A 102      -2.399  16.757  20.996  1.00  0.70           C
ATOM   1555  C   PHE A 102      -2.850  18.141  20.565  1.00  0.70           C
ATOM   1556  O   PHE A 102      -2.474  18.646  19.506  1.00  0.70           O
ATOM   1557  CB  PHE A 102      -0.919  16.840  21.343  1.00  0.70           C
ATOM   1558  CG  PHE A 102      -0.551  18.030  22.156  1.00  0.70           C
ATOM   1559  CD1 PHE A 102      -0.643  18.035  23.528  1.00  0.70           C
ATOM   1560  CD2 PHE A 102      -0.106  19.180  21.508  1.00  0.70           C
ATOM   1561  CE1 PHE A 102      -0.295  19.157  24.249  1.00  0.70           C
ATOM   1562  CE2 PHE A 102       0.238  20.301  22.220  1.00  0.70           C
ATOM   1563  CZ  PHE A 102       0.146  20.292  23.595  1.00  0.70           C
ATOM   1564  H   PHE A 102      -2.431  15.814  19.046  1.00  0.70           H
ATOM   1565  HA  PHE A 102      -2.945  16.500  21.893  1.00  0.70           H
ATOM   1566 1HB  PHE A 102      -0.637  15.950  21.903  1.00  0.70           H
ATOM   1567 2HB  PHE A 102      -0.339  16.847  20.440  1.00  0.70           H
ATOM   1568  HD1 PHE A 102      -0.988  17.152  24.031  1.00  0.70           H
ATOM   1569  HD2 PHE A 102      -0.036  19.184  20.418  1.00  0.70           H
ATOM   1570  HE1 PHE A 102      -0.362  19.147  25.332  1.00  0.70           H
ATOM   1571  HE2 PHE A 102       0.585  21.194  21.699  1.00  0.70           H
ATOM   1572  HZ  PHE A 102       0.421  21.180  24.164  1.00  0.70           H
ATOM   1573  N   GLY A 103      -3.656  18.761  21.420  1.00  0.72           N
ATOM   1574  CA  GLY A 103      -4.090  20.129  21.195  1.00  0.72           C
ATOM   1575  C   GLY A 103      -5.077  20.239  20.040  1.00  0.72           C
ATOM   1576  O   GLY A 103      -5.217  21.312  19.451  1.00  0.72           O
ATOM   1577  H   GLY A 103      -3.952  18.266  22.266  1.00  0.72           H
ATOM   1578 1HA  GLY A 103      -4.549  20.509  22.107  1.00  0.72           H
ATOM   1579 2HA  GLY A 103      -3.219  20.752  20.997  1.00  0.72           H
ATOM   1580  N   SER A 104      -5.693  19.119  19.652  1.00  0.75           N
ATOM   1581  CA  SER A 104      -6.585  19.106  18.504  1.00  0.75           C
ATOM   1582  C   SER A 104      -7.983  19.574  18.848  1.00  0.75           C
ATOM   1583  O   SER A 104      -8.344  19.691  20.025  1.00  0.75           O
ATOM   1584  CB  SER A 104      -6.602  17.723  17.878  1.00  0.75           C
ATOM   1585  OG  SER A 104      -7.137  16.783  18.739  1.00  0.75           O
ATOM   1586  H   SER A 104      -5.577  18.256  20.185  1.00  0.75           H
ATOM   1587  HA  SER A 104      -6.190  19.796  17.758  1.00  0.75           H
ATOM   1588 1HB  SER A 104      -7.186  17.748  16.960  1.00  0.75           H
ATOM   1589 2HB  SER A 104      -5.586  17.436  17.609  1.00  0.75           H
ATOM   1590  HG  SER A 104      -6.574  16.798  19.523  1.00  0.75           H
ATOM   1591  N   GLU A 105      -8.761  19.827  17.808  1.00  0.78           N
ATOM   1592  CA  GLU A 105     -10.130  20.272  17.935  1.00  0.78           C
ATOM   1593  C   GLU A 105     -10.986  19.722  16.804  1.00  0.78           C
ATOM   1594  O   GLU A 105     -10.524  19.581  15.673  1.00  0.78           O
ATOM   1595  CB  GLU A 105     -10.198  21.804  18.010  1.00  0.78           C
ATOM   1596  CG  GLU A 105     -11.599  22.370  18.124  1.00  0.78           C
ATOM   1597  CD  GLU A 105     -11.636  23.852  18.393  1.00  0.78           C
ATOM   1598  OE1 GLU A 105     -10.726  24.367  18.997  1.00  0.78           O
ATOM   1599  OE2 GLU A 105     -12.580  24.490  17.962  1.00  0.78           O
ATOM   1600  H   GLU A 105      -8.373  19.710  16.874  1.00  0.78           H
ATOM   1601  HA  GLU A 105     -10.508  19.883  18.865  1.00  0.78           H
ATOM   1602 1HB  GLU A 105      -9.631  22.145  18.877  1.00  0.78           H
ATOM   1603 2HB  GLU A 105      -9.730  22.227  17.129  1.00  0.78           H
ATOM   1604 1HG  GLU A 105     -12.127  22.183  17.186  1.00  0.78           H
ATOM   1605 2HG  GLU A 105     -12.133  21.847  18.920  1.00  0.78           H
ATOM   1606  N   SER A 106     -12.204  19.341  17.130  1.00  0.79           N
ATOM   1607  CA  SER A 106     -13.093  18.786  16.119  1.00  0.79           C
ATOM   1608  C   SER A 106     -14.569  18.914  16.451  1.00  0.79           C
ATOM   1609  O   SER A 106     -14.944  18.894  17.619  1.00  0.79           O
ATOM   1610  CB  SER A 106     -12.738  17.336  15.898  1.00  0.79           C
ATOM   1611  OG  SER A 106     -13.622  16.749  15.006  1.00  0.79           O
ATOM   1612  H   SER A 106     -12.497  19.441  18.105  1.00  0.79           H
ATOM   1613  HA  SER A 106     -12.917  19.327  15.191  1.00  0.79           H
ATOM   1614 1HB  SER A 106     -11.728  17.268  15.499  1.00  0.79           H
ATOM   1615 2HB  SER A 106     -12.756  16.797  16.842  1.00  0.79           H
ATOM   1616  HG  SER A 106     -14.271  16.301  15.587  1.00  0.79           H
ATOM   1617  N   THR A 107     -15.416  19.003  15.419  1.00  0.80           N
ATOM   1618  CA  THR A 107     -16.863  18.995  15.689  1.00  0.80           C
ATOM   1619  C   THR A 107     -17.414  17.563  15.817  1.00  0.80           C
ATOM   1620  O   THR A 107     -18.593  17.358  16.106  1.00  0.80           O
ATOM   1621  CB  THR A 107     -17.678  19.760  14.643  1.00  0.80           C
ATOM   1622  OG1 THR A 107     -17.559  19.145  13.378  1.00  0.80           O
ATOM   1623  CG2 THR A 107     -17.195  21.181  14.553  1.00  0.80           C
ATOM   1624  H   THR A 107     -15.035  19.102  14.470  1.00  0.80           H
ATOM   1625  HA  THR A 107     -17.018  19.489  16.638  1.00  0.80           H
ATOM   1626  HB  THR A 107     -18.727  19.758  14.940  1.00  0.80           H
ATOM   1627  HG1 THR A 107     -16.627  19.173  13.070  1.00  0.80           H
ATOM   1628 1HG2 THR A 107     -17.790  21.720  13.815  1.00  0.80           H
ATOM   1629 2HG2 THR A 107     -17.301  21.658  15.528  1.00  0.80           H
ATOM   1630 3HG2 THR A 107     -16.146  21.188  14.249  1.00  0.80           H
ATOM   1631  N   GLY A 108     -16.559  16.578  15.541  1.00  0.78           N
ATOM   1632  CA  GLY A 108     -16.877  15.160  15.679  1.00  0.78           C
ATOM   1633  C   GLY A 108     -15.715  14.650  16.491  1.00  0.78           C
ATOM   1634  O   GLY A 108     -14.950  15.480  16.982  1.00  0.78           O
ATOM   1635  H   GLY A 108     -15.606  16.813  15.273  1.00  0.78           H
ATOM   1636 1HA  GLY A 108     -17.815  15.011  16.215  1.00  0.78           H
ATOM   1637 2HA  GLY A 108     -16.925  14.669  14.706  1.00  0.78           H
ATOM   1638  N   GLY A 109     -15.492  13.350  16.586  1.00  0.76           N
ATOM   1639  CA  GLY A 109     -14.351  12.954  17.399  1.00  0.76           C
ATOM   1640  C   GLY A 109     -13.005  13.150  16.699  1.00  0.76           C
ATOM   1641  O   GLY A 109     -12.946  13.640  15.575  1.00  0.76           O
ATOM   1642  H   GLY A 109     -16.143  12.657  16.209  1.00  0.76           H
ATOM   1643 1HA  GLY A 109     -14.364  13.557  18.303  1.00  0.76           H
ATOM   1644 2HA  GLY A 109     -14.458  11.909  17.692  1.00  0.76           H
ATOM   1645  N   ILE A 110     -11.919  12.764  17.376  1.00  0.74           N
ATOM   1646  CA  ILE A 110     -10.565  12.933  16.817  1.00  0.74           C
ATOM   1647  C   ILE A 110     -10.229  11.766  15.898  1.00  0.74           C
ATOM   1648  O   ILE A 110      -9.661  11.968  14.816  1.00  0.74           O
ATOM   1649  CB  ILE A 110      -9.494  13.089  17.901  1.00  0.74           C
ATOM   1650  CG1 ILE A 110      -9.834  14.301  18.779  1.00  0.74           C
ATOM   1651  CG2 ILE A 110      -8.119  13.252  17.274  1.00  0.74           C
ATOM   1652  CD1 ILE A 110      -9.980  15.593  18.003  1.00  0.74           C
ATOM   1653  H   ILE A 110     -12.055  12.341  18.301  1.00  0.74           H
ATOM   1654  HA  ILE A 110     -10.556  13.844  16.220  1.00  0.74           H
ATOM   1655  HB  ILE A 110      -9.495  12.206  18.532  1.00  0.74           H
ATOM   1656 1HG1 ILE A 110     -10.767  14.114  19.296  1.00  0.74           H
ATOM   1657 2HG1 ILE A 110      -9.044  14.430  19.516  1.00  0.74           H
ATOM   1658 1HG2 ILE A 110      -7.378  13.351  18.061  1.00  0.74           H
ATOM   1659 2HG2 ILE A 110      -7.892  12.384  16.665  1.00  0.74           H
ATOM   1660 3HG2 ILE A 110      -8.106  14.145  16.651  1.00  0.74           H
ATOM   1661 1HD1 ILE A 110     -10.219  16.415  18.683  1.00  0.74           H
ATOM   1662 2HD1 ILE A 110      -9.056  15.816  17.480  1.00  0.74           H
ATOM   1663 3HD1 ILE A 110     -10.778  15.479  17.278  1.00  0.74           H
ATOM   1664  N   PHE A 111     -10.581  10.563  16.346  1.00  0.72           N
ATOM   1665  CA  PHE A 111     -10.454   9.345  15.546  1.00  0.72           C
ATOM   1666  C   PHE A 111     -11.869   8.806  15.405  1.00  0.72           C
ATOM   1667  O   PHE A 111     -12.436   8.302  16.382  1.00  0.72           O
ATOM   1668  CB  PHE A 111      -9.556   8.311  16.217  1.00  0.72           C
ATOM   1669  CG  PHE A 111      -8.147   8.807  16.419  1.00  0.72           C
ATOM   1670  CD1 PHE A 111      -7.823   9.546  17.540  1.00  0.72           C
ATOM   1671  CD2 PHE A 111      -7.150   8.556  15.488  1.00  0.72           C
ATOM   1672  CE1 PHE A 111      -6.536  10.019  17.719  1.00  0.72           C
ATOM   1673  CE2 PHE A 111      -5.856   9.035  15.674  1.00  0.72           C
ATOM   1674  CZ  PHE A 111      -5.554   9.763  16.788  1.00  0.72           C
ATOM   1675  H   PHE A 111     -10.994  10.513  17.278  1.00  0.72           H
ATOM   1676  HA  PHE A 111     -10.068   9.585  14.554  1.00  0.72           H
ATOM   1677 1HB  PHE A 111      -9.969   8.045  17.186  1.00  0.72           H
ATOM   1678 2HB  PHE A 111      -9.520   7.405  15.609  1.00  0.72           H
ATOM   1679  HD1 PHE A 111      -8.598   9.758  18.284  1.00  0.72           H
ATOM   1680  HD2 PHE A 111      -7.397   7.978  14.601  1.00  0.72           H
ATOM   1681  HE1 PHE A 111      -6.305  10.600  18.600  1.00  0.72           H
ATOM   1682  HE2 PHE A 111      -5.082   8.838  14.936  1.00  0.72           H
ATOM   1683  HZ  PHE A 111      -4.543  10.141  16.935  1.00  0.72           H
ATOM   1684  N   THR A 112     -12.439   8.935  14.213  1.00  0.71           N
ATOM   1685  CA  THR A 112     -13.839   8.572  14.027  1.00  0.71           C
ATOM   1686  C   THR A 112     -14.040   7.514  12.973  1.00  0.71           C
ATOM   1687  O   THR A 112     -13.521   7.628  11.859  1.00  0.71           O
ATOM   1688  CB  THR A 112     -14.672   9.800  13.646  1.00  0.71           C
ATOM   1689  OG1 THR A 112     -14.585  10.780  14.683  1.00  0.71           O
ATOM   1690  CG2 THR A 112     -16.116   9.439  13.451  1.00  0.71           C
ATOM   1691  H   THR A 112     -11.891   9.312  13.434  1.00  0.71           H
ATOM   1692  HA  THR A 112     -14.220   8.180  14.965  1.00  0.71           H
ATOM   1693  HB  THR A 112     -14.280  10.215  12.738  1.00  0.71           H
ATOM   1694  HG1 THR A 112     -14.830  11.643  14.311  1.00  0.71           H
ATOM   1695 1HG2 THR A 112     -16.668  10.338  13.193  1.00  0.71           H
ATOM   1696 2HG2 THR A 112     -16.218   8.711  12.650  1.00  0.71           H
ATOM   1697 3HG2 THR A 112     -16.516   9.023  14.377  1.00  0.71           H
ATOM   1698  N   ALA A 113     -14.838   6.514  13.320  1.00  0.71           N
ATOM   1699  CA  ALA A 113     -15.126   5.430  12.398  1.00  0.71           C
ATOM   1700  C   ALA A 113     -16.550   4.961  12.509  1.00  0.71           C
ATOM   1701  O   ALA A 113     -17.160   5.029  13.579  1.00  0.71           O
ATOM   1702  CB  ALA A 113     -14.242   4.234  12.666  1.00  0.71           C
ATOM   1703  H   ALA A 113     -15.226   6.511  14.267  1.00  0.71           H
ATOM   1704  HA  ALA A 113     -14.945   5.789  11.399  1.00  0.71           H
ATOM   1705 1HB  ALA A 113     -14.458   3.447  11.954  1.00  0.71           H
ATOM   1706 2HB  ALA A 113     -13.217   4.513  12.580  1.00  0.71           H
ATOM   1707 3HB  ALA A 113     -14.439   3.872  13.659  1.00  0.71           H
ATOM   1708  N   LYS A 114     -17.062   4.420  11.412  1.00  0.71           N
ATOM   1709  CA  LYS A 114     -18.368   3.780  11.495  1.00  0.71           C
ATOM   1710  C   LYS A 114     -18.288   2.296  11.872  1.00  0.71           C
ATOM   1711  O   LYS A 114     -19.298   1.653  12.139  1.00  0.71           O
ATOM   1712  CB  LYS A 114     -19.167   3.985  10.224  1.00  0.71           C
ATOM   1713  CG  LYS A 114     -19.561   5.423   9.993  1.00  0.71           C
ATOM   1714  CD  LYS A 114     -20.433   5.587   8.771  1.00  0.71           C
ATOM   1715  CE  LYS A 114     -20.899   7.040   8.636  1.00  0.71           C
ATOM   1716  NZ  LYS A 114     -21.716   7.258   7.413  1.00  0.71           N
ATOM   1717  H   LYS A 114     -16.541   4.493  10.533  1.00  0.71           H
ATOM   1718  HA  LYS A 114     -18.901   4.267  12.290  1.00  0.71           H
ATOM   1719 1HB  LYS A 114     -18.612   3.620   9.364  1.00  0.71           H
ATOM   1720 2HB  LYS A 114     -20.090   3.424  10.298  1.00  0.71           H
ATOM   1721 1HG  LYS A 114     -20.099   5.784  10.857  1.00  0.71           H
ATOM   1722 2HG  LYS A 114     -18.658   6.026   9.866  1.00  0.71           H
ATOM   1723 1HD  LYS A 114     -19.865   5.310   7.876  1.00  0.71           H
ATOM   1724 2HD  LYS A 114     -21.301   4.934   8.846  1.00  0.71           H
ATOM   1725 1HE  LYS A 114     -21.490   7.306   9.512  1.00  0.71           H
ATOM   1726 2HE  LYS A 114     -20.021   7.690   8.589  1.00  0.71           H
ATOM   1727 1HZ  LYS A 114     -21.991   8.222   7.348  1.00  0.71           H
ATOM   1728 2HZ  LYS A 114     -21.127   7.019   6.610  1.00  0.71           H
ATOM   1729 3HZ  LYS A 114     -22.530   6.675   7.421  1.00  0.71           H
ATOM   1730  N   GLU A 115     -17.079   1.772  11.889  1.00  0.70           N
ATOM   1731  CA  GLU A 115     -16.775   0.394  12.250  1.00  0.70           C
ATOM   1732  C   GLU A 115     -15.713   0.413  13.335  1.00  0.70           C
ATOM   1733  O   GLU A 115     -15.373   1.469  13.862  1.00  0.70           O
ATOM   1734  CB  GLU A 115     -16.302  -0.459  11.083  1.00  0.70           C
ATOM   1735  CG  GLU A 115     -17.255  -0.710   9.964  1.00  0.70           C
ATOM   1736  CD  GLU A 115     -16.624  -1.617   8.887  1.00  0.70           C
ATOM   1737  OE1 GLU A 115     -15.384  -1.657   8.754  1.00  0.70           O
ATOM   1738  OE2 GLU A 115     -17.365  -2.284   8.208  1.00  0.70           O
ATOM   1739  H   GLU A 115     -16.313   2.382  11.646  1.00  0.70           H
ATOM   1740  HA  GLU A 115     -17.671  -0.072  12.664  1.00  0.70           H
ATOM   1741 1HB  GLU A 115     -15.470  -0.008  10.689  1.00  0.70           H
ATOM   1742 2HB  GLU A 115     -15.993  -1.436  11.430  1.00  0.70           H
ATOM   1743 1HG  GLU A 115     -18.155  -1.187  10.356  1.00  0.70           H
ATOM   1744 2HG  GLU A 115     -17.548   0.237   9.523  1.00  0.70           H
ATOM   1745  N   ASP A 116     -15.196  -0.757  13.659  1.00  0.70           N
ATOM   1746  CA  ASP A 116     -14.223  -0.932  14.720  1.00  0.70           C
ATOM   1747  C   ASP A 116     -12.967  -0.056  14.616  1.00  0.70           C
ATOM   1748  O   ASP A 116     -12.415   0.149  13.531  1.00  0.70           O
ATOM   1749  CB  ASP A 116     -13.739  -2.386  14.705  1.00  0.70           C
ATOM   1750  CG  ASP A 116     -14.782  -3.382  15.077  1.00  0.70           C
ATOM   1751  OD1 ASP A 116     -15.823  -2.971  15.517  1.00  0.70           O
ATOM   1752  OD2 ASP A 116     -14.556  -4.554  14.937  1.00  0.70           O
ATOM   1753  H   ASP A 116     -15.508  -1.576  13.158  1.00  0.70           H
ATOM   1754  HA  ASP A 116     -14.726  -0.709  15.645  1.00  0.70           H
ATOM   1755 1HB  ASP A 116     -13.362  -2.629  13.707  1.00  0.70           H
ATOM   1756 2HB  ASP A 116     -12.903  -2.485  15.402  1.00  0.70           H
ATOM   1757  N   ILE A 117     -12.513   0.417  15.771  1.00  0.70           N
ATOM   1758  CA  ILE A 117     -11.282   1.179  15.911  1.00  0.70           C
ATOM   1759  C   ILE A 117     -10.364   0.367  16.815  1.00  0.70           C
ATOM   1760  O   ILE A 117     -10.782  -0.042  17.898  1.00  0.70           O
ATOM   1761  CB  ILE A 117     -11.512   2.570  16.528  1.00  0.70           C
ATOM   1762  CG1 ILE A 117     -12.467   3.380  15.643  1.00  0.70           C
ATOM   1763  CG2 ILE A 117     -10.178   3.297  16.672  1.00  0.70           C
ATOM   1764  CD1 ILE A 117     -12.945   4.684  16.254  1.00  0.70           C
ATOM   1765  H   ILE A 117     -13.056   0.208  16.602  1.00  0.70           H
ATOM   1766  HA  ILE A 117     -10.826   1.294  14.939  1.00  0.70           H
ATOM   1767  HB  ILE A 117     -11.970   2.462  17.501  1.00  0.70           H
ATOM   1768 1HG1 ILE A 117     -11.967   3.604  14.705  1.00  0.70           H
ATOM   1769 2HG1 ILE A 117     -13.343   2.767  15.430  1.00  0.70           H
ATOM   1770 1HG2 ILE A 117     -10.336   4.278  17.113  1.00  0.70           H
ATOM   1771 2HG2 ILE A 117      -9.525   2.715  17.307  1.00  0.70           H
ATOM   1772 3HG2 ILE A 117      -9.715   3.409  15.688  1.00  0.70           H
ATOM   1773 1HD1 ILE A 117     -13.618   5.190  15.568  1.00  0.70           H
ATOM   1774 2HD1 ILE A 117     -13.474   4.480  17.182  1.00  0.70           H
ATOM   1775 3HD1 ILE A 117     -12.093   5.324  16.445  1.00  0.70           H
ATOM   1776  N   SER A 118      -9.140   0.114  16.392  1.00  0.71           N
ATOM   1777  CA  SER A 118      -8.303  -0.724  17.240  1.00  0.71           C
ATOM   1778  C   SER A 118      -6.852  -0.354  17.275  1.00  0.71           C
ATOM   1779  O   SER A 118      -6.258   0.041  16.273  1.00  0.71           O
ATOM   1780  CB  SER A 118      -8.429  -2.183  16.836  1.00  0.71           C
ATOM   1781  OG  SER A 118      -7.574  -2.995  17.597  1.00  0.71           O
ATOM   1782  H   SER A 118      -8.828   0.482  15.492  1.00  0.71           H
ATOM   1783  HA  SER A 118      -8.675  -0.631  18.253  1.00  0.71           H
ATOM   1784 1HB  SER A 118      -9.461  -2.502  16.987  1.00  0.71           H
ATOM   1785 2HB  SER A 118      -8.203  -2.307  15.797  1.00  0.71           H
ATOM   1786  HG  SER A 118      -7.576  -2.614  18.490  1.00  0.71           H
ATOM   1787  N   PHE A 119      -6.294  -0.508  18.458  1.00  0.73           N
ATOM   1788  CA  PHE A 119      -4.910  -0.248  18.738  1.00  0.73           C
ATOM   1789  C   PHE A 119      -4.284  -1.570  19.219  1.00  0.73           C
ATOM   1790  O   PHE A 119      -4.732  -2.138  20.223  1.00  0.73           O
ATOM   1791  CB  PHE A 119      -4.851   0.824  19.807  1.00  0.73           C
ATOM   1792  CG  PHE A 119      -5.644   2.093  19.453  1.00  0.73           C
ATOM   1793  CD1 PHE A 119      -7.009   2.122  19.732  1.00  0.73           C
ATOM   1794  CD2 PHE A 119      -5.082   3.216  18.866  1.00  0.73           C
ATOM   1795  CE1 PHE A 119      -7.775   3.224  19.454  1.00  0.73           C
ATOM   1796  CE2 PHE A 119      -5.867   4.333  18.585  1.00  0.73           C
ATOM   1797  CZ  PHE A 119      -7.205   4.333  18.879  1.00  0.73           C
ATOM   1798  H   PHE A 119      -6.884  -0.819  19.227  1.00  0.73           H
ATOM   1799  HA  PHE A 119      -4.408   0.089  17.833  1.00  0.73           H
ATOM   1800 1HB  PHE A 119      -5.250   0.430  20.731  1.00  0.73           H
ATOM   1801 2HB  PHE A 119      -3.848   1.091  19.985  1.00  0.73           H
ATOM   1802  HD1 PHE A 119      -7.469   1.248  20.197  1.00  0.73           H
ATOM   1803  HD2 PHE A 119      -4.018   3.222  18.632  1.00  0.73           H
ATOM   1804  HE1 PHE A 119      -8.837   3.213  19.691  1.00  0.73           H
ATOM   1805  HE2 PHE A 119      -5.431   5.211  18.129  1.00  0.73           H
ATOM   1806  HZ  PHE A 119      -7.815   5.209  18.655  1.00  0.73           H
ATOM   1807  N   LYS A 120      -3.290  -2.080  18.498  1.00  0.75           N
ATOM   1808  CA  LYS A 120      -2.714  -3.393  18.809  1.00  0.75           C
ATOM   1809  C   LYS A 120      -1.198  -3.413  18.838  1.00  0.75           C
ATOM   1810  O   LYS A 120      -0.528  -3.012  17.883  1.00  0.75           O
ATOM   1811  CB  LYS A 120      -3.218  -4.412  17.787  1.00  0.75           C
ATOM   1812  CG  LYS A 120      -2.626  -5.847  17.858  1.00  0.75           C
ATOM   1813  CD  LYS A 120      -3.169  -6.735  18.995  1.00  0.75           C
ATOM   1814  CE  LYS A 120      -2.643  -8.176  18.784  1.00  0.75           C
ATOM   1815  NZ  LYS A 120      -3.123  -9.169  19.788  1.00  0.75           N
ATOM   1816  H   LYS A 120      -2.955  -1.549  17.689  1.00  0.75           H
ATOM   1817  HA  LYS A 120      -3.061  -3.692  19.797  1.00  0.75           H
ATOM   1818 1HB  LYS A 120      -4.300  -4.507  17.892  1.00  0.75           H
ATOM   1819 2HB  LYS A 120      -3.026  -4.028  16.783  1.00  0.75           H
ATOM   1820 1HG  LYS A 120      -2.816  -6.350  16.911  1.00  0.75           H
ATOM   1821 2HG  LYS A 120      -1.550  -5.766  17.978  1.00  0.75           H
ATOM   1822 1HD  LYS A 120      -2.815  -6.361  19.963  1.00  0.75           H
ATOM   1823 2HD  LYS A 120      -4.254  -6.735  18.992  1.00  0.75           H
ATOM   1824 1HE  LYS A 120      -2.955  -8.504  17.795  1.00  0.75           H
ATOM   1825 2HE  LYS A 120      -1.564  -8.155  18.821  1.00  0.75           H
ATOM   1826 1HZ  LYS A 120      -2.736 -10.067  19.569  1.00  0.75           H
ATOM   1827 2HZ  LYS A 120      -2.822  -8.928  20.738  1.00  0.75           H
ATOM   1828 3HZ  LYS A 120      -4.125  -9.234  19.763  1.00  0.75           H
ATOM   1829  N   ASN A 121      -0.669  -3.874  19.963  1.00  0.77           N
ATOM   1830  CA  ASN A 121       0.773  -3.961  20.192  1.00  0.77           C
ATOM   1831  C   ASN A 121       1.486  -2.621  20.040  1.00  0.77           C
ATOM   1832  O   ASN A 121       2.648  -2.570  19.640  1.00  0.77           O
ATOM   1833  CB  ASN A 121       1.434  -4.978  19.273  1.00  0.77           C
ATOM   1834  CG  ASN A 121       1.054  -6.403  19.544  1.00  0.77           C
ATOM   1835  OD1 ASN A 121       0.865  -6.809  20.691  1.00  0.77           O
ATOM   1836  ND2 ASN A 121       0.969  -7.189  18.504  1.00  0.77           N
ATOM   1837  H   ASN A 121      -1.307  -4.179  20.708  1.00  0.77           H
ATOM   1838  HA  ASN A 121       0.926  -4.285  21.225  1.00  0.77           H
ATOM   1839 1HB  ASN A 121       1.204  -4.753  18.231  1.00  0.77           H
ATOM   1840 2HB  ASN A 121       2.516  -4.889  19.371  1.00  0.77           H
ATOM   1841 1HD2 ASN A 121       0.744  -8.153  18.623  1.00  0.77           H
ATOM   1842 2HD2 ASN A 121       1.144  -6.829  17.582  1.00  0.77           H
ATOM   1843  N   ASN A 122       0.811  -1.544  20.398  1.00  0.79           N
ATOM   1844  CA  ASN A 122       1.432  -0.236  20.361  1.00  0.79           C
ATOM   1845  C   ASN A 122       2.109  -0.063  21.699  1.00  0.79           C
ATOM   1846  O   ASN A 122       1.614  -0.578  22.701  1.00  0.79           O
ATOM   1847  CB  ASN A 122       0.399   0.842  20.098  1.00  0.79           C
ATOM   1848  CG  ASN A 122      -0.210   0.715  18.706  1.00  0.79           C
ATOM   1849  OD1 ASN A 122       0.461   0.479  17.693  1.00  0.79           O
ATOM   1850  ND2 ASN A 122      -1.486   0.861  18.644  1.00  0.79           N
ATOM   1851  H   ASN A 122      -0.147  -1.642  20.695  1.00  0.79           H
ATOM   1852  HA  ASN A 122       2.197  -0.215  19.585  1.00  0.79           H
ATOM   1853 1HB  ASN A 122      -0.392   0.783  20.836  1.00  0.79           H
ATOM   1854 2HB  ASN A 122       0.869   1.825  20.195  1.00  0.79           H
ATOM   1855 1HD2 ASN A 122      -1.960   0.772  17.751  1.00  0.79           H
ATOM   1856 2HD2 ASN A 122      -2.004   1.034  19.478  1.00  0.79           H
ATOM   1857  N   HIS A 123       3.229   0.634  21.766  1.00  0.78           N
ATOM   1858  CA  HIS A 123       3.780   0.768  23.107  1.00  0.78           C
ATOM   1859  C   HIS A 123       3.061   1.854  23.886  1.00  0.78           C
ATOM   1860  O   HIS A 123       2.470   1.568  24.925  1.00  0.78           O
ATOM   1861  CB  HIS A 123       5.277   1.037  23.069  1.00  0.78           C
ATOM   1862  CG  HIS A 123       6.053  -0.119  22.555  1.00  0.78           C
ATOM   1863  ND1 HIS A 123       6.155  -0.392  21.211  1.00  0.78           N
ATOM   1864  CD2 HIS A 123       6.756  -1.084  23.191  1.00  0.78           C
ATOM   1865  CE1 HIS A 123       6.886  -1.461  21.032  1.00  0.78           C
ATOM   1866  NE2 HIS A 123       7.264  -1.921  22.219  1.00  0.78           N
ATOM   1867  H   HIS A 123       3.644   1.048  20.929  1.00  0.78           H
ATOM   1868  HA  HIS A 123       3.641  -0.164  23.649  1.00  0.78           H
ATOM   1869 1HB  HIS A 123       5.484   1.888  22.456  1.00  0.78           H
ATOM   1870 2HB  HIS A 123       5.627   1.268  24.076  1.00  0.78           H
ATOM   1871  HD1 HIS A 123       5.720   0.125  20.467  1.00  0.78           H
ATOM   1872  HD2 HIS A 123       6.955  -1.283  24.245  1.00  0.78           H
ATOM   1873  HE1 HIS A 123       7.077  -1.829  20.023  1.00  0.78           H
ATOM   1874  N   HIS A 124       2.991   3.068  23.338  1.00  0.77           N
ATOM   1875  CA  HIS A 124       2.335   4.145  24.076  1.00  0.77           C
ATOM   1876  C   HIS A 124       1.389   4.960  23.210  1.00  0.77           C
ATOM   1877  O   HIS A 124       1.690   5.271  22.056  1.00  0.77           O
ATOM   1878  CB  HIS A 124       3.369   5.114  24.665  1.00  0.77           C
ATOM   1879  CG  HIS A 124       4.375   4.507  25.624  1.00  0.77           C
ATOM   1880  ND1 HIS A 124       4.111   4.283  26.974  1.00  0.77           N
ATOM   1881  CD2 HIS A 124       5.652   4.102  25.419  1.00  0.77           C
ATOM   1882  CE1 HIS A 124       5.195   3.784  27.549  1.00  0.77           C
ATOM   1883  NE2 HIS A 124       6.136   3.658  26.629  1.00  0.77           N
ATOM   1884  H   HIS A 124       3.485   3.267  22.467  1.00  0.77           H
ATOM   1885  HA  HIS A 124       1.754   3.725  24.892  1.00  0.77           H
ATOM   1886 1HB  HIS A 124       3.924   5.577  23.846  1.00  0.77           H
ATOM   1887 2HB  HIS A 124       2.842   5.910  25.191  1.00  0.77           H
ATOM   1888  HD2 HIS A 124       6.195   4.131  24.471  1.00  0.77           H
ATOM   1889  HE1 HIS A 124       5.291   3.512  28.600  1.00  0.77           H
ATOM   1890  HE2 HIS A 124       7.069   3.299  26.787  1.00  0.77           H
ATOM   1891  N   ILE A 125       0.244   5.291  23.779  1.00  0.76           N
ATOM   1892  CA  ILE A 125      -0.733   6.104  23.087  1.00  0.76           C
ATOM   1893  C   ILE A 125      -1.189   7.258  23.966  1.00  0.76           C
ATOM   1894  O   ILE A 125      -1.499   7.048  25.138  1.00  0.76           O
ATOM   1895  CB  ILE A 125      -1.954   5.280  22.665  1.00  0.76           C
ATOM   1896  CG1 ILE A 125      -1.569   4.144  21.789  1.00  0.76           C
ATOM   1897  CG2 ILE A 125      -2.882   6.142  21.917  1.00  0.76           C
ATOM   1898  CD1 ILE A 125      -2.709   3.305  21.483  1.00  0.76           C
ATOM   1899  H   ILE A 125       0.068   4.983  24.737  1.00  0.76           H
ATOM   1900  HA  ILE A 125      -0.275   6.514  22.196  1.00  0.76           H
ATOM   1901  HB  ILE A 125      -2.448   4.878  23.544  1.00  0.76           H
ATOM   1902 1HG1 ILE A 125      -1.148   4.511  20.873  1.00  0.76           H
ATOM   1903 2HG1 ILE A 125      -0.827   3.531  22.286  1.00  0.76           H
ATOM   1904 1HG2 ILE A 125      -3.750   5.566  21.619  1.00  0.76           H
ATOM   1905 2HG2 ILE A 125      -3.173   6.953  22.545  1.00  0.76           H
ATOM   1906 3HG2 ILE A 125      -2.390   6.538  21.035  1.00  0.76           H
ATOM   1907 1HD1 ILE A 125      -2.381   2.497  20.855  1.00  0.76           H
ATOM   1908 2HD1 ILE A 125      -3.134   2.915  22.395  1.00  0.76           H
ATOM   1909 3HD1 ILE A 125      -3.448   3.897  20.971  1.00  0.76           H
ATOM   1910  N   ALA A 126      -1.227   8.466  23.426  1.00  0.76           N
ATOM   1911  CA  ALA A 126      -1.708   9.564  24.246  1.00  0.76           C
ATOM   1912  C   ALA A 126      -2.620  10.480  23.474  1.00  0.76           C
ATOM   1913  O   ALA A 126      -2.407  10.757  22.296  1.00  0.76           O
ATOM   1914  CB  ALA A 126      -0.549  10.375  24.804  1.00  0.76           C
ATOM   1915  H   ALA A 126      -0.947   8.598  22.454  1.00  0.76           H
ATOM   1916  HA  ALA A 126      -2.274   9.144  25.068  1.00  0.76           H
ATOM   1917 1HB  ALA A 126      -0.942  11.165  25.435  1.00  0.76           H
ATOM   1918 2HB  ALA A 126       0.097   9.726  25.392  1.00  0.76           H
ATOM   1919 3HB  ALA A 126       0.013  10.811  23.994  1.00  0.76           H
ATOM   1920  N   PHE A 127      -3.629  10.952  24.167  1.00  0.77           N
ATOM   1921  CA  PHE A 127      -4.569  11.894  23.627  1.00  0.77           C
ATOM   1922  C   PHE A 127      -4.633  13.022  24.645  1.00  0.77           C
ATOM   1923  O   PHE A 127      -5.133  12.798  25.756  1.00  0.77           O
ATOM   1924  CB  PHE A 127      -5.928  11.232  23.528  1.00  0.77           C
ATOM   1925  CG  PHE A 127      -5.950   9.876  22.793  1.00  0.77           C
ATOM   1926  CD1 PHE A 127      -5.668   8.719  23.521  1.00  0.77           C
ATOM   1927  CD2 PHE A 127      -6.258   9.730  21.451  1.00  0.77           C
ATOM   1928  CE1 PHE A 127      -5.714   7.478  22.944  1.00  0.77           C
ATOM   1929  CE2 PHE A 127      -6.286   8.458  20.872  1.00  0.77           C
ATOM   1930  CZ  PHE A 127      -6.019   7.348  21.622  1.00  0.77           C
ATOM   1931  H   PHE A 127      -3.752  10.627  25.121  1.00  0.77           H
ATOM   1932  HA  PHE A 127      -4.230  12.270  22.666  1.00  0.77           H
ATOM   1933 1HB  PHE A 127      -6.320  11.079  24.526  1.00  0.77           H
ATOM   1934 2HB  PHE A 127      -6.593  11.907  23.025  1.00  0.77           H
ATOM   1935  HD1 PHE A 127      -5.427   8.810  24.582  1.00  0.77           H
ATOM   1936  HD2 PHE A 127      -6.482  10.610  20.857  1.00  0.77           H
ATOM   1937  HE1 PHE A 127      -5.502   6.593  23.545  1.00  0.77           H
ATOM   1938  HE2 PHE A 127      -6.528   8.331  19.828  1.00  0.77           H
ATOM   1939  HZ  PHE A 127      -6.049   6.359  21.163  1.00  0.77           H
ATOM   1940  N   ARG A 128      -4.107  14.196  24.320  1.00  0.79           N
ATOM   1941  CA  ARG A 128      -4.056  15.240  25.336  1.00  0.79           C
ATOM   1942  C   ARG A 128      -4.531  16.607  24.866  1.00  0.79           C
ATOM   1943  O   ARG A 128      -4.212  17.049  23.760  1.00  0.79           O
ATOM   1944  CB  ARG A 128      -2.637  15.345  25.874  1.00  0.79           C
ATOM   1945  CG  ARG A 128      -2.140  14.094  26.603  1.00  0.79           C
ATOM   1946  CD  ARG A 128      -0.796  14.279  27.205  1.00  0.79           C
ATOM   1947  NE  ARG A 128      -0.344  13.080  27.905  1.00  0.79           N
ATOM   1948  CZ  ARG A 128       0.864  12.944  28.487  1.00  0.79           C
ATOM   1949  NH1 ARG A 128       1.731  13.931  28.441  1.00  0.79           N
ATOM   1950  NH2 ARG A 128       1.182  11.826  29.101  1.00  0.79           N
ATOM   1951  H   ARG A 128      -3.728  14.342  23.389  1.00  0.79           H
ATOM   1952  HA  ARG A 128      -4.702  14.935  26.150  1.00  0.79           H
ATOM   1953 1HB  ARG A 128      -1.963  15.511  25.052  1.00  0.79           H
ATOM   1954 2HB  ARG A 128      -2.563  16.197  26.552  1.00  0.79           H
ATOM   1955 1HG  ARG A 128      -2.847  13.816  27.368  1.00  0.79           H
ATOM   1956 2HG  ARG A 128      -2.059  13.281  25.887  1.00  0.79           H
ATOM   1957 1HD  ARG A 128      -0.075  14.508  26.420  1.00  0.79           H
ATOM   1958 2HD  ARG A 128      -0.829  15.100  27.921  1.00  0.79           H
ATOM   1959  HE  ARG A 128      -0.987  12.300  27.967  1.00  0.79           H
ATOM   1960 1HH1 ARG A 128       1.493  14.792  27.972  1.00  0.79           H
ATOM   1961 2HH1 ARG A 128       2.636  13.827  28.878  1.00  0.79           H
ATOM   1962 1HH2 ARG A 128       0.515  11.065  29.138  1.00  0.79           H
ATOM   1963 2HH2 ARG A 128       2.086  11.727  29.537  1.00  0.79           H
ATOM   1964  N   ASN A 129      -5.272  17.282  25.739  1.00  0.82           N
ATOM   1965  CA  ASN A 129      -5.795  18.620  25.464  1.00  0.82           C
ATOM   1966  C   ASN A 129      -6.618  18.690  24.177  1.00  0.82           C
ATOM   1967  O   ASN A 129      -6.525  19.670  23.434  1.00  0.82           O
ATOM   1968  CB  ASN A 129      -4.672  19.641  25.413  1.00  0.82           C
ATOM   1969  CG  ASN A 129      -4.002  19.850  26.739  1.00  0.82           C
ATOM   1970  OD1 ASN A 129      -4.656  20.094  27.759  1.00  0.82           O
ATOM   1971  ND2 ASN A 129      -2.704  19.768  26.746  1.00  0.82           N
ATOM   1972  H   ASN A 129      -5.498  16.828  26.631  1.00  0.82           H
ATOM   1973  HA  ASN A 129      -6.462  18.895  26.279  1.00  0.82           H
ATOM   1974 1HB  ASN A 129      -3.918  19.345  24.684  1.00  0.82           H
ATOM   1975 2HB  ASN A 129      -5.077  20.595  25.078  1.00  0.82           H
ATOM   1976 1HD2 ASN A 129      -2.197  19.904  27.597  1.00  0.82           H
ATOM   1977 2HD2 ASN A 129      -2.216  19.577  25.895  1.00  0.82           H
ATOM   1978  N   ASN A 130      -7.428  17.671  23.910  1.00  0.85           N
ATOM   1979  CA  ASN A 130      -8.247  17.670  22.706  1.00  0.85           C
ATOM   1980  C   ASN A 130      -9.642  18.186  23.035  1.00  0.85           C
ATOM   1981  O   ASN A 130     -10.207  17.798  24.065  1.00  0.85           O
ATOM   1982  CB  ASN A 130      -8.314  16.279  22.107  1.00  0.85           C
ATOM   1983  CG  ASN A 130      -6.952  15.752  21.627  1.00  0.85           C
ATOM   1984  OD1 ASN A 130      -6.075  16.457  21.058  1.00  0.85           O
ATOM   1985  ND2 ASN A 130      -6.775  14.477  21.828  1.00  0.85           N
ATOM   1986  H   ASN A 130      -7.478  16.878  24.548  1.00  0.85           H
ATOM   1987  HA  ASN A 130      -7.805  18.348  21.979  1.00  0.85           H
ATOM   1988 1HB  ASN A 130      -8.714  15.590  22.845  1.00  0.85           H
ATOM   1989 2HB  ASN A 130      -9.002  16.293  21.260  1.00  0.85           H
ATOM   1990 1HD2 ASN A 130      -5.921  14.041  21.535  1.00  0.85           H
ATOM   1991 2HD2 ASN A 130      -7.501  13.943  22.263  1.00  0.85           H
ATOM   1992  N   ILE A 131     -10.198  19.036  22.169  1.00  0.90           N
ATOM   1993  CA  ILE A 131     -11.544  19.550  22.400  1.00  0.90           C
ATOM   1994  C   ILE A 131     -12.559  19.181  21.321  1.00  0.90           C
ATOM   1995  O   ILE A 131     -12.335  19.412  20.130  1.00  0.90           O
ATOM   1996  CB  ILE A 131     -11.548  21.079  22.577  1.00  0.90           C
ATOM   1997  CG1 ILE A 131     -10.697  21.462  23.793  1.00  0.90           C
ATOM   1998  CG2 ILE A 131     -13.004  21.589  22.740  1.00  0.90           C
ATOM   1999  CD1 ILE A 131     -10.462  22.939  23.917  1.00  0.90           C
ATOM   2000  H   ILE A 131      -9.661  19.328  21.350  1.00  0.90           H
ATOM   2001  HA  ILE A 131     -11.888  19.129  23.329  1.00  0.90           H
ATOM   2002  HB  ILE A 131     -11.096  21.547  21.699  1.00  0.90           H
ATOM   2003 1HG1 ILE A 131     -11.195  21.107  24.695  1.00  0.90           H
ATOM   2004 2HG1 ILE A 131      -9.726  20.972  23.721  1.00  0.90           H
ATOM   2005 1HG2 ILE A 131     -13.003  22.668  22.859  1.00  0.90           H
ATOM   2006 2HG2 ILE A 131     -13.579  21.329  21.863  1.00  0.90           H
ATOM   2007 3HG2 ILE A 131     -13.458  21.126  23.622  1.00  0.90           H
ATOM   2008 1HD1 ILE A 131      -9.852  23.137  24.799  1.00  0.90           H
ATOM   2009 2HD1 ILE A 131      -9.942  23.298  23.025  1.00  0.90           H
ATOM   2010 3HD1 ILE A 131     -11.418  23.451  24.014  1.00  0.90           H
ATOM   2011  N   THR A 132     -13.682  18.630  21.753  1.00  0.95           N
ATOM   2012  CA  THR A 132     -14.743  18.289  20.823  1.00  0.95           C
ATOM   2013  C   THR A 132     -15.913  19.253  21.001  1.00  0.95           C
ATOM   2014  O   THR A 132     -16.421  19.435  22.106  1.00  0.95           O
ATOM   2015  CB  THR A 132     -15.191  16.821  20.973  1.00  0.95           C
ATOM   2016  OG1 THR A 132     -14.088  15.947  20.681  1.00  0.95           O
ATOM   2017  CG2 THR A 132     -16.347  16.522  20.028  1.00  0.95           C
ATOM   2018  H   THR A 132     -13.793  18.479  22.756  1.00  0.95           H
ATOM   2019  HA  THR A 132     -14.361  18.403  19.817  1.00  0.95           H
ATOM   2020  HB  THR A 132     -15.516  16.645  21.995  1.00  0.95           H
ATOM   2021  HG1 THR A 132     -13.872  16.024  19.738  1.00  0.95           H
ATOM   2022 1HG2 THR A 132     -16.652  15.485  20.142  1.00  0.95           H
ATOM   2023 2HG2 THR A 132     -17.194  17.172  20.255  1.00  0.95           H
ATOM   2024 3HG2 THR A 132     -16.032  16.694  18.999  1.00  0.95           H
ATOM   2025  N   LYS A 133     -16.308  19.896  19.909  1.00  1.01           N
ATOM   2026  CA  LYS A 133     -17.396  20.869  19.927  1.00  1.01           C
ATOM   2027  C   LYS A 133     -18.533  20.332  19.099  1.00  1.01           C
ATOM   2028  O   LYS A 133     -18.629  20.614  17.906  1.00  1.01           O
ATOM   2029  CB  LYS A 133     -16.919  22.212  19.383  1.00  1.01           C
ATOM   2030  CG  LYS A 133     -15.835  22.880  20.223  1.00  1.01           C
ATOM   2031  CD  LYS A 133     -15.408  24.198  19.647  1.00  1.01           C
ATOM   2032  CE  LYS A 133     -14.347  24.870  20.515  1.00  1.01           C
ATOM   2033  NZ  LYS A 133     -13.808  26.094  19.862  1.00  1.01           N
ATOM   2034  H   LYS A 133     -15.844  19.667  19.031  1.00  1.01           H
ATOM   2035  HA  LYS A 133     -17.757  20.988  20.942  1.00  1.01           H
ATOM   2036 1HB  LYS A 133     -16.525  22.075  18.375  1.00  1.01           H
ATOM   2037 2HB  LYS A 133     -17.765  22.895  19.319  1.00  1.01           H
ATOM   2038 1HG  LYS A 133     -16.170  23.035  21.223  1.00  1.01           H
ATOM   2039 2HG  LYS A 133     -14.965  22.231  20.246  1.00  1.01           H
ATOM   2040 1HD  LYS A 133     -14.993  24.040  18.650  1.00  1.01           H
ATOM   2041 2HD  LYS A 133     -16.270  24.860  19.563  1.00  1.01           H
ATOM   2042 1HE  LYS A 133     -14.786  25.143  21.473  1.00  1.01           H
ATOM   2043 2HE  LYS A 133     -13.527  24.170  20.688  1.00  1.01           H
ATOM   2044 1HZ  LYS A 133     -13.101  26.511  20.442  1.00  1.01           H
ATOM   2045 2HZ  LYS A 133     -13.387  25.794  18.971  1.00  1.01           H
ATOM   2046 3HZ  LYS A 133     -14.542  26.756  19.689  1.00  1.01           H
ATOM   2047  N   GLY A 134     -19.380  19.542  19.732  1.00  1.06           N
ATOM   2048  CA  GLY A 134     -20.362  18.770  18.991  1.00  1.06           C
ATOM   2049  C   GLY A 134     -20.479  17.396  19.631  1.00  1.06           C
ATOM   2050  O   GLY A 134     -20.146  17.231  20.803  1.00  1.06           O
ATOM   2051  H   GLY A 134     -19.317  19.446  20.748  1.00  1.06           H
ATOM   2052 1HA  GLY A 134     -21.319  19.281  19.002  1.00  1.06           H
ATOM   2053 2HA  GLY A 134     -20.047  18.669  17.952  1.00  1.06           H
ATOM   2054  N   ASN A 135     -20.990  16.416  18.893  1.00  1.10           N
ATOM   2055  CA  ASN A 135     -21.164  15.101  19.505  1.00  1.10           C
ATOM   2056  C   ASN A 135     -19.855  14.332  19.414  1.00  1.10           C
ATOM   2057  O   ASN A 135     -18.866  14.838  18.893  1.00  1.10           O
ATOM   2058  CB  ASN A 135     -22.304  14.326  18.858  1.00  1.10           C
ATOM   2059  CG  ASN A 135     -22.023  13.832  17.445  1.00  1.10           C
ATOM   2060  OD1 ASN A 135     -20.871  13.629  17.035  1.00  1.10           O
ATOM   2061  ND2 ASN A 135     -23.078  13.637  16.693  1.00  1.10           N
ATOM   2062  H   ASN A 135     -21.237  16.587  17.925  1.00  1.10           H
ATOM   2063  HA  ASN A 135     -21.382  15.224  20.563  1.00  1.10           H
ATOM   2064 1HB  ASN A 135     -22.558  13.471  19.483  1.00  1.10           H
ATOM   2065 2HB  ASN A 135     -23.187  14.969  18.825  1.00  1.10           H
ATOM   2066 1HD2 ASN A 135     -22.972  13.308  15.754  1.00  1.10           H
ATOM   2067 2HD2 ASN A 135     -23.992  13.815  17.059  1.00  1.10           H
ATOM   2068  N   GLY A 136     -19.843  13.092  19.880  1.00  1.09           N
ATOM   2069  CA  GLY A 136     -18.610  12.322  19.843  1.00  1.09           C
ATOM   2070  C   GLY A 136     -17.728  12.604  21.041  1.00  1.09           C
ATOM   2071  O   GLY A 136     -18.210  13.068  22.077  1.00  1.09           O
ATOM   2072  H   GLY A 136     -20.676  12.688  20.277  1.00  1.09           H
ATOM   2073 1HA  GLY A 136     -18.847  11.259  19.810  1.00  1.09           H
ATOM   2074 2HA  GLY A 136     -18.062  12.563  18.932  1.00  1.09           H
ATOM   2075  N   GLY A 137     -16.442  12.290  20.890  1.00  1.06           N
ATOM   2076  CA  GLY A 137     -15.435  12.350  21.951  1.00  1.06           C
ATOM   2077  C   GLY A 137     -14.065  12.127  21.315  1.00  1.06           C
ATOM   2078  O   GLY A 137     -13.943  12.191  20.098  1.00  1.06           O
ATOM   2079  H   GLY A 137     -16.149  11.955  19.985  1.00  1.06           H
ATOM   2080 1HA  GLY A 137     -15.469  13.317  22.454  1.00  1.06           H
ATOM   2081 2HA  GLY A 137     -15.637  11.579  22.695  1.00  1.06           H
ATOM   2082  N   VAL A 138     -13.024  11.859  22.086  1.00  1.02           N
ATOM   2083  CA  VAL A 138     -11.741  11.743  21.391  1.00  1.02           C
ATOM   2084  C   VAL A 138     -11.772  10.576  20.394  1.00  1.02           C
ATOM   2085  O   VAL A 138     -11.539  10.786  19.198  1.00  1.02           O
ATOM   2086  CB  VAL A 138     -10.567  11.594  22.362  1.00  1.02           C
ATOM   2087  CG1 VAL A 138      -9.317  11.288  21.598  1.00  1.02           C
ATOM   2088  CG2 VAL A 138     -10.407  12.855  23.153  1.00  1.02           C
ATOM   2089  H   VAL A 138     -13.138  11.769  23.097  1.00  1.02           H
ATOM   2090  HA  VAL A 138     -11.578  12.663  20.839  1.00  1.02           H
ATOM   2091  HB  VAL A 138     -10.739  10.784  23.016  1.00  1.02           H
ATOM   2092 1HG1 VAL A 138      -8.535  11.172  22.301  1.00  1.02           H
ATOM   2093 2HG1 VAL A 138      -9.439  10.370  21.035  1.00  1.02           H
ATOM   2094 3HG1 VAL A 138      -9.089  12.102  20.919  1.00  1.02           H
ATOM   2095 1HG2 VAL A 138      -9.580  12.736  23.826  1.00  1.02           H
ATOM   2096 2HG2 VAL A 138     -10.215  13.684  22.475  1.00  1.02           H
ATOM   2097 3HG2 VAL A 138     -11.320  13.052  23.719  1.00  1.02           H
ATOM   2098  N   ILE A 139     -12.185   9.397  20.848  1.00  0.99           N
ATOM   2099  CA  ILE A 139     -12.375   8.279  19.933  1.00  0.99           C
ATOM   2100  C   ILE A 139     -13.875   8.038  19.780  1.00  0.99           C
ATOM   2101  O   ILE A 139     -14.579   7.904  20.784  1.00  0.99           O
ATOM   2102  CB  ILE A 139     -11.686   7.009  20.418  1.00  0.99           C
ATOM   2103  CG1 ILE A 139     -10.209   7.229  20.552  1.00  0.99           C
ATOM   2104  CG2 ILE A 139     -11.938   5.911  19.435  1.00  0.99           C
ATOM   2105  CD1 ILE A 139      -9.539   6.094  21.202  1.00  0.99           C
ATOM   2106  H   ILE A 139     -12.327   9.271  21.851  1.00  0.99           H
ATOM   2107  HA  ILE A 139     -11.970   8.537  18.955  1.00  0.99           H
ATOM   2108  HB  ILE A 139     -12.066   6.733  21.393  1.00  0.99           H
ATOM   2109 1HG1 ILE A 139      -9.776   7.378  19.564  1.00  0.99           H
ATOM   2110 2HG1 ILE A 139     -10.027   8.115  21.152  1.00  0.99           H
ATOM   2111 1HG2 ILE A 139     -11.447   5.012  19.756  1.00  0.99           H
ATOM   2112 2HG2 ILE A 139     -13.009   5.733  19.349  1.00  0.99           H
ATOM   2113 3HG2 ILE A 139     -11.538   6.216  18.473  1.00  0.99           H
ATOM   2114 1HD1 ILE A 139      -8.496   6.299  21.270  1.00  0.99           H
ATOM   2115 2HD1 ILE A 139      -9.942   5.952  22.188  1.00  0.99           H
ATOM   2116 3HD1 ILE A 139      -9.698   5.199  20.616  1.00  0.99           H
ATOM   2117  N   GLN A 140     -14.371   8.048  18.542  1.00  0.99           N
ATOM   2118  CA  GLN A 140     -15.810   7.920  18.296  1.00  0.99           C
ATOM   2119  C   GLN A 140     -16.237   6.827  17.321  1.00  0.99           C
ATOM   2120  O   GLN A 140     -15.797   6.777  16.168  1.00  0.99           O
ATOM   2121  CB  GLN A 140     -16.376   9.263  17.789  1.00  0.99           C
ATOM   2122  CG  GLN A 140     -17.888   9.229  17.403  1.00  0.99           C
ATOM   2123  CD  GLN A 140     -18.451  10.604  16.918  1.00  0.99           C
ATOM   2124  OE1 GLN A 140     -17.700  11.495  16.438  1.00  0.99           O
ATOM   2125  NE2 GLN A 140     -19.781  10.800  17.083  1.00  0.99           N
ATOM   2126  H   GLN A 140     -13.729   8.150  17.754  1.00  0.99           H
ATOM   2127  HA  GLN A 140     -16.289   7.697  19.248  1.00  0.99           H
ATOM   2128 1HB  GLN A 140     -16.248  10.015  18.566  1.00  0.99           H
ATOM   2129 2HB  GLN A 140     -15.803   9.592  16.918  1.00  0.99           H
ATOM   2130 1HG  GLN A 140     -18.009   8.514  16.588  1.00  0.99           H
ATOM   2131 2HG  GLN A 140     -18.475   8.900  18.268  1.00  0.99           H
ATOM   2132 1HE2 GLN A 140     -20.199  11.697  16.824  1.00  0.99           H
ATOM   2133 2HE2 GLN A 140     -20.396  10.060  17.495  1.00  0.99           H
ATOM   2134  N   LEU A 141     -17.148   5.982  17.796  1.00  1.03           N
ATOM   2135  CA  LEU A 141     -17.767   4.944  16.979  1.00  1.03           C
ATOM   2136  C   LEU A 141     -19.198   5.407  16.635  1.00  1.03           C
ATOM   2137  O   LEU A 141     -20.047   5.548  17.527  1.00  1.03           O
ATOM   2138  CB  LEU A 141     -17.782   3.638  17.754  1.00  1.03           C
ATOM   2139  CG  LEU A 141     -18.404   2.476  17.061  1.00  1.03           C
ATOM   2140  CD1 LEU A 141     -17.577   2.090  15.840  1.00  1.03           C
ATOM   2141  CD2 LEU A 141     -18.511   1.383  18.019  1.00  1.03           C
ATOM   2142  H   LEU A 141     -17.406   6.054  18.783  1.00  1.03           H
ATOM   2143  HA  LEU A 141     -17.199   4.817  16.059  1.00  1.03           H
ATOM   2144 1HB  LEU A 141     -16.751   3.366  17.978  1.00  1.03           H
ATOM   2145 2HB  LEU A 141     -18.301   3.787  18.688  1.00  1.03           H
ATOM   2146  HG  LEU A 141     -19.403   2.752  16.712  1.00  1.03           H
ATOM   2147 1HD1 LEU A 141     -18.047   1.245  15.337  1.00  1.03           H
ATOM   2148 2HD1 LEU A 141     -17.518   2.932  15.146  1.00  1.03           H
ATOM   2149 3HD1 LEU A 141     -16.567   1.811  16.154  1.00  1.03           H
ATOM   2150 1HD2 LEU A 141     -18.989   0.548  17.535  1.00  1.03           H
ATOM   2151 2HD2 LEU A 141     -17.519   1.097  18.370  1.00  1.03           H
ATOM   2152 3HD2 LEU A 141     -19.114   1.718  18.857  1.00  1.03           H
ATOM   2153  N   GLN A 142     -19.472   5.639  15.348  1.00  1.10           N
ATOM   2154  CA  GLN A 142     -20.746   6.267  14.945  1.00  1.10           C
ATOM   2155  C   GLN A 142     -21.485   5.621  13.777  1.00  1.10           C
ATOM   2156  O   GLN A 142     -20.953   4.785  13.071  1.00  1.10           O
ATOM   2157  CB  GLN A 142     -20.519   7.733  14.577  1.00  1.10           C
ATOM   2158  CG  GLN A 142     -19.620   7.950  13.367  1.00  1.10           C
ATOM   2159  CD  GLN A 142     -19.492   9.418  13.016  1.00  1.10           C
ATOM   2160  OE1 GLN A 142     -19.720  10.281  13.857  1.00  1.10           O
ATOM   2161  NE2 GLN A 142     -19.140   9.718  11.770  1.00  1.10           N
ATOM   2162  H   GLN A 142     -18.749   5.437  14.651  1.00  1.10           H
ATOM   2163  HA  GLN A 142     -21.415   6.237  15.804  1.00  1.10           H
ATOM   2164 1HB  GLN A 142     -21.474   8.209  14.370  1.00  1.10           H
ATOM   2165 2HB  GLN A 142     -20.083   8.251  15.423  1.00  1.10           H
ATOM   2166 1HG  GLN A 142     -18.626   7.549  13.587  1.00  1.10           H
ATOM   2167 2HG  GLN A 142     -20.050   7.433  12.518  1.00  1.10           H
ATOM   2168 1HE2 GLN A 142     -19.074  10.684  11.497  1.00  1.10           H
ATOM   2169 2HE2 GLN A 142     -18.957   8.987  11.111  1.00  1.10           H
ATOM   2170  N   GLY A 143     -22.731   6.026  13.564  1.00  1.15           N
ATOM   2171  CA  GLY A 143     -23.474   5.539  12.404  1.00  1.15           C
ATOM   2172  C   GLY A 143     -24.429   4.407  12.733  1.00  1.15           C
ATOM   2173  O   GLY A 143     -24.849   4.254  13.877  1.00  1.15           O
ATOM   2174  H   GLY A 143     -23.159   6.695  14.190  1.00  1.15           H
ATOM   2175 1HA  GLY A 143     -24.038   6.365  11.970  1.00  1.15           H
ATOM   2176 2HA  GLY A 143     -22.772   5.209  11.638  1.00  1.15           H
ATOM   2177  N   ASP A 144     -24.788   3.641  11.701  1.00  1.17           N
ATOM   2178  CA  ASP A 144     -25.808   2.598  11.778  1.00  1.17           C
ATOM   2179  C   ASP A 144     -25.235   1.178  11.857  1.00  1.17           C
ATOM   2180  O   ASP A 144     -25.937   0.206  11.573  1.00  1.17           O
ATOM   2181  CB  ASP A 144     -26.723   2.685  10.559  1.00  1.17           C
ATOM   2182  CG  ASP A 144     -27.521   3.987  10.498  1.00  1.17           C
ATOM   2183  OD1 ASP A 144     -28.025   4.411  11.509  1.00  1.17           O
ATOM   2184  OD2 ASP A 144     -27.600   4.554   9.435  1.00  1.17           O
ATOM   2185  H   ASP A 144     -24.357   3.816  10.805  1.00  1.17           H
ATOM   2186  HA  ASP A 144     -26.406   2.778  12.668  1.00  1.17           H
ATOM   2187 1HB  ASP A 144     -26.128   2.592   9.651  1.00  1.17           H
ATOM   2188 2HB  ASP A 144     -27.424   1.849  10.577  1.00  1.17           H
ATOM   2189  N   MET A 145     -23.956   1.059  12.194  1.00  1.14           N
ATOM   2190  CA  MET A 145     -23.314  -0.248  12.282  1.00  1.14           C
ATOM   2191  C   MET A 145     -22.742  -0.509  13.663  1.00  1.14           C
ATOM   2192  O   MET A 145     -22.255   0.394  14.340  1.00  1.14           O
ATOM   2193  CB  MET A 145     -22.191  -0.382  11.248  1.00  1.14           C
ATOM   2194  CG  MET A 145     -22.640  -0.320   9.792  1.00  1.14           C
ATOM   2195  SD  MET A 145     -21.265  -0.528   8.623  1.00  1.14           S
ATOM   2196  CE  MET A 145     -20.410   1.026   8.782  1.00  1.14           C
ATOM   2197  H   MET A 145     -23.426   1.889  12.420  1.00  1.14           H
ATOM   2198  HA  MET A 145     -24.062  -1.017  12.090  1.00  1.14           H
ATOM   2199 1HB  MET A 145     -21.460   0.415  11.405  1.00  1.14           H
ATOM   2200 2HB  MET A 145     -21.667  -1.328  11.405  1.00  1.14           H
ATOM   2201 1HG  MET A 145     -23.377  -1.102   9.606  1.00  1.14           H
ATOM   2202 2HG  MET A 145     -23.109   0.641   9.599  1.00  1.14           H
ATOM   2203 1HE  MET A 145     -19.540   1.041   8.119  1.00  1.14           H
ATOM   2204 2HE  MET A 145     -21.078   1.844   8.522  1.00  1.14           H
ATOM   2205 3HE  MET A 145     -20.079   1.133   9.805  1.00  1.14           H
ATOM   2206  N   LYS A 146     -22.788  -1.769  14.069  1.00  1.06           N
ATOM   2207  CA  LYS A 146     -22.218  -2.199  15.338  1.00  1.06           C
ATOM   2208  C   LYS A 146     -20.724  -2.354  15.214  1.00  1.06           C
ATOM   2209  O   LYS A 146     -20.241  -2.893  14.216  1.00  1.06           O
ATOM   2210  CB  LYS A 146     -22.854  -3.509  15.797  1.00  1.06           C
ATOM   2211  CG  LYS A 146     -22.408  -3.992  17.167  1.00  1.06           C
ATOM   2212  CD  LYS A 146     -23.230  -5.197  17.633  1.00  1.06           C
ATOM   2213  CE  LYS A 146     -22.890  -6.450  16.830  1.00  1.06           C
ATOM   2214  NZ  LYS A 146     -23.590  -7.657  17.356  1.00  1.06           N
ATOM   2215  H   LYS A 146     -23.224  -2.457  13.471  1.00  1.06           H
ATOM   2216  HA  LYS A 146     -22.386  -1.433  16.088  1.00  1.06           H
ATOM   2217 1HB  LYS A 146     -23.935  -3.394  15.836  1.00  1.06           H
ATOM   2218 2HB  LYS A 146     -22.634  -4.294  15.076  1.00  1.06           H
ATOM   2219 1HG  LYS A 146     -21.353  -4.268  17.141  1.00  1.06           H
ATOM   2220 2HG  LYS A 146     -22.535  -3.181  17.879  1.00  1.06           H
ATOM   2221 1HD  LYS A 146     -23.021  -5.392  18.685  1.00  1.06           H
ATOM   2222 2HD  LYS A 146     -24.293  -4.973  17.528  1.00  1.06           H
ATOM   2223 1HE  LYS A 146     -23.181  -6.298  15.791  1.00  1.06           H
ATOM   2224 2HE  LYS A 146     -21.814  -6.620  16.874  1.00  1.06           H
ATOM   2225 1HZ  LYS A 146     -23.338  -8.462  16.801  1.00  1.06           H
ATOM   2226 2HZ  LYS A 146     -23.314  -7.810  18.318  1.00  1.06           H
ATOM   2227 3HZ  LYS A 146     -24.588  -7.516  17.311  1.00  1.06           H
ATOM   2228  N   GLY A 147     -19.997  -1.913  16.228  1.00  0.95           N
ATOM   2229  CA  GLY A 147     -18.551  -2.081  16.191  1.00  0.95           C
ATOM   2230  C   GLY A 147     -17.939  -1.959  17.569  1.00  0.95           C
ATOM   2231  O   GLY A 147     -18.631  -2.067  18.586  1.00  0.95           O
ATOM   2232  H   GLY A 147     -20.450  -1.437  17.016  1.00  0.95           H
ATOM   2233 1HA  GLY A 147     -18.305  -3.057  15.769  1.00  0.95           H
ATOM   2234 2HA  GLY A 147     -18.110  -1.334  15.529  1.00  0.95           H
ATOM   2235  N   SER A 148     -16.648  -1.742  17.605  1.00  0.85           N
ATOM   2236  CA  SER A 148     -15.971  -1.642  18.870  1.00  0.85           C
ATOM   2237  C   SER A 148     -14.743  -0.744  18.874  1.00  0.85           C
ATOM   2238  O   SER A 148     -14.167  -0.457  17.834  1.00  0.85           O
ATOM   2239  CB  SER A 148     -15.579  -3.053  19.290  1.00  0.85           C
ATOM   2240  OG  SER A 148     -14.657  -3.622  18.394  1.00  0.85           O
ATOM   2241  H   SER A 148     -16.142  -1.739  16.724  1.00  0.85           H
ATOM   2242  HA  SER A 148     -16.685  -1.231  19.573  1.00  0.85           H
ATOM   2243 1HB  SER A 148     -15.137  -3.032  20.281  1.00  0.85           H
ATOM   2244 2HB  SER A 148     -16.468  -3.676  19.346  1.00  0.85           H
ATOM   2245  HG  SER A 148     -15.092  -3.632  17.513  1.00  0.85           H
ATOM   2246  N   VAL A 149     -14.339  -0.317  20.058  1.00  0.78           N
ATOM   2247  CA  VAL A 149     -13.084   0.411  20.214  1.00  0.78           C
ATOM   2248  C   VAL A 149     -12.216  -0.434  21.112  1.00  0.78           C
ATOM   2249  O   VAL A 149     -12.617  -0.725  22.241  1.00  0.78           O
ATOM   2250  CB  VAL A 149     -13.257   1.803  20.835  1.00  0.78           C
ATOM   2251  CG1 VAL A 149     -11.857   2.462  20.976  1.00  0.78           C
ATOM   2252  CG2 VAL A 149     -14.209   2.663  19.968  1.00  0.78           C
ATOM   2253  H   VAL A 149     -14.905  -0.573  20.866  1.00  0.78           H
ATOM   2254  HA  VAL A 149     -12.609   0.525  19.249  1.00  0.78           H
ATOM   2255  HB  VAL A 149     -13.673   1.701  21.833  1.00  0.78           H
ATOM   2256 1HG1 VAL A 149     -11.953   3.436  21.434  1.00  0.78           H
ATOM   2257 2HG1 VAL A 149     -11.217   1.839  21.600  1.00  0.78           H
ATOM   2258 3HG1 VAL A 149     -11.405   2.565  19.987  1.00  0.78           H
ATOM   2259 1HG2 VAL A 149     -14.328   3.648  20.422  1.00  0.78           H
ATOM   2260 2HG2 VAL A 149     -13.799   2.774  18.970  1.00  0.78           H
ATOM   2261 3HG2 VAL A 149     -15.182   2.178  19.902  1.00  0.78           H
ATOM   2262  N   SER A 150     -11.031  -0.806  20.651  1.00  0.73           N
ATOM   2263  CA  SER A 150     -10.247  -1.711  21.470  1.00  0.73           C
ATOM   2264  C   SER A 150      -8.749  -1.466  21.502  1.00  0.73           C
ATOM   2265  O   SER A 150      -8.115  -1.251  20.470  1.00  0.73           O
ATOM   2266  CB  SER A 150     -10.515  -3.130  20.991  1.00  0.73           C
ATOM   2267  OG  SER A 150      -9.801  -4.058  21.723  1.00  0.73           O
ATOM   2268  H   SER A 150     -10.744  -0.522  19.714  1.00  0.73           H
ATOM   2269  HA  SER A 150     -10.609  -1.614  22.480  1.00  0.73           H
ATOM   2270 1HB  SER A 150     -11.582  -3.339  21.086  1.00  0.73           H
ATOM   2271 2HB  SER A 150     -10.258  -3.215  19.935  1.00  0.73           H
ATOM   2272  HG  SER A 150      -9.926  -3.807  22.655  1.00  0.73           H
ATOM   2273  N   PHE A 151      -8.213  -1.518  22.718  1.00  0.71           N
ATOM   2274  CA  PHE A 151      -6.782  -1.392  23.003  1.00  0.71           C
ATOM   2275  C   PHE A 151      -6.295  -2.744  23.483  1.00  0.71           C
ATOM   2276  O   PHE A 151      -6.695  -3.179  24.571  1.00  0.71           O
ATOM   2277  CB  PHE A 151      -6.543  -0.339  24.081  1.00  0.71           C
ATOM   2278  CG  PHE A 151      -6.910   1.074  23.665  1.00  0.71           C
ATOM   2279  CD1 PHE A 151      -8.215   1.545  23.754  1.00  0.71           C
ATOM   2280  CD2 PHE A 151      -5.941   1.938  23.209  1.00  0.71           C
ATOM   2281  CE1 PHE A 151      -8.509   2.845  23.385  1.00  0.71           C
ATOM   2282  CE2 PHE A 151      -6.234   3.226  22.851  1.00  0.71           C
ATOM   2283  CZ  PHE A 151      -7.507   3.675  22.939  1.00  0.71           C
ATOM   2284  H   PHE A 151      -8.854  -1.702  23.492  1.00  0.71           H
ATOM   2285  HA  PHE A 151      -6.244  -1.131  22.094  1.00  0.71           H
ATOM   2286 1HB  PHE A 151      -7.122  -0.594  24.955  1.00  0.71           H
ATOM   2287 2HB  PHE A 151      -5.487  -0.346  24.366  1.00  0.71           H
ATOM   2288  HD1 PHE A 151      -9.005   0.879  24.119  1.00  0.71           H
ATOM   2289  HD2 PHE A 151      -4.925   1.584  23.139  1.00  0.71           H
ATOM   2290  HE1 PHE A 151      -9.529   3.210  23.450  1.00  0.71           H
ATOM   2291  HE2 PHE A 151      -5.451   3.888  22.494  1.00  0.71           H
ATOM   2292  HZ  PHE A 151      -7.720   4.683  22.653  1.00  0.71           H
ATOM   2293  N   VAL A 152      -5.488  -3.418  22.660  1.00  0.70           N
ATOM   2294  CA  VAL A 152      -5.090  -4.789  22.953  1.00  0.70           C
ATOM   2295  C   VAL A 152      -3.583  -5.044  23.009  1.00  0.70           C
ATOM   2296  O   VAL A 152      -2.833  -4.692  22.084  1.00  0.70           O
ATOM   2297  CB  VAL A 152      -5.697  -5.721  21.890  1.00  0.70           C
ATOM   2298  CG1 VAL A 152      -5.308  -7.129  22.163  1.00  0.70           C
ATOM   2299  CG2 VAL A 152      -7.185  -5.564  21.864  1.00  0.70           C
ATOM   2300  H   VAL A 152      -5.187  -2.976  21.791  1.00  0.70           H
ATOM   2301  HA  VAL A 152      -5.509  -5.057  23.921  1.00  0.70           H
ATOM   2302  HB  VAL A 152      -5.299  -5.452  20.912  1.00  0.70           H
ATOM   2303 1HG1 VAL A 152      -5.727  -7.779  21.404  1.00  0.70           H
ATOM   2304 2HG1 VAL A 152      -4.240  -7.208  22.140  1.00  0.70           H
ATOM   2305 3HG1 VAL A 152      -5.674  -7.429  23.145  1.00  0.70           H
ATOM   2306 1HG2 VAL A 152      -7.609  -6.209  21.097  1.00  0.70           H
ATOM   2307 2HG2 VAL A 152      -7.608  -5.820  22.820  1.00  0.70           H
ATOM   2308 3HG2 VAL A 152      -7.417  -4.533  21.629  1.00  0.70           H
ATOM   2309  N   ASP A 153      -3.168  -5.702  24.092  1.00  0.70           N
ATOM   2310  CA  ASP A 153      -1.785  -6.107  24.315  1.00  0.70           C
ATOM   2311  C   ASP A 153      -0.803  -4.960  24.209  1.00  0.70           C
ATOM   2312  O   ASP A 153       0.280  -5.119  23.641  1.00  0.70           O
ATOM   2313  CB  ASP A 153      -1.384  -7.188  23.292  1.00  0.70           C
ATOM   2314  CG  ASP A 153      -2.190  -8.499  23.460  1.00  0.70           C
ATOM   2315  OD1 ASP A 153      -2.424  -8.901  24.577  1.00  0.70           O
ATOM   2316  OD2 ASP A 153      -2.591  -9.072  22.455  1.00  0.70           O
ATOM   2317  H   ASP A 153      -3.859  -5.909  24.816  1.00  0.70           H
ATOM   2318  HA  ASP A 153      -1.713  -6.520  25.323  1.00  0.70           H
ATOM   2319 1HB  ASP A 153      -1.513  -6.815  22.277  1.00  0.70           H
ATOM   2320 2HB  ASP A 153      -0.324  -7.414  23.408  1.00  0.70           H
ATOM   2321  N   GLN A 154      -1.149  -3.803  24.762  1.00  0.70           N
ATOM   2322  CA  GLN A 154      -0.223  -2.697  24.683  1.00  0.70           C
ATOM   2323  C   GLN A 154       0.709  -2.675  25.876  1.00  0.70           C
ATOM   2324  O   GLN A 154       0.285  -2.611  27.033  1.00  0.70           O
ATOM   2325  CB  GLN A 154      -0.961  -1.393  24.526  1.00  0.70           C
ATOM   2326  CG  GLN A 154      -1.724  -1.325  23.261  1.00  0.70           C
ATOM   2327  CD  GLN A 154      -2.188   0.015  23.012  1.00  0.70           C
ATOM   2328  OE1 GLN A 154      -3.136   0.237  22.275  1.00  0.70           O
ATOM   2329  NE2 GLN A 154      -1.498   0.974  23.612  1.00  0.70           N
ATOM   2330  H   GLN A 154      -2.046  -3.681  25.226  1.00  0.70           H
ATOM   2331  HA  GLN A 154       0.391  -2.822  23.789  1.00  0.70           H
ATOM   2332 1HB  GLN A 154      -1.647  -1.272  25.351  1.00  0.70           H
ATOM   2333 2HB  GLN A 154      -0.248  -0.566  24.557  1.00  0.70           H
ATOM   2334 1HG  GLN A 154      -1.085  -1.638  22.449  1.00  0.70           H
ATOM   2335 2HG  GLN A 154      -2.593  -1.986  23.331  1.00  0.70           H
ATOM   2336 1HE2 GLN A 154      -1.737   1.932  23.457  1.00  0.70           H
ATOM   2337 2HE2 GLN A 154      -0.721   0.735  24.212  1.00  0.70           H
ATOM   2338  N   ARG A 155       1.991  -2.737  25.563  1.00  0.69           N
ATOM   2339  CA  ARG A 155       3.086  -2.792  26.521  1.00  0.69           C
ATOM   2340  C   ARG A 155       3.290  -1.555  27.398  1.00  0.69           C
ATOM   2341  O   ARG A 155       3.806  -1.671  28.512  1.00  0.69           O
ATOM   2342  CB  ARG A 155       4.348  -3.150  25.765  1.00  0.69           C
ATOM   2343  CG  ARG A 155       4.370  -4.626  25.334  1.00  0.69           C
ATOM   2344  CD  ARG A 155       5.691  -5.092  24.804  1.00  0.69           C
ATOM   2345  NE  ARG A 155       5.979  -4.575  23.470  1.00  0.69           N
ATOM   2346  CZ  ARG A 155       5.594  -5.171  22.326  1.00  0.69           C
ATOM   2347  NH1 ARG A 155       4.902  -6.295  22.331  1.00  0.69           N
ATOM   2348  NH2 ARG A 155       5.939  -4.597  21.211  1.00  0.69           N
ATOM   2349  H   ARG A 155       2.221  -2.770  24.578  1.00  0.69           H
ATOM   2350  HA  ARG A 155       2.875  -3.625  27.194  1.00  0.69           H
ATOM   2351 1HB  ARG A 155       4.430  -2.534  24.869  1.00  0.69           H
ATOM   2352 2HB  ARG A 155       5.223  -2.958  26.385  1.00  0.69           H
ATOM   2353 1HG  ARG A 155       4.118  -5.246  26.194  1.00  0.69           H
ATOM   2354 2HG  ARG A 155       3.618  -4.777  24.553  1.00  0.69           H
ATOM   2355 1HD  ARG A 155       6.484  -4.759  25.472  1.00  0.69           H
ATOM   2356 2HD  ARG A 155       5.696  -6.179  24.754  1.00  0.69           H
ATOM   2357  HE  ARG A 155       6.515  -3.701  23.353  1.00  0.69           H
ATOM   2358 1HH1 ARG A 155       4.641  -6.725  23.208  1.00  0.69           H
ATOM   2359 2HH1 ARG A 155       4.627  -6.722  21.459  1.00  0.69           H
ATOM   2360 1HH2 ARG A 155       6.474  -3.730  21.290  1.00  0.69           H
ATOM   2361 2HH2 ARG A 155       5.683  -4.990  20.316  1.00  0.69           H
ATOM   2362  N   GLY A 156       2.953  -0.373  26.896  1.00  0.68           N
ATOM   2363  CA  GLY A 156       3.140   0.854  27.650  1.00  0.68           C
ATOM   2364  C   GLY A 156       1.817   1.438  28.140  1.00  0.68           C
ATOM   2365  O   GLY A 156       0.901   0.708  28.546  1.00  0.68           O
ATOM   2366  H   GLY A 156       2.547  -0.271  25.970  1.00  0.68           H
ATOM   2367 1HA  GLY A 156       3.792   0.667  28.502  1.00  0.68           H
ATOM   2368 2HA  GLY A 156       3.646   1.576  27.022  1.00  0.68           H
ATOM   2369  N   ALA A 157       1.731   2.765  28.142  1.00  0.66           N
ATOM   2370  CA  ALA A 157       0.550   3.428  28.665  1.00  0.66           C
ATOM   2371  C   ALA A 157      -0.388   3.951  27.583  1.00  0.66           C
ATOM   2372  O   ALA A 157       0.066   4.398  26.523  1.00  0.66           O
ATOM   2373  CB  ALA A 157       0.973   4.584  29.553  1.00  0.66           C
ATOM   2374  H   ALA A 157       2.510   3.320  27.774  1.00  0.66           H
ATOM   2375  HA  ALA A 157       0.003   2.704  29.260  1.00  0.66           H
ATOM   2376 1HB  ALA A 157       0.085   5.047  29.981  1.00  0.66           H
ATOM   2377 2HB  ALA A 157       1.611   4.217  30.355  1.00  0.66           H
ATOM   2378 3HB  ALA A 157       1.520   5.316  28.958  1.00  0.66           H
ATOM   2379  N   ILE A 158      -1.678   3.982  27.906  1.00  0.65           N
ATOM   2380  CA  ILE A 158      -2.706   4.634  27.108  1.00  0.65           C
ATOM   2381  C   ILE A 158      -3.254   5.759  27.959  1.00  0.65           C
ATOM   2382  O   ILE A 158      -3.874   5.494  28.998  1.00  0.65           O
ATOM   2383  CB  ILE A 158      -3.885   3.714  26.750  1.00  0.65           C
ATOM   2384  CG1 ILE A 158      -3.420   2.466  26.013  1.00  0.65           C
ATOM   2385  CG2 ILE A 158      -4.880   4.501  25.899  1.00  0.65           C
ATOM   2386  CD1 ILE A 158      -3.240   1.246  26.888  1.00  0.65           C
ATOM   2387  H   ILE A 158      -1.955   3.526  28.771  1.00  0.65           H
ATOM   2388  HA  ILE A 158      -2.265   5.042  26.200  1.00  0.65           H
ATOM   2389  HB  ILE A 158      -4.375   3.386  27.669  1.00  0.65           H
ATOM   2390 1HG1 ILE A 158      -4.135   2.228  25.253  1.00  0.65           H
ATOM   2391 2HG1 ILE A 158      -2.469   2.690  25.537  1.00  0.65           H
ATOM   2392 1HG2 ILE A 158      -5.732   3.876  25.659  1.00  0.65           H
ATOM   2393 2HG2 ILE A 158      -5.215   5.374  26.454  1.00  0.65           H
ATOM   2394 3HG2 ILE A 158      -4.395   4.823  24.980  1.00  0.65           H
ATOM   2395 1HD1 ILE A 158      -2.911   0.415  26.281  1.00  0.65           H
ATOM   2396 2HD1 ILE A 158      -2.495   1.447  27.662  1.00  0.65           H
ATOM   2397 3HD1 ILE A 158      -4.185   0.994  27.353  1.00  0.65           H
ATOM   2398  N   ILE A 159      -3.017   6.994  27.543  1.00  0.64           N
ATOM   2399  CA  ILE A 159      -3.387   8.141  28.354  1.00  0.64           C
ATOM   2400  C   ILE A 159      -4.308   9.142  27.681  1.00  0.64           C
ATOM   2401  O   ILE A 159      -4.000   9.666  26.613  1.00  0.64           O
ATOM   2402  CB  ILE A 159      -2.117   8.881  28.815  1.00  0.64           C
ATOM   2403  CG1 ILE A 159      -1.235   7.930  29.645  1.00  0.64           C
ATOM   2404  CG2 ILE A 159      -2.490  10.119  29.607  1.00  0.64           C
ATOM   2405  CD1 ILE A 159       0.121   8.474  29.953  1.00  0.64           C
ATOM   2406  H   ILE A 159      -2.515   7.124  26.663  1.00  0.64           H
ATOM   2407  HA  ILE A 159      -3.896   7.773  29.240  1.00  0.64           H
ATOM   2408  HB  ILE A 159      -1.538   9.173  27.939  1.00  0.64           H
ATOM   2409 1HG1 ILE A 159      -1.740   7.709  30.578  1.00  0.64           H
ATOM   2410 2HG1 ILE A 159      -1.096   7.008  29.099  1.00  0.64           H
ATOM   2411 1HG2 ILE A 159      -1.595  10.644  29.925  1.00  0.64           H
ATOM   2412 2HG2 ILE A 159      -3.091  10.784  28.987  1.00  0.64           H
ATOM   2413 3HG2 ILE A 159      -3.070   9.827  30.488  1.00  0.64           H
ATOM   2414 1HD1 ILE A 159       0.680   7.742  30.537  1.00  0.64           H
ATOM   2415 2HD1 ILE A 159       0.648   8.674  29.019  1.00  0.64           H
ATOM   2416 3HD1 ILE A 159       0.021   9.393  30.526  1.00  0.64           H
ATOM   2417  N   PHE A 160      -5.414   9.437  28.339  1.00  0.63           N
ATOM   2418  CA  PHE A 160      -6.357  10.440  27.877  1.00  0.63           C
ATOM   2419  C   PHE A 160      -6.404  11.551  28.927  1.00  0.63           C
ATOM   2420  O   PHE A 160      -7.057  11.375  29.964  1.00  0.63           O
ATOM   2421  CB  PHE A 160      -7.745   9.849  27.728  1.00  0.63           C
ATOM   2422  CG  PHE A 160      -7.927   8.734  26.722  1.00  0.63           C
ATOM   2423  CD1 PHE A 160      -7.696   7.412  27.082  1.00  0.63           C
ATOM   2424  CD2 PHE A 160      -8.402   9.001  25.433  1.00  0.63           C
ATOM   2425  CE1 PHE A 160      -7.945   6.393  26.190  1.00  0.63           C
ATOM   2426  CE2 PHE A 160      -8.658   7.978  24.555  1.00  0.63           C
ATOM   2427  CZ  PHE A 160      -8.430   6.680  24.937  1.00  0.63           C
ATOM   2428  H   PHE A 160      -5.603   8.940  29.209  1.00  0.63           H
ATOM   2429  HA  PHE A 160      -6.020  10.853  26.931  1.00  0.63           H
ATOM   2430 1HB  PHE A 160      -8.057   9.467  28.694  1.00  0.63           H
ATOM   2431 2HB  PHE A 160      -8.437  10.643  27.469  1.00  0.63           H
ATOM   2432  HD1 PHE A 160      -7.332   7.185  28.093  1.00  0.63           H
ATOM   2433  HD2 PHE A 160      -8.598  10.032  25.133  1.00  0.63           H
ATOM   2434  HE1 PHE A 160      -7.771   5.358  26.485  1.00  0.63           H
ATOM   2435  HE2 PHE A 160      -9.045   8.197  23.559  1.00  0.63           H
ATOM   2436  HZ  PHE A 160      -8.635   5.883  24.248  1.00  0.63           H
ATOM   2437  N   THR A 161      -5.719  12.665  28.670  1.00  0.63           N
ATOM   2438  CA  THR A 161      -5.603  13.704  29.695  1.00  0.63           C
ATOM   2439  C   THR A 161      -6.047  15.099  29.253  1.00  0.63           C
ATOM   2440  O   THR A 161      -5.674  15.583  28.181  1.00  0.63           O
ATOM   2441  CB  THR A 161      -4.167  13.760  30.262  1.00  0.63           C
ATOM   2442  OG1 THR A 161      -3.843  12.510  30.860  1.00  0.63           O
ATOM   2443  CG2 THR A 161      -4.019  14.843  31.289  1.00  0.63           C
ATOM   2444  H   THR A 161      -5.279  12.773  27.756  1.00  0.63           H
ATOM   2445  HA  THR A 161      -6.248  13.413  30.510  1.00  0.63           H
ATOM   2446  HB  THR A 161      -3.476  13.952  29.467  1.00  0.63           H
ATOM   2447  HG1 THR A 161      -4.363  12.398  31.668  1.00  0.63           H
ATOM   2448 1HG2 THR A 161      -3.001  14.852  31.664  1.00  0.63           H
ATOM   2449 2HG2 THR A 161      -4.235  15.785  30.831  1.00  0.63           H
ATOM   2450 3HG2 THR A 161      -4.707  14.666  32.115  1.00  0.63           H
ATOM   2451  N   ASN A 162      -6.826  15.738  30.124  1.00  0.65           N
ATOM   2452  CA  ASN A 162      -7.355  17.082  29.924  1.00  0.65           C
ATOM   2453  C   ASN A 162      -8.146  17.255  28.633  1.00  0.65           C
ATOM   2454  O   ASN A 162      -8.048  18.291  27.975  1.00  0.65           O
ATOM   2455  CB  ASN A 162      -6.242  18.112  29.987  1.00  0.65           C
ATOM   2456  CG  ASN A 162      -5.601  18.228  31.373  1.00  0.65           C
ATOM   2457  OD1 ASN A 162      -6.276  18.126  32.403  1.00  0.65           O
ATOM   2458  ND2 ASN A 162      -4.308  18.450  31.410  1.00  0.65           N
ATOM   2459  H   ASN A 162      -7.069  15.243  30.983  1.00  0.65           H
ATOM   2460  HA  ASN A 162      -8.040  17.292  30.738  1.00  0.65           H
ATOM   2461 1HB  ASN A 162      -5.464  17.863  29.268  1.00  0.65           H
ATOM   2462 2HB  ASN A 162      -6.635  19.085  29.703  1.00  0.65           H
ATOM   2463 1HD2 ASN A 162      -3.841  18.541  32.291  1.00  0.65           H
ATOM   2464 2HD2 ASN A 162      -3.783  18.526  30.563  1.00  0.65           H
ATOM   2465  N   ASN A 163      -8.945  16.260  28.270  1.00  0.68           N
ATOM   2466  CA  ASN A 163      -9.749  16.371  27.064  1.00  0.68           C
ATOM   2467  C   ASN A 163     -11.099  16.937  27.454  1.00  0.68           C
ATOM   2468  O   ASN A 163     -11.563  16.691  28.571  1.00  0.68           O
ATOM   2469  CB  ASN A 163      -9.885  15.022  26.390  1.00  0.68           C
ATOM   2470  CG  ASN A 163      -8.534  14.484  25.931  1.00  0.68           C
ATOM   2471  OD1 ASN A 163      -7.672  15.198  25.385  1.00  0.68           O
ATOM   2472  ND2 ASN A 163      -8.348  13.214  26.146  1.00  0.68           N
ATOM   2473  H   ASN A 163      -9.008  15.421  28.841  1.00  0.68           H
ATOM   2474  HA  ASN A 163      -9.281  17.075  26.375  1.00  0.68           H
ATOM   2475 1HB  ASN A 163     -10.340  14.309  27.078  1.00  0.68           H
ATOM   2476 2HB  ASN A 163     -10.542  15.117  25.523  1.00  0.68           H
ATOM   2477 1HD2 ASN A 163      -7.480  12.781  25.874  1.00  0.68           H
ATOM   2478 2HD2 ASN A 163      -9.082  12.682  26.570  1.00  0.68           H
ATOM   2479  N   GLN A 164     -11.747  17.648  26.545  1.00  0.74           N
ATOM   2480  CA  GLN A 164     -13.051  18.196  26.872  1.00  0.74           C
ATOM   2481  C   GLN A 164     -14.033  18.232  25.739  1.00  0.74           C
ATOM   2482  O   GLN A 164     -13.703  18.637  24.629  1.00  0.74           O
ATOM   2483  CB  GLN A 164     -12.928  19.623  27.408  1.00  0.74           C
ATOM   2484  CG  GLN A 164     -14.287  20.220  27.768  1.00  0.74           C
ATOM   2485  CD  GLN A 164     -14.231  21.537  28.467  1.00  0.74           C
ATOM   2486  OE1 GLN A 164     -13.259  22.294  28.373  1.00  0.74           O
ATOM   2487  NE2 GLN A 164     -15.302  21.833  29.192  1.00  0.74           N
ATOM   2488  H   GLN A 164     -11.317  17.808  25.634  1.00  0.74           H
ATOM   2489  HA  GLN A 164     -13.480  17.580  27.652  1.00  0.74           H
ATOM   2490 1HB  GLN A 164     -12.301  19.626  28.300  1.00  0.74           H
ATOM   2491 2HB  GLN A 164     -12.456  20.258  26.662  1.00  0.74           H
ATOM   2492 1HG  GLN A 164     -14.825  20.386  26.846  1.00  0.74           H
ATOM   2493 2HG  GLN A 164     -14.845  19.519  28.386  1.00  0.74           H
ATOM   2494 1HE2 GLN A 164     -15.350  22.697  29.693  1.00  0.74           H
ATOM   2495 2HE2 GLN A 164     -16.064  21.182  29.234  1.00  0.74           H
ATOM   2496  N   ALA A 165     -15.253  17.843  26.044  1.00  0.85           N
ATOM   2497  CA  ALA A 165     -16.323  17.974  25.088  1.00  0.85           C
ATOM   2498  C   ALA A 165     -17.312  19.018  25.546  1.00  0.85           C
ATOM   2499  O   ALA A 165     -17.637  19.104  26.732  1.00  0.85           O
ATOM   2500  CB  ALA A 165     -17.019  16.671  24.912  1.00  0.85           C
ATOM   2501  H   ALA A 165     -15.426  17.450  26.971  1.00  0.85           H
ATOM   2502  HA  ALA A 165     -15.902  18.292  24.143  1.00  0.85           H
ATOM   2503 1HB  ALA A 165     -17.821  16.775  24.176  1.00  0.85           H
ATOM   2504 2HB  ALA A 165     -16.292  15.936  24.571  1.00  0.85           H
ATOM   2505 3HB  ALA A 165     -17.430  16.387  25.865  1.00  0.85           H
ATOM   2506  N   VAL A 166     -17.799  19.789  24.596  1.00  1.04           N
ATOM   2507  CA  VAL A 166     -18.799  20.800  24.860  1.00  1.04           C
ATOM   2508  C   VAL A 166     -19.945  20.677  23.865  1.00  1.04           C
ATOM   2509  O   VAL A 166     -19.815  20.042  22.811  1.00  1.04           O
ATOM   2510  CB  VAL A 166     -18.179  22.209  24.759  1.00  1.04           C
ATOM   2511  CG1 VAL A 166     -17.036  22.372  25.763  1.00  1.04           C
ATOM   2512  CG2 VAL A 166     -17.686  22.444  23.383  1.00  1.04           C
ATOM   2513  H   VAL A 166     -17.441  19.668  23.648  1.00  1.04           H
ATOM   2514  HA  VAL A 166     -19.192  20.655  25.866  1.00  1.04           H
ATOM   2515  HB  VAL A 166     -18.942  22.947  25.003  1.00  1.04           H
ATOM   2516 1HG1 VAL A 166     -16.626  23.377  25.688  1.00  1.04           H
ATOM   2517 2HG1 VAL A 166     -17.410  22.204  26.773  1.00  1.04           H
ATOM   2518 3HG1 VAL A 166     -16.255  21.655  25.539  1.00  1.04           H
ATOM   2519 1HG2 VAL A 166     -17.265  23.446  23.319  1.00  1.04           H
ATOM   2520 2HG2 VAL A 166     -16.916  21.707  23.150  1.00  1.04           H
ATOM   2521 3HG2 VAL A 166     -18.516  22.351  22.684  1.00  1.04           H
ATOM   2522  N   THR A 167     -21.070  21.298  24.184  1.00  1.31           N
ATOM   2523  CA  THR A 167     -22.168  21.331  23.236  1.00  1.31           C
ATOM   2524  C   THR A 167     -22.024  22.510  22.288  1.00  1.31           C
ATOM   2525  O   THR A 167     -21.854  23.648  22.725  1.00  1.31           O
ATOM   2526  CB  THR A 167     -23.532  21.419  23.954  1.00  1.31           C
ATOM   2527  OG1 THR A 167     -23.742  20.246  24.765  1.00  1.31           O
ATOM   2528  CG2 THR A 167     -24.655  21.567  22.944  1.00  1.31           C
ATOM   2529  H   THR A 167     -21.149  21.779  25.068  1.00  1.31           H
ATOM   2530  HA  THR A 167     -22.147  20.419  22.639  1.00  1.31           H
ATOM   2531  HB  THR A 167     -23.536  22.288  24.609  1.00  1.31           H
ATOM   2532  HG1 THR A 167     -24.530  20.384  25.316  1.00  1.31           H
ATOM   2533 1HG2 THR A 167     -25.609  21.632  23.465  1.00  1.31           H
ATOM   2534 2HG2 THR A 167     -24.503  22.472  22.363  1.00  1.31           H
ATOM   2535 3HG2 THR A 167     -24.669  20.728  22.274  1.00  1.31           H
ATOM   2536  N   SER A 168     -22.085  22.224  20.994  1.00  1.68           N
ATOM   2537  CA  SER A 168     -22.038  23.243  19.959  1.00  1.68           C
ATOM   2538  C   SER A 168     -23.434  23.649  19.601  1.00  1.68           C
ATOM   2539  O   SER A 168     -24.357  22.843  19.712  1.00  1.68           O
ATOM   2540  CB  SER A 168     -21.375  22.773  18.695  1.00  1.68           C
ATOM   2541  OG  SER A 168     -21.485  23.770  17.695  1.00  1.68           O
ATOM   2542  H   SER A 168     -22.196  21.260  20.721  1.00  1.68           H
ATOM   2543  HA  SER A 168     -21.507  24.116  20.341  1.00  1.68           H
ATOM   2544 1HB  SER A 168     -20.330  22.567  18.889  1.00  1.68           H
ATOM   2545 2HB  SER A 168     -21.839  21.849  18.353  1.00  1.68           H
ATOM   2546  HG  SER A 168     -22.458  23.818  17.434  1.00  1.68           H
ATOM   2547  N   SER A 169     -23.601  24.885  19.183  1.00  2.10           N
ATOM   2548  CA  SER A 169     -24.898  25.275  18.697  1.00  2.10           C
ATOM   2549  C   SER A 169     -25.096  24.565  17.368  1.00  2.10           C
ATOM   2550  O   SER A 169     -24.120  24.079  16.777  1.00  2.10           O
ATOM   2551  CB  SER A 169     -24.989  26.783  18.539  1.00  2.10           C
ATOM   2552  OG  SER A 169     -24.148  27.243  17.515  1.00  2.10           O
ATOM   2553  H   SER A 169     -22.818  25.524  19.155  1.00  2.10           H
ATOM   2554  HA  SER A 169     -25.665  24.938  19.396  1.00  2.10           H
ATOM   2555 1HB  SER A 169     -26.019  27.063  18.321  1.00  2.10           H
ATOM   2556 2HB  SER A 169     -24.715  27.261  19.478  1.00  2.10           H
ATOM   2557  HG  SER A 169     -24.288  28.194  17.463  1.00  2.10           H
ATOM   2558  N   SER A 170     -26.348  24.523  16.911  1.00  2.46           N
ATOM   2559  CA  SER A 170     -26.747  23.915  15.645  1.00  2.46           C
ATOM   2560  C   SER A 170     -26.263  22.451  15.467  1.00  2.46           C
ATOM   2561  O   SER A 170     -26.160  21.692  16.440  1.00  2.46           O
ATOM   2562  CB  SER A 170     -26.231  24.816  14.516  1.00  2.46           C
ATOM   2563  OG  SER A 170     -26.725  24.424  13.275  1.00  2.46           O
ATOM   2564  H   SER A 170     -27.066  24.946  17.481  1.00  2.46           H
ATOM   2565  HA  SER A 170     -27.837  23.914  15.606  1.00  2.46           H
ATOM   2566 1HB  SER A 170     -26.527  25.846  14.718  1.00  2.46           H
ATOM   2567 2HB  SER A 170     -25.140  24.791  14.496  1.00  2.46           H
ATOM   2568  HG  SER A 170     -26.480  25.127  12.661  1.00  2.46           H
ATOM   2569  N   MET A 171     -26.085  22.045  14.200  1.00  2.63           N
ATOM   2570  CA  MET A 171     -25.608  20.732  13.730  1.00  2.63           C
ATOM   2571  C   MET A 171     -26.322  19.496  14.291  1.00  2.63           C
ATOM   2572  O   MET A 171     -25.877  18.378  14.054  1.00  2.63           O
ATOM   2573  CB  MET A 171     -24.124  20.585  14.051  1.00  2.63           C
ATOM   2574  CG  MET A 171     -23.198  21.509  13.293  1.00  2.63           C
ATOM   2575  SD  MET A 171     -21.461  21.147  13.638  1.00  2.63           S
ATOM   2576  CE  MET A 171     -21.347  21.774  15.304  1.00  2.63           C
ATOM   2577  H   MET A 171     -26.267  22.743  13.497  1.00  2.63           H
ATOM   2578  HA  MET A 171     -25.736  20.707  12.649  1.00  2.63           H
ATOM   2579 1HB  MET A 171     -23.962  20.749  15.120  1.00  2.63           H
ATOM   2580 2HB  MET A 171     -23.817  19.568  13.831  1.00  2.63           H
ATOM   2581 1HG  MET A 171     -23.370  21.410  12.224  1.00  2.63           H
ATOM   2582 2HG  MET A 171     -23.400  22.541  13.585  1.00  2.63           H
ATOM   2583 1HE  MET A 171     -20.337  21.628  15.691  1.00  2.63           H
ATOM   2584 2HE  MET A 171     -21.590  22.835  15.307  1.00  2.63           H
ATOM   2585 3HE  MET A 171     -22.054  21.243  15.942  1.00  2.63           H
ATOM   2586  N   LYS A 172     -27.455  19.682  14.965  1.00  2.56           N
ATOM   2587  CA  LYS A 172     -28.195  18.597  15.610  1.00  2.56           C
ATOM   2588  C   LYS A 172     -27.278  17.860  16.596  1.00  2.56           C
ATOM   2589  O   LYS A 172     -27.370  16.641  16.754  1.00  2.56           O
ATOM   2590  CB  LYS A 172     -28.761  17.617  14.573  1.00  2.56           C
ATOM   2591  CG  LYS A 172     -29.726  18.244  13.566  1.00  2.56           C
ATOM   2592  CD  LYS A 172     -30.290  17.198  12.607  1.00  2.56           C
ATOM   2593  CE  LYS A 172     -31.228  17.826  11.579  1.00  2.56           C
ATOM   2594  NZ  LYS A 172     -31.752  16.814  10.617  1.00  2.56           N
ATOM   2595  H   LYS A 172     -27.778  20.629  15.089  1.00  2.56           H
ATOM   2596  HA  LYS A 172     -29.021  19.025  16.177  1.00  2.56           H
ATOM   2597 1HB  LYS A 172     -27.959  17.129  14.025  1.00  2.56           H
ATOM   2598 2HB  LYS A 172     -29.308  16.833  15.094  1.00  2.56           H
ATOM   2599 1HG  LYS A 172     -30.550  18.719  14.098  1.00  2.56           H
ATOM   2600 2HG  LYS A 172     -29.203  19.005  12.989  1.00  2.56           H
ATOM   2601 1HD  LYS A 172     -29.467  16.709  12.083  1.00  2.56           H
ATOM   2602 2HD  LYS A 172     -30.836  16.443  13.172  1.00  2.56           H
ATOM   2603 1HE  LYS A 172     -32.066  18.289  12.097  1.00  2.56           H
ATOM   2604 2HE  LYS A 172     -30.688  18.593  11.024  1.00  2.56           H
ATOM   2605 1HZ  LYS A 172     -32.368  17.265   9.955  1.00  2.56           H
ATOM   2606 2HZ  LYS A 172     -30.982  16.387  10.122  1.00  2.56           H
ATOM   2607 3HZ  LYS A 172     -32.264  16.104  11.121  1.00  2.56           H
ATOM   2608  N   HIS A 173     -26.418  18.619  17.283  1.00  2.28           N
ATOM   2609  CA  HIS A 173     -25.461  18.063  18.238  1.00  2.28           C
ATOM   2610  C   HIS A 173     -25.740  18.297  19.718  1.00  2.28           C
ATOM   2611  O   HIS A 173     -26.560  19.126  20.112  1.00  2.28           O
ATOM   2612  CB  HIS A 173     -24.050  18.566  17.949  1.00  2.28           C
ATOM   2613  CG  HIS A 173     -23.432  18.007  16.722  1.00  2.28           C
ATOM   2614  ND1 HIS A 173     -22.226  18.438  16.254  1.00  2.28           N
ATOM   2615  CD2 HIS A 173     -23.834  17.039  15.878  1.00  2.28           C
ATOM   2616  CE1 HIS A 173     -21.911  17.776  15.169  1.00  2.28           C
ATOM   2617  NE2 HIS A 173     -22.874  16.918  14.913  1.00  2.28           N
ATOM   2618  H   HIS A 173     -26.393  19.625  17.089  1.00  2.28           H
ATOM   2619  HA  HIS A 173     -25.441  16.983  18.102  1.00  2.28           H
ATOM   2620 1HB  HIS A 173     -24.072  19.659  17.848  1.00  2.28           H
ATOM   2621 2HB  HIS A 173     -23.414  18.331  18.788  1.00  2.28           H
ATOM   2622  HD2 HIS A 173     -24.754  16.462  15.942  1.00  2.28           H
ATOM   2623  HE1 HIS A 173     -21.010  17.933  14.590  1.00  2.28           H
ATOM   2624  HE2 HIS A 173     -22.923  16.273  14.136  1.00  2.28           H
ATOM   2625  N   SER A 174     -25.014  17.525  20.526  1.00  1.91           N
ATOM   2626  CA  SER A 174     -24.998  17.592  21.982  1.00  1.91           C
ATOM   2627  C   SER A 174     -23.630  17.095  22.456  1.00  1.91           C
ATOM   2628  O   SER A 174     -23.138  16.092  21.937  1.00  1.91           O
ATOM   2629  CB  SER A 174     -26.106  16.739  22.555  1.00  1.91           C
ATOM   2630  OG  SER A 174     -26.089  16.762  23.946  1.00  1.91           O
ATOM   2631  H   SER A 174     -24.404  16.850  20.093  1.00  1.91           H
ATOM   2632  HA  SER A 174     -25.137  18.616  22.303  1.00  1.91           H
ATOM   2633 1HB  SER A 174     -27.070  17.098  22.193  1.00  1.91           H
ATOM   2634 2HB  SER A 174     -25.986  15.714  22.208  1.00  1.91           H
ATOM   2635  HG  SER A 174     -25.189  16.532  24.193  1.00  1.91           H
ATOM   2636  N   GLY A 175     -23.032  17.746  23.466  1.00  1.55           N
ATOM   2637  CA  GLY A 175     -21.688  17.391  23.965  1.00  1.55           C
ATOM   2638  C   GLY A 175     -21.627  16.082  24.743  1.00  1.55           C
ATOM   2639  O   GLY A 175     -21.288  16.052  25.932  1.00  1.55           O
ATOM   2640  H   GLY A 175     -23.477  18.557  23.883  1.00  1.55           H
ATOM   2641 1HA  GLY A 175     -20.993  17.346  23.127  1.00  1.55           H
ATOM   2642 2HA  GLY A 175     -21.335  18.195  24.609  1.00  1.55           H
ATOM   2643  N   ARG A 176     -21.922  14.984  24.056  1.00  1.26           N
ATOM   2644  CA  ARG A 176     -21.929  13.690  24.705  1.00  1.26           C
ATOM   2645  C   ARG A 176     -20.573  13.511  25.358  1.00  1.26           C
ATOM   2646  O   ARG A 176     -20.468  13.527  26.587  1.00  1.26           O
ATOM   2647  CB  ARG A 176     -22.228  12.611  23.679  1.00  1.26           C
ATOM   2648  CG  ARG A 176     -23.671  12.675  23.179  1.00  1.26           C
ATOM   2649  CD  ARG A 176     -23.998  11.695  22.094  1.00  1.26           C
ATOM   2650  NE  ARG A 176     -25.360  11.916  21.615  1.00  1.26           N
ATOM   2651  CZ  ARG A 176     -25.964  11.256  20.608  1.00  1.26           C
ATOM   2652  NH1 ARG A 176     -25.354  10.289  19.966  1.00  1.26           N
ATOM   2653  NH2 ARG A 176     -27.197  11.592  20.261  1.00  1.26           N
ATOM   2654  H   ARG A 176     -22.178  15.087  23.080  1.00  1.26           H
ATOM   2655  HA  ARG A 176     -22.699  13.677  25.463  1.00  1.26           H
ATOM   2656 1HB  ARG A 176     -21.566  12.721  22.821  1.00  1.26           H
ATOM   2657 2HB  ARG A 176     -22.052  11.637  24.109  1.00  1.26           H
ATOM   2658 1HG  ARG A 176     -24.338  12.476  24.022  1.00  1.26           H
ATOM   2659 2HG  ARG A 176     -23.867  13.678  22.799  1.00  1.26           H
ATOM   2660 1HD  ARG A 176     -23.315  11.827  21.256  1.00  1.26           H
ATOM   2661 2HD  ARG A 176     -23.924  10.675  22.458  1.00  1.26           H
ATOM   2662  HE  ARG A 176     -25.889  12.649  22.066  1.00  1.26           H
ATOM   2663 1HH1 ARG A 176     -24.402   9.993  20.222  1.00  1.26           H
ATOM   2664 2HH1 ARG A 176     -25.818   9.808  19.216  1.00  1.26           H
ATOM   2665 1HH2 ARG A 176     -27.675  12.337  20.750  1.00  1.26           H
ATOM   2666 2HH2 ARG A 176     -27.657  11.106  19.508  1.00  1.26           H
ATOM   2667  N   GLY A 177     -19.520  13.582  24.544  1.00  1.06           N
ATOM   2668  CA  GLY A 177     -18.175  13.640  25.049  1.00  1.06           C
ATOM   2669  C   GLY A 177     -17.562  12.359  25.499  1.00  1.06           C
ATOM   2670  O   GLY A 177     -18.053  11.262  25.230  1.00  1.06           O
ATOM   2671  H   GLY A 177     -19.616  13.564  23.531  1.00  1.06           H
ATOM   2672 1HA  GLY A 177     -17.544  14.060  24.273  1.00  1.06           H
ATOM   2673 2HA  GLY A 177     -18.163  14.327  25.885  1.00  1.06           H
ATOM   2674  N   GLY A 178     -16.439  12.531  26.178  1.00  0.91           N
ATOM   2675  CA  GLY A 178     -15.647  11.441  26.680  1.00  0.91           C
ATOM   2676  C   GLY A 178     -14.409  11.179  25.866  1.00  0.91           C
ATOM   2677  O   GLY A 178     -14.235  11.686  24.752  1.00  0.91           O
ATOM   2678  H   GLY A 178     -16.124  13.474  26.352  1.00  0.91           H
ATOM   2679 1HA  GLY A 178     -15.347  11.666  27.702  1.00  0.91           H
ATOM   2680 2HA  GLY A 178     -16.253  10.535  26.717  1.00  0.91           H
ATOM   2681  N   ALA A 179     -13.511  10.454  26.489  1.00  0.83           N
ATOM   2682  CA  ALA A 179     -12.275  10.016  25.917  1.00  0.83           C
ATOM   2683  C   ALA A 179     -12.586   8.999  24.827  1.00  0.83           C
ATOM   2684  O   ALA A 179     -12.025   9.039  23.733  1.00  0.83           O
ATOM   2685  CB  ALA A 179     -11.458   9.421  27.024  1.00  0.83           C
ATOM   2686  H   ALA A 179     -13.744  10.098  27.405  1.00  0.83           H
ATOM   2687  HA  ALA A 179     -11.756  10.862  25.467  1.00  0.83           H
ATOM   2688 1HB  ALA A 179     -10.584   9.074  26.657  1.00  0.83           H
ATOM   2689 2HB  ALA A 179     -11.267  10.173  27.788  1.00  0.83           H
ATOM   2690 3HB  ALA A 179     -11.990   8.595  27.457  1.00  0.83           H
ATOM   2691  N   ILE A 180     -13.506   8.092  25.151  1.00  0.78           N
ATOM   2692  CA  ILE A 180     -13.929   7.066  24.209  1.00  0.78           C
ATOM   2693  C   ILE A 180     -15.437   6.999  24.192  1.00  0.78           C
ATOM   2694  O   ILE A 180     -16.042   6.855  25.258  1.00  0.78           O
ATOM   2695  CB  ILE A 180     -13.422   5.679  24.594  1.00  0.78           C
ATOM   2696  CG1 ILE A 180     -11.930   5.670  24.736  1.00  0.78           C
ATOM   2697  CG2 ILE A 180     -13.780   4.712  23.465  1.00  0.78           C
ATOM   2698  CD1 ILE A 180     -11.424   4.413  25.297  1.00  0.78           C
ATOM   2699  H   ILE A 180     -13.913   8.134  26.087  1.00  0.78           H
ATOM   2700  HA  ILE A 180     -13.582   7.321  23.208  1.00  0.78           H
ATOM   2701  HB  ILE A 180     -13.869   5.356  25.530  1.00  0.78           H
ATOM   2702 1HG1 ILE A 180     -11.494   5.829  23.767  1.00  0.78           H
ATOM   2703 2HG1 ILE A 180     -11.617   6.471  25.395  1.00  0.78           H
ATOM   2704 1HG2 ILE A 180     -13.418   3.727  23.708  1.00  0.78           H
ATOM   2705 2HG2 ILE A 180     -14.845   4.674  23.319  1.00  0.78           H
ATOM   2706 3HG2 ILE A 180     -13.316   5.049  22.545  1.00  0.78           H
ATOM   2707 1HD1 ILE A 180     -10.354   4.477  25.363  1.00  0.78           H
ATOM   2708 2HD1 ILE A 180     -11.850   4.265  26.289  1.00  0.78           H
ATOM   2709 3HD1 ILE A 180     -11.702   3.582  24.650  1.00  0.78           H
ATOM   2710  N   SER A 181     -16.039   7.044  23.015  1.00  0.77           N
ATOM   2711  CA  SER A 181     -17.480   6.969  22.964  1.00  0.77           C
ATOM   2712  C   SER A 181     -18.021   6.138  21.812  1.00  0.77           C
ATOM   2713  O   SER A 181     -17.389   6.005  20.756  1.00  0.77           O
ATOM   2714  CB  SER A 181     -18.049   8.379  22.838  1.00  0.77           C
ATOM   2715  OG  SER A 181     -17.663   8.970  21.618  1.00  0.77           O
ATOM   2716  H   SER A 181     -15.497   7.180  22.168  1.00  0.77           H
ATOM   2717  HA  SER A 181     -17.808   6.526  23.888  1.00  0.77           H
ATOM   2718 1HB  SER A 181     -19.138   8.338  22.905  1.00  0.77           H
ATOM   2719 2HB  SER A 181     -17.695   8.990  23.673  1.00  0.77           H
ATOM   2720  HG  SER A 181     -16.695   8.913  21.596  1.00  0.77           H
ATOM   2721  N   GLY A 182     -19.242   5.651  22.010  1.00  0.78           N
ATOM   2722  CA  GLY A 182     -19.949   4.946  20.958  1.00  0.78           C
ATOM   2723  C   GLY A 182     -21.441   5.220  21.010  1.00  0.78           C
ATOM   2724  O   GLY A 182     -22.074   5.216  22.080  1.00  0.78           O
ATOM   2725  H   GLY A 182     -19.663   5.779  22.930  1.00  0.78           H
ATOM   2726 1HA  GLY A 182     -19.566   5.267  19.992  1.00  0.78           H
ATOM   2727 2HA  GLY A 182     -19.765   3.876  21.042  1.00  0.78           H
ATOM   2728  N   ASP A 183     -21.986   5.447  19.819  1.00  0.80           N
ATOM   2729  CA  ASP A 183     -23.387   5.781  19.634  1.00  0.80           C
ATOM   2730  C   ASP A 183     -24.280   4.604  19.197  1.00  0.80           C
ATOM   2731  O   ASP A 183     -25.482   4.615  19.465  1.00  0.80           O
ATOM   2732  CB  ASP A 183     -23.499   6.911  18.603  1.00  0.80           C
ATOM   2733  CG  ASP A 183     -22.772   8.257  19.023  1.00  0.80           C
ATOM   2734  OD1 ASP A 183     -23.059   8.784  20.092  1.00  0.80           O
ATOM   2735  OD2 ASP A 183     -21.962   8.742  18.238  1.00  0.80           O
ATOM   2736  H   ASP A 183     -21.365   5.426  19.008  1.00  0.80           H
ATOM   2737  HA  ASP A 183     -23.772   6.150  20.584  1.00  0.80           H
ATOM   2738 1HB  ASP A 183     -23.073   6.569  17.659  1.00  0.80           H
ATOM   2739 2HB  ASP A 183     -24.550   7.124  18.421  1.00  0.80           H
ATOM   2740  N   PHE A 184     -23.727   3.628  18.460  1.00  0.81           N
ATOM   2741  CA  PHE A 184     -24.578   2.564  17.905  1.00  0.81           C
ATOM   2742  C   PHE A 184     -24.785   1.370  18.843  1.00  0.81           C
ATOM   2743  O   PHE A 184     -23.827   0.810  19.402  1.00  0.81           O
ATOM   2744  CB  PHE A 184     -24.075   2.021  16.582  1.00  0.81           C
ATOM   2745  CG  PHE A 184     -25.130   1.106  15.973  1.00  0.81           C
ATOM   2746  CD1 PHE A 184     -26.205   1.653  15.305  1.00  0.81           C
ATOM   2747  CD2 PHE A 184     -25.089  -0.251  16.106  1.00  0.81           C
ATOM   2748  CE1 PHE A 184     -27.193   0.854  14.767  1.00  0.81           C
ATOM   2749  CE2 PHE A 184     -26.067  -1.058  15.572  1.00  0.81           C
ATOM   2750  CZ  PHE A 184     -27.118  -0.505  14.898  1.00  0.81           C
ATOM   2751  H   PHE A 184     -22.736   3.635  18.270  1.00  0.81           H
ATOM   2752  HA  PHE A 184     -25.560   2.997  17.711  1.00  0.81           H
ATOM   2753 1HB  PHE A 184     -23.868   2.835  15.885  1.00  0.81           H
ATOM   2754 2HB  PHE A 184     -23.156   1.452  16.724  1.00  0.81           H
ATOM   2755  HD1 PHE A 184     -26.266   2.738  15.202  1.00  0.81           H
ATOM   2756  HD2 PHE A 184     -24.281  -0.692  16.655  1.00  0.81           H
ATOM   2757  HE1 PHE A 184     -28.029   1.307  14.236  1.00  0.81           H
ATOM   2758  HE2 PHE A 184     -26.006  -2.135  15.700  1.00  0.81           H
ATOM   2759  HZ  PHE A 184     -27.895  -1.139  14.478  1.00  0.81           H
ATOM   2760  N   ALA A 185     -26.047   0.974  18.971  1.00  0.80           N
ATOM   2761  CA  ALA A 185     -26.467  -0.108  19.846  1.00  0.80           C
ATOM   2762  C   ALA A 185     -25.731  -1.430  19.655  1.00  0.80           C
ATOM   2763  O   ALA A 185     -25.616  -1.962  18.554  1.00  0.80           O
ATOM   2764  CB  ALA A 185     -27.943  -0.363  19.631  1.00  0.80           C
ATOM   2765  H   ALA A 185     -26.757   1.476  18.456  1.00  0.80           H
ATOM   2766  HA  ALA A 185     -26.305   0.218  20.856  1.00  0.80           H
ATOM   2767 1HB  ALA A 185     -28.276  -1.138  20.323  1.00  0.80           H
ATOM   2768 2HB  ALA A 185     -28.499   0.554  19.814  1.00  0.80           H
ATOM   2769 3HB  ALA A 185     -28.108  -0.693  18.606  1.00  0.80           H
ATOM   2770  N   GLY A 186     -25.313  -1.997  20.780  1.00  0.77           N
ATOM   2771  CA  GLY A 186     -24.634  -3.282  20.848  1.00  0.77           C
ATOM   2772  C   GLY A 186     -23.112  -3.162  20.796  1.00  0.77           C
ATOM   2773  O   GLY A 186     -22.406  -4.152  21.001  1.00  0.77           O
ATOM   2774  H   GLY A 186     -25.418  -1.463  21.635  1.00  0.77           H
ATOM   2775 1HA  GLY A 186     -24.925  -3.786  21.769  1.00  0.77           H
ATOM   2776 2HA  GLY A 186     -24.976  -3.906  20.025  1.00  0.77           H
ATOM   2777  N   SER A 187     -22.604  -1.962  20.526  1.00  0.74           N
ATOM   2778  CA  SER A 187     -21.163  -1.744  20.417  1.00  0.74           C
ATOM   2779  C   SER A 187     -20.382  -1.974  21.716  1.00  0.74           C
ATOM   2780  O   SER A 187     -20.921  -1.857  22.825  1.00  0.74           O
ATOM   2781  CB  SER A 187     -20.899  -0.371  19.874  1.00  0.74           C
ATOM   2782  OG  SER A 187     -21.429  -0.259  18.571  1.00  0.74           O
ATOM   2783  H   SER A 187     -23.223  -1.163  20.352  1.00  0.74           H
ATOM   2784  HA  SER A 187     -20.785  -2.458  19.687  1.00  0.74           H
ATOM   2785 1HB  SER A 187     -21.349   0.384  20.523  1.00  0.74           H
ATOM   2786 2HB  SER A 187     -19.837  -0.210  19.870  1.00  0.74           H
ATOM   2787  HG  SER A 187     -22.375  -0.014  18.723  1.00  0.74           H
ATOM   2788  N   ARG A 188     -19.092  -2.282  21.566  1.00  0.70           N
ATOM   2789  CA  ARG A 188     -18.221  -2.527  22.724  1.00  0.70           C
ATOM   2790  C   ARG A 188     -16.932  -1.702  22.808  1.00  0.70           C
ATOM   2791  O   ARG A 188     -16.249  -1.495  21.814  1.00  0.70           O
ATOM   2792  CB  ARG A 188     -17.833  -4.009  22.813  1.00  0.70           C
ATOM   2793  CG  ARG A 188     -16.893  -4.346  24.017  1.00  0.70           C
ATOM   2794  CD  ARG A 188     -16.589  -5.786  24.206  1.00  0.70           C
ATOM   2795  NE  ARG A 188     -15.860  -6.372  23.088  1.00  0.70           N
ATOM   2796  CZ  ARG A 188     -15.272  -7.593  23.106  1.00  0.70           C
ATOM   2797  NH1 ARG A 188     -15.282  -8.333  24.205  1.00  0.70           N
ATOM   2798  NH2 ARG A 188     -14.673  -8.048  22.014  1.00  0.70           N
ATOM   2799  H   ARG A 188     -18.732  -2.339  20.612  1.00  0.70           H
ATOM   2800  HA  ARG A 188     -18.811  -2.303  23.599  1.00  0.70           H
ATOM   2801 1HB  ARG A 188     -18.734  -4.612  22.916  1.00  0.70           H
ATOM   2802 2HB  ARG A 188     -17.332  -4.312  21.895  1.00  0.70           H
ATOM   2803 1HG  ARG A 188     -15.935  -3.855  23.868  1.00  0.70           H
ATOM   2804 2HG  ARG A 188     -17.338  -3.986  24.943  1.00  0.70           H
ATOM   2805 1HD  ARG A 188     -15.965  -5.865  25.085  1.00  0.70           H
ATOM   2806 2HD  ARG A 188     -17.506  -6.348  24.358  1.00  0.70           H
ATOM   2807  HE  ARG A 188     -15.820  -5.846  22.228  1.00  0.70           H
ATOM   2808 1HH1 ARG A 188     -15.706  -7.982  25.079  1.00  0.70           H
ATOM   2809 2HH1 ARG A 188     -14.836  -9.236  24.207  1.00  0.70           H
ATOM   2810 1HH2 ARG A 188     -14.660  -7.486  21.173  1.00  0.70           H
ATOM   2811 2HH2 ARG A 188     -14.230  -8.956  22.021  1.00  0.70           H
ATOM   2812  N   ILE A 189     -16.604  -1.253  24.013  1.00  0.67           N
ATOM   2813  CA  ILE A 189     -15.324  -0.596  24.283  1.00  0.67           C
ATOM   2814  C   ILE A 189     -14.506  -1.537  25.162  1.00  0.67           C
ATOM   2815  O   ILE A 189     -14.981  -1.938  26.220  1.00  0.67           O
ATOM   2816  CB  ILE A 189     -15.510   0.771  24.964  1.00  0.67           C
ATOM   2817  CG1 ILE A 189     -16.327   1.713  24.022  1.00  0.67           C
ATOM   2818  CG2 ILE A 189     -14.144   1.367  25.337  1.00  0.67           C
ATOM   2819  CD1 ILE A 189     -16.774   3.002  24.664  1.00  0.67           C
ATOM   2820  H   ILE A 189     -17.252  -1.432  24.781  1.00  0.67           H
ATOM   2821  HA  ILE A 189     -14.792  -0.441  23.348  1.00  0.67           H
ATOM   2822  HB  ILE A 189     -16.092   0.642  25.865  1.00  0.67           H
ATOM   2823 1HG1 ILE A 189     -15.717   1.957  23.156  1.00  0.67           H
ATOM   2824 2HG1 ILE A 189     -17.214   1.183  23.680  1.00  0.67           H
ATOM   2825 1HG2 ILE A 189     -14.282   2.331  25.827  1.00  0.67           H
ATOM   2826 2HG2 ILE A 189     -13.621   0.688  26.013  1.00  0.67           H
ATOM   2827 3HG2 ILE A 189     -13.551   1.498  24.430  1.00  0.67           H
ATOM   2828 1HD1 ILE A 189     -17.337   3.604  23.946  1.00  0.67           H
ATOM   2829 2HD1 ILE A 189     -17.399   2.786  25.516  1.00  0.67           H
ATOM   2830 3HD1 ILE A 189     -15.912   3.547  24.984  1.00  0.67           H
ATOM   2831  N   LEU A 190     -13.322  -1.937  24.701  1.00  0.66           N
ATOM   2832  CA  LEU A 190     -12.518  -2.922  25.427  1.00  0.66           C
ATOM   2833  C   LEU A 190     -11.040  -2.635  25.571  1.00  0.66           C
ATOM   2834  O   LEU A 190     -10.318  -2.447  24.590  1.00  0.66           O
ATOM   2835  CB  LEU A 190     -12.608  -4.301  24.732  1.00  0.66           C
ATOM   2836  CG  LEU A 190     -11.641  -5.428  25.280  1.00  0.66           C
ATOM   2837  CD1 LEU A 190     -12.001  -5.840  26.710  1.00  0.66           C
ATOM   2838  CD2 LEU A 190     -11.706  -6.618  24.365  1.00  0.66           C
ATOM   2839  H   LEU A 190     -12.987  -1.552  23.822  1.00  0.66           H
ATOM   2840  HA  LEU A 190     -12.933  -3.013  26.428  1.00  0.66           H
ATOM   2841 1HB  LEU A 190     -13.625  -4.669  24.850  1.00  0.66           H
ATOM   2842 2HB  LEU A 190     -12.413  -4.171  23.667  1.00  0.66           H
ATOM   2843  HG  LEU A 190     -10.627  -5.041  25.289  1.00  0.66           H
ATOM   2844 1HD1 LEU A 190     -11.299  -6.597  27.049  1.00  0.66           H
ATOM   2845 2HD1 LEU A 190     -11.949  -4.990  27.380  1.00  0.66           H
ATOM   2846 3HD1 LEU A 190     -13.008  -6.249  26.723  1.00  0.66           H
ATOM   2847 1HD2 LEU A 190     -11.032  -7.385  24.718  1.00  0.66           H
ATOM   2848 2HD2 LEU A 190     -12.714  -7.003  24.357  1.00  0.66           H
ATOM   2849 3HD2 LEU A 190     -11.419  -6.315  23.357  1.00  0.66           H
ATOM   2850  N   PHE A 191     -10.592  -2.731  26.805  1.00  0.65           N
ATOM   2851  CA  PHE A 191      -9.180  -2.713  27.115  1.00  0.65           C
ATOM   2852  C   PHE A 191      -8.777  -4.129  27.513  1.00  0.65           C
ATOM   2853  O   PHE A 191      -9.343  -4.702  28.451  1.00  0.65           O
ATOM   2854  CB  PHE A 191      -8.891  -1.731  28.217  1.00  0.65           C
ATOM   2855  CG  PHE A 191      -9.024  -0.274  27.808  1.00  0.65           C
ATOM   2856  CD1 PHE A 191     -10.246   0.366  27.810  1.00  0.65           C
ATOM   2857  CD2 PHE A 191      -7.894   0.463  27.457  1.00  0.65           C
ATOM   2858  CE1 PHE A 191     -10.327   1.701  27.480  1.00  0.65           C
ATOM   2859  CE2 PHE A 191      -7.973   1.779  27.134  1.00  0.65           C
ATOM   2860  CZ  PHE A 191      -9.178   2.402  27.147  1.00  0.65           C
ATOM   2861  H   PHE A 191     -11.272  -2.830  27.563  1.00  0.65           H
ATOM   2862  HA  PHE A 191      -8.613  -2.431  26.227  1.00  0.65           H
ATOM   2863 1HB  PHE A 191      -9.573  -1.918  29.029  1.00  0.65           H
ATOM   2864 2HB  PHE A 191      -7.899  -1.904  28.576  1.00  0.65           H
ATOM   2865  HD1 PHE A 191     -11.146  -0.195  28.092  1.00  0.65           H
ATOM   2866  HD2 PHE A 191      -6.924  -0.021  27.456  1.00  0.65           H
ATOM   2867  HE1 PHE A 191     -11.294   2.201  27.491  1.00  0.65           H
ATOM   2868  HE2 PHE A 191      -7.074   2.333  26.872  1.00  0.65           H
ATOM   2869  HZ  PHE A 191      -9.224   3.447  26.897  1.00  0.65           H
ATOM   2870  N   LEU A 192      -7.840  -4.705  26.765  1.00  0.64           N
ATOM   2871  CA  LEU A 192      -7.440  -6.084  26.994  1.00  0.64           C
ATOM   2872  C   LEU A 192      -5.938  -6.298  27.103  1.00  0.64           C
ATOM   2873  O   LEU A 192      -5.181  -5.999  26.175  1.00  0.64           O
ATOM   2874  CB  LEU A 192      -7.988  -6.937  25.860  1.00  0.64           C
ATOM   2875  CG  LEU A 192      -7.616  -8.395  25.845  1.00  0.64           C
ATOM   2876  CD1 LEU A 192      -8.190  -9.082  27.073  1.00  0.64           C
ATOM   2877  CD2 LEU A 192      -8.144  -9.013  24.569  1.00  0.64           C
ATOM   2878  H   LEU A 192      -7.412  -4.178  26.004  1.00  0.64           H
ATOM   2879  HA  LEU A 192      -7.895  -6.413  27.921  1.00  0.64           H
ATOM   2880 1HB  LEU A 192      -9.060  -6.885  25.899  1.00  0.64           H
ATOM   2881 2HB  LEU A 192      -7.660  -6.505  24.932  1.00  0.64           H
ATOM   2882  HG  LEU A 192      -6.534  -8.494  25.875  1.00  0.64           H
ATOM   2883 1HD1 LEU A 192      -7.914 -10.134  27.067  1.00  0.64           H
ATOM   2884 2HD1 LEU A 192      -7.791  -8.616  27.964  1.00  0.64           H
ATOM   2885 3HD1 LEU A 192      -9.274  -8.988  27.069  1.00  0.64           H
ATOM   2886 1HD2 LEU A 192      -7.873 -10.068  24.538  1.00  0.64           H
ATOM   2887 2HD2 LEU A 192      -9.224  -8.917  24.537  1.00  0.64           H
ATOM   2888 3HD2 LEU A 192      -7.712  -8.504  23.712  1.00  0.64           H
ATOM   2889  N   ASN A 193      -5.527  -6.840  28.244  1.00  0.64           N
ATOM   2890  CA  ASN A 193      -4.124  -7.137  28.543  1.00  0.64           C
ATOM   2891  C   ASN A 193      -3.194  -5.923  28.395  1.00  0.64           C
ATOM   2892  O   ASN A 193      -2.070  -6.062  27.906  1.00  0.64           O
ATOM   2893  CB  ASN A 193      -3.598  -8.224  27.616  1.00  0.64           C
ATOM   2894  CG  ASN A 193      -4.354  -9.531  27.666  1.00  0.64           C
ATOM   2895  OD1 ASN A 193      -4.950  -9.938  28.673  1.00  0.64           O
ATOM   2896  ND2 ASN A 193      -4.312 -10.219  26.546  1.00  0.64           N
ATOM   2897  H   ASN A 193      -6.241  -7.052  28.949  1.00  0.64           H
ATOM   2898  HA  ASN A 193      -4.053  -7.475  29.572  1.00  0.64           H
ATOM   2899 1HB  ASN A 193      -3.601  -7.869  26.589  1.00  0.64           H
ATOM   2900 2HB  ASN A 193      -2.558  -8.427  27.869  1.00  0.64           H
ATOM   2901 1HD2 ASN A 193      -4.771 -11.101  26.475  1.00  0.64           H
ATOM   2902 2HD2 ASN A 193      -3.777  -9.846  25.745  1.00  0.64           H
ATOM   2903  N   ASN A 194      -3.634  -4.735  28.803  1.00  0.63           N
ATOM   2904  CA  ASN A 194      -2.778  -3.561  28.635  1.00  0.63           C
ATOM   2905  C   ASN A 194      -1.934  -3.281  29.866  1.00  0.63           C
ATOM   2906  O   ASN A 194      -2.317  -3.623  30.994  1.00  0.63           O
ATOM   2907  CB  ASN A 194      -3.621  -2.359  28.264  1.00  0.63           C
ATOM   2908  CG  ASN A 194      -4.259  -2.533  26.932  1.00  0.63           C
ATOM   2909  OD1 ASN A 194      -3.671  -2.962  25.920  1.00  0.63           O
ATOM   2910  ND2 ASN A 194      -5.496  -2.221  26.907  1.00  0.63           N
ATOM   2911  H   ASN A 194      -4.557  -4.634  29.224  1.00  0.63           H
ATOM   2912  HA  ASN A 194      -2.083  -3.752  27.814  1.00  0.63           H
ATOM   2913 1HB  ASN A 194      -4.392  -2.209  29.013  1.00  0.63           H
ATOM   2914 2HB  ASN A 194      -2.994  -1.467  28.252  1.00  0.63           H
ATOM   2915 1HD2 ASN A 194      -6.023  -2.324  26.048  1.00  0.63           H
ATOM   2916 2HD2 ASN A 194      -5.939  -1.891  27.739  1.00  0.63           H
ATOM   2917  N   GLN A 195      -0.798  -2.626  29.680  1.00  0.63           N
ATOM   2918  CA  GLN A 195      -0.045  -2.305  30.868  1.00  0.63           C
ATOM   2919  C   GLN A 195      -0.685  -1.154  31.631  1.00  0.63           C
ATOM   2920  O   GLN A 195      -1.220  -1.394  32.688  1.00  0.63           O
ATOM   2921  CB  GLN A 195       1.403  -2.005  30.536  1.00  0.63           C
ATOM   2922  CG  GLN A 195       2.302  -1.751  31.744  1.00  0.63           C
ATOM   2923  CD  GLN A 195       2.504  -2.972  32.652  1.00  0.63           C
ATOM   2924  OE1 GLN A 195       2.518  -4.127  32.212  1.00  0.63           O
ATOM   2925  NE2 GLN A 195       2.681  -2.708  33.945  1.00  0.63           N
ATOM   2926  H   GLN A 195      -0.461  -2.392  28.744  1.00  0.63           H
ATOM   2927  HA  GLN A 195      -0.047  -3.171  31.516  1.00  0.63           H
ATOM   2928 1HB  GLN A 195       1.824  -2.839  29.977  1.00  0.63           H
ATOM   2929 2HB  GLN A 195       1.461  -1.149  29.901  1.00  0.63           H
ATOM   2930 1HG  GLN A 195       3.279  -1.438  31.370  1.00  0.63           H
ATOM   2931 2HG  GLN A 195       1.860  -0.950  32.339  1.00  0.63           H
ATOM   2932 1HE2 GLN A 195       2.828  -3.459  34.595  1.00  0.63           H
ATOM   2933 2HE2 GLN A 195       2.678  -1.762  34.266  1.00  0.63           H
ATOM   2934  N   GLN A 196      -0.789   0.051  31.090  1.00  0.63           N
ATOM   2935  CA  GLN A 196      -1.416   1.090  31.929  1.00  0.63           C
ATOM   2936  C   GLN A 196      -2.428   1.938  31.211  1.00  0.63           C
ATOM   2937  O   GLN A 196      -2.226   2.342  30.071  1.00  0.63           O
ATOM   2938  CB  GLN A 196      -0.366   1.999  32.566  1.00  0.63           C
ATOM   2939  CG  GLN A 196      -0.971   3.111  33.423  1.00  0.63           C
ATOM   2940  CD  GLN A 196       0.056   3.960  34.113  1.00  0.63           C
ATOM   2941  OE1 GLN A 196       1.150   3.487  34.445  1.00  0.63           O
ATOM   2942  NE2 GLN A 196      -0.282   5.238  34.338  1.00  0.63           N
ATOM   2943  H   GLN A 196      -0.374   0.265  30.178  1.00  0.63           H
ATOM   2944  HA  GLN A 196      -1.955   0.602  32.742  1.00  0.63           H
ATOM   2945 1HB  GLN A 196       0.288   1.404  33.201  1.00  0.63           H
ATOM   2946 2HB  GLN A 196       0.247   2.451  31.792  1.00  0.63           H
ATOM   2947 1HG  GLN A 196      -1.551   3.774  32.779  1.00  0.63           H
ATOM   2948 2HG  GLN A 196      -1.623   2.671  34.172  1.00  0.63           H
ATOM   2949 1HE2 GLN A 196       0.362   5.852  34.795  1.00  0.63           H
ATOM   2950 2HE2 GLN A 196      -1.204   5.587  34.055  1.00  0.63           H
ATOM   2951  N   ILE A 197      -3.557   2.163  31.869  1.00  0.62           N
ATOM   2952  CA  ILE A 197      -4.622   2.943  31.269  1.00  0.62           C
ATOM   2953  C   ILE A 197      -5.008   4.103  32.175  1.00  0.62           C
ATOM   2954  O   ILE A 197      -5.397   3.872  33.326  1.00  0.62           O
ATOM   2955  CB  ILE A 197      -5.843   2.056  31.121  1.00  0.62           C
ATOM   2956  CG1 ILE A 197      -5.536   0.831  30.317  1.00  0.62           C
ATOM   2957  CG2 ILE A 197      -6.940   2.854  30.445  1.00  0.62           C
ATOM   2958  CD1 ILE A 197      -6.581  -0.193  30.485  1.00  0.62           C
ATOM   2959  H   ILE A 197      -3.665   1.798  32.821  1.00  0.62           H
ATOM   2960  HA  ILE A 197      -4.300   3.331  30.304  1.00  0.62           H
ATOM   2961  HB  ILE A 197      -6.156   1.723  32.095  1.00  0.62           H
ATOM   2962 1HG1 ILE A 197      -5.468   1.104  29.273  1.00  0.62           H
ATOM   2963 2HG1 ILE A 197      -4.596   0.392  30.628  1.00  0.62           H
ATOM   2964 1HG2 ILE A 197      -7.823   2.244  30.336  1.00  0.62           H
ATOM   2965 2HG2 ILE A 197      -7.170   3.728  31.049  1.00  0.62           H
ATOM   2966 3HG2 ILE A 197      -6.597   3.177  29.461  1.00  0.62           H
ATOM   2967 1HD1 ILE A 197      -6.327  -1.058  29.893  1.00  0.62           H
ATOM   2968 2HD1 ILE A 197      -6.636  -0.476  31.536  1.00  0.62           H
ATOM   2969 3HD1 ILE A 197      -7.530   0.207  30.181  1.00  0.62           H
ATOM   2970  N   THR A 198      -4.900   5.326  31.680  1.00  0.62           N
ATOM   2971  CA  THR A 198      -5.252   6.464  32.510  1.00  0.62           C
ATOM   2972  C   THR A 198      -6.125   7.481  31.808  1.00  0.62           C
ATOM   2973  O   THR A 198      -5.839   7.900  30.686  1.00  0.62           O
ATOM   2974  CB  THR A 198      -3.989   7.156  33.073  1.00  0.62           C
ATOM   2975  OG1 THR A 198      -3.246   6.200  33.872  1.00  0.62           O
ATOM   2976  CG2 THR A 198      -4.381   8.371  33.943  1.00  0.62           C
ATOM   2977  H   THR A 198      -4.569   5.456  30.724  1.00  0.62           H
ATOM   2978  HA  THR A 198      -5.825   6.098  33.360  1.00  0.62           H
ATOM   2979  HB  THR A 198      -3.363   7.492  32.253  1.00  0.62           H
ATOM   2980  HG1 THR A 198      -3.817   5.874  34.578  1.00  0.62           H
ATOM   2981 1HG2 THR A 198      -3.485   8.843  34.338  1.00  0.62           H
ATOM   2982 2HG2 THR A 198      -4.924   9.099  33.344  1.00  0.62           H
ATOM   2983 3HG2 THR A 198      -5.014   8.042  34.771  1.00  0.62           H
ATOM   2984  N   PHE A 199      -7.161   7.899  32.510  1.00  0.61           N
ATOM   2985  CA  PHE A 199      -8.045   8.957  32.084  1.00  0.61           C
ATOM   2986  C   PHE A 199      -7.947  10.019  33.178  1.00  0.61           C
ATOM   2987  O   PHE A 199      -8.218   9.705  34.342  1.00  0.61           O
ATOM   2988  CB  PHE A 199      -9.481   8.449  31.989  1.00  0.61           C
ATOM   2989  CG  PHE A 199      -9.725   7.292  31.033  1.00  0.61           C
ATOM   2990  CD1 PHE A 199      -9.523   5.975  31.452  1.00  0.61           C
ATOM   2991  CD2 PHE A 199     -10.182   7.502  29.751  1.00  0.61           C
ATOM   2992  CE1 PHE A 199      -9.782   4.921  30.601  1.00  0.61           C
ATOM   2993  CE2 PHE A 199     -10.436   6.443  28.904  1.00  0.61           C
ATOM   2994  CZ  PHE A 199     -10.234   5.163  29.333  1.00  0.61           C
ATOM   2995  H   PHE A 199      -7.344   7.449  33.402  1.00  0.61           H
ATOM   2996  HA  PHE A 199      -7.715   9.370  31.136  1.00  0.61           H
ATOM   2997 1HB  PHE A 199      -9.801   8.130  32.971  1.00  0.61           H
ATOM   2998 2HB  PHE A 199     -10.129   9.267  31.698  1.00  0.61           H
ATOM   2999  HD1 PHE A 199      -9.170   5.783  32.473  1.00  0.61           H
ATOM   3000  HD2 PHE A 199     -10.346   8.521  29.417  1.00  0.61           H
ATOM   3001  HE1 PHE A 199      -9.633   3.899  30.942  1.00  0.61           H
ATOM   3002  HE2 PHE A 199     -10.798   6.619  27.892  1.00  0.61           H
ATOM   3003  HZ  PHE A 199     -10.440   4.343  28.669  1.00  0.61           H
ATOM   3004  N   GLU A 200      -7.523  11.234  32.839  1.00  0.61           N
ATOM   3005  CA  GLU A 200      -7.353  12.236  33.891  1.00  0.61           C
ATOM   3006  C   GLU A 200      -7.683  13.669  33.487  1.00  0.61           C
ATOM   3007  O   GLU A 200      -7.207  14.164  32.468  1.00  0.61           O
ATOM   3008  CB  GLU A 200      -5.909  12.167  34.419  1.00  0.61           C
ATOM   3009  CG  GLU A 200      -5.561  13.138  35.558  1.00  0.61           C
ATOM   3010  CD  GLU A 200      -4.169  12.906  36.134  1.00  0.61           C
ATOM   3011  OE1 GLU A 200      -3.513  11.981  35.714  1.00  0.61           O
ATOM   3012  OE2 GLU A 200      -3.777  13.631  37.010  1.00  0.61           O
ATOM   3013  H   GLU A 200      -7.321  11.442  31.860  1.00  0.61           H
ATOM   3014  HA  GLU A 200      -8.017  11.960  34.695  1.00  0.61           H
ATOM   3015 1HB  GLU A 200      -5.714  11.158  34.786  1.00  0.61           H
ATOM   3016 2HB  GLU A 200      -5.216  12.352  33.599  1.00  0.61           H
ATOM   3017 1HG  GLU A 200      -5.612  14.156  35.172  1.00  0.61           H
ATOM   3018 2HG  GLU A 200      -6.306  13.046  36.348  1.00  0.61           H
ATOM   3019  N   GLY A 201      -8.479  14.342  34.311  1.00  0.61           N
ATOM   3020  CA  GLY A 201      -8.804  15.745  34.075  1.00  0.61           C
ATOM   3021  C   GLY A 201      -9.761  15.949  32.900  1.00  0.61           C
ATOM   3022  O   GLY A 201      -9.801  17.031  32.315  1.00  0.61           O
ATOM   3023  H   GLY A 201      -8.854  13.863  35.136  1.00  0.61           H
ATOM   3024 1HA  GLY A 201      -9.240  16.168  34.977  1.00  0.61           H
ATOM   3025 2HA  GLY A 201      -7.883  16.297  33.892  1.00  0.61           H
ATOM   3026  N   ASN A 202     -10.520  14.924  32.529  1.00  0.63           N
ATOM   3027  CA  ASN A 202     -11.370  15.042  31.355  1.00  0.63           C
ATOM   3028  C   ASN A 202     -12.724  15.629  31.711  1.00  0.63           C
ATOM   3029  O   ASN A 202     -13.150  15.558  32.870  1.00  0.63           O
ATOM   3030  CB  ASN A 202     -11.549  13.689  30.686  1.00  0.63           C
ATOM   3031  CG  ASN A 202     -10.236  13.096  30.168  1.00  0.63           C
ATOM   3032  OD1 ASN A 202      -9.339  13.775  29.634  1.00  0.63           O
ATOM   3033  ND2 ASN A 202     -10.125  11.804  30.308  1.00  0.63           N
ATOM   3034  H   ASN A 202     -10.513  14.053  33.057  1.00  0.63           H
ATOM   3035  HA  ASN A 202     -10.891  15.721  30.654  1.00  0.63           H
ATOM   3036 1HB  ASN A 202     -11.996  12.991  31.393  1.00  0.63           H
ATOM   3037 2HB  ASN A 202     -12.239  13.795  29.848  1.00  0.63           H
ATOM   3038 1HD2 ASN A 202      -9.289  11.340  29.987  1.00  0.63           H
ATOM   3039 2HD2 ASN A 202     -10.874  11.287  30.725  1.00  0.63           H
ATOM   3040  N   SER A 203     -13.420  16.155  30.707  1.00  0.64           N
ATOM   3041  CA  SER A 203     -14.759  16.680  30.927  1.00  0.64           C
ATOM   3042  C   SER A 203     -15.713  16.418  29.757  1.00  0.64           C
ATOM   3043  O   SER A 203     -15.321  16.406  28.587  1.00  0.64           O
ATOM   3044  CB  SER A 203     -14.679  18.161  31.248  1.00  0.64           C
ATOM   3045  OG  SER A 203     -15.950  18.708  31.443  1.00  0.64           O
ATOM   3046  H   SER A 203     -12.973  16.227  29.795  1.00  0.64           H
ATOM   3047  HA  SER A 203     -15.164  16.168  31.791  1.00  0.64           H
ATOM   3048 1HB  SER A 203     -14.088  18.289  32.155  1.00  0.64           H
ATOM   3049 2HB  SER A 203     -14.165  18.685  30.453  1.00  0.64           H
ATOM   3050  HG  SER A 203     -16.422  18.072  32.019  1.00  0.64           H
ATOM   3051  N   ALA A 204     -16.971  16.177  30.105  1.00  0.66           N
ATOM   3052  CA  ALA A 204     -18.026  15.828  29.144  1.00  0.66           C
ATOM   3053  C   ALA A 204     -19.371  16.349  29.620  1.00  0.66           C
ATOM   3054  O   ALA A 204     -19.499  16.709  30.793  1.00  0.66           O
ATOM   3055  CB  ALA A 204     -18.077  14.313  28.986  1.00  0.66           C
ATOM   3056  H   ALA A 204     -17.185  16.222  31.104  1.00  0.66           H
ATOM   3057  HA  ALA A 204     -17.799  16.303  28.189  1.00  0.66           H
ATOM   3058 1HB  ALA A 204     -18.844  14.048  28.279  1.00  0.66           H
ATOM   3059 2HB  ALA A 204     -17.117  13.948  28.633  1.00  0.66           H
ATOM   3060 3HB  ALA A 204     -18.308  13.853  29.951  1.00  0.66           H
ATOM   3061  N   VAL A 205     -20.384  16.415  28.747  1.00  0.67           N
ATOM   3062  CA  VAL A 205     -21.652  16.890  29.253  1.00  0.67           C
ATOM   3063  C   VAL A 205     -22.580  15.716  29.539  1.00  0.67           C
ATOM   3064  O   VAL A 205     -23.087  15.591  30.651  1.00  0.67           O
ATOM   3065  CB  VAL A 205     -22.335  17.863  28.272  1.00  0.67           C
ATOM   3066  CG1 VAL A 205     -23.647  18.306  28.871  1.00  0.67           C
ATOM   3067  CG2 VAL A 205     -21.418  19.025  27.949  1.00  0.67           C
ATOM   3068  H   VAL A 205     -20.321  16.147  27.762  1.00  0.67           H
ATOM   3069  HA  VAL A 205     -21.479  17.402  30.174  1.00  0.67           H
ATOM   3070  HB  VAL A 205     -22.586  17.343  27.372  1.00  0.67           H
ATOM   3071 1HG1 VAL A 205     -24.163  18.964  28.175  1.00  0.67           H
ATOM   3072 2HG1 VAL A 205     -24.255  17.444  29.074  1.00  0.67           H
ATOM   3073 3HG1 VAL A 205     -23.463  18.836  29.802  1.00  0.67           H
ATOM   3074 1HG2 VAL A 205     -21.915  19.695  27.248  1.00  0.67           H
ATOM   3075 2HG2 VAL A 205     -21.189  19.556  28.854  1.00  0.67           H
ATOM   3076 3HG2 VAL A 205     -20.495  18.646  27.498  1.00  0.67           H
ATOM   3077  N   HIS A 206     -22.784  14.843  28.551  1.00  0.67           N
ATOM   3078  CA  HIS A 206     -23.709  13.710  28.703  1.00  0.67           C
ATOM   3079  C   HIS A 206     -22.911  12.470  28.398  1.00  0.67           C
ATOM   3080  O   HIS A 206     -22.826  12.037  27.249  1.00  0.67           O
ATOM   3081  CB  HIS A 206     -24.889  13.804  27.735  1.00  0.67           C
ATOM   3082  CG  HIS A 206     -25.775  14.998  27.898  1.00  0.67           C
ATOM   3083  ND1 HIS A 206     -26.757  15.077  28.858  1.00  0.67           N
ATOM   3084  CD2 HIS A 206     -25.825  16.160  27.212  1.00  0.67           C
ATOM   3085  CE1 HIS A 206     -27.375  16.242  28.756  1.00  0.67           C
ATOM   3086  NE2 HIS A 206     -26.829  16.917  27.766  1.00  0.67           N
ATOM   3087  H   HIS A 206     -22.255  14.946  27.676  1.00  0.67           H
ATOM   3088  HA  HIS A 206     -24.081  13.643  29.725  1.00  0.67           H
ATOM   3089 1HB  HIS A 206     -24.528  13.804  26.719  1.00  0.67           H
ATOM   3090 2HB  HIS A 206     -25.505  12.912  27.851  1.00  0.67           H
ATOM   3091  HD2 HIS A 206     -25.182  16.443  26.379  1.00  0.67           H
ATOM   3092  HE1 HIS A 206     -28.195  16.585  29.384  1.00  0.67           H
ATOM   3093  HE2 HIS A 206     -27.099  17.841  27.459  1.00  0.67           H
ATOM   3094  N   GLY A 207     -22.287  11.930  29.419  1.00  0.66           N
ATOM   3095  CA  GLY A 207     -21.268  10.933  29.164  1.00  0.66           C
ATOM   3096  C   GLY A 207     -20.371  10.733  30.365  1.00  0.66           C
ATOM   3097  O   GLY A 207     -20.826  10.692  31.510  1.00  0.66           O
ATOM   3098  H   GLY A 207     -22.516  12.250  30.362  1.00  0.66           H
ATOM   3099 1HA  GLY A 207     -21.728   9.995  28.883  1.00  0.66           H
ATOM   3100 2HA  GLY A 207     -20.664  11.252  28.312  1.00  0.66           H
ATOM   3101  N   GLY A 208     -19.101  10.560  30.076  1.00  0.65           N
ATOM   3102  CA  GLY A 208     -18.069  10.336  31.063  1.00  0.65           C
ATOM   3103  C   GLY A 208     -16.789  10.126  30.315  1.00  0.65           C
ATOM   3104  O   GLY A 208     -16.755  10.360  29.118  1.00  0.65           O
ATOM   3105  H   GLY A 208     -18.826  10.602  29.106  1.00  0.65           H
ATOM   3106 1HA  GLY A 208     -17.979  11.208  31.704  1.00  0.65           H
ATOM   3107 2HA  GLY A 208     -18.301   9.460  31.670  1.00  0.65           H
ATOM   3108  N   ALA A 209     -15.729   9.696  30.989  1.00  0.64           N
ATOM   3109  CA  ALA A 209     -14.471   9.444  30.311  1.00  0.64           C
ATOM   3110  C   ALA A 209     -14.753   8.413  29.231  1.00  0.64           C
ATOM   3111  O   ALA A 209     -14.260   8.527  28.109  1.00  0.64           O
ATOM   3112  CB  ALA A 209     -13.428   8.942  31.290  1.00  0.64           C
ATOM   3113  H   ALA A 209     -15.808   9.488  31.973  1.00  0.64           H
ATOM   3114  HA  ALA A 209     -14.126  10.366  29.843  1.00  0.64           H
ATOM   3115 1HB  ALA A 209     -12.509   8.752  30.762  1.00  0.64           H
ATOM   3116 2HB  ALA A 209     -13.258   9.690  32.060  1.00  0.64           H
ATOM   3117 3HB  ALA A 209     -13.776   8.027  31.745  1.00  0.64           H
ATOM   3118  N   ILE A 210     -15.608   7.457  29.568  1.00  0.64           N
ATOM   3119  CA  ILE A 210     -16.065   6.472  28.610  1.00  0.64           C
ATOM   3120  C   ILE A 210     -17.588   6.536  28.516  1.00  0.64           C
ATOM   3121  O   ILE A 210     -18.269   6.497  29.545  1.00  0.64           O
ATOM   3122  CB  ILE A 210     -15.618   5.052  28.970  1.00  0.64           C
ATOM   3123  CG1 ILE A 210     -14.106   4.965  29.007  1.00  0.64           C
ATOM   3124  CG2 ILE A 210     -16.135   4.114  27.939  1.00  0.64           C
ATOM   3125  CD1 ILE A 210     -13.631   3.665  29.510  1.00  0.64           C
ATOM   3126  H   ILE A 210     -15.942   7.442  30.534  1.00  0.64           H
ATOM   3127  HA  ILE A 210     -15.652   6.711  27.635  1.00  0.64           H
ATOM   3128  HB  ILE A 210     -15.994   4.778  29.950  1.00  0.64           H
ATOM   3129 1HG1 ILE A 210     -13.715   5.120  28.003  1.00  0.64           H
ATOM   3130 2HG1 ILE A 210     -13.711   5.745  29.655  1.00  0.64           H
ATOM   3131 1HG2 ILE A 210     -15.819   3.109  28.159  1.00  0.64           H
ATOM   3132 2HG2 ILE A 210     -17.221   4.152  27.908  1.00  0.64           H
ATOM   3133 3HG2 ILE A 210     -15.732   4.422  26.989  1.00  0.64           H
ATOM   3134 1HD1 ILE A 210     -12.562   3.667  29.506  1.00  0.64           H
ATOM   3135 2HD1 ILE A 210     -13.999   3.510  30.524  1.00  0.64           H
ATOM   3136 3HD1 ILE A 210     -13.993   2.868  28.863  1.00  0.64           H
ATOM   3137  N   TYR A 211     -18.119   6.663  27.296  1.00  0.64           N
ATOM   3138  CA  TYR A 211     -19.571   6.726  27.125  1.00  0.64           C
ATOM   3139  C   TYR A 211     -20.084   5.792  26.040  1.00  0.64           C
ATOM   3140  O   TYR A 211     -19.784   5.972  24.858  1.00  0.64           O
ATOM   3141  CB  TYR A 211     -20.029   8.158  26.830  1.00  0.64           C
ATOM   3142  CG  TYR A 211     -21.553   8.297  26.605  1.00  0.64           C
ATOM   3143  CD1 TYR A 211     -22.450   7.675  27.462  1.00  0.64           C
ATOM   3144  CD2 TYR A 211     -22.038   9.054  25.556  1.00  0.64           C
ATOM   3145  CE1 TYR A 211     -23.807   7.798  27.278  1.00  0.64           C
ATOM   3146  CE2 TYR A 211     -23.407   9.186  25.373  1.00  0.64           C
ATOM   3147  CZ  TYR A 211     -24.286   8.561  26.230  1.00  0.64           C
ATOM   3148  OH  TYR A 211     -25.644   8.706  26.049  1.00  0.64           O
ATOM   3149  H   TYR A 211     -17.496   6.713  26.489  1.00  0.64           H
ATOM   3150  HA  TYR A 211     -20.024   6.429  28.053  1.00  0.64           H
ATOM   3151 1HB  TYR A 211     -19.752   8.795  27.666  1.00  0.64           H
ATOM   3152 2HB  TYR A 211     -19.510   8.542  25.947  1.00  0.64           H
ATOM   3153  HD1 TYR A 211     -22.078   7.094  28.280  1.00  0.64           H
ATOM   3154  HD2 TYR A 211     -21.340   9.548  24.879  1.00  0.64           H
ATOM   3155  HE1 TYR A 211     -24.495   7.304  27.963  1.00  0.64           H
ATOM   3156  HE2 TYR A 211     -23.792   9.783  24.555  1.00  0.64           H
ATOM   3157  HH  TYR A 211     -26.107   8.051  26.577  1.00  0.64           H
ATOM   3158  N   ASN A 212     -20.921   4.844  26.438  1.00  0.65           N
ATOM   3159  CA  ASN A 212     -21.454   3.881  25.482  1.00  0.65           C
ATOM   3160  C   ASN A 212     -22.958   3.791  25.689  1.00  0.65           C
ATOM   3161  O   ASN A 212     -23.445   3.158  26.640  1.00  0.65           O
ATOM   3162  CB  ASN A 212     -20.760   2.543  25.636  1.00  0.65           C
ATOM   3163  CG  ASN A 212     -21.109   1.545  24.571  1.00  0.65           C
ATOM   3164  OD1 ASN A 212     -22.102   1.667  23.846  1.00  0.65           O
ATOM   3165  ND2 ASN A 212     -20.278   0.549  24.475  1.00  0.65           N
ATOM   3166  H   ASN A 212     -21.154   4.789  27.434  1.00  0.65           H
ATOM   3167  HA  ASN A 212     -21.290   4.248  24.467  1.00  0.65           H
ATOM   3168 1HB  ASN A 212     -19.690   2.692  25.631  1.00  0.65           H
ATOM   3169 2HB  ASN A 212     -21.015   2.115  26.599  1.00  0.65           H
ATOM   3170 1HD2 ASN A 212     -20.423  -0.187  23.795  1.00  0.65           H
ATOM   3171 2HD2 ASN A 212     -19.500   0.510  25.102  1.00  0.65           H
ATOM   3172  N   LYS A 213     -23.679   4.450  24.781  1.00  0.67           N
ATOM   3173  CA  LYS A 213     -25.127   4.636  24.863  1.00  0.67           C
ATOM   3174  C   LYS A 213     -25.931   3.366  25.095  1.00  0.67           C
ATOM   3175  O   LYS A 213     -26.879   3.347  25.882  1.00  0.67           O
ATOM   3176  CB  LYS A 213     -25.626   5.244  23.557  1.00  0.67           C
ATOM   3177  CG  LYS A 213     -27.133   5.464  23.513  1.00  0.67           C
ATOM   3178  CD  LYS A 213     -27.584   6.047  22.176  1.00  0.67           C
ATOM   3179  CE  LYS A 213     -29.108   6.165  22.124  1.00  0.67           C
ATOM   3180  NZ  LYS A 213     -29.589   6.667  20.810  1.00  0.67           N
ATOM   3181  H   LYS A 213     -23.172   4.866  23.991  1.00  0.67           H
ATOM   3182  HA  LYS A 213     -25.332   5.319  25.688  1.00  0.67           H
ATOM   3183 1HB  LYS A 213     -25.134   6.206  23.393  1.00  0.67           H
ATOM   3184 2HB  LYS A 213     -25.353   4.593  22.718  1.00  0.67           H
ATOM   3185 1HG  LYS A 213     -27.638   4.510  23.668  1.00  0.67           H
ATOM   3186 2HG  LYS A 213     -27.424   6.142  24.315  1.00  0.67           H
ATOM   3187 1HD  LYS A 213     -27.136   7.034  22.034  1.00  0.67           H
ATOM   3188 2HD  LYS A 213     -27.246   5.395  21.365  1.00  0.67           H
ATOM   3189 1HE  LYS A 213     -29.544   5.184  22.307  1.00  0.67           H
ATOM   3190 2HE  LYS A 213     -29.437   6.850  22.905  1.00  0.67           H
ATOM   3191 1HZ  LYS A 213     -30.598   6.729  20.819  1.00  0.67           H
ATOM   3192 2HZ  LYS A 213     -29.199   7.578  20.634  1.00  0.67           H
ATOM   3193 3HZ  LYS A 213     -29.297   6.029  20.081  1.00  0.67           H
ATOM   3194  N   ASN A 214     -25.567   2.334  24.363  1.00  0.68           N
ATOM   3195  CA  ASN A 214     -26.238   1.054  24.355  1.00  0.68           C
ATOM   3196  C   ASN A 214     -25.244   0.015  23.903  1.00  0.68           C
ATOM   3197  O   ASN A 214     -24.966  -0.100  22.716  1.00  0.68           O
ATOM   3198  CB  ASN A 214     -27.466   1.131  23.463  1.00  0.68           C
ATOM   3199  CG  ASN A 214     -28.287  -0.142  23.407  1.00  0.68           C
ATOM   3200  OD1 ASN A 214     -27.762  -1.254  23.534  1.00  0.68           O
ATOM   3201  ND2 ASN A 214     -29.575   0.009  23.210  1.00  0.68           N
ATOM   3202  H   ASN A 214     -24.755   2.448  23.771  1.00  0.68           H
ATOM   3203  HA  ASN A 214     -26.544   0.800  25.369  1.00  0.68           H
ATOM   3204 1HB  ASN A 214     -28.114   1.921  23.844  1.00  0.68           H
ATOM   3205 2HB  ASN A 214     -27.177   1.431  22.468  1.00  0.68           H
ATOM   3206 1HD2 ASN A 214     -30.173  -0.794  23.161  1.00  0.68           H
ATOM   3207 2HD2 ASN A 214     -29.962   0.925  23.111  1.00  0.68           H
ATOM   3208  N   GLY A 215     -24.668  -0.689  24.856  1.00  0.69           N
ATOM   3209  CA  GLY A 215     -23.568  -1.589  24.569  1.00  0.69           C
ATOM   3210  C   GLY A 215     -22.846  -2.028  25.840  1.00  0.69           C
ATOM   3211  O   GLY A 215     -23.460  -2.193  26.894  1.00  0.69           O
ATOM   3212  H   GLY A 215     -24.984  -0.571  25.810  1.00  0.69           H
ATOM   3213 1HA  GLY A 215     -23.934  -2.463  24.033  1.00  0.69           H
ATOM   3214 2HA  GLY A 215     -22.872  -1.080  23.910  1.00  0.69           H
ATOM   3215  N   LEU A 216     -21.548  -2.259  25.714  1.00  0.70           N
ATOM   3216  CA  LEU A 216     -20.723  -2.753  26.812  1.00  0.70           C
ATOM   3217  C   LEU A 216     -19.316  -2.152  26.892  1.00  0.70           C
ATOM   3218  O   LEU A 216     -18.631  -2.049  25.876  1.00  0.70           O
ATOM   3219  CB  LEU A 216     -20.627  -4.272  26.684  1.00  0.70           C
ATOM   3220  CG  LEU A 216     -19.702  -4.984  27.628  1.00  0.70           C
ATOM   3221  CD1 LEU A 216     -20.177  -4.896  29.035  1.00  0.70           C
ATOM   3222  CD2 LEU A 216     -19.608  -6.421  27.209  1.00  0.70           C
ATOM   3223  H   LEU A 216     -21.136  -2.102  24.793  1.00  0.70           H
ATOM   3224  HA  LEU A 216     -21.235  -2.517  27.742  1.00  0.70           H
ATOM   3225 1HB  LEU A 216     -21.622  -4.686  26.834  1.00  0.70           H
ATOM   3226 2HB  LEU A 216     -20.307  -4.511  25.667  1.00  0.70           H
ATOM   3227  HG  LEU A 216     -18.741  -4.518  27.580  1.00  0.70           H
ATOM   3228 1HD1 LEU A 216     -19.470  -5.408  29.667  1.00  0.70           H
ATOM   3229 2HD1 LEU A 216     -20.236  -3.880  29.337  1.00  0.70           H
ATOM   3230 3HD1 LEU A 216     -21.147  -5.361  29.113  1.00  0.70           H
ATOM   3231 1HD2 LEU A 216     -18.934  -6.950  27.872  1.00  0.70           H
ATOM   3232 2HD2 LEU A 216     -20.593  -6.878  27.262  1.00  0.70           H
ATOM   3233 3HD2 LEU A 216     -19.232  -6.479  26.190  1.00  0.70           H
ATOM   3234  N   VAL A 217     -18.908  -1.751  28.093  1.00  0.72           N
ATOM   3235  CA  VAL A 217     -17.548  -1.267  28.361  1.00  0.72           C
ATOM   3236  C   VAL A 217     -16.814  -2.287  29.231  1.00  0.72           C
ATOM   3237  O   VAL A 217     -17.349  -2.687  30.267  1.00  0.72           O
ATOM   3238  CB  VAL A 217     -17.577   0.090  29.103  1.00  0.72           C
ATOM   3239  CG1 VAL A 217     -16.148   0.547  29.429  1.00  0.72           C
ATOM   3240  CG2 VAL A 217     -18.296   1.128  28.256  1.00  0.72           C
ATOM   3241  H   VAL A 217     -19.577  -1.813  28.865  1.00  0.72           H
ATOM   3242  HA  VAL A 217     -17.016  -1.154  27.419  1.00  0.72           H
ATOM   3243  HB  VAL A 217     -18.113  -0.029  30.026  1.00  0.72           H
ATOM   3244 1HG1 VAL A 217     -16.181   1.493  29.969  1.00  0.72           H
ATOM   3245 2HG1 VAL A 217     -15.654  -0.199  30.046  1.00  0.72           H
ATOM   3246 3HG1 VAL A 217     -15.586   0.670  28.501  1.00  0.72           H
ATOM   3247 1HG2 VAL A 217     -18.331   2.073  28.795  1.00  0.72           H
ATOM   3248 2HG2 VAL A 217     -17.771   1.260  27.324  1.00  0.72           H
ATOM   3249 3HG2 VAL A 217     -19.313   0.791  28.054  1.00  0.72           H
ATOM   3250  N   GLU A 218     -15.619  -2.726  28.808  1.00  0.73           N
ATOM   3251  CA  GLU A 218     -14.872  -3.721  29.579  1.00  0.73           C
ATOM   3252  C   GLU A 218     -13.382  -3.418  29.796  1.00  0.73           C
ATOM   3253  O   GLU A 218     -12.698  -2.853  28.931  1.00  0.73           O
ATOM   3254  CB  GLU A 218     -14.914  -5.097  28.890  1.00  0.73           C
ATOM   3255  CG  GLU A 218     -16.244  -5.715  28.669  1.00  0.73           C
ATOM   3256  CD  GLU A 218     -16.185  -7.127  28.093  1.00  0.73           C
ATOM   3257  OE1 GLU A 218     -15.792  -7.255  26.962  1.00  0.73           O
ATOM   3258  OE2 GLU A 218     -16.537  -8.061  28.777  1.00  0.73           O
ATOM   3259  H   GLU A 218     -15.249  -2.377  27.931  1.00  0.73           H
ATOM   3260  HA  GLU A 218     -15.340  -3.792  30.550  1.00  0.73           H
ATOM   3261 1HB  GLU A 218     -14.460  -4.998  27.919  1.00  0.73           H
ATOM   3262 2HB  GLU A 218     -14.328  -5.795  29.465  1.00  0.73           H
ATOM   3263 1HG  GLU A 218     -16.822  -5.694  29.550  1.00  0.73           H
ATOM   3264 2HG  GLU A 218     -16.719  -5.092  27.945  1.00  0.73           H
ATOM   3265  N   PHE A 219     -12.888  -3.868  30.951  1.00  0.74           N
ATOM   3266  CA  PHE A 219     -11.457  -3.865  31.299  1.00  0.74           C
ATOM   3267  C   PHE A 219     -11.018  -5.253  31.727  1.00  0.74           C
ATOM   3268  O   PHE A 219     -11.292  -5.643  32.861  1.00  0.74           O
ATOM   3269  CB  PHE A 219     -11.149  -2.861  32.406  1.00  0.74           C
ATOM   3270  CG  PHE A 219     -11.385  -1.449  31.993  1.00  0.74           C
ATOM   3271  CD1 PHE A 219     -12.591  -0.868  32.151  1.00  0.74           C
ATOM   3272  CD2 PHE A 219     -10.369  -0.712  31.424  1.00  0.74           C
ATOM   3273  CE1 PHE A 219     -12.800   0.444  31.760  1.00  0.74           C
ATOM   3274  CE2 PHE A 219     -10.569   0.572  31.037  1.00  0.74           C
ATOM   3275  CZ  PHE A 219     -11.769   1.144  31.203  1.00  0.74           C
ATOM   3276  H   PHE A 219     -13.562  -4.272  31.608  1.00  0.74           H
ATOM   3277  HA  PHE A 219     -10.880  -3.596  30.414  1.00  0.74           H
ATOM   3278 1HB  PHE A 219     -11.769  -3.071  33.276  1.00  0.74           H
ATOM   3279 2HB  PHE A 219     -10.113  -2.961  32.715  1.00  0.74           H
ATOM   3280  HD1 PHE A 219     -13.370  -1.461  32.596  1.00  0.74           H
ATOM   3281  HD2 PHE A 219      -9.395  -1.169  31.290  1.00  0.74           H
ATOM   3282  HE1 PHE A 219     -13.773   0.919  31.890  1.00  0.74           H
ATOM   3283  HE2 PHE A 219      -9.762   1.139  30.593  1.00  0.74           H
ATOM   3284  HZ  PHE A 219     -11.897   2.149  30.897  1.00  0.74           H
ATOM   3285  N   LEU A 220     -10.394  -6.011  30.820  1.00  0.76           N
ATOM   3286  CA  LEU A 220     -10.080  -7.411  31.107  1.00  0.76           C
ATOM   3287  C   LEU A 220      -8.586  -7.753  31.054  1.00  0.76           C
ATOM   3288  O   LEU A 220      -7.907  -7.380  30.091  1.00  0.76           O
ATOM   3289  CB  LEU A 220     -10.774  -8.276  30.053  1.00  0.76           C
ATOM   3290  CG  LEU A 220     -12.277  -8.034  29.846  1.00  0.76           C
ATOM   3291  CD1 LEU A 220     -12.751  -8.908  28.702  1.00  0.76           C
ATOM   3292  CD2 LEU A 220     -13.055  -8.300  31.119  1.00  0.76           C
ATOM   3293  H   LEU A 220     -10.143  -5.610  29.916  1.00  0.76           H
ATOM   3294  HA  LEU A 220     -10.450  -7.653  32.099  1.00  0.76           H
ATOM   3295 1HB  LEU A 220     -10.284  -8.099  29.100  1.00  0.76           H
ATOM   3296 2HB  LEU A 220     -10.639  -9.322  30.324  1.00  0.76           H
ATOM   3297  HG  LEU A 220     -12.427  -7.002  29.556  1.00  0.76           H
ATOM   3298 1HD1 LEU A 220     -13.810  -8.724  28.519  1.00  0.76           H
ATOM   3299 2HD1 LEU A 220     -12.186  -8.677  27.803  1.00  0.76           H
ATOM   3300 3HD1 LEU A 220     -12.605  -9.954  28.962  1.00  0.76           H
ATOM   3301 1HD2 LEU A 220     -14.118  -8.110  30.937  1.00  0.76           H
ATOM   3302 2HD2 LEU A 220     -12.917  -9.338  31.426  1.00  0.76           H
ATOM   3303 3HD2 LEU A 220     -12.704  -7.647  31.907  1.00  0.76           H
ATOM   3304  N   GLY A 221      -8.052  -8.441  32.064  1.00  0.76           N
ATOM   3305  CA  GLY A 221      -6.680  -8.942  31.990  1.00  0.76           C
ATOM   3306  C   GLY A 221      -5.582  -7.889  32.089  1.00  0.76           C
ATOM   3307  O   GLY A 221      -4.415  -8.202  31.861  1.00  0.76           O
ATOM   3308  H   GLY A 221      -8.595  -8.703  32.891  1.00  0.76           H
ATOM   3309 1HA  GLY A 221      -6.539  -9.671  32.792  1.00  0.76           H
ATOM   3310 2HA  GLY A 221      -6.559  -9.491  31.056  1.00  0.76           H
ATOM   3311  N   ASN A 222      -5.926  -6.652  32.420  1.00  0.76           N
ATOM   3312  CA  ASN A 222      -4.908  -5.606  32.428  1.00  0.76           C
ATOM   3313  C   ASN A 222      -3.830  -5.917  33.467  1.00  0.76           C
ATOM   3314  O   ASN A 222      -4.102  -6.507  34.530  1.00  0.76           O
ATOM   3315  CB  ASN A 222      -5.542  -4.248  32.598  1.00  0.76           C
ATOM   3316  CG  ASN A 222      -6.393  -3.826  31.404  1.00  0.76           C
ATOM   3317  OD1 ASN A 222      -6.095  -4.041  30.208  1.00  0.76           O
ATOM   3318  ND2 ASN A 222      -7.504  -3.230  31.730  1.00  0.76           N
ATOM   3319  H   ASN A 222      -6.895  -6.435  32.604  1.00  0.76           H
ATOM   3320  HA  ASN A 222      -4.406  -5.605  31.460  1.00  0.76           H
ATOM   3321 1HB  ASN A 222      -6.137  -4.225  33.460  1.00  0.76           H
ATOM   3322 2HB  ASN A 222      -4.749  -3.505  32.736  1.00  0.76           H
ATOM   3323 1HD2 ASN A 222      -8.117  -2.906  31.010  1.00  0.76           H
ATOM   3324 2HD2 ASN A 222      -7.734  -3.098  32.720  1.00  0.76           H
ATOM   3325  N   ALA A 223      -2.584  -5.574  33.101  1.00  0.75           N
ATOM   3326  CA  ALA A 223      -1.394  -5.838  33.909  1.00  0.75           C
ATOM   3327  C   ALA A 223      -0.988  -4.685  34.830  1.00  0.75           C
ATOM   3328  O   ALA A 223      -0.599  -4.917  35.977  1.00  0.75           O
ATOM   3329  CB  ALA A 223      -0.241  -6.174  32.987  1.00  0.75           C
ATOM   3330  H   ALA A 223      -2.470  -5.064  32.226  1.00  0.75           H
ATOM   3331  HA  ALA A 223      -1.606  -6.700  34.537  1.00  0.75           H
ATOM   3332 1HB  ALA A 223       0.640  -6.416  33.575  1.00  0.75           H
ATOM   3333 2HB  ALA A 223      -0.512  -7.025  32.364  1.00  0.75           H
ATOM   3334 3HB  ALA A 223      -0.027  -5.320  32.355  1.00  0.75           H
ATOM   3335  N   GLY A 224      -1.003  -3.453  34.332  1.00  0.72           N
ATOM   3336  CA  GLY A 224      -0.642  -2.312  35.177  1.00  0.72           C
ATOM   3337  C   GLY A 224      -1.954  -1.654  35.574  1.00  0.72           C
ATOM   3338  O   GLY A 224      -3.011  -2.117  35.148  1.00  0.72           O
ATOM   3339  H   GLY A 224      -1.313  -3.268  33.371  1.00  0.72           H
ATOM   3340 1HA  GLY A 224      -0.106  -2.655  36.059  1.00  0.72           H
ATOM   3341 2HA  GLY A 224       0.010  -1.630  34.641  1.00  0.72           H
ATOM   3342  N   PRO A 225      -1.941  -0.538  36.299  1.00  0.70           N
ATOM   3343  CA  PRO A 225      -3.125   0.106  36.849  1.00  0.70           C
ATOM   3344  C   PRO A 225      -4.061   0.754  35.839  1.00  0.70           C
ATOM   3345  O   PRO A 225      -3.642   1.203  34.765  1.00  0.70           O
ATOM   3346  CB  PRO A 225      -2.514   1.167  37.772  1.00  0.70           C
ATOM   3347  CG  PRO A 225      -1.141   1.462  37.182  1.00  0.70           C
ATOM   3348  CD  PRO A 225      -0.671   0.149  36.572  1.00  0.70           C
ATOM   3349  HA  PRO A 225      -3.683  -0.631  37.446  1.00  0.70           H
ATOM   3350 1HB  PRO A 225      -3.170   2.053  37.802  1.00  0.70           H
ATOM   3351 2HB  PRO A 225      -2.459   0.782  38.790  1.00  0.70           H
ATOM   3352 1HG  PRO A 225      -1.211   2.269  36.449  1.00  0.70           H
ATOM   3353 2HG  PRO A 225      -0.463   1.820  37.972  1.00  0.70           H
ATOM   3354 1HD  PRO A 225      -0.135   0.369  35.637  1.00  0.70           H
ATOM   3355 2HD  PRO A 225      -0.059  -0.425  37.283  1.00  0.70           H
ATOM   3356  N   LEU A 226      -5.326   0.828  36.255  1.00  0.67           N
ATOM   3357  CA  LEU A 226      -6.398   1.544  35.565  1.00  0.67           C
ATOM   3358  C   LEU A 226      -6.877   2.702  36.408  1.00  0.67           C
ATOM   3359  O   LEU A 226      -7.275   2.493  37.557  1.00  0.67           O
ATOM   3360  CB  LEU A 226      -7.589   0.624  35.300  1.00  0.67           C
ATOM   3361  CG  LEU A 226      -8.876   1.300  34.777  1.00  0.67           C
ATOM   3362  CD1 LEU A 226      -8.637   1.912  33.429  1.00  0.67           C
ATOM   3363  CD2 LEU A 226      -9.961   0.245  34.718  1.00  0.67           C
ATOM   3364  H   LEU A 226      -5.559   0.371  37.141  1.00  0.67           H
ATOM   3365  HA  LEU A 226      -6.017   1.924  34.622  1.00  0.67           H
ATOM   3366 1HB  LEU A 226      -7.289  -0.131  34.568  1.00  0.67           H
ATOM   3367 2HB  LEU A 226      -7.837   0.118  36.226  1.00  0.67           H
ATOM   3368  HG  LEU A 226      -9.178   2.102  35.453  1.00  0.67           H
ATOM   3369 1HD1 LEU A 226      -9.545   2.381  33.074  1.00  0.67           H
ATOM   3370 2HD1 LEU A 226      -7.854   2.662  33.505  1.00  0.67           H
ATOM   3371 3HD1 LEU A 226      -8.334   1.134  32.744  1.00  0.67           H
ATOM   3372 1HD2 LEU A 226     -10.885   0.673  34.351  1.00  0.67           H
ATOM   3373 2HD2 LEU A 226      -9.636  -0.545  34.060  1.00  0.67           H
ATOM   3374 3HD2 LEU A 226     -10.128  -0.167  35.689  1.00  0.67           H
ATOM   3375  N   ALA A 227      -6.871   3.907  35.854  1.00  0.64           N
ATOM   3376  CA  ALA A 227      -7.321   5.022  36.665  1.00  0.64           C
ATOM   3377  C   ALA A 227      -8.149   6.054  35.925  1.00  0.64           C
ATOM   3378  O   ALA A 227      -7.877   6.398  34.775  1.00  0.64           O
ATOM   3379  CB  ALA A 227      -6.114   5.726  37.266  1.00  0.64           C
ATOM   3380  H   ALA A 227      -6.510   4.028  34.907  1.00  0.64           H
ATOM   3381  HA  ALA A 227      -7.933   4.617  37.458  1.00  0.64           H
ATOM   3382 1HB  ALA A 227      -6.459   6.524  37.915  1.00  0.64           H
ATOM   3383 2HB  ALA A 227      -5.531   5.013  37.847  1.00  0.64           H
ATOM   3384 3HB  ALA A 227      -5.501   6.137  36.469  1.00  0.64           H
ATOM   3385  N   PHE A 228      -9.137   6.560  36.653  1.00  0.62           N
ATOM   3386  CA  PHE A 228     -10.022   7.648  36.263  1.00  0.62           C
ATOM   3387  C   PHE A 228      -9.945   8.731  37.321  1.00  0.62           C
ATOM   3388  O   PHE A 228     -10.562   8.583  38.383  1.00  0.62           O
ATOM   3389  CB  PHE A 228     -11.458   7.158  36.175  1.00  0.62           C
ATOM   3390  CG  PHE A 228     -11.716   6.123  35.147  1.00  0.62           C
ATOM   3391  CD1 PHE A 228     -11.494   4.784  35.420  1.00  0.62           C
ATOM   3392  CD2 PHE A 228     -12.216   6.480  33.909  1.00  0.62           C
ATOM   3393  CE1 PHE A 228     -11.758   3.840  34.468  1.00  0.62           C
ATOM   3394  CE2 PHE A 228     -12.482   5.533  32.964  1.00  0.62           C
ATOM   3395  CZ  PHE A 228     -12.248   4.220  33.243  1.00  0.62           C
ATOM   3396  H   PHE A 228      -9.274   6.154  37.577  1.00  0.62           H
ATOM   3397  HA  PHE A 228      -9.703   8.055  35.310  1.00  0.62           H
ATOM   3398 1HB  PHE A 228     -11.745   6.747  37.138  1.00  0.62           H
ATOM   3399 2HB  PHE A 228     -12.108   7.998  35.982  1.00  0.62           H
ATOM   3400  HD1 PHE A 228     -11.109   4.487  36.403  1.00  0.62           H
ATOM   3401  HD2 PHE A 228     -12.398   7.530  33.696  1.00  0.62           H
ATOM   3402  HE1 PHE A 228     -11.587   2.794  34.683  1.00  0.62           H
ATOM   3403  HE2 PHE A 228     -12.876   5.821  31.990  1.00  0.62           H
ATOM   3404  HZ  PHE A 228     -12.461   3.481  32.501  1.00  0.62           H
ATOM   3405  N   LYS A 229      -9.219   9.807  37.041  1.00  0.61           N
ATOM   3406  CA  LYS A 229      -9.020  10.817  38.072  1.00  0.61           C
ATOM   3407  C   LYS A 229      -9.435  12.221  37.643  1.00  0.61           C
ATOM   3408  O   LYS A 229      -9.192  12.635  36.513  1.00  0.61           O
ATOM   3409  CB  LYS A 229      -7.547  10.833  38.469  1.00  0.61           C
ATOM   3410  CG  LYS A 229      -7.002   9.525  39.037  1.00  0.61           C
ATOM   3411  CD  LYS A 229      -5.511   9.656  39.292  1.00  0.61           C
ATOM   3412  CE  LYS A 229      -4.724   9.649  37.970  1.00  0.61           C
ATOM   3413  NZ  LYS A 229      -3.261   9.852  38.187  1.00  0.61           N
ATOM   3414  H   LYS A 229      -8.772   9.889  36.127  1.00  0.61           H
ATOM   3415  HA  LYS A 229      -9.614  10.544  38.935  1.00  0.61           H
ATOM   3416 1HB  LYS A 229      -6.945  11.088  37.598  1.00  0.61           H
ATOM   3417 2HB  LYS A 229      -7.388  11.612  39.216  1.00  0.61           H
ATOM   3418 1HG  LYS A 229      -7.515   9.282  39.967  1.00  0.61           H
ATOM   3419 2HG  LYS A 229      -7.175   8.725  38.329  1.00  0.61           H
ATOM   3420 1HD  LYS A 229      -5.313  10.593  39.818  1.00  0.61           H
ATOM   3421 2HD  LYS A 229      -5.174   8.829  39.917  1.00  0.61           H
ATOM   3422 1HE  LYS A 229      -4.874   8.691  37.478  1.00  0.61           H
ATOM   3423 2HE  LYS A 229      -5.099  10.435  37.321  1.00  0.61           H
ATOM   3424 1HZ  LYS A 229      -2.772   9.835  37.296  1.00  0.61           H
ATOM   3425 2HZ  LYS A 229      -3.116  10.755  38.626  1.00  0.61           H
ATOM   3426 3HZ  LYS A 229      -2.898   9.126  38.779  1.00  0.61           H
ATOM   3427  N   GLU A 230     -10.038  12.952  38.565  1.00  0.61           N
ATOM   3428  CA  GLU A 230     -10.455  14.338  38.341  1.00  0.61           C
ATOM   3429  C   GLU A 230     -11.293  14.534  37.074  1.00  0.61           C
ATOM   3430  O   GLU A 230     -11.125  15.529  36.369  1.00  0.61           O
ATOM   3431  CB  GLU A 230      -9.242  15.282  38.270  1.00  0.61           C
ATOM   3432  CG  GLU A 230      -8.393  15.333  39.542  1.00  0.61           C
ATOM   3433  CD  GLU A 230      -7.330  16.426  39.518  1.00  0.61           C
ATOM   3434  OE1 GLU A 230      -7.220  17.108  38.526  1.00  0.61           O
ATOM   3435  OE2 GLU A 230      -6.635  16.573  40.498  1.00  0.61           O
ATOM   3436  H   GLU A 230     -10.244  12.506  39.464  1.00  0.61           H
ATOM   3437  HA  GLU A 230     -11.061  14.645  39.185  1.00  0.61           H
ATOM   3438 1HB  GLU A 230      -8.591  14.990  37.445  1.00  0.61           H
ATOM   3439 2HB  GLU A 230      -9.588  16.294  38.065  1.00  0.61           H
ATOM   3440 1HG  GLU A 230      -9.052  15.500  40.394  1.00  0.61           H
ATOM   3441 2HG  GLU A 230      -7.911  14.364  39.680  1.00  0.61           H
ATOM   3442  N   ASN A 231     -12.212  13.619  36.792  1.00  0.62           N
ATOM   3443  CA  ASN A 231     -13.042  13.754  35.602  1.00  0.62           C
ATOM   3444  C   ASN A 231     -14.366  14.404  35.987  1.00  0.62           C
ATOM   3445  O   ASN A 231     -14.967  13.999  36.986  1.00  0.62           O
ATOM   3446  CB  ASN A 231     -13.264  12.408  34.941  1.00  0.62           C
ATOM   3447  CG  ASN A 231     -11.982  11.749  34.415  1.00  0.62           C
ATOM   3448  OD1 ASN A 231     -11.035  12.358  33.871  1.00  0.62           O
ATOM   3449  ND2 ASN A 231     -11.962  10.456  34.564  1.00  0.62           N
ATOM   3450  H   ASN A 231     -12.326  12.813  37.399  1.00  0.62           H
ATOM   3451  HA  ASN A 231     -12.540  14.414  34.897  1.00  0.62           H
ATOM   3452 1HB  ASN A 231     -13.739  11.731  35.653  1.00  0.62           H
ATOM   3453 2HB  ASN A 231     -13.955  12.537  34.104  1.00  0.62           H
ATOM   3454 1HD2 ASN A 231     -11.169   9.932  34.246  1.00  0.62           H
ATOM   3455 2HD2 ASN A 231     -12.744  10.001  34.994  1.00  0.62           H
ATOM   3456  N   THR A 232     -14.805  15.401  35.215  1.00  0.64           N
ATOM   3457  CA  THR A 232     -16.060  16.089  35.519  1.00  0.64           C
ATOM   3458  C   THR A 232     -17.106  16.005  34.411  1.00  0.64           C
ATOM   3459  O   THR A 232     -16.893  16.498  33.292  1.00  0.64           O
ATOM   3460  CB  THR A 232     -15.819  17.581  35.809  1.00  0.64           C
ATOM   3461  OG1 THR A 232     -14.941  17.731  36.935  1.00  0.64           O
ATOM   3462  CG2 THR A 232     -17.163  18.274  36.110  1.00  0.64           C
ATOM   3463  H   THR A 232     -14.252  15.660  34.398  1.00  0.64           H
ATOM   3464  HA  THR A 232     -16.491  15.634  36.407  1.00  0.64           H
ATOM   3465  HB  THR A 232     -15.359  18.051  34.940  1.00  0.64           H
ATOM   3466  HG1 THR A 232     -14.047  17.480  36.681  1.00  0.64           H
ATOM   3467 1HG2 THR A 232     -16.990  19.328  36.312  1.00  0.64           H
ATOM   3468 2HG2 THR A 232     -17.827  18.180  35.250  1.00  0.64           H
ATOM   3469 3HG2 THR A 232     -17.633  17.812  36.976  1.00  0.64           H
ATOM   3470  N   THR A 233     -18.276  15.490  34.770  1.00  0.66           N
ATOM   3471  CA  THR A 233     -19.365  15.412  33.818  1.00  0.66           C
ATOM   3472  C   THR A 233     -20.442  16.438  34.225  1.00  0.66           C
ATOM   3473  O   THR A 233     -20.911  16.465  35.371  1.00  0.66           O
ATOM   3474  CB  THR A 233     -19.894  13.970  33.700  1.00  0.66           C
ATOM   3475  OG1 THR A 233     -18.793  13.111  33.269  1.00  0.66           O
ATOM   3476  CG2 THR A 233     -20.987  13.952  32.626  1.00  0.66           C
ATOM   3477  H   THR A 233     -18.383  15.114  35.714  1.00  0.66           H
ATOM   3478  HA  THR A 233     -18.990  15.688  32.843  1.00  0.66           H
ATOM   3479  HB  THR A 233     -20.282  13.622  34.657  1.00  0.66           H
ATOM   3480  HG1 THR A 233     -18.922  12.151  33.516  1.00  0.66           H
ATOM   3481 1HG2 THR A 233     -21.351  12.972  32.500  1.00  0.66           H
ATOM   3482 2HG2 THR A 233     -21.804  14.604  32.917  1.00  0.66           H
ATOM   3483 3HG2 THR A 233     -20.574  14.299  31.681  1.00  0.66           H
ATOM   3484  N   ILE A 234     -20.775  17.320  33.280  1.00  0.68           N
ATOM   3485  CA  ILE A 234     -21.685  18.449  33.486  1.00  0.68           C
ATOM   3486  C   ILE A 234     -23.154  18.099  33.715  1.00  0.68           C
ATOM   3487  O   ILE A 234     -23.815  18.754  34.525  1.00  0.68           O
ATOM   3488  CB  ILE A 234     -21.545  19.474  32.369  1.00  0.68           C
ATOM   3489  CG1 ILE A 234     -20.155  20.114  32.461  1.00  0.68           C
ATOM   3490  CG2 ILE A 234     -22.652  20.507  32.455  1.00  0.68           C
ATOM   3491  CD1 ILE A 234     -19.774  20.926  31.263  1.00  0.68           C
ATOM   3492  H   ILE A 234     -20.354  17.192  32.359  1.00  0.68           H
ATOM   3493  HA  ILE A 234     -21.337  18.953  34.378  1.00  0.68           H
ATOM   3494  HB  ILE A 234     -21.612  19.008  31.442  1.00  0.68           H
ATOM   3495 1HG1 ILE A 234     -20.129  20.758  33.338  1.00  0.68           H
ATOM   3496 2HG1 ILE A 234     -19.409  19.322  32.588  1.00  0.68           H
ATOM   3497 1HG2 ILE A 234     -22.539  21.229  31.648  1.00  0.68           H
ATOM   3498 2HG2 ILE A 234     -23.620  20.012  32.365  1.00  0.68           H
ATOM   3499 3HG2 ILE A 234     -22.595  21.021  33.414  1.00  0.68           H
ATOM   3500 1HD1 ILE A 234     -18.780  21.345  31.411  1.00  0.68           H
ATOM   3501 2HD1 ILE A 234     -19.762  20.289  30.390  1.00  0.68           H
ATOM   3502 3HD1 ILE A 234     -20.492  21.732  31.123  1.00  0.68           H
ATOM   3503  N   ALA A 235     -23.673  17.140  32.955  1.00  0.69           N
ATOM   3504  CA  ALA A 235     -25.045  16.661  33.044  1.00  0.69           C
ATOM   3505  C   ALA A 235     -24.987  15.176  33.403  1.00  0.69           C
ATOM   3506  O   ALA A 235     -24.030  14.740  34.046  1.00  0.69           O
ATOM   3507  CB  ALA A 235     -25.815  16.913  31.763  1.00  0.69           C
ATOM   3508  H   ALA A 235     -23.094  16.672  32.262  1.00  0.69           H
ATOM   3509  HA  ALA A 235     -25.542  17.186  33.857  1.00  0.69           H
ATOM   3510 1HB  ALA A 235     -26.834  16.561  31.864  1.00  0.69           H
ATOM   3511 2HB  ALA A 235     -25.824  17.980  31.552  1.00  0.69           H
ATOM   3512 3HB  ALA A 235     -25.339  16.392  30.950  1.00  0.69           H
ATOM   3513  N   ASN A 236     -26.042  14.423  33.100  1.00  0.68           N
ATOM   3514  CA  ASN A 236     -26.117  13.018  33.494  1.00  0.68           C
ATOM   3515  C   ASN A 236     -24.854  12.258  33.088  1.00  0.68           C
ATOM   3516  O   ASN A 236     -24.394  12.358  31.938  1.00  0.68           O
ATOM   3517  CB  ASN A 236     -27.323  12.377  32.845  1.00  0.68           C
ATOM   3518  CG  ASN A 236     -28.623  12.987  33.330  1.00  0.68           C
ATOM   3519  OD1 ASN A 236     -28.698  13.596  34.401  1.00  0.68           O
ATOM   3520  ND2 ASN A 236     -29.656  12.836  32.542  1.00  0.68           N
ATOM   3521  H   ASN A 236     -26.806  14.817  32.575  1.00  0.68           H
ATOM   3522  HA  ASN A 236     -26.211  12.957  34.574  1.00  0.68           H
ATOM   3523 1HB  ASN A 236     -27.257  12.490  31.760  1.00  0.68           H
ATOM   3524 2HB  ASN A 236     -27.325  11.308  33.065  1.00  0.68           H
ATOM   3525 1HD2 ASN A 236     -30.541  13.220  32.798  1.00  0.68           H
ATOM   3526 2HD2 ASN A 236     -29.556  12.342  31.677  1.00  0.68           H
ATOM   3527  N   GLY A 237     -24.307  11.487  34.025  1.00  0.67           N
ATOM   3528  CA  GLY A 237     -23.110  10.740  33.687  1.00  0.67           C
ATOM   3529  C   GLY A 237     -22.179  10.408  34.848  1.00  0.67           C
ATOM   3530  O   GLY A 237     -22.591  10.277  36.005  1.00  0.67           O
ATOM   3531  H   GLY A 237     -24.717  11.447  34.954  1.00  0.67           H
ATOM   3532 1HA  GLY A 237     -23.396   9.821  33.189  1.00  0.67           H
ATOM   3533 2HA  GLY A 237     -22.567  11.302  32.952  1.00  0.67           H
ATOM   3534  N   GLY A 238     -20.911  10.240  34.501  1.00  0.66           N
ATOM   3535  CA  GLY A 238     -19.891   9.828  35.462  1.00  0.66           C
ATOM   3536  C   GLY A 238     -18.522   9.740  34.829  1.00  0.66           C
ATOM   3537  O   GLY A 238     -18.209  10.529  33.936  1.00  0.66           O
ATOM   3538  H   GLY A 238     -20.674  10.378  33.517  1.00  0.66           H
ATOM   3539 1HA  GLY A 238     -19.864  10.520  36.296  1.00  0.66           H
ATOM   3540 2HA  GLY A 238     -20.161   8.843  35.841  1.00  0.66           H
ATOM   3541  N   ALA A 239     -17.659   8.863  35.375  1.00  0.64           N
ATOM   3542  CA  ALA A 239     -16.341   8.616  34.806  1.00  0.64           C
ATOM   3543  C   ALA A 239     -16.590   7.627  33.681  1.00  0.64           C
ATOM   3544  O   ALA A 239     -16.097   7.788  32.571  1.00  0.64           O
ATOM   3545  CB  ALA A 239     -15.359   8.060  35.824  1.00  0.64           C
ATOM   3546  H   ALA A 239     -17.949   8.286  36.156  1.00  0.64           H
ATOM   3547  HA  ALA A 239     -15.949   9.544  34.391  1.00  0.64           H
ATOM   3548 1HB  ALA A 239     -14.416   7.879  35.334  1.00  0.64           H
ATOM   3549 2HB  ALA A 239     -15.223   8.781  36.627  1.00  0.64           H
ATOM   3550 3HB  ALA A 239     -15.722   7.132  36.231  1.00  0.64           H
ATOM   3551  N   ILE A 240     -17.440   6.652  33.977  1.00  0.63           N
ATOM   3552  CA  ILE A 240     -17.885   5.676  32.995  1.00  0.63           C
ATOM   3553  C   ILE A 240     -19.404   5.735  32.955  1.00  0.63           C
ATOM   3554  O   ILE A 240     -20.048   5.605  34.000  1.00  0.63           O
ATOM   3555  CB  ILE A 240     -17.445   4.237  33.337  1.00  0.63           C
ATOM   3556  CG1 ILE A 240     -15.939   4.140  33.412  1.00  0.63           C
ATOM   3557  CG2 ILE A 240     -17.980   3.247  32.281  1.00  0.63           C
ATOM   3558  CD1 ILE A 240     -15.519   2.823  33.904  1.00  0.63           C
ATOM   3559  H   ILE A 240     -17.774   6.589  34.939  1.00  0.63           H
ATOM   3560  HA  ILE A 240     -17.503   5.944  32.010  1.00  0.63           H
ATOM   3561  HB  ILE A 240     -17.838   3.964  34.315  1.00  0.63           H
ATOM   3562 1HG1 ILE A 240     -15.510   4.309  32.426  1.00  0.63           H
ATOM   3563 2HG1 ILE A 240     -15.558   4.901  34.089  1.00  0.63           H
ATOM   3564 1HG2 ILE A 240     -17.674   2.237  32.537  1.00  0.63           H
ATOM   3565 2HG2 ILE A 240     -19.060   3.302  32.256  1.00  0.63           H
ATOM   3566 3HG2 ILE A 240     -17.584   3.508  31.299  1.00  0.63           H
ATOM   3567 1HD1 ILE A 240     -14.451   2.753  33.962  1.00  0.63           H
ATOM   3568 2HD1 ILE A 240     -15.944   2.656  34.889  1.00  0.63           H
ATOM   3569 3HD1 ILE A 240     -15.889   2.083  33.216  1.00  0.63           H
ATOM   3570  N   TYR A 241     -19.968   5.939  31.772  1.00  0.63           N
ATOM   3571  CA  TYR A 241     -21.414   6.000  31.620  1.00  0.63           C
ATOM   3572  C   TYR A 241     -21.825   5.051  30.512  1.00  0.63           C
ATOM   3573  O   TYR A 241     -21.369   5.169  29.376  1.00  0.63           O
ATOM   3574  CB  TYR A 241     -21.895   7.446  31.396  1.00  0.63           C
ATOM   3575  CG  TYR A 241     -23.434   7.612  31.231  1.00  0.63           C
ATOM   3576  CD1 TYR A 241     -24.301   6.688  31.769  1.00  0.63           C
ATOM   3577  CD2 TYR A 241     -23.962   8.724  30.597  1.00  0.63           C
ATOM   3578  CE1 TYR A 241     -25.657   6.840  31.646  1.00  0.63           C
ATOM   3579  CE2 TYR A 241     -25.318   8.892  30.482  1.00  0.63           C
ATOM   3580  CZ  TYR A 241     -26.168   7.948  31.001  1.00  0.63           C
ATOM   3581  OH  TYR A 241     -27.531   8.104  30.894  1.00  0.63           O
ATOM   3582  H   TYR A 241     -19.372   6.060  30.955  1.00  0.63           H
ATOM   3583  HA  TYR A 241     -21.866   5.657  32.534  1.00  0.63           H
ATOM   3584 1HB  TYR A 241     -21.581   8.064  32.241  1.00  0.63           H
ATOM   3585 2HB  TYR A 241     -21.410   7.846  30.510  1.00  0.63           H
ATOM   3586  HD1 TYR A 241     -23.918   5.836  32.283  1.00  0.63           H
ATOM   3587  HD2 TYR A 241     -23.315   9.467  30.201  1.00  0.63           H
ATOM   3588  HE1 TYR A 241     -26.327   6.091  32.072  1.00  0.63           H
ATOM   3589  HE2 TYR A 241     -25.714   9.777  29.982  1.00  0.63           H
ATOM   3590  HH  TYR A 241     -27.969   7.367  31.326  1.00  0.63           H
ATOM   3591  N   THR A 242     -22.595   4.046  30.876  1.00  0.64           N
ATOM   3592  CA  THR A 242     -22.947   3.024  29.917  1.00  0.64           C
ATOM   3593  C   THR A 242     -24.153   2.189  30.249  1.00  0.64           C
ATOM   3594  O   THR A 242     -24.509   1.991  31.395  1.00  0.64           O
ATOM   3595  CB  THR A 242     -21.758   2.087  29.702  1.00  0.64           C
ATOM   3596  OG1 THR A 242     -22.122   1.094  28.742  1.00  0.64           O
ATOM   3597  CG2 THR A 242     -21.333   1.457  30.996  1.00  0.64           C
ATOM   3598  H   THR A 242     -22.920   4.005  31.848  1.00  0.64           H
ATOM   3599  HA  THR A 242     -23.158   3.528  28.978  1.00  0.64           H
ATOM   3600  HB  THR A 242     -20.923   2.657  29.300  1.00  0.64           H
ATOM   3601  HG1 THR A 242     -22.580   1.538  28.003  1.00  0.64           H
ATOM   3602 1HG2 THR A 242     -20.483   0.805  30.811  1.00  0.64           H
ATOM   3603 2HG2 THR A 242     -21.052   2.230  31.703  1.00  0.64           H
ATOM   3604 3HG2 THR A 242     -22.150   0.887  31.409  1.00  0.64           H
ATOM   3605  N   SER A 243     -24.757   1.607  29.248  1.00  0.64           N
ATOM   3606  CA  SER A 243     -25.786   0.626  29.585  1.00  0.64           C
ATOM   3607  C   SER A 243     -25.206  -0.587  30.375  1.00  0.64           C
ATOM   3608  O   SER A 243     -25.919  -1.225  31.156  1.00  0.64           O
ATOM   3609  CB  SER A 243     -26.436   0.107  28.327  1.00  0.64           C
ATOM   3610  OG  SER A 243     -25.520  -0.654  27.603  1.00  0.64           O
ATOM   3611  H   SER A 243     -24.484   1.846  28.292  1.00  0.64           H
ATOM   3612  HA  SER A 243     -26.542   1.115  30.199  1.00  0.64           H
ATOM   3613 1HB  SER A 243     -27.298  -0.507  28.591  1.00  0.64           H
ATOM   3614 2HB  SER A 243     -26.794   0.940  27.726  1.00  0.64           H
ATOM   3615  HG  SER A 243     -25.111  -1.267  28.241  1.00  0.64           H
ATOM   3616  N   ASN A 244     -23.905  -0.879  30.213  1.00  0.66           N
ATOM   3617  CA  ASN A 244     -23.316  -2.054  30.871  1.00  0.66           C
ATOM   3618  C   ASN A 244     -21.794  -1.947  31.055  1.00  0.66           C
ATOM   3619  O   ASN A 244     -21.055  -1.786  30.080  1.00  0.66           O
ATOM   3620  CB  ASN A 244     -23.684  -3.317  30.099  1.00  0.66           C
ATOM   3621  CG  ASN A 244     -23.289  -4.616  30.764  1.00  0.66           C
ATOM   3622  OD1 ASN A 244     -22.301  -4.702  31.494  1.00  0.66           O
ATOM   3623  ND2 ASN A 244     -24.068  -5.646  30.506  1.00  0.66           N
ATOM   3624  H   ASN A 244     -23.328  -0.294  29.607  1.00  0.66           H
ATOM   3625  HA  ASN A 244     -23.747  -2.130  31.868  1.00  0.66           H
ATOM   3626 1HB  ASN A 244     -24.758  -3.335  29.925  1.00  0.66           H
ATOM   3627 2HB  ASN A 244     -23.204  -3.287  29.127  1.00  0.66           H
ATOM   3628 1HD2 ASN A 244     -23.875  -6.538  30.910  1.00  0.66           H
ATOM   3629 2HD2 ASN A 244     -24.860  -5.533  29.905  1.00  0.66           H
ATOM   3630  N   PHE A 245     -21.345  -1.968  32.313  1.00  0.68           N
ATOM   3631  CA  PHE A 245     -19.916  -1.865  32.638  1.00  0.68           C
ATOM   3632  C   PHE A 245     -19.359  -3.118  33.326  1.00  0.68           C
ATOM   3633  O   PHE A 245     -19.859  -3.513  34.380  1.00  0.68           O
ATOM   3634  CB  PHE A 245     -19.636  -0.681  33.569  1.00  0.68           C
ATOM   3635  CG  PHE A 245     -18.199  -0.600  33.907  1.00  0.68           C
ATOM   3636  CD1 PHE A 245     -17.293  -0.725  32.921  1.00  0.68           C
ATOM   3637  CD2 PHE A 245     -17.754  -0.440  35.192  1.00  0.68           C
ATOM   3638  CE1 PHE A 245     -15.983  -0.692  33.158  1.00  0.68           C
ATOM   3639  CE2 PHE A 245     -16.407  -0.393  35.467  1.00  0.68           C
ATOM   3640  CZ  PHE A 245     -15.510  -0.519  34.435  1.00  0.68           C
ATOM   3641  H   PHE A 245     -22.030  -2.073  33.064  1.00  0.68           H
ATOM   3642  HA  PHE A 245     -19.362  -1.721  31.709  1.00  0.68           H
ATOM   3643 1HB  PHE A 245     -19.932   0.250  33.106  1.00  0.68           H
ATOM   3644 2HB  PHE A 245     -20.206  -0.791  34.491  1.00  0.68           H
ATOM   3645  HD1 PHE A 245     -17.647  -0.869  31.922  1.00  0.68           H
ATOM   3646  HD2 PHE A 245     -18.471  -0.359  35.979  1.00  0.68           H
ATOM   3647  HE1 PHE A 245     -15.326  -0.803  32.323  1.00  0.68           H
ATOM   3648  HE2 PHE A 245     -16.054  -0.265  36.488  1.00  0.68           H
ATOM   3649  HZ  PHE A 245     -14.438  -0.488  34.629  1.00  0.68           H
ATOM   3650  N   LYS A 246     -18.334  -3.746  32.728  1.00  0.70           N
ATOM   3651  CA  LYS A 246     -17.712  -4.934  33.314  1.00  0.70           C
ATOM   3652  C   LYS A 246     -16.193  -4.802  33.533  1.00  0.70           C
ATOM   3653  O   LYS A 246     -15.389  -4.901  32.596  1.00  0.70           O
ATOM   3654  CB  LYS A 246     -17.956  -6.165  32.453  1.00  0.70           C
ATOM   3655  CG  LYS A 246     -19.396  -6.634  32.331  1.00  0.70           C
ATOM   3656  CD  LYS A 246     -19.471  -7.907  31.491  1.00  0.70           C
ATOM   3657  CE  LYS A 246     -20.898  -8.395  31.332  1.00  0.70           C
ATOM   3658  NZ  LYS A 246     -20.959  -9.715  30.616  1.00  0.70           N
ATOM   3659  H   LYS A 246     -17.975  -3.379  31.849  1.00  0.70           H
ATOM   3660  HA  LYS A 246     -18.164  -5.109  34.284  1.00  0.70           H
ATOM   3661 1HB  LYS A 246     -17.611  -5.970  31.476  1.00  0.70           H
ATOM   3662 2HB  LYS A 246     -17.369  -6.988  32.839  1.00  0.70           H
ATOM   3663 1HG  LYS A 246     -19.789  -6.851  33.307  1.00  0.70           H
ATOM   3664 2HG  LYS A 246     -20.004  -5.858  31.886  1.00  0.70           H
ATOM   3665 1HD  LYS A 246     -19.042  -7.717  30.500  1.00  0.70           H
ATOM   3666 2HD  LYS A 246     -18.885  -8.688  31.968  1.00  0.70           H
ATOM   3667 1HE  LYS A 246     -21.353  -8.501  32.317  1.00  0.70           H
ATOM   3668 2HE  LYS A 246     -21.463  -7.654  30.760  1.00  0.70           H
ATOM   3669 1HZ  LYS A 246     -21.923 -10.006  30.528  1.00  0.70           H
ATOM   3670 2HZ  LYS A 246     -20.548  -9.637  29.695  1.00  0.70           H
ATOM   3671 3HZ  LYS A 246     -20.446 -10.405  31.147  1.00  0.70           H
ATOM   3672  N   ALA A 247     -15.811  -4.611  34.785  1.00  0.72           N
ATOM   3673  CA  ALA A 247     -14.404  -4.548  35.170  1.00  0.72           C
ATOM   3674  C   ALA A 247     -13.996  -5.929  35.631  1.00  0.72           C
ATOM   3675  O   ALA A 247     -13.896  -6.149  36.836  1.00  0.72           O
ATOM   3676  CB  ALA A 247     -14.165  -3.559  36.285  1.00  0.72           C
ATOM   3677  H   ALA A 247     -16.534  -4.575  35.505  1.00  0.72           H
ATOM   3678  HA  ALA A 247     -13.809  -4.277  34.297  1.00  0.72           H
ATOM   3679 1HB  ALA A 247     -13.116  -3.573  36.531  1.00  0.72           H
ATOM   3680 2HB  ALA A 247     -14.452  -2.574  35.977  1.00  0.72           H
ATOM   3681 3HB  ALA A 247     -14.742  -3.855  37.144  1.00  0.72           H
ATOM   3682  N   ASN A 248     -13.864  -6.883  34.718  1.00  0.74           N
ATOM   3683  CA  ASN A 248     -13.645  -8.250  35.167  1.00  0.74           C
ATOM   3684  C   ASN A 248     -12.250  -8.798  34.980  1.00  0.74           C
ATOM   3685  O   ASN A 248     -11.580  -8.524  33.992  1.00  0.74           O
ATOM   3686  CB  ASN A 248     -14.613  -9.180  34.496  1.00  0.74           C
ATOM   3687  CG  ASN A 248     -16.008  -8.873  34.853  1.00  0.74           C
ATOM   3688  OD1 ASN A 248     -16.290  -8.142  35.821  1.00  0.74           O
ATOM   3689  ND2 ASN A 248     -16.917  -9.453  34.102  1.00  0.74           N
ATOM   3690  H   ASN A 248     -13.926  -6.657  33.733  1.00  0.74           H
ATOM   3691  HA  ASN A 248     -13.841  -8.279  36.233  1.00  0.74           H
ATOM   3692 1HB  ASN A 248     -14.505  -9.118  33.423  1.00  0.74           H
ATOM   3693 2HB  ASN A 248     -14.393 -10.204  34.794  1.00  0.74           H
ATOM   3694 1HD2 ASN A 248     -17.890  -9.330  34.299  1.00  0.74           H
ATOM   3695 2HD2 ASN A 248     -16.634 -10.043  33.345  1.00  0.74           H
ATOM   3696  N   GLN A 249     -11.846  -9.640  35.913  1.00  0.75           N
ATOM   3697  CA  GLN A 249     -10.579 -10.343  35.812  1.00  0.75           C
ATOM   3698  C   GLN A 249      -9.385  -9.429  35.525  1.00  0.75           C
ATOM   3699  O   GLN A 249      -8.570  -9.728  34.646  1.00  0.75           O
ATOM   3700  CB  GLN A 249     -10.678 -11.439  34.743  1.00  0.75           C
ATOM   3701  CG  GLN A 249     -11.748 -12.508  35.086  1.00  0.75           C
ATOM   3702  CD  GLN A 249     -11.846 -13.646  34.075  1.00  0.75           C
ATOM   3703  OE1 GLN A 249     -11.593 -13.458  32.879  1.00  0.75           O
ATOM   3704  NE2 GLN A 249     -12.221 -14.840  34.553  1.00  0.75           N
ATOM   3705  H   GLN A 249     -12.460  -9.804  36.717  1.00  0.75           H
ATOM   3706  HA  GLN A 249     -10.393 -10.828  36.769  1.00  0.75           H
ATOM   3707 1HB  GLN A 249     -10.917 -11.003  33.773  1.00  0.75           H
ATOM   3708 2HB  GLN A 249      -9.716 -11.942  34.650  1.00  0.75           H
ATOM   3709 1HG  GLN A 249     -11.499 -12.943  36.056  1.00  0.75           H
ATOM   3710 2HG  GLN A 249     -12.720 -12.025  35.148  1.00  0.75           H
ATOM   3711 1HE2 GLN A 249     -12.304 -15.622  33.937  1.00  0.75           H
ATOM   3712 2HE2 GLN A 249     -12.430 -14.960  35.550  1.00  0.75           H
ATOM   3713  N   GLN A 250      -9.276  -8.315  36.252  1.00  0.74           N
ATOM   3714  CA  GLN A 250      -8.134  -7.427  36.109  1.00  0.74           C
ATOM   3715  C   GLN A 250      -7.107  -7.830  37.168  1.00  0.74           C
ATOM   3716  O   GLN A 250      -7.483  -8.225  38.283  1.00  0.74           O
ATOM   3717  CB  GLN A 250      -8.538  -5.947  36.184  1.00  0.74           C
ATOM   3718  CG  GLN A 250      -7.365  -5.074  35.931  1.00  0.74           C
ATOM   3719  CD  GLN A 250      -7.621  -3.589  35.720  1.00  0.74           C
ATOM   3720  OE1 GLN A 250      -8.123  -3.110  34.676  1.00  0.74           O
ATOM   3721  NE2 GLN A 250      -7.221  -2.843  36.713  1.00  0.74           N
ATOM   3722  H   GLN A 250      -9.996  -8.077  36.930  1.00  0.74           H
ATOM   3723  HA  GLN A 250      -7.679  -7.586  35.132  1.00  0.74           H
ATOM   3724 1HB  GLN A 250      -9.314  -5.732  35.444  1.00  0.74           H
ATOM   3725 2HB  GLN A 250      -8.942  -5.718  37.173  1.00  0.74           H
ATOM   3726 1HG  GLN A 250      -6.748  -5.137  36.808  1.00  0.74           H
ATOM   3727 2HG  GLN A 250      -6.824  -5.477  35.093  1.00  0.74           H
ATOM   3728 1HE2 GLN A 250      -7.279  -1.852  36.654  1.00  0.74           H
ATOM   3729 2HE2 GLN A 250      -6.837  -3.295  37.551  1.00  0.74           H
ATOM   3730  N   THR A 251      -5.814  -7.805  36.819  1.00  0.73           N
ATOM   3731  CA  THR A 251      -4.815  -8.256  37.786  1.00  0.73           C
ATOM   3732  C   THR A 251      -4.192  -7.101  38.569  1.00  0.73           C
ATOM   3733  O   THR A 251      -3.538  -7.300  39.592  1.00  0.73           O
ATOM   3734  CB  THR A 251      -3.722  -9.059  37.066  1.00  0.73           C
ATOM   3735  OG1 THR A 251      -2.991  -8.222  36.171  1.00  0.73           O
ATOM   3736  CG2 THR A 251      -4.392 -10.154  36.251  1.00  0.73           C
ATOM   3737  H   THR A 251      -5.501  -7.472  35.902  1.00  0.73           H
ATOM   3738  HA  THR A 251      -5.298  -8.917  38.489  1.00  0.73           H
ATOM   3739  HB  THR A 251      -3.041  -9.503  37.793  1.00  0.73           H
ATOM   3740  HG1 THR A 251      -3.606  -7.662  35.659  1.00  0.73           H
ATOM   3741 1HG2 THR A 251      -3.634 -10.734  35.730  1.00  0.73           H
ATOM   3742 2HG2 THR A 251      -4.956 -10.802  36.911  1.00  0.73           H
ATOM   3743 3HG2 THR A 251      -5.068  -9.700  35.522  1.00  0.73           H
ATOM   3744  N   SER A 252      -4.390  -5.904  38.050  1.00  0.70           N
ATOM   3745  CA  SER A 252      -3.881  -4.649  38.588  1.00  0.70           C
ATOM   3746  C   SER A 252      -4.991  -3.886  39.315  1.00  0.70           C
ATOM   3747  O   SER A 252      -6.159  -4.167  39.055  1.00  0.70           O
ATOM   3748  CB  SER A 252      -3.434  -3.870  37.426  1.00  0.70           C
ATOM   3749  OG  SER A 252      -4.538  -3.467  36.680  1.00  0.70           O
ATOM   3750  H   SER A 252      -4.925  -5.867  37.197  1.00  0.70           H
ATOM   3751  HA  SER A 252      -3.058  -4.862  39.272  1.00  0.70           H
ATOM   3752 1HB  SER A 252      -2.844  -3.044  37.697  1.00  0.70           H
ATOM   3753 2HB  SER A 252      -2.834  -4.507  36.825  1.00  0.70           H
ATOM   3754  HG  SER A 252      -4.177  -3.009  35.907  1.00  0.70           H
ATOM   3755  N   PRO A 253      -4.697  -2.872  40.153  1.00  0.67           N
ATOM   3756  CA  PRO A 253      -5.701  -2.074  40.834  1.00  0.67           C
ATOM   3757  C   PRO A 253      -6.488  -1.162  39.903  1.00  0.67           C
ATOM   3758  O   PRO A 253      -5.967  -0.697  38.878  1.00  0.67           O
ATOM   3759  CB  PRO A 253      -4.871  -1.257  41.831  1.00  0.67           C
ATOM   3760  CG  PRO A 253      -3.487  -1.180  41.226  1.00  0.67           C
ATOM   3761  CD  PRO A 253      -3.296  -2.499  40.489  1.00  0.67           C
ATOM   3762  HA  PRO A 253      -6.379  -2.750  41.363  1.00  0.67           H
ATOM   3763 1HB  PRO A 253      -5.336  -0.273  41.981  1.00  0.67           H
ATOM   3764 2HB  PRO A 253      -4.878  -1.766  42.811  1.00  0.67           H
ATOM   3765 1HG  PRO A 253      -3.422  -0.309  40.571  1.00  0.67           H
ATOM   3766 2HG  PRO A 253      -2.740  -1.034  42.022  1.00  0.67           H
ATOM   3767 1HD  PRO A 253      -2.690  -2.296  39.632  1.00  0.67           H
ATOM   3768 2HD  PRO A 253      -2.837  -3.250  41.144  1.00  0.67           H
ATOM   3769  N   ILE A 254      -7.722  -0.883  40.318  1.00  0.65           N
ATOM   3770  CA  ILE A 254      -8.601   0.059  39.634  1.00  0.65           C
ATOM   3771  C   ILE A 254      -8.886   1.249  40.538  1.00  0.65           C
ATOM   3772  O   ILE A 254      -9.316   1.065  41.677  1.00  0.65           O
ATOM   3773  CB  ILE A 254      -9.944  -0.590  39.255  1.00  0.65           C
ATOM   3774  CG1 ILE A 254      -9.733  -1.761  38.329  1.00  0.65           C
ATOM   3775  CG2 ILE A 254     -10.846   0.445  38.632  1.00  0.65           C
ATOM   3776  CD1 ILE A 254     -10.963  -2.579  38.058  1.00  0.65           C
ATOM   3777  H   ILE A 254      -8.053  -1.355  41.163  1.00  0.65           H
ATOM   3778  HA  ILE A 254      -8.110   0.416  38.733  1.00  0.65           H
ATOM   3779  HB  ILE A 254     -10.402  -0.972  40.132  1.00  0.65           H
ATOM   3780 1HG1 ILE A 254      -9.360  -1.390  37.396  1.00  0.65           H
ATOM   3781 2HG1 ILE A 254      -8.988  -2.422  38.768  1.00  0.65           H
ATOM   3782 1HG2 ILE A 254     -11.795  -0.017  38.380  1.00  0.65           H
ATOM   3783 2HG2 ILE A 254     -11.010   1.255  39.340  1.00  0.65           H
ATOM   3784 3HG2 ILE A 254     -10.383   0.846  37.736  1.00  0.65           H
ATOM   3785 1HD1 ILE A 254     -10.709  -3.399  37.378  1.00  0.65           H
ATOM   3786 2HD1 ILE A 254     -11.351  -2.990  38.980  1.00  0.65           H
ATOM   3787 3HD1 ILE A 254     -11.717  -1.945  37.600  1.00  0.65           H
ATOM   3788  N   LEU A 255      -8.630   2.454  40.047  1.00  0.62           N
ATOM   3789  CA  LEU A 255      -8.863   3.638  40.857  1.00  0.62           C
ATOM   3790  C   LEU A 255      -9.739   4.693  40.213  1.00  0.62           C
ATOM   3791  O   LEU A 255      -9.433   5.218  39.143  1.00  0.62           O
ATOM   3792  CB  LEU A 255      -7.533   4.316  41.194  1.00  0.62           C
ATOM   3793  CG  LEU A 255      -7.649   5.643  41.986  1.00  0.62           C
ATOM   3794  CD1 LEU A 255      -8.223   5.347  43.375  1.00  0.62           C
ATOM   3795  CD2 LEU A 255      -6.290   6.311  42.058  1.00  0.62           C
ATOM   3796  H   LEU A 255      -8.247   2.541  39.108  1.00  0.62           H
ATOM   3797  HA  LEU A 255      -9.347   3.330  41.781  1.00  0.62           H
ATOM   3798 1HB  LEU A 255      -6.935   3.627  41.786  1.00  0.62           H
ATOM   3799 2HB  LEU A 255      -7.002   4.524  40.264  1.00  0.62           H
ATOM   3800  HG  LEU A 255      -8.339   6.317  41.475  1.00  0.62           H
ATOM   3801 1HD1 LEU A 255      -8.321   6.263  43.943  1.00  0.62           H
ATOM   3802 2HD1 LEU A 255      -9.201   4.887  43.270  1.00  0.62           H
ATOM   3803 3HD1 LEU A 255      -7.557   4.673  43.903  1.00  0.62           H
ATOM   3804 1HD2 LEU A 255      -6.381   7.253  42.606  1.00  0.62           H
ATOM   3805 2HD2 LEU A 255      -5.585   5.658  42.570  1.00  0.62           H
ATOM   3806 3HD2 LEU A 255      -5.932   6.513  41.049  1.00  0.62           H
ATOM   3807  N   PHE A 256     -10.798   5.038  40.913  1.00  0.60           N
ATOM   3808  CA  PHE A 256     -11.671   6.123  40.531  1.00  0.60           C
ATOM   3809  C   PHE A 256     -11.540   7.173  41.617  1.00  0.60           C
ATOM   3810  O   PHE A 256     -11.884   6.887  42.770  1.00  0.60           O
ATOM   3811  CB  PHE A 256     -13.132   5.678  40.462  1.00  0.60           C
ATOM   3812  CG  PHE A 256     -13.491   4.673  39.415  1.00  0.60           C
ATOM   3813  CD1 PHE A 256     -13.341   3.317  39.649  1.00  0.60           C
ATOM   3814  CD2 PHE A 256     -14.013   5.085  38.197  1.00  0.60           C
ATOM   3815  CE1 PHE A 256     -13.704   2.400  38.685  1.00  0.60           C
ATOM   3816  CE2 PHE A 256     -14.369   4.174  37.237  1.00  0.60           C
ATOM   3817  CZ  PHE A 256     -14.213   2.828  37.477  1.00  0.60           C
ATOM   3818  H   PHE A 256     -11.005   4.528  41.769  1.00  0.60           H
ATOM   3819  HA  PHE A 256     -11.354   6.547  39.582  1.00  0.60           H
ATOM   3820 1HB  PHE A 256     -13.405   5.256  41.424  1.00  0.60           H
ATOM   3821 2HB  PHE A 256     -13.755   6.554  40.314  1.00  0.60           H
ATOM   3822  HD1 PHE A 256     -12.940   2.979  40.613  1.00  0.60           H
ATOM   3823  HD2 PHE A 256     -14.140   6.150  38.007  1.00  0.60           H
ATOM   3824  HE1 PHE A 256     -13.593   1.339  38.881  1.00  0.60           H
ATOM   3825  HE2 PHE A 256     -14.775   4.518  36.288  1.00  0.60           H
ATOM   3826  HZ  PHE A 256     -14.496   2.101  36.720  1.00  0.60           H
ATOM   3827  N   SER A 257     -11.049   8.365  41.297  1.00  0.59           N
ATOM   3828  CA  SER A 257     -10.928   9.314  42.395  1.00  0.59           C
ATOM   3829  C   SER A 257     -11.080  10.766  41.997  1.00  0.59           C
ATOM   3830  O   SER A 257     -10.771  11.167  40.872  1.00  0.59           O
ATOM   3831  CB  SER A 257      -9.601   9.115  43.108  1.00  0.59           C
ATOM   3832  OG  SER A 257      -8.505   9.493  42.323  1.00  0.59           O
ATOM   3833  H   SER A 257     -10.782   8.586  40.336  1.00  0.59           H
ATOM   3834  HA  SER A 257     -11.722   9.095  43.096  1.00  0.59           H
ATOM   3835 1HB  SER A 257      -9.600   9.671  44.039  1.00  0.59           H
ATOM   3836 2HB  SER A 257      -9.515   8.077  43.367  1.00  0.59           H
ATOM   3837  HG  SER A 257      -8.358  10.444  42.520  1.00  0.59           H
ATOM   3838  N   GLN A 258     -11.549  11.553  42.960  1.00  0.59           N
ATOM   3839  CA  GLN A 258     -11.771  12.982  42.785  1.00  0.59           C
ATOM   3840  C   GLN A 258     -12.666  13.291  41.575  1.00  0.59           C
ATOM   3841  O   GLN A 258     -12.532  14.353  40.972  1.00  0.59           O
ATOM   3842  CB  GLN A 258     -10.446  13.737  42.633  1.00  0.59           C
ATOM   3843  CG  GLN A 258      -9.553  13.797  43.896  1.00  0.59           C
ATOM   3844  CD  GLN A 258      -8.707  12.545  44.141  1.00  0.59           C
ATOM   3845  OE1 GLN A 258      -8.042  12.040  43.223  1.00  0.59           O
ATOM   3846  NE2 GLN A 258      -8.708  12.058  45.382  1.00  0.59           N
ATOM   3847  H   GLN A 258     -11.779  11.114  43.856  1.00  0.59           H
ATOM   3848  HA  GLN A 258     -12.273  13.360  43.672  1.00  0.59           H
ATOM   3849 1HB  GLN A 258      -9.856  13.301  41.832  1.00  0.59           H
ATOM   3850 2HB  GLN A 258     -10.660  14.765  42.340  1.00  0.59           H
ATOM   3851 1HG  GLN A 258      -8.877  14.648  43.800  1.00  0.59           H
ATOM   3852 2HG  GLN A 258     -10.202  13.935  44.763  1.00  0.59           H
ATOM   3853 1HE2 GLN A 258      -8.163  11.246  45.611  1.00  0.59           H
ATOM   3854 2HE2 GLN A 258      -9.254  12.507  46.090  1.00  0.59           H
ATOM   3855  N   ASN A 259     -13.582  12.382  41.224  1.00  0.61           N
ATOM   3856  CA  ASN A 259     -14.429  12.584  40.056  1.00  0.61           C
ATOM   3857  C   ASN A 259     -15.701  13.298  40.450  1.00  0.61           C
ATOM   3858  O   ASN A 259     -16.102  13.253  41.620  1.00  0.61           O
ATOM   3859  CB  ASN A 259     -14.756  11.262  39.370  1.00  0.61           C
ATOM   3860  CG  ASN A 259     -13.534  10.565  38.784  1.00  0.61           C
ATOM   3861  OD1 ASN A 259     -12.631  11.184  38.198  1.00  0.61           O
ATOM   3862  ND2 ASN A 259     -13.512   9.264  38.912  1.00  0.61           N
ATOM   3863  H   ASN A 259     -13.682  11.525  41.764  1.00  0.61           H
ATOM   3864  HA  ASN A 259     -13.907  13.227  39.344  1.00  0.61           H
ATOM   3865 1HB  ASN A 259     -15.235  10.590  40.082  1.00  0.61           H
ATOM   3866 2HB  ASN A 259     -15.469  11.447  38.564  1.00  0.61           H
ATOM   3867 1HD2 ASN A 259     -12.732   8.742  38.540  1.00  0.61           H
ATOM   3868 2HD2 ASN A 259     -14.270   8.796  39.364  1.00  0.61           H
ATOM   3869  N   HIS A 260     -16.341  13.934  39.471  1.00  0.63           N
ATOM   3870  CA  HIS A 260     -17.576  14.647  39.720  1.00  0.63           C
ATOM   3871  C   HIS A 260     -18.658  14.367  38.673  1.00  0.63           C
ATOM   3872  O   HIS A 260     -18.428  14.464  37.464  1.00  0.63           O
ATOM   3873  CB  HIS A 260     -17.289  16.147  39.752  1.00  0.63           C
ATOM   3874  CG  HIS A 260     -16.291  16.553  40.785  1.00  0.63           C
ATOM   3875  ND1 HIS A 260     -16.634  16.821  42.091  1.00  0.63           N
ATOM   3876  CD2 HIS A 260     -14.948  16.712  40.706  1.00  0.63           C
ATOM   3877  CE1 HIS A 260     -15.546  17.126  42.775  1.00  0.63           C
ATOM   3878  NE2 HIS A 260     -14.510  17.069  41.958  1.00  0.63           N
ATOM   3879  H   HIS A 260     -15.940  13.935  38.535  1.00  0.63           H
ATOM   3880  HA  HIS A 260     -17.953  14.357  40.684  1.00  0.63           H
ATOM   3881 1HB  HIS A 260     -16.909  16.454  38.784  1.00  0.63           H
ATOM   3882 2HB  HIS A 260     -18.217  16.691  39.930  1.00  0.63           H
ATOM   3883  HD2 HIS A 260     -14.329  16.571  39.816  1.00  0.63           H
ATOM   3884  HE1 HIS A 260     -15.512  17.378  43.833  1.00  0.63           H
ATOM   3885  HE2 HIS A 260     -13.548  17.248  42.205  1.00  0.63           H
ATOM   3886  N   ALA A 261     -19.842  14.004  39.148  1.00  0.65           N
ATOM   3887  CA  ALA A 261     -20.991  13.775  38.266  1.00  0.65           C
ATOM   3888  C   ALA A 261     -22.113  14.704  38.689  1.00  0.65           C
ATOM   3889  O   ALA A 261     -22.782  14.431  39.683  1.00  0.65           O
ATOM   3890  CB  ALA A 261     -21.427  12.327  38.325  1.00  0.65           C
ATOM   3891  H   ALA A 261     -19.942  13.922  40.163  1.00  0.65           H
ATOM   3892  HA  ALA A 261     -20.707  14.027  37.243  1.00  0.65           H
ATOM   3893 1HB  ALA A 261     -22.278  12.181  37.659  1.00  0.65           H
ATOM   3894 2HB  ALA A 261     -20.613  11.689  38.023  1.00  0.65           H
ATOM   3895 3HB  ALA A 261     -21.716  12.075  39.341  1.00  0.65           H
ATOM   3896  N   ASN A 262     -22.332  15.785  37.949  1.00  0.66           N
ATOM   3897  CA  ASN A 262     -23.301  16.790  38.389  1.00  0.66           C
ATOM   3898  C   ASN A 262     -24.761  16.349  38.518  1.00  0.66           C
ATOM   3899  O   ASN A 262     -25.506  16.944  39.290  1.00  0.66           O
ATOM   3900  CB  ASN A 262     -23.270  17.988  37.500  1.00  0.66           C
ATOM   3901  CG  ASN A 262     -22.101  18.898  37.703  1.00  0.66           C
ATOM   3902  OD1 ASN A 262     -21.347  18.847  38.690  1.00  0.66           O
ATOM   3903  ND2 ASN A 262     -21.971  19.784  36.766  1.00  0.66           N
ATOM   3904  H   ASN A 262     -21.790  15.951  37.095  1.00  0.66           H
ATOM   3905  HA  ASN A 262     -22.981  17.115  39.373  1.00  0.66           H
ATOM   3906 1HB  ASN A 262     -23.225  17.613  36.500  1.00  0.66           H
ATOM   3907 2HB  ASN A 262     -24.196  18.553  37.599  1.00  0.66           H
ATOM   3908 1HD2 ASN A 262     -21.237  20.458  36.796  1.00  0.66           H
ATOM   3909 2HD2 ASN A 262     -22.638  19.755  35.992  1.00  0.66           H
ATOM   3910  N   LYS A 263     -25.197  15.382  37.722  1.00  0.67           N
ATOM   3911  CA  LYS A 263     -26.593  14.960  37.794  1.00  0.67           C
ATOM   3912  C   LYS A 263     -26.729  13.455  37.680  1.00  0.67           C
ATOM   3913  O   LYS A 263     -25.964  12.836  36.940  1.00  0.67           O
ATOM   3914  CB  LYS A 263     -27.405  15.597  36.656  1.00  0.67           C
ATOM   3915  CG  LYS A 263     -27.501  17.120  36.665  1.00  0.67           C
ATOM   3916  CD  LYS A 263     -28.377  17.610  35.529  1.00  0.67           C
ATOM   3917  CE  LYS A 263     -28.421  19.141  35.458  1.00  0.67           C
ATOM   3918  NZ  LYS A 263     -29.184  19.763  36.608  1.00  0.67           N
ATOM   3919  H   LYS A 263     -24.554  14.925  37.092  1.00  0.67           H
ATOM   3920  HA  LYS A 263     -27.005  15.260  38.758  1.00  0.67           H
ATOM   3921 1HB  LYS A 263     -26.976  15.301  35.705  1.00  0.67           H
ATOM   3922 2HB  LYS A 263     -28.422  15.204  36.686  1.00  0.67           H
ATOM   3923 1HG  LYS A 263     -27.914  17.458  37.620  1.00  0.67           H
ATOM   3924 2HG  LYS A 263     -26.512  17.555  36.542  1.00  0.67           H
ATOM   3925 1HD  LYS A 263     -28.001  17.214  34.584  1.00  0.67           H
ATOM   3926 2HD  LYS A 263     -29.391  17.237  35.678  1.00  0.67           H
ATOM   3927 1HE  LYS A 263     -27.400  19.523  35.464  1.00  0.67           H
ATOM   3928 2HE  LYS A 263     -28.900  19.429  34.524  1.00  0.67           H
ATOM   3929 1HZ  LYS A 263     -29.187  20.762  36.505  1.00  0.67           H
ATOM   3930 2HZ  LYS A 263     -30.134  19.426  36.610  1.00  0.67           H
ATOM   3931 3HZ  LYS A 263     -28.766  19.538  37.528  1.00  0.67           H
ATOM   3932  N   LYS A 264     -27.706  12.877  38.395  1.00  0.67           N
ATOM   3933  CA  LYS A 264     -28.083  11.466  38.241  1.00  0.67           C
ATOM   3934  C   LYS A 264     -26.906  10.582  37.897  1.00  0.67           C
ATOM   3935  O   LYS A 264     -26.830  10.084  36.776  1.00  0.67           O
ATOM   3936  CB  LYS A 264     -29.161  11.298  37.177  1.00  0.67           C
ATOM   3937  CG  LYS A 264     -30.462  12.019  37.485  1.00  0.67           C
ATOM   3938  CD  LYS A 264     -31.518  11.740  36.427  1.00  0.67           C
ATOM   3939  CE  LYS A 264     -32.820  12.469  36.744  1.00  0.67           C
ATOM   3940  NZ  LYS A 264     -33.868  12.217  35.716  1.00  0.67           N
ATOM   3941  H   LYS A 264     -28.234  13.448  39.045  1.00  0.67           H
ATOM   3942  HA  LYS A 264     -28.483  11.121  39.198  1.00  0.67           H
ATOM   3943 1HB  LYS A 264     -28.786  11.661  36.221  1.00  0.67           H
ATOM   3944 2HB  LYS A 264     -29.386  10.236  37.056  1.00  0.67           H
ATOM   3945 1HG  LYS A 264     -30.833  11.693  38.460  1.00  0.67           H
ATOM   3946 2HG  LYS A 264     -30.277  13.092  37.527  1.00  0.67           H
ATOM   3947 1HD  LYS A 264     -31.151  12.074  35.453  1.00  0.67           H
ATOM   3948 2HD  LYS A 264     -31.710  10.668  36.376  1.00  0.67           H
ATOM   3949 1HE  LYS A 264     -33.189  12.135  37.713  1.00  0.67           H
ATOM   3950 2HE  LYS A 264     -32.623  13.540  36.790  1.00  0.67           H
ATOM   3951 1HZ  LYS A 264     -34.710  12.719  35.964  1.00  0.67           H
ATOM   3952 2HZ  LYS A 264     -33.539  12.535  34.816  1.00  0.67           H
ATOM   3953 3HZ  LYS A 264     -34.067  11.228  35.672  1.00  0.67           H
ATOM   3954  N   GLY A 265     -25.957  10.429  38.804  1.00  0.66           N
ATOM   3955  CA  GLY A 265     -24.752   9.760  38.343  1.00  0.66           C
ATOM   3956  C   GLY A 265     -23.771   9.345  39.409  1.00  0.66           C
ATOM   3957  O   GLY A 265     -24.147   9.042  40.543  1.00  0.66           O
ATOM   3958  H   GLY A 265     -26.072  10.822  39.742  1.00  0.66           H
ATOM   3959 1HA  GLY A 265     -25.032   8.886  37.758  1.00  0.66           H
ATOM   3960 2HA  GLY A 265     -24.256  10.437  37.659  1.00  0.66           H
ATOM   3961  N   GLY A 266     -22.517   9.234  39.011  1.00  0.64           N
ATOM   3962  CA  GLY A 266     -21.502   8.743  39.934  1.00  0.64           C
ATOM   3963  C   GLY A 266     -20.182   8.445  39.269  1.00  0.64           C
ATOM   3964  O   GLY A 266     -19.938   8.874  38.154  1.00  0.64           O
ATOM   3965  H   GLY A 266     -22.292   9.510  38.051  1.00  0.64           H
ATOM   3966 1HA  GLY A 266     -21.351   9.467  40.732  1.00  0.64           H
ATOM   3967 2HA  GLY A 266     -21.874   7.824  40.384  1.00  0.64           H
ATOM   3968  N   ALA A 267     -19.272   7.771  39.971  1.00  0.63           N
ATOM   3969  CA  ALA A 267     -18.009   7.441  39.306  1.00  0.63           C
ATOM   3970  C   ALA A 267     -18.341   6.495  38.156  1.00  0.63           C
ATOM   3971  O   ALA A 267     -17.920   6.693  37.015  1.00  0.63           O
ATOM   3972  CB  ALA A 267     -17.018   6.809  40.258  1.00  0.63           C
ATOM   3973  H   ALA A 267     -19.507   7.428  40.905  1.00  0.63           H
ATOM   3974  HA  ALA A 267     -17.580   8.354  38.899  1.00  0.63           H
ATOM   3975 1HB  ALA A 267     -16.108   6.585  39.721  1.00  0.63           H
ATOM   3976 2HB  ALA A 267     -16.807   7.498  41.065  1.00  0.63           H
ATOM   3977 3HB  ALA A 267     -17.416   5.894  40.663  1.00  0.63           H
ATOM   3978  N   ILE A 268     -19.200   5.534  38.455  1.00  0.62           N
ATOM   3979  CA  ILE A 268     -19.699   4.616  37.455  1.00  0.62           C
ATOM   3980  C   ILE A 268     -21.211   4.757  37.412  1.00  0.62           C
ATOM   3981  O   ILE A 268     -21.874   4.629  38.444  1.00  0.62           O
ATOM   3982  CB  ILE A 268     -19.365   3.152  37.775  1.00  0.62           C
ATOM   3983  CG1 ILE A 268     -17.870   2.908  37.872  1.00  0.62           C
ATOM   3984  CG2 ILE A 268     -19.943   2.267  36.678  1.00  0.62           C
ATOM   3985  CD1 ILE A 268     -17.559   1.538  38.440  1.00  0.62           C
ATOM   3986  H   ILE A 268     -19.497   5.439  39.427  1.00  0.62           H
ATOM   3987  HA  ILE A 268     -19.296   4.878  36.477  1.00  0.62           H
ATOM   3988  HB  ILE A 268     -19.808   2.884  38.727  1.00  0.62           H
ATOM   3989 1HG1 ILE A 268     -17.434   2.983  36.876  1.00  0.62           H
ATOM   3990 2HG1 ILE A 268     -17.414   3.665  38.505  1.00  0.62           H
ATOM   3991 1HG2 ILE A 268     -19.732   1.238  36.909  1.00  0.62           H
ATOM   3992 2HG2 ILE A 268     -21.018   2.411  36.621  1.00  0.62           H
ATOM   3993 3HG2 ILE A 268     -19.493   2.528  35.717  1.00  0.62           H
ATOM   3994 1HD1 ILE A 268     -16.488   1.390  38.489  1.00  0.62           H
ATOM   3995 2HD1 ILE A 268     -17.974   1.454  39.430  1.00  0.62           H
ATOM   3996 3HD1 ILE A 268     -17.995   0.783  37.819  1.00  0.62           H
ATOM   3997  N   TYR A 269     -21.748   5.015  36.235  1.00  0.62           N
ATOM   3998  CA  TYR A 269     -23.182   5.150  36.074  1.00  0.62           C
ATOM   3999  C   TYR A 269     -23.618   4.214  34.974  1.00  0.62           C
ATOM   4000  O   TYR A 269     -23.145   4.305  33.842  1.00  0.62           O
ATOM   4001  CB  TYR A 269     -23.562   6.607  35.768  1.00  0.62           C
ATOM   4002  CG  TYR A 269     -25.057   6.864  35.581  1.00  0.62           C
ATOM   4003  CD1 TYR A 269     -25.993   6.098  36.241  1.00  0.62           C
ATOM   4004  CD2 TYR A 269     -25.476   7.886  34.764  1.00  0.62           C
ATOM   4005  CE1 TYR A 269     -27.338   6.340  36.075  1.00  0.62           C
ATOM   4006  CE2 TYR A 269     -26.817   8.140  34.589  1.00  0.62           C
ATOM   4007  CZ  TYR A 269     -27.750   7.368  35.243  1.00  0.62           C
ATOM   4008  OH  TYR A 269     -29.093   7.618  35.074  1.00  0.62           O
ATOM   4009  H   TYR A 269     -21.140   5.137  35.424  1.00  0.62           H
ATOM   4010  HA  TYR A 269     -23.679   4.843  36.991  1.00  0.62           H
ATOM   4011 1HB  TYR A 269     -23.208   7.250  36.578  1.00  0.62           H
ATOM   4012 2HB  TYR A 269     -23.049   6.929  34.859  1.00  0.62           H
ATOM   4013  HD1 TYR A 269     -25.670   5.303  36.888  1.00  0.62           H
ATOM   4014  HD2 TYR A 269     -24.751   8.488  34.256  1.00  0.62           H
ATOM   4015  HE1 TYR A 269     -28.070   5.727  36.599  1.00  0.62           H
ATOM   4016  HE2 TYR A 269     -27.136   8.953  33.937  1.00  0.62           H
ATOM   4017  HH  TYR A 269     -29.201   8.393  34.517  1.00  0.62           H
ATOM   4018  N   ALA A 270     -24.454   3.260  35.311  1.00  0.63           N
ATOM   4019  CA  ALA A 270     -24.840   2.320  34.287  1.00  0.63           C
ATOM   4020  C   ALA A 270     -26.137   1.651  34.593  1.00  0.63           C
ATOM   4021  O   ALA A 270     -26.576   1.614  35.728  1.00  0.63           O
ATOM   4022  CB  ALA A 270     -23.765   1.252  34.107  1.00  0.63           C
ATOM   4023  H   ALA A 270     -24.809   3.204  36.269  1.00  0.63           H
ATOM   4024  HA  ALA A 270     -24.983   2.895  33.384  1.00  0.63           H
ATOM   4025 1HB  ALA A 270     -24.052   0.561  33.315  1.00  0.63           H
ATOM   4026 2HB  ALA A 270     -22.817   1.713  33.851  1.00  0.63           H
ATOM   4027 3HB  ALA A 270     -23.667   0.712  35.005  1.00  0.63           H
ATOM   4028  N   GLN A 271     -26.772   1.091  33.582  1.00  0.63           N
ATOM   4029  CA  GLN A 271     -27.964   0.321  33.919  1.00  0.63           C
ATOM   4030  C   GLN A 271     -27.512  -0.876  34.762  1.00  0.63           C
ATOM   4031  O   GLN A 271     -28.109  -1.159  35.814  1.00  0.63           O
ATOM   4032  CB  GLN A 271     -28.731  -0.124  32.676  1.00  0.63           C
ATOM   4033  CG  GLN A 271     -29.402   1.017  31.920  1.00  0.63           C
ATOM   4034  CD  GLN A 271     -30.074   0.559  30.630  1.00  0.63           C
ATOM   4035  OE1 GLN A 271     -29.684  -0.445  30.030  1.00  0.63           O
ATOM   4036  NE2 GLN A 271     -31.091   1.297  30.201  1.00  0.63           N
ATOM   4037  H   GLN A 271     -26.383   1.174  32.640  1.00  0.63           H
ATOM   4038  HA  GLN A 271     -28.627   0.937  34.526  1.00  0.63           H
ATOM   4039 1HB  GLN A 271     -28.073  -0.635  31.997  1.00  0.63           H
ATOM   4040 2HB  GLN A 271     -29.508  -0.833  32.967  1.00  0.63           H
ATOM   4041 1HG  GLN A 271     -30.161   1.464  32.562  1.00  0.63           H
ATOM   4042 2HG  GLN A 271     -28.645   1.758  31.665  1.00  0.63           H
ATOM   4043 1HE2 GLN A 271     -31.573   1.045  29.361  1.00  0.63           H
ATOM   4044 2HE2 GLN A 271     -31.378   2.104  30.718  1.00  0.63           H
ATOM   4045  N   TYR A 272     -26.370  -1.468  34.359  1.00  0.64           N
ATOM   4046  CA  TYR A 272     -25.741  -2.586  35.064  1.00  0.64           C
ATOM   4047  C   TYR A 272     -24.226  -2.422  35.267  1.00  0.64           C
ATOM   4048  O   TYR A 272     -23.486  -2.137  34.317  1.00  0.64           O
ATOM   4049  CB  TYR A 272     -26.013  -3.896  34.324  1.00  0.64           C
ATOM   4050  CG  TYR A 272     -25.368  -5.155  34.942  1.00  0.64           C
ATOM   4051  CD1 TYR A 272     -25.840  -5.672  36.134  1.00  0.64           C
ATOM   4052  CD2 TYR A 272     -24.347  -5.810  34.279  1.00  0.64           C
ATOM   4053  CE1 TYR A 272     -25.309  -6.830  36.666  1.00  0.64           C
ATOM   4054  CE2 TYR A 272     -23.812  -6.972  34.796  1.00  0.64           C
ATOM   4055  CZ  TYR A 272     -24.294  -7.490  35.987  1.00  0.64           C
ATOM   4056  OH  TYR A 272     -23.775  -8.671  36.498  1.00  0.64           O
ATOM   4057  H   TYR A 272     -25.983  -1.175  33.462  1.00  0.64           H
ATOM   4058  HA  TYR A 272     -26.196  -2.652  36.038  1.00  0.64           H
ATOM   4059 1HB  TYR A 272     -27.089  -4.060  34.277  1.00  0.64           H
ATOM   4060 2HB  TYR A 272     -25.653  -3.804  33.296  1.00  0.64           H
ATOM   4061  HD1 TYR A 272     -26.624  -5.169  36.644  1.00  0.64           H
ATOM   4062  HD2 TYR A 272     -23.977  -5.416  33.347  1.00  0.64           H
ATOM   4063  HE1 TYR A 272     -25.696  -7.227  37.606  1.00  0.64           H
ATOM   4064  HE2 TYR A 272     -23.014  -7.486  34.260  1.00  0.64           H
ATOM   4065  HH  TYR A 272     -24.343  -8.986  37.209  1.00  0.64           H
ATOM   4066  N   VAL A 273     -23.785  -2.605  36.518  1.00  0.66           N
ATOM   4067  CA  VAL A 273     -22.356  -2.551  36.870  1.00  0.66           C
ATOM   4068  C   VAL A 273     -21.856  -3.846  37.473  1.00  0.66           C
ATOM   4069  O   VAL A 273     -22.386  -4.312  38.483  1.00  0.66           O
ATOM   4070  CB  VAL A 273     -22.058  -1.433  37.885  1.00  0.66           C
ATOM   4071  CG1 VAL A 273     -20.558  -1.436  38.285  1.00  0.66           C
ATOM   4072  CG2 VAL A 273     -22.457  -0.128  37.281  1.00  0.66           C
ATOM   4073  H   VAL A 273     -24.485  -2.796  37.238  1.00  0.66           H
ATOM   4074  HA  VAL A 273     -21.783  -2.360  35.960  1.00  0.66           H
ATOM   4075  HB  VAL A 273     -22.638  -1.596  38.786  1.00  0.66           H
ATOM   4076 1HG1 VAL A 273     -20.366  -0.639  39.003  1.00  0.66           H
ATOM   4077 2HG1 VAL A 273     -20.296  -2.394  38.738  1.00  0.66           H
ATOM   4078 3HG1 VAL A 273     -19.951  -1.281  37.405  1.00  0.66           H
ATOM   4079 1HG2 VAL A 273     -22.280   0.676  37.964  1.00  0.66           H
ATOM   4080 2HG2 VAL A 273     -21.880   0.033  36.374  1.00  0.66           H
ATOM   4081 3HG2 VAL A 273     -23.513  -0.165  37.046  1.00  0.66           H
ATOM   4082  N   ASN A 274     -20.791  -4.372  36.898  1.00  0.68           N
ATOM   4083  CA  ASN A 274     -20.189  -5.602  37.366  1.00  0.68           C
ATOM   4084  C   ASN A 274     -18.685  -5.494  37.599  1.00  0.68           C
ATOM   4085  O   ASN A 274     -17.913  -5.167  36.690  1.00  0.68           O
ATOM   4086  CB  ASN A 274     -20.513  -6.737  36.421  1.00  0.68           C
ATOM   4087  CG  ASN A 274     -19.955  -8.039  36.845  1.00  0.68           C
ATOM   4088  OD1 ASN A 274     -18.758  -8.094  37.027  1.00  0.68           O
ATOM   4089  ND2 ASN A 274     -20.754  -9.071  36.992  1.00  0.68           N
ATOM   4090  H   ASN A 274     -20.413  -3.932  36.062  1.00  0.68           H
ATOM   4091  HA  ASN A 274     -20.638  -5.840  38.318  1.00  0.68           H
ATOM   4092 1HB  ASN A 274     -21.573  -6.833  36.370  1.00  0.68           H
ATOM   4093 2HB  ASN A 274     -20.156  -6.489  35.438  1.00  0.68           H
ATOM   4094 1HD2 ASN A 274     -20.356  -9.986  37.269  1.00  0.68           H
ATOM   4095 2HD2 ASN A 274     -21.743  -8.966  36.823  1.00  0.68           H
ATOM   4096  N   LEU A 275     -18.296  -5.661  38.854  1.00  0.69           N
ATOM   4097  CA  LEU A 275     -16.889  -5.644  39.218  1.00  0.69           C
ATOM   4098  C   LEU A 275     -16.590  -7.069  39.688  1.00  0.69           C
ATOM   4099  O   LEU A 275     -16.772  -7.342  40.878  1.00  0.69           O
ATOM   4100  CB  LEU A 275     -16.624  -4.674  40.382  1.00  0.69           C
ATOM   4101  CG  LEU A 275     -17.088  -3.173  40.256  1.00  0.69           C
ATOM   4102  CD1 LEU A 275     -16.797  -2.460  41.590  1.00  0.69           C
ATOM   4103  CD2 LEU A 275     -16.387  -2.469  39.106  1.00  0.69           C
ATOM   4104  H   LEU A 275     -19.003  -5.917  39.544  1.00  0.69           H
ATOM   4105  HA  LEU A 275     -16.270  -5.410  38.352  1.00  0.69           H
ATOM   4106 1HB  LEU A 275     -17.102  -5.078  41.252  1.00  0.69           H
ATOM   4107 2HB  LEU A 275     -15.556  -4.665  40.566  1.00  0.69           H
ATOM   4108  HG  LEU A 275     -18.167  -3.144  40.089  1.00  0.69           H
ATOM   4109 1HD1 LEU A 275     -17.136  -1.441  41.525  1.00  0.69           H
ATOM   4110 2HD1 LEU A 275     -17.310  -2.956  42.398  1.00  0.69           H
ATOM   4111 3HD1 LEU A 275     -15.739  -2.471  41.793  1.00  0.69           H
ATOM   4112 1HD2 LEU A 275     -16.731  -1.435  39.050  1.00  0.69           H
ATOM   4113 2HD2 LEU A 275     -15.308  -2.484  39.265  1.00  0.69           H
ATOM   4114 3HD2 LEU A 275     -16.628  -2.979  38.175  1.00  0.69           H
ATOM   4115  N   GLU A 276     -16.139  -7.965  38.803  1.00  0.71           N
ATOM   4116  CA  GLU A 276     -16.013  -9.376  39.185  1.00  0.71           C
ATOM   4117  C   GLU A 276     -14.637 -10.017  39.005  1.00  0.71           C
ATOM   4118  O   GLU A 276     -14.016  -9.935  37.943  1.00  0.71           O
ATOM   4119  CB  GLU A 276     -17.075 -10.185  38.414  1.00  0.71           C
ATOM   4120  CG  GLU A 276     -17.054 -11.652  38.597  1.00  0.71           C
ATOM   4121  CD  GLU A 276     -18.184 -12.421  37.917  1.00  0.71           C
ATOM   4122  OE1 GLU A 276     -19.230 -11.859  37.587  1.00  0.71           O
ATOM   4123  OE2 GLU A 276     -17.967 -13.603  37.694  1.00  0.71           O
ATOM   4124  H   GLU A 276     -15.985  -7.711  37.822  1.00  0.71           H
ATOM   4125  HA  GLU A 276     -16.252  -9.448  40.244  1.00  0.71           H
ATOM   4126 1HB  GLU A 276     -18.062  -9.846  38.719  1.00  0.71           H
ATOM   4127 2HB  GLU A 276     -16.977 -10.005  37.359  1.00  0.71           H
ATOM   4128 1HG  GLU A 276     -16.144 -11.965  38.122  1.00  0.71           H
ATOM   4129 2HG  GLU A 276     -17.007 -11.905  39.648  1.00  0.71           H
ATOM   4130  N   GLN A 277     -14.217 -10.737  40.053  1.00  0.73           N
ATOM   4131  CA  GLN A 277     -12.970 -11.512  40.080  1.00  0.73           C
ATOM   4132  C   GLN A 277     -11.728 -10.677  39.885  1.00  0.73           C
ATOM   4133  O   GLN A 277     -10.792 -11.085  39.197  1.00  0.73           O
ATOM   4134  CB  GLN A 277     -12.968 -12.597  38.993  1.00  0.73           C
ATOM   4135  CG  GLN A 277     -14.009 -13.699  39.119  1.00  0.73           C
ATOM   4136  CD  GLN A 277     -13.993 -14.590  37.881  1.00  0.73           C
ATOM   4137  OE1 GLN A 277     -12.911 -15.011  37.428  1.00  0.73           O
ATOM   4138  NE2 GLN A 277     -15.171 -14.864  37.307  1.00  0.73           N
ATOM   4139  H   GLN A 277     -14.773 -10.693  40.908  1.00  0.73           H
ATOM   4140  HA  GLN A 277     -12.897 -11.986  41.052  1.00  0.73           H
ATOM   4141 1HB  GLN A 277     -13.086 -12.153  38.014  1.00  0.73           H
ATOM   4142 2HB  GLN A 277     -11.995 -13.085  38.995  1.00  0.73           H
ATOM   4143 1HG  GLN A 277     -13.738 -14.321  39.961  1.00  0.73           H
ATOM   4144 2HG  GLN A 277     -14.983 -13.312  39.283  1.00  0.73           H
ATOM   4145 1HE2 GLN A 277     -15.213 -15.435  36.491  1.00  0.73           H
ATOM   4146 2HE2 GLN A 277     -16.055 -14.472  37.676  1.00  0.73           H
ATOM   4147  N   ASN A 278     -11.699  -9.525  40.523  1.00  0.73           N
ATOM   4148  CA  ASN A 278     -10.537  -8.663  40.446  1.00  0.73           C
ATOM   4149  C   ASN A 278      -9.543  -9.063  41.520  1.00  0.73           C
ATOM   4150  O   ASN A 278      -9.870  -9.166  42.709  1.00  0.73           O
ATOM   4151  CB  ASN A 278     -10.949  -7.216  40.471  1.00  0.73           C
ATOM   4152  CG  ASN A 278     -11.695  -6.894  39.197  1.00  0.73           C
ATOM   4153  OD1 ASN A 278     -11.214  -7.144  38.074  1.00  0.73           O
ATOM   4154  ND2 ASN A 278     -12.873  -6.382  39.336  1.00  0.73           N
ATOM   4155  H   ASN A 278     -12.505  -9.248  41.066  1.00  0.73           H
ATOM   4156  HA  ASN A 278     -10.039  -8.832  39.489  1.00  0.73           H
ATOM   4157 1HB  ASN A 278     -11.591  -7.023  41.332  1.00  0.73           H
ATOM   4158 2HB  ASN A 278     -10.065  -6.574  40.554  1.00  0.73           H
ATOM   4159 1HD2 ASN A 278     -13.409  -6.164  38.508  1.00  0.73           H
ATOM   4160 2HD2 ASN A 278     -13.242  -6.211  40.249  1.00  0.73           H
ATOM   4161  N   GLN A 279      -8.334  -9.398  41.055  1.00  0.73           N
ATOM   4162  CA  GLN A 279      -7.275  -9.961  41.892  1.00  0.73           C
ATOM   4163  C   GLN A 279      -6.614  -8.921  42.771  1.00  0.73           C
ATOM   4164  O   GLN A 279      -5.968  -9.255  43.767  1.00  0.73           O
ATOM   4165  CB  GLN A 279      -6.220 -10.612  41.011  1.00  0.73           C
ATOM   4166  CG  GLN A 279      -6.708 -11.822  40.226  1.00  0.73           C
ATOM   4167  CD  GLN A 279      -5.629 -12.405  39.313  1.00  0.73           C
ATOM   4168  OE1 GLN A 279      -4.430 -12.179  39.507  1.00  0.73           O
ATOM   4169  NE2 GLN A 279      -6.055 -13.166  38.309  1.00  0.73           N
ATOM   4170  H   GLN A 279      -8.134  -9.235  40.066  1.00  0.73           H
ATOM   4171  HA  GLN A 279      -7.715 -10.716  42.541  1.00  0.73           H
ATOM   4172 1HB  GLN A 279      -5.848  -9.882  40.327  1.00  0.73           H
ATOM   4173 2HB  GLN A 279      -5.382 -10.930  41.630  1.00  0.73           H
ATOM   4174 1HG  GLN A 279      -7.026 -12.593  40.926  1.00  0.73           H
ATOM   4175 2HG  GLN A 279      -7.555 -11.510  39.604  1.00  0.73           H
ATOM   4176 1HE2 GLN A 279      -5.397 -13.580  37.678  1.00  0.73           H
ATOM   4177 2HE2 GLN A 279      -7.035 -13.323  38.185  1.00  0.73           H
ATOM   4178  N   ASP A 280      -6.756  -7.666  42.379  1.00  0.71           N
ATOM   4179  CA  ASP A 280      -6.201  -6.556  43.120  1.00  0.71           C
ATOM   4180  C   ASP A 280      -7.368  -5.739  43.616  1.00  0.71           C
ATOM   4181  O   ASP A 280      -8.524  -6.128  43.446  1.00  0.71           O
ATOM   4182  CB  ASP A 280      -5.235  -5.723  42.278  1.00  0.71           C
ATOM   4183  CG  ASP A 280      -4.135  -4.895  43.121  1.00  0.71           C
ATOM   4184  OD1 ASP A 280      -4.497  -4.219  44.081  1.00  0.71           O
ATOM   4185  OD2 ASP A 280      -2.973  -4.986  42.801  1.00  0.71           O
ATOM   4186  H   ASP A 280      -7.290  -7.482  41.543  1.00  0.71           H
ATOM   4187  HA  ASP A 280      -5.648  -6.928  43.970  1.00  0.71           H
ATOM   4188 1HB  ASP A 280      -4.722  -6.369  41.576  1.00  0.71           H
ATOM   4189 2HB  ASP A 280      -5.823  -5.029  41.702  1.00  0.71           H
ATOM   4190  N   THR A 281      -7.067  -4.627  44.228  1.00  0.69           N
ATOM   4191  CA  THR A 281      -8.056  -3.788  44.822  1.00  0.69           C
ATOM   4192  C   THR A 281      -8.765  -2.855  43.865  1.00  0.69           C
ATOM   4193  O   THR A 281      -8.260  -2.537  42.781  1.00  0.69           O
ATOM   4194  CB  THR A 281      -7.341  -2.983  45.909  1.00  0.69           C
ATOM   4195  OG1 THR A 281      -6.296  -2.208  45.297  1.00  0.69           O
ATOM   4196  CG2 THR A 281      -6.728  -3.933  46.913  1.00  0.69           C
ATOM   4197  H   THR A 281      -6.094  -4.360  44.322  1.00  0.69           H
ATOM   4198  HA  THR A 281      -8.801  -4.435  45.276  1.00  0.69           H
ATOM   4199  HB  THR A 281      -8.049  -2.318  46.405  1.00  0.69           H
ATOM   4200  HG1 THR A 281      -5.644  -2.844  44.865  1.00  0.69           H
ATOM   4201 1HG2 THR A 281      -6.210  -3.370  47.686  1.00  0.69           H
ATOM   4202 2HG2 THR A 281      -7.507  -4.522  47.356  1.00  0.69           H
ATOM   4203 3HG2 THR A 281      -6.019  -4.589  46.404  1.00  0.69           H
ATOM   4204  N   ILE A 282      -9.920  -2.389  44.312  1.00  0.67           N
ATOM   4205  CA  ILE A 282     -10.677  -1.383  43.585  1.00  0.67           C
ATOM   4206  C   ILE A 282     -10.986  -0.260  44.537  1.00  0.67           C
ATOM   4207  O   ILE A 282     -11.521  -0.503  45.619  1.00  0.67           O
ATOM   4208  CB  ILE A 282     -12.000  -1.902  42.996  1.00  0.67           C
ATOM   4209  CG1 ILE A 282     -11.761  -3.042  42.072  1.00  0.67           C
ATOM   4210  CG2 ILE A 282     -12.738  -0.775  42.266  1.00  0.67           C
ATOM   4211  CD1 ILE A 282     -13.016  -3.611  41.559  1.00  0.67           C
ATOM   4212  H   ILE A 282     -10.236  -2.740  45.218  1.00  0.67           H
ATOM   4213  HA  ILE A 282     -10.069  -0.991  42.775  1.00  0.67           H
ATOM   4214  HB  ILE A 282     -12.615  -2.253  43.777  1.00  0.67           H
ATOM   4215 1HG1 ILE A 282     -11.148  -2.723  41.258  1.00  0.67           H
ATOM   4216 2HG1 ILE A 282     -11.231  -3.831  42.607  1.00  0.67           H
ATOM   4217 1HG2 ILE A 282     -13.675  -1.150  41.870  1.00  0.67           H
ATOM   4218 2HG2 ILE A 282     -12.936   0.033  42.961  1.00  0.67           H
ATOM   4219 3HG2 ILE A 282     -12.133  -0.398  41.454  1.00  0.67           H
ATOM   4220 1HD1 ILE A 282     -12.784  -4.414  40.921  1.00  0.67           H
ATOM   4221 2HD1 ILE A 282     -13.632  -3.961  42.383  1.00  0.67           H
ATOM   4222 3HD1 ILE A 282     -13.547  -2.847  41.000  1.00  0.67           H
ATOM   4223  N   ARG A 283     -10.658   0.954  44.156  1.00  0.65           N
ATOM   4224  CA  ARG A 283     -10.933   2.064  45.036  1.00  0.65           C
ATOM   4225  C   ARG A 283     -11.738   3.160  44.383  1.00  0.65           C
ATOM   4226  O   ARG A 283     -11.470   3.571  43.252  1.00  0.65           O
ATOM   4227  CB  ARG A 283      -9.635   2.662  45.556  1.00  0.65           C
ATOM   4228  CG  ARG A 283      -8.809   1.749  46.445  1.00  0.65           C
ATOM   4229  CD  ARG A 283      -7.573   2.422  46.941  1.00  0.65           C
ATOM   4230  NE  ARG A 283      -7.873   3.531  47.857  1.00  0.65           N
ATOM   4231  CZ  ARG A 283      -8.104   3.401  49.179  1.00  0.65           C
ATOM   4232  NH1 ARG A 283      -8.085   2.212  49.748  1.00  0.65           N
ATOM   4233  NH2 ARG A 283      -8.348   4.478  49.901  1.00  0.65           N
ATOM   4234  H   ARG A 283     -10.206   1.096  43.256  1.00  0.65           H
ATOM   4235  HA  ARG A 283     -11.501   1.698  45.887  1.00  0.65           H
ATOM   4236 1HB  ARG A 283      -9.011   2.913  44.711  1.00  0.65           H
ATOM   4237 2HB  ARG A 283      -9.847   3.585  46.103  1.00  0.65           H
ATOM   4238 1HG  ARG A 283      -9.403   1.435  47.297  1.00  0.65           H
ATOM   4239 2HG  ARG A 283      -8.507   0.867  45.875  1.00  0.65           H
ATOM   4240 1HD  ARG A 283      -6.955   1.698  47.471  1.00  0.65           H
ATOM   4241 2HD  ARG A 283      -7.016   2.823  46.094  1.00  0.65           H
ATOM   4242  HE  ARG A 283      -7.900   4.477  47.473  1.00  0.65           H
ATOM   4243 1HH1 ARG A 283      -7.898   1.389  49.193  1.00  0.65           H
ATOM   4244 2HH1 ARG A 283      -8.259   2.122  50.738  1.00  0.65           H
ATOM   4245 1HH2 ARG A 283      -8.349   5.408  49.445  1.00  0.65           H
ATOM   4246 2HH2 ARG A 283      -8.524   4.402  50.888  1.00  0.65           H
ATOM   4247  N   PHE A 284     -12.698   3.647  45.148  1.00  0.63           N
ATOM   4248  CA  PHE A 284     -13.524   4.781  44.800  1.00  0.63           C
ATOM   4249  C   PHE A 284     -13.321   5.801  45.907  1.00  0.63           C
ATOM   4250  O   PHE A 284     -13.777   5.573  47.033  1.00  0.63           O
ATOM   4251  CB  PHE A 284     -14.994   4.388  44.728  1.00  0.63           C
ATOM   4252  CG  PHE A 284     -15.343   3.356  43.709  1.00  0.63           C
ATOM   4253  CD1 PHE A 284     -15.231   2.002  44.000  1.00  0.63           C
ATOM   4254  CD2 PHE A 284     -15.807   3.731  42.467  1.00  0.63           C
ATOM   4255  CE1 PHE A 284     -15.580   1.059  43.060  1.00  0.63           C
ATOM   4256  CE2 PHE A 284     -16.149   2.802  41.539  1.00  0.63           C
ATOM   4257  CZ  PHE A 284     -16.034   1.461  41.827  1.00  0.63           C
ATOM   4258  H   PHE A 284     -12.864   3.193  46.045  1.00  0.63           H
ATOM   4259  HA  PHE A 284     -13.199   5.201  43.855  1.00  0.63           H
ATOM   4260 1HB  PHE A 284     -15.305   4.015  45.690  1.00  0.63           H
ATOM   4261 2HB  PHE A 284     -15.583   5.274  44.525  1.00  0.63           H
ATOM   4262  HD1 PHE A 284     -14.870   1.690  44.987  1.00  0.63           H
ATOM   4263  HD2 PHE A 284     -15.900   4.790  42.235  1.00  0.63           H
ATOM   4264  HE1 PHE A 284     -15.493  -0.003  43.296  1.00  0.63           H
ATOM   4265  HE2 PHE A 284     -16.508   3.126  40.570  1.00  0.63           H
ATOM   4266  HZ  PHE A 284     -16.306   0.722  41.080  1.00  0.63           H
ATOM   4267  N   GLU A 285     -12.623   6.892  45.613  1.00  0.61           N
ATOM   4268  CA  GLU A 285     -12.290   7.823  46.684  1.00  0.61           C
ATOM   4269  C   GLU A 285     -12.473   9.300  46.331  1.00  0.61           C
ATOM   4270  O   GLU A 285     -11.989   9.781  45.305  1.00  0.61           O
ATOM   4271  CB  GLU A 285     -10.858   7.524  47.148  1.00  0.61           C
ATOM   4272  CG  GLU A 285     -10.372   8.388  48.255  1.00  0.61           C
ATOM   4273  CD  GLU A 285      -8.999   8.044  48.792  1.00  0.61           C
ATOM   4274  OE1 GLU A 285      -8.430   7.068  48.348  1.00  0.61           O
ATOM   4275  OE2 GLU A 285      -8.511   8.773  49.654  1.00  0.61           O
ATOM   4276  H   GLU A 285     -12.296   7.038  44.656  1.00  0.61           H
ATOM   4277  HA  GLU A 285     -12.952   7.613  47.513  1.00  0.61           H
ATOM   4278 1HB  GLU A 285     -10.797   6.484  47.480  1.00  0.61           H
ATOM   4279 2HB  GLU A 285     -10.174   7.639  46.305  1.00  0.61           H
ATOM   4280 1HG  GLU A 285     -10.318   9.351  47.823  1.00  0.61           H
ATOM   4281 2HG  GLU A 285     -11.107   8.405  49.063  1.00  0.61           H
ATOM   4282  N   LYS A 286     -13.163  10.015  47.220  1.00  0.61           N
ATOM   4283  CA  LYS A 286     -13.479  11.440  47.054  1.00  0.61           C
ATOM   4284  C   LYS A 286     -14.284  11.713  45.781  1.00  0.61           C
ATOM   4285  O   LYS A 286     -14.084  12.733  45.123  1.00  0.61           O
ATOM   4286  CB  LYS A 286     -12.216  12.323  47.025  1.00  0.61           C
ATOM   4287  CG  LYS A 286     -11.677  12.823  48.399  1.00  0.61           C
ATOM   4288  CD  LYS A 286     -10.932  11.730  49.118  1.00  0.61           C
ATOM   4289  CE  LYS A 286     -10.156  12.191  50.347  1.00  0.61           C
ATOM   4290  NZ  LYS A 286      -9.737  11.021  51.205  1.00  0.61           N
ATOM   4291  H   LYS A 286     -13.520   9.520  48.046  1.00  0.61           H
ATOM   4292  HA  LYS A 286     -14.086  11.754  47.896  1.00  0.61           H
ATOM   4293 1HB  LYS A 286     -11.403  11.796  46.543  1.00  0.61           H
ATOM   4294 2HB  LYS A 286     -12.420  13.206  46.425  1.00  0.61           H
ATOM   4295 1HG  LYS A 286     -11.012  13.674  48.250  1.00  0.61           H
ATOM   4296 2HG  LYS A 286     -12.517  13.140  49.020  1.00  0.61           H
ATOM   4297 1HD  LYS A 286     -11.592  10.916  49.375  1.00  0.61           H
ATOM   4298 2HD  LYS A 286     -10.185  11.371  48.437  1.00  0.61           H
ATOM   4299 1HE  LYS A 286      -9.261  12.699  49.995  1.00  0.61           H
ATOM   4300 2HE  LYS A 286     -10.749  12.882  50.946  1.00  0.61           H
ATOM   4301 1HZ  LYS A 286      -9.199  11.340  51.986  1.00  0.61           H
ATOM   4302 2HZ  LYS A 286     -10.574  10.555  51.572  1.00  0.61           H
ATOM   4303 3HZ  LYS A 286      -9.184  10.330  50.653  1.00  0.61           H
ATOM   4304  N   ASN A 287     -15.201  10.818  45.439  1.00  0.62           N
ATOM   4305  CA  ASN A 287     -16.030  11.001  44.254  1.00  0.62           C
ATOM   4306  C   ASN A 287     -17.341  11.654  44.652  1.00  0.62           C
ATOM   4307  O   ASN A 287     -18.010  11.176  45.573  1.00  0.62           O
ATOM   4308  CB  ASN A 287     -16.264   9.681  43.554  1.00  0.62           C
ATOM   4309  CG  ASN A 287     -14.988   9.090  42.981  1.00  0.62           C
ATOM   4310  OD1 ASN A 287     -14.120   9.778  42.420  1.00  0.62           O
ATOM   4311  ND2 ASN A 287     -14.863   7.801  43.113  1.00  0.62           N
ATOM   4312  H   ASN A 287     -15.338   9.990  46.016  1.00  0.62           H
ATOM   4313  HA  ASN A 287     -15.525  11.680  43.566  1.00  0.62           H
ATOM   4314 1HB  ASN A 287     -16.704   8.967  44.250  1.00  0.62           H
ATOM   4315 2HB  ASN A 287     -16.979   9.828  42.740  1.00  0.62           H
ATOM   4316 1HD2 ASN A 287     -14.042   7.334  42.757  1.00  0.62           H
ATOM   4317 2HD2 ASN A 287     -15.577   7.276  43.574  1.00  0.62           H
ATOM   4318  N   THR A 288     -17.691  12.743  43.979  1.00  0.64           N
ATOM   4319  CA  THR A 288     -18.913  13.454  44.309  1.00  0.64           C
ATOM   4320  C   THR A 288     -19.945  13.474  43.200  1.00  0.64           C
ATOM   4321  O   THR A 288     -19.682  13.916  42.083  1.00  0.64           O
ATOM   4322  CB  THR A 288     -18.621  14.917  44.690  1.00  0.64           C
ATOM   4323  OG1 THR A 288     -17.776  14.960  45.854  1.00  0.64           O
ATOM   4324  CG2 THR A 288     -19.933  15.670  44.963  1.00  0.64           C
ATOM   4325  H   THR A 288     -17.097  13.071  43.214  1.00  0.64           H
ATOM   4326  HA  THR A 288     -19.362  12.971  45.171  1.00  0.64           H
ATOM   4327  HB  THR A 288     -18.104  15.400  43.871  1.00  0.64           H
ATOM   4328  HG1 THR A 288     -16.895  14.656  45.618  1.00  0.64           H
ATOM   4329 1HG2 THR A 288     -19.712  16.702  45.225  1.00  0.64           H
ATOM   4330 2HG2 THR A 288     -20.557  15.656  44.073  1.00  0.64           H
ATOM   4331 3HG2 THR A 288     -20.470  15.195  45.780  1.00  0.64           H
ATOM   4332  N   ALA A 289     -21.139  13.042  43.529  1.00  0.65           N
ATOM   4333  CA  ALA A 289     -22.233  13.147  42.603  1.00  0.65           C
ATOM   4334  C   ALA A 289     -23.096  14.268  43.131  1.00  0.65           C
ATOM   4335  O   ALA A 289     -23.151  14.482  44.342  1.00  0.65           O
ATOM   4336  CB  ALA A 289     -22.999  11.850  42.470  1.00  0.65           C
ATOM   4337  H   ALA A 289     -21.288  12.650  44.454  1.00  0.65           H
ATOM   4338  HA  ALA A 289     -21.849  13.429  41.632  1.00  0.65           H
ATOM   4339 1HB  ALA A 289     -23.819  12.004  41.766  1.00  0.65           H
ATOM   4340 2HB  ALA A 289     -22.343  11.071  42.100  1.00  0.65           H
ATOM   4341 3HB  ALA A 289     -23.395  11.556  43.425  1.00  0.65           H
ATOM   4342  N   LYS A 290     -23.744  14.998  42.257  1.00  0.67           N
ATOM   4343  CA  LYS A 290     -24.651  16.023  42.723  1.00  0.67           C
ATOM   4344  C   LYS A 290     -26.044  15.661  42.262  1.00  0.67           C
ATOM   4345  O   LYS A 290     -26.216  14.885  41.328  1.00  0.67           O
ATOM   4346  CB  LYS A 290     -24.212  17.404  42.254  1.00  0.67           C
ATOM   4347  CG  LYS A 290     -22.848  17.822  42.791  1.00  0.67           C
ATOM   4348  CD  LYS A 290     -22.457  19.211  42.322  1.00  0.67           C
ATOM   4349  CE  LYS A 290     -21.074  19.592  42.834  1.00  0.67           C
ATOM   4350  NZ  LYS A 290     -20.678  20.963  42.403  1.00  0.67           N
ATOM   4351  H   LYS A 290     -23.611  14.826  41.263  1.00  0.67           H
ATOM   4352  HA  LYS A 290     -24.651  16.031  43.806  1.00  0.67           H
ATOM   4353 1HB  LYS A 290     -24.167  17.432  41.202  1.00  0.67           H
ATOM   4354 2HB  LYS A 290     -24.946  18.145  42.558  1.00  0.67           H
ATOM   4355 1HG  LYS A 290     -22.862  17.794  43.881  1.00  0.67           H
ATOM   4356 2HG  LYS A 290     -22.095  17.115  42.437  1.00  0.67           H
ATOM   4357 1HD  LYS A 290     -22.453  19.238  41.229  1.00  0.67           H
ATOM   4358 2HD  LYS A 290     -23.183  19.939  42.683  1.00  0.67           H
ATOM   4359 1HE  LYS A 290     -21.072  19.548  43.922  1.00  0.67           H
ATOM   4360 2HE  LYS A 290     -20.342  18.876  42.450  1.00  0.67           H
ATOM   4361 1HZ  LYS A 290     -19.758  21.174  42.762  1.00  0.67           H
ATOM   4362 2HZ  LYS A 290     -20.662  21.020  41.393  1.00  0.67           H
ATOM   4363 3HZ  LYS A 290     -21.341  21.632  42.764  1.00  0.67           H
ATOM   4364  N   GLU A 291     -27.041  16.155  42.979  1.00  0.67           N
ATOM   4365  CA  GLU A 291     -28.439  15.876  42.668  1.00  0.67           C
ATOM   4366  C   GLU A 291     -28.744  14.369  42.565  1.00  0.67           C
ATOM   4367  O   GLU A 291     -29.507  13.958  41.686  1.00  0.67           O
ATOM   4368  CB  GLU A 291     -28.852  16.551  41.352  1.00  0.67           C
ATOM   4369  CG  GLU A 291     -28.731  18.075  41.322  1.00  0.67           C
ATOM   4370  CD  GLU A 291     -29.249  18.679  40.012  1.00  0.67           C
ATOM   4371  OE1 GLU A 291     -30.384  18.437  39.661  1.00  0.67           O
ATOM   4372  OE2 GLU A 291     -28.491  19.363  39.346  1.00  0.67           O
ATOM   4373  H   GLU A 291     -26.825  16.776  43.740  1.00  0.67           H
ATOM   4374  HA  GLU A 291     -29.050  16.285  43.472  1.00  0.67           H
ATOM   4375 1HB  GLU A 291     -28.248  16.167  40.537  1.00  0.67           H
ATOM   4376 2HB  GLU A 291     -29.885  16.298  41.126  1.00  0.67           H
ATOM   4377 1HG  GLU A 291     -29.291  18.494  42.157  1.00  0.67           H
ATOM   4378 2HG  GLU A 291     -27.681  18.343  41.446  1.00  0.67           H
ATOM   4379  N   GLY A 292     -28.180  13.546  43.460  1.00  0.67           N
ATOM   4380  CA  GLY A 292     -28.470  12.120  43.461  1.00  0.67           C
ATOM   4381  C   GLY A 292     -27.377  11.331  42.762  1.00  0.67           C
ATOM   4382  O   GLY A 292     -27.026  11.602  41.605  1.00  0.67           O
ATOM   4383  H   GLY A 292     -27.519  13.880  44.159  1.00  0.67           H
ATOM   4384 1HA  GLY A 292     -28.567  11.777  44.493  1.00  0.67           H
ATOM   4385 2HA  GLY A 292     -29.426  11.939  42.972  1.00  0.67           H
ATOM   4386  N   GLY A 293     -26.876  10.318  43.445  1.00  0.66           N
ATOM   4387  CA  GLY A 293     -25.812   9.535  42.869  1.00  0.66           C
ATOM   4388  C   GLY A 293     -24.982   8.818  43.910  1.00  0.66           C
ATOM   4389  O   GLY A 293     -25.432   8.611  45.045  1.00  0.66           O
ATOM   4390  H   GLY A 293     -27.215  10.117  44.371  1.00  0.66           H
ATOM   4391 1HA  GLY A 293     -26.216   8.817  42.160  1.00  0.66           H
ATOM   4392 2HA  GLY A 293     -25.177  10.199  42.305  1.00  0.66           H
ATOM   4393  N   GLY A 294     -23.773   8.456  43.506  1.00  0.64           N
ATOM   4394  CA  GLY A 294     -22.859   7.726  44.379  1.00  0.64           C
ATOM   4395  C   GLY A 294     -21.570   7.339  43.683  1.00  0.64           C
ATOM   4396  O   GLY A 294     -21.220   7.875  42.636  1.00  0.64           O
ATOM   4397  H   GLY A 294     -23.531   8.665  42.538  1.00  0.64           H
ATOM   4398 1HA  GLY A 294     -22.645   8.311  45.274  1.00  0.64           H
ATOM   4399 2HA  GLY A 294     -23.357   6.809  44.690  1.00  0.64           H
ATOM   4400  N   ALA A 295     -20.789   6.473  44.305  1.00  0.63           N
ATOM   4401  CA  ALA A 295     -19.605   6.013  43.631  1.00  0.63           C
ATOM   4402  C   ALA A 295     -20.093   5.207  42.448  1.00  0.63           C
ATOM   4403  O   ALA A 295     -19.651   5.423  41.323  1.00  0.63           O
ATOM   4404  CB  ALA A 295     -18.758   5.172  44.535  1.00  0.63           C
ATOM   4405  H   ALA A 295     -21.072   6.050  45.179  1.00  0.63           H
ATOM   4406  HA  ALA A 295     -19.034   6.869  43.273  1.00  0.63           H
ATOM   4407 1HB  ALA A 295     -17.907   4.828  43.988  1.00  0.63           H
ATOM   4408 2HB  ALA A 295     -18.438   5.755  45.382  1.00  0.63           H
ATOM   4409 3HB  ALA A 295     -19.341   4.321  44.875  1.00  0.63           H
ATOM   4410  N   ILE A 296     -21.086   4.353  42.719  1.00  0.63           N
ATOM   4411  CA  ILE A 296     -21.720   3.526  41.705  1.00  0.63           C
ATOM   4412  C   ILE A 296     -23.227   3.737  41.700  1.00  0.63           C
ATOM   4413  O   ILE A 296     -23.884   3.512  42.721  1.00  0.63           O
ATOM   4414  CB  ILE A 296     -21.447   2.028  41.935  1.00  0.63           C
ATOM   4415  CG1 ILE A 296     -19.964   1.740  41.896  1.00  0.63           C
ATOM   4416  CG2 ILE A 296     -22.161   1.208  40.889  1.00  0.63           C
ATOM   4417  CD1 ILE A 296     -19.642   0.329  42.266  1.00  0.63           C
ATOM   4418  H   ILE A 296     -21.399   4.279  43.689  1.00  0.63           H
ATOM   4419  HA  ILE A 296     -21.329   3.807  40.729  1.00  0.63           H
ATOM   4420  HB  ILE A 296     -21.807   1.745  42.915  1.00  0.63           H
ATOM   4421 1HG1 ILE A 296     -19.595   1.944  40.909  1.00  0.63           H
ATOM   4422 2HG1 ILE A 296     -19.456   2.400  42.589  1.00  0.63           H
ATOM   4423 1HG2 ILE A 296     -21.974   0.149  41.053  1.00  0.63           H
ATOM   4424 2HG2 ILE A 296     -23.237   1.393  40.931  1.00  0.63           H
ATOM   4425 3HG2 ILE A 296     -21.779   1.506  39.925  1.00  0.63           H
ATOM   4426 1HD1 ILE A 296     -18.577   0.184  42.231  1.00  0.63           H
ATOM   4427 2HD1 ILE A 296     -20.003   0.130  43.272  1.00  0.63           H
ATOM   4428 3HD1 ILE A 296     -20.124  -0.353  41.567  1.00  0.63           H
ATOM   4429  N   THR A 297     -23.763   4.126  40.552  1.00  0.64           N
ATOM   4430  CA  THR A 297     -25.197   4.327  40.405  1.00  0.64           C
ATOM   4431  C   THR A 297     -25.713   3.395  39.324  1.00  0.64           C
ATOM   4432  O   THR A 297     -25.190   3.391  38.205  1.00  0.64           O
ATOM   4433  CB  THR A 297     -25.514   5.791  40.057  1.00  0.64           C
ATOM   4434  OG1 THR A 297     -25.024   6.627  41.103  1.00  0.64           O
ATOM   4435  CG2 THR A 297     -27.014   6.012  39.898  1.00  0.64           C
ATOM   4436  H   THR A 297     -23.146   4.296  39.757  1.00  0.64           H
ATOM   4437  HA  THR A 297     -25.696   4.073  41.338  1.00  0.64           H
ATOM   4438  HB  THR A 297     -25.004   6.058  39.132  1.00  0.64           H
ATOM   4439  HG1 THR A 297     -25.017   7.556  40.804  1.00  0.64           H
ATOM   4440 1HG2 THR A 297     -27.201   7.060  39.659  1.00  0.64           H
ATOM   4441 2HG2 THR A 297     -27.393   5.383  39.094  1.00  0.64           H
ATOM   4442 3HG2 THR A 297     -27.523   5.752  40.827  1.00  0.64           H
ATOM   4443  N   SER A 298     -26.704   2.584  39.671  1.00  0.66           N
ATOM   4444  CA  SER A 298     -27.241   1.631  38.708  1.00  0.66           C
ATOM   4445  C   SER A 298     -28.576   1.039  39.095  1.00  0.66           C
ATOM   4446  O   SER A 298     -29.048   1.237  40.213  1.00  0.66           O
ATOM   4447  CB  SER A 298     -26.259   0.500  38.491  1.00  0.66           C
ATOM   4448  OG  SER A 298     -26.125  -0.284  39.631  1.00  0.66           O
ATOM   4449  H   SER A 298     -27.074   2.642  40.623  1.00  0.66           H
ATOM   4450  HA  SER A 298     -27.396   2.165  37.779  1.00  0.66           H
ATOM   4451 1HB  SER A 298     -26.617  -0.126  37.677  1.00  0.66           H
ATOM   4452 2HB  SER A 298     -25.294   0.882  38.190  1.00  0.66           H
ATOM   4453  HG  SER A 298     -26.017  -1.192  39.299  1.00  0.66           H
ATOM   4454  N   SER A 299     -29.204   0.316  38.166  1.00  0.68           N
ATOM   4455  CA  SER A 299     -30.386  -0.427  38.543  1.00  0.68           C
ATOM   4456  C   SER A 299     -29.907  -1.726  39.132  1.00  0.68           C
ATOM   4457  O   SER A 299     -30.350  -2.144  40.203  1.00  0.68           O
ATOM   4458  CB  SER A 299     -31.274  -0.686  37.342  1.00  0.68           C
ATOM   4459  OG  SER A 299     -31.778   0.511  36.820  1.00  0.68           O
ATOM   4460  H   SER A 299     -28.814   0.189  37.234  1.00  0.68           H
ATOM   4461  HA  SER A 299     -30.932   0.097  39.317  1.00  0.68           H
ATOM   4462 1HB  SER A 299     -30.710  -1.216  36.573  1.00  0.68           H
ATOM   4463 2HB  SER A 299     -32.101  -1.328  37.648  1.00  0.68           H
ATOM   4464  HG  SER A 299     -32.014   1.059  37.597  1.00  0.68           H
ATOM   4465  N   GLN A 300     -28.935  -2.332  38.467  1.00  0.70           N
ATOM   4466  CA  GLN A 300     -28.442  -3.596  38.946  1.00  0.70           C
ATOM   4467  C   GLN A 300     -26.926  -3.569  39.093  1.00  0.70           C
ATOM   4468  O   GLN A 300     -26.222  -2.925  38.309  1.00  0.70           O
ATOM   4469  CB  GLN A 300     -28.944  -4.718  38.035  1.00  0.70           C
ATOM   4470  CG  GLN A 300     -30.494  -4.829  38.041  1.00  0.70           C
ATOM   4471  CD  GLN A 300     -31.050  -5.998  37.273  1.00  0.70           C
ATOM   4472  OE1 GLN A 300     -30.324  -6.728  36.587  1.00  0.70           O
ATOM   4473  NE2 GLN A 300     -32.369  -6.192  37.384  1.00  0.70           N
ATOM   4474  H   GLN A 300     -28.583  -1.934  37.597  1.00  0.70           H
ATOM   4475  HA  GLN A 300     -28.868  -3.766  39.913  1.00  0.70           H
ATOM   4476 1HB  GLN A 300     -28.649  -4.515  37.011  1.00  0.70           H
ATOM   4477 2HB  GLN A 300     -28.514  -5.672  38.342  1.00  0.70           H
ATOM   4478 1HG  GLN A 300     -30.847  -4.893  39.059  1.00  0.70           H
ATOM   4479 2HG  GLN A 300     -30.900  -3.934  37.578  1.00  0.70           H
ATOM   4480 1HE2 GLN A 300     -32.805  -6.951  36.900  1.00  0.70           H
ATOM   4481 2HE2 GLN A 300     -32.948  -5.567  37.965  1.00  0.70           H
ATOM   4482  N   CYS A 301     -26.423  -4.274  40.087  1.00  0.73           N
ATOM   4483  CA  CYS A 301     -24.987  -4.317  40.311  1.00  0.73           C
ATOM   4484  C   CYS A 301     -24.500  -5.589  40.992  1.00  0.73           C
ATOM   4485  O   CYS A 301     -25.153  -6.115  41.892  1.00  0.73           O
ATOM   4486  CB  CYS A 301     -24.561  -3.100  41.131  1.00  0.73           C
ATOM   4487  SG  CYS A 301     -22.788  -2.971  41.461  1.00  0.73           S
ATOM   4488  H   CYS A 301     -27.067  -4.731  40.729  1.00  0.73           H
ATOM   4489  HA  CYS A 301     -24.518  -4.252  39.340  1.00  0.73           H
ATOM   4490 1HB  CYS A 301     -24.835  -2.213  40.588  1.00  0.73           H
ATOM   4491 2HB  CYS A 301     -25.102  -3.076  42.035  1.00  0.73           H
ATOM   4492  HG  CYS A 301     -22.413  -3.347  40.219  1.00  0.73           H
ATOM   4493  N   SER A 302     -23.357  -6.079  40.541  1.00  0.75           N
ATOM   4494  CA  SER A 302     -22.751  -7.267  41.121  1.00  0.75           C
ATOM   4495  C   SER A 302     -21.259  -7.074  41.323  1.00  0.75           C
ATOM   4496  O   SER A 302     -20.506  -6.905  40.363  1.00  0.75           O
ATOM   4497  CB  SER A 302     -23.002  -8.457  40.224  1.00  0.75           C
ATOM   4498  OG  SER A 302     -22.387  -9.609  40.720  1.00  0.75           O
ATOM   4499  H   SER A 302     -22.889  -5.585  39.782  1.00  0.75           H
ATOM   4500  HA  SER A 302     -23.202  -7.453  42.094  1.00  0.75           H
ATOM   4501 1HB  SER A 302     -24.075  -8.623  40.144  1.00  0.75           H
ATOM   4502 2HB  SER A 302     -22.626  -8.240  39.222  1.00  0.75           H
ATOM   4503  HG  SER A 302     -21.439  -9.427  40.722  1.00  0.75           H
ATOM   4504  N   ILE A 303     -20.847  -7.112  42.578  1.00  0.77           N
ATOM   4505  CA  ILE A 303     -19.455  -6.919  42.941  1.00  0.77           C
ATOM   4506  C   ILE A 303     -18.882  -8.148  43.644  1.00  0.77           C
ATOM   4507  O   ILE A 303     -19.352  -8.508  44.721  1.00  0.77           O
ATOM   4508  CB  ILE A 303     -19.332  -5.680  43.853  1.00  0.77           C
ATOM   4509  CG1 ILE A 303     -19.843  -4.445  43.107  1.00  0.77           C
ATOM   4510  CG2 ILE A 303     -17.927  -5.506  44.323  1.00  0.77           C
ATOM   4511  CD1 ILE A 303     -19.896  -3.184  43.933  1.00  0.77           C
ATOM   4512  H   ILE A 303     -21.539  -7.270  43.311  1.00  0.77           H
ATOM   4513  HA  ILE A 303     -18.879  -6.745  42.038  1.00  0.77           H
ATOM   4514  HB  ILE A 303     -19.963  -5.821  44.709  1.00  0.77           H
ATOM   4515 1HG1 ILE A 303     -19.217  -4.281  42.245  1.00  0.77           H
ATOM   4516 2HG1 ILE A 303     -20.839  -4.653  42.761  1.00  0.77           H
ATOM   4517 1HG2 ILE A 303     -17.867  -4.639  44.979  1.00  0.77           H
ATOM   4518 2HG2 ILE A 303     -17.617  -6.398  44.867  1.00  0.77           H
ATOM   4519 3HG2 ILE A 303     -17.277  -5.365  43.473  1.00  0.77           H
ATOM   4520 1HD1 ILE A 303     -20.276  -2.370  43.324  1.00  0.77           H
ATOM   4521 2HD1 ILE A 303     -20.543  -3.322  44.772  1.00  0.77           H
ATOM   4522 3HD1 ILE A 303     -18.897  -2.941  44.284  1.00  0.77           H
ATOM   4523  N   THR A 304     -17.883  -8.795  43.036  1.00  0.78           N
ATOM   4524  CA  THR A 304     -17.262  -9.980  43.637  1.00  0.78           C
ATOM   4525  C   THR A 304     -15.773  -9.743  43.790  1.00  0.78           C
ATOM   4526  O   THR A 304     -15.013  -9.752  42.811  1.00  0.78           O
ATOM   4527  CB  THR A 304     -17.480 -11.250  42.805  1.00  0.78           C
ATOM   4528  OG1 THR A 304     -18.884 -11.498  42.641  1.00  0.78           O
ATOM   4529  CG2 THR A 304     -16.831 -12.440  43.516  1.00  0.78           C
ATOM   4530  H   THR A 304     -17.528  -8.425  42.156  1.00  0.78           H
ATOM   4531  HA  THR A 304     -17.680 -10.138  44.628  1.00  0.78           H
ATOM   4532  HB  THR A 304     -17.026 -11.127  41.832  1.00  0.78           H
ATOM   4533  HG1 THR A 304     -19.325 -11.443  43.494  1.00  0.78           H
ATOM   4534 1HG2 THR A 304     -16.978 -13.343  42.926  1.00  0.78           H
ATOM   4535 2HG2 THR A 304     -15.763 -12.257  43.637  1.00  0.78           H
ATOM   4536 3HG2 THR A 304     -17.285 -12.568  44.497  1.00  0.78           H
ATOM   4537  N   ALA A 305     -15.345  -9.582  45.027  1.00  0.77           N
ATOM   4538  CA  ALA A 305     -13.969  -9.214  45.289  1.00  0.77           C
ATOM   4539  C   ALA A 305     -13.048 -10.376  45.604  1.00  0.77           C
ATOM   4540  O   ALA A 305     -13.385 -11.232  46.441  1.00  0.77           O
ATOM   4541  CB  ALA A 305     -13.945  -8.272  46.471  1.00  0.77           C
ATOM   4542  H   ALA A 305     -16.018  -9.660  45.791  1.00  0.77           H
ATOM   4543  HA  ALA A 305     -13.591  -8.702  44.403  1.00  0.77           H
ATOM   4544 1HB  ALA A 305     -12.949  -7.949  46.630  1.00  0.77           H
ATOM   4545 2HB  ALA A 305     -14.565  -7.430  46.276  1.00  0.77           H
ATOM   4546 3HB  ALA A 305     -14.315  -8.782  47.359  1.00  0.77           H
ATOM   4547  N   HIS A 306     -11.837 -10.360  45.008  1.00  0.76           N
ATOM   4548  CA  HIS A 306     -10.806 -11.319  45.383  1.00  0.76           C
ATOM   4549  C   HIS A 306      -9.676 -10.573  46.112  1.00  0.76           C
ATOM   4550  O   HIS A 306      -8.567 -11.084  46.265  1.00  0.76           O
ATOM   4551  CB  HIS A 306     -10.240 -12.108  44.184  1.00  0.76           C
ATOM   4552  CG  HIS A 306     -11.199 -13.039  43.474  1.00  0.76           C
ATOM   4553  ND1 HIS A 306     -10.774 -13.921  42.500  1.00  0.76           N
ATOM   4554  CD2 HIS A 306     -12.534 -13.231  43.586  1.00  0.76           C
ATOM   4555  CE1 HIS A 306     -11.800 -14.617  42.057  1.00  0.76           C
ATOM   4556  NE2 HIS A 306     -12.879 -14.218  42.696  1.00  0.76           N
ATOM   4557  H   HIS A 306     -11.584  -9.679  44.283  1.00  0.76           H
ATOM   4558  HA  HIS A 306     -11.224 -12.035  46.076  1.00  0.76           H
ATOM   4559 1HB  HIS A 306      -9.850 -11.428  43.453  1.00  0.76           H
ATOM   4560 2HB  HIS A 306      -9.399 -12.706  44.529  1.00  0.76           H
ATOM   4561  HD1 HIS A 306      -9.835 -14.037  42.177  1.00  0.76           H
ATOM   4562  HD2 HIS A 306     -13.296 -12.781  44.197  1.00  0.76           H
ATOM   4563  HE1 HIS A 306     -11.666 -15.371  41.282  1.00  0.76           H
ATOM   4564  N   ASN A 307      -9.992  -9.349  46.537  1.00  0.73           N
ATOM   4565  CA  ASN A 307      -9.091  -8.438  47.246  1.00  0.73           C
ATOM   4566  C   ASN A 307      -9.928  -7.335  47.910  1.00  0.73           C
ATOM   4567  O   ASN A 307     -11.150  -7.436  47.966  1.00  0.73           O
ATOM   4568  CB  ASN A 307      -8.037  -7.891  46.302  1.00  0.73           C
ATOM   4569  CG  ASN A 307      -6.714  -7.577  46.981  1.00  0.73           C
ATOM   4570  OD1 ASN A 307      -6.701  -7.025  48.087  1.00  0.73           O
ATOM   4571  ND2 ASN A 307      -5.628  -7.932  46.358  1.00  0.73           N
ATOM   4572  H   ASN A 307     -10.926  -9.032  46.343  1.00  0.73           H
ATOM   4573  HA  ASN A 307      -8.586  -8.990  48.040  1.00  0.73           H
ATOM   4574 1HB  ASN A 307      -7.864  -8.590  45.485  1.00  0.73           H
ATOM   4575 2HB  ASN A 307      -8.422  -6.980  45.870  1.00  0.73           H
ATOM   4576 1HD2 ASN A 307      -4.733  -7.757  46.763  1.00  0.73           H
ATOM   4577 2HD2 ASN A 307      -5.695  -8.390  45.449  1.00  0.73           H
ATOM   4578  N   THR A 308      -9.304  -6.315  48.454  1.00  0.70           N
ATOM   4579  CA  THR A 308     -10.088  -5.248  49.070  1.00  0.70           C
ATOM   4580  C   THR A 308     -10.737  -4.281  48.052  1.00  0.70           C
ATOM   4581  O   THR A 308     -10.060  -3.752  47.166  1.00  0.70           O
ATOM   4582  CB  THR A 308      -9.216  -4.397  50.019  1.00  0.70           C
ATOM   4583  OG1 THR A 308      -8.657  -5.215  51.060  1.00  0.70           O
ATOM   4584  CG2 THR A 308     -10.054  -3.278  50.636  1.00  0.70           C
ATOM   4585  H   THR A 308      -8.293  -6.291  48.446  1.00  0.70           H
ATOM   4586  HA  THR A 308     -10.874  -5.707  49.657  1.00  0.70           H
ATOM   4587  HB  THR A 308      -8.402  -3.950  49.463  1.00  0.70           H
ATOM   4588  HG1 THR A 308      -9.364  -5.651  51.552  1.00  0.70           H
ATOM   4589 1HG2 THR A 308      -9.434  -2.682  51.299  1.00  0.70           H
ATOM   4590 2HG2 THR A 308     -10.447  -2.638  49.855  1.00  0.70           H
ATOM   4591 3HG2 THR A 308     -10.877  -3.704  51.194  1.00  0.70           H
ATOM   4592  N   ILE A 309     -12.028  -4.009  48.229  1.00  0.68           N
ATOM   4593  CA  ILE A 309     -12.718  -2.965  47.474  1.00  0.68           C
ATOM   4594  C   ILE A 309     -13.116  -1.890  48.462  1.00  0.68           C
ATOM   4595  O   ILE A 309     -13.735  -2.195  49.483  1.00  0.68           O
ATOM   4596  CB  ILE A 309     -13.961  -3.439  46.699  1.00  0.68           C
ATOM   4597  CG1 ILE A 309     -13.562  -4.478  45.669  1.00  0.68           C
ATOM   4598  CG2 ILE A 309     -14.701  -2.248  46.055  1.00  0.68           C
ATOM   4599  CD1 ILE A 309     -14.733  -5.028  44.942  1.00  0.68           C
ATOM   4600  H   ILE A 309     -12.533  -4.538  48.935  1.00  0.68           H
ATOM   4601  HA  ILE A 309     -12.029  -2.534  46.759  1.00  0.68           H
ATOM   4602  HB  ILE A 309     -14.630  -3.930  47.390  1.00  0.68           H
ATOM   4603 1HG1 ILE A 309     -12.869  -4.055  44.971  1.00  0.68           H
ATOM   4604 2HG1 ILE A 309     -13.062  -5.298  46.181  1.00  0.68           H
ATOM   4605 1HG2 ILE A 309     -15.587  -2.605  45.531  1.00  0.68           H
ATOM   4606 2HG2 ILE A 309     -14.995  -1.551  46.835  1.00  0.68           H
ATOM   4607 3HG2 ILE A 309     -14.055  -1.735  45.360  1.00  0.68           H
ATOM   4608 1HD1 ILE A 309     -14.407  -5.784  44.227  1.00  0.68           H
ATOM   4609 2HD1 ILE A 309     -15.416  -5.467  45.655  1.00  0.68           H
ATOM   4610 3HD1 ILE A 309     -15.232  -4.219  44.412  1.00  0.68           H
ATOM   4611  N   THR A 310     -12.710  -0.659  48.202  1.00  0.66           N
ATOM   4612  CA  THR A 310     -12.994   0.420  49.133  1.00  0.66           C
ATOM   4613  C   THR A 310     -13.727   1.602  48.523  1.00  0.66           C
ATOM   4614  O   THR A 310     -13.313   2.157  47.501  1.00  0.66           O
ATOM   4615  CB  THR A 310     -11.691   0.925  49.785  1.00  0.66           C
ATOM   4616  OG1 THR A 310     -11.070  -0.138  50.513  1.00  0.66           O
ATOM   4617  CG2 THR A 310     -11.972   2.072  50.723  1.00  0.66           C
ATOM   4618  H   THR A 310     -12.211  -0.483  47.332  1.00  0.66           H
ATOM   4619  HA  THR A 310     -13.625   0.026  49.925  1.00  0.66           H
ATOM   4620  HB  THR A 310     -11.013   1.261  49.011  1.00  0.66           H
ATOM   4621  HG1 THR A 310     -11.661  -0.418  51.221  1.00  0.66           H
ATOM   4622 1HG2 THR A 310     -11.042   2.415  51.170  1.00  0.66           H
ATOM   4623 2HG2 THR A 310     -12.423   2.893  50.172  1.00  0.66           H
ATOM   4624 3HG2 THR A 310     -12.655   1.745  51.509  1.00  0.66           H
ATOM   4625  N   PHE A 311     -14.787   2.006  49.208  1.00  0.65           N
ATOM   4626  CA  PHE A 311     -15.575   3.172  48.860  1.00  0.65           C
ATOM   4627  C   PHE A 311     -15.424   4.196  49.983  1.00  0.65           C
ATOM   4628  O   PHE A 311     -16.020   4.012  51.053  1.00  0.65           O
ATOM   4629  CB  PHE A 311     -17.044   2.787  48.750  1.00  0.65           C
ATOM   4630  CG  PHE A 311     -17.395   1.784  47.692  1.00  0.65           C
ATOM   4631  CD1 PHE A 311     -17.293   0.412  47.927  1.00  0.65           C
ATOM   4632  CD2 PHE A 311     -17.863   2.204  46.486  1.00  0.65           C
ATOM   4633  CE1 PHE A 311     -17.659  -0.495  46.947  1.00  0.65           C
ATOM   4634  CE2 PHE A 311     -18.225   1.313  45.514  1.00  0.65           C
ATOM   4635  CZ  PHE A 311     -18.123  -0.040  45.739  1.00  0.65           C
ATOM   4636  H   PHE A 311     -15.069   1.451  50.016  1.00  0.65           H
ATOM   4637  HA  PHE A 311     -15.210   3.604  47.933  1.00  0.65           H
ATOM   4638 1HB  PHE A 311     -17.372   2.388  49.699  1.00  0.65           H
ATOM   4639 2HB  PHE A 311     -17.619   3.684  48.566  1.00  0.65           H
ATOM   4640  HD1 PHE A 311     -16.928   0.058  48.897  1.00  0.65           H
ATOM   4641  HD2 PHE A 311     -17.944   3.265  46.311  1.00  0.65           H
ATOM   4642  HE1 PHE A 311     -17.581  -1.566  47.137  1.00  0.65           H
ATOM   4643  HE2 PHE A 311     -18.588   1.682  44.566  1.00  0.65           H
ATOM   4644  HZ  PHE A 311     -18.409  -0.740  44.964  1.00  0.65           H
ATOM   4645  N   SER A 312     -14.643   5.258  49.763  1.00  0.65           N
ATOM   4646  CA  SER A 312     -14.393   6.191  50.859  1.00  0.65           C
ATOM   4647  C   SER A 312     -14.487   7.675  50.546  1.00  0.65           C
ATOM   4648  O   SER A 312     -14.115   8.143  49.465  1.00  0.65           O
ATOM   4649  CB  SER A 312     -13.035   5.919  51.470  1.00  0.65           C
ATOM   4650  OG  SER A 312     -13.009   4.661  52.071  1.00  0.65           O
ATOM   4651  H   SER A 312     -14.213   5.396  48.848  1.00  0.65           H
ATOM   4652  HA  SER A 312     -15.144   5.989  51.610  1.00  0.65           H
ATOM   4653 1HB  SER A 312     -12.266   5.979  50.698  1.00  0.65           H
ATOM   4654 2HB  SER A 312     -12.817   6.687  52.217  1.00  0.65           H
ATOM   4655  HG  SER A 312     -13.719   4.684  52.729  1.00  0.65           H
ATOM   4656  N   ASP A 313     -14.987   8.403  51.541  1.00  0.67           N
ATOM   4657  CA  ASP A 313     -15.136   9.856  51.507  1.00  0.67           C
ATOM   4658  C   ASP A 313     -15.864  10.367  50.260  1.00  0.67           C
ATOM   4659  O   ASP A 313     -15.520  11.428  49.739  1.00  0.67           O
ATOM   4660  CB  ASP A 313     -13.768  10.517  51.572  1.00  0.67           C
ATOM   4661  CG  ASP A 313     -13.011  10.245  52.883  1.00  0.67           C
ATOM   4662  OD1 ASP A 313     -13.626  10.097  53.909  1.00  0.67           O
ATOM   4663  OD2 ASP A 313     -11.791  10.196  52.827  1.00  0.67           O
ATOM   4664  H   ASP A 313     -15.256   7.895  52.388  1.00  0.67           H
ATOM   4665  HA  ASP A 313     -15.704  10.161  52.380  1.00  0.67           H
ATOM   4666 1HB  ASP A 313     -13.172  10.154  50.752  1.00  0.67           H
ATOM   4667 2HB  ASP A 313     -13.881  11.594  51.443  1.00  0.67           H
ATOM   4668  N   ASN A 314     -16.885   9.648  49.812  1.00  0.71           N
ATOM   4669  CA  ASN A 314     -17.648  10.011  48.626  1.00  0.71           C
ATOM   4670  C   ASN A 314     -18.848  10.848  49.028  1.00  0.71           C
ATOM   4671  O   ASN A 314     -19.172  10.930  50.214  1.00  0.71           O
ATOM   4672  CB  ASN A 314     -18.094   8.764  47.875  1.00  0.71           C
ATOM   4673  CG  ASN A 314     -16.922   7.911  47.350  1.00  0.71           C
ATOM   4674  OD1 ASN A 314     -15.907   8.392  46.810  1.00  0.71           O
ATOM   4675  ND2 ASN A 314     -17.067   6.617  47.500  1.00  0.71           N
ATOM   4676  H   ASN A 314     -17.132   8.783  50.286  1.00  0.71           H
ATOM   4677  HA  ASN A 314     -17.026  10.622  47.969  1.00  0.71           H
ATOM   4678 1HB  ASN A 314     -18.717   8.150  48.521  1.00  0.71           H
ATOM   4679 2HB  ASN A 314     -18.708   9.060  47.026  1.00  0.71           H
ATOM   4680 1HD2 ASN A 314     -16.344   5.998  47.179  1.00  0.71           H
ATOM   4681 2HD2 ASN A 314     -17.898   6.252  47.920  1.00  0.71           H
ATOM   4682  N   ALA A 315     -19.497  11.484  48.063  1.00  0.77           N
ATOM   4683  CA  ALA A 315     -20.698  12.244  48.384  1.00  0.77           C
ATOM   4684  C   ALA A 315     -21.702  12.164  47.247  1.00  0.77           C
ATOM   4685  O   ALA A 315     -21.318  11.946  46.100  1.00  0.77           O
ATOM   4686  CB  ALA A 315     -20.353  13.689  48.696  1.00  0.77           C
ATOM   4687  H   ALA A 315     -19.151  11.420  47.106  1.00  0.77           H
ATOM   4688  HA  ALA A 315     -21.140  11.789  49.251  1.00  0.77           H
ATOM   4689 1HB  ALA A 315     -21.261  14.228  48.964  1.00  0.77           H
ATOM   4690 2HB  ALA A 315     -19.653  13.719  49.533  1.00  0.77           H
ATOM   4691 3HB  ALA A 315     -19.897  14.150  47.825  1.00  0.77           H
ATOM   4692  N   ALA A 316     -22.991  12.318  47.567  1.00  0.85           N
ATOM   4693  CA  ALA A 316     -24.021  12.214  46.524  1.00  0.85           C
ATOM   4694  C   ALA A 316     -25.007  13.383  46.374  1.00  0.85           C
ATOM   4695  O   ALA A 316     -26.070  13.238  45.748  1.00  0.85           O
ATOM   4696  CB  ALA A 316     -24.815  10.980  46.786  1.00  0.85           C
ATOM   4697  H   ALA A 316     -23.235  12.446  48.551  1.00  0.85           H
ATOM   4698  HA  ALA A 316     -23.508  12.113  45.575  1.00  0.85           H
ATOM   4699 1HB  ALA A 316     -25.519  10.885  45.982  1.00  0.85           H
ATOM   4700 2HB  ALA A 316     -24.156  10.110  46.817  1.00  0.85           H
ATOM   4701 3HB  ALA A 316     -25.337  11.076  47.734  1.00  0.85           H
ATOM   4702  N   GLY A 317     -24.688  14.534  46.916  1.00  0.92           N
ATOM   4703  CA  GLY A 317     -25.581  15.668  46.737  1.00  0.92           C
ATOM   4704  C   GLY A 317     -26.837  15.582  47.584  1.00  0.92           C
ATOM   4705  O   GLY A 317     -26.948  14.735  48.470  1.00  0.92           O
ATOM   4706  H   GLY A 317     -23.817  14.633  47.416  1.00  0.92           H
ATOM   4707 1HA  GLY A 317     -25.046  16.588  46.977  1.00  0.92           H
ATOM   4708 2HA  GLY A 317     -25.866  15.734  45.694  1.00  0.92           H
ATOM   4709  N   ASP A 318     -27.807  16.431  47.240  1.00  0.96           N
ATOM   4710  CA  ASP A 318     -29.024  16.712  48.011  1.00  0.96           C
ATOM   4711  C   ASP A 318     -30.251  15.839  47.790  1.00  0.96           C
ATOM   4712  O   ASP A 318     -31.310  16.145  48.340  1.00  0.96           O
ATOM   4713  CB  ASP A 318     -29.445  18.130  47.666  1.00  0.96           C
ATOM   4714  CG  ASP A 318     -28.432  19.168  48.110  1.00  0.96           C
ATOM   4715  OD1 ASP A 318     -27.940  19.105  49.208  1.00  0.96           O
ATOM   4716  OD2 ASP A 318     -28.123  20.000  47.306  1.00  0.96           O
ATOM   4717  H   ASP A 318     -27.642  17.018  46.439  1.00  0.96           H
ATOM   4718  HA  ASP A 318     -28.780  16.656  49.060  1.00  0.96           H
ATOM   4719 1HB  ASP A 318     -29.573  18.205  46.589  1.00  0.96           H
ATOM   4720 2HB  ASP A 318     -30.406  18.342  48.130  1.00  0.96           H
ATOM   4721  N   LEU A 319     -30.162  14.828  46.933  1.00  0.96           N
ATOM   4722  CA  LEU A 319     -31.347  14.025  46.643  1.00  0.96           C
ATOM   4723  C   LEU A 319     -31.315  12.585  47.169  1.00  0.96           C
ATOM   4724  O   LEU A 319     -31.911  11.677  46.557  1.00  0.96           O
ATOM   4725  CB  LEU A 319     -31.682  14.062  45.148  1.00  0.96           C
ATOM   4726  CG  LEU A 319     -32.033  15.489  44.597  1.00  0.96           C
ATOM   4727  CD1 LEU A 319     -32.336  15.420  43.112  1.00  0.96           C
ATOM   4728  CD2 LEU A 319     -33.218  16.048  45.359  1.00  0.96           C
ATOM   4729  H   LEU A 319     -29.271  14.593  46.521  1.00  0.96           H
ATOM   4730  HA  LEU A 319     -32.185  14.507  47.141  1.00  0.96           H
ATOM   4731 1HB  LEU A 319     -30.829  13.688  44.595  1.00  0.96           H
ATOM   4732 2HB  LEU A 319     -32.529  13.407  44.964  1.00  0.96           H
ATOM   4733  HG  LEU A 319     -31.176  16.149  44.730  1.00  0.96           H
ATOM   4734 1HD1 LEU A 319     -32.569  16.422  42.741  1.00  0.96           H
ATOM   4735 2HD1 LEU A 319     -31.501  15.037  42.569  1.00  0.96           H
ATOM   4736 3HD1 LEU A 319     -33.193  14.768  42.950  1.00  0.96           H
ATOM   4737 1HD2 LEU A 319     -33.457  17.044  44.986  1.00  0.96           H
ATOM   4738 2HD2 LEU A 319     -34.077  15.394  45.223  1.00  0.96           H
ATOM   4739 3HD2 LEU A 319     -32.981  16.110  46.418  1.00  0.96           H
ATOM   4740  N   GLY A 320     -30.594  12.346  48.274  1.00  0.91           N
ATOM   4741  CA  GLY A 320     -30.659  11.015  48.880  1.00  0.91           C
ATOM   4742  C   GLY A 320     -29.853   9.917  48.190  1.00  0.91           C
ATOM   4743  O   GLY A 320     -30.427   8.914  47.785  1.00  0.91           O
ATOM   4744  H   GLY A 320     -30.089  13.101  48.753  1.00  0.91           H
ATOM   4745 1HA  GLY A 320     -30.318  11.098  49.913  1.00  0.91           H
ATOM   4746 2HA  GLY A 320     -31.703  10.706  48.938  1.00  0.91           H
ATOM   4747  N   GLY A 321     -28.563  10.116  47.954  1.00  0.84           N
ATOM   4748  CA  GLY A 321     -27.765   9.058  47.329  1.00  0.84           C
ATOM   4749  C   GLY A 321     -26.990   8.256  48.381  1.00  0.84           C
ATOM   4750  O   GLY A 321     -27.444   8.125  49.511  1.00  0.84           O
ATOM   4751  H   GLY A 321     -28.121  10.975  48.245  1.00  0.84           H
ATOM   4752 1HA  GLY A 321     -28.419   8.391  46.784  1.00  0.84           H
ATOM   4753 2HA  GLY A 321     -27.093   9.477  46.602  1.00  0.84           H
ATOM   4754  N   GLY A 322     -25.822   7.726  48.011  1.00  0.77           N
ATOM   4755  CA  GLY A 322     -24.995   6.888  48.923  1.00  0.77           C
ATOM   4756  C   GLY A 322     -23.795   6.339  48.152  1.00  0.77           C
ATOM   4757  O   GLY A 322     -23.723   6.560  46.956  1.00  0.77           O
ATOM   4758  H   GLY A 322     -25.515   7.905  47.050  1.00  0.77           H
ATOM   4759 1HA  GLY A 322     -24.655   7.482  49.778  1.00  0.77           H
ATOM   4760 2HA  GLY A 322     -25.593   6.064  49.319  1.00  0.77           H
ATOM   4761  N   ALA A 323     -22.851   5.611  48.781  1.00  0.71           N
ATOM   4762  CA  ALA A 323     -21.713   5.122  47.960  1.00  0.71           C
ATOM   4763  C   ALA A 323     -22.215   4.266  46.801  1.00  0.71           C
ATOM   4764  O   ALA A 323     -21.755   4.444  45.670  1.00  0.71           O
ATOM   4765  CB  ALA A 323     -20.707   4.307  48.748  1.00  0.71           C
ATOM   4766  H   ALA A 323     -22.919   5.441  49.788  1.00  0.71           H
ATOM   4767  HA  ALA A 323     -21.204   5.995  47.558  1.00  0.71           H
ATOM   4768 1HB  ALA A 323     -19.900   4.023  48.084  1.00  0.71           H
ATOM   4769 2HB  ALA A 323     -20.329   4.903  49.546  1.00  0.71           H
ATOM   4770 3HB  ALA A 323     -21.150   3.424  49.139  1.00  0.71           H
ATOM   4771  N   ILE A 324     -23.195   3.408  47.071  1.00  0.68           N
ATOM   4772  CA  ILE A 324     -23.845   2.662  45.998  1.00  0.68           C
ATOM   4773  C   ILE A 324     -25.307   3.058  46.010  1.00  0.68           C
ATOM   4774  O   ILE A 324     -25.963   2.986  47.052  1.00  0.68           O
ATOM   4775  CB  ILE A 324     -23.718   1.126  46.102  1.00  0.68           C
ATOM   4776  CG1 ILE A 324     -22.252   0.696  46.072  1.00  0.68           C
ATOM   4777  CG2 ILE A 324     -24.484   0.457  44.943  1.00  0.68           C
ATOM   4778  CD1 ILE A 324     -22.062  -0.770  46.386  1.00  0.68           C
ATOM   4779  H   ILE A 324     -23.479   3.295  48.047  1.00  0.68           H
ATOM   4780  HA  ILE A 324     -23.422   2.962  45.045  1.00  0.68           H
ATOM   4781  HB  ILE A 324     -24.138   0.795  47.019  1.00  0.68           H
ATOM   4782 1HG1 ILE A 324     -21.842   0.893  45.088  1.00  0.68           H
ATOM   4783 2HG1 ILE A 324     -21.701   1.289  46.789  1.00  0.68           H
ATOM   4784 1HG2 ILE A 324     -24.402  -0.621  45.024  1.00  0.68           H
ATOM   4785 2HG2 ILE A 324     -25.536   0.741  44.985  1.00  0.68           H
ATOM   4786 3HG2 ILE A 324     -24.060   0.784  43.986  1.00  0.68           H
ATOM   4787 1HD1 ILE A 324     -21.001  -1.018  46.352  1.00  0.68           H
ATOM   4788 2HD1 ILE A 324     -22.452  -0.983  47.380  1.00  0.68           H
ATOM   4789 3HD1 ILE A 324     -22.595  -1.372  45.652  1.00  0.68           H
ATOM   4790  N   LEU A 325     -25.795   3.509  44.868  1.00  0.68           N
ATOM   4791  CA  LEU A 325     -27.178   3.933  44.738  1.00  0.68           C
ATOM   4792  C   LEU A 325     -27.945   3.092  43.740  1.00  0.68           C
ATOM   4793  O   LEU A 325     -27.534   2.939  42.584  1.00  0.68           O
ATOM   4794  CB  LEU A 325     -27.252   5.408  44.356  1.00  0.68           C
ATOM   4795  CG  LEU A 325     -28.652   5.931  44.008  1.00  0.68           C
ATOM   4796  CD1 LEU A 325     -29.575   5.860  45.206  1.00  0.68           C
ATOM   4797  CD2 LEU A 325     -28.532   7.333  43.533  1.00  0.68           C
ATOM   4798  H   LEU A 325     -25.177   3.549  44.056  1.00  0.68           H
ATOM   4799  HA  LEU A 325     -27.658   3.821  45.703  1.00  0.68           H
ATOM   4800 1HB  LEU A 325     -26.873   6.001  45.195  1.00  0.68           H
ATOM   4801 2HB  LEU A 325     -26.599   5.582  43.497  1.00  0.68           H
ATOM   4802  HG  LEU A 325     -29.076   5.317  43.219  1.00  0.68           H
ATOM   4803 1HD1 LEU A 325     -30.553   6.231  44.918  1.00  0.68           H
ATOM   4804 2HD1 LEU A 325     -29.671   4.843  45.536  1.00  0.68           H
ATOM   4805 3HD1 LEU A 325     -29.181   6.456  46.007  1.00  0.68           H
ATOM   4806 1HD2 LEU A 325     -29.509   7.719  43.268  1.00  0.68           H
ATOM   4807 2HD2 LEU A 325     -28.105   7.939  44.322  1.00  0.68           H
ATOM   4808 3HD2 LEU A 325     -27.890   7.354  42.664  1.00  0.68           H
ATOM   4809  N   LEU A 326     -29.048   2.525  44.210  1.00  0.71           N
ATOM   4810  CA  LEU A 326     -29.865   1.676  43.363  1.00  0.71           C
ATOM   4811  C   LEU A 326     -31.175   2.357  42.944  1.00  0.71           C
ATOM   4812  O   LEU A 326     -32.012   2.685  43.791  1.00  0.71           O
ATOM   4813  CB  LEU A 326     -30.150   0.377  44.087  1.00  0.71           C
ATOM   4814  CG  LEU A 326     -28.946  -0.377  44.576  1.00  0.71           C
ATOM   4815  CD1 LEU A 326     -29.438  -1.564  45.313  1.00  0.71           C
ATOM   4816  CD2 LEU A 326     -28.033  -0.774  43.382  1.00  0.71           C
ATOM   4817  H   LEU A 326     -29.301   2.688  45.188  1.00  0.71           H
ATOM   4818  HA  LEU A 326     -29.298   1.442  42.479  1.00  0.71           H
ATOM   4819 1HB  LEU A 326     -30.790   0.580  44.932  1.00  0.71           H
ATOM   4820 2HB  LEU A 326     -30.678  -0.276  43.414  1.00  0.71           H
ATOM   4821  HG  LEU A 326     -28.388   0.253  45.279  1.00  0.71           H
ATOM   4822 1HD1 LEU A 326     -28.617  -2.098  45.726  1.00  0.71           H
ATOM   4823 2HD1 LEU A 326     -30.076  -1.247  46.101  1.00  0.71           H
ATOM   4824 3HD1 LEU A 326     -30.000  -2.207  44.630  1.00  0.71           H
ATOM   4825 1HD2 LEU A 326     -27.164  -1.320  43.740  1.00  0.71           H
ATOM   4826 2HD2 LEU A 326     -28.593  -1.404  42.681  1.00  0.71           H
ATOM   4827 3HD2 LEU A 326     -27.696   0.125  42.857  1.00  0.71           H
ATOM   4828  N   GLU A 327     -31.330   2.575  41.629  1.00  0.74           N
ATOM   4829  CA  GLU A 327     -32.506   3.250  41.024  1.00  0.74           C
ATOM   4830  C   GLU A 327     -32.994   2.530  39.755  1.00  0.74           C
ATOM   4831  O   GLU A 327     -32.184   1.989  39.012  1.00  0.74           O
ATOM   4832  CB  GLU A 327     -32.188   4.723  40.693  1.00  0.74           C
ATOM   4833  CG  GLU A 327     -32.023   5.651  41.906  1.00  0.74           C
ATOM   4834  CD  GLU A 327     -31.767   7.151  41.553  1.00  0.74           C
ATOM   4835  OE1 GLU A 327     -31.506   7.419  40.403  1.00  0.74           O
ATOM   4836  OE2 GLU A 327     -31.881   8.022  42.436  1.00  0.74           O
ATOM   4837  H   GLU A 327     -30.581   2.234  41.022  1.00  0.74           H
ATOM   4838  HA  GLU A 327     -33.325   3.229  41.749  1.00  0.74           H
ATOM   4839 1HB  GLU A 327     -31.263   4.765  40.119  1.00  0.74           H
ATOM   4840 2HB  GLU A 327     -32.982   5.128  40.070  1.00  0.74           H
ATOM   4841 1HG  GLU A 327     -32.941   5.571  42.466  1.00  0.74           H
ATOM   4842 2HG  GLU A 327     -31.227   5.284  42.526  1.00  0.74           H
ATOM   4843  N   GLY A 328     -34.301   2.561  39.476  1.00  0.76           N
ATOM   4844  CA  GLY A 328     -34.870   1.894  38.294  1.00  0.76           C
ATOM   4845  C   GLY A 328     -36.074   1.051  38.706  1.00  0.76           C
ATOM   4846  O   GLY A 328     -36.278   0.830  39.888  1.00  0.76           O
ATOM   4847  H   GLY A 328     -34.943   3.074  40.089  1.00  0.76           H
ATOM   4848 1HA  GLY A 328     -35.178   2.645  37.567  1.00  0.76           H
ATOM   4849 2HA  GLY A 328     -34.121   1.265  37.819  1.00  0.76           H
ATOM   4850  N   LYS A 329     -36.855   0.542  37.741  1.00  0.78           N
ATOM   4851  CA  LYS A 329     -38.062  -0.236  38.082  1.00  0.78           C
ATOM   4852  C   LYS A 329     -37.835  -1.541  38.859  1.00  0.78           C
ATOM   4853  O   LYS A 329     -38.658  -1.899  39.702  1.00  0.78           O
ATOM   4854  CB  LYS A 329     -38.864  -0.561  36.827  1.00  0.78           C
ATOM   4855  CG  LYS A 329     -39.569   0.640  36.203  1.00  0.78           C
ATOM   4856  CD  LYS A 329     -40.366   0.243  34.959  1.00  0.78           C
ATOM   4857  CE  LYS A 329     -41.078   1.447  34.348  1.00  0.78           C
ATOM   4858  NZ  LYS A 329     -41.837   1.085  33.117  1.00  0.78           N
ATOM   4859  H   LYS A 329     -36.636   0.730  36.774  1.00  0.78           H
ATOM   4860  HA  LYS A 329     -38.684   0.400  38.716  1.00  0.78           H
ATOM   4861 1HB  LYS A 329     -38.205  -0.995  36.076  1.00  0.78           H
ATOM   4862 2HB  LYS A 329     -39.620  -1.310  37.067  1.00  0.78           H
ATOM   4863 1HG  LYS A 329     -40.250   1.077  36.936  1.00  0.78           H
ATOM   4864 2HG  LYS A 329     -38.832   1.393  35.930  1.00  0.78           H
ATOM   4865 1HD  LYS A 329     -39.695  -0.191  34.216  1.00  0.78           H
ATOM   4866 2HD  LYS A 329     -41.111  -0.505  35.230  1.00  0.78           H
ATOM   4867 1HE  LYS A 329     -41.771   1.858  35.081  1.00  0.78           H
ATOM   4868 2HE  LYS A 329     -40.339   2.207  34.096  1.00  0.78           H
ATOM   4869 1HZ  LYS A 329     -42.292   1.909  32.748  1.00  0.78           H
ATOM   4870 2HZ  LYS A 329     -41.203   0.713  32.424  1.00  0.78           H
ATOM   4871 3HZ  LYS A 329     -42.534   0.389  33.342  1.00  0.78           H
ATOM   4872  N   LYS A 330     -36.754  -2.272  38.565  1.00  0.78           N
ATOM   4873  CA  LYS A 330     -36.480  -3.524  39.289  1.00  0.78           C
ATOM   4874  C   LYS A 330     -35.007  -3.665  39.705  1.00  0.78           C
ATOM   4875  O   LYS A 330     -34.270  -4.453  39.099  1.00  0.78           O
ATOM   4876  CB  LYS A 330     -36.877  -4.737  38.443  1.00  0.78           C
ATOM   4877  CG  LYS A 330     -38.370  -4.839  38.120  1.00  0.78           C
ATOM   4878  CD  LYS A 330     -38.689  -6.097  37.329  1.00  0.78           C
ATOM   4879  CE  LYS A 330     -40.178  -6.192  37.033  1.00  0.78           C
ATOM   4880  NZ  LYS A 330     -40.514  -7.412  36.250  1.00  0.78           N
ATOM   4881  H   LYS A 330     -36.112  -1.944  37.861  1.00  0.78           H
ATOM   4882  HA  LYS A 330     -37.087  -3.538  40.195  1.00  0.78           H
ATOM   4883 1HB  LYS A 330     -36.335  -4.711  37.500  1.00  0.78           H
ATOM   4884 2HB  LYS A 330     -36.587  -5.652  38.964  1.00  0.78           H
ATOM   4885 1HG  LYS A 330     -38.944  -4.838  39.046  1.00  0.78           H
ATOM   4886 2HG  LYS A 330     -38.674  -3.979  37.526  1.00  0.78           H
ATOM   4887 1HD  LYS A 330     -38.137  -6.089  36.387  1.00  0.78           H
ATOM   4888 2HD  LYS A 330     -38.383  -6.973  37.902  1.00  0.78           H
ATOM   4889 1HE  LYS A 330     -40.726  -6.213  37.974  1.00  0.78           H
ATOM   4890 2HE  LYS A 330     -40.485  -5.312  36.466  1.00  0.78           H
ATOM   4891 1HZ  LYS A 330     -41.509  -7.437  36.075  1.00  0.78           H
ATOM   4892 2HZ  LYS A 330     -40.020  -7.396  35.369  1.00  0.78           H
ATOM   4893 3HZ  LYS A 330     -40.244  -8.233  36.771  1.00  0.78           H
ATOM   4894  N   PRO A 331     -34.539  -2.897  40.704  1.00  0.77           N
ATOM   4895  CA  PRO A 331     -33.168  -2.873  41.168  1.00  0.77           C
ATOM   4896  C   PRO A 331     -32.679  -4.185  41.803  1.00  0.77           C
ATOM   4897  O   PRO A 331     -33.468  -4.974  42.352  1.00  0.77           O
ATOM   4898  CB  PRO A 331     -33.170  -1.764  42.216  1.00  0.77           C
ATOM   4899  CG  PRO A 331     -34.380  -0.928  41.933  1.00  0.77           C
ATOM   4900  CD  PRO A 331     -35.402  -1.888  41.379  1.00  0.77           C
ATOM   4901  HA  PRO A 331     -32.558  -2.610  40.314  1.00  0.77           H
ATOM   4902 1HB  PRO A 331     -33.133  -2.175  43.203  1.00  0.77           H
ATOM   4903 2HB  PRO A 331     -32.257  -1.176  42.086  1.00  0.77           H
ATOM   4904 1HG  PRO A 331     -34.738  -0.442  42.862  1.00  0.77           H
ATOM   4905 2HG  PRO A 331     -34.136  -0.116  41.234  1.00  0.77           H
ATOM   4906 1HD  PRO A 331     -36.055  -2.312  42.133  1.00  0.77           H
ATOM   4907 2HD  PRO A 331     -35.952  -1.325  40.715  1.00  0.77           H
ATOM   4908  N   SER A 332     -31.360  -4.372  41.756  1.00  0.76           N
ATOM   4909  CA  SER A 332     -30.721  -5.506  42.421  1.00  0.76           C
ATOM   4910  C   SER A 332     -29.241  -5.247  42.732  1.00  0.76           C
ATOM   4911  O   SER A 332     -28.526  -4.631  41.948  1.00  0.76           O
ATOM   4912  CB  SER A 332     -30.870  -6.763  41.576  1.00  0.76           C
ATOM   4913  OG  SER A 332     -30.241  -7.855  42.176  1.00  0.76           O
ATOM   4914  H   SER A 332     -30.798  -3.678  41.262  1.00  0.76           H
ATOM   4915  HA  SER A 332     -31.236  -5.663  43.364  1.00  0.76           H
ATOM   4916 1HB  SER A 332     -31.930  -6.983  41.443  1.00  0.76           H
ATOM   4917 2HB  SER A 332     -30.447  -6.603  40.592  1.00  0.76           H
ATOM   4918  HG  SER A 332     -30.444  -7.788  43.134  1.00  0.76           H
ATOM   4919  N   LEU A 333     -28.784  -5.718  43.879  1.00  0.74           N
ATOM   4920  CA  LEU A 333     -27.374  -5.558  44.254  1.00  0.74           C
ATOM   4921  C   LEU A 333     -26.814  -6.730  44.989  1.00  0.74           C
ATOM   4922  O   LEU A 333     -27.297  -7.056  46.074  1.00  0.74           O
ATOM   4923  CB  LEU A 333     -27.162  -4.348  45.159  1.00  0.74           C
ATOM   4924  CG  LEU A 333     -25.711  -4.123  45.741  1.00  0.74           C
ATOM   4925  CD1 LEU A 333     -24.738  -3.814  44.651  1.00  0.74           C
ATOM   4926  CD2 LEU A 333     -25.735  -2.999  46.742  1.00  0.74           C
ATOM   4927  H   LEU A 333     -29.429  -6.247  44.465  1.00  0.74           H
ATOM   4928  HA  LEU A 333     -26.804  -5.411  43.350  1.00  0.74           H
ATOM   4929 1HB  LEU A 333     -27.397  -3.487  44.571  1.00  0.74           H
ATOM   4930 2HB  LEU A 333     -27.826  -4.416  45.985  1.00  0.74           H
ATOM   4931  HG  LEU A 333     -25.381  -5.041  46.231  1.00  0.74           H
ATOM   4932 1HD1 LEU A 333     -23.751  -3.678  45.059  1.00  0.74           H
ATOM   4933 2HD1 LEU A 333     -24.715  -4.626  43.935  1.00  0.74           H
ATOM   4934 3HD1 LEU A 333     -25.052  -2.903  44.172  1.00  0.74           H
ATOM   4935 1HD2 LEU A 333     -24.731  -2.867  47.143  1.00  0.74           H
ATOM   4936 2HD2 LEU A 333     -26.056  -2.076  46.256  1.00  0.74           H
ATOM   4937 3HD2 LEU A 333     -26.426  -3.240  47.550  1.00  0.74           H
ATOM   4938  N   THR A 334     -25.734  -7.277  44.458  1.00  0.74           N
ATOM   4939  CA  THR A 334     -25.057  -8.361  45.128  1.00  0.74           C
ATOM   4940  C   THR A 334     -23.608  -7.996  45.457  1.00  0.74           C
ATOM   4941  O   THR A 334     -22.837  -7.620  44.570  1.00  0.74           O
ATOM   4942  CB  THR A 334     -25.098  -9.646  44.285  1.00  0.74           C
ATOM   4943  OG1 THR A 334     -26.459 -10.034  44.049  1.00  0.74           O
ATOM   4944  CG2 THR A 334     -24.397 -10.751  45.030  1.00  0.74           C
ATOM   4945  H   THR A 334     -25.407  -6.938  43.553  1.00  0.74           H
ATOM   4946  HA  THR A 334     -25.578  -8.558  46.050  1.00  0.74           H
ATOM   4947  HB  THR A 334     -24.600  -9.479  43.328  1.00  0.74           H
ATOM   4948  HG1 THR A 334     -26.478 -10.932  43.718  1.00  0.74           H
ATOM   4949 1HG2 THR A 334     -24.423 -11.664  44.442  1.00  0.74           H
ATOM   4950 2HG2 THR A 334     -23.374 -10.454  45.197  1.00  0.74           H
ATOM   4951 3HG2 THR A 334     -24.890 -10.923  45.991  1.00  0.74           H
ATOM   4952  N   LEU A 335     -23.254  -8.080  46.739  1.00  0.74           N
ATOM   4953  CA  LEU A 335     -21.887  -7.793  47.182  1.00  0.74           C
ATOM   4954  C   LEU A 335     -21.248  -9.032  47.782  1.00  0.74           C
ATOM   4955  O   LEU A 335     -21.698  -9.486  48.835  1.00  0.74           O
ATOM   4956  CB  LEU A 335     -21.830  -6.692  48.250  1.00  0.74           C
ATOM   4957  CG  LEU A 335     -22.369  -5.321  47.932  1.00  0.74           C
ATOM   4958  CD1 LEU A 335     -22.185  -4.442  49.124  1.00  0.74           C
ATOM   4959  CD2 LEU A 335     -21.655  -4.754  46.798  1.00  0.74           C
ATOM   4960  H   LEU A 335     -23.963  -8.396  47.403  1.00  0.74           H
ATOM   4961  HA  LEU A 335     -21.290  -7.487  46.322  1.00  0.74           H
ATOM   4962 1HB  LEU A 335     -22.370  -7.053  49.113  1.00  0.74           H
ATOM   4963 2HB  LEU A 335     -20.798  -6.562  48.539  1.00  0.74           H
ATOM   4964  HG  LEU A 335     -23.434  -5.381  47.707  1.00  0.74           H
ATOM   4965 1HD1 LEU A 335     -22.567  -3.473  48.877  1.00  0.74           H
ATOM   4966 2HD1 LEU A 335     -22.703  -4.823  49.970  1.00  0.74           H
ATOM   4967 3HD1 LEU A 335     -21.121  -4.373  49.357  1.00  0.74           H
ATOM   4968 1HD2 LEU A 335     -22.043  -3.763  46.598  1.00  0.74           H
ATOM   4969 2HD2 LEU A 335     -20.592  -4.688  47.025  1.00  0.74           H
ATOM   4970 3HD2 LEU A 335     -21.808  -5.390  45.931  1.00  0.74           H
ATOM   4971  N   ILE A 336     -20.203  -9.556  47.146  1.00  0.75           N
ATOM   4972  CA  ILE A 336     -19.530 -10.752  47.638  1.00  0.75           C
ATOM   4973  C   ILE A 336     -18.042 -10.548  47.944  1.00  0.75           C
ATOM   4974  O   ILE A 336     -17.254 -10.152  47.079  1.00  0.75           O
ATOM   4975  CB  ILE A 336     -19.635 -11.920  46.633  1.00  0.75           C
ATOM   4976  CG1 ILE A 336     -21.063 -12.288  46.371  1.00  0.75           C
ATOM   4977  CG2 ILE A 336     -18.872 -13.116  47.175  1.00  0.75           C
ATOM   4978  CD1 ILE A 336     -21.231 -13.272  45.252  1.00  0.75           C
ATOM   4979  H   ILE A 336     -19.886  -9.127  46.285  1.00  0.75           H
ATOM   4980  HA  ILE A 336     -20.021 -11.059  48.549  1.00  0.75           H
ATOM   4981  HB  ILE A 336     -19.208 -11.620  45.689  1.00  0.75           H
ATOM   4982 1HG1 ILE A 336     -21.474 -12.717  47.241  1.00  0.75           H
ATOM   4983 2HG1 ILE A 336     -21.609 -11.396  46.138  1.00  0.75           H
ATOM   4984 1HG2 ILE A 336     -18.930 -13.945  46.473  1.00  0.75           H
ATOM   4985 2HG2 ILE A 336     -17.841 -12.852  47.323  1.00  0.75           H
ATOM   4986 3HG2 ILE A 336     -19.312 -13.405  48.125  1.00  0.75           H
ATOM   4987 1HD1 ILE A 336     -22.292 -13.494  45.122  1.00  0.75           H
ATOM   4988 2HD1 ILE A 336     -20.833 -12.849  44.329  1.00  0.75           H
ATOM   4989 3HD1 ILE A 336     -20.695 -14.191  45.493  1.00  0.75           H
ATOM   4990  N   ALA A 337     -17.664 -10.842  49.177  1.00  0.76           N
ATOM   4991  CA  ALA A 337     -16.261 -10.822  49.581  1.00  0.76           C
ATOM   4992  C   ALA A 337     -15.714 -12.258  49.486  1.00  0.76           C
ATOM   4993  O   ALA A 337     -15.795 -13.024  50.455  1.00  0.76           O
ATOM   4994  CB  ALA A 337     -16.111 -10.241  50.958  1.00  0.76           C
ATOM   4995  H   ALA A 337     -18.386 -11.106  49.850  1.00  0.76           H
ATOM   4996  HA  ALA A 337     -15.699 -10.204  48.883  1.00  0.76           H
ATOM   4997 1HB  ALA A 337     -15.068 -10.239  51.228  1.00  0.76           H
ATOM   4998 2HB  ALA A 337     -16.494  -9.218  50.970  1.00  0.76           H
ATOM   4999 3HB  ALA A 337     -16.663 -10.838  51.674  1.00  0.76           H
ATOM   5000  N   HIS A 338     -15.270 -12.657  48.283  1.00  0.76           N
ATOM   5001  CA  HIS A 338     -14.910 -14.054  48.000  1.00  0.76           C
ATOM   5002  C   HIS A 338     -13.547 -14.395  48.589  1.00  0.76           C
ATOM   5003  O   HIS A 338     -13.375 -15.400  49.286  1.00  0.76           O
ATOM   5004  CB  HIS A 338     -14.875 -14.299  46.489  1.00  0.76           C
ATOM   5005  CG  HIS A 338     -14.674 -15.717  46.080  1.00  0.76           C
ATOM   5006  ND1 HIS A 338     -13.440 -16.344  46.095  1.00  0.76           N
ATOM   5007  CD2 HIS A 338     -15.556 -16.629  45.615  1.00  0.76           C
ATOM   5008  CE1 HIS A 338     -13.581 -17.587  45.671  1.00  0.76           C
ATOM   5009  NE2 HIS A 338     -14.858 -17.788  45.372  1.00  0.76           N
[truncated: 704,053 more chars]
