# Supplementary material for: Sequence, structure prediction, and epitope analysis of the polymorphic membrane protein family in Chlamydia trachomatis
Source: PLoS One. 2024 Jun 11;19(6):e0304525. doi: 10.1371/journal.pone.0304525 (PMC11166332; doi:10.1371/journal.pone.0304525)
Supplement: S2 File — (ZIP) [file pone.0304525.s002.zip › PmpB_SerE_RoseTTAF.pdb]

HELIX    1   1 ASN A   67  SER A   72  1                                   6
HELIX    2   2 SER A  203  SER A  205  1                                   3
HELIX    3   3 ASN A  385  ASP A  387  1                                   3
HELIX    4   4 TRP A  389  SER A  392  1                                   4
HELIX    5   5 GLN A  395  GLY A  397  1                                   3
HELIX    6   6 ASP A  408  SER A  410  1                                   3
HELIX    7   7 GLY A  412  SER A  415  1                                   4
HELIX    8   8 PRO A  569  HIS A  571  1                                   3
HELIX    9   9 ALA A  626  THR A  628  1                                   3
HELIX   10  10 SER A  648  ALA A  650  1                                   3
HELIX   11  11 SER A  655  SER A  657  1                                   3
HELIX   12  12 SER A  661  SER A  669  1                                   9
HELIX   13  13 PRO A  673  GLN A  681  1                                   9
HELIX   14  14 PRO A  683  ALA A  685  1                                   3
HELIX   15  15 ALA A  801  ALA A  812  1                                  12
HELIX   19  19 ALA A 1069  ALA A 1072  1                                   4
HELIX   20  20 LEU A 1263  SER A 1265  1                                   3
HELIX   21  21 SER A 1287  VAL A 1295  1                                   9
HELIX   22  22 ASN A 1302  LYS A 1304  1                                   3
HELIX   23  23 ASN A 1340  GLN A 1343  1                                   4
HELIX   24  24 PRO A 1345  LEU A 1347  1                                   3
HELIX   25  25 THR A 1362  ASP A 1364  1                                   3
HELIX   26  26 PHE A 1418  ILE A 1438  1                                  21
HELIX   27  27 MET A 1441  ARG A 1446  1                                   6
HELIX   28  28 LYS A 1512  HIS A 1514  1                                   3
SHEET    1   1 1 ALA A  39  ILE A  42  0
SHEET    2   2 1 ASN A  46  THR A  50  0
SHEET    3   3 1 PHE A  97  ASN A  99  0
SHEET    4   4 1 VAL A 104  MET A 108  0
SHEET    5   5 1 SER A 116  SER A 120  0
SHEET    6   6 1 ILE A 131  SER A 133  0
SHEET    7   7 1 GLU A 136  THR A 140  0
SHEET    8   8 1 LEU A 145  GLN A 148  0
SHEET    9   9 1 ILE A 165  SER A 168  0
SHEET   10  10 1 ALA A 173  SER A 176  0
SHEET   11  11 1 SER A 229  PHE A 231  0
SHEET   12  12 1 ALA A 234  ALA A 236  0
SHEET   13  13 1 ILE A 259  ALA A 261  0
SHEET   14  14 1 LEU A 265  ALA A 268  0
SHEET   15  15 1 GLU A 272  SER A 276  0
SHEET   16  16 1 ASN A 278  ALA A 280  0
SHEET   17  17 1 ILE A 287  ALA A 289  0
SHEET   18  18 1 VAL A 293  GLU A 296  0
SHEET   19  19 1 SER A 300  GLN A 304  0
SHEET   20  20 1 ILE A 315  ALA A 317  0
SHEET   21  21 1 LEU A 321  GLN A 324  0
SHEET   22  22 1 GLN A 328  ASN A 332  0
SHEET   23  23 1 LEU A 343  VAL A 345  0
SHEET   24  24 1 ILE A 349  GLN A 352  0
SHEET   25  25 1 GLU A 356  LYS A 360  0
SHEET   26  26 1 LEU A 430  THR A 432  0
SHEET   27  27 1 LEU A 436  THR A 439  0
SHEET   28  28 1 ILE A 444  ALA A 448  0
SHEET   29  29 1 ALA A 459  VAL A 461  0
SHEET   30  30 1 LEU A 465  GLU A 468  0
SHEET   31  31 1 ARG A 472  LEU A 476  0
SHEET   32  32 1 ILE A 487  GLY A 489  0
SHEET   33  33 1 ILE A 493  SER A 496  0
SHEET   34  34 1 LYS A 501  GLN A 505  0
SHEET   35  35 1 LEU A 516  ILE A 518  0
SHEET   36  36 1 ALA A 524  THR A 528  0
SHEET   37  37 1 SER A 532  ILE A 536  0
SHEET   38  38 1 ALA A 547  VAL A 549  0
SHEET   39  39 1 GLU A 552  THR A 556  0
SHEET   40  40 1 GLU A 573  THR A 577  0
SHEET   41  41 1 VAL A 589  THR A 591  0
SHEET   42  42 1 ARG A 593  LEU A 596  0
SHEET   43  43 1 SER A 601  SER A 605  0
SHEET   44  44 1 ALA A 616  THR A 618  0
SHEET   45  45 1 LEU A 689  ILE A 691  0
SHEET   46  46 1 ASP A 696  SER A 700  0
SHEET   47  47 1 ILE A 710  ALA A 712  0
SHEET   48  48 1 LYS A 714  SER A 718  0
SHEET   49  49 1 GLN A 722  SER A 726  0
SHEET   50  50 1 ILE A 737  CYS A 739  0
SHEET   51  51 1 SER A 742  ASP A 746  0
SHEET   52  52 1 SER A 750  THR A 754  0
SHEET   53  53 1 THR A 769  SER A 773  0
SHEET   54  54 1 GLY A 778  SER A 782  0
SHEET   55  55 1 VAL A 827  GLY A 829  0
SHEET   56  56 1 ILE A 831  GLY A 833  0
SHEET   57  57 1 LYS A 835  SER A 839  0
SHEET   58  58 1 THR A 844  SER A 848  0
SHEET   59  59 1 GLN A 851  ILE A 853  0
SHEET   60  60 1 GLN A 865  GLY A 867  0
SHEET   61  61 1 ILE A 869  ALA A 871  0
SHEET   62  62 1 SER A 874  ILE A 877  0
SHEET   63  63 1 SER A 885  SER A 889  0
SHEET   64  64 1 SER A 892  THR A 895  0
SHEET   65  65 1 ALA A 905  GLY A 907  0
SHEET   87  87 1 THR A 913  ASN A 917  0
SHEET   88  88 1 ALA A 920  SER A 923  0
SHEET   89  89 1 THR A 926  ILE A 929  0
SHEET   90  90 1 ILE A 949  GLY A 951  0
SHEET   91  91 1 ILE A 953  GLY A 955  0
SHEET   92  92 1 ALA A 957  SER A 967  0
SHEET   93  93 1 ILE A 977  THR A 979  0
SHEET   94  94 1 LYS A 999  LEU A1002  0
SHEET   95  95 1 GLY A1005  GLU A1010  0
SHEET   96  96 1 SER A1024  LYS A1028  0
SHEET   97  97 1 ASN A1030  ASN A1035  0
SHEET   98  98 1 ILE A1046  PHE A1048  0
SHEET   99  99 1 ASP A1051  SER A1056  0
SHEET  100 100 1 SER A1059  THR A1063  0
SHEET  101 101 1 ASN A1066  THR A1068  0
SHEET  102 102 1 ILE A1090  GLY A1092  0
SHEET  103 103 1 ALA A1104  ALA A1110  0
SHEET  104 104 1 ASN A1114  SER A1118  0
SHEET  105 105 1 SER A1121  GLN A1123  0
SHEET  106 106 1 CYS A1135  GLY A1139  0
SHEET  107 107 1 VAL A1141  ALA A1147  0
SHEET  108 108 1 THR A1152  PHE A1155  0
SHEET  109 109 1 VAL A1159  THR A1163  0
SHEET  110 110 1 THR A1175  ILE A1178  0
SHEET  111 111 1 THR A1190  PHE A1193  0
SHEET  112 112 1 SER A1202  ILE A1204  0
SHEET  113 113 1 ASN A1207  LEU A1210  0
SHEET  114 114 1 ASN A1212  LEU A1217  0
SHEET  115 115 1 GLU A1222  VAL A1225  0
SHEET  116 116 1 SER A1227  GLN A1230  0
SHEET  117 117 1 GLY A1233  MET A1238  0
SHEET  118 118 1 VAL A1243  ASN A1246  0
SHEET  119 119 1 ALA A1253  ILE A1256  0
SHEET  120 120 1 GLY A1258  ASP A1262  0
SHEET  121 121 1 GLU A1279  ILE A1282  0
SHEET  122 122 1 LYS A1325  THR A1329  0
SHEET  123 123 1 ASP A1331  ILE A1335  0
SHEET  124 124 1 LEU A1351  LYS A1357  0
SHEET  125 125 1 VAL A1365  TYR A1368  0
SHEET  126 126 1 TRP A1386  ASP A1389  0
SHEET  127 127 1 LYS A1396  TRP A1401  0
SHEET  128 128 1 ASN A1453  GLN A1466  0
SHEET  129 129 1 PHE A1475  ALA A1488  0
SHEET  130 130 1 PHE A1494  LYS A1511  0
SHEET  131 131 1 TYR A1516  PHE A1534  0
SHEET  132 132 1 PHE A1549  LEU A1567  0
SHEET  133 133 1 ARG A1574  LYS A1595  0
SHEET  134 134 1 LYS A1603  GLN A1618  0
SHEET  135 135 1 PHE A1621  GLU A1623  0
SHEET  136 136 1 ARG A1629  PHE A1631  0
SHEET  137 137 1 CYS A1634  SER A1640  0
SHEET  138 138 1 VAL A1643  ASN A1653  0
SHEET  139 139 1 ILE A1656  ASN A1673  0
SHEET  140 140 1 VAL A1676  VAL A1681  0
SHEET  141 141 1 ALA A1687  ILE A1691  0
SHEET  142 142 1 THR A1698  LEU A1710  0
SHEET  143 143 1 TRP A1714  GLY A1725  0
SHEET  144 144 1 THR A1728  ILE A1740  0
ATOM      1  N   ALA A   1       2.613  -1.828  -2.244  1.00  4.16           N
ATOM      2  CA  ALA A   1       2.002  -1.159  -1.118  1.00  4.16           C
ATOM      3  C   ALA A   1       2.730   0.139  -0.829  1.00  4.16           C
ATOM      4  O   ALA A   1       3.817   0.361  -1.352  1.00  4.16           O
ATOM      5  CB  ALA A   1       2.043  -2.042   0.082  1.00  4.16           C
ATOM      6 1H   ALA A   1       1.956  -1.912  -3.004  1.00  4.16           H
ATOM      7 2H   ALA A   1       3.418  -1.310  -2.553  1.00  4.16           H
ATOM      8 3H   ALA A   1       2.892  -2.763  -1.964  1.00  4.16           H
ATOM      9  HA  ALA A   1       0.964  -0.942  -1.366  1.00  4.16           H
ATOM     10 1HB  ALA A   1       1.570  -1.519   0.875  1.00  4.16           H
ATOM     11 2HB  ALA A   1       1.513  -2.970  -0.126  1.00  4.16           H
ATOM     12 3HB  ALA A   1       3.056  -2.264   0.329  1.00  4.16           H
ATOM     13  N   VAL A   2       2.151   0.998   0.012  1.00  3.92           N
ATOM     14  CA  VAL A   2       2.785   2.290   0.313  1.00  3.92           C
ATOM     15  C   VAL A   2       3.083   2.543   1.786  1.00  3.92           C
ATOM     16  O   VAL A   2       2.200   2.454   2.648  1.00  3.92           O
ATOM     17  CB  VAL A   2       1.893   3.444  -0.182  1.00  3.92           C
ATOM     18  CG1 VAL A   2       2.522   4.793   0.173  1.00  3.92           C
ATOM     19  CG2 VAL A   2       1.700   3.313  -1.685  1.00  3.92           C
ATOM     20  H   VAL A   2       1.259   0.776   0.428  1.00  3.92           H
ATOM     21  HA  VAL A   2       3.730   2.340  -0.230  1.00  3.92           H
ATOM     22  HB  VAL A   2       0.933   3.404   0.317  1.00  3.92           H
ATOM     23 1HG1 VAL A   2       1.873   5.590  -0.181  1.00  3.92           H
ATOM     24 2HG1 VAL A   2       2.636   4.882   1.254  1.00  3.92           H
ATOM     25 3HG1 VAL A   2       3.499   4.877  -0.305  1.00  3.92           H
ATOM     26 1HG2 VAL A   2       1.068   4.121  -2.044  1.00  3.92           H
ATOM     27 2HG2 VAL A   2       2.674   3.364  -2.181  1.00  3.92           H
ATOM     28 3HG2 VAL A   2       1.228   2.368  -1.915  1.00  3.92           H
ATOM     29  N   LEU A   3       4.343   2.878   2.070  1.00  3.81           N
ATOM     30  CA  LEU A   3       4.782   3.279   3.406  1.00  3.81           C
ATOM     31  C   LEU A   3       5.166   4.759   3.193  1.00  3.81           C
ATOM     32  O   LEU A   3       5.933   5.040   2.276  1.00  3.81           O
ATOM     33  CB  LEU A   3       5.956   2.402   3.879  1.00  3.81           C
ATOM     34  CG  LEU A   3       6.496   2.587   5.308  1.00  3.81           C
ATOM     35  CD1 LEU A   3       5.396   2.143   6.317  1.00  3.81           C
ATOM     36  CD2 LEU A   3       7.735   1.699   5.495  1.00  3.81           C
ATOM     37  H   LEU A   3       5.009   2.897   1.308  1.00  3.81           H
ATOM     38  HA  LEU A   3       3.963   3.172   4.104  1.00  3.81           H
ATOM     39 1HB  LEU A   3       5.625   1.427   3.845  1.00  3.81           H
ATOM     40 2HB  LEU A   3       6.785   2.510   3.184  1.00  3.81           H
ATOM     41  HG  LEU A   3       6.745   3.645   5.477  1.00  3.81           H
ATOM     42 1HD1 LEU A   3       5.746   2.265   7.326  1.00  3.81           H
ATOM     43 2HD1 LEU A   3       4.514   2.722   6.191  1.00  3.81           H
ATOM     44 3HD1 LEU A   3       5.153   1.101   6.146  1.00  3.81           H
ATOM     45 1HD2 LEU A   3       8.128   1.808   6.495  1.00  3.81           H
ATOM     46 2HD2 LEU A   3       7.446   0.678   5.336  1.00  3.81           H
ATOM     47 3HD2 LEU A   3       8.498   1.960   4.784  1.00  3.81           H
ATOM     48  N   PRO A   4       4.624   5.716   3.951  1.00  3.89           N
ATOM     49  CA  PRO A   4       4.781   7.142   3.775  1.00  3.89           C
ATOM     50  C   PRO A   4       6.107   7.640   4.274  1.00  3.89           C
ATOM     51  O   PRO A   4       6.866   6.882   4.873  1.00  3.89           O
ATOM     52  CB  PRO A   4       3.650   7.693   4.627  1.00  3.89           C
ATOM     53  CG  PRO A   4       3.550   6.735   5.736  1.00  3.89           C
ATOM     54  CD  PRO A   4       3.836   5.386   5.117  1.00  3.89           C
ATOM     55  HA  PRO A   4       4.655   7.384   2.714  1.00  3.89           H
ATOM     56 1HB  PRO A   4       3.863   8.724   4.948  1.00  3.89           H
ATOM     57 2HB  PRO A   4       2.724   7.714   4.048  1.00  3.89           H
ATOM     58 1HG  PRO A   4       4.266   6.994   6.530  1.00  3.89           H
ATOM     59 2HG  PRO A   4       2.561   6.816   6.172  1.00  3.89           H
ATOM     60 1HD  PRO A   4       4.419   4.823   5.827  1.00  3.89           H
ATOM     61 2HD  PRO A   4       2.923   4.917   4.827  1.00  3.89           H
ATOM     62  N   SER A   5       6.370   8.915   4.042  1.00  4.20           N
ATOM     63  CA  SER A   5       7.532   9.566   4.607  1.00  4.20           C
ATOM     64  C   SER A   5       7.075  10.849   5.275  1.00  4.20           C
ATOM     65  O   SER A   5       6.042  11.411   4.909  1.00  4.20           O
ATOM     66  CB  SER A   5       8.550   9.867   3.532  1.00  4.20           C
ATOM     67  OG  SER A   5       8.035  10.772   2.603  1.00  4.20           O
ATOM     68  H   SER A   5       5.725   9.462   3.492  1.00  4.20           H
ATOM     69  HA  SER A   5       7.981   8.921   5.354  1.00  4.20           H
ATOM     70 1HB  SER A   5       9.458  10.273   3.985  1.00  4.20           H
ATOM     71 2HB  SER A   5       8.821   8.942   3.027  1.00  4.20           H
ATOM     72  HG  SER A   5       8.762  10.990   2.013  1.00  4.20           H
ATOM     73  N   VAL A   6       7.844  11.300   6.252  1.00  4.72           N
ATOM     74  CA  VAL A   6       7.586  12.525   6.989  1.00  4.72           C
ATOM     75  C   VAL A   6       8.845  13.369   6.995  1.00  4.72           C
ATOM     76  O   VAL A   6       9.259  13.893   8.030  1.00  4.72           O
ATOM     77  CB  VAL A   6       7.111  12.237   8.428  1.00  4.72           C
ATOM     78  CG1 VAL A   6       6.826  13.544   9.138  1.00  4.72           C
ATOM     79  CG2 VAL A   6       5.854  11.357   8.391  1.00  4.72           C
ATOM     80  H   VAL A   6       8.671  10.773   6.486  1.00  4.72           H
ATOM     81  HA  VAL A   6       6.804  13.086   6.479  1.00  4.72           H
ATOM     82  HB  VAL A   6       7.896  11.740   8.977  1.00  4.72           H
ATOM     83 1HG1 VAL A   6       6.503  13.349  10.148  1.00  4.72           H
ATOM     84 2HG1 VAL A   6       7.726  14.155   9.161  1.00  4.72           H
ATOM     85 3HG1 VAL A   6       6.040  14.080   8.606  1.00  4.72           H
ATOM     86 1HG2 VAL A   6       5.514  11.153   9.394  1.00  4.72           H
ATOM     87 2HG2 VAL A   6       5.070  11.881   7.844  1.00  4.72           H
ATOM     88 3HG2 VAL A   6       6.065  10.423   7.896  1.00  4.72           H
ATOM     89  N   SER A   7       9.478  13.443   5.833  1.00  5.38           N
ATOM     90  CA  SER A   7      10.717  14.185   5.671  1.00  5.38           C
ATOM     91  C   SER A   7      10.461  15.637   6.033  1.00  5.38           C
ATOM     92  O   SER A   7       9.347  16.136   5.855  1.00  5.38           O
ATOM     93  CB  SER A   7      11.216  14.073   4.250  1.00  5.38           C
ATOM     94  OG  SER A   7      11.503  12.736   3.931  1.00  5.38           O
ATOM     95  H   SER A   7       9.074  12.975   5.036  1.00  5.38           H
ATOM     96  HA  SER A   7      11.472  13.777   6.349  1.00  5.38           H
ATOM     97 1HB  SER A   7      10.484  14.461   3.563  1.00  5.38           H
ATOM     98 2HB  SER A   7      12.112  14.680   4.148  1.00  5.38           H
ATOM     99  HG  SER A   7      12.106  12.408   4.645  1.00  5.38           H
ATOM    100  N   GLY A   8      11.486  16.321   6.533  1.00  5.97           N
ATOM    101  CA  GLY A   8      11.305  17.700   6.965  1.00  5.97           C
ATOM    102  C   GLY A   8      11.173  18.658   5.796  1.00  5.97           C
ATOM    103  O   GLY A   8      11.251  18.249   4.636  1.00  5.97           O
ATOM    104  H   GLY A   8      12.380  15.866   6.646  1.00  5.97           H
ATOM    105 1HA  GLY A   8      10.412  17.761   7.589  1.00  5.97           H
ATOM    106 2HA  GLY A   8      12.146  17.996   7.590  1.00  5.97           H
ATOM    107  N   PHE A   9      11.081  19.949   6.117  1.00  6.22           N
ATOM    108  CA  PHE A   9      10.762  21.026   5.170  1.00  6.22           C
ATOM    109  C   PHE A   9      11.567  21.086   3.878  1.00  6.22           C
ATOM    110  O   PHE A   9      11.081  21.605   2.875  1.00  6.22           O
ATOM    111  CB  PHE A   9      10.917  22.360   5.893  1.00  6.22           C
ATOM    112  CG  PHE A   9      12.350  22.756   6.128  1.00  6.22           C
ATOM    113  CD1 PHE A   9      13.018  23.584   5.236  1.00  6.22           C
ATOM    114  CD2 PHE A   9      13.038  22.280   7.231  1.00  6.22           C
ATOM    115  CE1 PHE A   9      14.333  23.938   5.453  1.00  6.22           C
ATOM    116  CE2 PHE A   9      14.354  22.628   7.447  1.00  6.22           C
ATOM    117  CZ  PHE A   9      15.001  23.462   6.558  1.00  6.22           C
ATOM    118  H   PHE A   9      11.127  20.188   7.099  1.00  6.22           H
ATOM    119  HA  PHE A   9       9.714  20.906   4.895  1.00  6.22           H
ATOM    120 1HB  PHE A   9      10.441  23.144   5.305  1.00  6.22           H
ATOM    121 2HB  PHE A   9      10.410  22.319   6.856  1.00  6.22           H
ATOM    122  HD1 PHE A   9      12.488  23.958   4.360  1.00  6.22           H
ATOM    123  HD2 PHE A   9      12.526  21.622   7.933  1.00  6.22           H
ATOM    124  HE1 PHE A   9      14.844  24.593   4.747  1.00  6.22           H
ATOM    125  HE2 PHE A   9      14.883  22.248   8.320  1.00  6.22           H
ATOM    126  HZ  PHE A   9      16.042  23.738   6.729  1.00  6.22           H
ATOM    127  N   CYS A  10      12.773  20.559   3.876  1.00  5.99           N
ATOM    128  CA  CYS A  10      13.587  20.599   2.679  1.00  5.99           C
ATOM    129  C   CYS A  10      12.984  19.788   1.519  1.00  5.99           C
ATOM    130  O   CYS A  10      13.156  20.144   0.352  1.00  5.99           O
ATOM    131  CB  CYS A  10      14.969  20.045   2.992  1.00  5.99           C
ATOM    132  SG  CYS A  10      15.955  21.090   4.062  1.00  5.99           S
ATOM    133  H   CYS A  10      13.127  20.132   4.718  1.00  5.99           H
ATOM    134  HA  CYS A  10      13.685  21.637   2.369  1.00  5.99           H
ATOM    135 1HB  CYS A  10      14.857  19.080   3.483  1.00  5.99           H
ATOM    136 2HB  CYS A  10      15.519  19.887   2.067  1.00  5.99           H
ATOM    137  HG  CYS A  10      14.993  21.348   4.955  1.00  5.99           H
ATOM    138  N   PHE A  11      12.373  18.642   1.831  1.00  5.37           N
ATOM    139  CA  PHE A  11      11.815  17.772   0.794  1.00  5.37           C
ATOM    140  C   PHE A  11      10.636  16.878   1.223  1.00  5.37           C
ATOM    141  O   PHE A  11      10.710  15.665   1.030  1.00  5.37           O
ATOM    142  CB  PHE A  11      12.926  16.927   0.161  1.00  5.37           C
ATOM    143  CG  PHE A  11      13.697  16.050   1.108  1.00  5.37           C
ATOM    144  CD1 PHE A  11      13.325  14.740   1.343  1.00  5.37           C
ATOM    145  CD2 PHE A  11      14.820  16.543   1.753  1.00  5.37           C
ATOM    146  CE1 PHE A  11      14.062  13.941   2.207  1.00  5.37           C
ATOM    147  CE2 PHE A  11      15.552  15.756   2.618  1.00  5.37           C
ATOM    148  CZ  PHE A  11      15.171  14.450   2.846  1.00  5.37           C
ATOM    149  H   PHE A  11      12.219  18.418   2.815  1.00  5.37           H
ATOM    150  HA  PHE A  11      11.447  18.420  -0.001  1.00  5.37           H
ATOM    151 1HB  PHE A  11      12.491  16.290  -0.606  1.00  5.37           H
ATOM    152 2HB  PHE A  11      13.635  17.587  -0.338  1.00  5.37           H
ATOM    153  HD1 PHE A  11      12.448  14.335   0.841  1.00  5.37           H
ATOM    154  HD2 PHE A  11      15.125  17.565   1.565  1.00  5.37           H
ATOM    155  HE1 PHE A  11      13.760  12.905   2.385  1.00  5.37           H
ATOM    156  HE2 PHE A  11      16.433  16.164   3.116  1.00  5.37           H
ATOM    157  HZ  PHE A  11      15.745  13.818   3.525  1.00  5.37           H
ATOM    158  N   PRO A  12       9.553  17.407   1.810  1.00  4.60           N
ATOM    159  CA  PRO A  12       8.425  16.630   2.279  1.00  4.60           C
ATOM    160  C   PRO A  12       7.630  16.070   1.107  1.00  4.60           C
ATOM    161  O   PRO A  12       7.527  16.715   0.062  1.00  4.60           O
ATOM    162  CB  PRO A  12       7.606  17.667   3.046  1.00  4.60           C
ATOM    163  CG  PRO A  12       7.943  18.985   2.369  1.00  4.60           C
ATOM    164  CD  PRO A  12       9.398  18.851   1.958  1.00  4.60           C
ATOM    165  HA  PRO A  12       8.773  15.832   2.946  1.00  4.60           H
ATOM    166 1HB  PRO A  12       6.540  17.415   3.008  1.00  4.60           H
ATOM    167 2HB  PRO A  12       7.904  17.650   4.111  1.00  4.60           H
ATOM    168 1HG  PRO A  12       7.277  19.153   1.510  1.00  4.60           H
ATOM    169 2HG  PRO A  12       7.783  19.815   3.068  1.00  4.60           H
ATOM    170 1HD  PRO A  12       9.596  19.384   1.022  1.00  4.60           H
ATOM    171 2HD  PRO A  12       9.995  19.206   2.764  1.00  4.60           H
ATOM    172  N   GLU A  13       7.020  14.910   1.310  1.00  3.87           N
ATOM    173  CA  GLU A  13       6.112  14.297   0.341  1.00  3.87           C
ATOM    174  C   GLU A  13       5.019  13.511   1.059  1.00  3.87           C
ATOM    175  O   GLU A  13       5.102  12.288   1.101  1.00  3.87           O
ATOM    176  CB  GLU A  13       6.870  13.345  -0.588  1.00  3.87           C
ATOM    177  CG  GLU A  13       6.023  12.769  -1.723  1.00  3.87           C
ATOM    178  CD  GLU A  13       6.796  11.851  -2.660  1.00  3.87           C
ATOM    179  OE1 GLU A  13       7.986  11.728  -2.502  1.00  3.87           O
ATOM    180  OE2 GLU A  13       6.177  11.241  -3.506  1.00  3.87           O
ATOM    181  H   GLU A  13       7.179  14.432   2.187  1.00  3.87           H
ATOM    182  HA  GLU A  13       5.654  15.080  -0.262  1.00  3.87           H
ATOM    183 1HB  GLU A  13       7.720  13.869  -1.030  1.00  3.87           H
ATOM    184 2HB  GLU A  13       7.266  12.509  -0.007  1.00  3.87           H
ATOM    185 1HG  GLU A  13       5.192  12.212  -1.285  1.00  3.87           H
ATOM    186 2HG  GLU A  13       5.601  13.593  -2.296  1.00  3.87           H
ATOM    187  N   PRO A  14       4.012  14.161   1.656  1.00  3.27           N
ATOM    188  CA  PRO A  14       2.999  13.515   2.470  1.00  3.27           C
ATOM    189  C   PRO A  14       2.286  12.394   1.715  1.00  3.27           C
ATOM    190  O   PRO A  14       1.887  12.562   0.560  1.00  3.27           O
ATOM    191  CB  PRO A  14       2.038  14.673   2.763  1.00  3.27           C
ATOM    192  CG  PRO A  14       2.901  15.920   2.670  1.00  3.27           C
ATOM    193  CD  PRO A  14       3.857  15.625   1.529  1.00  3.27           C
ATOM    194  HA  PRO A  14       3.463  13.129   3.390  1.00  3.27           H
ATOM    195 1HB  PRO A  14       1.205  14.667   2.044  1.00  3.27           H
ATOM    196 2HB  PRO A  14       1.594  14.538   3.762  1.00  3.27           H
ATOM    197 1HG  PRO A  14       2.274  16.804   2.481  1.00  3.27           H
ATOM    198 2HG  PRO A  14       3.419  16.096   3.624  1.00  3.27           H
ATOM    199 1HD  PRO A  14       3.402  15.881   0.562  1.00  3.27           H
ATOM    200 2HD  PRO A  14       4.778  16.170   1.703  1.00  3.27           H
ATOM    201  N   LYS A  15       2.105  11.270   2.403  1.00  2.85           N
ATOM    202  CA  LYS A  15       1.435  10.078   1.889  1.00  2.85           C
ATOM    203  C   LYS A  15       0.648   9.395   2.994  1.00  2.85           C
ATOM    204  O   LYS A  15       0.940   9.579   4.177  1.00  2.85           O
ATOM    205  CB  LYS A  15       2.422   9.070   1.288  1.00  2.85           C
ATOM    206  CG  LYS A  15       3.167   9.509   0.040  1.00  2.85           C
ATOM    207  CD  LYS A  15       4.047   8.381  -0.494  1.00  2.85           C
ATOM    208  CE  LYS A  15       4.827   8.831  -1.710  1.00  2.85           C
ATOM    209  NZ  LYS A  15       5.685   7.740  -2.258  1.00  2.85           N
ATOM    210  H   LYS A  15       2.465  11.238   3.345  1.00  2.85           H
ATOM    211  HA  LYS A  15       0.729  10.378   1.115  1.00  2.85           H
ATOM    212 1HB  LYS A  15       3.174   8.881   2.014  1.00  2.85           H
ATOM    213 2HB  LYS A  15       1.912   8.122   1.090  1.00  2.85           H
ATOM    214 1HG  LYS A  15       2.457   9.816  -0.727  1.00  2.85           H
ATOM    215 2HG  LYS A  15       3.805  10.354   0.270  1.00  2.85           H
ATOM    216 1HD  LYS A  15       4.750   8.067   0.278  1.00  2.85           H
ATOM    217 2HD  LYS A  15       3.430   7.527  -0.767  1.00  2.85           H
ATOM    218 1HE  LYS A  15       4.138   9.165  -2.482  1.00  2.85           H
ATOM    219 2HE  LYS A  15       5.463   9.661  -1.424  1.00  2.85           H
ATOM    220 1HZ  LYS A  15       6.198   8.080  -3.057  1.00  2.85           H
ATOM    221 2HZ  LYS A  15       6.337   7.422  -1.558  1.00  2.85           H
ATOM    222 3HZ  LYS A  15       5.127   6.925  -2.543  1.00  2.85           H
ATOM    223  N   GLU A  16      -0.326   8.590   2.607  1.00  2.58           N
ATOM    224  CA  GLU A  16      -1.063   7.770   3.557  1.00  2.58           C
ATOM    225  C   GLU A  16      -0.305   6.460   3.790  1.00  2.58           C
ATOM    226  O   GLU A  16       0.526   6.075   2.967  1.00  2.58           O
ATOM    227  CB  GLU A  16      -2.484   7.509   3.055  1.00  2.58           C
ATOM    228  CG  GLU A  16      -3.342   8.779   2.933  1.00  2.58           C
ATOM    229  CD  GLU A  16      -4.764   8.517   2.470  1.00  2.58           C
ATOM    230  OE1 GLU A  16      -5.035   7.435   2.011  1.00  2.58           O
ATOM    231  OE2 GLU A  16      -5.576   9.407   2.583  1.00  2.58           O
ATOM    232  H   GLU A  16      -0.540   8.514   1.623  1.00  2.58           H
ATOM    233  HA  GLU A  16      -1.124   8.302   4.508  1.00  2.58           H
ATOM    234 1HB  GLU A  16      -2.445   7.028   2.077  1.00  2.58           H
ATOM    235 2HB  GLU A  16      -2.988   6.823   3.737  1.00  2.58           H
ATOM    236 1HG  GLU A  16      -3.377   9.272   3.905  1.00  2.58           H
ATOM    237 2HG  GLU A  16      -2.860   9.461   2.233  1.00  2.58           H
ATOM    238  N   LEU A  17      -0.586   5.802   4.914  1.00  2.43           N
ATOM    239  CA  LEU A  17       0.034   4.520   5.242  1.00  2.43           C
ATOM    240  C   LEU A  17      -0.947   3.377   5.029  1.00  2.43           C
ATOM    241  O   LEU A  17      -1.931   3.240   5.760  1.00  2.43           O
ATOM    242  CB  LEU A  17       0.528   4.548   6.717  1.00  2.43           C
ATOM    243  CG  LEU A  17       1.517   3.418   7.190  1.00  2.43           C
ATOM    244  CD1 LEU A  17       2.283   3.874   8.465  1.00  2.43           C
ATOM    245  CD2 LEU A  17       0.733   2.160   7.485  1.00  2.43           C
ATOM    246  H   LEU A  17      -1.264   6.197   5.548  1.00  2.43           H
ATOM    247  HA  LEU A  17       0.867   4.355   4.571  1.00  2.43           H
ATOM    248 1HB  LEU A  17       0.992   5.491   6.910  1.00  2.43           H
ATOM    249 2HB  LEU A  17      -0.348   4.482   7.359  1.00  2.43           H
ATOM    250  HG  LEU A  17       2.237   3.221   6.414  1.00  2.43           H
ATOM    251 1HD1 LEU A  17       2.968   3.093   8.795  1.00  2.43           H
ATOM    252 2HD1 LEU A  17       2.854   4.780   8.252  1.00  2.43           H
ATOM    253 3HD1 LEU A  17       1.571   4.078   9.265  1.00  2.43           H
ATOM    254 1HD2 LEU A  17       1.402   1.379   7.805  1.00  2.43           H
ATOM    255 2HD2 LEU A  17       0.006   2.348   8.275  1.00  2.43           H
ATOM    256 3HD2 LEU A  17       0.224   1.854   6.593  1.00  2.43           H
ATOM    257  N   ASN A  18      -0.680   2.531   4.031  1.00  2.39           N
ATOM    258  CA  ASN A  18      -1.620   1.459   3.726  1.00  2.39           C
ATOM    259  C   ASN A  18      -1.375   0.301   4.663  1.00  2.39           C
ATOM    260  O   ASN A  18      -0.713  -0.647   4.297  1.00  2.39           O
ATOM    261  CB  ASN A  18      -1.458   0.996   2.282  1.00  2.39           C
ATOM    262  CG  ASN A  18      -1.925   2.028   1.280  1.00  2.39           C
ATOM    263  OD1 ASN A  18      -2.820   2.823   1.574  1.00  2.39           O
ATOM    264  ND2 ASN A  18      -1.375   2.007   0.095  1.00  2.39           N
ATOM    265  H   ASN A  18       0.171   2.637   3.469  1.00  2.39           H
ATOM    266  HA  ASN A  18      -2.642   1.810   3.885  1.00  2.39           H
ATOM    267 1HB  ASN A  18      -0.399   0.792   2.099  1.00  2.39           H
ATOM    268 2HB  ASN A  18      -1.990   0.068   2.130  1.00  2.39           H
ATOM    269 1HD2 ASN A  18      -1.667   2.668  -0.604  1.00  2.39           H
ATOM    270 2HD2 ASN A  18      -0.681   1.333  -0.127  1.00  2.39           H
ATOM    271  N   PHE A  19      -1.936   0.364   5.862  1.00  2.43           N
ATOM    272  CA  PHE A  19      -1.616  -0.612   6.911  1.00  2.43           C
ATOM    273  C   PHE A  19      -1.773  -2.090   6.568  1.00  2.43           C
ATOM    274  O   PHE A  19      -0.831  -2.869   6.762  1.00  2.43           O
ATOM    275  CB  PHE A  19      -2.466  -0.365   8.154  1.00  2.43           C
ATOM    276  CG  PHE A  19      -2.241  -1.428   9.208  1.00  2.43           C
ATOM    277  CD1 PHE A  19      -1.120  -1.397   9.976  1.00  2.43           C
ATOM    278  CD2 PHE A  19      -3.145  -2.458   9.409  1.00  2.43           C
ATOM    279  CE1 PHE A  19      -0.862  -2.353  10.932  1.00  2.43           C
ATOM    280  CE2 PHE A  19      -2.908  -3.428  10.362  1.00  2.43           C
ATOM    281  CZ  PHE A  19      -1.756  -3.374  11.127  1.00  2.43           C
ATOM    282  H   PHE A  19      -2.500   1.190   6.061  1.00  2.43           H
ATOM    283  HA  PHE A  19      -0.576  -0.457   7.188  1.00  2.43           H
ATOM    284 1HB  PHE A  19      -2.223   0.607   8.579  1.00  2.43           H
ATOM    285 2HB  PHE A  19      -3.524  -0.361   7.880  1.00  2.43           H
ATOM    286  HD1 PHE A  19      -0.442  -0.602   9.812  1.00  2.43           H
ATOM    287  HD2 PHE A  19      -4.047  -2.497   8.802  1.00  2.43           H
ATOM    288  HE1 PHE A  19       0.049  -2.302  11.528  1.00  2.43           H
ATOM    289  HE2 PHE A  19      -3.625  -4.234  10.511  1.00  2.43           H
ATOM    290  HZ  PHE A  19      -1.560  -4.139  11.880  1.00  2.43           H
ATOM    291  N   SER A  20      -2.947  -2.515   6.087  1.00  2.56           N
ATOM    292  CA  SER A  20      -3.160  -3.946   5.856  1.00  2.56           C
ATOM    293  C   SER A  20      -2.653  -4.390   4.492  1.00  2.56           C
ATOM    294  O   SER A  20      -3.433  -4.647   3.569  1.00  2.56           O
ATOM    295  CB  SER A  20      -4.621  -4.303   6.045  1.00  2.56           C
ATOM    296  OG  SER A  20      -5.448  -3.541   5.220  1.00  2.56           O
ATOM    297  H   SER A  20      -3.706  -1.852   5.878  1.00  2.56           H
ATOM    298  HA  SER A  20      -2.592  -4.495   6.608  1.00  2.56           H
ATOM    299 1HB  SER A  20      -4.768  -5.362   5.834  1.00  2.56           H
ATOM    300 2HB  SER A  20      -4.895  -4.139   7.086  1.00  2.56           H
ATOM    301  HG  SER A  20      -5.216  -2.586   5.381  1.00  2.56           H
ATOM    302  N   ARG A  21      -1.335  -4.469   4.347  1.00  2.79           N
ATOM    303  CA  ARG A  21      -0.743  -4.710   3.030  1.00  2.79           C
ATOM    304  C   ARG A  21      -0.803  -6.186   2.650  1.00  2.79           C
ATOM    305  O   ARG A  21       0.163  -6.938   2.803  1.00  2.79           O
ATOM    306  CB  ARG A  21       0.690  -4.248   3.012  1.00  2.79           C
ATOM    307  CG  ARG A  21       0.864  -2.860   3.292  1.00  2.79           C
ATOM    308  CD  ARG A  21       2.270  -2.476   3.407  1.00  2.79           C
ATOM    309  NE  ARG A  21       2.399  -1.039   3.537  1.00  2.79           N
ATOM    310  CZ  ARG A  21       2.234  -0.424   4.687  1.00  2.79           C
ATOM    311  NH1 ARG A  21       1.924  -1.138   5.698  1.00  2.79           N
ATOM    312  NH2 ARG A  21       2.351   0.867   4.814  1.00  2.79           N
ATOM    313  H   ARG A  21      -0.725  -4.286   5.159  1.00  2.79           H
ATOM    314  HA  ARG A  21      -1.301  -4.137   2.285  1.00  2.79           H
ATOM    315 1HB  ARG A  21       1.258  -4.763   3.700  1.00  2.79           H
ATOM    316 2HB  ARG A  21       1.107  -4.420   2.017  1.00  2.79           H
ATOM    317 1HG  ARG A  21       0.329  -2.247   2.581  1.00  2.79           H
ATOM    318 2HG  ARG A  21       0.445  -2.715   4.285  1.00  2.79           H
ATOM    319 1HD  ARG A  21       2.669  -2.927   4.312  1.00  2.79           H
ATOM    320 2HD  ARG A  21       2.849  -2.820   2.571  1.00  2.79           H
ATOM    321  HE  ARG A  21       2.638  -0.489   2.727  1.00  2.79           H
ATOM    322 1HH1 ARG A  21       1.794  -2.142   5.566  1.00  2.79           H
ATOM    323 2HH1 ARG A  21       1.764  -0.688   6.575  1.00  2.79           H
ATOM    324 1HH2 ARG A  21       2.535   1.449   4.010  1.00  2.79           H
ATOM    325 2HH2 ARG A  21       2.192   1.299   5.705  1.00  2.79           H
ATOM    326  N   VAL A  22      -1.977  -6.602   2.215  1.00  3.10           N
ATOM    327  CA  VAL A  22      -2.239  -7.985   1.847  1.00  3.10           C
ATOM    328  C   VAL A  22      -2.705  -8.079   0.398  1.00  3.10           C
ATOM    329  O   VAL A  22      -3.540  -8.916   0.071  1.00  3.10           O
ATOM    330  CB  VAL A  22      -3.295  -8.601   2.780  1.00  3.10           C
ATOM    331  CG1 VAL A  22      -2.739  -8.664   4.203  1.00  3.10           C
ATOM    332  CG2 VAL A  22      -4.585  -7.797   2.719  1.00  3.10           C
ATOM    333  H   VAL A  22      -2.724  -5.905   2.175  1.00  3.10           H
ATOM    334  HA  VAL A  22      -1.313  -8.555   1.947  1.00  3.10           H
ATOM    335  HB  VAL A  22      -3.493  -9.624   2.462  1.00  3.10           H
ATOM    336 1HG1 VAL A  22      -3.472  -9.124   4.862  1.00  3.10           H
ATOM    337 2HG1 VAL A  22      -1.824  -9.255   4.203  1.00  3.10           H
ATOM    338 3HG1 VAL A  22      -2.519  -7.656   4.557  1.00  3.10           H
ATOM    339 1HG2 VAL A  22      -5.327  -8.251   3.372  1.00  3.10           H
ATOM    340 2HG2 VAL A  22      -4.402  -6.782   3.038  1.00  3.10           H
ATOM    341 3HG2 VAL A  22      -4.962  -7.790   1.696  1.00  3.10           H
ATOM    342  N   GLU A  23      -2.206  -7.185  -0.459  1.00  3.44           N
ATOM    343  CA  GLU A  23      -2.614  -7.152  -1.867  1.00  3.44           C
ATOM    344  C   GLU A  23      -2.392  -8.480  -2.558  1.00  3.44           C
ATOM    345  O   GLU A  23      -1.328  -9.064  -2.406  1.00  3.44           O
ATOM    346  CB  GLU A  23      -1.799  -6.138  -2.680  1.00  3.44           C
ATOM    347  CG  GLU A  23      -1.916  -4.694  -2.295  1.00  3.44           C
ATOM    348  CD  GLU A  23      -0.908  -4.231  -1.295  1.00  3.44           C
ATOM    349  OE1 GLU A  23      -0.344  -5.037  -0.607  1.00  3.44           O
ATOM    350  OE2 GLU A  23      -0.662  -3.038  -1.268  1.00  3.44           O
ATOM    351  H   GLU A  23      -1.530  -6.522  -0.111  1.00  3.44           H
ATOM    352  HA  GLU A  23      -3.676  -6.904  -1.916  1.00  3.44           H
ATOM    353 1HB  GLU A  23      -0.742  -6.404  -2.630  1.00  3.44           H
ATOM    354 2HB  GLU A  23      -2.093  -6.216  -3.728  1.00  3.44           H
ATOM    355 1HG  GLU A  23      -1.833  -4.079  -3.181  1.00  3.44           H
ATOM    356 2HG  GLU A  23      -2.909  -4.551  -1.875  1.00  3.44           H
ATOM    357  N   THR A  24      -3.385  -8.920  -3.329  1.00  3.75           N
ATOM    358  CA  THR A  24      -3.334 -10.164  -4.089  1.00  3.75           C
ATOM    359  C   THR A  24      -3.738 -10.006  -5.551  1.00  3.75           C
ATOM    360  O   THR A  24      -4.191 -10.972  -6.168  1.00  3.75           O
ATOM    361  CB  THR A  24      -4.235 -11.236  -3.469  1.00  3.75           C
ATOM    362  OG1 THR A  24      -5.560 -10.734  -3.395  1.00  3.75           O
ATOM    363  CG2 THR A  24      -3.766 -11.647  -2.105  1.00  3.75           C
ATOM    364  H   THR A  24      -4.231  -8.369  -3.374  1.00  3.75           H
ATOM    365  HA  THR A  24      -2.306 -10.527  -4.069  1.00  3.75           H
ATOM    366  HB  THR A  24      -4.234 -12.104  -4.115  1.00  3.75           H
ATOM    367  HG1 THR A  24      -5.585  -9.983  -2.788  1.00  3.75           H
ATOM    368 1HG2 THR A  24      -4.421 -12.401  -1.720  1.00  3.75           H
ATOM    369 2HG2 THR A  24      -2.753 -12.041  -2.170  1.00  3.75           H
ATOM    370 3HG2 THR A  24      -3.776 -10.799  -1.444  1.00  3.75           H
ATOM    371  N   SER A  25      -3.599  -8.810  -6.130  1.00  3.93           N
ATOM    372  CA  SER A  25      -4.051  -8.585  -7.519  1.00  3.93           C
ATOM    373  C   SER A  25      -3.062  -9.144  -8.540  1.00  3.93           C
ATOM    374  O   SER A  25      -2.432  -8.403  -9.291  1.00  3.93           O
ATOM    375  CB  SER A  25      -4.215  -7.097  -7.770  1.00  3.93           C
ATOM    376  OG  SER A  25      -5.201  -6.541  -6.942  1.00  3.93           O
ATOM    377  H   SER A  25      -3.182  -8.055  -5.602  1.00  3.93           H
ATOM    378  HA  SER A  25      -5.011  -9.083  -7.658  1.00  3.93           H
ATOM    379 1HB  SER A  25      -3.262  -6.594  -7.594  1.00  3.93           H
ATOM    380 2HB  SER A  25      -4.479  -6.936  -8.813  1.00  3.93           H
ATOM    381  HG  SER A  25      -5.191  -5.593  -7.124  1.00  3.93           H
ATOM    382  N   SER A  26      -2.901 -10.471  -8.508  1.00  3.92           N
ATOM    383  CA  SER A  26      -1.937 -11.252  -9.298  1.00  3.92           C
ATOM    384  C   SER A  26      -0.497 -10.790  -9.038  1.00  3.92           C
ATOM    385  O   SER A  26       0.413 -11.072  -9.818  1.00  3.92           O
ATOM    386  CB  SER A  26      -2.242 -11.147 -10.784  1.00  3.92           C
ATOM    387  OG  SER A  26      -3.535 -11.611 -11.075  1.00  3.92           O
ATOM    388  H   SER A  26      -3.496 -10.961  -7.844  1.00  3.92           H
ATOM    389  HA  SER A  26      -2.018 -12.299  -8.997  1.00  3.92           H
ATOM    390 1HB  SER A  26      -2.135 -10.117 -11.116  1.00  3.92           H
ATOM    391 2HB  SER A  26      -1.513 -11.737 -11.338  1.00  3.92           H
ATOM    392  HG  SER A  26      -3.622 -11.567 -12.033  1.00  3.92           H
ATOM    393  N   SER A  27      -0.314 -10.092  -7.921  1.00  3.73           N
ATOM    394  CA  SER A  27       0.948  -9.540  -7.479  1.00  3.73           C
ATOM    395  C   SER A  27       0.855  -9.082  -6.028  1.00  3.73           C
ATOM    396  O   SER A  27      -0.106  -8.405  -5.656  1.00  3.73           O
ATOM    397  CB  SER A  27       1.293  -8.351  -8.354  1.00  3.73           C
ATOM    398  OG  SER A  27       2.463  -7.740  -7.927  1.00  3.73           O
ATOM    399  H   SER A  27      -1.126  -9.928  -7.351  1.00  3.73           H
ATOM    400  HA  SER A  27       1.718 -10.307  -7.561  1.00  3.73           H
ATOM    401 1HB  SER A  27       1.406  -8.674  -9.387  1.00  3.73           H
ATOM    402 2HB  SER A  27       0.472  -7.633  -8.323  1.00  3.73           H
ATOM    403  HG  SER A  27       2.321  -7.540  -6.996  1.00  3.73           H
ATOM    404  N   THR A  28       1.871  -9.397  -5.232  1.00  3.46           N
ATOM    405  CA  THR A  28       1.925  -8.904  -3.858  1.00  3.46           C
ATOM    406  C   THR A  28       3.293  -8.257  -3.642  1.00  3.46           C
ATOM    407  O   THR A  28       4.321  -8.946  -3.738  1.00  3.46           O
ATOM    408  CB  THR A  28       1.733 -10.050  -2.855  1.00  3.46           C
ATOM    409  OG1 THR A  28       0.505 -10.734  -3.140  1.00  3.46           O
ATOM    410  CG2 THR A  28       1.675  -9.464  -1.430  1.00  3.46           C
ATOM    411  H   THR A  28       2.610  -9.982  -5.592  1.00  3.46           H
ATOM    412  HA  THR A  28       1.148  -8.151  -3.701  1.00  3.46           H
ATOM    413  HB  THR A  28       2.546 -10.746  -2.923  1.00  3.46           H
ATOM    414  HG1 THR A  28      -0.236 -10.151  -2.940  1.00  3.46           H
ATOM    415 1HG2 THR A  28       1.517 -10.244  -0.703  1.00  3.46           H
ATOM    416 2HG2 THR A  28       2.602  -8.966  -1.225  1.00  3.46           H
ATOM    417 3HG2 THR A  28       0.861  -8.750  -1.350  1.00  3.46           H
ATOM    418  N   THR A  29       3.314  -6.955  -3.316  1.00  3.18           N
ATOM    419  CA  THR A  29       4.577  -6.223  -3.157  1.00  3.18           C
ATOM    420  C   THR A  29       4.514  -5.105  -2.145  1.00  3.18           C
ATOM    421  O   THR A  29       3.453  -4.532  -1.904  1.00  3.18           O
ATOM    422  CB  THR A  29       5.043  -5.559  -4.459  1.00  3.18           C
ATOM    423  OG1 THR A  29       6.384  -5.036  -4.261  1.00  3.18           O
ATOM    424  CG2 THR A  29       4.100  -4.405  -4.813  1.00  3.18           C
ATOM    425  H   THR A  29       2.435  -6.459  -3.218  1.00  3.18           H
ATOM    426  HA  THR A  29       5.337  -6.911  -2.838  1.00  3.18           H
ATOM    427  HB  THR A  29       5.056  -6.289  -5.261  1.00  3.18           H
ATOM    428  HG1 THR A  29       6.736  -4.684  -5.096  1.00  3.18           H
ATOM    429 1HG2 THR A  29       4.432  -3.917  -5.718  1.00  3.18           H
ATOM    430 2HG2 THR A  29       3.088  -4.785  -4.956  1.00  3.18           H
ATOM    431 3HG2 THR A  29       4.104  -3.686  -4.002  1.00  3.18           H
ATOM    432  N   PHE A  30       5.677  -4.762  -1.607  1.00  2.97           N
ATOM    433  CA  PHE A  30       5.805  -3.629  -0.714  1.00  2.97           C
ATOM    434  C   PHE A  30       7.036  -2.825  -1.058  1.00  2.97           C
ATOM    435  O   PHE A  30       7.508  -2.015  -0.256  1.00  2.97           O
ATOM    436  CB  PHE A  30       5.894  -4.126   0.709  1.00  2.97           C
ATOM    437  CG  PHE A  30       5.830  -3.121   1.746  1.00  2.97           C
ATOM    438  CD1 PHE A  30       5.560  -1.816   1.445  1.00  2.97           C
ATOM    439  CD2 PHE A  30       5.990  -3.494   3.056  1.00  2.97           C
ATOM    440  CE1 PHE A  30       5.444  -0.907   2.431  1.00  2.97           C
ATOM    441  CE2 PHE A  30       5.866  -2.602   4.060  1.00  2.97           C
ATOM    442  CZ  PHE A  30       5.593  -1.305   3.764  1.00  2.97           C
ATOM    443  H   PHE A  30       6.504  -5.297  -1.845  1.00  2.97           H
ATOM    444  HA  PHE A  30       4.939  -2.988  -0.826  1.00  2.97           H
ATOM    445 1HB  PHE A  30       5.072  -4.771   0.866  1.00  2.97           H
ATOM    446 2HB  PHE A  30       6.804  -4.702   0.840  1.00  2.97           H
ATOM    447  HD1 PHE A  30       5.431  -1.516   0.405  1.00  2.97           H
ATOM    448  HD2 PHE A  30       6.208  -4.521   3.284  1.00  2.97           H
ATOM    449  HE1 PHE A  30       5.224   0.119   2.167  1.00  2.97           H
ATOM    450  HE2 PHE A  30       5.986  -2.917   5.099  1.00  2.97           H
ATOM    451  HZ  PHE A  30       5.493  -0.597   4.575  1.00  2.97           H
ATOM    452  N   THR A  31       7.488  -2.946  -2.306  1.00  2.85           N
ATOM    453  CA  THR A  31       8.705  -2.255  -2.732  1.00  2.85           C
ATOM    454  C   THR A  31       8.502  -0.768  -3.072  1.00  2.85           C
ATOM    455  O   THR A  31       8.815  -0.314  -4.173  1.00  2.85           O
ATOM    456  CB  THR A  31       9.343  -3.000  -3.931  1.00  2.85           C
ATOM    457  OG1 THR A  31       8.352  -3.196  -4.968  1.00  2.85           O
ATOM    458  CG2 THR A  31       9.902  -4.380  -3.470  1.00  2.85           C
ATOM    459  H   THR A  31       7.021  -3.588  -2.946  1.00  2.85           H
ATOM    460  HA  THR A  31       9.415  -2.307  -1.906  1.00  2.85           H
ATOM    461  HB  THR A  31      10.156  -2.396  -4.334  1.00  2.85           H
ATOM    462  HG1 THR A  31       8.782  -3.218  -5.861  1.00  2.85           H
ATOM    463 1HG2 THR A  31      10.357  -4.898  -4.316  1.00  2.85           H
ATOM    464 2HG2 THR A  31      10.654  -4.231  -2.691  1.00  2.85           H
ATOM    465 3HG2 THR A  31       9.092  -4.990  -3.068  1.00  2.85           H
ATOM    466  N   GLU A  32       8.004  -0.005  -2.103  1.00  2.82           N
ATOM    467  CA  GLU A  32       7.809   1.434  -2.272  1.00  2.82           C
ATOM    468  C   GLU A  32       9.170   2.071  -2.531  1.00  2.82           C
ATOM    469  O   GLU A  32      10.125   1.798  -1.799  1.00  2.82           O
ATOM    470  CB  GLU A  32       7.111   2.049  -1.041  1.00  2.82           C
ATOM    471  CG  GLU A  32       6.863   3.596  -1.093  1.00  2.82           C
ATOM    472  CD  GLU A  32       5.853   4.083  -2.136  1.00  2.82           C
ATOM    473  OE1 GLU A  32       5.202   3.282  -2.759  1.00  2.82           O
ATOM    474  OE2 GLU A  32       5.755   5.297  -2.296  1.00  2.82           O
ATOM    475  H   GLU A  32       7.781  -0.472  -1.227  1.00  2.82           H
ATOM    476  HA  GLU A  32       7.178   1.604  -3.145  1.00  2.82           H
ATOM    477 1HB  GLU A  32       6.140   1.572  -0.907  1.00  2.82           H
ATOM    478 2HB  GLU A  32       7.692   1.830  -0.146  1.00  2.82           H
ATOM    479 1HG  GLU A  32       6.517   3.917  -0.110  1.00  2.82           H
ATOM    480 2HG  GLU A  32       7.813   4.094  -1.281  1.00  2.82           H
ATOM    481  N   THR A  33       9.262   2.891  -3.577  1.00  2.85           N
ATOM    482  CA  THR A  33      10.518   3.537  -3.950  1.00  2.85           C
ATOM    483  C   THR A  33      10.446   5.058  -3.857  1.00  2.85           C
ATOM    484  O   THR A  33       9.507   5.677  -4.355  1.00  2.85           O
ATOM    485  CB  THR A  33      10.933   3.139  -5.387  1.00  2.85           C
ATOM    486  OG1 THR A  33      11.130   1.715  -5.462  1.00  2.85           O
ATOM    487  CG2 THR A  33      12.235   3.853  -5.792  1.00  2.85           C
ATOM    488  H   THR A  33       8.431   3.063  -4.126  1.00  2.85           H
ATOM    489  HA  THR A  33      11.295   3.199  -3.267  1.00  2.85           H
ATOM    490  HB  THR A  33      10.143   3.421  -6.081  1.00  2.85           H
ATOM    491  HG1 THR A  33      10.297   1.245  -5.289  1.00  2.85           H
ATOM    492 1HG2 THR A  33      12.509   3.559  -6.804  1.00  2.85           H
ATOM    493 2HG2 THR A  33      12.092   4.932  -5.762  1.00  2.85           H
ATOM    494 3HG2 THR A  33      13.034   3.574  -5.107  1.00  2.85           H
ATOM    495  N   ILE A  34      11.457   5.649  -3.225  1.00  2.87           N
ATOM    496  CA  ILE A  34      11.556   7.099  -3.085  1.00  2.87           C
ATOM    497  C   ILE A  34      12.627   7.709  -3.994  1.00  2.87           C
ATOM    498  O   ILE A  34      12.344   8.632  -4.757  1.00  2.87           O
ATOM    499  CB  ILE A  34      11.826   7.471  -1.627  1.00  2.87           C
ATOM    500  CG1 ILE A  34      10.654   7.026  -0.773  1.00  2.87           C
ATOM    501  CG2 ILE A  34      12.100   8.946  -1.477  1.00  2.87           C
ATOM    502  CD1 ILE A  34      10.898   7.161   0.679  1.00  2.87           C
ATOM    503  H   ILE A  34      12.178   5.064  -2.829  1.00  2.87           H
ATOM    504  HA  ILE A  34      10.598   7.536  -3.365  1.00  2.87           H
ATOM    505  HB  ILE A  34      12.678   6.931  -1.291  1.00  2.87           H
ATOM    506 1HG1 ILE A  34       9.779   7.616  -1.035  1.00  2.87           H
ATOM    507 2HG1 ILE A  34      10.441   5.978  -0.981  1.00  2.87           H
ATOM    508 1HG2 ILE A  34      12.303   9.174  -0.432  1.00  2.87           H
ATOM    509 2HG2 ILE A  34      12.966   9.219  -2.081  1.00  2.87           H
ATOM    510 3HG2 ILE A  34      11.230   9.513  -1.812  1.00  2.87           H
ATOM    511 1HD1 ILE A  34      10.020   6.823   1.236  1.00  2.87           H
ATOM    512 2HD1 ILE A  34      11.753   6.565   0.964  1.00  2.87           H
ATOM    513 3HD1 ILE A  34      11.091   8.203   0.920  1.00  2.87           H
ATOM    514  N   GLY A  35      13.857   7.199  -3.918  1.00  2.82           N
ATOM    515  CA  GLY A  35      14.935   7.743  -4.738  1.00  2.82           C
ATOM    516  C   GLY A  35      16.326   7.411  -4.207  1.00  2.82           C
ATOM    517  O   GLY A  35      16.484   6.907  -3.097  1.00  2.82           O
ATOM    518  H   GLY A  35      14.047   6.441  -3.285  1.00  2.82           H
ATOM    519 1HA  GLY A  35      14.836   7.361  -5.755  1.00  2.82           H
ATOM    520 2HA  GLY A  35      14.822   8.825  -4.800  1.00  2.82           H
ATOM    521  N   GLU A  36      17.338   7.718  -5.019  1.00  2.69           N
ATOM    522  CA  GLU A  36      18.745   7.460  -4.695  1.00  2.69           C
ATOM    523  C   GLU A  36      19.248   8.239  -3.479  1.00  2.69           C
ATOM    524  O   GLU A  36      20.016   7.734  -2.653  1.00  2.69           O
ATOM    525  CB  GLU A  36      19.629   7.875  -5.884  1.00  2.69           C
ATOM    526  CG  GLU A  36      19.511   7.024  -7.141  1.00  2.69           C
ATOM    527  CD  GLU A  36      20.343   7.561  -8.300  1.00  2.69           C
ATOM    528  OE1 GLU A  36      20.890   8.630  -8.167  1.00  2.69           O
ATOM    529  OE2 GLU A  36      20.429   6.900  -9.311  1.00  2.69           O
ATOM    530  H   GLU A  36      17.121   8.133  -5.913  1.00  2.69           H
ATOM    531  HA  GLU A  36      18.864   6.392  -4.499  1.00  2.69           H
ATOM    532 1HB  GLU A  36      19.398   8.904  -6.160  1.00  2.69           H
ATOM    533 2HB  GLU A  36      20.674   7.853  -5.574  1.00  2.69           H
ATOM    534 1HG  GLU A  36      19.863   6.038  -6.912  1.00  2.69           H
ATOM    535 2HG  GLU A  36      18.466   6.948  -7.437  1.00  2.69           H
ATOM    536  N   ALA A  37      18.795   9.484  -3.357  1.00  2.47           N
ATOM    537  CA  ALA A  37      19.310  10.406  -2.348  1.00  2.47           C
ATOM    538  C   ALA A  37      18.736  10.213  -0.951  1.00  2.47           C
ATOM    539  O   ALA A  37      18.118  11.120  -0.397  1.00  2.47           O
ATOM    540  CB  ALA A  37      19.042  11.831  -2.792  1.00  2.47           C
ATOM    541  H   ALA A  37      18.116   9.812  -4.026  1.00  2.47           H
ATOM    542  HA  ALA A  37      20.386  10.255  -2.286  1.00  2.47           H
ATOM    543 1HB  ALA A  37      19.474  12.522  -2.068  1.00  2.47           H
ATOM    544 2HB  ALA A  37      19.496  11.997  -3.769  1.00  2.47           H
ATOM    545 3HB  ALA A  37      17.970  11.996  -2.857  1.00  2.47           H
ATOM    546  N   GLY A  38      18.984   9.046  -0.372  1.00  2.19           N
ATOM    547  CA  GLY A  38      18.559   8.777   1.000  1.00  2.19           C
ATOM    548  C   GLY A  38      17.091   8.392   1.169  1.00  2.19           C
ATOM    549  O   GLY A  38      16.374   9.039   1.932  1.00  2.19           O
ATOM    550  H   GLY A  38      19.485   8.357  -0.926  1.00  2.19           H
ATOM    551 1HA  GLY A  38      19.172   7.970   1.393  1.00  2.19           H
ATOM    552 2HA  GLY A  38      18.773   9.651   1.612  1.00  2.19           H
ATOM    553  N   ALA A  39      16.611   7.382   0.450  1.00  1.93           N
ATOM    554  CA  ALA A  39      15.202   7.016   0.590  1.00  1.93           C
ATOM    555  C   ALA A  39      14.841   6.835   2.065  1.00  1.93           C
ATOM    556  O   ALA A  39      15.394   5.959   2.742  1.00  1.93           O
ATOM    557  CB  ALA A  39      14.936   5.723  -0.161  1.00  1.93           C
ATOM    558  H   ALA A  39      17.218   6.866  -0.174  1.00  1.93           H
ATOM    559  HA  ALA A  39      14.593   7.821   0.180  1.00  1.93           H
ATOM    560 1HB  ALA A  39      13.900   5.460  -0.070  1.00  1.93           H
ATOM    561 2HB  ALA A  39      15.183   5.858  -1.207  1.00  1.93           H
ATOM    562 3HB  ALA A  39      15.552   4.928   0.256  1.00  1.93           H
ATOM    563  N   GLU A  40      13.875   7.634   2.519  1.00  1.70           N
ATOM    564  CA  GLU A  40      13.419   7.665   3.906  1.00  1.70           C
ATOM    565  C   GLU A  40      11.958   7.317   4.040  1.00  1.70           C
ATOM    566  O   GLU A  40      11.094   8.001   3.500  1.00  1.70           O
ATOM    567  CB  GLU A  40      13.671   9.064   4.488  1.00  1.70           C
ATOM    568  CG  GLU A  40      13.183   9.295   5.926  1.00  1.70           C
ATOM    569  CD  GLU A  40      13.550  10.692   6.479  1.00  1.70           C
ATOM    570  OE1 GLU A  40      13.096  11.698   5.954  1.00  1.70           O
ATOM    571  OE2 GLU A  40      14.285  10.737   7.436  1.00  1.70           O
ATOM    572  H   GLU A  40      13.475   8.297   1.874  1.00  1.70           H
ATOM    573  HA  GLU A  40      13.994   6.936   4.476  1.00  1.70           H
ATOM    574 1HB  GLU A  40      14.744   9.262   4.480  1.00  1.70           H
ATOM    575 2HB  GLU A  40      13.199   9.810   3.848  1.00  1.70           H
ATOM    576 1HG  GLU A  40      12.097   9.182   5.946  1.00  1.70           H
ATOM    577 2HG  GLU A  40      13.609   8.523   6.569  1.00  1.70           H
ATOM    578  N   TYR A  41      11.690   6.281   4.808  1.00  1.53           N
ATOM    579  CA  TYR A  41      10.342   5.793   5.011  1.00  1.53           C
ATOM    580  C   TYR A  41       9.990   5.927   6.465  1.00  1.53           C
ATOM    581  O   TYR A  41      10.758   5.480   7.327  1.00  1.53           O
ATOM    582  CB  TYR A  41      10.296   4.332   4.645  1.00  1.53           C
ATOM    583  CG  TYR A  41      10.675   4.070   3.246  1.00  1.53           C
ATOM    584  CD1 TYR A  41      12.011   4.070   2.933  1.00  1.53           C
ATOM    585  CD2 TYR A  41       9.734   3.803   2.271  1.00  1.53           C
ATOM    586  CE1 TYR A  41      12.407   3.838   1.666  1.00  1.53           C
ATOM    587  CE2 TYR A  41      10.161   3.548   0.981  1.00  1.53           C
ATOM    588  CZ  TYR A  41      11.503   3.575   0.685  1.00  1.53           C
ATOM    589  OH  TYR A  41      11.958   3.327  -0.598  1.00  1.53           O
ATOM    590  H   TYR A  41      12.465   5.779   5.238  1.00  1.53           H
ATOM    591  HA  TYR A  41       9.637   6.376   4.417  1.00  1.53           H
ATOM    592 1HB  TYR A  41      10.957   3.781   5.295  1.00  1.53           H
ATOM    593 2HB  TYR A  41       9.296   3.987   4.799  1.00  1.53           H
ATOM    594  HD1 TYR A  41      12.755   4.276   3.706  1.00  1.53           H
ATOM    595  HD2 TYR A  41       8.669   3.792   2.513  1.00  1.53           H
ATOM    596  HE1 TYR A  41      13.443   3.863   1.428  1.00  1.53           H
ATOM    597  HE2 TYR A  41       9.447   3.336   0.203  1.00  1.53           H
ATOM    598  HH  TYR A  41      11.320   2.755  -1.064  1.00  1.53           H
ATOM    599  N   ILE A  42       8.865   6.552   6.743  1.00  1.43           N
ATOM    600  CA  ILE A  42       8.480   6.757   8.112  1.00  1.43           C
ATOM    601  C   ILE A  42       7.310   5.881   8.504  1.00  1.43           C
ATOM    602  O   ILE A  42       6.271   5.853   7.842  1.00  1.43           O
ATOM    603  CB  ILE A  42       8.202   8.241   8.402  1.00  1.43           C
ATOM    604  CG1 ILE A  42       9.461   9.085   8.066  1.00  1.43           C
ATOM    605  CG2 ILE A  42       7.806   8.443   9.859  1.00  1.43           C
ATOM    606  CD1 ILE A  42      10.664   8.721   8.857  1.00  1.43           C
ATOM    607  H   ILE A  42       8.256   6.861   5.991  1.00  1.43           H
ATOM    608  HA  ILE A  42       9.322   6.484   8.715  1.00  1.43           H
ATOM    609  HB  ILE A  42       7.399   8.576   7.759  1.00  1.43           H
ATOM    610 1HG1 ILE A  42       9.707   8.968   7.012  1.00  1.43           H
ATOM    611 2HG1 ILE A  42       9.265  10.118   8.273  1.00  1.43           H
ATOM    612 1HG2 ILE A  42       7.610   9.492  10.032  1.00  1.43           H
ATOM    613 2HG2 ILE A  42       6.913   7.868  10.077  1.00  1.43           H
ATOM    614 3HG2 ILE A  42       8.618   8.111  10.508  1.00  1.43           H
ATOM    615 1HD1 ILE A  42      11.499   9.360   8.568  1.00  1.43           H
ATOM    616 2HD1 ILE A  42      10.458   8.851   9.921  1.00  1.43           H
ATOM    617 3HD1 ILE A  42      10.923   7.685   8.670  1.00  1.43           H
ATOM    618  N   VAL A  43       7.498   5.159   9.590  1.00  1.36           N
ATOM    619  CA  VAL A  43       6.490   4.266  10.093  1.00  1.36           C
ATOM    620  C   VAL A  43       5.823   4.913  11.290  1.00  1.36           C
ATOM    621  O   VAL A  43       6.144   4.573  12.433  1.00  1.36           O
ATOM    622  CB  VAL A  43       7.124   2.947  10.571  1.00  1.36           C
ATOM    623  CG1 VAL A  43       6.018   1.977  10.991  1.00  1.36           C
ATOM    624  CG2 VAL A  43       8.057   2.361   9.512  1.00  1.36           C
ATOM    625  H   VAL A  43       8.379   5.266  10.081  1.00  1.36           H
ATOM    626  HA  VAL A  43       5.746   4.076   9.317  1.00  1.36           H
ATOM    627  HB  VAL A  43       7.712   3.150  11.449  1.00  1.36           H
ATOM    628 1HG1 VAL A  43       6.467   1.072  11.364  1.00  1.36           H
ATOM    629 2HG1 VAL A  43       5.399   2.427  11.775  1.00  1.36           H
ATOM    630 3HG1 VAL A  43       5.392   1.743  10.134  1.00  1.36           H
ATOM    631 1HG2 VAL A  43       8.512   1.450   9.895  1.00  1.36           H
ATOM    632 2HG2 VAL A  43       7.504   2.139   8.632  1.00  1.36           H
ATOM    633 3HG2 VAL A  43       8.844   3.087   9.281  1.00  1.36           H
ATOM    634  N   SER A  44       4.904   5.841  11.057  1.00  1.32           N
ATOM    635  CA  SER A  44       4.157   6.363  12.185  1.00  1.32           C
ATOM    636  C   SER A  44       3.108   5.317  12.467  1.00  1.32           C
ATOM    637  O   SER A  44       2.841   4.488  11.603  1.00  1.32           O
ATOM    638  CB  SER A  44       3.546   7.717  11.879  1.00  1.32           C
ATOM    639  OG  SER A  44       2.551   7.614  10.902  1.00  1.32           O
ATOM    640  H   SER A  44       4.700   6.127  10.107  1.00  1.32           H
ATOM    641  HA  SER A  44       4.809   6.454  13.054  1.00  1.32           H
ATOM    642 1HB  SER A  44       3.117   8.128  12.794  1.00  1.32           H
ATOM    643 2HB  SER A  44       4.324   8.407  11.545  1.00  1.32           H
ATOM    644  HG  SER A  44       1.946   6.937  11.219  1.00  1.32           H
ATOM    645  N   GLY A  45       2.489   5.336  13.632  1.00  1.30           N
ATOM    646  CA  GLY A  45       1.454   4.343  13.875  1.00  1.30           C
ATOM    647  C   GLY A  45       2.051   2.950  13.693  1.00  1.30           C
ATOM    648  O   GLY A  45       3.095   2.632  14.268  1.00  1.30           O
ATOM    649  H   GLY A  45       2.728   6.020  14.333  1.00  1.30           H
ATOM    650 1HA  GLY A  45       1.061   4.452  14.885  1.00  1.30           H
ATOM    651 2HA  GLY A  45       0.629   4.490  13.180  1.00  1.30           H
ATOM    652  N   ASN A  46       1.393   2.132  12.888  1.00  1.30           N
ATOM    653  CA  ASN A  46       1.878   0.786  12.661  1.00  1.30           C
ATOM    654  C   ASN A  46       1.789   0.454  11.179  1.00  1.30           C
ATOM    655  O   ASN A  46       0.999   1.056  10.451  1.00  1.30           O
ATOM    656  CB  ASN A  46       1.071  -0.214  13.481  1.00  1.30           C
ATOM    657  CG  ASN A  46       1.123   0.050  14.994  1.00  1.30           C
ATOM    658  OD1 ASN A  46       2.111  -0.212  15.703  1.00  1.30           O
ATOM    659  ND2 ASN A  46       0.030   0.575  15.502  1.00  1.30           N
ATOM    660  H   ASN A  46       0.555   2.451  12.426  1.00  1.30           H
ATOM    661  HA  ASN A  46       2.926   0.732  12.945  1.00  1.30           H
ATOM    662 1HB  ASN A  46       0.030  -0.201  13.153  1.00  1.30           H
ATOM    663 2HB  ASN A  46       1.460  -1.216  13.292  1.00  1.30           H
ATOM    664 1HD2 ASN A  46      -0.022   0.774  16.483  1.00  1.30           H
ATOM    665 2HD2 ASN A  46      -0.755   0.770  14.913  1.00  1.30           H
ATOM    666  N   ALA A  47       2.553  -0.542  10.754  1.00  1.32           N
ATOM    667  CA  ALA A  47       2.515  -1.037   9.381  1.00  1.32           C
ATOM    668  C   ALA A  47       2.644  -2.560   9.350  1.00  1.32           C
ATOM    669  O   ALA A  47       3.426  -3.115  10.125  1.00  1.32           O
ATOM    670  CB  ALA A  47       3.659  -0.397   8.609  1.00  1.32           C
ATOM    671  H   ALA A  47       3.231  -0.926  11.411  1.00  1.32           H
ATOM    672  HA  ALA A  47       1.567  -0.767   8.929  1.00  1.32           H
ATOM    673 1HB  ALA A  47       3.673  -0.737   7.594  1.00  1.32           H
ATOM    674 2HB  ALA A  47       3.548   0.685   8.629  1.00  1.32           H
ATOM    675 3HB  ALA A  47       4.593  -0.665   9.084  1.00  1.32           H
ATOM    676  N   SER A  48       1.940  -3.230   8.417  1.00  1.36           N
ATOM    677  CA  SER A  48       2.045  -4.686   8.306  1.00  1.36           C
ATOM    678  C   SER A  48       1.999  -5.179   6.850  1.00  1.36           C
ATOM    679  O   SER A  48       1.183  -4.716   6.057  1.00  1.36           O
ATOM    680  CB  SER A  48       0.913  -5.327   9.088  1.00  1.36           C
ATOM    681  OG  SER A  48       0.944  -6.720   8.975  1.00  1.36           O
ATOM    682  H   SER A  48       1.261  -2.765   7.813  1.00  1.36           H
ATOM    683  HA  SER A  48       2.987  -4.987   8.745  1.00  1.36           H
ATOM    684 1HB  SER A  48       0.987  -5.040  10.138  1.00  1.36           H
ATOM    685 2HB  SER A  48      -0.040  -4.947   8.710  1.00  1.36           H
ATOM    686  HG  SER A  48       1.066  -6.902   8.033  1.00  1.36           H
ATOM    687  N   PHE A  49       2.869  -6.139   6.508  1.00  1.44           N
ATOM    688  CA  PHE A  49       2.942  -6.702   5.148  1.00  1.44           C
ATOM    689  C   PHE A  49       3.123  -8.192   5.089  1.00  1.44           C
ATOM    690  O   PHE A  49       4.094  -8.725   5.632  1.00  1.44           O
ATOM    691  CB  PHE A  49       4.088  -6.087   4.383  1.00  1.44           C
ATOM    692  CG  PHE A  49       4.261  -6.615   2.989  1.00  1.44           C
ATOM    693  CD1 PHE A  49       3.239  -6.619   2.100  1.00  1.44           C
ATOM    694  CD2 PHE A  49       5.459  -7.083   2.579  1.00  1.44           C
ATOM    695  CE1 PHE A  49       3.383  -7.072   0.834  1.00  1.44           C
ATOM    696  CE2 PHE A  49       5.635  -7.532   1.306  1.00  1.44           C
ATOM    697  CZ  PHE A  49       4.587  -7.532   0.429  1.00  1.44           C
ATOM    698  H   PHE A  49       3.531  -6.450   7.216  1.00  1.44           H
ATOM    699  HA  PHE A  49       2.006  -6.497   4.645  1.00  1.44           H
ATOM    700 1HB  PHE A  49       3.944  -5.020   4.329  1.00  1.44           H
ATOM    701 2HB  PHE A  49       4.994  -6.269   4.916  1.00  1.44           H
ATOM    702  HD1 PHE A  49       2.311  -6.263   2.408  1.00  1.44           H
ATOM    703  HD2 PHE A  49       6.278  -7.084   3.276  1.00  1.44           H
ATOM    704  HE1 PHE A  49       2.529  -7.055   0.155  1.00  1.44           H
ATOM    705  HE2 PHE A  49       6.608  -7.877   0.999  1.00  1.44           H
ATOM    706  HZ  PHE A  49       4.702  -7.880  -0.574  1.00  1.44           H
ATOM    707  N   THR A  50       2.183  -8.853   4.417  1.00  1.54           N
ATOM    708  CA  THR A  50       2.194 -10.300   4.387  1.00  1.54           C
ATOM    709  C   THR A  50       2.047 -10.900   2.972  1.00  1.54           C
ATOM    710  O   THR A  50       1.286 -10.401   2.143  1.00  1.54           O
ATOM    711  CB  THR A  50       1.127 -10.836   5.368  1.00  1.54           C
ATOM    712  OG1 THR A  50       1.378 -10.277   6.667  1.00  1.54           O
ATOM    713  CG2 THR A  50       1.229 -12.343   5.520  1.00  1.54           C
ATOM    714  H   THR A  50       1.444  -8.325   3.942  1.00  1.54           H
ATOM    715  HA  THR A  50       3.145 -10.614   4.769  1.00  1.54           H
ATOM    716  HB  THR A  50       0.134 -10.558   5.024  1.00  1.54           H
ATOM    717  HG1 THR A  50       2.212 -10.661   7.031  1.00  1.54           H
ATOM    718 1HG2 THR A  50       0.488 -12.689   6.235  1.00  1.54           H
ATOM    719 2HG2 THR A  50       1.069 -12.821   4.614  1.00  1.54           H
ATOM    720 3HG2 THR A  50       2.221 -12.602   5.879  1.00  1.54           H
ATOM    721  N   LYS A  51       2.775 -12.001   2.741  1.00  1.67           N
ATOM    722  CA  LYS A  51       2.797 -12.803   1.499  1.00  1.67           C
ATOM    723  C   LYS A  51       3.464 -12.169   0.285  1.00  1.67           C
ATOM    724  O   LYS A  51       2.921 -12.183  -0.811  1.00  1.67           O
ATOM    725  CB  LYS A  51       1.388 -13.237   1.037  1.00  1.67           C
ATOM    726  CG  LYS A  51       0.601 -14.098   2.009  1.00  1.67           C
ATOM    727  CD  LYS A  51      -0.655 -14.660   1.384  1.00  1.67           C
ATOM    728  CE  LYS A  51      -1.502 -15.426   2.416  1.00  1.67           C
ATOM    729  NZ  LYS A  51      -0.810 -16.660   2.944  1.00  1.67           N
ATOM    730  H   LYS A  51       3.398 -12.288   3.501  1.00  1.67           H
ATOM    731  HA  LYS A  51       3.345 -13.718   1.716  1.00  1.67           H
ATOM    732 1HB  LYS A  51       0.786 -12.367   0.788  1.00  1.67           H
ATOM    733 2HB  LYS A  51       1.492 -13.813   0.120  1.00  1.67           H
ATOM    734 1HG  LYS A  51       1.229 -14.900   2.396  1.00  1.67           H
ATOM    735 2HG  LYS A  51       0.270 -13.497   2.811  1.00  1.67           H
ATOM    736 1HD  LYS A  51      -1.249 -13.844   0.971  1.00  1.67           H
ATOM    737 2HD  LYS A  51      -0.383 -15.336   0.574  1.00  1.67           H
ATOM    738 1HE  LYS A  51      -1.723 -14.764   3.253  1.00  1.67           H
ATOM    739 2HE  LYS A  51      -2.437 -15.725   1.944  1.00  1.67           H
ATOM    740 1HZ  LYS A  51      -1.409 -17.121   3.609  1.00  1.67           H
ATOM    741 2HZ  LYS A  51      -0.608 -17.289   2.187  1.00  1.67           H
ATOM    742 3HZ  LYS A  51       0.079 -16.423   3.423  1.00  1.67           H
ATOM    743  N   PHE A  52       4.657 -11.643   0.446  1.00  1.82           N
ATOM    744  CA  PHE A  52       5.368 -11.104  -0.712  1.00  1.82           C
ATOM    745  C   PHE A  52       5.591 -12.200  -1.732  1.00  1.82           C
ATOM    746  O   PHE A  52       6.257 -13.197  -1.436  1.00  1.82           O
ATOM    747  CB  PHE A  52       6.706 -10.565  -0.266  1.00  1.82           C
ATOM    748  CG  PHE A  52       7.584  -9.903  -1.264  1.00  1.82           C
ATOM    749  CD1 PHE A  52       7.138  -8.887  -2.018  1.00  1.82           C
ATOM    750  CD2 PHE A  52       8.903 -10.267  -1.375  1.00  1.82           C
ATOM    751  CE1 PHE A  52       7.962  -8.234  -2.907  1.00  1.82           C
ATOM    752  CE2 PHE A  52       9.738  -9.628  -2.243  1.00  1.82           C
ATOM    753  CZ  PHE A  52       9.267  -8.607  -3.018  1.00  1.82           C
ATOM    754  H   PHE A  52       5.071 -11.634   1.368  1.00  1.82           H
ATOM    755  HA  PHE A  52       4.770 -10.312  -1.166  1.00  1.82           H
ATOM    756 1HB  PHE A  52       6.572  -9.937   0.559  1.00  1.82           H
ATOM    757 2HB  PHE A  52       7.264 -11.404   0.074  1.00  1.82           H
ATOM    758  HD1 PHE A  52       6.120  -8.615  -1.919  1.00  1.82           H
ATOM    759  HD2 PHE A  52       9.282 -11.071  -0.764  1.00  1.82           H
ATOM    760  HE1 PHE A  52       7.581  -7.420  -3.522  1.00  1.82           H
ATOM    761  HE2 PHE A  52      10.780  -9.930  -2.322  1.00  1.82           H
ATOM    762  HZ  PHE A  52       9.932  -8.095  -3.719  1.00  1.82           H
ATOM    763  N   THR A  53       5.027 -12.007  -2.926  1.00  1.97           N
ATOM    764  CA  THR A  53       5.132 -12.978  -4.004  1.00  1.97           C
ATOM    765  C   THR A  53       5.630 -12.344  -5.291  1.00  1.97           C
ATOM    766  O   THR A  53       6.084 -13.046  -6.194  1.00  1.97           O
ATOM    767  CB  THR A  53       3.811 -13.751  -4.262  1.00  1.97           C
ATOM    768  OG1 THR A  53       2.762 -12.837  -4.606  1.00  1.97           O
ATOM    769  CG2 THR A  53       3.400 -14.603  -3.062  1.00  1.97           C
ATOM    770  H   THR A  53       4.532 -11.136  -3.091  1.00  1.97           H
ATOM    771  HA  THR A  53       5.874 -13.722  -3.711  1.00  1.97           H
ATOM    772  HB  THR A  53       3.971 -14.415  -5.110  1.00  1.97           H
ATOM    773  HG1 THR A  53       2.370 -12.481  -3.792  1.00  1.97           H
ATOM    774 1HG2 THR A  53       2.487 -15.145  -3.301  1.00  1.97           H
ATOM    775 2HG2 THR A  53       4.193 -15.311  -2.831  1.00  1.97           H
ATOM    776 3HG2 THR A  53       3.226 -13.991  -2.218  1.00  1.97           H
ATOM    777  N   ASN A  54       5.565 -11.018  -5.418  1.00  2.16           N
ATOM    778  CA  ASN A  54       6.079 -10.457  -6.657  1.00  2.16           C
ATOM    779  C   ASN A  54       7.577 -10.283  -6.509  1.00  2.16           C
ATOM    780  O   ASN A  54       8.072  -9.231  -6.114  1.00  2.16           O
ATOM    781  CB  ASN A  54       5.413  -9.178  -7.067  1.00  2.16           C
ATOM    782  CG  ASN A  54       5.878  -8.778  -8.449  1.00  2.16           C
ATOM    783  OD1 ASN A  54       7.046  -8.956  -8.811  1.00  2.16           O
ATOM    784  ND2 ASN A  54       4.978  -8.285  -9.238  1.00  2.16           N
ATOM    785  H   ASN A  54       5.180 -10.416  -4.696  1.00  2.16           H
ATOM    786  HA  ASN A  54       5.920 -11.173  -7.464  1.00  2.16           H
ATOM    787 1HB  ASN A  54       4.335  -9.307  -7.066  1.00  2.16           H
ATOM    788 2HB  ASN A  54       5.657  -8.388  -6.358  1.00  2.16           H
ATOM    789 1HD2 ASN A  54       5.218  -8.017 -10.169  1.00  2.16           H
ATOM    790 2HD2 ASN A  54       4.042  -8.159  -8.896  1.00  2.16           H
ATOM    791  N   ILE A  55       8.271 -11.341  -6.867  1.00  2.42           N
ATOM    792  CA  ILE A  55       9.697 -11.497  -6.685  1.00  2.42           C
ATOM    793  C   ILE A  55      10.336 -11.731  -8.052  1.00  2.42           C
ATOM    794  O   ILE A  55       9.607 -11.984  -9.011  1.00  2.42           O
ATOM    795  CB  ILE A  55       9.876 -12.665  -5.696  1.00  2.42           C
ATOM    796  CG1 ILE A  55       9.323 -13.942  -6.258  1.00  2.42           C
ATOM    797  CG2 ILE A  55       9.199 -12.366  -4.440  1.00  2.42           C
ATOM    798  CD1 ILE A  55       9.496 -15.098  -5.303  1.00  2.42           C
ATOM    799  H   ILE A  55       7.715 -12.135  -7.183  1.00  2.42           H
ATOM    800  HA  ILE A  55      10.082 -10.586  -6.237  1.00  2.42           H
ATOM    801  HB  ILE A  55      10.917 -12.830  -5.491  1.00  2.42           H
ATOM    802 1HG1 ILE A  55       8.285 -13.826  -6.493  1.00  2.42           H
ATOM    803 2HG1 ILE A  55       9.867 -14.176  -7.185  1.00  2.42           H
ATOM    804 1HG2 ILE A  55       9.329 -13.184  -3.781  1.00  2.42           H
ATOM    805 2HG2 ILE A  55       9.630 -11.495  -4.035  1.00  2.42           H
ATOM    806 3HG2 ILE A  55       8.168 -12.216  -4.581  1.00  2.42           H
ATOM    807 1HD1 ILE A  55       9.106 -16.008  -5.758  1.00  2.42           H
ATOM    808 2HD1 ILE A  55      10.516 -15.222  -5.068  1.00  2.42           H
ATOM    809 3HD1 ILE A  55       8.951 -14.891  -4.381  1.00  2.42           H
ATOM    810  N   PRO A  56      11.662 -11.584  -8.220  1.00  2.75           N
ATOM    811  CA  PRO A  56      12.330 -11.828  -9.481  1.00  2.75           C
ATOM    812  C   PRO A  56      11.909 -13.197  -9.952  1.00  2.75           C
ATOM    813  O   PRO A  56      11.904 -14.151  -9.164  1.00  2.75           O
ATOM    814  CB  PRO A  56      13.807 -11.724  -9.112  1.00  2.75           C
ATOM    815  CG  PRO A  56      13.817 -10.781  -7.921  1.00  2.75           C
ATOM    816  CD  PRO A  56      12.565 -11.150  -7.133  1.00  2.75           C
ATOM    817  HA  PRO A  56      12.031 -11.047 -10.209  1.00  2.75           H
ATOM    818 1HB  PRO A  56      14.209 -12.722  -8.872  1.00  2.75           H
ATOM    819 2HB  PRO A  56      14.384 -11.350  -9.968  1.00  2.75           H
ATOM    820 1HG  PRO A  56      14.742 -10.909  -7.341  1.00  2.75           H
ATOM    821 2HG  PRO A  56      13.809  -9.732  -8.270  1.00  2.75           H
ATOM    822 1HD  PRO A  56      12.792 -11.970  -6.452  1.00  2.75           H
ATOM    823 2HD  PRO A  56      12.197 -10.260  -6.612  1.00  2.75           H
ATOM    824  N   THR A  57      11.587 -13.323 -11.216  1.00  3.20           N
ATOM    825  CA  THR A  57      11.089 -14.592 -11.681  1.00  3.20           C
ATOM    826  C   THR A  57      12.135 -15.569 -12.176  1.00  3.20           C
ATOM    827  O   THR A  57      13.268 -15.209 -12.500  1.00  3.20           O
ATOM    828  CB  THR A  57      10.062 -14.354 -12.793  1.00  3.20           C
ATOM    829  OG1 THR A  57      10.708 -13.734 -13.914  1.00  3.20           O
ATOM    830  CG2 THR A  57       8.966 -13.435 -12.268  1.00  3.20           C
ATOM    831  H   THR A  57      11.632 -12.530 -11.842  1.00  3.20           H
ATOM    832  HA  THR A  57      10.568 -15.067 -10.849  1.00  3.20           H
ATOM    833  HB  THR A  57       9.629 -15.306 -13.110  1.00  3.20           H
ATOM    834  HG1 THR A  57      11.348 -14.349 -14.288  1.00  3.20           H
ATOM    835 1HG2 THR A  57       8.233 -13.256 -13.053  1.00  3.20           H
ATOM    836 2HG2 THR A  57       8.478 -13.906 -11.414  1.00  3.20           H
ATOM    837 3HG2 THR A  57       9.400 -12.484 -11.953  1.00  3.20           H
ATOM    838  N   THR A  58      11.672 -16.802 -12.273  1.00  3.77           N
ATOM    839  CA  THR A  58      12.344 -17.964 -12.823  1.00  3.77           C
ATOM    840  C   THR A  58      11.316 -18.521 -13.793  1.00  3.77           C
ATOM    841  O   THR A  58      10.219 -17.972 -13.870  1.00  3.77           O
ATOM    842  CB  THR A  58      12.736 -18.976 -11.724  1.00  3.77           C
ATOM    843  OG1 THR A  58      11.554 -19.537 -11.138  1.00  3.77           O
ATOM    844  CG2 THR A  58      13.549 -18.279 -10.628  1.00  3.77           C
ATOM    845  H   THR A  58      10.731 -16.946 -11.937  1.00  3.77           H
ATOM    846  HA  THR A  58      13.232 -17.661 -13.381  1.00  3.77           H
ATOM    847  HB  THR A  58      13.332 -19.776 -12.161  1.00  3.77           H
ATOM    848  HG1 THR A  58      11.091 -20.076 -11.797  1.00  3.77           H
ATOM    849 1HG2 THR A  58      13.823 -18.999  -9.858  1.00  3.77           H
ATOM    850 2HG2 THR A  58      14.453 -17.851 -11.065  1.00  3.77           H
ATOM    851 3HG2 THR A  58      12.959 -17.486 -10.180  1.00  3.77           H
ATOM    852  N   ASP A  59      11.596 -19.602 -14.509  1.00  4.43           N
ATOM    853  CA  ASP A  59      10.594 -20.082 -15.475  1.00  4.43           C
ATOM    854  C   ASP A  59       9.465 -20.914 -14.844  1.00  4.43           C
ATOM    855  O   ASP A  59       9.303 -22.102 -15.135  1.00  4.43           O
ATOM    856  CB  ASP A  59      11.285 -20.896 -16.559  1.00  4.43           C
ATOM    857  CG  ASP A  59      12.204 -20.037 -17.419  1.00  4.43           C
ATOM    858  OD1 ASP A  59      11.831 -18.937 -17.747  1.00  4.43           O
ATOM    859  OD2 ASP A  59      13.282 -20.483 -17.717  1.00  4.43           O
ATOM    860  H   ASP A  59      12.487 -20.067 -14.421  1.00  4.43           H
ATOM    861  HA  ASP A  59      10.137 -19.211 -15.946  1.00  4.43           H
ATOM    862 1HB  ASP A  59      11.868 -21.696 -16.104  1.00  4.43           H
ATOM    863 2HB  ASP A  59      10.534 -21.358 -17.201  1.00  4.43           H
ATOM    864  N   THR A  60       8.705 -20.258 -13.973  1.00  5.13           N
ATOM    865  CA  THR A  60       7.582 -20.834 -13.246  1.00  5.13           C
ATOM    866  C   THR A  60       6.422 -19.841 -13.137  1.00  5.13           C
ATOM    867  O   THR A  60       6.630 -18.676 -12.793  1.00  5.13           O
ATOM    868  CB  THR A  60       8.027 -21.280 -11.839  1.00  5.13           C
ATOM    869  OG1 THR A  60       9.096 -22.231 -11.964  1.00  5.13           O
ATOM    870  CG2 THR A  60       6.866 -21.915 -11.076  1.00  5.13           C
ATOM    871  H   THR A  60       8.941 -19.280 -13.834  1.00  5.13           H
ATOM    872  HA  THR A  60       7.226 -21.708 -13.792  1.00  5.13           H
ATOM    873  HB  THR A  60       8.389 -20.412 -11.284  1.00  5.13           H
ATOM    874  HG1 THR A  60       8.806 -22.971 -12.511  1.00  5.13           H
ATOM    875 1HG2 THR A  60       7.206 -22.224 -10.090  1.00  5.13           H
ATOM    876 2HG2 THR A  60       6.061 -21.197 -10.967  1.00  5.13           H
ATOM    877 3HG2 THR A  60       6.503 -22.784 -11.622  1.00  5.13           H
ATOM    878  N   THR A  61       5.205 -20.307 -13.386  1.00  5.79           N
ATOM    879  CA  THR A  61       4.023 -19.468 -13.218  1.00  5.79           C
ATOM    880  C   THR A  61       3.051 -20.146 -12.274  1.00  5.79           C
ATOM    881  O   THR A  61       2.773 -21.337 -12.422  1.00  5.79           O
ATOM    882  CB  THR A  61       3.331 -19.187 -14.566  1.00  5.79           C
ATOM    883  OG1 THR A  61       4.248 -18.514 -15.439  1.00  5.79           O
ATOM    884  CG2 THR A  61       2.093 -18.311 -14.365  1.00  5.79           C
ATOM    885  H   THR A  61       5.096 -21.266 -13.679  1.00  5.79           H
ATOM    886  HA  THR A  61       4.316 -18.517 -12.773  1.00  5.79           H
ATOM    887  HB  THR A  61       3.031 -20.128 -15.024  1.00  5.79           H
ATOM    888  HG1 THR A  61       4.634 -17.761 -14.977  1.00  5.79           H
ATOM    889 1HG2 THR A  61       1.624 -18.122 -15.329  1.00  5.79           H
ATOM    890 2HG2 THR A  61       1.380 -18.815 -13.713  1.00  5.79           H
ATOM    891 3HG2 THR A  61       2.386 -17.365 -13.913  1.00  5.79           H
ATOM    892  N   THR A  62       2.539 -19.395 -11.302  1.00  6.33           N
ATOM    893  CA  THR A  62       1.582 -19.957 -10.367  1.00  6.33           C
ATOM    894  C   THR A  62       0.347 -19.054 -10.296  1.00  6.33           C
ATOM    895  O   THR A  62       0.457 -17.866 -10.596  1.00  6.33           O
ATOM    896  CB  THR A  62       2.214 -20.065  -8.961  1.00  6.33           C
ATOM    897  OG1 THR A  62       2.517 -18.751  -8.478  1.00  6.33           O
ATOM    898  CG2 THR A  62       3.499 -20.882  -9.016  1.00  6.33           C
ATOM    899  H   THR A  62       2.816 -18.427 -11.224  1.00  6.33           H
ATOM    900  HA  THR A  62       1.311 -20.947 -10.720  1.00  6.33           H
ATOM    901  HB  THR A  62       1.518 -20.539  -8.275  1.00  6.33           H
ATOM    902  HG1 THR A  62       1.688 -18.287  -8.288  1.00  6.33           H
ATOM    903 1HG2 THR A  62       3.932 -20.946  -8.018  1.00  6.33           H
ATOM    904 2HG2 THR A  62       3.278 -21.885  -9.381  1.00  6.33           H
ATOM    905 3HG2 THR A  62       4.207 -20.402  -9.680  1.00  6.33           H
ATOM    906  N   PRO A  63      -0.836 -19.600  -9.966  1.00  6.71           N
ATOM    907  CA  PRO A  63      -2.075 -18.901  -9.663  1.00  6.71           C
ATOM    908  C   PRO A  63      -2.072 -18.334  -8.251  1.00  6.71           C
ATOM    909  O   PRO A  63      -1.285 -18.772  -7.408  1.00  6.71           O
ATOM    910  CB  PRO A  63      -3.121 -19.998  -9.833  1.00  6.71           C
ATOM    911  CG  PRO A  63      -2.403 -21.262  -9.439  1.00  6.71           C
ATOM    912  CD  PRO A  63      -0.983 -21.080  -9.945  1.00  6.71           C
ATOM    913  HA  PRO A  63      -2.224 -18.097 -10.400  1.00  6.71           H
ATOM    914 1HB  PRO A  63      -3.989 -19.782  -9.190  1.00  6.71           H
ATOM    915 2HB  PRO A  63      -3.485 -20.016 -10.870  1.00  6.71           H
ATOM    916 1HG  PRO A  63      -2.449 -21.394  -8.348  1.00  6.71           H
ATOM    917 2HG  PRO A  63      -2.903 -22.135  -9.885  1.00  6.71           H
ATOM    918 1HD  PRO A  63      -0.303 -21.551  -9.231  1.00  6.71           H
ATOM    919 2HD  PRO A  63      -0.887 -21.497 -10.961  1.00  6.71           H
ATOM    920  N   THR A  64      -2.990 -17.412  -7.982  1.00  6.95           N
ATOM    921  CA  THR A  64      -3.228 -16.934  -6.623  1.00  6.95           C
ATOM    922  C   THR A  64      -4.679 -17.223  -6.239  1.00  6.95           C
ATOM    923  O   THR A  64      -5.598 -16.801  -6.939  1.00  6.95           O
ATOM    924  CB  THR A  64      -2.930 -15.424  -6.506  1.00  6.95           C
ATOM    925  OG1 THR A  64      -1.553 -15.189  -6.840  1.00  6.95           O
ATOM    926  CG2 THR A  64      -3.210 -14.913  -5.085  1.00  6.95           C
ATOM    927  H   THR A  64      -3.571 -17.061  -8.729  1.00  6.95           H
ATOM    928  HA  THR A  64      -2.580 -17.475  -5.934  1.00  6.95           H
ATOM    929  HB  THR A  64      -3.560 -14.875  -7.207  1.00  6.95           H
ATOM    930  HG1 THR A  64      -0.991 -15.786  -6.333  1.00  6.95           H
ATOM    931 1HG2 THR A  64      -2.986 -13.849  -5.043  1.00  6.95           H
ATOM    932 2HG2 THR A  64      -4.258 -15.073  -4.837  1.00  6.95           H
ATOM    933 3HG2 THR A  64      -2.582 -15.445  -4.374  1.00  6.95           H
ATOM    934  N   ASN A  65      -4.882 -17.939  -5.129  1.00  7.09           N
ATOM    935  CA  ASN A  65      -6.231 -18.310  -4.684  1.00  7.09           C
ATOM    936  C   ASN A  65      -6.538 -17.918  -3.241  1.00  7.09           C
ATOM    937  O   ASN A  65      -7.291 -18.604  -2.553  1.00  7.09           O
ATOM    938  CB  ASN A  65      -6.471 -19.802  -4.851  1.00  7.09           C
ATOM    939  CG  ASN A  65      -6.564 -20.264  -6.293  1.00  7.09           C
ATOM    940  OD1 ASN A  65      -7.587 -20.042  -6.950  1.00  7.09           O
ATOM    941  ND2 ASN A  65      -5.546 -20.922  -6.785  1.00  7.09           N
ATOM    942  H   ASN A  65      -4.084 -18.252  -4.594  1.00  7.09           H
ATOM    943  HA  ASN A  65      -6.953 -17.780  -5.307  1.00  7.09           H
ATOM    944 1HB  ASN A  65      -5.665 -20.351  -4.364  1.00  7.09           H
ATOM    945 2HB  ASN A  65      -7.396 -20.072  -4.345  1.00  7.09           H
ATOM    946 1HD2 ASN A  65      -5.603 -21.273  -7.720  1.00  7.09           H
ATOM    947 2HD2 ASN A  65      -4.739 -21.099  -6.222  1.00  7.09           H
ATOM    948  N   SER A  66      -5.948 -16.831  -2.776  1.00  7.17           N
ATOM    949  CA  SER A  66      -6.218 -16.339  -1.427  1.00  7.17           C
ATOM    950  C   SER A  66      -7.663 -15.899  -1.261  1.00  7.17           C
ATOM    951  O   SER A  66      -8.237 -15.290  -2.163  1.00  7.17           O
ATOM    952  CB  SER A  66      -5.341 -15.160  -1.083  1.00  7.17           C
ATOM    953  OG  SER A  66      -5.713 -14.620   0.178  1.00  7.17           O
ATOM    954  H   SER A  66      -5.326 -16.319  -3.384  1.00  7.17           H
ATOM    955  HA  SER A  66      -6.021 -17.148  -0.721  1.00  7.17           H
ATOM    956 1HB  SER A  66      -4.293 -15.457  -1.073  1.00  7.17           H
ATOM    957 2HB  SER A  66      -5.463 -14.407  -1.856  1.00  7.17           H
ATOM    958  HG  SER A  66      -5.320 -13.741   0.222  1.00  7.17           H
ATOM    959  N   ASN A  67      -8.226 -16.101  -0.073  1.00  7.27           N
ATOM    960  CA  ASN A  67      -9.580 -15.623   0.220  1.00  7.27           C
ATOM    961  C   ASN A  67      -9.650 -14.092   0.103  1.00  7.27           C
ATOM    962  O   ASN A  67     -10.704 -13.518  -0.203  1.00  7.27           O
ATOM    963  CB  ASN A  67     -10.018 -16.062   1.607  1.00  7.27           C
ATOM    964  CG  ASN A  67     -10.345 -17.533   1.692  1.00  7.27           C
ATOM    965  OD1 ASN A  67     -10.619 -18.191   0.683  1.00  7.27           O
ATOM    966  ND2 ASN A  67     -10.317 -18.065   2.889  1.00  7.27           N
ATOM    967  H   ASN A  67      -7.707 -16.604   0.634  1.00  7.27           H
ATOM    968  HA  ASN A  67     -10.265 -16.040  -0.520  1.00  7.27           H
ATOM    969 1HB  ASN A  67      -9.228 -15.835   2.324  1.00  7.27           H
ATOM    970 2HB  ASN A  67     -10.898 -15.491   1.903  1.00  7.27           H
ATOM    971 1HD2 ASN A  67     -10.522 -19.037   3.009  1.00  7.27           H
ATOM    972 2HD2 ASN A  67     -10.089 -17.501   3.683  1.00  7.27           H
ATOM    973  N   SER A  68      -8.498 -13.433   0.303  1.00  7.40           N
ATOM    974  CA  SER A  68      -8.391 -11.984   0.260  1.00  7.40           C
ATOM    975  C   SER A  68      -8.500 -11.471  -1.172  1.00  7.40           C
ATOM    976  O   SER A  68      -8.652 -10.266  -1.393  1.00  7.40           O
ATOM    977  CB  SER A  68      -7.106 -11.513   0.925  1.00  7.40           C
ATOM    978  OG  SER A  68      -5.984 -11.936   0.219  1.00  7.40           O
ATOM    979  H   SER A  68      -7.647 -13.965   0.476  1.00  7.40           H
ATOM    980  HA  SER A  68      -9.224 -11.566   0.826  1.00  7.40           H
ATOM    981 1HB  SER A  68      -7.106 -10.428   0.997  1.00  7.40           H
ATOM    982 2HB  SER A  68      -7.066 -11.904   1.942  1.00  7.40           H
ATOM    983  HG  SER A  68      -6.097 -12.871   0.117  1.00  7.40           H
ATOM    984  N   SER A  69      -8.492 -12.386  -2.159  1.00  7.58           N
ATOM    985  CA  SER A  69      -8.631 -12.029  -3.563  1.00  7.58           C
ATOM    986  C   SER A  69      -9.988 -11.392  -3.818  1.00  7.58           C
ATOM    987  O   SER A  69     -10.172 -10.704  -4.819  1.00  7.58           O
ATOM    988  CB  SER A  69      -8.425 -13.232  -4.469  1.00  7.58           C
ATOM    989  OG  SER A  69      -9.438 -14.186  -4.302  1.00  7.58           O
ATOM    990  H   SER A  69      -8.388 -13.374  -1.946  1.00  7.58           H
ATOM    991  HA  SER A  69      -7.871 -11.294  -3.813  1.00  7.58           H
ATOM    992 1HB  SER A  69      -8.406 -12.896  -5.503  1.00  7.58           H
ATOM    993 2HB  SER A  69      -7.455 -13.689  -4.255  1.00  7.58           H
ATOM    994  HG  SER A  69      -9.237 -14.635  -3.453  1.00  7.58           H
ATOM    995  N   SER A  70     -10.936 -11.550  -2.886  1.00  7.81           N
ATOM    996  CA  SER A  70     -12.239 -10.923  -3.016  1.00  7.81           C
ATOM    997  C   SER A  70     -12.075  -9.400  -3.171  1.00  7.81           C
ATOM    998  O   SER A  70     -12.849  -8.743  -3.877  1.00  7.81           O
ATOM    999  CB  SER A  70     -13.067 -11.216  -1.778  1.00  7.81           C
ATOM   1000  OG  SER A  70     -13.330 -12.588  -1.656  1.00  7.81           O
ATOM   1001  H   SER A  70     -10.753 -12.135  -2.067  1.00  7.81           H
ATOM   1002  HA  SER A  70     -12.738 -11.321  -3.900  1.00  7.81           H
ATOM   1003 1HB  SER A  70     -12.534 -10.866  -0.893  1.00  7.81           H
ATOM   1004 2HB  SER A  70     -14.004 -10.667  -1.836  1.00  7.81           H
ATOM   1005  HG  SER A  70     -12.490 -12.993  -1.353  1.00  7.81           H
ATOM   1006  N   SER A  71     -11.031  -8.844  -2.534  1.00  8.03           N
ATOM   1007  CA  SER A  71     -10.742  -7.414  -2.543  1.00  8.03           C
ATOM   1008  C   SER A  71     -10.297  -6.906  -3.917  1.00  8.03           C
ATOM   1009  O   SER A  71     -10.237  -5.697  -4.145  1.00  8.03           O
ATOM   1010  CB  SER A  71      -9.665  -7.087  -1.520  1.00  8.03           C
ATOM   1011  OG  SER A  71      -8.421  -7.639  -1.875  1.00  8.03           O
ATOM   1012  H   SER A  71     -10.387  -9.442  -2.019  1.00  8.03           H
ATOM   1013  HA  SER A  71     -11.651  -6.880  -2.257  1.00  8.03           H
ATOM   1014 1HB  SER A  71      -9.570  -6.011  -1.447  1.00  8.03           H
ATOM   1015 2HB  SER A  71      -9.967  -7.455  -0.540  1.00  8.03           H
ATOM   1016  HG  SER A  71      -8.499  -8.601  -1.711  1.00  8.03           H
ATOM   1017  N   SER A  72      -9.943  -7.820  -4.828  1.00  8.20           N
ATOM   1018  CA  SER A  72      -9.493  -7.439  -6.156  1.00  8.20           C
ATOM   1019  C   SER A  72     -10.657  -7.186  -7.113  1.00  8.20           C
ATOM   1020  O   SER A  72     -10.437  -6.772  -8.252  1.00  8.20           O
ATOM   1021  CB  SER A  72      -8.574  -8.499  -6.748  1.00  8.20           C
ATOM   1022  OG  SER A  72      -9.267  -9.682  -7.057  1.00  8.20           O
ATOM   1023  H   SER A  72     -10.012  -8.811  -4.616  1.00  8.20           H
ATOM   1024  HA  SER A  72      -8.925  -6.513  -6.068  1.00  8.20           H
ATOM   1025 1HB  SER A  72      -8.095  -8.107  -7.644  1.00  8.20           H
ATOM   1026 2HB  SER A  72      -7.783  -8.723  -6.029  1.00  8.20           H
ATOM   1027  HG  SER A  72      -9.727  -9.952  -6.237  1.00  8.20           H
ATOM   1028  N   GLY A  73     -11.894  -7.478  -6.699  1.00  8.24           N
ATOM   1029  CA  GLY A  73     -12.997  -7.293  -7.631  1.00  8.24           C
ATOM   1030  C   GLY A  73     -13.115  -5.829  -8.052  1.00  8.24           C
ATOM   1031  O   GLY A  73     -13.033  -4.925  -7.224  1.00  8.24           O
ATOM   1032  H   GLY A  73     -12.072  -7.822  -5.753  1.00  8.24           H
ATOM   1033 1HA  GLY A  73     -12.840  -7.919  -8.508  1.00  8.24           H
ATOM   1034 2HA  GLY A  73     -13.924  -7.620  -7.161  1.00  8.24           H
ATOM   1035  N   GLU A  74     -13.373  -5.609  -9.342  1.00  8.10           N
ATOM   1036  CA  GLU A  74     -13.516  -4.267  -9.915  1.00  8.10           C
ATOM   1037  C   GLU A  74     -14.974  -3.853 -10.111  1.00  8.10           C
ATOM   1038  O   GLU A  74     -15.260  -2.821 -10.715  1.00  8.10           O
ATOM   1039  CB  GLU A  74     -12.781  -4.189 -11.259  1.00  8.10           C
ATOM   1040  CG  GLU A  74     -11.263  -4.391 -11.172  1.00  8.10           C
ATOM   1041  CD  GLU A  74     -10.568  -4.296 -12.523  1.00  8.10           C
ATOM   1042  OE1 GLU A  74     -11.247  -4.124 -13.507  1.00  8.10           O
ATOM   1043  OE2 GLU A  74      -9.361  -4.387 -12.563  1.00  8.10           O
ATOM   1044  H   GLU A  74     -13.432  -6.405  -9.961  1.00  8.10           H
ATOM   1045  HA  GLU A  74     -13.056  -3.553  -9.230  1.00  8.10           H
ATOM   1046 1HB  GLU A  74     -13.181  -4.947 -11.933  1.00  8.10           H
ATOM   1047 2HB  GLU A  74     -12.963  -3.217 -11.716  1.00  8.10           H
ATOM   1048 1HG  GLU A  74     -10.847  -3.636 -10.506  1.00  8.10           H
ATOM   1049 2HG  GLU A  74     -11.064  -5.370 -10.731  1.00  8.10           H
ATOM   1050  N   THR A  75     -15.892  -4.687  -9.635  1.00  7.76           N
ATOM   1051  CA  THR A  75     -17.323  -4.456  -9.814  1.00  7.76           C
ATOM   1052  C   THR A  75     -17.862  -3.202  -9.121  1.00  7.76           C
ATOM   1053  O   THR A  75     -18.664  -2.464  -9.695  1.00  7.76           O
ATOM   1054  CB  THR A  75     -18.127  -5.664  -9.303  1.00  7.76           C
ATOM   1055  OG1 THR A  75     -17.777  -6.835 -10.058  1.00  7.76           O
ATOM   1056  CG2 THR A  75     -19.612  -5.395  -9.441  1.00  7.76           C
ATOM   1057  H   THR A  75     -15.576  -5.503  -9.136  1.00  7.76           H
ATOM   1058  HA  THR A  75     -17.511  -4.347 -10.882  1.00  7.76           H
ATOM   1059  HB  THR A  75     -17.892  -5.837  -8.253  1.00  7.76           H
ATOM   1060  HG1 THR A  75     -18.345  -7.567  -9.794  1.00  7.76           H
ATOM   1061 1HG2 THR A  75     -20.173  -6.253  -9.073  1.00  7.76           H
ATOM   1062 2HG2 THR A  75     -19.878  -4.512  -8.859  1.00  7.76           H
ATOM   1063 3HG2 THR A  75     -19.854  -5.225 -10.489  1.00  7.76           H
ATOM   1064  N   ALA A  76     -17.475  -2.986  -7.869  1.00  7.26           N
ATOM   1065  CA  ALA A  76     -17.998  -1.851  -7.121  1.00  7.26           C
ATOM   1066  C   ALA A  76     -17.175  -0.596  -7.345  1.00  7.26           C
ATOM   1067  O   ALA A  76     -15.947  -0.649  -7.390  1.00  7.26           O
ATOM   1068  CB  ALA A  76     -18.028  -2.167  -5.637  1.00  7.26           C
ATOM   1069  H   ALA A  76     -16.808  -3.611  -7.442  1.00  7.26           H
ATOM   1070  HA  ALA A  76     -19.013  -1.657  -7.467  1.00  7.26           H
ATOM   1071 1HB  ALA A  76     -18.446  -1.321  -5.093  1.00  7.26           H
ATOM   1072 2HB  ALA A  76     -18.642  -3.047  -5.463  1.00  7.26           H
ATOM   1073 3HB  ALA A  76     -17.014  -2.355  -5.282  1.00  7.26           H
ATOM   1074  N   SER A  77     -17.853   0.551  -7.385  1.00  6.68           N
ATOM   1075  CA  SER A  77     -17.169   1.841  -7.453  1.00  6.68           C
ATOM   1076  C   SER A  77     -16.741   2.315  -6.062  1.00  6.68           C
ATOM   1077  O   SER A  77     -15.962   3.258  -5.918  1.00  6.68           O
ATOM   1078  CB  SER A  77     -18.072   2.867  -8.105  1.00  6.68           C
ATOM   1079  OG  SER A  77     -19.199   3.127  -7.314  1.00  6.68           O
ATOM   1080  H   SER A  77     -18.863   0.528  -7.374  1.00  6.68           H
ATOM   1081  HA  SER A  77     -16.273   1.724  -8.066  1.00  6.68           H
ATOM   1082 1HB  SER A  77     -17.514   3.789  -8.260  1.00  6.68           H
ATOM   1083 2HB  SER A  77     -18.386   2.505  -9.083  1.00  6.68           H
ATOM   1084  HG  SER A  77     -19.685   3.823  -7.765  1.00  6.68           H
ATOM   1085  N   VAL A  78     -17.285   1.657  -5.045  1.00  6.08           N
ATOM   1086  CA  VAL A  78     -17.029   1.964  -3.648  1.00  6.08           C
ATOM   1087  C   VAL A  78     -16.581   0.715  -2.904  1.00  6.08           C
ATOM   1088  O   VAL A  78     -17.220  -0.333  -2.996  1.00  6.08           O
ATOM   1089  CB  VAL A  78     -18.288   2.547  -2.971  1.00  6.08           C
ATOM   1090  CG1 VAL A  78     -18.015   2.815  -1.493  1.00  6.08           C
ATOM   1091  CG2 VAL A  78     -18.691   3.841  -3.673  1.00  6.08           C
ATOM   1092  H   VAL A  78     -17.910   0.900  -5.266  1.00  6.08           H
ATOM   1093  HA  VAL A  78     -16.231   2.706  -3.594  1.00  6.08           H
ATOM   1094  HB  VAL A  78     -19.100   1.824  -3.036  1.00  6.08           H
ATOM   1095 1HG1 VAL A  78     -18.914   3.220  -1.028  1.00  6.08           H
ATOM   1096 2HG1 VAL A  78     -17.741   1.888  -0.993  1.00  6.08           H
ATOM   1097 3HG1 VAL A  78     -17.203   3.534  -1.397  1.00  6.08           H
ATOM   1098 1HG2 VAL A  78     -19.581   4.249  -3.197  1.00  6.08           H
ATOM   1099 2HG2 VAL A  78     -17.876   4.561  -3.600  1.00  6.08           H
ATOM   1100 3HG2 VAL A  78     -18.906   3.645  -4.719  1.00  6.08           H
ATOM   1101  N   SER A  79     -15.496   0.837  -2.154  1.00  5.54           N
ATOM   1102  CA  SER A  79     -14.969  -0.271  -1.373  1.00  5.54           C
ATOM   1103  C   SER A  79     -14.181   0.219  -0.181  1.00  5.54           C
ATOM   1104  O   SER A  79     -13.548   1.272  -0.224  1.00  5.54           O
ATOM   1105  CB  SER A  79     -14.087  -1.181  -2.201  1.00  5.54           C
ATOM   1106  OG  SER A  79     -13.556  -2.208  -1.389  1.00  5.54           O
ATOM   1107  H   SER A  79     -15.022   1.729  -2.129  1.00  5.54           H
ATOM   1108  HA  SER A  79     -15.811  -0.857  -1.001  1.00  5.54           H
ATOM   1109 1HB  SER A  79     -14.676  -1.620  -3.008  1.00  5.54           H
ATOM   1110 2HB  SER A  79     -13.278  -0.610  -2.653  1.00  5.54           H
ATOM   1111  HG  SER A  79     -13.205  -2.882  -1.992  1.00  5.54           H
ATOM   1112  N   GLU A  80     -14.211  -0.575   0.879  1.00  5.10           N
ATOM   1113  CA  GLU A  80     -13.468  -0.288   2.095  1.00  5.10           C
ATOM   1114  C   GLU A  80     -12.027  -0.795   2.014  1.00  5.10           C
ATOM   1115  O   GLU A  80     -11.198  -0.495   2.877  1.00  5.10           O
ATOM   1116  CB  GLU A  80     -14.180  -0.919   3.293  1.00  5.10           C
ATOM   1117  CG  GLU A  80     -15.560  -0.327   3.585  1.00  5.10           C
ATOM   1118  CD  GLU A  80     -16.267  -0.991   4.750  1.00  5.10           C
ATOM   1119  OE1 GLU A  80     -15.714  -1.901   5.322  1.00  5.10           O
ATOM   1120  OE2 GLU A  80     -17.361  -0.582   5.065  1.00  5.10           O
ATOM   1121  H   GLU A  80     -14.755  -1.426   0.827  1.00  5.10           H
ATOM   1122  HA  GLU A  80     -13.439   0.793   2.235  1.00  5.10           H
ATOM   1123 1HB  GLU A  80     -14.299  -1.989   3.120  1.00  5.10           H
ATOM   1124 2HB  GLU A  80     -13.566  -0.797   4.185  1.00  5.10           H
ATOM   1125 1HG  GLU A  80     -15.445   0.734   3.805  1.00  5.10           H
ATOM   1126 2HG  GLU A  80     -16.176  -0.417   2.691  1.00  5.10           H
ATOM   1127  N   ASP A  81     -11.696  -1.528   0.951  1.00  4.80           N
ATOM   1128  CA  ASP A  81     -10.357  -2.101   0.826  1.00  4.80           C
ATOM   1129  C   ASP A  81      -9.360  -1.083   0.270  1.00  4.80           C
ATOM   1130  O   ASP A  81      -8.841  -1.232  -0.837  1.00  4.80           O
ATOM   1131  CB  ASP A  81     -10.405  -3.328  -0.078  1.00  4.80           C
ATOM   1132  CG  ASP A  81     -11.168  -4.499   0.548  1.00  4.80           C
ATOM   1133  OD1 ASP A  81     -11.013  -4.736   1.722  1.00  4.80           O
ATOM   1134  OD2 ASP A  81     -11.924  -5.125  -0.157  1.00  4.80           O
ATOM   1135  H   ASP A  81     -12.389  -1.717   0.228  1.00  4.80           H
ATOM   1136  HA  ASP A  81     -10.019  -2.408   1.815  1.00  4.80           H
ATOM   1137 1HB  ASP A  81     -10.880  -3.066  -1.022  1.00  4.80           H
ATOM   1138 2HB  ASP A  81      -9.389  -3.652  -0.302  1.00  4.80           H
ATOM   1139  N   SER A  82      -9.090  -0.054   1.067  1.00  4.63           N
ATOM   1140  CA  SER A  82      -8.229   1.063   0.676  1.00  4.63           C
ATOM   1141  C   SER A  82      -6.735   0.779   0.713  1.00  4.63           C
ATOM   1142  O   SER A  82      -5.941   1.461   0.055  1.00  4.63           O
ATOM   1143  CB  SER A  82      -8.504   2.241   1.589  1.00  4.63           C
ATOM   1144  OG  SER A  82      -8.125   1.967   2.934  1.00  4.63           O
ATOM   1145  H   SER A  82      -9.572  -0.044   1.966  1.00  4.63           H
ATOM   1146  HA  SER A  82      -8.493   1.341  -0.345  1.00  4.63           H
ATOM   1147 1HB  SER A  82      -7.958   3.110   1.227  1.00  4.63           H
ATOM   1148 2HB  SER A  82      -9.565   2.483   1.554  1.00  4.63           H
ATOM   1149  HG  SER A  82      -7.194   1.593   2.942  1.00  4.63           H
ATOM   1150  N   ASP A  83      -6.337  -0.249   1.431  1.00  4.59           N
ATOM   1151  CA  ASP A  83      -4.918  -0.486   1.624  1.00  4.59           C
ATOM   1152  C   ASP A  83      -4.305  -1.299   0.493  1.00  4.59           C
ATOM   1153  O   ASP A  83      -3.965  -2.464   0.680  1.00  4.59           O
ATOM   1154  CB  ASP A  83      -4.695  -1.188   2.955  1.00  4.59           C
ATOM   1155  CG  ASP A  83      -5.193  -0.333   4.104  1.00  4.59           C
ATOM   1156  OD1 ASP A  83      -5.677   0.767   3.835  1.00  4.59           O
ATOM   1157  OD2 ASP A  83      -5.063  -0.764   5.254  1.00  4.59           O
ATOM   1158  H   ASP A  83      -7.026  -0.830   1.889  1.00  4.59           H
ATOM   1159  HA  ASP A  83      -4.417   0.480   1.657  1.00  4.59           H
ATOM   1160 1HB  ASP A  83      -5.226  -2.142   2.960  1.00  4.59           H
ATOM   1161 2HB  ASP A  83      -3.633  -1.407   3.095  1.00  4.59           H
ATOM   1162  N   SER A  84      -4.184  -0.697  -0.687  1.00  4.63           N
ATOM   1163  CA  SER A  84      -3.671  -1.465  -1.822  1.00  4.63           C
ATOM   1164  C   SER A  84      -2.923  -0.715  -2.928  1.00  4.63           C
ATOM   1165  O   SER A  84      -3.427   0.240  -3.530  1.00  4.63           O
ATOM   1166  CB  SER A  84      -4.837  -2.203  -2.461  1.00  4.63           C
ATOM   1167  OG  SER A  84      -4.430  -2.893  -3.609  1.00  4.63           O
ATOM   1168  H   SER A  84      -4.499   0.270  -0.765  1.00  4.63           H
ATOM   1169  HA  SER A  84      -2.982  -2.196  -1.412  1.00  4.63           H
ATOM   1170 1HB  SER A  84      -5.248  -2.911  -1.742  1.00  4.63           H
ATOM   1171 2HB  SER A  84      -5.626  -1.497  -2.714  1.00  4.63           H
ATOM   1172  HG  SER A  84      -3.613  -3.339  -3.370  1.00  4.63           H
ATOM   1173  N   THR A  85      -1.692  -1.157  -3.207  1.00  4.71           N
ATOM   1174  CA  THR A  85      -0.966  -0.625  -4.366  1.00  4.71           C
ATOM   1175  C   THR A  85      -0.043  -1.659  -5.051  1.00  4.71           C
ATOM   1176  O   THR A  85       0.938  -2.123  -4.462  1.00  4.71           O
ATOM   1177  CB  THR A  85      -0.202   0.644  -3.983  1.00  4.71           C
ATOM   1178  OG1 THR A  85      -1.144   1.598  -3.467  1.00  4.71           O
ATOM   1179  CG2 THR A  85       0.510   1.220  -5.191  1.00  4.71           C
ATOM   1180  H   THR A  85      -1.301  -1.906  -2.629  1.00  4.71           H
ATOM   1181  HA  THR A  85      -1.707  -0.330  -5.108  1.00  4.71           H
ATOM   1182  HB  THR A  85       0.530   0.421  -3.226  1.00  4.71           H
ATOM   1183  HG1 THR A  85      -2.060   1.353  -3.774  1.00  4.71           H
ATOM   1184 1HG2 THR A  85       1.040   2.127  -4.899  1.00  4.71           H
ATOM   1185 2HG2 THR A  85       1.222   0.492  -5.578  1.00  4.71           H
ATOM   1186 3HG2 THR A  85      -0.222   1.458  -5.964  1.00  4.71           H
ATOM   1187  N   THR A  86      -0.315  -1.963  -6.322  1.00  4.77           N
ATOM   1188  CA  THR A  86       0.473  -2.935  -7.096  1.00  4.77           C
ATOM   1189  C   THR A  86       0.912  -2.391  -8.456  1.00  4.77           C
ATOM   1190  O   THR A  86       1.171  -3.168  -9.371  1.00  4.77           O
ATOM   1191  CB  THR A  86      -0.308  -4.251  -7.323  1.00  4.77           C
ATOM   1192  OG1 THR A  86      -1.540  -3.955  -7.994  1.00  4.77           O
ATOM   1193  CG2 THR A  86      -0.597  -4.977  -6.011  1.00  4.77           C
ATOM   1194  H   THR A  86      -1.123  -1.537  -6.760  1.00  4.77           H
ATOM   1195  HA  THR A  86       1.376  -3.173  -6.533  1.00  4.77           H
ATOM   1196  HB  THR A  86       0.290  -4.907  -7.957  1.00  4.77           H
ATOM   1197  HG1 THR A  86      -1.351  -3.563  -8.850  1.00  4.77           H
ATOM   1198 1HG2 THR A  86      -1.137  -5.904  -6.220  1.00  4.77           H
ATOM   1199 2HG2 THR A  86       0.338  -5.214  -5.503  1.00  4.77           H
ATOM   1200 3HG2 THR A  86      -1.202  -4.345  -5.378  1.00  4.77           H
ATOM   1201  N   THR A  87       0.961  -1.069  -8.605  1.00  4.73           N
ATOM   1202  CA  THR A  87       1.259  -0.466  -9.909  1.00  4.73           C
ATOM   1203  C   THR A  87       2.627  -0.836 -10.516  1.00  4.73           C
ATOM   1204  O   THR A  87       2.689  -1.228 -11.684  1.00  4.73           O
ATOM   1205  CB  THR A  87       1.143   1.068  -9.817  1.00  4.73           C
ATOM   1206  OG1 THR A  87      -0.203   1.428  -9.462  1.00  4.73           O
ATOM   1207  CG2 THR A  87       1.487   1.705 -11.148  1.00  4.73           C
ATOM   1208  H   THR A  87       0.767  -0.479  -7.810  1.00  4.73           H
ATOM   1209  HA  THR A  87       0.498  -0.811 -10.610  1.00  4.73           H
ATOM   1210  HB  THR A  87       1.825   1.440  -9.054  1.00  4.73           H
ATOM   1211  HG1 THR A  87      -0.314   2.382  -9.548  1.00  4.73           H
ATOM   1212 1HG2 THR A  87       1.400   2.786 -11.068  1.00  4.73           H
ATOM   1213 2HG2 THR A  87       2.503   1.445 -11.423  1.00  4.73           H
ATOM   1214 3HG2 THR A  87       0.803   1.342 -11.913  1.00  4.73           H
ATOM   1215  N   THR A  88       3.716  -0.719  -9.749  1.00  4.52           N
ATOM   1216  CA  THR A  88       5.033  -1.073 -10.291  1.00  4.52           C
ATOM   1217  C   THR A  88       5.975  -1.787  -9.317  1.00  4.52           C
ATOM   1218  O   THR A  88       6.943  -1.174  -8.877  1.00  4.52           O
ATOM   1219  CB  THR A  88       5.762   0.172 -10.816  1.00  4.52           C
ATOM   1220  OG1 THR A  88       4.951   0.835 -11.789  1.00  4.52           O
ATOM   1221  CG2 THR A  88       7.082  -0.236 -11.436  1.00  4.52           C
ATOM   1222  H   THR A  88       3.624  -0.395  -8.797  1.00  4.52           H
ATOM   1223  HA  THR A  88       4.876  -1.735 -11.144  1.00  4.52           H
ATOM   1224  HB  THR A  88       5.951   0.857  -9.989  1.00  4.52           H
ATOM   1225  HG1 THR A  88       4.758   0.225 -12.516  1.00  4.52           H
ATOM   1226 1HG2 THR A  88       7.603   0.645 -11.804  1.00  4.52           H
ATOM   1227 2HG2 THR A  88       7.693  -0.732 -10.685  1.00  4.52           H
ATOM   1228 3HG2 THR A  88       6.897  -0.920 -12.263  1.00  4.52           H
ATOM   1229  N   PRO A  89       5.739  -3.060  -8.959  1.00  4.09           N
ATOM   1230  CA  PRO A  89       6.550  -3.856  -8.041  1.00  4.09           C
ATOM   1231  C   PRO A  89       8.043  -3.797  -8.395  1.00  4.09           C
ATOM   1232  O   PRO A  89       8.890  -3.437  -7.579  1.00  4.09           O
ATOM   1233  CB  PRO A  89       5.970  -5.253  -8.258  1.00  4.09           C
ATOM   1234  CG  PRO A  89       4.513  -4.983  -8.632  1.00  4.09           C
ATOM   1235  CD  PRO A  89       4.580  -3.783  -9.519  1.00  4.09           C
ATOM   1236  HA  PRO A  89       6.385  -3.499  -7.012  1.00  4.09           H
ATOM   1237 1HB  PRO A  89       6.520  -5.786  -9.040  1.00  4.09           H
ATOM   1238 2HB  PRO A  89       6.080  -5.852  -7.347  1.00  4.09           H
ATOM   1239 1HG  PRO A  89       4.067  -5.827  -9.154  1.00  4.09           H
ATOM   1240 2HG  PRO A  89       3.893  -4.818  -7.750  1.00  4.09           H
ATOM   1241 1HD  PRO A  89       4.756  -4.071 -10.564  1.00  4.09           H
ATOM   1242 2HD  PRO A  89       3.662  -3.247  -9.396  1.00  4.09           H
ATOM   1243  N   ASP A  90       8.346  -4.209  -9.636  1.00  3.51           N
ATOM   1244  CA  ASP A  90       9.688  -4.187 -10.238  1.00  3.51           C
ATOM   1245  C   ASP A  90      10.912  -4.469  -9.338  1.00  3.51           C
ATOM   1246  O   ASP A  90      11.826  -3.640  -9.310  1.00  3.51           O
ATOM   1247  CB  ASP A  90       9.897  -2.842 -10.926  1.00  3.51           C
ATOM   1248  CG  ASP A  90      11.099  -2.827 -11.866  1.00  3.51           C
ATOM   1249  OD1 ASP A  90      11.460  -3.881 -12.375  1.00  3.51           O
ATOM   1250  OD2 ASP A  90      11.679  -1.789 -12.072  1.00  3.51           O
ATOM   1251  H   ASP A  90       7.593  -4.522 -10.226  1.00  3.51           H
ATOM   1252  HA  ASP A  90       9.687  -4.946 -11.022  1.00  3.51           H
ATOM   1253 1HB  ASP A  90       9.012  -2.600 -11.503  1.00  3.51           H
ATOM   1254 2HB  ASP A  90      10.021  -2.060 -10.170  1.00  3.51           H
ATOM   1255  N   PRO A  91      11.010  -5.603  -8.626  1.00  2.87           N
ATOM   1256  CA  PRO A  91      12.165  -5.968  -7.826  1.00  2.87           C
ATOM   1257  C   PRO A  91      13.335  -6.378  -8.713  1.00  2.87           C
ATOM   1258  O   PRO A  91      13.126  -6.914  -9.802  1.00  2.87           O
ATOM   1259  CB  PRO A  91      11.654  -7.165  -7.034  1.00  2.87           C
ATOM   1260  CG  PRO A  91      10.604  -7.784  -7.949  1.00  2.87           C
ATOM   1261  CD  PRO A  91       9.935  -6.612  -8.633  1.00  2.87           C
ATOM   1262  HA  PRO A  91      12.439  -5.126  -7.169  1.00  2.87           H
ATOM   1263 1HB  PRO A  91      12.482  -7.845  -6.808  1.00  2.87           H
ATOM   1264 2HB  PRO A  91      11.243  -6.831  -6.068  1.00  2.87           H
ATOM   1265 1HG  PRO A  91      11.083  -8.470  -8.662  1.00  2.87           H
ATOM   1266 2HG  PRO A  91       9.908  -8.380  -7.370  1.00  2.87           H
ATOM   1267 1HD  PRO A  91       9.635  -6.878  -9.653  1.00  2.87           H
ATOM   1268 2HD  PRO A  91       9.090  -6.300  -8.015  1.00  2.87           H
ATOM   1269  N   LYS A  92      14.554  -6.202  -8.212  1.00  2.28           N
ATOM   1270  CA  LYS A  92      15.762  -6.708  -8.873  1.00  2.28           C
ATOM   1271  C   LYS A  92      16.597  -7.458  -7.836  1.00  2.28           C
ATOM   1272  O   LYS A  92      17.820  -7.556  -7.941  1.00  2.28           O
ATOM   1273  CB  LYS A  92      16.595  -5.592  -9.526  1.00  2.28           C
ATOM   1274  CG  LYS A  92      15.890  -4.769 -10.627  1.00  2.28           C
ATOM   1275  CD  LYS A  92      15.588  -5.614 -11.872  1.00  2.28           C
ATOM   1276  CE  LYS A  92      15.105  -4.743 -13.040  1.00  2.28           C
ATOM   1277  NZ  LYS A  92      13.822  -4.057 -12.734  1.00  2.28           N
ATOM   1278  H   LYS A  92      14.657  -5.721  -7.330  1.00  2.28           H
ATOM   1279  HA  LYS A  92      15.472  -7.419  -9.646  1.00  2.28           H
ATOM   1280 1HB  LYS A  92      16.968  -4.914  -8.794  1.00  2.28           H
ATOM   1281 2HB  LYS A  92      17.466  -6.045  -9.994  1.00  2.28           H
ATOM   1282 1HG  LYS A  92      14.943  -4.373 -10.248  1.00  2.28           H
ATOM   1283 2HG  LYS A  92      16.519  -3.930 -10.913  1.00  2.28           H
ATOM   1284 1HD  LYS A  92      16.485  -6.152 -12.176  1.00  2.28           H
ATOM   1285 2HD  LYS A  92      14.811  -6.340 -11.643  1.00  2.28           H
ATOM   1286 1HE  LYS A  92      15.860  -3.996 -13.263  1.00  2.28           H
ATOM   1287 2HE  LYS A  92      14.962  -5.375 -13.916  1.00  2.28           H
ATOM   1288 1HZ  LYS A  92      13.506  -3.491 -13.501  1.00  2.28           H
ATOM   1289 2HZ  LYS A  92      13.072  -4.736 -12.530  1.00  2.28           H
ATOM   1290 3HZ  LYS A  92      13.931  -3.459 -11.929  1.00  2.28           H
ATOM   1291  N   GLY A  93      15.908  -7.952  -6.818  1.00  1.82           N
ATOM   1292  CA  GLY A  93      16.479  -8.668  -5.681  1.00  1.82           C
ATOM   1293  C   GLY A  93      15.321  -9.065  -4.781  1.00  1.82           C
ATOM   1294  O   GLY A  93      14.172  -8.780  -5.119  1.00  1.82           O
ATOM   1295  H   GLY A  93      14.909  -7.826  -6.836  1.00  1.82           H
ATOM   1296 1HA  GLY A  93      17.023  -9.550  -6.019  1.00  1.82           H
ATOM   1297 2HA  GLY A  93      17.172  -8.024  -5.143  1.00  1.82           H
ATOM   1298  N   GLY A  94      15.587  -9.731  -3.664  1.00  1.49           N
ATOM   1299  CA  GLY A  94      14.485 -10.149  -2.805  1.00  1.49           C
ATOM   1300  C   GLY A  94      14.104  -9.082  -1.787  1.00  1.49           C
ATOM   1301  O   GLY A  94      14.600  -7.962  -1.841  1.00  1.49           O
ATOM   1302  H   GLY A  94      16.545  -9.965  -3.386  1.00  1.49           H
ATOM   1303 1HA  GLY A  94      13.617 -10.409  -3.411  1.00  1.49           H
ATOM   1304 2HA  GLY A  94      14.794 -11.046  -2.277  1.00  1.49           H
ATOM   1305  N   GLY A  95      13.220  -9.452  -0.865  1.00  1.29           N
ATOM   1306  CA  GLY A  95      12.775  -8.592   0.232  1.00  1.29           C
ATOM   1307  C   GLY A  95      11.539  -7.755  -0.008  1.00  1.29           C
ATOM   1308  O   GLY A  95      11.270  -7.290  -1.112  1.00  1.29           O
ATOM   1309  H   GLY A  95      12.852 -10.390  -0.905  1.00  1.29           H
ATOM   1310 1HA  GLY A  95      12.566  -9.224   1.088  1.00  1.29           H
ATOM   1311 2HA  GLY A  95      13.596  -7.938   0.530  1.00  1.29           H
ATOM   1312  N   ALA A  96      10.784  -7.550   1.076  1.00  1.18           N
ATOM   1313  CA  ALA A  96       9.575  -6.746   1.062  1.00  1.18           C
ATOM   1314  C   ALA A  96       9.939  -5.360   0.630  1.00  1.18           C
ATOM   1315  O   ALA A  96       9.236  -4.700  -0.129  1.00  1.18           O
ATOM   1316  CB  ALA A  96       8.982  -6.684   2.441  1.00  1.18           C
ATOM   1317  H   ALA A  96      11.101  -7.933   1.959  1.00  1.18           H
ATOM   1318  HA  ALA A  96       8.870  -7.171   0.348  1.00  1.18           H
ATOM   1319 1HB  ALA A  96       8.107  -6.057   2.421  1.00  1.18           H
ATOM   1320 2HB  ALA A  96       8.726  -7.676   2.781  1.00  1.18           H
ATOM   1321 3HB  ALA A  96       9.716  -6.248   3.106  1.00  1.18           H
ATOM   1322  N   PHE A  97      11.090  -4.928   1.116  1.00  1.16           N
ATOM   1323  CA  PHE A  97      11.600  -3.645   0.715  1.00  1.16           C
ATOM   1324  C   PHE A  97      12.859  -3.921  -0.047  1.00  1.16           C
ATOM   1325  O   PHE A  97      13.649  -4.776   0.370  1.00  1.16           O
ATOM   1326  CB  PHE A  97      11.972  -2.766   1.886  1.00  1.16           C
ATOM   1327  CG  PHE A  97      10.884  -2.400   2.785  1.00  1.16           C
ATOM   1328  CD1 PHE A  97      10.737  -3.080   3.963  1.00  1.16           C
ATOM   1329  CD2 PHE A  97      10.011  -1.377   2.479  1.00  1.16           C
ATOM   1330  CE1 PHE A  97       9.769  -2.738   4.841  1.00  1.16           C
ATOM   1331  CE2 PHE A  97       9.032  -1.038   3.358  1.00  1.16           C
ATOM   1332  CZ  PHE A  97       8.926  -1.723   4.554  1.00  1.16           C
ATOM   1333  H   PHE A  97      11.607  -5.537   1.753  1.00  1.16           H
ATOM   1334  HA  PHE A  97      10.885  -3.138   0.067  1.00  1.16           H
ATOM   1335 1HB  PHE A  97      12.722  -3.276   2.466  1.00  1.16           H
ATOM   1336 2HB  PHE A  97      12.424  -1.848   1.510  1.00  1.16           H
ATOM   1337  HD1 PHE A  97      11.421  -3.885   4.188  1.00  1.16           H
ATOM   1338  HD2 PHE A  97      10.116  -0.839   1.535  1.00  1.16           H
ATOM   1339  HE1 PHE A  97       9.670  -3.268   5.776  1.00  1.16           H
ATOM   1340  HE2 PHE A  97       8.346  -0.225   3.119  1.00  1.16           H
ATOM   1341  HZ  PHE A  97       8.159  -1.454   5.268  1.00  1.16           H
ATOM   1342  N   TYR A  98      13.093  -3.165  -1.104  1.00  1.19           N
ATOM   1343  CA  TYR A  98      14.330  -3.346  -1.830  1.00  1.19           C
ATOM   1344  C   TYR A  98      14.904  -2.055  -2.378  1.00  1.19           C
ATOM   1345  O   TYR A  98      14.238  -1.320  -3.107  1.00  1.19           O
ATOM   1346  CB  TYR A  98      14.155  -4.393  -2.929  1.00  1.19           C
ATOM   1347  CG  TYR A  98      15.377  -4.541  -3.778  1.00  1.19           C
ATOM   1348  CD1 TYR A  98      16.571  -4.942  -3.224  1.00  1.19           C
ATOM   1349  CD2 TYR A  98      15.300  -4.277  -5.115  1.00  1.19           C
ATOM   1350  CE1 TYR A  98      17.690  -5.060  -4.005  1.00  1.19           C
ATOM   1351  CE2 TYR A  98      16.403  -4.408  -5.891  1.00  1.19           C
ATOM   1352  CZ  TYR A  98      17.605  -4.796  -5.348  1.00  1.19           C
ATOM   1353  OH  TYR A  98      18.727  -4.921  -6.138  1.00  1.19           O
ATOM   1354  H   TYR A  98      12.415  -2.481  -1.408  1.00  1.19           H
ATOM   1355  HA  TYR A  98      15.048  -3.745  -1.142  1.00  1.19           H
ATOM   1356 1HB  TYR A  98      13.931  -5.369  -2.478  1.00  1.19           H
ATOM   1357 2HB  TYR A  98      13.317  -4.125  -3.570  1.00  1.19           H
ATOM   1358  HD1 TYR A  98      16.626  -5.152  -2.164  1.00  1.19           H
ATOM   1359  HD2 TYR A  98      14.354  -3.960  -5.557  1.00  1.19           H
ATOM   1360  HE1 TYR A  98      18.631  -5.360  -3.559  1.00  1.19           H
ATOM   1361  HE2 TYR A  98      16.323  -4.192  -6.934  1.00  1.19           H
ATOM   1362  HH  TYR A  98      18.494  -4.777  -7.061  1.00  1.19           H
ATOM   1363  N   ASN A  99      16.159  -1.794  -2.020  1.00  1.24           N
ATOM   1364  CA  ASN A  99      16.856  -0.612  -2.516  1.00  1.24           C
ATOM   1365  C   ASN A  99      18.007  -0.989  -3.429  1.00  1.24           C
ATOM   1366  O   ASN A  99      19.076  -1.409  -2.981  1.00  1.24           O
ATOM   1367  CB  ASN A  99      17.344   0.295  -1.415  1.00  1.24           C
ATOM   1368  CG  ASN A  99      17.949   1.573  -1.977  1.00  1.24           C
ATOM   1369  OD1 ASN A  99      17.931   1.774  -3.198  1.00  1.24           O
ATOM   1370  ND2 ASN A  99      18.471   2.423  -1.135  1.00  1.24           N
ATOM   1371  H   ASN A  99      16.621  -2.455  -1.391  1.00  1.24           H
ATOM   1372  HA  ASN A  99      16.157  -0.036  -3.123  1.00  1.24           H
ATOM   1373 1HB  ASN A  99      16.507   0.572  -0.795  1.00  1.24           H
ATOM   1374 2HB  ASN A  99      18.078  -0.218  -0.793  1.00  1.24           H
ATOM   1375 1HD2 ASN A  99      18.871   3.277  -1.468  1.00  1.24           H
ATOM   1376 2HD2 ASN A  99      18.472   2.217  -0.160  1.00  1.24           H
ATOM   1377  N   ALA A 100      17.789  -0.819  -4.726  1.00  1.29           N
ATOM   1378  CA  ALA A 100      18.758  -1.205  -5.746  1.00  1.29           C
ATOM   1379  C   ALA A 100      19.880  -0.182  -5.943  1.00  1.29           C
ATOM   1380  O   ALA A 100      20.783  -0.402  -6.752  1.00  1.29           O
ATOM   1381  CB  ALA A 100      18.057  -1.384  -7.076  1.00  1.29           C
ATOM   1382  H   ALA A 100      16.898  -0.438  -5.018  1.00  1.29           H
ATOM   1383  HA  ALA A 100      19.199  -2.146  -5.439  1.00  1.29           H
ATOM   1384 1HB  ALA A 100      18.777  -1.708  -7.824  1.00  1.29           H
ATOM   1385 2HB  ALA A 100      17.281  -2.110  -6.990  1.00  1.29           H
ATOM   1386 3HB  ALA A 100      17.624  -0.431  -7.381  1.00  1.29           H
ATOM   1387  N   HIS A 101      19.795   0.956  -5.263  1.00  1.31           N
ATOM   1388  CA  HIS A 101      20.746   2.036  -5.483  1.00  1.31           C
ATOM   1389  C   HIS A 101      21.861   2.121  -4.445  1.00  1.31           C
ATOM   1390  O   HIS A 101      21.668   1.831  -3.263  1.00  1.31           O
ATOM   1391  CB  HIS A 101      19.978   3.350  -5.488  1.00  1.31           C
ATOM   1392  CG  HIS A 101      18.915   3.378  -6.536  1.00  1.31           C
ATOM   1393  ND1 HIS A 101      19.194   3.436  -7.885  1.00  1.31           N
ATOM   1394  CD2 HIS A 101      17.567   3.350  -6.429  1.00  1.31           C
ATOM   1395  CE1 HIS A 101      18.062   3.445  -8.565  1.00  1.31           C
ATOM   1396  NE2 HIS A 101      17.057   3.391  -7.705  1.00  1.31           N
ATOM   1397  H   HIS A 101      19.052   1.089  -4.582  1.00  1.31           H
ATOM   1398  HA  HIS A 101      21.214   1.907  -6.457  1.00  1.31           H
ATOM   1399 1HB  HIS A 101      19.512   3.509  -4.515  1.00  1.31           H
ATOM   1400 2HB  HIS A 101      20.667   4.175  -5.661  1.00  1.31           H
ATOM   1401  HD1 HIS A 101      20.104   3.477  -8.304  1.00  1.31           H
ATOM   1402  HD2 HIS A 101      16.896   3.303  -5.569  1.00  1.31           H
ATOM   1403  HE1 HIS A 101      18.072   3.491  -9.653  1.00  1.31           H
ATOM   1404  N   SER A 102      23.013   2.655  -4.854  1.00  1.29           N
ATOM   1405  CA  SER A 102      24.145   2.839  -3.937  1.00  1.29           C
ATOM   1406  C   SER A 102      24.003   4.102  -3.084  1.00  1.29           C
ATOM   1407  O   SER A 102      24.806   5.030  -3.174  1.00  1.29           O
ATOM   1408  CB  SER A 102      25.433   2.922  -4.728  1.00  1.29           C
ATOM   1409  OG  SER A 102      25.685   1.730  -5.422  1.00  1.29           O
ATOM   1410  H   SER A 102      23.123   2.906  -5.826  1.00  1.29           H
ATOM   1411  HA  SER A 102      24.192   1.975  -3.270  1.00  1.29           H
ATOM   1412 1HB  SER A 102      25.365   3.748  -5.434  1.00  1.29           H
ATOM   1413 2HB  SER A 102      26.260   3.138  -4.054  1.00  1.29           H
ATOM   1414  HG  SER A 102      25.841   1.060  -4.749  1.00  1.29           H
ATOM   1415  N   GLY A 103      22.961   4.112  -2.269  1.00  1.25           N
ATOM   1416  CA  GLY A 103      22.610   5.210  -1.376  1.00  1.25           C
ATOM   1417  C   GLY A 103      22.353   4.679   0.026  1.00  1.25           C
ATOM   1418  O   GLY A 103      23.110   3.836   0.526  1.00  1.25           O
ATOM   1419  H   GLY A 103      22.372   3.284  -2.302  1.00  1.25           H
ATOM   1420 1HA  GLY A 103      23.417   5.942  -1.355  1.00  1.25           H
ATOM   1421 2HA  GLY A 103      21.721   5.718  -1.753  1.00  1.25           H
ATOM   1422  N   VAL A 104      21.315   5.229   0.662  1.00  1.18           N
ATOM   1423  CA  VAL A 104      20.905   4.854   2.011  1.00  1.18           C
ATOM   1424  C   VAL A 104      19.398   4.570   2.040  1.00  1.18           C
ATOM   1425  O   VAL A 104      18.608   5.365   1.533  1.00  1.18           O
ATOM   1426  CB  VAL A 104      21.191   5.982   3.035  1.00  1.18           C
ATOM   1427  CG1 VAL A 104      20.748   5.524   4.438  1.00  1.18           C
ATOM   1428  CG2 VAL A 104      22.666   6.377   3.009  1.00  1.18           C
ATOM   1429  H   VAL A 104      20.775   5.924   0.172  1.00  1.18           H
ATOM   1430  HA  VAL A 104      21.441   3.953   2.309  1.00  1.18           H
ATOM   1431  HB  VAL A 104      20.595   6.846   2.785  1.00  1.18           H
ATOM   1432 1HG1 VAL A 104      20.929   6.322   5.148  1.00  1.18           H
ATOM   1433 2HG1 VAL A 104      19.691   5.279   4.441  1.00  1.18           H
ATOM   1434 3HG1 VAL A 104      21.321   4.643   4.731  1.00  1.18           H
ATOM   1435 1HG2 VAL A 104      22.839   7.176   3.727  1.00  1.18           H
ATOM   1436 2HG2 VAL A 104      23.287   5.538   3.265  1.00  1.18           H
ATOM   1437 3HG2 VAL A 104      22.936   6.726   2.018  1.00  1.18           H
ATOM   1438  N   LEU A 105      19.021   3.442   2.618  1.00  1.13           N
ATOM   1439  CA  LEU A 105      17.636   3.042   2.842  1.00  1.13           C
ATOM   1440  C   LEU A 105      17.365   3.184   4.327  1.00  1.13           C
ATOM   1441  O   LEU A 105      18.051   2.549   5.128  1.00  1.13           O
ATOM   1442  CB  LEU A 105      17.399   1.588   2.380  1.00  1.13           C
ATOM   1443  CG  LEU A 105      16.008   1.005   2.642  1.00  1.13           C
ATOM   1444  CD1 LEU A 105      15.036   1.813   1.907  1.00  1.13           C
ATOM   1445  CD2 LEU A 105      15.912  -0.494   2.150  1.00  1.13           C
ATOM   1446  H   LEU A 105      19.748   2.838   2.968  1.00  1.13           H
ATOM   1447  HA  LEU A 105      16.970   3.715   2.301  1.00  1.13           H
ATOM   1448 1HB  LEU A 105      17.573   1.530   1.329  1.00  1.13           H
ATOM   1449 2HB  LEU A 105      18.131   0.945   2.878  1.00  1.13           H
ATOM   1450  HG  LEU A 105      15.790   1.075   3.700  1.00  1.13           H
ATOM   1451 1HD1 LEU A 105      14.031   1.437   2.094  1.00  1.13           H
ATOM   1452 2HD1 LEU A 105      15.124   2.836   2.265  1.00  1.13           H
ATOM   1453 3HD1 LEU A 105      15.243   1.779   0.842  1.00  1.13           H
ATOM   1454 1HD2 LEU A 105      14.911  -0.876   2.335  1.00  1.13           H
ATOM   1455 2HD2 LEU A 105      16.116  -0.554   1.098  1.00  1.13           H
ATOM   1456 3HD2 LEU A 105      16.612  -1.111   2.660  1.00  1.13           H
ATOM   1457  N   SER A 106      16.396   4.008   4.700  1.00  1.11           N
ATOM   1458  CA  SER A 106      16.157   4.237   6.114  1.00  1.11           C
ATOM   1459  C   SER A 106      14.703   4.136   6.539  1.00  1.11           C
ATOM   1460  O   SER A 106      13.826   4.790   5.972  1.00  1.11           O
ATOM   1461  CB  SER A 106      16.685   5.614   6.478  1.00  1.11           C
ATOM   1462  OG  SER A 106      16.414   5.926   7.814  1.00  1.11           O
ATOM   1463  H   SER A 106      15.877   4.538   3.996  1.00  1.11           H
ATOM   1464  HA  SER A 106      16.713   3.491   6.675  1.00  1.11           H
ATOM   1465 1HB  SER A 106      17.759   5.632   6.309  1.00  1.11           H
ATOM   1466 2HB  SER A 106      16.239   6.364   5.822  1.00  1.11           H
ATOM   1467  HG  SER A 106      16.589   5.124   8.318  1.00  1.11           H
ATOM   1468  N   PHE A 107      14.472   3.323   7.570  1.00  1.15           N
ATOM   1469  CA  PHE A 107      13.148   3.150   8.153  1.00  1.15           C
ATOM   1470  C   PHE A 107      13.146   3.768   9.531  1.00  1.15           C
ATOM   1471  O   PHE A 107      13.976   3.404  10.366  1.00  1.15           O
ATOM   1472  CB  PHE A 107      12.784   1.676   8.274  1.00  1.15           C
ATOM   1473  CG  PHE A 107      12.746   1.054   6.967  1.00  1.15           C
ATOM   1474  CD1 PHE A 107      13.852   0.376   6.492  1.00  1.15           C
ATOM   1475  CD2 PHE A 107      11.650   1.204   6.162  1.00  1.15           C
ATOM   1476  CE1 PHE A 107      13.838  -0.157   5.243  1.00  1.15           C
ATOM   1477  CE2 PHE A 107      11.645   0.690   4.909  1.00  1.15           C
ATOM   1478  CZ  PHE A 107      12.741   0.004   4.446  1.00  1.15           C
ATOM   1479  H   PHE A 107      15.256   2.802   7.961  1.00  1.15           H
ATOM   1480  HA  PHE A 107      12.411   3.657   7.533  1.00  1.15           H
ATOM   1481 1HB  PHE A 107      13.523   1.158   8.886  1.00  1.15           H
ATOM   1482 2HB  PHE A 107      11.807   1.567   8.745  1.00  1.15           H
ATOM   1483  HD1 PHE A 107      14.741   0.274   7.134  1.00  1.15           H
ATOM   1484  HD2 PHE A 107      10.786   1.761   6.533  1.00  1.15           H
ATOM   1485  HE1 PHE A 107      14.704  -0.692   4.874  1.00  1.15           H
ATOM   1486  HE2 PHE A 107      10.778   0.832   4.277  1.00  1.15           H
ATOM   1487  HZ  PHE A 107      12.741  -0.401   3.447  1.00  1.15           H
ATOM   1488  N   MET A 108      12.228   4.685   9.774  1.00  1.26           N
ATOM   1489  CA  MET A 108      12.200   5.355  11.061  1.00  1.26           C
ATOM   1490  C   MET A 108      10.814   5.661  11.565  1.00  1.26           C
ATOM   1491  O   MET A 108       9.907   5.901  10.790  1.00  1.26           O
ATOM   1492  CB  MET A 108      13.028   6.647  11.005  1.00  1.26           C
ATOM   1493  CG  MET A 108      12.954   7.474  12.286  1.00  1.26           C
ATOM   1494  SD  MET A 108      14.038   8.854  12.366  1.00  1.26           S
ATOM   1495  CE  MET A 108      13.613   9.344  14.044  1.00  1.26           C
ATOM   1496  H   MET A 108      11.583   4.952   9.028  1.00  1.26           H
ATOM   1497  HA  MET A 108      12.659   4.693  11.789  1.00  1.26           H
ATOM   1498 1HB  MET A 108      14.069   6.397  10.829  1.00  1.26           H
ATOM   1499 2HB  MET A 108      12.705   7.260  10.179  1.00  1.26           H
ATOM   1500 1HG  MET A 108      11.950   7.871  12.372  1.00  1.26           H
ATOM   1501 2HG  MET A 108      13.143   6.854  13.149  1.00  1.26           H
ATOM   1502 1HE  MET A 108      14.188  10.223  14.330  1.00  1.26           H
ATOM   1503 2HE  MET A 108      12.547   9.569  14.097  1.00  1.26           H
ATOM   1504 3HE  MET A 108      13.836   8.523  14.736  1.00  1.26           H
ATOM   1505  N   THR A 109      10.653   5.615  12.865  1.00  1.42           N
ATOM   1506  CA  THR A 109       9.415   6.051  13.486  1.00  1.42           C
ATOM   1507  C   THR A 109       9.675   7.361  14.193  1.00  1.42           C
ATOM   1508  O   THR A 109      10.699   7.542  14.849  1.00  1.42           O
ATOM   1509  CB  THR A 109       8.802   5.010  14.435  1.00  1.42           C
ATOM   1510  OG1 THR A 109       8.440   3.839  13.700  1.00  1.42           O
ATOM   1511  CG2 THR A 109       7.586   5.554  15.100  1.00  1.42           C
ATOM   1512  H   THR A 109      11.451   5.321  13.439  1.00  1.42           H
ATOM   1513  HA  THR A 109       8.674   6.238  12.710  1.00  1.42           H
ATOM   1514  HB  THR A 109       9.523   4.741  15.182  1.00  1.42           H
ATOM   1515  HG1 THR A 109       7.589   4.015  13.227  1.00  1.42           H
ATOM   1516 1HG2 THR A 109       7.200   4.806  15.732  1.00  1.42           H
ATOM   1517 2HG2 THR A 109       7.843   6.418  15.685  1.00  1.42           H
ATOM   1518 3HG2 THR A 109       6.843   5.828  14.373  1.00  1.42           H
ATOM   1519  N   ARG A 110       8.772   8.309  14.018  1.00  1.61           N
ATOM   1520  CA  ARG A 110       8.949   9.607  14.638  1.00  1.61           C
ATOM   1521  C   ARG A 110       9.156   9.358  16.124  1.00  1.61           C
ATOM   1522  O   ARG A 110       8.425   8.575  16.728  1.00  1.61           O
ATOM   1523  CB  ARG A 110       7.722  10.459  14.385  1.00  1.61           C
ATOM   1524  CG  ARG A 110       7.492  10.758  12.912  1.00  1.61           C
ATOM   1525  CD  ARG A 110       6.251  11.531  12.658  1.00  1.61           C
ATOM   1526  NE  ARG A 110       6.344  12.907  13.118  1.00  1.61           N
ATOM   1527  CZ  ARG A 110       5.370  13.829  12.969  1.00  1.61           C
ATOM   1528  NH1 ARG A 110       4.242  13.506  12.373  1.00  1.61           N
ATOM   1529  NH2 ARG A 110       5.550  15.059  13.418  1.00  1.61           N
ATOM   1530  H   ARG A 110       7.953   8.117  13.458  1.00  1.61           H
ATOM   1531  HA  ARG A 110       9.831  10.095  14.222  1.00  1.61           H
ATOM   1532 1HB  ARG A 110       6.838   9.949  14.771  1.00  1.61           H
ATOM   1533 2HB  ARG A 110       7.816  11.407  14.914  1.00  1.61           H
ATOM   1534 1HG  ARG A 110       8.337  11.319  12.510  1.00  1.61           H
ATOM   1535 2HG  ARG A 110       7.408   9.813  12.386  1.00  1.61           H
ATOM   1536 1HD  ARG A 110       6.048  11.538  11.601  1.00  1.61           H
ATOM   1537 2HD  ARG A 110       5.421  11.054  13.177  1.00  1.61           H
ATOM   1538  HE  ARG A 110       7.197  13.194  13.578  1.00  1.61           H
ATOM   1539 1HH1 ARG A 110       4.103  12.567  12.027  1.00  1.61           H
ATOM   1540 2HH1 ARG A 110       3.515  14.198  12.260  1.00  1.61           H
ATOM   1541 1HH2 ARG A 110       6.416  15.309  13.875  1.00  1.61           H
ATOM   1542 2HH2 ARG A 110       4.822  15.749  13.304  1.00  1.61           H
ATOM   1543  N   SER A 111      10.114  10.050  16.728  1.00  1.77           N
ATOM   1544  CA  SER A 111      10.489   9.797  18.122  1.00  1.77           C
ATOM   1545  C   SER A 111       9.382   9.974  19.166  1.00  1.77           C
ATOM   1546  O   SER A 111       9.498   9.467  20.280  1.00  1.77           O
ATOM   1547  CB  SER A 111      11.663  10.683  18.479  1.00  1.77           C
ATOM   1548  OG  SER A 111      11.293  12.033  18.461  1.00  1.77           O
ATOM   1549  H   SER A 111      10.657  10.710  16.192  1.00  1.77           H
ATOM   1550  HA  SER A 111      10.828   8.759  18.175  1.00  1.77           H
ATOM   1551 1HB  SER A 111      12.031  10.417  19.469  1.00  1.77           H
ATOM   1552 2HB  SER A 111      12.476  10.511  17.769  1.00  1.77           H
ATOM   1553  HG  SER A 111      10.621  12.129  19.144  1.00  1.77           H
ATOM   1554  N   GLY A 112       8.316  10.689  18.824  1.00  1.85           N
ATOM   1555  CA  GLY A 112       7.209  10.888  19.755  1.00  1.85           C
ATOM   1556  C   GLY A 112       6.172   9.748  19.721  1.00  1.85           C
ATOM   1557  O   GLY A 112       5.196   9.779  20.477  1.00  1.85           O
ATOM   1558  H   GLY A 112       8.271  11.080  17.896  1.00  1.85           H
ATOM   1559 1HA  GLY A 112       7.604  10.986  20.766  1.00  1.85           H
ATOM   1560 2HA  GLY A 112       6.714  11.830  19.522  1.00  1.85           H
ATOM   1561  N   THR A 113       6.367   8.757  18.843  1.00  1.80           N
ATOM   1562  CA  THR A 113       5.420   7.649  18.709  1.00  1.80           C
ATOM   1563  C   THR A 113       6.071   6.270  18.798  1.00  1.80           C
ATOM   1564  O   THR A 113       6.955   5.941  18.017  1.00  1.80           O
ATOM   1565  CB  THR A 113       4.688   7.752  17.349  1.00  1.80           C
ATOM   1566  OG1 THR A 113       3.973   8.996  17.284  1.00  1.80           O
ATOM   1567  CG2 THR A 113       3.718   6.590  17.143  1.00  1.80           C
ATOM   1568  H   THR A 113       7.191   8.768  18.242  1.00  1.80           H
ATOM   1569  HA  THR A 113       4.686   7.724  19.511  1.00  1.80           H
ATOM   1570  HB  THR A 113       5.430   7.736  16.547  1.00  1.80           H
ATOM   1571  HG1 THR A 113       3.462   9.113  18.093  1.00  1.80           H
ATOM   1572 1HG2 THR A 113       3.232   6.694  16.182  1.00  1.80           H
ATOM   1573 2HG2 THR A 113       4.259   5.657  17.169  1.00  1.80           H
ATOM   1574 3HG2 THR A 113       2.969   6.594  17.931  1.00  1.80           H
ATOM   1575  N   GLU A 114       5.574   5.394  19.666  1.00  1.63           N
ATOM   1576  CA  GLU A 114       6.159   4.048  19.720  1.00  1.63           C
ATOM   1577  C   GLU A 114       5.491   3.139  18.696  1.00  1.63           C
ATOM   1578  O   GLU A 114       4.707   2.255  19.041  1.00  1.63           O
ATOM   1579  CB  GLU A 114       6.049   3.437  21.116  1.00  1.63           C
ATOM   1580  CG  GLU A 114       6.822   4.189  22.194  1.00  1.63           C
ATOM   1581  CD  GLU A 114       6.780   3.509  23.545  1.00  1.63           C
ATOM   1582  OE1 GLU A 114       6.070   2.539  23.690  1.00  1.63           O
ATOM   1583  OE2 GLU A 114       7.470   3.960  24.428  1.00  1.63           O
ATOM   1584  H   GLU A 114       4.830   5.661  20.294  1.00  1.63           H
ATOM   1585  HA  GLU A 114       7.218   4.115  19.466  1.00  1.63           H
ATOM   1586 1HB  GLU A 114       5.003   3.399  21.415  1.00  1.63           H
ATOM   1587 2HB  GLU A 114       6.422   2.412  21.088  1.00  1.63           H
ATOM   1588 1HG  GLU A 114       7.861   4.276  21.878  1.00  1.63           H
ATOM   1589 2HG  GLU A 114       6.414   5.195  22.285  1.00  1.63           H
ATOM   1590  N   GLY A 115       5.783   3.409  17.433  1.00  1.43           N
ATOM   1591  CA  GLY A 115       5.175   2.705  16.308  1.00  1.43           C
ATOM   1592  C   GLY A 115       5.915   1.421  15.972  1.00  1.43           C
ATOM   1593  O   GLY A 115       6.989   1.160  16.542  1.00  1.43           O
ATOM   1594  H   GLY A 115       6.444   4.171  17.281  1.00  1.43           H
ATOM   1595 1HA  GLY A 115       4.135   2.473  16.543  1.00  1.43           H
ATOM   1596 2HA  GLY A 115       5.165   3.360  15.435  1.00  1.43           H
ATOM   1597  N   SER A 116       5.382   0.669  14.995  1.00  1.24           N
ATOM   1598  CA  SER A 116       5.995  -0.612  14.616  1.00  1.24           C
ATOM   1599  C   SER A 116       5.797  -1.045  13.164  1.00  1.24           C
ATOM   1600  O   SER A 116       4.842  -0.642  12.500  1.00  1.24           O
ATOM   1601  CB  SER A 116       5.439  -1.711  15.498  1.00  1.24           C
ATOM   1602  OG  SER A 116       4.070  -1.945  15.250  1.00  1.24           O
ATOM   1603  H   SER A 116       4.518   1.010  14.569  1.00  1.24           H
ATOM   1604  HA  SER A 116       7.069  -0.531  14.792  1.00  1.24           H
ATOM   1605 1HB  SER A 116       6.002  -2.629  15.319  1.00  1.24           H
ATOM   1606 2HB  SER A 116       5.583  -1.441  16.544  1.00  1.24           H
ATOM   1607  HG  SER A 116       3.587  -1.139  15.503  1.00  1.24           H
ATOM   1608  N   LEU A 117       6.693  -1.927  12.711  1.00  1.10           N
ATOM   1609  CA  LEU A 117       6.689  -2.487  11.355  1.00  1.10           C
ATOM   1610  C   LEU A 117       6.773  -4.018  11.353  1.00  1.10           C
ATOM   1611  O   LEU A 117       7.757  -4.579  11.848  1.00  1.10           O
ATOM   1612  CB  LEU A 117       7.900  -1.884  10.602  1.00  1.10           C
ATOM   1613  CG  LEU A 117       8.216  -2.370   9.150  1.00  1.10           C
ATOM   1614  CD1 LEU A 117       7.055  -2.034   8.212  1.00  1.10           C
ATOM   1615  CD2 LEU A 117       9.526  -1.662   8.667  1.00  1.10           C
ATOM   1616  H   LEU A 117       7.426  -2.211  13.346  1.00  1.10           H
ATOM   1617  HA  LEU A 117       5.765  -2.192  10.860  1.00  1.10           H
ATOM   1618 1HB  LEU A 117       7.743  -0.815  10.536  1.00  1.10           H
ATOM   1619 2HB  LEU A 117       8.791  -2.049  11.202  1.00  1.10           H
ATOM   1620  HG  LEU A 117       8.354  -3.456   9.148  1.00  1.10           H
ATOM   1621 1HD1 LEU A 117       7.288  -2.380   7.212  1.00  1.10           H
ATOM   1622 2HD1 LEU A 117       6.150  -2.533   8.565  1.00  1.10           H
ATOM   1623 3HD1 LEU A 117       6.898  -0.955   8.198  1.00  1.10           H
ATOM   1624 1HD2 LEU A 117       9.774  -1.986   7.667  1.00  1.10           H
ATOM   1625 2HD2 LEU A 117       9.381  -0.583   8.667  1.00  1.10           H
ATOM   1626 3HD2 LEU A 117      10.348  -1.912   9.336  1.00  1.10           H
ATOM   1627  N   THR A 118       5.754  -4.676  10.777  1.00  1.02           N
ATOM   1628  CA  THR A 118       5.719  -6.139  10.687  1.00  1.02           C
ATOM   1629  C   THR A 118       5.728  -6.684   9.262  1.00  1.02           C
ATOM   1630  O   THR A 118       4.861  -6.349   8.455  1.00  1.02           O
ATOM   1631  CB  THR A 118       4.459  -6.737  11.368  1.00  1.02           C
ATOM   1632  OG1 THR A 118       4.448  -6.415  12.767  1.00  1.02           O
ATOM   1633  CG2 THR A 118       4.428  -8.268  11.185  1.00  1.02           C
ATOM   1634  H   THR A 118       4.962  -4.138  10.422  1.00  1.02           H
ATOM   1635  HA  THR A 118       6.592  -6.520  11.199  1.00  1.02           H
ATOM   1636  HB  THR A 118       3.567  -6.310  10.910  1.00  1.02           H
ATOM   1637  HG1 THR A 118       4.413  -5.465  12.882  1.00  1.02           H
ATOM   1638 1HG2 THR A 118       3.540  -8.672  11.663  1.00  1.02           H
ATOM   1639 2HG2 THR A 118       4.405  -8.513  10.125  1.00  1.02           H
ATOM   1640 3HG2 THR A 118       5.313  -8.710  11.634  1.00  1.02           H
ATOM   1641  N   LEU A 119       6.688  -7.547   8.973  1.00  0.99           N
ATOM   1642  CA  LEU A 119       6.764  -8.204   7.684  1.00  0.99           C
ATOM   1643  C   LEU A 119       6.592  -9.699   7.921  1.00  0.99           C
ATOM   1644  O   LEU A 119       7.194 -10.237   8.856  1.00  0.99           O
ATOM   1645  CB  LEU A 119       8.126  -7.951   7.020  1.00  0.99           C
ATOM   1646  CG  LEU A 119       8.543  -6.454   6.817  1.00  0.99           C
ATOM   1647  CD1 LEU A 119       9.911  -6.406   6.190  1.00  0.99           C
ATOM   1648  CD2 LEU A 119       7.539  -5.745   5.961  1.00  0.99           C
ATOM   1649  H   LEU A 119       7.368  -7.769   9.690  1.00  0.99           H
ATOM   1650  HA  LEU A 119       5.963  -7.852   7.041  1.00  0.99           H
ATOM   1651 1HB  LEU A 119       8.892  -8.440   7.610  1.00  0.99           H
ATOM   1652 2HB  LEU A 119       8.113  -8.413   6.042  1.00  0.99           H
ATOM   1653  HG  LEU A 119       8.602  -5.956   7.789  1.00  0.99           H
ATOM   1654 1HD1 LEU A 119      10.218  -5.388   6.058  1.00  0.99           H
ATOM   1655 2HD1 LEU A 119      10.613  -6.898   6.812  1.00  0.99           H
ATOM   1656 3HD1 LEU A 119       9.889  -6.899   5.237  1.00  0.99           H
ATOM   1657 1HD2 LEU A 119       7.827  -4.710   5.826  1.00  0.99           H
ATOM   1658 2HD2 LEU A 119       7.485  -6.232   5.001  1.00  0.99           H
ATOM   1659 3HD2 LEU A 119       6.571  -5.785   6.447  1.00  0.99           H
ATOM   1660  N   SER A 120       5.821 -10.380   7.087  1.00  0.99           N
ATOM   1661  CA  SER A 120       5.732 -11.818   7.263  1.00  0.99           C
ATOM   1662  C   SER A 120       5.423 -12.601   5.994  1.00  0.99           C
ATOM   1663  O   SER A 120       4.828 -12.087   5.047  1.00  0.99           O
ATOM   1664  CB  SER A 120       4.719 -12.135   8.356  1.00  0.99           C
ATOM   1665  OG  SER A 120       3.407 -11.742   8.013  1.00  0.99           O
ATOM   1666  H   SER A 120       5.296  -9.894   6.364  1.00  0.99           H
ATOM   1667  HA  SER A 120       6.707 -12.150   7.602  1.00  0.99           H
ATOM   1668 1HB  SER A 120       4.738 -13.212   8.543  1.00  0.99           H
ATOM   1669 2HB  SER A 120       5.014 -11.647   9.284  1.00  0.99           H
ATOM   1670  HG  SER A 120       2.830 -12.207   8.628  1.00  0.99           H
ATOM   1671  N   GLU A 121       5.814 -13.868   5.998  1.00  1.03           N
ATOM   1672  CA  GLU A 121       5.607 -14.742   4.851  1.00  1.03           C
ATOM   1673  C   GLU A 121       6.185 -14.071   3.602  1.00  1.03           C
ATOM   1674  O   GLU A 121       5.551 -14.043   2.549  1.00  1.03           O
ATOM   1675  CB  GLU A 121       4.119 -15.057   4.640  1.00  1.03           C
ATOM   1676  CG  GLU A 121       3.433 -15.752   5.821  1.00  1.03           C
ATOM   1677  CD  GLU A 121       1.995 -16.165   5.516  1.00  1.03           C
ATOM   1678  OE1 GLU A 121       1.667 -16.308   4.352  1.00  1.03           O
ATOM   1679  OE2 GLU A 121       1.235 -16.332   6.441  1.00  1.03           O
ATOM   1680  H   GLU A 121       6.313 -14.212   6.820  1.00  1.03           H
ATOM   1681  HA  GLU A 121       6.139 -15.674   5.013  1.00  1.03           H
ATOM   1682 1HB  GLU A 121       3.569 -14.153   4.430  1.00  1.03           H
ATOM   1683 2HB  GLU A 121       4.011 -15.702   3.770  1.00  1.03           H
ATOM   1684 1HG  GLU A 121       4.011 -16.636   6.094  1.00  1.03           H
ATOM   1685 2HG  GLU A 121       3.438 -15.073   6.674  1.00  1.03           H
ATOM   1686  N   ILE A 122       7.388 -13.514   3.719  1.00  1.07           N
ATOM   1687  CA  ILE A 122       7.998 -12.813   2.604  1.00  1.07           C
ATOM   1688  C   ILE A 122       8.821 -13.801   1.794  1.00  1.07           C
ATOM   1689  O   ILE A 122       9.788 -14.362   2.317  1.00  1.07           O
ATOM   1690  CB  ILE A 122       8.926 -11.687   3.137  1.00  1.07           C
ATOM   1691  CG1 ILE A 122       8.160 -10.761   4.102  1.00  1.07           C
ATOM   1692  CG2 ILE A 122       9.533 -10.856   2.045  1.00  1.07           C
ATOM   1693  CD1 ILE A 122       6.948 -10.103   3.513  1.00  1.07           C
ATOM   1694  H   ILE A 122       7.883 -13.563   4.606  1.00  1.07           H
ATOM   1695  HA  ILE A 122       7.214 -12.396   1.989  1.00  1.07           H
ATOM   1696  HB  ILE A 122       9.735 -12.148   3.685  1.00  1.07           H
ATOM   1697 1HG1 ILE A 122       7.842 -11.335   4.957  1.00  1.07           H
ATOM   1698 2HG1 ILE A 122       8.841  -9.984   4.444  1.00  1.07           H
ATOM   1699 1HG2 ILE A 122      10.192 -10.118   2.478  1.00  1.07           H
ATOM   1700 2HG2 ILE A 122      10.088 -11.494   1.383  1.00  1.07           H
ATOM   1701 3HG2 ILE A 122       8.767 -10.355   1.505  1.00  1.07           H
ATOM   1702 1HD1 ILE A 122       6.474  -9.472   4.265  1.00  1.07           H
ATOM   1703 2HD1 ILE A 122       7.251  -9.504   2.678  1.00  1.07           H
ATOM   1704 3HD1 ILE A 122       6.238 -10.858   3.184  1.00  1.07           H
ATOM   1705  N   LYS A 123       8.459 -14.038   0.536  1.00  1.11           N
ATOM   1706  CA  LYS A 123       9.206 -15.020  -0.237  1.00  1.11           C
ATOM   1707  C   LYS A 123      10.170 -14.344  -1.180  1.00  1.11           C
ATOM   1708  O   LYS A 123       9.960 -13.198  -1.553  1.00  1.11           O
ATOM   1709  CB  LYS A 123       8.259 -15.925  -1.020  1.00  1.11           C
ATOM   1710  CG  LYS A 123       7.365 -16.763  -0.130  1.00  1.11           C
ATOM   1711  CD  LYS A 123       6.464 -17.683  -0.926  1.00  1.11           C
ATOM   1712  CE  LYS A 123       5.595 -18.518   0.004  1.00  1.11           C
ATOM   1713  NZ  LYS A 123       4.700 -19.436  -0.746  1.00  1.11           N
ATOM   1714  H   LYS A 123       7.653 -13.582   0.100  1.00  1.11           H
ATOM   1715  HA  LYS A 123       9.773 -15.634   0.448  1.00  1.11           H
ATOM   1716 1HB  LYS A 123       7.630 -15.320  -1.672  1.00  1.11           H
ATOM   1717 2HB  LYS A 123       8.840 -16.594  -1.652  1.00  1.11           H
ATOM   1718 1HG  LYS A 123       7.985 -17.359   0.534  1.00  1.11           H
ATOM   1719 2HG  LYS A 123       6.746 -16.100   0.478  1.00  1.11           H
ATOM   1720 1HD  LYS A 123       5.821 -17.087  -1.576  1.00  1.11           H
ATOM   1721 2HD  LYS A 123       7.069 -18.346  -1.545  1.00  1.11           H
ATOM   1722 1HE  LYS A 123       6.239 -19.106   0.658  1.00  1.11           H
ATOM   1723 2HE  LYS A 123       4.985 -17.850   0.615  1.00  1.11           H
ATOM   1724 1HZ  LYS A 123       4.142 -19.970  -0.094  1.00  1.11           H
ATOM   1725 2HZ  LYS A 123       4.092 -18.898  -1.347  1.00  1.11           H
ATOM   1726 3HZ  LYS A 123       5.256 -20.066  -1.306  1.00  1.11           H
ATOM   1727  N   MET A 124      11.232 -15.036  -1.575  1.00  1.14           N
ATOM   1728  CA  MET A 124      12.109 -14.472  -2.596  1.00  1.14           C
ATOM   1729  C   MET A 124      12.988 -15.496  -3.312  1.00  1.14           C
ATOM   1730  O   MET A 124      13.329 -16.542  -2.753  1.00  1.14           O
ATOM   1731  CB  MET A 124      12.937 -13.371  -1.966  1.00  1.14           C
ATOM   1732  CG  MET A 124      13.813 -13.858  -0.881  1.00  1.14           C
ATOM   1733  SD  MET A 124      14.364 -12.574   0.205  1.00  1.14           S
ATOM   1734  CE  MET A 124      12.813 -12.332   1.060  1.00  1.14           C
ATOM   1735  H   MET A 124      11.416 -15.943  -1.146  1.00  1.14           H
ATOM   1736  HA  MET A 124      11.481 -14.013  -3.349  1.00  1.14           H
ATOM   1737 1HB  MET A 124      13.576 -12.954  -2.730  1.00  1.14           H
ATOM   1738 2HB  MET A 124      12.309 -12.575  -1.587  1.00  1.14           H
ATOM   1739 1HG  MET A 124      13.261 -14.582  -0.291  1.00  1.14           H
ATOM   1740 2HG  MET A 124      14.689 -14.345  -1.319  1.00  1.14           H
ATOM   1741 1HE  MET A 124      12.913 -11.560   1.808  1.00  1.14           H
ATOM   1742 2HE  MET A 124      12.051 -12.048   0.340  1.00  1.14           H
ATOM   1743 3HE  MET A 124      12.516 -13.265   1.545  1.00  1.14           H
ATOM   1744  N   THR A 125      13.381 -15.151  -4.541  1.00  1.13           N
ATOM   1745  CA  THR A 125      14.295 -15.957  -5.353  1.00  1.13           C
ATOM   1746  C   THR A 125      15.665 -15.313  -5.446  1.00  1.13           C
ATOM   1747  O   THR A 125      16.638 -15.947  -5.847  1.00  1.13           O
ATOM   1748  CB  THR A 125      13.802 -16.084  -6.803  1.00  1.13           C
ATOM   1749  OG1 THR A 125      13.718 -14.763  -7.350  1.00  1.13           O
ATOM   1750  CG2 THR A 125      12.485 -16.777  -6.912  1.00  1.13           C
ATOM   1751  H   THR A 125      13.023 -14.295  -4.934  1.00  1.13           H
ATOM   1752  HA  THR A 125      14.390 -16.941  -4.906  1.00  1.13           H
ATOM   1753  HB  THR A 125      14.535 -16.655  -7.379  1.00  1.13           H
ATOM   1754  HG1 THR A 125      13.046 -14.726  -8.058  1.00  1.13           H
ATOM   1755 1HG2 THR A 125      12.187 -16.832  -7.955  1.00  1.13           H
ATOM   1756 2HG2 THR A 125      12.559 -17.771  -6.505  1.00  1.13           H
ATOM   1757 3HG2 THR A 125      11.774 -16.241  -6.386  1.00  1.13           H
ATOM   1758  N   GLY A 126      15.719 -14.021  -5.155  1.00  1.10           N
ATOM   1759  CA  GLY A 126      16.961 -13.289  -5.282  1.00  1.10           C
ATOM   1760  C   GLY A 126      17.701 -13.267  -3.964  1.00  1.10           C
ATOM   1761  O   GLY A 126      17.196 -13.739  -2.949  1.00  1.10           O
ATOM   1762  H   GLY A 126      14.889 -13.552  -4.842  1.00  1.10           H
ATOM   1763 1HA  GLY A 126      17.581 -13.744  -6.054  1.00  1.10           H
ATOM   1764 2HA  GLY A 126      16.747 -12.269  -5.600  1.00  1.10           H
ATOM   1765  N   GLU A 127      18.886 -12.682  -3.984  1.00  1.06           N
ATOM   1766  CA  GLU A 127      19.695 -12.529  -2.789  1.00  1.06           C
ATOM   1767  C   GLU A 127      18.894 -11.632  -1.869  1.00  1.06           C
ATOM   1768  O   GLU A 127      18.240 -10.710  -2.372  1.00  1.06           O
ATOM   1769  CB  GLU A 127      21.042 -11.911  -3.144  1.00  1.06           C
ATOM   1770  CG  GLU A 127      22.043 -11.927  -2.042  1.00  1.06           C
ATOM   1771  CD  GLU A 127      23.367 -11.307  -2.454  1.00  1.06           C
ATOM   1772  OE1 GLU A 127      23.422 -10.717  -3.508  1.00  1.06           O
ATOM   1773  OE2 GLU A 127      24.323 -11.441  -1.726  1.00  1.06           O
ATOM   1774  H   GLU A 127      19.243 -12.335  -4.862  1.00  1.06           H
ATOM   1775  HA  GLU A 127      19.841 -13.497  -2.306  1.00  1.06           H
ATOM   1776 1HB  GLU A 127      21.473 -12.446  -3.991  1.00  1.06           H
ATOM   1777 2HB  GLU A 127      20.898 -10.874  -3.448  1.00  1.06           H
ATOM   1778 1HG  GLU A 127      21.615 -11.392  -1.214  1.00  1.06           H
ATOM   1779 2HG  GLU A 127      22.205 -12.957  -1.720  1.00  1.06           H
ATOM   1780  N   GLY A 128      18.854 -11.891  -0.560  1.00  1.00           N
ATOM   1781  CA  GLY A 128      18.050 -10.948   0.208  1.00  1.00           C
ATOM   1782  C   GLY A 128      17.768 -11.266   1.664  1.00  1.00           C
ATOM   1783  O   GLY A 128      18.549 -11.891   2.374  1.00  1.00           O
ATOM   1784  H   GLY A 128      19.369 -12.670  -0.134  1.00  1.00           H
ATOM   1785 1HA  GLY A 128      18.529  -9.982   0.158  1.00  1.00           H
ATOM   1786 2HA  GLY A 128      17.096 -10.823  -0.302  1.00  1.00           H
ATOM   1787  N   GLY A 129      16.640 -10.763   2.093  1.00  0.95           N
ATOM   1788  CA  GLY A 129      16.143 -10.846   3.449  1.00  0.95           C
ATOM   1789  C   GLY A 129      14.836 -10.119   3.402  1.00  0.95           C
ATOM   1790  O   GLY A 129      14.494  -9.614   2.343  1.00  0.95           O
ATOM   1791  H   GLY A 129      16.067 -10.273   1.421  1.00  0.95           H
ATOM   1792 1HA  GLY A 129      15.991 -11.884   3.735  1.00  0.95           H
ATOM   1793 2HA  GLY A 129      16.828 -10.369   4.151  1.00  0.95           H
ATOM   1794  N   ALA A 130      14.101 -10.035   4.504  1.00  0.91           N
ATOM   1795  CA  ALA A 130      12.811  -9.353   4.472  1.00  0.91           C
ATOM   1796  C   ALA A 130      13.021  -7.912   4.038  1.00  0.91           C
ATOM   1797  O   ALA A 130      12.221  -7.340   3.279  1.00  0.91           O
ATOM   1798  CB  ALA A 130      12.172  -9.425   5.818  1.00  0.91           C
ATOM   1799  H   ALA A 130      14.449 -10.410   5.381  1.00  0.91           H
ATOM   1800  HA  ALA A 130      12.177  -9.850   3.744  1.00  0.91           H
ATOM   1801 1HB  ALA A 130      11.209  -8.944   5.788  1.00  0.91           H
ATOM   1802 2HB  ALA A 130      12.052 -10.450   6.076  1.00  0.91           H
ATOM   1803 3HB  ALA A 130      12.801  -8.942   6.552  1.00  0.91           H
ATOM   1804  N   ILE A 131      14.136  -7.357   4.494  1.00  0.89           N
ATOM   1805  CA  ILE A 131      14.567  -6.035   4.086  1.00  0.89           C
ATOM   1806  C   ILE A 131      15.905  -6.213   3.388  1.00  0.89           C
ATOM   1807  O   ILE A 131      16.843  -6.743   3.995  1.00  0.89           O
ATOM   1808  CB  ILE A 131      14.725  -5.058   5.262  1.00  0.89           C
ATOM   1809  CG1 ILE A 131      13.430  -4.954   6.063  1.00  0.89           C
ATOM   1810  CG2 ILE A 131      15.094  -3.687   4.727  1.00  0.89           C
ATOM   1811  CD1 ILE A 131      13.399  -5.785   7.325  1.00  0.89           C
ATOM   1812  H   ILE A 131      14.701  -7.913   5.146  1.00  0.89           H
ATOM   1813  HA  ILE A 131      13.857  -5.621   3.367  1.00  0.89           H
ATOM   1814  HB  ILE A 131      15.509  -5.417   5.931  1.00  0.89           H
ATOM   1815 1HG1 ILE A 131      13.259  -3.907   6.324  1.00  0.89           H
ATOM   1816 2HG1 ILE A 131      12.617  -5.287   5.431  1.00  0.89           H
ATOM   1817 1HG2 ILE A 131      15.205  -3.006   5.550  1.00  0.89           H
ATOM   1818 2HG2 ILE A 131      16.028  -3.744   4.169  1.00  0.89           H
ATOM   1819 3HG2 ILE A 131      14.312  -3.331   4.074  1.00  0.89           H
ATOM   1820 1HD1 ILE A 131      12.443  -5.643   7.801  1.00  0.89           H
ATOM   1821 2HD1 ILE A 131      13.540  -6.832   7.084  1.00  0.89           H
ATOM   1822 3HD1 ILE A 131      14.176  -5.473   7.998  1.00  0.89           H
ATOM   1823  N   PHE A 132      15.987  -5.822   2.112  1.00  0.89           N
ATOM   1824  CA  PHE A 132      17.218  -5.996   1.347  1.00  0.89           C
ATOM   1825  C   PHE A 132      17.709  -4.717   0.697  1.00  0.89           C
ATOM   1826  O   PHE A 132      16.991  -4.048  -0.045  1.00  0.89           O
ATOM   1827  CB  PHE A 132      17.068  -7.099   0.303  1.00  0.89           C
ATOM   1828  CG  PHE A 132      18.308  -7.341  -0.560  1.00  0.89           C
ATOM   1829  CD1 PHE A 132      19.588  -7.270  -0.035  1.00  0.89           C
ATOM   1830  CD2 PHE A 132      18.186  -7.679  -1.887  1.00  0.89           C
ATOM   1831  CE1 PHE A 132      20.694  -7.501  -0.820  1.00  0.89           C
ATOM   1832  CE2 PHE A 132      19.303  -7.923  -2.668  1.00  0.89           C
ATOM   1833  CZ  PHE A 132      20.554  -7.830  -2.125  1.00  0.89           C
ATOM   1834  H   PHE A 132      15.174  -5.411   1.645  1.00  0.89           H
ATOM   1835  HA  PHE A 132      17.989  -6.325   2.034  1.00  0.89           H
ATOM   1836 1HB  PHE A 132      16.808  -8.031   0.797  1.00  0.89           H
ATOM   1837 2HB  PHE A 132      16.242  -6.845  -0.357  1.00  0.89           H
ATOM   1838  HD1 PHE A 132      19.725  -7.016   1.013  1.00  0.89           H
ATOM   1839  HD2 PHE A 132      17.188  -7.757  -2.321  1.00  0.89           H
ATOM   1840  HE1 PHE A 132      21.687  -7.422  -0.381  1.00  0.89           H
ATOM   1841  HE2 PHE A 132      19.187  -8.192  -3.713  1.00  0.89           H
ATOM   1842  HZ  PHE A 132      21.435  -8.023  -2.737  1.00  0.89           H
ATOM   1843  N   SER A 133      18.925  -4.365   1.005  1.00  0.89           N
ATOM   1844  CA  SER A 133      19.496  -3.174   0.434  1.00  0.89           C
ATOM   1845  C   SER A 133      20.778  -3.463  -0.324  1.00  0.89           C
ATOM   1846  O   SER A 133      21.461  -4.440  -0.053  1.00  0.89           O
ATOM   1847  CB  SER A 133      19.715  -2.175   1.544  1.00  0.89           C
ATOM   1848  OG  SER A 133      20.354  -1.028   1.090  1.00  0.89           O
ATOM   1849  H   SER A 133      19.460  -4.937   1.668  1.00  0.89           H
ATOM   1850  HA  SER A 133      18.792  -2.750  -0.276  1.00  0.89           H
ATOM   1851 1HB  SER A 133      18.752  -1.902   1.949  1.00  0.89           H
ATOM   1852 2HB  SER A 133      20.283  -2.619   2.349  1.00  0.89           H
ATOM   1853  HG  SER A 133      21.289  -1.115   1.403  1.00  0.89           H
ATOM   1854  N   GLN A 134      21.058  -2.640  -1.330  1.00  0.88           N
ATOM   1855  CA  GLN A 134      22.351  -2.648  -2.013  1.00  0.88           C
ATOM   1856  C   GLN A 134      23.214  -1.496  -1.480  1.00  0.88           C
ATOM   1857  O   GLN A 134      24.365  -1.317  -1.886  1.00  0.88           O
ATOM   1858  CB  GLN A 134      22.184  -2.471  -3.522  1.00  0.88           C
ATOM   1859  CG  GLN A 134      21.386  -3.551  -4.250  1.00  0.88           C
ATOM   1860  CD  GLN A 134      21.992  -4.935  -4.214  1.00  0.88           C
ATOM   1861  OE1 GLN A 134      23.082  -5.170  -3.682  1.00  0.88           O
ATOM   1862  NE2 GLN A 134      21.289  -5.870  -4.837  1.00  0.88           N
ATOM   1863  H   GLN A 134      20.366  -1.946  -1.608  1.00  0.88           H
ATOM   1864  HA  GLN A 134      22.862  -3.589  -1.805  1.00  0.88           H
ATOM   1865 1HB  GLN A 134      21.677  -1.518  -3.711  1.00  0.88           H
ATOM   1866 2HB  GLN A 134      23.164  -2.406  -3.989  1.00  0.88           H
ATOM   1867 1HG  GLN A 134      20.398  -3.605  -3.791  1.00  0.88           H
ATOM   1868 2HG  GLN A 134      21.293  -3.258  -5.295  1.00  0.88           H
ATOM   1869 1HE2 GLN A 134      21.630  -6.810  -4.896  1.00  0.88           H
ATOM   1870 2HE2 GLN A 134      20.413  -5.618  -5.272  1.00  0.88           H
ATOM   1871  N   GLY A 135      22.613  -0.677  -0.616  1.00  0.88           N
ATOM   1872  CA  GLY A 135      23.229   0.510  -0.028  1.00  0.88           C
ATOM   1873  C   GLY A 135      23.135   0.389   1.485  1.00  0.88           C
ATOM   1874  O   GLY A 135      22.875  -0.704   1.979  1.00  0.88           O
ATOM   1875  H   GLY A 135      21.678  -0.902  -0.308  1.00  0.88           H
ATOM   1876 1HA  GLY A 135      24.270   0.594  -0.338  1.00  0.88           H
ATOM   1877 2HA  GLY A 135      22.708   1.405  -0.369  1.00  0.88           H
ATOM   1878  N   GLU A 136      23.347   1.478   2.216  1.00  0.87           N
ATOM   1879  CA  GLU A 136      23.325   1.424   3.687  1.00  0.87           C
ATOM   1880  C   GLU A 136      21.897   1.243   4.188  1.00  0.87           C
ATOM   1881  O   GLU A 136      20.990   1.859   3.644  1.00  0.87           O
ATOM   1882  CB  GLU A 136      23.967   2.680   4.271  1.00  0.87           C
ATOM   1883  CG  GLU A 136      24.105   2.722   5.775  1.00  0.87           C
ATOM   1884  CD  GLU A 136      24.893   3.928   6.241  1.00  0.87           C
ATOM   1885  OE1 GLU A 136      25.388   4.645   5.404  1.00  0.87           O
ATOM   1886  OE2 GLU A 136      25.024   4.116   7.426  1.00  0.87           O
ATOM   1887  H   GLU A 136      23.496   2.366   1.737  1.00  0.87           H
ATOM   1888  HA  GLU A 136      23.906   0.558   4.012  1.00  0.87           H
ATOM   1889 1HB  GLU A 136      24.955   2.821   3.836  1.00  0.87           H
ATOM   1890 2HB  GLU A 136      23.370   3.514   3.993  1.00  0.87           H
ATOM   1891 1HG  GLU A 136      23.110   2.753   6.210  1.00  0.87           H
ATOM   1892 2HG  GLU A 136      24.585   1.814   6.118  1.00  0.87           H
ATOM   1893  N   LEU A 137      21.694   0.391   5.188  1.00  0.87           N
ATOM   1894  CA  LEU A 137      20.364   0.149   5.745  1.00  0.87           C
ATOM   1895  C   LEU A 137      20.205   0.546   7.205  1.00  0.87           C
ATOM   1896  O   LEU A 137      20.844  -0.028   8.089  1.00  0.87           O
ATOM   1897  CB  LEU A 137      20.021  -1.315   5.553  1.00  0.87           C
ATOM   1898  CG  LEU A 137      18.770  -1.786   6.154  1.00  0.87           C
ATOM   1899  CD1 LEU A 137      17.604  -1.025   5.597  1.00  0.87           C
ATOM   1900  CD2 LEU A 137      18.635  -3.288   5.823  1.00  0.87           C
ATOM   1901  H   LEU A 137      22.492  -0.098   5.580  1.00  0.87           H
ATOM   1902  HA  LEU A 137      19.654   0.730   5.166  1.00  0.87           H
ATOM   1903 1HB  LEU A 137      19.958  -1.506   4.488  1.00  0.87           H
ATOM   1904 2HB  LEU A 137      20.837  -1.914   5.953  1.00  0.87           H
ATOM   1905  HG  LEU A 137      18.803  -1.619   7.218  1.00  0.87           H
ATOM   1906 1HD1 LEU A 137      16.694  -1.382   6.047  1.00  0.87           H
ATOM   1907 2HD1 LEU A 137      17.709   0.036   5.809  1.00  0.87           H
ATOM   1908 3HD1 LEU A 137      17.579  -1.173   4.553  1.00  0.87           H
ATOM   1909 1HD2 LEU A 137      17.722  -3.671   6.243  1.00  0.87           H
ATOM   1910 2HD2 LEU A 137      18.612  -3.427   4.738  1.00  0.87           H
ATOM   1911 3HD2 LEU A 137      19.480  -3.831   6.233  1.00  0.87           H
ATOM   1912  N   LEU A 138      19.351   1.530   7.443  1.00  0.88           N
ATOM   1913  CA  LEU A 138      19.159   2.039   8.780  1.00  0.88           C
ATOM   1914  C   LEU A 138      17.746   1.765   9.302  1.00  0.88           C
ATOM   1915  O   LEU A 138      16.763   1.921   8.571  1.00  0.88           O
ATOM   1916  CB  LEU A 138      19.372   3.555   8.744  1.00  0.88           C
ATOM   1917  CG  LEU A 138      20.683   4.041   8.089  1.00  0.88           C
ATOM   1918  CD1 LEU A 138      20.694   5.552   8.062  1.00  0.88           C
ATOM   1919  CD2 LEU A 138      21.846   3.513   8.824  1.00  0.88           C
ATOM   1920  H   LEU A 138      18.848   1.944   6.660  1.00  0.88           H
ATOM   1921  HA  LEU A 138      19.876   1.570   9.451  1.00  0.88           H
ATOM   1922 1HB  LEU A 138      18.554   4.001   8.204  1.00  0.88           H
ATOM   1923 2HB  LEU A 138      19.349   3.929   9.769  1.00  0.88           H
ATOM   1924  HG  LEU A 138      20.723   3.687   7.054  1.00  0.88           H
ATOM   1925 1HD1 LEU A 138      21.613   5.897   7.583  1.00  0.88           H
ATOM   1926 2HD1 LEU A 138      19.834   5.914   7.502  1.00  0.88           H
ATOM   1927 3HD1 LEU A 138      20.650   5.934   9.081  1.00  0.88           H
ATOM   1928 1HD2 LEU A 138      22.762   3.858   8.357  1.00  0.88           H
ATOM   1929 2HD2 LEU A 138      21.808   3.876   9.846  1.00  0.88           H
ATOM   1930 3HD2 LEU A 138      21.824   2.428   8.813  1.00  0.88           H
ATOM   1931  N   PHE A 139      17.649   1.420  10.576  1.00  0.91           N
ATOM   1932  CA  PHE A 139      16.372   1.280  11.275  1.00  0.91           C
ATOM   1933  C   PHE A 139      16.437   2.116  12.558  1.00  0.91           C
ATOM   1934  O   PHE A 139      17.220   1.794  13.461  1.00  0.91           O
ATOM   1935  CB  PHE A 139      16.089  -0.169  11.624  1.00  0.91           C
ATOM   1936  CG  PHE A 139      15.957  -1.151  10.476  1.00  0.91           C
ATOM   1937  CD1 PHE A 139      17.064  -1.731   9.931  1.00  0.91           C
ATOM   1938  CD2 PHE A 139      14.713  -1.539   9.984  1.00  0.91           C
ATOM   1939  CE1 PHE A 139      16.955  -2.661   8.963  1.00  0.91           C
ATOM   1940  CE2 PHE A 139      14.607  -2.469   8.991  1.00  0.91           C
ATOM   1941  CZ  PHE A 139      15.740  -3.036   8.489  1.00  0.91           C
ATOM   1942  H   PHE A 139      18.510   1.247  11.095  1.00  0.91           H
ATOM   1943  HA  PHE A 139      15.573   1.654  10.642  1.00  0.91           H
ATOM   1944 1HB  PHE A 139      16.869  -0.524  12.279  1.00  0.91           H
ATOM   1945 2HB  PHE A 139      15.182  -0.199  12.173  1.00  0.91           H
ATOM   1946  HD1 PHE A 139      18.047  -1.443  10.287  1.00  0.91           H
ATOM   1947  HD2 PHE A 139      13.820  -1.110  10.392  1.00  0.91           H
ATOM   1948  HE1 PHE A 139      17.851  -3.109   8.571  1.00  0.91           H
ATOM   1949  HE2 PHE A 139      13.623  -2.762   8.617  1.00  0.91           H
ATOM   1950  HZ  PHE A 139      15.682  -3.781   7.715  1.00  0.91           H
ATOM   1951  N   THR A 140      15.645   3.188  12.638  1.00  0.96           N
ATOM   1952  CA  THR A 140      15.739   4.087  13.788  1.00  0.96           C
ATOM   1953  C   THR A 140      14.454   4.288  14.593  1.00  0.96           C
ATOM   1954  O   THR A 140      13.383   4.612  14.067  1.00  0.96           O
ATOM   1955  CB  THR A 140      16.293   5.453  13.348  1.00  0.96           C
ATOM   1956  OG1 THR A 140      17.612   5.281  12.799  1.00  0.96           O
ATOM   1957  CG2 THR A 140      16.341   6.409  14.516  1.00  0.96           C
ATOM   1958  H   THR A 140      14.999   3.384  11.876  1.00  0.96           H
ATOM   1959  HA  THR A 140      16.471   3.667  14.471  1.00  0.96           H
ATOM   1960  HB  THR A 140      15.651   5.870  12.580  1.00  0.96           H
ATOM   1961  HG1 THR A 140      18.153   4.785  13.427  1.00  0.96           H
ATOM   1962 1HG2 THR A 140      16.729   7.369  14.190  1.00  0.96           H
ATOM   1963 2HG2 THR A 140      15.339   6.549  14.911  1.00  0.96           H
ATOM   1964 3HG2 THR A 140      16.983   6.002  15.298  1.00  0.96           H
ATOM   1965  N   ASP A 141      14.591   4.085  15.901  1.00  1.02           N
ATOM   1966  CA  ASP A 141      13.523   4.253  16.880  1.00  1.02           C
ATOM   1967  C   ASP A 141      12.255   3.497  16.512  1.00  1.02           C
ATOM   1968  O   ASP A 141      11.150   3.964  16.770  1.00  1.02           O
ATOM   1969  CB  ASP A 141      13.200   5.746  17.076  1.00  1.02           C
ATOM   1970  CG  ASP A 141      14.375   6.537  17.706  1.00  1.02           C
ATOM   1971  OD1 ASP A 141      15.092   5.968  18.489  1.00  1.02           O
ATOM   1972  OD2 ASP A 141      14.542   7.691  17.388  1.00  1.02           O
ATOM   1973  H   ASP A 141      15.505   3.776  16.240  1.00  1.02           H
ATOM   1974  HA  ASP A 141      13.879   3.856  17.833  1.00  1.02           H
ATOM   1975 1HB  ASP A 141      12.938   6.203  16.115  1.00  1.02           H
ATOM   1976 2HB  ASP A 141      12.326   5.846  17.721  1.00  1.02           H
ATOM   1977  N   LEU A 142      12.416   2.300  15.973  1.00  1.07           N
ATOM   1978  CA  LEU A 142      11.275   1.478  15.624  1.00  1.07           C
ATOM   1979  C   LEU A 142      11.059   0.562  16.792  1.00  1.07           C
ATOM   1980  O   LEU A 142      12.035   0.165  17.415  1.00  1.07           O
ATOM   1981  CB  LEU A 142      11.564   0.610  14.387  1.00  1.07           C
ATOM   1982  CG  LEU A 142      11.961   1.314  13.093  1.00  1.07           C
ATOM   1983  CD1 LEU A 142      12.227   0.277  12.056  1.00  1.07           C
ATOM   1984  CD2 LEU A 142      10.880   2.232  12.658  1.00  1.07           C
ATOM   1985  H   LEU A 142      13.351   1.967  15.796  1.00  1.07           H
ATOM   1986  HA  LEU A 142      10.391   2.100  15.468  1.00  1.07           H
ATOM   1987 1HB  LEU A 142      12.359  -0.085  14.633  1.00  1.07           H
ATOM   1988 2HB  LEU A 142      10.667   0.026  14.176  1.00  1.07           H
ATOM   1989  HG  LEU A 142      12.880   1.880  13.251  1.00  1.07           H
ATOM   1990 1HD1 LEU A 142      12.536   0.759  11.135  1.00  1.07           H
ATOM   1991 2HD1 LEU A 142      13.006  -0.379  12.411  1.00  1.07           H
ATOM   1992 3HD1 LEU A 142      11.321  -0.298  11.882  1.00  1.07           H
ATOM   1993 1HD2 LEU A 142      11.163   2.722  11.738  1.00  1.07           H
ATOM   1994 2HD2 LEU A 142       9.955   1.681  12.500  1.00  1.07           H
ATOM   1995 3HD2 LEU A 142      10.737   2.962  13.439  1.00  1.07           H
ATOM   1996  N   THR A 143       9.830   0.181  17.093  1.00  1.10           N
ATOM   1997  CA  THR A 143       9.672  -0.794  18.147  1.00  1.10           C
ATOM   1998  C   THR A 143       8.949  -1.985  17.564  1.00  1.10           C
ATOM   1999  O   THR A 143       8.228  -1.860  16.577  1.00  1.10           O
ATOM   2000  CB  THR A 143       8.882  -0.214  19.342  1.00  1.10           C
ATOM   2001  OG1 THR A 143       7.547   0.100  18.940  1.00  1.10           O
ATOM   2002  CG2 THR A 143       9.543   1.058  19.864  1.00  1.10           C
ATOM   2003  H   THR A 143       8.998   0.548  16.626  1.00  1.10           H
ATOM   2004  HA  THR A 143      10.646  -1.131  18.499  1.00  1.10           H
ATOM   2005  HB  THR A 143       8.853  -0.946  20.135  1.00  1.10           H
ATOM   2006  HG1 THR A 143       7.562   0.601  18.096  1.00  1.10           H
ATOM   2007 1HG2 THR A 143       8.970   1.443  20.709  1.00  1.10           H
ATOM   2008 2HG2 THR A 143      10.562   0.832  20.183  1.00  1.10           H
ATOM   2009 3HG2 THR A 143       9.567   1.810  19.074  1.00  1.10           H
ATOM   2010  N   SER A 144       9.134  -3.137  18.177  1.00  1.11           N
ATOM   2011  CA  SER A 144       8.468  -4.356  17.772  1.00  1.11           C
ATOM   2012  C   SER A 144       8.714  -4.638  16.293  1.00  1.11           C
ATOM   2013  O   SER A 144       7.805  -5.063  15.571  1.00  1.11           O
ATOM   2014  CB  SER A 144       6.981  -4.278  18.056  1.00  1.11           C
ATOM   2015  OG  SER A 144       6.713  -4.141  19.419  1.00  1.11           O
ATOM   2016  H   SER A 144       9.816  -3.185  18.922  1.00  1.11           H
ATOM   2017  HA  SER A 144       8.875  -5.179  18.357  1.00  1.11           H
ATOM   2018 1HB  SER A 144       6.552  -3.448  17.528  1.00  1.11           H
ATOM   2019 2HB  SER A 144       6.501  -5.178  17.679  1.00  1.11           H
ATOM   2020  HG  SER A 144       5.756  -4.215  19.498  1.00  1.11           H
ATOM   2021  N   LEU A 145       9.961  -4.438  15.841  1.00  1.10           N
ATOM   2022  CA  LEU A 145      10.242  -4.732  14.433  1.00  1.10           C
ATOM   2023  C   LEU A 145      10.019  -6.214  14.322  1.00  1.10           C
ATOM   2024  O   LEU A 145      10.678  -6.974  15.027  1.00  1.10           O
ATOM   2025  CB  LEU A 145      11.679  -4.318  14.035  1.00  1.10           C
ATOM   2026  CG  LEU A 145      12.123  -4.568  12.545  1.00  1.10           C
ATOM   2027  CD1 LEU A 145      11.280  -3.740  11.599  1.00  1.10           C
ATOM   2028  CD2 LEU A 145      13.615  -4.182  12.384  1.00  1.10           C
ATOM   2029  H   LEU A 145      10.669  -4.121  16.506  1.00  1.10           H
ATOM   2030  HA  LEU A 145       9.528  -4.216  13.793  1.00  1.10           H
ATOM   2031 1HB  LEU A 145      11.796  -3.253  14.242  1.00  1.10           H
ATOM   2032 2HB  LEU A 145      12.376  -4.860  14.671  1.00  1.10           H
ATOM   2033  HG  LEU A 145      11.984  -5.625  12.298  1.00  1.10           H
ATOM   2034 1HD1 LEU A 145      11.593  -3.925  10.571  1.00  1.10           H
ATOM   2035 2HD1 LEU A 145      10.233  -4.020  11.712  1.00  1.10           H
ATOM   2036 3HD1 LEU A 145      11.401  -2.690  11.830  1.00  1.10           H
ATOM   2037 1HD2 LEU A 145      13.929  -4.362  11.355  1.00  1.10           H
ATOM   2038 2HD2 LEU A 145      13.747  -3.125  12.620  1.00  1.10           H
ATOM   2039 3HD2 LEU A 145      14.225  -4.773  13.053  1.00  1.10           H
ATOM   2040  N   THR A 146       9.073  -6.628  13.497  1.00  1.09           N
ATOM   2041  CA  THR A 146       8.752  -8.037  13.471  1.00  1.09           C
ATOM   2042  C   THR A 146       8.879  -8.651  12.099  1.00  1.09           C
ATOM   2043  O   THR A 146       8.268  -8.175  11.148  1.00  1.09           O
ATOM   2044  CB  THR A 146       7.344  -8.262  14.042  1.00  1.09           C
ATOM   2045  OG1 THR A 146       7.302  -7.771  15.409  1.00  1.09           O
ATOM   2046  CG2 THR A 146       6.982  -9.732  13.993  1.00  1.09           C
ATOM   2047  H   THR A 146       8.562  -5.960  12.921  1.00  1.09           H
ATOM   2048  HA  THR A 146       9.444  -8.533  14.124  1.00  1.09           H
ATOM   2049  HB  THR A 146       6.628  -7.700  13.459  1.00  1.09           H
ATOM   2050  HG1 THR A 146       7.401  -6.781  15.412  1.00  1.09           H
ATOM   2051 1HG2 THR A 146       5.985  -9.880  14.399  1.00  1.09           H
ATOM   2052 2HG2 THR A 146       7.002 -10.068  12.959  1.00  1.09           H
ATOM   2053 3HG2 THR A 146       7.692 -10.309  14.564  1.00  1.09           H
ATOM   2054  N   ILE A 147       9.741  -9.651  11.993  1.00  1.08           N
ATOM   2055  CA  ILE A 147      10.020 -10.314  10.730  1.00  1.08           C
ATOM   2056  C   ILE A 147       9.769 -11.823  10.852  1.00  1.08           C
ATOM   2057  O   ILE A 147      10.588 -12.514  11.473  1.00  1.08           O
ATOM   2058  CB  ILE A 147      11.482 -10.083  10.357  1.00  1.08           C
ATOM   2059  CG1 ILE A 147      11.868  -8.578  10.403  1.00  1.08           C
ATOM   2060  CG2 ILE A 147      11.702 -10.608   9.050  1.00  1.08           C
ATOM   2061  CD1 ILE A 147      11.173  -7.725   9.459  1.00  1.08           C
ATOM   2062  H   ILE A 147      10.186  -9.977  12.848  1.00  1.08           H
ATOM   2063  HA  ILE A 147       9.370  -9.907   9.959  1.00  1.08           H
ATOM   2064  HB  ILE A 147      12.099 -10.607  11.045  1.00  1.08           H
ATOM   2065 1HG1 ILE A 147      11.681  -8.201  11.409  1.00  1.08           H
ATOM   2066 2HG1 ILE A 147      12.932  -8.486  10.182  1.00  1.08           H
ATOM   2067 1HG2 ILE A 147      12.727 -10.483   8.748  1.00  1.08           H
ATOM   2068 2HG2 ILE A 147      11.451 -11.656   9.094  1.00  1.08           H
ATOM   2069 3HG2 ILE A 147      11.052 -10.087   8.355  1.00  1.08           H
ATOM   2070 1HD1 ILE A 147      11.523  -6.706   9.577  1.00  1.08           H
ATOM   2071 2HD1 ILE A 147      11.393  -8.081   8.468  1.00  1.08           H
ATOM   2072 3HD1 ILE A 147      10.112  -7.753   9.623  1.00  1.08           H
ATOM   2073  N   GLN A 148       8.684 -12.347  10.272  1.00  1.09           N
ATOM   2074  CA  GLN A 148       8.409 -13.769  10.528  1.00  1.09           C
ATOM   2075  C   GLN A 148       8.037 -14.651   9.337  1.00  1.09           C
ATOM   2076  O   GLN A 148       7.320 -14.234   8.427  1.00  1.09           O
ATOM   2077  CB  GLN A 148       7.293 -13.880  11.574  1.00  1.09           C
ATOM   2078  CG  GLN A 148       7.662 -13.276  12.927  1.00  1.09           C
ATOM   2079  CD  GLN A 148       6.584 -13.408  13.983  1.00  1.09           C
ATOM   2080  OE1 GLN A 148       5.512 -12.796  13.895  1.00  1.09           O
ATOM   2081  NE2 GLN A 148       6.851 -14.234  14.981  1.00  1.09           N
ATOM   2082  H   GLN A 148       8.053 -11.747   9.735  1.00  1.09           H
ATOM   2083  HA  GLN A 148       9.307 -14.205  10.953  1.00  1.09           H
ATOM   2084 1HB  GLN A 148       6.396 -13.386  11.204  1.00  1.09           H
ATOM   2085 2HB  GLN A 148       7.053 -14.932  11.733  1.00  1.09           H
ATOM   2086 1HG  GLN A 148       8.567 -13.748  13.291  1.00  1.09           H
ATOM   2087 2HG  GLN A 148       7.842 -12.228  12.792  1.00  1.09           H
ATOM   2088 1HE2 GLN A 148       6.180 -14.373  15.709  1.00  1.09           H
ATOM   2089 2HE2 GLN A 148       7.722 -14.750  14.966  1.00  1.09           H
ATOM   2090  N   ASN A 149       8.437 -15.919   9.437  1.00  1.11           N
ATOM   2091  CA  ASN A 149       8.113 -16.986   8.496  1.00  1.11           C
ATOM   2092  C   ASN A 149       8.516 -16.690   7.058  1.00  1.11           C
ATOM   2093  O   ASN A 149       7.763 -17.001   6.136  1.00  1.11           O
ATOM   2094  CB  ASN A 149       6.629 -17.287   8.550  1.00  1.11           C
ATOM   2095  CG  ASN A 149       6.193 -17.798   9.903  1.00  1.11           C
ATOM   2096  OD1 ASN A 149       6.786 -18.718  10.474  1.00  1.11           O
ATOM   2097  ND2 ASN A 149       5.152 -17.202  10.430  1.00  1.11           N
ATOM   2098  H   ASN A 149       9.049 -16.154  10.213  1.00  1.11           H
ATOM   2099  HA  ASN A 149       8.653 -17.878   8.804  1.00  1.11           H
ATOM   2100 1HB  ASN A 149       6.048 -16.399   8.301  1.00  1.11           H
ATOM   2101 2HB  ASN A 149       6.393 -18.040   7.801  1.00  1.11           H
ATOM   2102 1HD2 ASN A 149       4.808 -17.491  11.325  1.00  1.11           H
ATOM   2103 2HD2 ASN A 149       4.694 -16.462   9.935  1.00  1.11           H
ATOM   2104  N   ASN A 150       9.702 -16.121   6.847  1.00  1.14           N
ATOM   2105  CA  ASN A 150      10.114 -15.787   5.492  1.00  1.14           C
ATOM   2106  C   ASN A 150      10.846 -16.946   4.827  1.00  1.14           C
ATOM   2107  O   ASN A 150      11.379 -17.839   5.500  1.00  1.14           O
ATOM   2108  CB  ASN A 150      10.971 -14.554   5.524  1.00  1.14           C
ATOM   2109  CG  ASN A 150      10.238 -13.447   6.141  1.00  1.14           C
ATOM   2110  OD1 ASN A 150       9.024 -13.240   6.018  1.00  1.14           O
ATOM   2111  ND2 ASN A 150      10.966 -12.676   6.815  1.00  1.14           N
ATOM   2112  H   ASN A 150      10.314 -15.881   7.629  1.00  1.14           H
ATOM   2113  HA  ASN A 150       9.226 -15.578   4.893  1.00  1.14           H
ATOM   2114 1HB  ASN A 150      11.879 -14.749   6.094  1.00  1.14           H
ATOM   2115 2HB  ASN A 150      11.264 -14.272   4.511  1.00  1.14           H
ATOM   2116 1HD2 ASN A 150      10.558 -11.881   7.265  1.00  1.14           H
ATOM   2117 2HD2 ASN A 150      11.949 -12.847   6.888  1.00  1.14           H
ATOM   2118  N   LEU A 151      10.860 -16.938   3.497  1.00  1.17           N
ATOM   2119  CA  LEU A 151      11.531 -17.998   2.756  1.00  1.17           C
ATOM   2120  C   LEU A 151      12.260 -17.511   1.515  1.00  1.17           C
ATOM   2121  O   LEU A 151      11.643 -17.023   0.562  1.00  1.17           O
ATOM   2122  CB  LEU A 151      10.511 -19.058   2.354  1.00  1.17           C
ATOM   2123  CG  LEU A 151      11.049 -20.226   1.518  1.00  1.17           C
ATOM   2124  CD1 LEU A 151      12.090 -20.993   2.330  1.00  1.17           C
ATOM   2125  CD2 LEU A 151       9.887 -21.125   1.118  1.00  1.17           C
ATOM   2126  H   LEU A 151      10.419 -16.162   3.001  1.00  1.17           H
ATOM   2127  HA  LEU A 151      12.267 -18.457   3.414  1.00  1.17           H
ATOM   2128 1HB  LEU A 151      10.081 -19.475   3.263  1.00  1.17           H
ATOM   2129 2HB  LEU A 151       9.716 -18.578   1.788  1.00  1.17           H
ATOM   2130  HG  LEU A 151      11.539 -19.841   0.621  1.00  1.17           H
ATOM   2131 1HD1 LEU A 151      12.485 -21.821   1.738  1.00  1.17           H
ATOM   2132 2HD1 LEU A 151      12.902 -20.327   2.594  1.00  1.17           H
ATOM   2133 3HD1 LEU A 151      11.633 -21.383   3.236  1.00  1.17           H
ATOM   2134 1HD2 LEU A 151      10.261 -21.958   0.520  1.00  1.17           H
ATOM   2135 2HD2 LEU A 151       9.401 -21.512   2.014  1.00  1.17           H
ATOM   2136 3HD2 LEU A 151       9.168 -20.551   0.534  1.00  1.17           H
ATOM   2137  N   SER A 152      13.564 -17.731   1.512  1.00  1.18           N
ATOM   2138  CA  SER A 152      14.417 -17.320   0.420  1.00  1.18           C
ATOM   2139  C   SER A 152      15.096 -18.508  -0.218  1.00  1.18           C
ATOM   2140  O   SER A 152      15.450 -19.466   0.468  1.00  1.18           O
ATOM   2141  CB  SER A 152      15.470 -16.347   0.910  1.00  1.18           C
ATOM   2142  OG  SER A 152      16.366 -16.031  -0.124  1.00  1.18           O
ATOM   2143  H   SER A 152      13.984 -18.179   2.329  1.00  1.18           H
ATOM   2144  HA  SER A 152      13.807 -16.837  -0.338  1.00  1.18           H
ATOM   2145 1HB  SER A 152      14.998 -15.445   1.279  1.00  1.18           H
ATOM   2146 2HB  SER A 152      16.010 -16.782   1.735  1.00  1.18           H
ATOM   2147  HG  SER A 152      17.074 -15.513   0.293  1.00  1.18           H
ATOM   2148  N   GLN A 153      15.306 -18.417  -1.534  1.00  1.18           N
ATOM   2149  CA  GLN A 153      16.054 -19.434  -2.272  1.00  1.18           C
ATOM   2150  C   GLN A 153      17.563 -19.153  -2.288  1.00  1.18           C
ATOM   2151  O   GLN A 153      18.331 -19.887  -2.901  1.00  1.18           O
ATOM   2152  CB  GLN A 153      15.597 -19.527  -3.724  1.00  1.18           C
ATOM   2153  CG  GLN A 153      14.157 -19.975  -3.919  1.00  1.18           C
ATOM   2154  CD  GLN A 153      13.774 -20.080  -5.401  1.00  1.18           C
ATOM   2155  OE1 GLN A 153      14.558 -19.731  -6.291  1.00  1.18           O
ATOM   2156  NE2 GLN A 153      12.564 -20.563  -5.671  1.00  1.18           N
ATOM   2157  H   GLN A 153      14.908 -17.619  -2.030  1.00  1.18           H
ATOM   2158  HA  GLN A 153      15.879 -20.393  -1.794  1.00  1.18           H
ATOM   2159 1HB  GLN A 153      15.743 -18.564  -4.196  1.00  1.18           H
ATOM   2160 2HB  GLN A 153      16.236 -20.235  -4.248  1.00  1.18           H
ATOM   2161 1HG  GLN A 153      14.026 -20.951  -3.454  1.00  1.18           H
ATOM   2162 2HG  GLN A 153      13.499 -19.240  -3.444  1.00  1.18           H
ATOM   2163 1HE2 GLN A 153      12.259 -20.656  -6.623  1.00  1.18           H
ATOM   2164 2HE2 GLN A 153      11.955 -20.832  -4.924  1.00  1.18           H
ATOM   2165  N   LEU A 154      17.980 -18.041  -1.699  1.00  1.16           N
ATOM   2166  CA  LEU A 154      19.391 -17.673  -1.652  1.00  1.16           C
ATOM   2167  C   LEU A 154      19.845 -17.240  -0.272  1.00  1.16           C
ATOM   2168  O   LEU A 154      19.036 -17.082   0.641  1.00  1.16           O
ATOM   2169  CB  LEU A 154      19.765 -16.650  -2.723  1.00  1.16           C
ATOM   2170  CG  LEU A 154      19.666 -17.173  -4.162  1.00  1.16           C
ATOM   2171  CD1 LEU A 154      19.872 -16.045  -5.126  1.00  1.16           C
ATOM   2172  CD2 LEU A 154      20.729 -18.279  -4.355  1.00  1.16           C
ATOM   2173  H   LEU A 154      17.305 -17.442  -1.227  1.00  1.16           H
ATOM   2174  HA  LEU A 154      19.961 -18.561  -1.905  1.00  1.16           H
ATOM   2175 1HB  LEU A 154      19.084 -15.801  -2.636  1.00  1.16           H
ATOM   2176 2HB  LEU A 154      20.779 -16.296  -2.555  1.00  1.16           H
ATOM   2177  HG  LEU A 154      18.672 -17.579  -4.346  1.00  1.16           H
ATOM   2178 1HD1 LEU A 154      19.794 -16.420  -6.144  1.00  1.16           H
ATOM   2179 2HD1 LEU A 154      19.118 -15.319  -4.964  1.00  1.16           H
ATOM   2180 3HD1 LEU A 154      20.851 -15.601  -4.974  1.00  1.16           H
ATOM   2181 1HD2 LEU A 154      20.667 -18.664  -5.372  1.00  1.16           H
ATOM   2182 2HD2 LEU A 154      21.721 -17.865  -4.182  1.00  1.16           H
ATOM   2183 3HD2 LEU A 154      20.554 -19.091  -3.652  1.00  1.16           H
ATOM   2184  N   SER A 155      21.157 -17.054  -0.125  1.00  1.12           N
ATOM   2185  CA  SER A 155      21.744 -16.629   1.140  1.00  1.12           C
ATOM   2186  C   SER A 155      21.179 -15.293   1.583  1.00  1.12           C
ATOM   2187  O   SER A 155      20.603 -14.553   0.764  1.00  1.12           O
ATOM   2188  CB  SER A 155      23.231 -16.510   0.983  1.00  1.12           C
ATOM   2189  OG  SER A 155      23.554 -15.465   0.102  1.00  1.12           O
ATOM   2190  H   SER A 155      21.765 -17.216  -0.915  1.00  1.12           H
ATOM   2191  HA  SER A 155      21.521 -17.376   1.905  1.00  1.12           H
ATOM   2192 1HB  SER A 155      23.688 -16.322   1.952  1.00  1.12           H
ATOM   2193 2HB  SER A 155      23.630 -17.445   0.613  1.00  1.12           H
ATOM   2194  HG  SER A 155      23.213 -14.661   0.507  1.00  1.12           H
ATOM   2195  N   GLY A 156      21.327 -15.001   2.876  1.00  1.07           N
ATOM   2196  CA  GLY A 156      20.707 -13.794   3.386  1.00  1.07           C
ATOM   2197  C   GLY A 156      20.507 -13.783   4.900  1.00  1.07           C
ATOM   2198  O   GLY A 156      21.314 -14.309   5.670  1.00  1.07           O
ATOM   2199  H   GLY A 156      21.866 -15.624   3.486  1.00  1.07           H
ATOM   2200 1HA  GLY A 156      21.255 -12.914   3.057  1.00  1.07           H
ATOM   2201 2HA  GLY A 156      19.732 -13.742   2.927  1.00  1.07           H
ATOM   2202  N   GLY A 157      19.406 -13.171   5.298  1.00  1.03           N
ATOM   2203  CA  GLY A 157      19.042 -13.051   6.711  1.00  1.03           C
ATOM   2204  C   GLY A 157      17.681 -12.405   6.865  1.00  1.03           C
ATOM   2205  O   GLY A 157      16.978 -12.201   5.885  1.00  1.03           O
ATOM   2206  H   GLY A 157      18.829 -12.754   4.565  1.00  1.03           H
ATOM   2207 1HA  GLY A 157      19.037 -14.037   7.178  1.00  1.03           H
ATOM   2208 2HA  GLY A 157      19.790 -12.445   7.229  1.00  1.03           H
ATOM   2209  N   ALA A 158      17.238 -12.155   8.095  1.00  1.01           N
ATOM   2210  CA  ALA A 158      15.951 -11.493   8.243  1.00  1.01           C
ATOM   2211  C   ALA A 158      16.117 -10.099   7.662  1.00  1.01           C
ATOM   2212  O   ALA A 158      15.308  -9.612   6.860  1.00  1.01           O
ATOM   2213  CB  ALA A 158      15.539 -11.437   9.694  1.00  1.01           C
ATOM   2214  H   ALA A 158      17.817 -12.327   8.912  1.00  1.01           H
ATOM   2215  HA  ALA A 158      15.199 -12.033   7.668  1.00  1.01           H
ATOM   2216 1HB  ALA A 158      14.606 -10.931   9.775  1.00  1.01           H
ATOM   2217 2HB  ALA A 158      15.443 -12.446  10.088  1.00  1.01           H
ATOM   2218 3HB  ALA A 158      16.288 -10.896  10.270  1.00  1.01           H
ATOM   2219  N   ILE A 159      17.264  -9.525   8.010  1.00  1.00           N
ATOM   2220  CA  ILE A 159      17.683  -8.226   7.529  1.00  1.00           C
ATOM   2221  C   ILE A 159      18.982  -8.400   6.755  1.00  1.00           C
ATOM   2222  O   ILE A 159      19.967  -8.890   7.319  1.00  1.00           O
ATOM   2223  CB  ILE A 159      17.941  -7.268   8.702  1.00  1.00           C
ATOM   2224  CG1 ILE A 159      16.673  -7.088   9.556  1.00  1.00           C
ATOM   2225  CG2 ILE A 159      18.394  -5.943   8.169  1.00  1.00           C
ATOM   2226  CD1 ILE A 159      16.911  -6.315  10.829  1.00  1.00           C
ATOM   2227  H   ILE A 159      17.859 -10.032   8.672  1.00  1.00           H
ATOM   2228  HA  ILE A 159      16.925  -7.813   6.864  1.00  1.00           H
ATOM   2229  HB  ILE A 159      18.719  -7.684   9.343  1.00  1.00           H
ATOM   2230 1HG1 ILE A 159      15.930  -6.565   8.969  1.00  1.00           H
ATOM   2231 2HG1 ILE A 159      16.280  -8.066   9.823  1.00  1.00           H
ATOM   2232 1HG2 ILE A 159      18.596  -5.266   8.994  1.00  1.00           H
ATOM   2233 2HG2 ILE A 159      19.296  -6.075   7.576  1.00  1.00           H
ATOM   2234 3HG2 ILE A 159      17.607  -5.542   7.543  1.00  1.00           H
ATOM   2235 1HD1 ILE A 159      15.981  -6.217  11.382  1.00  1.00           H
ATOM   2236 2HD1 ILE A 159      17.646  -6.836  11.445  1.00  1.00           H
ATOM   2237 3HD1 ILE A 159      17.280  -5.327  10.580  1.00  1.00           H
ATOM   2238  N   PHE A 160      18.993  -8.020   5.474  1.00  1.00           N
ATOM   2239  CA  PHE A 160      20.215  -8.156   4.692  1.00  1.00           C
ATOM   2240  C   PHE A 160      20.640  -6.792   4.162  1.00  1.00           C
ATOM   2241  O   PHE A 160      19.964  -6.173   3.336  1.00  1.00           O
ATOM   2242  CB  PHE A 160      20.077  -9.176   3.551  1.00  1.00           C
ATOM   2243  CG  PHE A 160      21.391  -9.361   2.824  1.00  1.00           C
ATOM   2244  CD1 PHE A 160      22.527  -9.180   3.511  1.00  1.00           C
ATOM   2245  CD2 PHE A 160      21.494  -9.677   1.510  1.00  1.00           C
ATOM   2246  CE1 PHE A 160      23.760  -9.281   2.955  1.00  1.00           C
ATOM   2247  CE2 PHE A 160      22.733  -9.787   0.926  1.00  1.00           C
ATOM   2248  CZ  PHE A 160      23.860  -9.587   1.648  1.00  1.00           C
ATOM   2249  H   PHE A 160      18.162  -7.616   5.039  1.00  1.00           H
ATOM   2250  HA  PHE A 160      21.004  -8.517   5.347  1.00  1.00           H
ATOM   2251 1HB  PHE A 160      19.767 -10.139   3.958  1.00  1.00           H
ATOM   2252 2HB  PHE A 160      19.320  -8.849   2.841  1.00  1.00           H
ATOM   2253  HD1 PHE A 160      22.422  -8.955   4.519  1.00  1.00           H
ATOM   2254  HD2 PHE A 160      20.608  -9.835   0.925  1.00  1.00           H
ATOM   2255  HE1 PHE A 160      24.650  -9.123   3.569  1.00  1.00           H
ATOM   2256  HE2 PHE A 160      22.825 -10.023  -0.111  1.00  1.00           H
ATOM   2257  HZ  PHE A 160      24.826  -9.683   1.174  1.00  1.00           H
ATOM   2258  N   GLY A 161      21.738  -6.309   4.708  1.00  0.99           N
ATOM   2259  CA  GLY A 161      22.245  -4.995   4.401  1.00  0.99           C
ATOM   2260  C   GLY A 161      22.713  -4.835   2.979  1.00  0.99           C
ATOM   2261  O   GLY A 161      22.366  -3.873   2.325  1.00  0.99           O
ATOM   2262  H   GLY A 161      22.248  -6.894   5.371  1.00  0.99           H
ATOM   2263 1HA  GLY A 161      21.479  -4.251   4.619  1.00  0.99           H
ATOM   2264 2HA  GLY A 161      23.083  -4.783   5.057  1.00  0.99           H
ATOM   2265  N   GLY A 162      23.656  -5.692   2.568  1.00  0.97           N
ATOM   2266  CA  GLY A 162      24.312  -5.639   1.245  1.00  0.97           C
ATOM   2267  C   GLY A 162      25.506  -4.671   1.310  1.00  0.97           C
ATOM   2268  O   GLY A 162      26.364  -4.613   0.427  1.00  0.97           O
ATOM   2269  H   GLY A 162      23.883  -6.459   3.185  1.00  0.97           H
ATOM   2270 1HA  GLY A 162      24.648  -6.634   0.960  1.00  0.97           H
ATOM   2271 2HA  GLY A 162      23.607  -5.309   0.488  1.00  0.97           H
ATOM   2272  N   SER A 163      25.512  -3.941   2.407  1.00  0.94           N
ATOM   2273  CA  SER A 163      26.402  -2.915   2.875  1.00  0.94           C
ATOM   2274  C   SER A 163      26.146  -2.819   4.371  1.00  0.94           C
ATOM   2275  O   SER A 163      25.652  -3.774   4.971  1.00  0.94           O
ATOM   2276  CB  SER A 163      26.133  -1.587   2.194  1.00  0.94           C
ATOM   2277  OG  SER A 163      27.133  -0.673   2.516  1.00  0.94           O
ATOM   2278  H   SER A 163      24.731  -4.105   3.010  1.00  0.94           H
ATOM   2279  HA  SER A 163      27.437  -3.213   2.702  1.00  0.94           H
ATOM   2280 1HB  SER A 163      26.071  -1.720   1.109  1.00  0.94           H
ATOM   2281 2HB  SER A 163      25.190  -1.215   2.534  1.00  0.94           H
ATOM   2282  HG  SER A 163      26.935   0.118   2.004  1.00  0.94           H
ATOM   2283  N   THR A 164      26.523  -1.696   4.952  1.00  0.90           N
ATOM   2284  CA  THR A 164      26.345  -1.406   6.370  1.00  0.90           C
ATOM   2285  C   THR A 164      24.886  -1.383   6.858  1.00  0.90           C
ATOM   2286  O   THR A 164      24.018  -0.861   6.159  1.00  0.90           O
ATOM   2287  CB  THR A 164      27.043  -0.073   6.703  1.00  0.90           C
ATOM   2288  OG1 THR A 164      28.467  -0.217   6.462  1.00  0.90           O
ATOM   2289  CG2 THR A 164      26.776   0.372   8.140  1.00  0.90           C
ATOM   2290  H   THR A 164      26.939  -0.998   4.342  1.00  0.90           H
ATOM   2291  HA  THR A 164      26.846  -2.191   6.909  1.00  0.90           H
ATOM   2292  HB  THR A 164      26.663   0.691   6.029  1.00  0.90           H
ATOM   2293  HG1 THR A 164      28.905   0.633   6.622  1.00  0.90           H
ATOM   2294 1HG2 THR A 164      27.276   1.319   8.320  1.00  0.90           H
ATOM   2295 2HG2 THR A 164      25.704   0.502   8.289  1.00  0.90           H
ATOM   2296 3HG2 THR A 164      27.144  -0.365   8.835  1.00  0.90           H
ATOM   2297  N   ILE A 165      24.640  -1.998   8.027  1.00  0.87           N
ATOM   2298  CA  ILE A 165      23.330  -2.034   8.704  1.00  0.87           C
ATOM   2299  C   ILE A 165      23.395  -1.366  10.079  1.00  0.87           C
ATOM   2300  O   ILE A 165      24.329  -1.629  10.840  1.00  0.87           O
ATOM   2301  CB  ILE A 165      22.789  -3.460   8.976  1.00  0.87           C
ATOM   2302  CG1 ILE A 165      22.554  -4.219   7.776  1.00  0.87           C
ATOM   2303  CG2 ILE A 165      21.467  -3.429   9.813  1.00  0.87           C
ATOM   2304  CD1 ILE A 165      22.208  -5.661   8.126  1.00  0.87           C
ATOM   2305  H   ILE A 165      25.443  -2.419   8.493  1.00  0.87           H
ATOM   2306  HA  ILE A 165      22.619  -1.510   8.085  1.00  0.87           H
ATOM   2307  HB  ILE A 165      23.544  -3.992   9.508  1.00  0.87           H
ATOM   2308 1HG1 ILE A 165      21.733  -3.780   7.222  1.00  0.87           H
ATOM   2309 2HG1 ILE A 165      23.447  -4.196   7.162  1.00  0.87           H
ATOM   2310 1HG2 ILE A 165      21.133  -4.446  10.010  1.00  0.87           H
ATOM   2311 2HG2 ILE A 165      21.633  -2.935  10.760  1.00  0.87           H
ATOM   2312 3HG2 ILE A 165      20.693  -2.896   9.254  1.00  0.87           H
ATOM   2313 1HD1 ILE A 165      22.026  -6.224   7.256  1.00  0.87           H
ATOM   2314 2HD1 ILE A 165      23.022  -6.115   8.678  1.00  0.87           H
ATOM   2315 3HD1 ILE A 165      21.322  -5.676   8.740  1.00  0.87           H
ATOM   2316  N   SER A 166      22.420  -0.520  10.400  1.00  0.86           N
ATOM   2317  CA  SER A 166      22.382   0.073  11.734  1.00  0.86           C
ATOM   2318  C   SER A 166      20.999  -0.033  12.380  1.00  0.86           C
ATOM   2319  O   SER A 166      20.013   0.520  11.882  1.00  0.86           O
ATOM   2320  CB  SER A 166      22.807   1.516  11.694  1.00  0.86           C
ATOM   2321  OG  SER A 166      22.727   2.098  12.959  1.00  0.86           O
ATOM   2322  H   SER A 166      21.705  -0.311   9.705  1.00  0.86           H
ATOM   2323  HA  SER A 166      23.084  -0.463  12.362  1.00  0.86           H
ATOM   2324 1HB  SER A 166      23.825   1.591  11.312  1.00  0.86           H
ATOM   2325 2HB  SER A 166      22.168   2.029  11.041  1.00  0.86           H
ATOM   2326  HG  SER A 166      23.138   1.466  13.561  1.00  0.86           H
ATOM   2327  N   LEU A 167      20.946  -0.757  13.499  1.00  0.87           N
ATOM   2328  CA  LEU A 167      19.720  -0.982  14.266  1.00  0.87           C
ATOM   2329  C   LEU A 167      19.811  -0.152  15.544  1.00  0.87           C
ATOM   2330  O   LEU A 167      20.512  -0.556  16.475  1.00  0.87           O
ATOM   2331  CB  LEU A 167      19.591  -2.477  14.617  1.00  0.87           C
ATOM   2332  CG  LEU A 167      19.628  -3.440  13.427  1.00  0.87           C
ATOM   2333  CD1 LEU A 167      19.514  -4.868  13.891  1.00  0.87           C
ATOM   2334  CD2 LEU A 167      18.546  -3.094  12.517  1.00  0.87           C
ATOM   2335  H   LEU A 167      21.817  -1.158  13.842  1.00  0.87           H
ATOM   2336  HA  LEU A 167      18.859  -0.652  13.688  1.00  0.87           H
ATOM   2337 1HB  LEU A 167      20.416  -2.741  15.266  1.00  0.87           H
ATOM   2338 2HB  LEU A 167      18.675  -2.639  15.163  1.00  0.87           H
ATOM   2339  HG  LEU A 167      20.582  -3.334  12.914  1.00  0.87           H
ATOM   2340 1HD1 LEU A 167      19.550  -5.529  13.024  1.00  0.87           H
ATOM   2341 2HD1 LEU A 167      20.329  -5.102  14.558  1.00  0.87           H
ATOM   2342 3HD1 LEU A 167      18.569  -5.009  14.413  1.00  0.87           H
ATOM   2343 1HD2 LEU A 167      18.578  -3.743  11.650  1.00  0.87           H
ATOM   2344 2HD2 LEU A 167      17.583  -3.193  13.014  1.00  0.87           H
ATOM   2345 3HD2 LEU A 167      18.700  -2.072  12.222  1.00  0.87           H
ATOM   2346  N   SER A 168      19.102   0.981  15.602  1.00  0.91           N
ATOM   2347  CA  SER A 168      19.265   1.915  16.719  1.00  0.91           C
ATOM   2348  C   SER A 168      17.957   2.345  17.363  1.00  0.91           C
ATOM   2349  O   SER A 168      17.056   2.850  16.693  1.00  0.91           O
ATOM   2350  CB  SER A 168      20.003   3.152  16.241  1.00  0.91           C
ATOM   2351  OG  SER A 168      20.117   4.112  17.261  1.00  0.91           O
ATOM   2352  H   SER A 168      18.490   1.231  14.821  1.00  0.91           H
ATOM   2353  HA  SER A 168      19.874   1.433  17.471  1.00  0.91           H
ATOM   2354 1HB  SER A 168      20.997   2.862  15.897  1.00  0.91           H
ATOM   2355 2HB  SER A 168      19.475   3.582  15.388  1.00  0.91           H
ATOM   2356  HG  SER A 168      20.467   3.650  18.034  1.00  0.91           H
ATOM   2357  N   GLY A 169      17.864   2.127  18.670  1.00  0.97           N
ATOM   2358  CA  GLY A 169      16.671   2.471  19.434  1.00  0.97           C
ATOM   2359  C   GLY A 169      15.632   1.358  19.412  1.00  0.97           C
ATOM   2360  O   GLY A 169      14.544   1.484  19.985  1.00  0.97           O
ATOM   2361  H   GLY A 169      18.658   1.697  19.151  1.00  0.97           H
ATOM   2362 1HA  GLY A 169      16.955   2.682  20.464  1.00  0.97           H
ATOM   2363 2HA  GLY A 169      16.238   3.389  19.036  1.00  0.97           H
ATOM   2364  N   ILE A 170      15.951   0.233  18.784  1.00  1.04           N
ATOM   2365  CA  ILE A 170      14.958  -0.815  18.735  1.00  1.04           C
ATOM   2366  C   ILE A 170      15.019  -1.596  20.020  1.00  1.04           C
ATOM   2367  O   ILE A 170      15.723  -2.602  20.146  1.00  1.04           O
ATOM   2368  CB  ILE A 170      15.171  -1.751  17.533  1.00  1.04           C
ATOM   2369  CG1 ILE A 170      15.150  -0.929  16.237  1.00  1.04           C
ATOM   2370  CG2 ILE A 170      14.080  -2.807  17.501  1.00  1.04           C
ATOM   2371  CD1 ILE A 170      15.518  -1.704  15.012  1.00  1.04           C
ATOM   2372  H   ILE A 170      16.846   0.131  18.334  1.00  1.04           H
ATOM   2373  HA  ILE A 170      13.975  -0.367  18.656  1.00  1.04           H
ATOM   2374  HB  ILE A 170      16.142  -2.232  17.610  1.00  1.04           H
ATOM   2375 1HG1 ILE A 170      14.156  -0.522  16.105  1.00  1.04           H
ATOM   2376 2HG1 ILE A 170      15.855  -0.097  16.336  1.00  1.04           H
ATOM   2377 1HG2 ILE A 170      14.233  -3.465  16.650  1.00  1.04           H
ATOM   2378 2HG2 ILE A 170      14.112  -3.390  18.422  1.00  1.04           H
ATOM   2379 3HG2 ILE A 170      13.104  -2.322  17.415  1.00  1.04           H
ATOM   2380 1HD1 ILE A 170      15.473  -1.051  14.178  1.00  1.04           H
ATOM   2381 2HD1 ILE A 170      16.514  -2.096  15.115  1.00  1.04           H
ATOM   2382 3HD1 ILE A 170      14.819  -2.524  14.872  1.00  1.04           H
ATOM   2383  N   THR A 171      14.231  -1.126  20.970  1.00  1.09           N
ATOM   2384  CA  THR A 171      14.218  -1.674  22.309  1.00  1.09           C
ATOM   2385  C   THR A 171      13.676  -3.087  22.362  1.00  1.09           C
ATOM   2386  O   THR A 171      14.179  -3.904  23.151  1.00  1.09           O
ATOM   2387  CB  THR A 171      13.397  -0.763  23.215  1.00  1.09           C
ATOM   2388  OG1 THR A 171      12.080  -0.610  22.675  1.00  1.09           O
ATOM   2389  CG2 THR A 171      14.059   0.582  23.339  1.00  1.09           C
ATOM   2390  H   THR A 171      13.723  -0.271  20.743  1.00  1.09           H
ATOM   2391  HA  THR A 171      15.229  -1.686  22.676  1.00  1.09           H
ATOM   2392  HB  THR A 171      13.333  -1.207  24.193  1.00  1.09           H
ATOM   2393  HG1 THR A 171      12.122  -0.055  21.891  1.00  1.09           H
ATOM   2394 1HG2 THR A 171      13.470   1.219  23.998  1.00  1.09           H
ATOM   2395 2HG2 THR A 171      15.061   0.463  23.749  1.00  1.09           H
ATOM   2396 3HG2 THR A 171      14.127   1.042  22.364  1.00  1.09           H
ATOM   2397  N   LYS A 172      12.738  -3.349  21.432  1.00  1.13           N
ATOM   2398  CA  LYS A 172      12.023  -4.608  21.233  1.00  1.13           C
ATOM   2399  C   LYS A 172      11.752  -4.958  19.772  1.00  1.13           C
ATOM   2400  O   LYS A 172      11.570  -4.080  18.909  1.00  1.13           O
ATOM   2401  CB  LYS A 172      10.717  -4.622  22.024  1.00  1.13           C
ATOM   2402  CG  LYS A 172       9.736  -3.506  21.730  1.00  1.13           C
ATOM   2403  CD  LYS A 172       8.483  -3.618  22.603  1.00  1.13           C
ATOM   2404  CE  LYS A 172       7.509  -2.456  22.361  1.00  1.13           C
ATOM   2405  NZ  LYS A 172       6.268  -2.570  23.195  1.00  1.13           N
ATOM   2406  H   LYS A 172      12.486  -2.567  20.850  1.00  1.13           H
ATOM   2407  HA  LYS A 172      12.658  -5.389  21.618  1.00  1.13           H
ATOM   2408 1HB  LYS A 172      10.188  -5.550  21.817  1.00  1.13           H
ATOM   2409 2HB  LYS A 172      10.944  -4.623  23.066  1.00  1.13           H
ATOM   2410 1HG  LYS A 172      10.213  -2.538  21.889  1.00  1.13           H
ATOM   2411 2HG  LYS A 172       9.427  -3.582  20.722  1.00  1.13           H
ATOM   2412 1HD  LYS A 172       7.972  -4.547  22.355  1.00  1.13           H
ATOM   2413 2HD  LYS A 172       8.764  -3.655  23.634  1.00  1.13           H
ATOM   2414 1HE  LYS A 172       8.010  -1.519  22.604  1.00  1.13           H
ATOM   2415 2HE  LYS A 172       7.224  -2.443  21.309  1.00  1.13           H
ATOM   2416 1HZ  LYS A 172       5.667  -1.780  22.996  1.00  1.13           H
ATOM   2417 2HZ  LYS A 172       5.786  -3.429  22.970  1.00  1.13           H
ATOM   2418 3HZ  LYS A 172       6.514  -2.568  24.173  1.00  1.13           H
ATOM   2419  N   ALA A 173      11.714  -6.267  19.520  1.00  1.15           N
ATOM   2420  CA  ALA A 173      11.531  -6.830  18.176  1.00  1.15           C
ATOM   2421  C   ALA A 173      11.279  -8.356  18.195  1.00  1.15           C
ATOM   2422  O   ALA A 173      11.590  -9.028  19.181  1.00  1.15           O
ATOM   2423  CB  ALA A 173      12.755  -6.501  17.342  1.00  1.15           C
ATOM   2424  H   ALA A 173      11.798  -6.884  20.328  1.00  1.15           H
ATOM   2425  HA  ALA A 173      10.668  -6.366  17.723  1.00  1.15           H
ATOM   2426 1HB  ALA A 173      12.613  -6.875  16.354  1.00  1.15           H
ATOM   2427 2HB  ALA A 173      12.902  -5.438  17.291  1.00  1.15           H
ATOM   2428 3HB  ALA A 173      13.615  -6.951  17.779  1.00  1.15           H
ATOM   2429  N   THR A 174      10.714  -8.901  17.118  1.00  1.16           N
ATOM   2430  CA  THR A 174      10.580 -10.359  16.989  1.00  1.16           C
ATOM   2431  C   THR A 174      10.971 -10.888  15.608  1.00  1.16           C
ATOM   2432  O   THR A 174      10.385 -10.507  14.600  1.00  1.16           O
ATOM   2433  CB  THR A 174       9.153 -10.826  17.307  1.00  1.16           C
ATOM   2434  OG1 THR A 174       8.805 -10.457  18.653  1.00  1.16           O
ATOM   2435  CG2 THR A 174       9.021 -12.341  17.112  1.00  1.16           C
ATOM   2436  H   THR A 174      10.461  -8.298  16.338  1.00  1.16           H
ATOM   2437  HA  THR A 174      11.244 -10.822  17.710  1.00  1.16           H
ATOM   2438  HB  THR A 174       8.469 -10.327  16.643  1.00  1.16           H
ATOM   2439  HG1 THR A 174       9.467 -10.800  19.262  1.00  1.16           H
ATOM   2440 1HG2 THR A 174       7.998 -12.647  17.331  1.00  1.16           H
ATOM   2441 2HG2 THR A 174       9.258 -12.599  16.078  1.00  1.16           H
ATOM   2442 3HG2 THR A 174       9.708 -12.858  17.781  1.00  1.16           H
ATOM   2443  N   PHE A 175      11.885 -11.838  15.570  1.00  1.16           N
ATOM   2444  CA  PHE A 175      12.300 -12.423  14.304  1.00  1.16           C
ATOM   2445  C   PHE A 175      12.167 -13.928  14.403  1.00  1.16           C
ATOM   2446  O   PHE A 175      12.720 -14.527  15.325  1.00  1.16           O
ATOM   2447  CB  PHE A 175      13.751 -12.045  14.034  1.00  1.16           C
ATOM   2448  CG  PHE A 175      13.973 -10.563  13.965  1.00  1.16           C
ATOM   2449  CD1 PHE A 175      14.129  -9.846  15.127  1.00  1.16           C
ATOM   2450  CD2 PHE A 175      14.115  -9.902  12.780  1.00  1.16           C
ATOM   2451  CE1 PHE A 175      14.395  -8.514  15.090  1.00  1.16           C
ATOM   2452  CE2 PHE A 175      14.379  -8.551  12.741  1.00  1.16           C
ATOM   2453  CZ  PHE A 175      14.516  -7.858  13.903  1.00  1.16           C
ATOM   2454  H   PHE A 175      12.329 -12.128  16.439  1.00  1.16           H
ATOM   2455  HA  PHE A 175      11.664 -12.051  13.510  1.00  1.16           H
ATOM   2456 1HB  PHE A 175      14.374 -12.435  14.784  1.00  1.16           H
ATOM   2457 2HB  PHE A 175      14.067 -12.480  13.094  1.00  1.16           H
ATOM   2458  HD1 PHE A 175      14.057 -10.360  16.089  1.00  1.16           H
ATOM   2459  HD2 PHE A 175      14.030 -10.457  11.872  1.00  1.16           H
ATOM   2460  HE1 PHE A 175      14.536  -7.990  16.014  1.00  1.16           H
ATOM   2461  HE2 PHE A 175      14.490  -8.040  11.790  1.00  1.16           H
ATOM   2462  HZ  PHE A 175      14.741  -6.801  13.889  1.00  1.16           H
ATOM   2463  N   SER A 176      11.432 -14.559  13.493  1.00  1.18           N
ATOM   2464  CA  SER A 176      11.340 -16.011  13.643  1.00  1.18           C
ATOM   2465  C   SER A 176      11.030 -16.800  12.384  1.00  1.18           C
ATOM   2466  O   SER A 176      10.271 -16.364  11.524  1.00  1.18           O
ATOM   2467  CB  SER A 176      10.258 -16.324  14.660  1.00  1.18           C
ATOM   2468  OG  SER A 176       8.992 -16.027  14.178  1.00  1.18           O
ATOM   2469  H   SER A 176      10.990 -14.036  12.735  1.00  1.18           H
ATOM   2470  HA  SER A 176      12.300 -16.376  14.017  1.00  1.18           H
ATOM   2471 1HB  SER A 176      10.306 -17.358  14.911  1.00  1.18           H
ATOM   2472 2HB  SER A 176      10.428 -15.750  15.558  1.00  1.18           H
ATOM   2473  HG  SER A 176       8.806 -16.700  13.512  1.00  1.18           H
ATOM   2474  N   CYS A 177      11.548 -18.014  12.381  1.00  1.21           N
ATOM   2475  CA  CYS A 177      11.369 -19.073  11.379  1.00  1.21           C
ATOM   2476  C   CYS A 177      11.624 -18.589   9.982  1.00  1.21           C
ATOM   2477  O   CYS A 177      10.840 -18.804   9.052  1.00  1.21           O
ATOM   2478  CB  CYS A 177       9.994 -19.703  11.558  1.00  1.21           C
ATOM   2479  SG  CYS A 177       9.871 -20.711  13.102  1.00  1.21           S
ATOM   2480  H   CYS A 177      12.179 -18.229  13.141  1.00  1.21           H
ATOM   2481  HA  CYS A 177      12.078 -19.861  11.592  1.00  1.21           H
ATOM   2482 1HB  CYS A 177       9.228 -18.935  11.590  1.00  1.21           H
ATOM   2483 2HB  CYS A 177       9.783 -20.358  10.705  1.00  1.21           H
ATOM   2484  N   ASN A 178      12.767 -17.926   9.860  1.00  1.27           N
ATOM   2485  CA  ASN A 178      13.265 -17.366   8.615  1.00  1.27           C
ATOM   2486  C   ASN A 178      14.289 -18.321   7.988  1.00  1.27           C
ATOM   2487  O   ASN A 178      15.310 -18.631   8.613  1.00  1.27           O
ATOM   2488  CB  ASN A 178      13.823 -15.980   8.868  1.00  1.27           C
ATOM   2489  CG  ASN A 178      12.729 -14.994   9.343  1.00  1.27           C
ATOM   2490  OD1 ASN A 178      11.586 -14.956   8.840  1.00  1.27           O
ATOM   2491  ND2 ASN A 178      13.083 -14.193  10.322  1.00  1.27           N
ATOM   2492  H   ASN A 178      13.317 -17.865  10.723  1.00  1.27           H
ATOM   2493  HA  ASN A 178      12.434 -17.281   7.909  1.00  1.27           H
ATOM   2494 1HB  ASN A 178      14.604 -16.037   9.627  1.00  1.27           H
ATOM   2495 2HB  ASN A 178      14.274 -15.595   7.953  1.00  1.27           H
ATOM   2496 1HD2 ASN A 178      12.427 -13.514  10.684  1.00  1.27           H
ATOM   2497 2HD2 ASN A 178      14.001 -14.262  10.713  1.00  1.27           H
ATOM   2498  N   SER A 179      14.004 -18.783   6.767  1.00  1.36           N
ATOM   2499  CA  SER A 179      14.846 -19.783   6.101  1.00  1.36           C
ATOM   2500  C   SER A 179      15.430 -19.375   4.745  1.00  1.36           C
ATOM   2501  O   SER A 179      14.688 -19.078   3.809  1.00  1.36           O
ATOM   2502  CB  SER A 179      14.022 -21.033   5.896  1.00  1.36           C
ATOM   2503  OG  SER A 179      14.739 -21.994   5.174  1.00  1.36           O
ATOM   2504  H   SER A 179      13.146 -18.466   6.308  1.00  1.36           H
ATOM   2505  HA  SER A 179      15.678 -20.012   6.764  1.00  1.36           H
ATOM   2506 1HB  SER A 179      13.724 -21.440   6.860  1.00  1.36           H
ATOM   2507 2HB  SER A 179      13.112 -20.769   5.356  1.00  1.36           H
ATOM   2508  HG  SER A 179      15.093 -21.529   4.405  1.00  1.36           H
ATOM   2509  N   ALA A 180      16.765 -19.349   4.676  1.00  1.51           N
ATOM   2510  CA  ALA A 180      17.555 -19.043   3.472  1.00  1.51           C
ATOM   2511  C   ALA A 180      18.029 -20.341   2.795  1.00  1.51           C
ATOM   2512  O   ALA A 180      19.164 -20.763   3.011  1.00  1.51           O
ATOM   2513  CB  ALA A 180      18.736 -18.155   3.830  1.00  1.51           C
ATOM   2514  H   ALA A 180      17.281 -19.590   5.524  1.00  1.51           H
ATOM   2515  HA  ALA A 180      16.919 -18.522   2.764  1.00  1.51           H
ATOM   2516 1HB  ALA A 180      19.296 -17.926   2.936  1.00  1.51           H
ATOM   2517 2HB  ALA A 180      18.376 -17.230   4.277  1.00  1.51           H
ATOM   2518 3HB  ALA A 180      19.380 -18.663   4.535  1.00  1.51           H
ATOM   2519  N   GLU A 181      17.146 -21.012   2.051  1.00  1.72           N
ATOM   2520  CA  GLU A 181      17.480 -22.316   1.475  1.00  1.72           C
ATOM   2521  C   GLU A 181      18.170 -22.185   0.137  1.00  1.72           C
ATOM   2522  O   GLU A 181      17.599 -21.654  -0.797  1.00  1.72           O
ATOM   2523  CB  GLU A 181      16.246 -23.208   1.300  1.00  1.72           C
ATOM   2524  CG  GLU A 181      16.569 -24.609   0.688  1.00  1.72           C
ATOM   2525  CD  GLU A 181      15.364 -25.521   0.567  1.00  1.72           C
ATOM   2526  OE1 GLU A 181      14.312 -25.151   1.030  1.00  1.72           O
ATOM   2527  OE2 GLU A 181      15.499 -26.587   0.005  1.00  1.72           O
ATOM   2528  H   GLU A 181      16.251 -20.577   1.836  1.00  1.72           H
ATOM   2529  HA  GLU A 181      18.140 -22.808   2.161  1.00  1.72           H
ATOM   2530 1HB  GLU A 181      15.772 -23.363   2.272  1.00  1.72           H
ATOM   2531 2HB  GLU A 181      15.523 -22.706   0.656  1.00  1.72           H
ATOM   2532 1HG  GLU A 181      16.977 -24.456  -0.312  1.00  1.72           H
ATOM   2533 2HG  GLU A 181      17.337 -25.101   1.268  1.00  1.72           H
ATOM   2534  N   VAL A 182      19.376 -22.707   0.019  1.00  2.02           N
ATOM   2535  CA  VAL A 182      20.105 -22.551  -1.230  1.00  2.02           C
ATOM   2536  C   VAL A 182      20.057 -23.820  -2.093  1.00  2.02           C
ATOM   2537  O   VAL A 182      20.571 -24.857  -1.682  1.00  2.02           O
ATOM   2538  CB  VAL A 182      21.550 -22.161  -0.931  1.00  2.02           C
ATOM   2539  CG1 VAL A 182      22.327 -22.046  -2.215  1.00  2.02           C
ATOM   2540  CG2 VAL A 182      21.544 -20.828  -0.166  1.00  2.02           C
ATOM   2541  H   VAL A 182      19.786 -23.174   0.830  1.00  2.02           H
ATOM   2542  HA  VAL A 182      19.656 -21.710  -1.741  1.00  2.02           H
ATOM   2543  HB  VAL A 182      22.022 -22.934  -0.321  1.00  2.02           H
ATOM   2544 1HG1 VAL A 182      23.340 -21.786  -1.975  1.00  2.02           H
ATOM   2545 2HG1 VAL A 182      22.307 -23.005  -2.737  1.00  2.02           H
ATOM   2546 3HG1 VAL A 182      21.891 -21.282  -2.846  1.00  2.02           H
ATOM   2547 1HG2 VAL A 182      22.551 -20.523   0.062  1.00  2.02           H
ATOM   2548 2HG2 VAL A 182      21.078 -20.088  -0.775  1.00  2.02           H
ATOM   2549 3HG2 VAL A 182      20.982 -20.941   0.766  1.00  2.02           H
ATOM   2550  N   PRO A 183      19.512 -23.773  -3.319  1.00  2.44           N
ATOM   2551  CA  PRO A 183      19.294 -24.925  -4.164  1.00  2.44           C
ATOM   2552  C   PRO A 183      20.573 -25.592  -4.631  1.00  2.44           C
ATOM   2553  O   PRO A 183      21.596 -24.938  -4.834  1.00  2.44           O
ATOM   2554  CB  PRO A 183      18.531 -24.339  -5.351  1.00  2.44           C
ATOM   2555  CG  PRO A 183      18.896 -22.878  -5.367  1.00  2.44           C
ATOM   2556  CD  PRO A 183      19.082 -22.511  -3.920  1.00  2.44           C
ATOM   2557  HA  PRO A 183      18.646 -25.623  -3.637  1.00  2.44           H
ATOM   2558 1HB  PRO A 183      18.837 -24.865  -6.275  1.00  2.44           H
ATOM   2559 2HB  PRO A 183      17.455 -24.508  -5.225  1.00  2.44           H
ATOM   2560 1HG  PRO A 183      19.806 -22.722  -5.961  1.00  2.44           H
ATOM   2561 2HG  PRO A 183      18.097 -22.292  -5.843  1.00  2.44           H
ATOM   2562 1HD  PRO A 183      19.849 -21.733  -3.867  1.00  2.44           H
ATOM   2563 2HD  PRO A 183      18.121 -22.199  -3.479  1.00  2.44           H
ATOM   2564  N   ALA A 184      20.490 -26.896  -4.837  1.00  2.98           N
ATOM   2565  CA  ALA A 184      21.579 -27.674  -5.393  1.00  2.98           C
ATOM   2566  C   ALA A 184      21.760 -27.271  -6.855  1.00  2.98           C
ATOM   2567  O   ALA A 184      20.772 -26.915  -7.497  1.00  2.98           O
ATOM   2568  CB  ALA A 184      21.269 -29.147  -5.262  1.00  2.98           C
ATOM   2569  H   ALA A 184      19.628 -27.372  -4.614  1.00  2.98           H
ATOM   2570  HA  ALA A 184      22.484 -27.439  -4.836  1.00  2.98           H
ATOM   2571 1HB  ALA A 184      22.072 -29.723  -5.674  1.00  2.98           H
ATOM   2572 2HB  ALA A 184      21.140 -29.395  -4.211  1.00  2.98           H
ATOM   2573 3HB  ALA A 184      20.353 -29.371  -5.800  1.00  2.98           H
ATOM   2574  N   PRO A 185      22.973 -27.317  -7.420  1.00  3.65           N
ATOM   2575  CA  PRO A 185      23.235 -26.989  -8.803  1.00  3.65           C
ATOM   2576  C   PRO A 185      22.677 -28.028  -9.751  1.00  3.65           C
ATOM   2577  O   PRO A 185      22.625 -29.226  -9.435  1.00  3.65           O
ATOM   2578  CB  PRO A 185      24.760 -26.970  -8.867  1.00  3.65           C
ATOM   2579  CG  PRO A 185      25.197 -27.902  -7.774  1.00  3.65           C
ATOM   2580  CD  PRO A 185      24.163 -27.739  -6.665  1.00  3.65           C
ATOM   2581  HA  PRO A 185      22.814 -25.998  -9.026  1.00  3.65           H
ATOM   2582 1HB  PRO A 185      25.090 -27.307  -9.862  1.00  3.65           H
ATOM   2583 2HB  PRO A 185      25.130 -25.945  -8.735  1.00  3.65           H
ATOM   2584 1HG  PRO A 185      25.257 -28.932  -8.153  1.00  3.65           H
ATOM   2585 2HG  PRO A 185      26.204 -27.630  -7.475  1.00  3.65           H
ATOM   2586 1HD  PRO A 185      24.016 -28.703  -6.176  1.00  3.65           H
ATOM   2587 2HD  PRO A 185      24.471 -26.968  -5.969  1.00  3.65           H
ATOM   2588  N   VAL A 186      22.362 -27.583 -10.959  1.00  4.42           N
ATOM   2589  CA  VAL A 186      21.953 -28.496 -12.007  1.00  4.42           C
ATOM   2590  C   VAL A 186      22.977 -28.476 -13.126  1.00  4.42           C
ATOM   2591  O   VAL A 186      23.247 -27.434 -13.727  1.00  4.42           O
ATOM   2592  CB  VAL A 186      20.569 -28.117 -12.551  1.00  4.42           C
ATOM   2593  CG1 VAL A 186      20.173 -29.073 -13.666  1.00  4.42           C
ATOM   2594  CG2 VAL A 186      19.558 -28.157 -11.410  1.00  4.42           C
ATOM   2595  H   VAL A 186      22.410 -26.594 -11.156  1.00  4.42           H
ATOM   2596  HA  VAL A 186      21.901 -29.506 -11.600  1.00  4.42           H
ATOM   2597  HB  VAL A 186      20.607 -27.112 -12.973  1.00  4.42           H
ATOM   2598 1HG1 VAL A 186      19.195 -28.795 -14.055  1.00  4.42           H
ATOM   2599 2HG1 VAL A 186      20.910 -29.022 -14.468  1.00  4.42           H
ATOM   2600 3HG1 VAL A 186      20.135 -30.089 -13.274  1.00  4.42           H
ATOM   2601 1HG2 VAL A 186      18.573 -27.885 -11.784  1.00  4.42           H
ATOM   2602 2HG2 VAL A 186      19.524 -29.165 -10.994  1.00  4.42           H
ATOM   2603 3HG2 VAL A 186      19.854 -27.455 -10.628  1.00  4.42           H
ATOM   2604  N   LYS A 187      23.557 -29.634 -13.379  1.00  5.28           N
ATOM   2605  CA  LYS A 187      24.593 -29.812 -14.386  1.00  5.28           C
ATOM   2606  C   LYS A 187      24.727 -31.285 -14.726  1.00  5.28           C
ATOM   2607  O   LYS A 187      24.272 -32.134 -13.959  1.00  5.28           O
ATOM   2608  CB  LYS A 187      25.910 -29.185 -13.907  1.00  5.28           C
ATOM   2609  CG  LYS A 187      26.491 -29.748 -12.602  1.00  5.28           C
ATOM   2610  CD  LYS A 187      27.769 -28.994 -12.222  1.00  5.28           C
ATOM   2611  CE  LYS A 187      28.400 -29.529 -10.948  1.00  5.28           C
ATOM   2612  NZ  LYS A 187      29.638 -28.777 -10.585  1.00  5.28           N
ATOM   2613  H   LYS A 187      23.270 -30.434 -12.836  1.00  5.28           H
ATOM   2614  HA  LYS A 187      24.286 -29.291 -15.293  1.00  5.28           H
ATOM   2615 1HB  LYS A 187      26.667 -29.321 -14.675  1.00  5.28           H
ATOM   2616 2HB  LYS A 187      25.776 -28.109 -13.774  1.00  5.28           H
ATOM   2617 1HG  LYS A 187      25.760 -29.618 -11.795  1.00  5.28           H
ATOM   2618 2HG  LYS A 187      26.703 -30.799 -12.695  1.00  5.28           H
ATOM   2619 1HD  LYS A 187      28.490 -29.083 -13.037  1.00  5.28           H
ATOM   2620 2HD  LYS A 187      27.536 -27.939 -12.080  1.00  5.28           H
ATOM   2621 1HE  LYS A 187      27.683 -29.452 -10.129  1.00  5.28           H
ATOM   2622 2HE  LYS A 187      28.656 -30.574 -11.096  1.00  5.28           H
ATOM   2623 1HZ  LYS A 187      30.029 -29.164  -9.735  1.00  5.28           H
ATOM   2624 2HZ  LYS A 187      30.312 -28.853 -11.331  1.00  5.28           H
ATOM   2625 3HZ  LYS A 187      29.407 -27.806 -10.436  1.00  5.28           H
ATOM   2626  N   LYS A 188      25.364 -31.592 -15.857  1.00  6.19           N
ATOM   2627  CA  LYS A 188      25.578 -32.982 -16.276  1.00  6.19           C
ATOM   2628  C   LYS A 188      27.031 -33.336 -16.642  1.00  6.19           C
ATOM   2629  O   LYS A 188      27.383 -33.294 -17.820  1.00  6.19           O
ATOM   2630  CB  LYS A 188      24.683 -33.330 -17.466  1.00  6.19           C
ATOM   2631  CG  LYS A 188      23.169 -33.252 -17.199  1.00  6.19           C
ATOM   2632  CD  LYS A 188      22.724 -34.347 -16.213  1.00  6.19           C
ATOM   2633  CE  LYS A 188      21.211 -34.341 -15.996  1.00  6.19           C
ATOM   2634  NZ  LYS A 188      20.783 -35.389 -15.009  1.00  6.19           N
ATOM   2635  H   LYS A 188      25.708 -30.848 -16.447  1.00  6.19           H
ATOM   2636  HA  LYS A 188      25.267 -33.628 -15.457  1.00  6.19           H
ATOM   2637 1HB  LYS A 188      24.910 -32.664 -18.300  1.00  6.19           H
ATOM   2638 2HB  LYS A 188      24.905 -34.347 -17.794  1.00  6.19           H
ATOM   2639 1HG  LYS A 188      22.906 -32.275 -16.795  1.00  6.19           H
ATOM   2640 2HG  LYS A 188      22.635 -33.389 -18.136  1.00  6.19           H
ATOM   2641 1HD  LYS A 188      23.028 -35.322 -16.591  1.00  6.19           H
ATOM   2642 2HD  LYS A 188      23.215 -34.192 -15.246  1.00  6.19           H
ATOM   2643 1HE  LYS A 188      20.908 -33.362 -15.625  1.00  6.19           H
ATOM   2644 2HE  LYS A 188      20.715 -34.528 -16.947  1.00  6.19           H
ATOM   2645 1HZ  LYS A 188      19.791 -35.368 -14.876  1.00  6.19           H
ATOM   2646 2HZ  LYS A 188      21.050 -36.308 -15.322  1.00  6.19           H
ATOM   2647 3HZ  LYS A 188      21.232 -35.229 -14.095  1.00  6.19           H
ATOM   2648  N   PRO A 189      27.899 -33.634 -15.659  1.00  7.11           N
ATOM   2649  CA  PRO A 189      29.293 -34.014 -15.822  1.00  7.11           C
ATOM   2650  C   PRO A 189      29.401 -35.215 -16.742  1.00  7.11           C
ATOM   2651  O   PRO A 189      28.543 -36.097 -16.719  1.00  7.11           O
ATOM   2652  CB  PRO A 189      29.702 -34.371 -14.392  1.00  7.11           C
ATOM   2653  CG  PRO A 189      28.794 -33.546 -13.524  1.00  7.11           C
ATOM   2654  CD  PRO A 189      27.488 -33.479 -14.264  1.00  7.11           C
ATOM   2655  HA  PRO A 189      29.868 -33.161 -16.208  1.00  7.11           H
ATOM   2656 1HB  PRO A 189      29.560 -35.458 -14.224  1.00  7.11           H
ATOM   2657 2HB  PRO A 189      30.765 -34.161 -14.237  1.00  7.11           H
ATOM   2658 1HG  PRO A 189      28.672 -34.034 -12.558  1.00  7.11           H
ATOM   2659 2HG  PRO A 189      29.231 -32.553 -13.335  1.00  7.11           H
ATOM   2660 1HD  PRO A 189      26.799 -34.241 -13.962  1.00  7.11           H
ATOM   2661 2HD  PRO A 189      27.087 -32.499 -14.093  1.00  7.11           H
ATOM   2662  N   THR A 190      30.461 -35.257 -17.537  1.00  8.02           N
ATOM   2663  CA  THR A 190      30.644 -36.338 -18.500  1.00  8.02           C
ATOM   2664  C   THR A 190      31.782 -37.297 -18.156  1.00  8.02           C
ATOM   2665  O   THR A 190      32.160 -38.130 -18.977  1.00  8.02           O
ATOM   2666  CB  THR A 190      30.873 -35.745 -19.898  1.00  8.02           C
ATOM   2667  OG1 THR A 190      32.050 -34.922 -19.888  1.00  8.02           O
ATOM   2668  CG2 THR A 190      29.680 -34.889 -20.291  1.00  8.02           C
ATOM   2669  H   THR A 190      31.139 -34.510 -17.504  1.00  8.02           H
ATOM   2670  HA  THR A 190      29.724 -36.921 -18.532  1.00  8.02           H
ATOM   2671  HB  THR A 190      31.003 -36.550 -20.619  1.00  8.02           H
ATOM   2672  HG1 THR A 190      32.821 -35.469 -19.714  1.00  8.02           H
ATOM   2673 1HG2 THR A 190      29.845 -34.472 -21.282  1.00  8.02           H
ATOM   2674 2HG2 THR A 190      28.777 -35.502 -20.300  1.00  8.02           H
ATOM   2675 3HG2 THR A 190      29.557 -34.080 -19.573  1.00  8.02           H
ATOM   2676  N   GLU A 191      32.350 -37.164 -16.964  1.00  8.85           N
ATOM   2677  CA  GLU A 191      33.460 -38.027 -16.568  1.00  8.85           C
ATOM   2678  C   GLU A 191      33.020 -39.503 -16.526  1.00  8.85           C
ATOM   2679  O   GLU A 191      32.076 -39.838 -15.805  1.00  8.85           O
ATOM   2680  CB  GLU A 191      33.977 -37.622 -15.183  1.00  8.85           C
ATOM   2681  CG  GLU A 191      35.201 -38.412 -14.699  1.00  8.85           C
ATOM   2682  CD  GLU A 191      35.683 -37.995 -13.325  1.00  8.85           C
ATOM   2683  OE1 GLU A 191      35.158 -37.047 -12.791  1.00  8.85           O
ATOM   2684  OE2 GLU A 191      36.575 -38.633 -12.810  1.00  8.85           O
ATOM   2685  H   GLU A 191      31.993 -36.466 -16.329  1.00  8.85           H
ATOM   2686  HA  GLU A 191      34.255 -37.876 -17.286  1.00  8.85           H
ATOM   2687 1HB  GLU A 191      34.242 -36.565 -15.192  1.00  8.85           H
ATOM   2688 2HB  GLU A 191      33.183 -37.754 -14.446  1.00  8.85           H
ATOM   2689 1HG  GLU A 191      34.954 -39.470 -14.682  1.00  8.85           H
ATOM   2690 2HG  GLU A 191      36.012 -38.270 -15.409  1.00  8.85           H
ATOM   2691  N   PRO A 192      33.718 -40.432 -17.203  1.00  9.57           N
ATOM   2692  CA  PRO A 192      33.395 -41.847 -17.260  1.00  9.57           C
ATOM   2693  C   PRO A 192      33.841 -42.585 -16.009  1.00  9.57           C
ATOM   2694  O   PRO A 192      34.697 -43.470 -16.069  1.00  9.57           O
ATOM   2695  CB  PRO A 192      34.176 -42.305 -18.489  1.00  9.57           C
ATOM   2696  CG  PRO A 192      35.398 -41.415 -18.500  1.00  9.57           C
ATOM   2697  CD  PRO A 192      34.899 -40.058 -18.008  1.00  9.57           C
ATOM   2698  HA  PRO A 192      32.312 -41.959 -17.413  1.00  9.57           H
ATOM   2699 1HB  PRO A 192      34.417 -43.374 -18.403  1.00  9.57           H
ATOM   2700 2HB  PRO A 192      33.554 -42.186 -19.390  1.00  9.57           H
ATOM   2701 1HG  PRO A 192      36.177 -41.838 -17.848  1.00  9.57           H
ATOM   2702 2HG  PRO A 192      35.822 -41.369 -19.514  1.00  9.57           H
ATOM   2703 1HD  PRO A 192      35.674 -39.594 -17.387  1.00  9.57           H
ATOM   2704 2HD  PRO A 192      34.600 -39.431 -18.866  1.00  9.57           H
ATOM   2705  N   LYS A 193      33.269 -42.208 -14.877  1.00 10.15           N
ATOM   2706  CA  LYS A 193      33.648 -42.804 -13.603  1.00 10.15           C
ATOM   2707  C   LYS A 193      32.462 -43.185 -12.740  1.00 10.15           C
ATOM   2708  O   LYS A 193      31.634 -42.345 -12.391  1.00 10.15           O
ATOM   2709  CB  LYS A 193      34.527 -41.834 -12.814  1.00 10.15           C
ATOM   2710  CG  LYS A 193      34.991 -42.370 -11.473  1.00 10.15           C
ATOM   2711  CD  LYS A 193      35.873 -41.379 -10.743  1.00 10.15           C
ATOM   2712  CE  LYS A 193      36.276 -41.920  -9.373  1.00 10.15           C
ATOM   2713  NZ  LYS A 193      37.135 -40.960  -8.622  1.00 10.15           N
ATOM   2714  H   LYS A 193      32.568 -41.469 -14.920  1.00 10.15           H
ATOM   2715  HA  LYS A 193      34.216 -43.712 -13.801  1.00 10.15           H
ATOM   2716 1HB  LYS A 193      35.415 -41.585 -13.399  1.00 10.15           H
ATOM   2717 2HB  LYS A 193      33.984 -40.903 -12.638  1.00 10.15           H
ATOM   2718 1HG  LYS A 193      34.122 -42.583 -10.850  1.00 10.15           H
ATOM   2719 2HG  LYS A 193      35.539 -43.297 -11.623  1.00 10.15           H
ATOM   2720 1HD  LYS A 193      36.766 -41.173 -11.338  1.00 10.15           H
ATOM   2721 2HD  LYS A 193      35.328 -40.441 -10.614  1.00 10.15           H
ATOM   2722 1HE  LYS A 193      35.372 -42.121  -8.790  1.00 10.15           H
ATOM   2723 2HE  LYS A 193      36.822 -42.853  -9.507  1.00 10.15           H
ATOM   2724 1HZ  LYS A 193      37.376 -41.358  -7.724  1.00 10.15           H
ATOM   2725 2HZ  LYS A 193      37.976 -40.777  -9.149  1.00 10.15           H
ATOM   2726 3HZ  LYS A 193      36.630 -40.097  -8.484  1.00 10.15           H
ATOM   2727  N   ALA A 194      32.390 -44.457 -12.365  1.00 10.56           N
ATOM   2728  CA  ALA A 194      31.332 -44.887 -11.468  1.00 10.56           C
ATOM   2729  C   ALA A 194      31.745 -44.517 -10.057  1.00 10.56           C
ATOM   2730  O   ALA A 194      32.921 -44.640  -9.714  1.00 10.56           O
ATOM   2731  CB  ALA A 194      31.084 -46.380 -11.579  1.00 10.56           C
ATOM   2732  H   ALA A 194      33.081 -45.118 -12.690  1.00 10.56           H
ATOM   2733  HA  ALA A 194      30.417 -44.348 -11.715  1.00 10.56           H
ATOM   2734 1HB  ALA A 194      30.290 -46.667 -10.889  1.00 10.56           H
ATOM   2735 2HB  ALA A 194      30.787 -46.626 -12.599  1.00 10.56           H
ATOM   2736 3HB  ALA A 194      31.995 -46.920 -11.327  1.00 10.56           H
ATOM   2737  N   GLN A 195      30.788 -44.126  -9.231  1.00 10.82           N
ATOM   2738  CA  GLN A 195      31.085 -43.813  -7.841  1.00 10.82           C
ATOM   2739  C   GLN A 195      29.966 -44.239  -6.912  1.00 10.82           C
ATOM   2740  O   GLN A 195      28.804 -43.883  -7.115  1.00 10.82           O
ATOM   2741  CB  GLN A 195      31.361 -42.312  -7.675  1.00 10.82           C
ATOM   2742  CG  GLN A 195      31.629 -41.860  -6.223  1.00 10.82           C
ATOM   2743  CD  GLN A 195      32.959 -42.364  -5.654  1.00 10.82           C
ATOM   2744  OE1 GLN A 195      34.030 -42.118  -6.237  1.00 10.82           O
ATOM   2745  NE2 GLN A 195      32.896 -43.062  -4.511  1.00 10.82           N
ATOM   2746  H   GLN A 195      29.841 -44.036  -9.570  1.00 10.82           H
ATOM   2747  HA  GLN A 195      31.981 -44.360  -7.550  1.00 10.82           H
ATOM   2748 1HB  GLN A 195      32.228 -42.037  -8.279  1.00 10.82           H
ATOM   2749 2HB  GLN A 195      30.510 -41.745  -8.048  1.00 10.82           H
ATOM   2750 1HG  GLN A 195      31.646 -40.773  -6.198  1.00 10.82           H
ATOM   2751 2HG  GLN A 195      30.826 -42.226  -5.582  1.00 10.82           H
ATOM   2752 1HE2 GLN A 195      33.732 -43.410  -4.088  1.00 10.82           H
ATOM   2753 2HE2 GLN A 195      31.984 -43.235  -4.057  1.00 10.82           H
ATOM   2754  N   THR A 196      30.329 -44.996  -5.889  1.00 10.98           N
ATOM   2755  CA  THR A 196      29.377 -45.427  -4.884  1.00 10.98           C
ATOM   2756  C   THR A 196      29.156 -44.300  -3.883  1.00 10.98           C
ATOM   2757  O   THR A 196      30.117 -43.681  -3.408  1.00 10.98           O
ATOM   2758  CB  THR A 196      29.875 -46.687  -4.153  1.00 10.98           C
ATOM   2759  OG1 THR A 196      30.039 -47.754  -5.099  1.00 10.98           O
ATOM   2760  CG2 THR A 196      28.879 -47.111  -3.076  1.00 10.98           C
ATOM   2761  H   THR A 196      31.298 -45.267  -5.802  1.00 10.98           H
ATOM   2762  HA  THR A 196      28.426 -45.650  -5.366  1.00 10.98           H
ATOM   2763  HB  THR A 196      30.836 -46.478  -3.687  1.00 10.98           H
ATOM   2764  HG1 THR A 196      30.327 -48.549  -4.638  1.00 10.98           H
ATOM   2765 1HG2 THR A 196      29.248 -48.002  -2.572  1.00 10.98           H
ATOM   2766 2HG2 THR A 196      28.759 -46.311  -2.345  1.00 10.98           H
ATOM   2767 3HG2 THR A 196      27.915 -47.326  -3.533  1.00 10.98           H
ATOM   2768  N   ALA A 197      27.894 -44.004  -3.595  1.00 11.07           N
ATOM   2769  CA  ALA A 197      27.557 -42.965  -2.633  1.00 11.07           C
ATOM   2770  C   ALA A 197      26.982 -43.586  -1.377  1.00 11.07           C
ATOM   2771  O   ALA A 197      26.313 -44.619  -1.441  1.00 11.07           O
ATOM   2772  CB  ALA A 197      26.564 -41.987  -3.231  1.00 11.07           C
ATOM   2773  H   ALA A 197      27.154 -44.528  -4.040  1.00 11.07           H
ATOM   2774  HA  ALA A 197      28.469 -42.431  -2.365  1.00 11.07           H
ATOM   2775 1HB  ALA A 197      26.335 -41.212  -2.497  1.00 11.07           H
ATOM   2776 2HB  ALA A 197      26.993 -41.531  -4.123  1.00 11.07           H
ATOM   2777 3HB  ALA A 197      25.650 -42.515  -3.496  1.00 11.07           H
ATOM   2778  N   SER A 198      27.210 -42.943  -0.240  1.00 11.15           N
ATOM   2779  CA  SER A 198      26.624 -43.398   1.011  1.00 11.15           C
ATOM   2780  C   SER A 198      25.271 -42.736   1.222  1.00 11.15           C
ATOM   2781  O   SER A 198      25.144 -41.515   1.105  1.00 11.15           O
ATOM   2782  CB  SER A 198      27.542 -43.076   2.172  1.00 11.15           C
ATOM   2783  OG  SER A 198      26.940 -43.403   3.395  1.00 11.15           O
ATOM   2784  H   SER A 198      27.788 -42.116  -0.246  1.00 11.15           H
ATOM   2785  HA  SER A 198      26.478 -44.478   0.961  1.00 11.15           H
ATOM   2786 1HB  SER A 198      28.477 -43.623   2.064  1.00 11.15           H
ATOM   2787 2HB  SER A 198      27.779 -42.013   2.157  1.00 11.15           H
ATOM   2788  HG  SER A 198      26.057 -42.990   3.385  1.00 11.15           H
ATOM   2789  N   GLU A 199      24.254 -43.534   1.513  1.00 11.23           N
ATOM   2790  CA  GLU A 199      22.934 -42.976   1.770  1.00 11.23           C
ATOM   2791  C   GLU A 199      23.010 -42.045   2.975  1.00 11.23           C
ATOM   2792  O   GLU A 199      23.607 -42.403   3.992  1.00 11.23           O
ATOM   2793  CB  GLU A 199      21.903 -44.088   1.999  1.00 11.23           C
ATOM   2794  CG  GLU A 199      20.462 -43.594   2.162  1.00 11.23           C
ATOM   2795  CD  GLU A 199      19.457 -44.717   2.307  1.00 11.23           C
ATOM   2796  OE1 GLU A 199      19.860 -45.856   2.324  1.00 11.23           O
ATOM   2797  OE2 GLU A 199      18.285 -44.431   2.396  1.00 11.23           O
ATOM   2798  H   GLU A 199      24.404 -44.532   1.570  1.00 11.23           H
ATOM   2799  HA  GLU A 199      22.625 -42.390   0.904  1.00 11.23           H
ATOM   2800 1HB  GLU A 199      21.924 -44.780   1.157  1.00 11.23           H
ATOM   2801 2HB  GLU A 199      22.167 -44.650   2.894  1.00 11.23           H
ATOM   2802 1HG  GLU A 199      20.404 -42.959   3.048  1.00 11.23           H
ATOM   2803 2HG  GLU A 199      20.199 -42.983   1.299  1.00 11.23           H
ATOM   2804  N   THR A 200      22.408 -40.865   2.858  1.00 11.31           N
ATOM   2805  CA  THR A 200      22.393 -39.891   3.941  1.00 11.31           C
ATOM   2806  C   THR A 200      20.976 -39.766   4.499  1.00 11.31           C
ATOM   2807  O   THR A 200      20.020 -39.590   3.746  1.00 11.31           O
ATOM   2808  CB  THR A 200      22.939 -38.530   3.449  1.00 11.31           C
ATOM   2809  OG1 THR A 200      24.301 -38.690   3.015  1.00 11.31           O
ATOM   2810  CG2 THR A 200      22.895 -37.487   4.546  1.00 11.31           C
ATOM   2811  H   THR A 200      21.948 -40.640   1.988  1.00 11.31           H
ATOM   2812  HA  THR A 200      23.040 -40.246   4.743  1.00 11.31           H
ATOM   2813  HB  THR A 200      22.340 -38.187   2.607  1.00 11.31           H
ATOM   2814  HG1 THR A 200      24.352 -39.345   2.302  1.00 11.31           H
ATOM   2815 1HG2 THR A 200      23.290 -36.545   4.166  1.00 11.31           H
ATOM   2816 2HG2 THR A 200      21.887 -37.344   4.856  1.00 11.31           H
ATOM   2817 3HG2 THR A 200      23.497 -37.816   5.390  1.00 11.31           H
ATOM   2818  N   SER A 201      20.854 -39.865   5.828  1.00 11.39           N
ATOM   2819  CA  SER A 201      19.563 -39.826   6.531  1.00 11.39           C
ATOM   2820  C   SER A 201      18.831 -38.480   6.512  1.00 11.39           C
ATOM   2821  O   SER A 201      17.640 -38.415   6.808  1.00 11.39           O
ATOM   2822  CB  SER A 201      19.766 -40.254   7.971  1.00 11.39           C
ATOM   2823  OG  SER A 201      20.540 -39.316   8.675  1.00 11.39           O
ATOM   2824  H   SER A 201      21.694 -40.001   6.372  1.00 11.39           H
ATOM   2825  HA  SER A 201      18.911 -40.559   6.051  1.00 11.39           H
ATOM   2826 1HB  SER A 201      18.795 -40.362   8.454  1.00 11.39           H
ATOM   2827 2HB  SER A 201      20.255 -41.227   7.996  1.00 11.39           H
ATOM   2828  HG  SER A 201      20.618 -39.660   9.571  1.00 11.39           H
ATOM   2829  N   GLY A 202      19.539 -37.405   6.195  1.00 11.47           N
ATOM   2830  CA  GLY A 202      18.927 -36.084   6.153  1.00 11.47           C
ATOM   2831  C   GLY A 202      18.703 -35.467   7.533  1.00 11.47           C
ATOM   2832  O   GLY A 202      17.860 -34.582   7.687  1.00 11.47           O
ATOM   2833  H   GLY A 202      20.511 -37.522   5.971  1.00 11.47           H
ATOM   2834 1HA  GLY A 202      19.558 -35.420   5.560  1.00 11.47           H
ATOM   2835 2HA  GLY A 202      17.974 -36.152   5.631  1.00 11.47           H
ATOM   2836  N   SER A 203      19.492 -35.876   8.535  1.00 11.56           N
ATOM   2837  CA  SER A 203      19.329 -35.362   9.901  1.00 11.56           C
ATOM   2838  C   SER A 203      19.513 -33.843   9.994  1.00 11.56           C
ATOM   2839  O   SER A 203      18.995 -33.201  10.907  1.00 11.56           O
ATOM   2840  CB  SER A 203      20.313 -36.046  10.831  1.00 11.56           C
ATOM   2841  OG  SER A 203      21.636 -35.693  10.519  1.00 11.56           O
ATOM   2842  H   SER A 203      20.181 -36.594   8.354  1.00 11.56           H
ATOM   2843  HA  SER A 203      18.317 -35.602  10.233  1.00 11.56           H
ATOM   2844 1HB  SER A 203      20.092 -35.766  11.861  1.00 11.56           H
ATOM   2845 2HB  SER A 203      20.192 -37.126  10.752  1.00 11.56           H
ATOM   2846  HG  SER A 203      22.191 -36.157  11.153  1.00 11.56           H
ATOM   2847  N   SER A 204      20.196 -33.256   9.015  1.00 11.61           N
ATOM   2848  CA  SER A 204      20.419 -31.818   8.957  1.00 11.61           C
ATOM   2849  C   SER A 204      19.107 -31.037   8.782  1.00 11.61           C
ATOM   2850  O   SER A 204      19.060 -29.834   9.035  1.00 11.61           O
ATOM   2851  CB  SER A 204      21.363 -31.493   7.818  1.00 11.61           C
ATOM   2852  OG  SER A 204      20.767 -31.782   6.581  1.00 11.61           O
ATOM   2853  H   SER A 204      20.590 -33.845   8.300  1.00 11.61           H
ATOM   2854  HA  SER A 204      20.880 -31.506   9.895  1.00 11.61           H
ATOM   2855 1HB  SER A 204      21.629 -30.434   7.859  1.00 11.61           H
ATOM   2856 2HB  SER A 204      22.283 -32.065   7.928  1.00 11.61           H
ATOM   2857  HG  SER A 204      19.921 -31.321   6.587  1.00 11.61           H
ATOM   2858  N   SER A 205      18.043 -31.728   8.343  1.00 11.60           N
ATOM   2859  CA  SER A 205      16.727 -31.130   8.130  1.00 11.60           C
ATOM   2860  C   SER A 205      15.829 -31.257   9.369  1.00 11.60           C
ATOM   2861  O   SER A 205      14.639 -30.931   9.309  1.00 11.60           O
ATOM   2862  CB  SER A 205      16.034 -31.755   6.928  1.00 11.60           C
ATOM   2863  OG  SER A 205      15.721 -33.109   7.143  1.00 11.60           O
ATOM   2864  H   SER A 205      18.138 -32.726   8.159  1.00 11.60           H
ATOM   2865  HA  SER A 205      16.865 -30.068   7.927  1.00 11.60           H
ATOM   2866 1HB  SER A 205      15.123 -31.202   6.711  1.00 11.60           H
ATOM   2867 2HB  SER A 205      16.684 -31.668   6.060  1.00 11.60           H
ATOM   2868  HG  SER A 205      16.560 -33.560   7.373  1.00 11.60           H
ATOM   2869  N   SER A 206      16.390 -31.771  10.470  1.00 11.52           N
ATOM   2870  CA  SER A 206      15.657 -31.977  11.711  1.00 11.52           C
ATOM   2871  C   SER A 206      15.421 -30.640  12.432  1.00 11.52           C
ATOM   2872  O   SER A 206      15.538 -29.570  11.837  1.00 11.52           O
ATOM   2873  CB  SER A 206      16.411 -32.972  12.596  1.00 11.52           C
ATOM   2874  OG  SER A 206      15.713 -33.247  13.792  1.00 11.52           O
ATOM   2875  H   SER A 206      17.371 -32.045  10.458  1.00 11.52           H
ATOM   2876  HA  SER A 206      14.685 -32.407  11.467  1.00 11.52           H
ATOM   2877 1HB  SER A 206      16.575 -33.896  12.041  1.00 11.52           H
ATOM   2878 2HB  SER A 206      17.391 -32.560  12.835  1.00 11.52           H
ATOM   2879  HG  SER A 206      16.249 -33.900  14.257  1.00 11.52           H
ATOM   2880  N   SER A 207      15.013 -30.718  13.700  1.00 11.33           N
ATOM   2881  CA  SER A 207      14.594 -29.565  14.506  1.00 11.33           C
ATOM   2882  C   SER A 207      13.419 -28.824  13.862  1.00 11.33           C
ATOM   2883  O   SER A 207      13.371 -27.598  13.871  1.00 11.33           O
ATOM   2884  CB  SER A 207      15.738 -28.570  14.708  1.00 11.33           C
ATOM   2885  OG  SER A 207      16.836 -29.152  15.373  1.00 11.33           O
ATOM   2886  H   SER A 207      14.997 -31.641  14.097  1.00 11.33           H
ATOM   2887  HA  SER A 207      14.273 -29.930  15.484  1.00 11.33           H
ATOM   2888 1HB  SER A 207      16.060 -28.157  13.757  1.00 11.33           H
ATOM   2889 2HB  SER A 207      15.363 -27.737  15.300  1.00 11.33           H
ATOM   2890  HG  SER A 207      16.450 -29.750  16.030  1.00 11.33           H
ATOM   2891  N   GLY A 208      12.439 -29.581  13.355  1.00 11.03           N
ATOM   2892  CA  GLY A 208      11.252 -29.014  12.706  1.00 11.03           C
ATOM   2893  C   GLY A 208      10.132 -28.597  13.664  1.00 11.03           C
ATOM   2894  O   GLY A 208       9.109 -28.065  13.243  1.00 11.03           O
ATOM   2895  H   GLY A 208      12.544 -30.583  13.388  1.00 11.03           H
ATOM   2896 1HA  GLY A 208      11.556 -28.145  12.120  1.00 11.03           H
ATOM   2897 2HA  GLY A 208      10.861 -29.739  11.994  1.00 11.03           H
ATOM   2898  N   ASN A 209      10.309 -28.813  14.961  1.00 10.64           N
ATOM   2899  CA  ASN A 209       9.267 -28.451  15.921  1.00 10.64           C
ATOM   2900  C   ASN A 209       9.426 -26.983  16.304  1.00 10.64           C
ATOM   2901  O   ASN A 209       9.781 -26.651  17.435  1.00 10.64           O
ATOM   2902  CB  ASN A 209       9.321 -29.354  17.138  1.00 10.64           C
ATOM   2903  CG  ASN A 209       8.990 -30.786  16.796  1.00 10.64           C
ATOM   2904  OD1 ASN A 209       8.074 -31.056  16.011  1.00 10.64           O
ATOM   2905  ND2 ASN A 209       9.719 -31.708  17.371  1.00 10.64           N
ATOM   2906  H   ASN A 209      11.166 -29.232  15.280  1.00 10.64           H
ATOM   2907  HA  ASN A 209       8.291 -28.562  15.446  1.00 10.64           H
ATOM   2908 1HB  ASN A 209      10.318 -29.314  17.578  1.00 10.64           H
ATOM   2909 2HB  ASN A 209       8.616 -28.997  17.888  1.00 10.64           H
ATOM   2910 1HD2 ASN A 209       9.542 -32.676  17.182  1.00 10.64           H
ATOM   2911 2HD2 ASN A 209      10.449 -31.450  18.003  1.00 10.64           H
ATOM   2912  N   ASP A 210       9.174 -26.114  15.331  1.00 10.23           N
ATOM   2913  CA  ASP A 210       9.430 -24.681  15.460  1.00 10.23           C
ATOM   2914  C   ASP A 210       8.188 -23.796  15.436  1.00 10.23           C
ATOM   2915  O   ASP A 210       8.259 -22.653  15.015  1.00 10.23           O
ATOM   2916  CB  ASP A 210      10.424 -24.220  14.380  1.00 10.23           C
ATOM   2917  CG  ASP A 210       9.946 -24.372  12.900  1.00 10.23           C
ATOM   2918  OD1 ASP A 210       8.892 -24.908  12.665  1.00 10.23           O
ATOM   2919  OD2 ASP A 210      10.675 -23.945  12.024  1.00 10.23           O
ATOM   2920  H   ASP A 210       8.864 -26.510  14.443  1.00 10.23           H
ATOM   2921  HA  ASP A 210       9.914 -24.519  16.422  1.00 10.23           H
ATOM   2922 1HB  ASP A 210      10.668 -23.184  14.555  1.00 10.23           H
ATOM   2923 2HB  ASP A 210      11.352 -24.784  14.491  1.00 10.23           H
ATOM   2924  N   SER A 211       7.041 -24.308  15.858  1.00  9.85           N
ATOM   2925  CA  SER A 211       5.843 -23.470  15.855  1.00  9.85           C
ATOM   2926  C   SER A 211       6.064 -22.226  16.721  1.00  9.85           C
ATOM   2927  O   SER A 211       6.633 -22.319  17.810  1.00  9.85           O
ATOM   2928  CB  SER A 211       4.653 -24.256  16.367  1.00  9.85           C
ATOM   2929  OG  SER A 211       3.515 -23.449  16.438  1.00  9.85           O
ATOM   2930  H   SER A 211       7.012 -25.261  16.186  1.00  9.85           H
ATOM   2931  HA  SER A 211       5.645 -23.149  14.833  1.00  9.85           H
ATOM   2932 1HB  SER A 211       4.464 -25.104  15.711  1.00  9.85           H
ATOM   2933 2HB  SER A 211       4.884 -24.651  17.356  1.00  9.85           H
ATOM   2934  HG  SER A 211       3.781 -22.667  16.936  1.00  9.85           H
ATOM   2935  N   VAL A 212       5.602 -21.067  16.243  1.00  9.57           N
ATOM   2936  CA  VAL A 212       5.765 -19.814  16.986  1.00  9.57           C
ATOM   2937  C   VAL A 212       4.433 -19.143  17.292  1.00  9.57           C
ATOM   2938  O   VAL A 212       3.636 -18.894  16.385  1.00  9.57           O
ATOM   2939  CB  VAL A 212       6.630 -18.821  16.176  1.00  9.57           C
ATOM   2940  CG1 VAL A 212       6.784 -17.512  16.937  1.00  9.57           C
ATOM   2941  CG2 VAL A 212       7.965 -19.429  15.889  1.00  9.57           C
ATOM   2942  H   VAL A 212       5.148 -21.055  15.342  1.00  9.57           H
ATOM   2943  HA  VAL A 212       6.270 -20.031  17.928  1.00  9.57           H
ATOM   2944  HB  VAL A 212       6.130 -18.593  15.235  1.00  9.57           H
ATOM   2945 1HG1 VAL A 212       7.382 -16.820  16.349  1.00  9.57           H
ATOM   2946 2HG1 VAL A 212       5.802 -17.074  17.120  1.00  9.57           H
ATOM   2947 3HG1 VAL A 212       7.276 -17.700  17.889  1.00  9.57           H
ATOM   2948 1HG2 VAL A 212       8.553 -18.738  15.312  1.00  9.57           H
ATOM   2949 2HG2 VAL A 212       8.479 -19.662  16.815  1.00  9.57           H
ATOM   2950 3HG2 VAL A 212       7.828 -20.329  15.323  1.00  9.57           H
ATOM   2951  N   SER A 213       4.198 -18.853  18.570  1.00  9.37           N
ATOM   2952  CA  SER A 213       2.982 -18.171  18.996  1.00  9.37           C
ATOM   2953  C   SER A 213       3.255 -16.688  19.218  1.00  9.37           C
ATOM   2954  O   SER A 213       4.405 -16.288  19.405  1.00  9.37           O
ATOM   2955  CB  SER A 213       2.452 -18.804  20.270  1.00  9.37           C
ATOM   2956  OG  SER A 213       3.358 -18.639  21.331  1.00  9.37           O
ATOM   2957  H   SER A 213       4.893 -19.101  19.259  1.00  9.37           H
ATOM   2958  HA  SER A 213       2.228 -18.269  18.214  1.00  9.37           H
ATOM   2959 1HB  SER A 213       1.498 -18.347  20.531  1.00  9.37           H
ATOM   2960 2HB  SER A 213       2.272 -19.865  20.104  1.00  9.37           H
ATOM   2961  HG  SER A 213       2.918 -18.987  22.112  1.00  9.37           H
ATOM   2962  N   SER A 214       2.201 -15.879  19.243  1.00  9.20           N
ATOM   2963  CA  SER A 214       2.350 -14.459  19.537  1.00  9.20           C
ATOM   2964  C   SER A 214       1.167 -13.904  20.339  1.00  9.20           C
ATOM   2965  O   SER A 214       0.449 -13.032  19.850  1.00  9.20           O
ATOM   2966  CB  SER A 214       2.506 -13.683  18.246  1.00  9.20           C
ATOM   2967  OG  SER A 214       1.441 -13.933  17.372  1.00  9.20           O
ATOM   2968  H   SER A 214       1.282 -16.258  19.065  1.00  9.20           H
ATOM   2969  HA  SER A 214       3.262 -14.321  20.114  1.00  9.20           H
ATOM   2970 1HB  SER A 214       2.555 -12.617  18.468  1.00  9.20           H
ATOM   2971 2HB  SER A 214       3.447 -13.962  17.768  1.00  9.20           H
ATOM   2972  HG  SER A 214       1.608 -13.394  16.593  1.00  9.20           H
ATOM   2973  N   PRO A 215       0.960 -14.333  21.598  1.00  9.02           N
ATOM   2974  CA  PRO A 215      -0.212 -14.038  22.413  1.00  9.02           C
ATOM   2975  C   PRO A 215      -0.190 -12.634  23.010  1.00  9.02           C
ATOM   2976  O   PRO A 215      -0.223 -12.465  24.228  1.00  9.02           O
ATOM   2977  CB  PRO A 215      -0.097 -15.097  23.512  1.00  9.02           C
ATOM   2978  CG  PRO A 215       1.402 -15.280  23.688  1.00  9.02           C
ATOM   2979  CD  PRO A 215       1.980 -15.155  22.285  1.00  9.02           C
ATOM   2980  HA  PRO A 215      -1.119 -14.190  21.810  1.00  9.02           H
ATOM   2981 1HB  PRO A 215      -0.595 -14.744  24.429  1.00  9.02           H
ATOM   2982 2HB  PRO A 215      -0.609 -16.019  23.202  1.00  9.02           H
ATOM   2983 1HG  PRO A 215       1.798 -14.514  24.373  1.00  9.02           H
ATOM   2984 2HG  PRO A 215       1.613 -16.256  24.149  1.00  9.02           H
ATOM   2985 1HD  PRO A 215       2.946 -14.636  22.325  1.00  9.02           H
ATOM   2986 2HD  PRO A 215       2.062 -16.149  21.850  1.00  9.02           H
ATOM   2987  N   SER A 216      -0.152 -11.628  22.142  1.00  8.78           N
ATOM   2988  CA  SER A 216      -0.101 -10.229  22.564  1.00  8.78           C
ATOM   2989  C   SER A 216      -1.466  -9.656  22.938  1.00  8.78           C
ATOM   2990  O   SER A 216      -1.553  -8.582  23.535  1.00  8.78           O
ATOM   2991  CB  SER A 216       0.495  -9.384  21.460  1.00  8.78           C
ATOM   2992  OG  SER A 216      -0.370  -9.324  20.356  1.00  8.78           O
ATOM   2993  H   SER A 216      -0.130 -11.858  21.150  1.00  8.78           H
ATOM   2994  HA  SER A 216       0.545 -10.165  23.441  1.00  8.78           H
ATOM   2995 1HB  SER A 216       0.681  -8.380  21.834  1.00  8.78           H
ATOM   2996 2HB  SER A 216       1.450  -9.806  21.154  1.00  8.78           H
ATOM   2997  HG  SER A 216      -1.223  -9.002  20.699  1.00  8.78           H
ATOM   2998  N   SER A 217      -2.529 -10.376  22.591  1.00  8.44           N
ATOM   2999  CA  SER A 217      -3.892  -9.916  22.826  1.00  8.44           C
ATOM   3000  C   SER A 217      -4.067  -8.489  22.323  1.00  8.44           C
ATOM   3001  O   SER A 217      -3.529  -8.120  21.277  1.00  8.44           O
ATOM   3002  CB  SER A 217      -4.224  -9.985  24.309  1.00  8.44           C
ATOM   3003  OG  SER A 217      -5.580  -9.696  24.537  1.00  8.44           O
ATOM   3004  H   SER A 217      -2.374 -11.260  22.131  1.00  8.44           H
ATOM   3005  HA  SER A 217      -4.579 -10.561  22.277  1.00  8.44           H
ATOM   3006 1HB  SER A 217      -3.991 -10.979  24.688  1.00  8.44           H
ATOM   3007 2HB  SER A 217      -3.606  -9.278  24.860  1.00  8.44           H
ATOM   3008  HG  SER A 217      -6.071 -10.463  24.219  1.00  8.44           H
ATOM   3009  N   SER A 218      -4.831  -7.702  23.074  1.00  7.96           N
ATOM   3010  CA  SER A 218      -5.078  -6.300  22.753  1.00  7.96           C
ATOM   3011  C   SER A 218      -4.960  -5.420  23.998  1.00  7.96           C
ATOM   3012  O   SER A 218      -5.451  -4.292  24.025  1.00  7.96           O
ATOM   3013  CB  SER A 218      -6.444  -6.134  22.112  1.00  7.96           C
ATOM   3014  OG  SER A 218      -7.468  -6.554  22.972  1.00  7.96           O
ATOM   3015  H   SER A 218      -5.261  -8.104  23.901  1.00  7.96           H
ATOM   3016  HA  SER A 218      -4.321  -5.972  22.040  1.00  7.96           H
ATOM   3017 1HB  SER A 218      -6.593  -5.088  21.850  1.00  7.96           H
ATOM   3018 2HB  SER A 218      -6.482  -6.710  21.188  1.00  7.96           H
ATOM   3019  HG  SER A 218      -7.387  -6.015  23.762  1.00  7.96           H
ATOM   3020  N   ARG A 219      -4.355  -5.964  25.047  1.00  7.39           N
ATOM   3021  CA  ARG A 219      -4.217  -5.267  26.325  1.00  7.39           C
ATOM   3022  C   ARG A 219      -3.379  -3.994  26.238  1.00  7.39           C
ATOM   3023  O   ARG A 219      -2.294  -3.975  25.652  1.00  7.39           O
ATOM   3024  CB  ARG A 219      -3.617  -6.190  27.377  1.00  7.39           C
ATOM   3025  CG  ARG A 219      -3.597  -5.613  28.793  1.00  7.39           C
ATOM   3026  CD  ARG A 219      -3.274  -6.646  29.827  1.00  7.39           C
ATOM   3027  NE  ARG A 219      -1.913  -7.142  29.710  1.00  7.39           N
ATOM   3028  CZ  ARG A 219      -1.399  -8.156  30.432  1.00  7.39           C
ATOM   3029  NH1 ARG A 219      -2.139  -8.777  31.331  1.00  7.39           N
ATOM   3030  NH2 ARG A 219      -0.147  -8.522  30.236  1.00  7.39           N
ATOM   3031  H   ARG A 219      -3.959  -6.888  24.942  1.00  7.39           H
ATOM   3032  HA  ARG A 219      -5.217  -4.987  26.661  1.00  7.39           H
ATOM   3033 1HB  ARG A 219      -4.175  -7.125  27.403  1.00  7.39           H
ATOM   3034 2HB  ARG A 219      -2.588  -6.430  27.103  1.00  7.39           H
ATOM   3035 1HG  ARG A 219      -2.832  -4.834  28.851  1.00  7.39           H
ATOM   3036 2HG  ARG A 219      -4.570  -5.182  29.027  1.00  7.39           H
ATOM   3037 1HD  ARG A 219      -3.392  -6.212  30.819  1.00  7.39           H
ATOM   3038 2HD  ARG A 219      -3.954  -7.490  29.719  1.00  7.39           H
ATOM   3039  HE  ARG A 219      -1.301  -6.698  29.029  1.00  7.39           H
ATOM   3040 1HH1 ARG A 219      -3.097  -8.493  31.480  1.00  7.39           H
ATOM   3041 2HH1 ARG A 219      -1.748  -9.535  31.870  1.00  7.39           H
ATOM   3042 1HH2 ARG A 219       0.425  -8.030  29.527  1.00  7.39           H
ATOM   3043 2HH2 ARG A 219       0.252  -9.277  30.768  1.00  7.39           H
ATOM   3044  N   ALA A 220      -3.854  -2.928  26.876  1.00  6.75           N
ATOM   3045  CA  ALA A 220      -3.135  -1.656  26.878  1.00  6.75           C
ATOM   3046  C   ALA A 220      -1.975  -1.675  27.866  1.00  6.75           C
ATOM   3047  O   ALA A 220      -2.027  -1.043  28.921  1.00  6.75           O
ATOM   3048  CB  ALA A 220      -4.081  -0.519  27.220  1.00  6.75           C
ATOM   3049  H   ALA A 220      -4.745  -2.991  27.345  1.00  6.75           H
ATOM   3050  HA  ALA A 220      -2.727  -1.496  25.880  1.00  6.75           H
ATOM   3051 1HB  ALA A 220      -3.534   0.424  27.193  1.00  6.75           H
ATOM   3052 2HB  ALA A 220      -4.894  -0.490  26.494  1.00  6.75           H
ATOM   3053 3HB  ALA A 220      -4.489  -0.673  28.218  1.00  6.75           H
ATOM   3054  N   GLU A 221      -0.939  -2.421  27.519  1.00  6.10           N
ATOM   3055  CA  GLU A 221       0.219  -2.574  28.386  1.00  6.10           C
ATOM   3056  C   GLU A 221       1.000  -1.257  28.452  1.00  6.10           C
ATOM   3057  O   GLU A 221       1.050  -0.529  27.459  1.00  6.10           O
ATOM   3058  CB  GLU A 221       1.129  -3.697  27.873  1.00  6.10           C
ATOM   3059  CG  GLU A 221       0.541  -5.096  27.980  1.00  6.10           C
ATOM   3060  CD  GLU A 221       1.508  -6.172  27.524  1.00  6.10           C
ATOM   3061  OE1 GLU A 221       2.272  -5.918  26.623  1.00  6.10           O
ATOM   3062  OE2 GLU A 221       1.488  -7.249  28.088  1.00  6.10           O
ATOM   3063  H   GLU A 221      -1.006  -2.920  26.631  1.00  6.10           H
ATOM   3064  HA  GLU A 221      -0.153  -2.846  29.369  1.00  6.10           H
ATOM   3065 1HB  GLU A 221       1.353  -3.520  26.822  1.00  6.10           H
ATOM   3066 2HB  GLU A 221       2.077  -3.684  28.407  1.00  6.10           H
ATOM   3067 1HG  GLU A 221       0.266  -5.278  29.017  1.00  6.10           H
ATOM   3068 2HG  GLU A 221      -0.366  -5.143  27.376  1.00  6.10           H
ATOM   3069  N   PRO A 222       1.612  -0.920  29.601  1.00  5.45           N
ATOM   3070  CA  PRO A 222       2.429   0.262  29.803  1.00  5.45           C
ATOM   3071  C   PRO A 222       3.752   0.162  29.066  1.00  5.45           C
ATOM   3072  O   PRO A 222       4.299  -0.927  28.879  1.00  5.45           O
ATOM   3073  CB  PRO A 222       2.646   0.267  31.321  1.00  5.45           C
ATOM   3074  CG  PRO A 222       2.527  -1.186  31.733  1.00  5.45           C
ATOM   3075  CD  PRO A 222       1.482  -1.775  30.800  1.00  5.45           C
ATOM   3076  HA  PRO A 222       1.869   1.149  29.480  1.00  5.45           H
ATOM   3077 1HB  PRO A 222       3.638   0.691  31.550  1.00  5.45           H
ATOM   3078 2HB  PRO A 222       1.899   0.913  31.805  1.00  5.45           H
ATOM   3079 1HG  PRO A 222       3.504  -1.683  31.640  1.00  5.45           H
ATOM   3080 2HG  PRO A 222       2.236  -1.256  32.792  1.00  5.45           H
ATOM   3081 1HD  PRO A 222       1.751  -2.818  30.587  1.00  5.45           H
ATOM   3082 2HD  PRO A 222       0.476  -1.676  31.239  1.00  5.45           H
ATOM   3083  N   ALA A 223       4.330   1.312  28.734  1.00  4.79           N
ATOM   3084  CA  ALA A 223       5.639   1.339  28.081  1.00  4.79           C
ATOM   3085  C   ALA A 223       6.751   1.114  29.097  1.00  4.79           C
ATOM   3086  O   ALA A 223       7.497   2.027  29.446  1.00  4.79           O
ATOM   3087  CB  ALA A 223       5.847   2.659  27.363  1.00  4.79           C
ATOM   3088  H   ALA A 223       3.850   2.181  28.914  1.00  4.79           H
ATOM   3089  HA  ALA A 223       5.678   0.530  27.353  1.00  4.79           H
ATOM   3090 1HB  ALA A 223       6.819   2.653  26.861  1.00  4.79           H
ATOM   3091 2HB  ALA A 223       5.063   2.799  26.616  1.00  4.79           H
ATOM   3092 3HB  ALA A 223       5.816   3.475  28.080  1.00  4.79           H
ATOM   3093  N   ALA A 224       6.827  -0.111  29.585  1.00  4.11           N
ATOM   3094  CA  ALA A 224       7.793  -0.493  30.596  1.00  4.11           C
ATOM   3095  C   ALA A 224       9.189  -0.299  30.068  1.00  4.11           C
ATOM   3096  O   ALA A 224       9.440  -0.502  28.895  1.00  4.11           O
ATOM   3097  CB  ALA A 224       7.609  -1.945  30.995  1.00  4.11           C
ATOM   3098  H   ALA A 224       6.142  -0.784  29.243  1.00  4.11           H
ATOM   3099  HA  ALA A 224       7.654   0.151  31.466  1.00  4.11           H
ATOM   3100 1HB  ALA A 224       8.338  -2.207  31.758  1.00  4.11           H
ATOM   3101 2HB  ALA A 224       6.601  -2.087  31.384  1.00  4.11           H
ATOM   3102 3HB  ALA A 224       7.755  -2.580  30.119  1.00  4.11           H
ATOM   3103  N   ALA A 225      10.125   0.062  30.929  1.00  3.45           N
ATOM   3104  CA  ALA A 225      11.510   0.170  30.480  1.00  3.45           C
ATOM   3105  C   ALA A 225      12.038  -1.170  29.962  1.00  3.45           C
ATOM   3106  O   ALA A 225      12.821  -1.233  29.016  1.00  3.45           O
ATOM   3107  CB  ALA A 225      12.392   0.652  31.616  1.00  3.45           C
ATOM   3108  H   ALA A 225       9.886   0.259  31.889  1.00  3.45           H
ATOM   3109  HA  ALA A 225      11.545   0.890  29.662  1.00  3.45           H
ATOM   3110 1HB  ALA A 225      13.419   0.750  31.261  1.00  3.45           H
ATOM   3111 2HB  ALA A 225      12.035   1.619  31.968  1.00  3.45           H
ATOM   3112 3HB  ALA A 225      12.360  -0.070  32.432  1.00  3.45           H
ATOM   3113  N   ASN A 226      11.581  -2.255  30.575  1.00  2.85           N
ATOM   3114  CA  ASN A 226      12.075  -3.594  30.277  1.00  2.85           C
ATOM   3115  C   ASN A 226      11.448  -4.231  29.040  1.00  2.85           C
ATOM   3116  O   ASN A 226      10.697  -5.206  29.128  1.00  2.85           O
ATOM   3117  CB  ASN A 226      11.878  -4.471  31.491  1.00  2.85           C
ATOM   3118  CG  ASN A 226      12.715  -3.999  32.653  1.00  2.85           C
ATOM   3119  OD1 ASN A 226      13.876  -3.609  32.485  1.00  2.85           O
ATOM   3120  ND2 ASN A 226      12.143  -4.017  33.831  1.00  2.85           N
ATOM   3121  H   ASN A 226      10.894  -2.139  31.301  1.00  2.85           H
ATOM   3122  HA  ASN A 226      13.145  -3.519  30.077  1.00  2.85           H
ATOM   3123 1HB  ASN A 226      10.827  -4.464  31.780  1.00  2.85           H
ATOM   3124 2HB  ASN A 226      12.150  -5.500  31.248  1.00  2.85           H
ATOM   3125 1HD2 ASN A 226      12.650  -3.712  34.640  1.00  2.85           H
ATOM   3126 2HD2 ASN A 226      11.201  -4.339  33.927  1.00  2.85           H
ATOM   3127  N   LEU A 227      11.789  -3.674  27.891  1.00  2.34           N
ATOM   3128  CA  LEU A 227      11.288  -4.127  26.597  1.00  2.34           C
ATOM   3129  C   LEU A 227      12.259  -5.166  26.027  1.00  2.34           C
ATOM   3130  O   LEU A 227      13.448  -5.108  26.337  1.00  2.34           O
ATOM   3131  CB  LEU A 227      11.154  -2.924  25.681  1.00  2.34           C
ATOM   3132  CG  LEU A 227      10.260  -1.828  26.230  1.00  2.34           C
ATOM   3133  CD1 LEU A 227      10.201  -0.676  25.259  1.00  2.34           C
ATOM   3134  CD2 LEU A 227       8.875  -2.390  26.546  1.00  2.34           C
ATOM   3135  H   LEU A 227      12.401  -2.858  27.954  1.00  2.34           H
ATOM   3136  HA  LEU A 227      10.316  -4.593  26.738  1.00  2.34           H
ATOM   3137 1HB  LEU A 227      12.135  -2.508  25.544  1.00  2.34           H
ATOM   3138 2HB  LEU A 227      10.776  -3.223  24.737  1.00  2.34           H
ATOM   3139  HG  LEU A 227      10.706  -1.454  27.140  1.00  2.34           H
ATOM   3140 1HD1 LEU A 227       9.580   0.120  25.681  1.00  2.34           H
ATOM   3141 2HD1 LEU A 227      11.201  -0.298  25.094  1.00  2.34           H
ATOM   3142 3HD1 LEU A 227       9.779  -1.006  24.318  1.00  2.34           H
ATOM   3143 1HD2 LEU A 227       8.252  -1.599  26.967  1.00  2.34           H
ATOM   3144 2HD2 LEU A 227       8.417  -2.766  25.654  1.00  2.34           H
ATOM   3145 3HD2 LEU A 227       8.973  -3.196  27.272  1.00  2.34           H
ATOM   3146  N   GLN A 228      11.772  -6.140  25.231  1.00  1.95           N
ATOM   3147  CA  GLN A 228      12.696  -7.167  24.714  1.00  1.95           C
ATOM   3148  C   GLN A 228      12.637  -7.481  23.203  1.00  1.95           C
ATOM   3149  O   GLN A 228      11.572  -7.514  22.578  1.00  1.95           O
ATOM   3150  CB  GLN A 228      12.425  -8.473  25.460  1.00  1.95           C
ATOM   3151  CG  GLN A 228      12.616  -8.411  26.980  1.00  1.95           C
ATOM   3152  CD  GLN A 228      12.305  -9.734  27.657  1.00  1.95           C
ATOM   3153  OE1 GLN A 228      11.773 -10.667  27.033  1.00  1.95           O
ATOM   3154  NE2 GLN A 228      12.633  -9.837  28.937  1.00  1.95           N
ATOM   3155  H   GLN A 228      10.790  -6.170  25.001  1.00  1.95           H
ATOM   3156  HA  GLN A 228      13.709  -6.835  24.931  1.00  1.95           H
ATOM   3157 1HB  GLN A 228      11.411  -8.822  25.252  1.00  1.95           H
ATOM   3158 2HB  GLN A 228      13.119  -9.228  25.090  1.00  1.95           H
ATOM   3159 1HG  GLN A 228      13.647  -8.151  27.206  1.00  1.95           H
ATOM   3160 2HG  GLN A 228      11.948  -7.663  27.408  1.00  1.95           H
ATOM   3161 1HE2 GLN A 228      12.463 -10.687  29.432  1.00  1.95           H
ATOM   3162 2HE2 GLN A 228      13.072  -9.063  29.406  1.00  1.95           H
ATOM   3163  N   SER A 229      13.800  -7.809  22.643  1.00  1.69           N
ATOM   3164  CA  SER A 229      13.967  -8.269  21.267  1.00  1.69           C
ATOM   3165  C   SER A 229      14.382  -9.732  21.224  1.00  1.69           C
ATOM   3166  O   SER A 229      15.323 -10.139  21.909  1.00  1.69           O
ATOM   3167  CB  SER A 229      14.981  -7.411  20.522  1.00  1.69           C
ATOM   3168  OG  SER A 229      15.256  -7.933  19.258  1.00  1.69           O
ATOM   3169  H   SER A 229      14.637  -7.717  23.197  1.00  1.69           H
ATOM   3170  HA  SER A 229      13.020  -8.186  20.776  1.00  1.69           H
ATOM   3171 1HB  SER A 229      14.591  -6.403  20.420  1.00  1.69           H
ATOM   3172 2HB  SER A 229      15.885  -7.341  21.078  1.00  1.69           H
ATOM   3173  HG  SER A 229      15.354  -8.883  19.387  1.00  1.69           H
ATOM   3174  N   HIS A 230      13.675 -10.517  20.418  1.00  1.54           N
ATOM   3175  CA  HIS A 230      13.932 -11.947  20.303  1.00  1.54           C
ATOM   3176  C   HIS A 230      14.021 -12.445  18.867  1.00  1.54           C
ATOM   3177  O   HIS A 230      13.062 -12.344  18.100  1.00  1.54           O
ATOM   3178  CB  HIS A 230      12.803 -12.720  20.995  1.00  1.54           C
ATOM   3179  CG  HIS A 230      12.670 -12.462  22.478  1.00  1.54           C
ATOM   3180  ND1 HIS A 230      13.291 -13.251  23.412  1.00  1.54           N
ATOM   3181  CD2 HIS A 230      12.007 -11.506  23.181  1.00  1.54           C
ATOM   3182  CE1 HIS A 230      13.027 -12.800  24.621  1.00  1.54           C
ATOM   3183  NE2 HIS A 230      12.248 -11.751  24.513  1.00  1.54           N
ATOM   3184  H   HIS A 230      12.913 -10.092  19.894  1.00  1.54           H
ATOM   3185  HA  HIS A 230      14.871 -12.190  20.794  1.00  1.54           H
ATOM   3186 1HB  HIS A 230      11.855 -12.473  20.522  1.00  1.54           H
ATOM   3187 2HB  HIS A 230      12.971 -13.790  20.853  1.00  1.54           H
ATOM   3188  HD2 HIS A 230      11.402 -10.695  22.772  1.00  1.54           H
ATOM   3189  HE1 HIS A 230      13.392 -13.224  25.557  1.00  1.54           H
ATOM   3190  HE2 HIS A 230      11.900 -11.210  25.318  1.00  1.54           H
ATOM   3191  N   PHE A 231      15.149 -13.064  18.558  1.00  1.47           N
ATOM   3192  CA  PHE A 231      15.418 -13.683  17.279  1.00  1.47           C
ATOM   3193  C   PHE A 231      15.486 -15.183  17.554  1.00  1.47           C
ATOM   3194  O   PHE A 231      16.333 -15.637  18.323  1.00  1.47           O
ATOM   3195  CB  PHE A 231      16.762 -13.213  16.706  1.00  1.47           C
ATOM   3196  CG  PHE A 231      16.977 -11.749  16.372  1.00  1.47           C
ATOM   3197  CD1 PHE A 231      17.268 -10.814  17.363  1.00  1.47           C
ATOM   3198  CD2 PHE A 231      17.025 -11.338  15.074  1.00  1.47           C
ATOM   3199  CE1 PHE A 231      17.555  -9.505  17.022  1.00  1.47           C
ATOM   3200  CE2 PHE A 231      17.334 -10.043  14.728  1.00  1.47           C
ATOM   3201  CZ  PHE A 231      17.592  -9.124  15.709  1.00  1.47           C
ATOM   3202  H   PHE A 231      15.882 -13.086  19.257  1.00  1.47           H
ATOM   3203  HA  PHE A 231      14.601 -13.495  16.601  1.00  1.47           H
ATOM   3204 1HB  PHE A 231      17.514 -13.473  17.351  1.00  1.47           H
ATOM   3205 2HB  PHE A 231      16.946 -13.776  15.795  1.00  1.47           H
ATOM   3206  HD1 PHE A 231      17.268 -11.124  18.413  1.00  1.47           H
ATOM   3207  HD2 PHE A 231      16.803 -12.054  14.314  1.00  1.47           H
ATOM   3208  HE1 PHE A 231      17.764  -8.779  17.784  1.00  1.47           H
ATOM   3209  HE2 PHE A 231      17.357  -9.746  13.675  1.00  1.47           H
ATOM   3210  HZ  PHE A 231      17.821  -8.095  15.443  1.00  1.47           H
ATOM   3211  N   ILE A 232      14.581 -15.941  16.974  1.00  1.47           N
ATOM   3212  CA  ILE A 232      14.464 -17.376  17.226  1.00  1.47           C
ATOM   3213  C   ILE A 232      14.572 -18.137  15.912  1.00  1.47           C
ATOM   3214  O   ILE A 232      15.123 -17.608  14.950  1.00  1.47           O
ATOM   3215  CB  ILE A 232      13.202 -17.727  18.042  1.00  1.47           C
ATOM   3216  CG1 ILE A 232      11.987 -17.361  17.307  1.00  1.47           C
ATOM   3217  CG2 ILE A 232      13.222 -16.965  19.376  1.00  1.47           C
ATOM   3218  CD1 ILE A 232      10.716 -17.895  17.921  1.00  1.47           C
ATOM   3219  H   ILE A 232      13.915 -15.494  16.345  1.00  1.47           H
ATOM   3220  HA  ILE A 232      15.309 -17.691  17.831  1.00  1.47           H
ATOM   3221  HB  ILE A 232      13.178 -18.788  18.251  1.00  1.47           H
ATOM   3222 1HG1 ILE A 232      11.928 -16.272  17.274  1.00  1.47           H
ATOM   3223 2HG1 ILE A 232      12.073 -17.723  16.305  1.00  1.47           H
ATOM   3224 1HG2 ILE A 232      12.340 -17.223  19.955  1.00  1.47           H
ATOM   3225 2HG2 ILE A 232      14.105 -17.236  19.939  1.00  1.47           H
ATOM   3226 3HG2 ILE A 232      13.228 -15.894  19.192  1.00  1.47           H
ATOM   3227 1HD1 ILE A 232       9.869 -17.576  17.330  1.00  1.47           H
ATOM   3228 2HD1 ILE A 232      10.753 -18.986  17.943  1.00  1.47           H
ATOM   3229 3HD1 ILE A 232      10.612 -17.515  18.933  1.00  1.47           H
ATOM   3230  N   CYS A 233      14.088 -19.381  15.887  1.00  1.53           N
ATOM   3231  CA  CYS A 233      14.231 -20.301  14.761  1.00  1.53           C
ATOM   3232  C   CYS A 233      14.542 -19.679  13.409  1.00  1.53           C
ATOM   3233  O   CYS A 233      13.811 -18.862  12.865  1.00  1.53           O
ATOM   3234  CB  CYS A 233      12.920 -21.121  14.679  1.00  1.53           C
ATOM   3235  SG  CYS A 233      11.350 -20.052  14.650  1.00  1.53           S
ATOM   3236  H   CYS A 233      13.629 -19.727  16.713  1.00  1.53           H
ATOM   3237  HA  CYS A 233      15.038 -20.989  14.996  1.00  1.53           H
ATOM   3238 1HB  CYS A 233      12.926 -21.741  13.778  1.00  1.53           H
ATOM   3239 2HB  CYS A 233      12.856 -21.796  15.527  1.00  1.53           H
ATOM   3240  N   ALA A 234      15.687 -20.075  12.877  1.00  1.61           N
ATOM   3241  CA  ALA A 234      16.107 -19.615  11.560  1.00  1.61           C
ATOM   3242  C   ALA A 234      17.150 -20.566  10.993  1.00  1.61           C
ATOM   3243  O   ALA A 234      17.761 -21.333  11.743  1.00  1.61           O
ATOM   3244  CB  ALA A 234      16.627 -18.188  11.645  1.00  1.61           C
ATOM   3245  H   ALA A 234      16.281 -20.702  13.425  1.00  1.61           H
ATOM   3246  HA  ALA A 234      15.244 -19.640  10.898  1.00  1.61           H
ATOM   3247 1HB  ALA A 234      16.926 -17.846  10.654  1.00  1.61           H
ATOM   3248 2HB  ALA A 234      15.851 -17.531  12.032  1.00  1.61           H
ATOM   3249 3HB  ALA A 234      17.462 -18.173  12.305  1.00  1.61           H
ATOM   3250  N   THR A 235      17.330 -20.548   9.680  1.00  1.72           N
ATOM   3251  CA  THR A 235      18.332 -21.410   9.057  1.00  1.72           C
ATOM   3252  C   THR A 235      18.844 -20.935   7.708  1.00  1.72           C
ATOM   3253  O   THR A 235      18.198 -20.122   7.042  1.00  1.72           O
ATOM   3254  CB  THR A 235      17.788 -22.834   8.863  1.00  1.72           C
ATOM   3255  OG1 THR A 235      18.851 -23.696   8.429  1.00  1.72           O
ATOM   3256  CG2 THR A 235      16.702 -22.823   7.808  1.00  1.72           C
ATOM   3257  H   THR A 235      16.760 -19.909   9.120  1.00  1.72           H
ATOM   3258  HA  THR A 235      19.183 -21.453   9.731  1.00  1.72           H
ATOM   3259  HB  THR A 235      17.389 -23.207   9.805  1.00  1.72           H
ATOM   3260  HG1 THR A 235      19.593 -23.645   9.070  1.00  1.72           H
ATOM   3261 1HG2 THR A 235      16.320 -23.833   7.665  1.00  1.72           H
ATOM   3262 2HG2 THR A 235      15.895 -22.172   8.135  1.00  1.72           H
ATOM   3263 3HG2 THR A 235      17.109 -22.454   6.866  1.00  1.72           H
ATOM   3264  N   ALA A 236      19.991 -21.480   7.295  1.00  1.86           N
ATOM   3265  CA  ALA A 236      20.516 -21.221   5.950  1.00  1.86           C
ATOM   3266  C   ALA A 236      21.009 -22.513   5.287  1.00  1.86           C
ATOM   3267  O   ALA A 236      22.156 -22.604   4.841  1.00  1.86           O
ATOM   3268  CB  ALA A 236      21.632 -20.185   5.975  1.00  1.86           C
ATOM   3269  H   ALA A 236      20.475 -22.109   7.940  1.00  1.86           H
ATOM   3270  HA  ALA A 236      19.700 -20.836   5.353  1.00  1.86           H
ATOM   3271 1HB  ALA A 236      21.956 -19.995   4.954  1.00  1.86           H
ATOM   3272 2HB  ALA A 236      21.265 -19.258   6.414  1.00  1.86           H
ATOM   3273 3HB  ALA A 236      22.464 -20.540   6.543  1.00  1.86           H
ATOM   3274  N   THR A 237      20.145 -23.522   5.280  1.00  2.04           N
ATOM   3275  CA  THR A 237      20.433 -24.847   4.724  1.00  2.04           C
ATOM   3276  C   THR A 237      20.597 -24.862   3.199  1.00  2.04           C
ATOM   3277  O   THR A 237      19.986 -24.046   2.522  1.00  2.04           O
ATOM   3278  CB  THR A 237      19.286 -25.812   5.070  1.00  2.04           C
ATOM   3279  OG1 THR A 237      19.607 -27.156   4.637  1.00  2.04           O
ATOM   3280  CG2 THR A 237      18.032 -25.349   4.374  1.00  2.04           C
ATOM   3281  H   THR A 237      19.233 -23.354   5.687  1.00  2.04           H
ATOM   3282  HA  THR A 237      21.331 -25.192   5.193  1.00  2.04           H
ATOM   3283  HB  THR A 237      19.123 -25.812   6.149  1.00  2.04           H
ATOM   3284  HG1 THR A 237      19.706 -27.197   3.637  1.00  2.04           H
ATOM   3285 1HG2 THR A 237      17.209 -26.020   4.610  1.00  2.04           H
ATOM   3286 2HG2 THR A 237      17.782 -24.338   4.698  1.00  2.04           H
ATOM   3287 3HG2 THR A 237      18.210 -25.354   3.307  1.00  2.04           H
ATOM   3288  N   PRO A 238      21.463 -25.712   2.632  1.00  2.30           N
ATOM   3289  CA  PRO A 238      21.509 -26.025   1.229  1.00  2.30           C
ATOM   3290  C   PRO A 238      20.369 -26.988   0.967  1.00  2.30           C
ATOM   3291  O   PRO A 238      19.877 -27.619   1.915  1.00  2.30           O
ATOM   3292  CB  PRO A 238      22.879 -26.674   1.055  1.00  2.30           C
ATOM   3293  CG  PRO A 238      23.130 -27.340   2.385  1.00  2.30           C
ATOM   3294  CD  PRO A 238      22.502 -26.404   3.416  1.00  2.30           C
ATOM   3295  HA  PRO A 238      21.407 -25.106   0.639  1.00  2.30           H
ATOM   3296 1HB  PRO A 238      22.840 -27.392   0.217  1.00  2.30           H
ATOM   3297 2HB  PRO A 238      23.635 -25.912   0.791  1.00  2.30           H
ATOM   3298 1HG  PRO A 238      22.678 -28.345   2.393  1.00  2.30           H
ATOM   3299 2HG  PRO A 238      24.211 -27.475   2.539  1.00  2.30           H
ATOM   3300 1HD  PRO A 238      22.085 -27.014   4.222  1.00  2.30           H
ATOM   3301 2HD  PRO A 238      23.243 -25.693   3.762  1.00  2.30           H
ATOM   3302  N   ALA A 239      19.968 -27.124  -0.285  1.00  2.64           N
ATOM   3303  CA  ALA A 239      19.031 -28.163  -0.685  1.00  2.64           C
ATOM   3304  C   ALA A 239      19.787 -29.411  -1.107  1.00  2.64           C
ATOM   3305  O   ALA A 239      20.893 -29.321  -1.641  1.00  2.64           O
ATOM   3306  CB  ALA A 239      18.176 -27.702  -1.830  1.00  2.64           C
ATOM   3307  H   ALA A 239      20.349 -26.499  -0.989  1.00  2.64           H
ATOM   3308  HA  ALA A 239      18.399 -28.401   0.171  1.00  2.64           H
ATOM   3309 1HB  ALA A 239      17.478 -28.490  -2.102  1.00  2.64           H
ATOM   3310 2HB  ALA A 239      17.625 -26.805  -1.542  1.00  2.64           H
ATOM   3311 3HB  ALA A 239      18.824 -27.499  -2.646  1.00  2.64           H
ATOM   3312  N   ALA A 240      19.197 -30.578  -0.896  1.00  3.10           N
ATOM   3313  CA  ALA A 240      19.811 -31.809  -1.386  1.00  3.10           C
ATOM   3314  C   ALA A 240      19.823 -31.843  -2.909  1.00  3.10           C
ATOM   3315  O   ALA A 240      18.855 -31.426  -3.548  1.00  3.10           O
ATOM   3316  CB  ALA A 240      19.064 -33.022  -0.867  1.00  3.10           C
ATOM   3317  H   ALA A 240      18.306 -30.612  -0.419  1.00  3.10           H
ATOM   3318  HA  ALA A 240      20.842 -31.838  -1.038  1.00  3.10           H
ATOM   3319 1HB  ALA A 240      19.552 -33.927  -1.238  1.00  3.10           H
ATOM   3320 2HB  ALA A 240      19.074 -33.022   0.221  1.00  3.10           H
ATOM   3321 3HB  ALA A 240      18.037 -32.994  -1.224  1.00  3.10           H
ATOM   3322  N   GLN A 241      20.880 -32.407  -3.486  1.00  3.67           N
ATOM   3323  CA  GLN A 241      20.924 -32.619  -4.929  1.00  3.67           C
ATOM   3324  C   GLN A 241      20.267 -33.970  -5.164  1.00  3.67           C
ATOM   3325  O   GLN A 241      20.471 -34.884  -4.364  1.00  3.67           O
ATOM   3326  CB  GLN A 241      22.351 -32.616  -5.483  1.00  3.67           C
ATOM   3327  CG  GLN A 241      22.397 -32.569  -7.016  1.00  3.67           C
ATOM   3328  CD  GLN A 241      23.781 -32.608  -7.550  1.00  3.67           C
ATOM   3329  OE1 GLN A 241      24.473 -33.574  -7.219  1.00  3.67           O
ATOM   3330  NE2 GLN A 241      24.205 -31.627  -8.347  1.00  3.67           N
ATOM   3331  H   GLN A 241      21.656 -32.705  -2.914  1.00  3.67           H
ATOM   3332  HA  GLN A 241      20.331 -31.861  -5.435  1.00  3.67           H
ATOM   3333 1HB  GLN A 241      22.911 -31.777  -5.081  1.00  3.67           H
ATOM   3334 2HB  GLN A 241      22.861 -33.527  -5.167  1.00  3.67           H
ATOM   3335 1HG  GLN A 241      21.873 -33.425  -7.412  1.00  3.67           H
ATOM   3336 2HG  GLN A 241      21.924 -31.645  -7.363  1.00  3.67           H
ATOM   3337 1HE2 GLN A 241      25.152 -31.649  -8.725  1.00  3.67           H
ATOM   3338 2HE2 GLN A 241      23.580 -30.845  -8.605  1.00  3.67           H
ATOM   3339  N   THR A 242      19.470 -34.100  -6.219  1.00  4.33           N
ATOM   3340  CA  THR A 242      18.772 -35.362  -6.458  1.00  4.33           C
ATOM   3341  C   THR A 242      19.296 -36.238  -7.611  1.00  4.33           C
ATOM   3342  O   THR A 242      18.809 -37.350  -7.798  1.00  4.33           O
ATOM   3343  CB  THR A 242      17.282 -35.068  -6.668  1.00  4.33           C
ATOM   3344  OG1 THR A 242      17.112 -34.220  -7.815  1.00  4.33           O
ATOM   3345  CG2 THR A 242      16.734 -34.351  -5.427  1.00  4.33           C
ATOM   3346  H   THR A 242      19.324 -33.318  -6.840  1.00  4.33           H
ATOM   3347  HA  THR A 242      18.856 -35.958  -5.550  1.00  4.33           H
ATOM   3348  HB  THR A 242      16.740 -36.000  -6.825  1.00  4.33           H
ATOM   3349  HG1 THR A 242      17.319 -34.715  -8.615  1.00  4.33           H
ATOM   3350 1HG2 THR A 242      15.676 -34.137  -5.567  1.00  4.33           H
ATOM   3351 2HG2 THR A 242      16.863 -34.990  -4.553  1.00  4.33           H
ATOM   3352 3HG2 THR A 242      17.274 -33.416  -5.271  1.00  4.33           H
ATOM   3353  N   ASP A 243      20.240 -35.747  -8.414  1.00  5.02           N
ATOM   3354  CA  ASP A 243      20.747 -36.552  -9.538  1.00  5.02           C
ATOM   3355  C   ASP A 243      21.400 -37.834  -9.007  1.00  5.02           C
ATOM   3356  O   ASP A 243      22.160 -37.781  -8.040  1.00  5.02           O
ATOM   3357  CB  ASP A 243      21.750 -35.784 -10.404  1.00  5.02           C
ATOM   3358  CG  ASP A 243      22.033 -36.516 -11.752  1.00  5.02           C
ATOM   3359  OD1 ASP A 243      22.920 -37.363 -11.813  1.00  5.02           O
ATOM   3360  OD2 ASP A 243      21.360 -36.207 -12.733  1.00  5.02           O
ATOM   3361  H   ASP A 243      20.612 -34.830  -8.236  1.00  5.02           H
ATOM   3362  HA  ASP A 243      19.904 -36.839 -10.167  1.00  5.02           H
ATOM   3363 1HB  ASP A 243      21.372 -34.780 -10.607  1.00  5.02           H
ATOM   3364 2HB  ASP A 243      22.691 -35.675  -9.858  1.00  5.02           H
ATOM   3365  N   THR A 244      21.123 -38.976  -9.638  1.00  5.66           N
ATOM   3366  CA  THR A 244      21.678 -40.248  -9.172  1.00  5.66           C
ATOM   3367  C   THR A 244      22.775 -40.865 -10.048  1.00  5.66           C
ATOM   3368  O   THR A 244      23.237 -41.968  -9.751  1.00  5.66           O
ATOM   3369  CB  THR A 244      20.558 -41.293  -9.013  1.00  5.66           C
ATOM   3370  OG1 THR A 244      19.926 -41.521 -10.283  1.00  5.66           O
ATOM   3371  CG2 THR A 244      19.523 -40.797  -8.020  1.00  5.66           C
ATOM   3372  H   THR A 244      20.503 -38.963 -10.436  1.00  5.66           H
ATOM   3373  HA  THR A 244      22.113 -40.077  -8.188  1.00  5.66           H
ATOM   3374  HB  THR A 244      20.987 -42.228  -8.656  1.00  5.66           H
ATOM   3375  HG1 THR A 244      20.584 -41.838 -10.915  1.00  5.66           H
ATOM   3376 1HG2 THR A 244      18.736 -41.541  -7.911  1.00  5.66           H
ATOM   3377 2HG2 THR A 244      19.998 -40.624  -7.055  1.00  5.66           H
ATOM   3378 3HG2 THR A 244      19.091 -39.865  -8.379  1.00  5.66           H
ATOM   3379  N   GLU A 245      23.162 -40.204 -11.143  1.00  6.13           N
ATOM   3380  CA  GLU A 245      24.175 -40.786 -12.032  1.00  6.13           C
ATOM   3381  C   GLU A 245      25.478 -39.997 -11.994  1.00  6.13           C
ATOM   3382  O   GLU A 245      26.569 -40.559 -12.108  1.00  6.13           O
ATOM   3383  CB  GLU A 245      23.652 -40.836 -13.473  1.00  6.13           C
ATOM   3384  CG  GLU A 245      22.440 -41.752 -13.685  1.00  6.13           C
ATOM   3385  CD  GLU A 245      21.932 -41.753 -15.117  1.00  6.13           C
ATOM   3386  OE1 GLU A 245      22.443 -41.000 -15.913  1.00  6.13           O
ATOM   3387  OE2 GLU A 245      21.035 -42.510 -15.406  1.00  6.13           O
ATOM   3388  H   GLU A 245      22.795 -39.270 -11.350  1.00  6.13           H
ATOM   3389  HA  GLU A 245      24.389 -41.802 -11.704  1.00  6.13           H
ATOM   3390 1HB  GLU A 245      23.367 -39.828 -13.784  1.00  6.13           H
ATOM   3391 2HB  GLU A 245      24.450 -41.168 -14.137  1.00  6.13           H
ATOM   3392 1HG  GLU A 245      22.715 -42.769 -13.407  1.00  6.13           H
ATOM   3393 2HG  GLU A 245      21.639 -41.428 -13.022  1.00  6.13           H
ATOM   3394  N   THR A 246      25.344 -38.689 -11.832  1.00  6.35           N
ATOM   3395  CA  THR A 246      26.440 -37.744 -11.849  1.00  6.35           C
ATOM   3396  C   THR A 246      26.388 -36.862 -10.615  1.00  6.35           C
ATOM   3397  O   THR A 246      26.615 -35.658 -10.708  1.00  6.35           O
ATOM   3398  CB  THR A 246      26.374 -36.831 -13.070  1.00  6.35           C
ATOM   3399  OG1 THR A 246      25.118 -36.127 -13.071  1.00  6.35           O
ATOM   3400  CG2 THR A 246      26.510 -37.600 -14.364  1.00  6.35           C
ATOM   3401  H   THR A 246      24.407 -38.298 -11.734  1.00  6.35           H
ATOM   3402  HA  THR A 246      27.383 -38.289 -11.848  1.00  6.35           H
ATOM   3403  HB  THR A 246      27.183 -36.131 -13.003  1.00  6.35           H
ATOM   3404  HG1 THR A 246      24.395 -36.702 -12.703  1.00  6.35           H
ATOM   3405 1HG2 THR A 246      26.473 -36.901 -15.202  1.00  6.35           H
ATOM   3406 2HG2 THR A 246      27.465 -38.127 -14.376  1.00  6.35           H
ATOM   3407 3HG2 THR A 246      25.695 -38.316 -14.454  1.00  6.35           H
ATOM   3408  N   SER A 247      26.007 -37.421  -9.476  1.00  6.28           N
ATOM   3409  CA  SER A 247      25.874 -36.587  -8.290  1.00  6.28           C
ATOM   3410  C   SER A 247      27.140 -35.783  -7.997  1.00  6.28           C
ATOM   3411  O   SER A 247      28.246 -36.330  -7.924  1.00  6.28           O
ATOM   3412  CB  SER A 247      25.529 -37.438  -7.086  1.00  6.28           C
ATOM   3413  OG  SER A 247      25.474 -36.659  -5.920  1.00  6.28           O
ATOM   3414  H   SER A 247      25.818 -38.412  -9.439  1.00  6.28           H
ATOM   3415  HA  SER A 247      25.056 -35.884  -8.458  1.00  6.28           H
ATOM   3416 1HB  SER A 247      24.566 -37.917  -7.251  1.00  6.28           H
ATOM   3417 2HB  SER A 247      26.270 -38.225  -6.967  1.00  6.28           H
ATOM   3418  HG  SER A 247      24.932 -35.888  -6.144  1.00  6.28           H
ATOM   3419  N   THR A 248      26.933 -34.483  -7.828  1.00  5.91           N
ATOM   3420  CA  THR A 248      27.920 -33.465  -7.529  1.00  5.91           C
ATOM   3421  C   THR A 248      27.401 -32.549  -6.424  1.00  5.91           C
ATOM   3422  O   THR A 248      27.063 -31.389  -6.694  1.00  5.91           O
ATOM   3423  CB  THR A 248      28.302 -32.637  -8.779  1.00  5.91           C
ATOM   3424  OG1 THR A 248      27.115 -32.088  -9.415  1.00  5.91           O
ATOM   3425  CG2 THR A 248      29.105 -33.450  -9.773  1.00  5.91           C
ATOM   3426  H   THR A 248      25.974 -34.169  -7.887  1.00  5.91           H
ATOM   3427  HA  THR A 248      28.831 -33.954  -7.201  1.00  5.91           H
ATOM   3428  HB  THR A 248      28.920 -31.804  -8.448  1.00  5.91           H
ATOM   3429  HG1 THR A 248      26.638 -32.814  -9.860  1.00  5.91           H
ATOM   3430 1HG2 THR A 248      29.382 -32.826 -10.611  1.00  5.91           H
ATOM   3431 2HG2 THR A 248      30.005 -33.825  -9.290  1.00  5.91           H
ATOM   3432 3HG2 THR A 248      28.521 -34.282 -10.124  1.00  5.91           H
ATOM   3433  N   PRO A 249      27.367 -33.009  -5.161  1.00  5.28           N
ATOM   3434  CA  PRO A 249      26.724 -32.357  -4.031  1.00  5.28           C
ATOM   3435  C   PRO A 249      27.547 -31.171  -3.554  1.00  5.28           C
ATOM   3436  O   PRO A 249      28.136 -31.188  -2.473  1.00  5.28           O
ATOM   3437  CB  PRO A 249      26.678 -33.480  -2.991  1.00  5.28           C
ATOM   3438  CG  PRO A 249      27.917 -34.302  -3.284  1.00  5.28           C
ATOM   3439  CD  PRO A 249      28.062 -34.269  -4.804  1.00  5.28           C
ATOM   3440  HA  PRO A 249      25.711 -32.042  -4.324  1.00  5.28           H
ATOM   3441 1HB  PRO A 249      26.678 -33.052  -1.976  1.00  5.28           H
ATOM   3442 2HB  PRO A 249      25.746 -34.056  -3.101  1.00  5.28           H
ATOM   3443 1HG  PRO A 249      28.787 -33.872  -2.767  1.00  5.28           H
ATOM   3444 2HG  PRO A 249      27.789 -35.325  -2.896  1.00  5.28           H
ATOM   3445 1HD  PRO A 249      29.127 -34.223  -5.056  1.00  5.28           H
ATOM   3446 2HD  PRO A 249      27.565 -35.141  -5.243  1.00  5.28           H
ATOM   3447  N   SER A 250      27.595 -30.157  -4.404  1.00  4.46           N
ATOM   3448  CA  SER A 250      28.374 -28.954  -4.209  1.00  4.46           C
ATOM   3449  C   SER A 250      27.945 -28.223  -2.964  1.00  4.46           C
ATOM   3450  O   SER A 250      26.776 -28.247  -2.581  1.00  4.46           O
ATOM   3451  CB  SER A 250      28.203 -28.037  -5.390  1.00  4.46           C
ATOM   3452  OG  SER A 250      28.647 -28.648  -6.574  1.00  4.46           O
ATOM   3453  H   SER A 250      27.083 -30.260  -5.274  1.00  4.46           H
ATOM   3454  HA  SER A 250      29.424 -29.232  -4.109  1.00  4.46           H
ATOM   3455 1HB  SER A 250      27.161 -27.771  -5.470  1.00  4.46           H
ATOM   3456 2HB  SER A 250      28.759 -27.119  -5.219  1.00  4.46           H
ATOM   3457  HG  SER A 250      28.093 -29.448  -6.682  1.00  4.46           H
ATOM   3458  N   HIS A 251      28.892 -27.521  -2.366  1.00  3.57           N
ATOM   3459  CA  HIS A 251      28.637 -26.771  -1.152  1.00  3.57           C
ATOM   3460  C   HIS A 251      27.680 -25.590  -1.295  1.00  3.57           C
ATOM   3461  O   HIS A 251      26.798 -25.431  -0.447  1.00  3.57           O
ATOM   3462  CB  HIS A 251      29.980 -26.308  -0.599  1.00  3.57           C
ATOM   3463  CG  HIS A 251      30.725 -27.422   0.079  1.00  3.57           C
ATOM   3464  ND1 HIS A 251      30.306 -27.973   1.291  1.00  3.57           N
ATOM   3465  CD2 HIS A 251      31.840 -28.107  -0.281  1.00  3.57           C
ATOM   3466  CE1 HIS A 251      31.144 -28.950   1.633  1.00  3.57           C
ATOM   3467  NE2 HIS A 251      32.078 -29.045   0.700  1.00  3.57           N
ATOM   3468  H   HIS A 251      29.827 -27.540  -2.747  1.00  3.57           H
ATOM   3469  HA  HIS A 251      28.193 -27.445  -0.419  1.00  3.57           H
ATOM   3470 1HB  HIS A 251      30.597 -25.947  -1.421  1.00  3.57           H
ATOM   3471 2HB  HIS A 251      29.854 -25.487   0.076  1.00  3.57           H
ATOM   3472  HD2 HIS A 251      32.437 -27.950  -1.181  1.00  3.57           H
ATOM   3473  HE1 HIS A 251      31.075 -29.565   2.530  1.00  3.57           H
ATOM   3474  HE2 HIS A 251      32.845 -29.704   0.700  1.00  3.57           H
ATOM   3475  N   LYS A 252      27.793 -24.827  -2.392  1.00  2.75           N
ATOM   3476  CA  LYS A 252      26.935 -23.657  -2.586  1.00  2.75           C
ATOM   3477  C   LYS A 252      27.048 -22.713  -1.369  1.00  2.75           C
ATOM   3478  O   LYS A 252      27.824 -22.995  -0.451  1.00  2.75           O
ATOM   3479  CB  LYS A 252      25.483 -24.144  -2.841  1.00  2.75           C
ATOM   3480  CG  LYS A 252      25.318 -24.951  -4.129  1.00  2.75           C
ATOM   3481  CD  LYS A 252      25.545 -24.078  -5.376  1.00  2.75           C
ATOM   3482  CE  LYS A 252      24.329 -23.188  -5.677  1.00  2.75           C
ATOM   3483  NZ  LYS A 252      24.544 -22.313  -6.871  1.00  2.75           N
ATOM   3484  H   LYS A 252      28.506 -25.042  -3.072  1.00  2.75           H
ATOM   3485  HA  LYS A 252      27.283 -23.122  -3.468  1.00  2.75           H
ATOM   3486 1HB  LYS A 252      25.142 -24.779  -2.030  1.00  2.75           H
ATOM   3487 2HB  LYS A 252      24.794 -23.343  -2.884  1.00  2.75           H
ATOM   3488 1HG  LYS A 252      26.013 -25.791  -4.132  1.00  2.75           H
ATOM   3489 2HG  LYS A 252      24.298 -25.345  -4.164  1.00  2.75           H
ATOM   3490 1HD  LYS A 252      26.417 -23.443  -5.222  1.00  2.75           H
ATOM   3491 2HD  LYS A 252      25.731 -24.719  -6.239  1.00  2.75           H
ATOM   3492 1HE  LYS A 252      23.477 -23.825  -5.876  1.00  2.75           H
ATOM   3493 2HE  LYS A 252      24.109 -22.568  -4.813  1.00  2.75           H
ATOM   3494 1HZ  LYS A 252      23.712 -21.762  -7.029  1.00  2.75           H
ATOM   3495 2HZ  LYS A 252      25.329 -21.699  -6.706  1.00  2.75           H
ATOM   3496 3HZ  LYS A 252      24.728 -22.880  -7.682  1.00  2.75           H
ATOM   3497  N   PRO A 253      26.511 -21.482  -1.429  1.00  2.07           N
ATOM   3498  CA  PRO A 253      26.393 -20.594  -0.295  1.00  2.07           C
ATOM   3499  C   PRO A 253      25.357 -21.134   0.676  1.00  2.07           C
ATOM   3500  O   PRO A 253      24.539 -21.975   0.322  1.00  2.07           O
ATOM   3501  CB  PRO A 253      26.026 -19.252  -0.933  1.00  2.07           C
ATOM   3502  CG  PRO A 253      25.392 -19.598  -2.246  1.00  2.07           C
ATOM   3503  CD  PRO A 253      26.149 -20.841  -2.717  1.00  2.07           C
ATOM   3504  HA  PRO A 253      27.372 -20.525   0.201  1.00  2.07           H
ATOM   3505 1HB  PRO A 253      25.349 -18.707  -0.270  1.00  2.07           H
ATOM   3506 2HB  PRO A 253      26.924 -18.631  -1.041  1.00  2.07           H
ATOM   3507 1HG  PRO A 253      24.318 -19.746  -2.110  1.00  2.07           H
ATOM   3508 2HG  PRO A 253      25.503 -18.754  -2.940  1.00  2.07           H
ATOM   3509 1HD  PRO A 253      25.498 -21.419  -3.323  1.00  2.07           H
ATOM   3510 2HD  PRO A 253      27.061 -20.546  -3.256  1.00  2.07           H
ATOM   3511  N   GLY A 254      25.444 -20.688   1.916  1.00  1.58           N
ATOM   3512  CA  GLY A 254      24.538 -21.047   3.003  1.00  1.58           C
ATOM   3513  C   GLY A 254      24.856 -20.046   4.089  1.00  1.58           C
ATOM   3514  O   GLY A 254      24.742 -20.300   5.301  1.00  1.58           O
ATOM   3515  H   GLY A 254      26.159 -20.011   2.140  1.00  1.58           H
ATOM   3516 1HA  GLY A 254      23.495 -20.966   2.691  1.00  1.58           H
ATOM   3517 2HA  GLY A 254      24.720 -22.063   3.335  1.00  1.58           H
ATOM   3518  N   SER A 255      25.431 -18.945   3.616  1.00  1.24           N
ATOM   3519  CA  SER A 255      25.902 -17.881   4.482  1.00  1.24           C
ATOM   3520  C   SER A 255      24.804 -17.000   5.010  1.00  1.24           C
ATOM   3521  O   SER A 255      23.695 -16.941   4.447  1.00  1.24           O
ATOM   3522  CB  SER A 255      26.903 -17.009   3.747  1.00  1.24           C
ATOM   3523  OG  SER A 255      26.300 -16.323   2.682  1.00  1.24           O
ATOM   3524  H   SER A 255      25.509 -18.852   2.613  1.00  1.24           H
ATOM   3525  HA  SER A 255      26.397 -18.343   5.336  1.00  1.24           H
ATOM   3526 1HB  SER A 255      27.323 -16.287   4.445  1.00  1.24           H
ATOM   3527 2HB  SER A 255      27.725 -17.621   3.381  1.00  1.24           H
ATOM   3528  HG  SER A 255      26.875 -15.568   2.497  1.00  1.24           H
ATOM   3529  N   GLY A 256      25.153 -16.265   6.054  1.00  1.03           N
ATOM   3530  CA  GLY A 256      24.219 -15.316   6.600  1.00  1.03           C
ATOM   3531  C   GLY A 256      24.021 -15.438   8.091  1.00  1.03           C
ATOM   3532  O   GLY A 256      24.880 -15.942   8.824  1.00  1.03           O
ATOM   3533  H   GLY A 256      26.087 -16.395   6.449  1.00  1.03           H
ATOM   3534 1HA  GLY A 256      24.549 -14.311   6.360  1.00  1.03           H
ATOM   3535 2HA  GLY A 256      23.268 -15.457   6.109  1.00  1.03           H
ATOM   3536  N   GLY A 257      22.874 -14.952   8.516  1.00  0.90           N
ATOM   3537  CA  GLY A 257      22.519 -14.911   9.928  1.00  0.90           C
ATOM   3538  C   GLY A 257      21.202 -14.205  10.108  1.00  0.90           C
ATOM   3539  O   GLY A 257      20.551 -13.851   9.133  1.00  0.90           O
ATOM   3540  H   GLY A 257      22.230 -14.598   7.803  1.00  0.90           H
ATOM   3541 1HA  GLY A 257      22.452 -15.925  10.322  1.00  0.90           H
ATOM   3542 2HA  GLY A 257      23.293 -14.381  10.486  1.00  0.90           H
ATOM   3543  N   ALA A 258      20.758 -14.028  11.347  1.00  0.82           N
ATOM   3544  CA  ALA A 258      19.502 -13.334  11.540  1.00  0.82           C
ATOM   3545  C   ALA A 258      19.669 -11.926  10.983  1.00  0.82           C
ATOM   3546  O   ALA A 258      18.798 -11.399  10.273  1.00  0.82           O
ATOM   3547  CB  ALA A 258      19.128 -13.319  12.999  1.00  0.82           C
ATOM   3548  H   ALA A 258      21.317 -14.306  12.149  1.00  0.82           H
ATOM   3549  HA  ALA A 258      18.724 -13.844  10.972  1.00  0.82           H
ATOM   3550 1HB  ALA A 258      18.219 -12.804  13.066  1.00  0.82           H
ATOM   3551 2HB  ALA A 258      19.015 -14.330  13.375  1.00  0.82           H
ATOM   3552 3HB  ALA A 258      19.897 -12.806  13.565  1.00  0.82           H
ATOM   3553  N   ILE A 259      20.854 -11.378  11.247  1.00  0.78           N
ATOM   3554  CA  ILE A 259      21.255 -10.082  10.729  1.00  0.78           C
ATOM   3555  C   ILE A 259      22.518 -10.309   9.912  1.00  0.78           C
ATOM   3556  O   ILE A 259      23.496 -10.859  10.434  1.00  0.78           O
ATOM   3557  CB  ILE A 259      21.578  -9.093  11.843  1.00  0.78           C
ATOM   3558  CG1 ILE A 259      20.421  -8.887  12.765  1.00  0.78           C
ATOM   3559  CG2 ILE A 259      21.946  -7.758  11.230  1.00  0.78           C
ATOM   3560  CD1 ILE A 259      20.844  -8.123  13.971  1.00  0.78           C
ATOM   3561  H   ILE A 259      21.491 -11.907  11.848  1.00  0.78           H
ATOM   3562  HA  ILE A 259      20.479  -9.680  10.078  1.00  0.78           H
ATOM   3563  HB  ILE A 259      22.416  -9.466  12.434  1.00  0.78           H
ATOM   3564 1HG1 ILE A 259      19.633  -8.340  12.246  1.00  0.78           H
ATOM   3565 2HG1 ILE A 259      20.024  -9.848  13.087  1.00  0.78           H
ATOM   3566 1HG2 ILE A 259      22.178  -7.066  12.021  1.00  0.78           H
ATOM   3567 2HG2 ILE A 259      22.812  -7.873  10.578  1.00  0.78           H
ATOM   3568 3HG2 ILE A 259      21.103  -7.381  10.651  1.00  0.78           H
ATOM   3569 1HD1 ILE A 259      20.005  -7.976  14.631  1.00  0.78           H
ATOM   3570 2HD1 ILE A 259      21.618  -8.673  14.486  1.00  0.78           H
ATOM   3571 3HD1 ILE A 259      21.238  -7.164  13.665  1.00  0.78           H
ATOM   3572  N   TYR A 260      22.489  -9.902   8.650  1.00  0.75           N
ATOM   3573  CA  TYR A 260      23.614 -10.108   7.748  1.00  0.75           C
ATOM   3574  C   TYR A 260      24.014  -8.834   7.018  1.00  0.75           C
ATOM   3575  O   TYR A 260      23.179  -8.176   6.403  1.00  0.75           O
ATOM   3576  CB  TYR A 260      23.317 -11.276   6.785  1.00  0.75           C
ATOM   3577  CG  TYR A 260      24.383 -11.563   5.686  1.00  0.75           C
ATOM   3578  CD1 TYR A 260      25.730 -11.277   5.858  1.00  0.75           C
ATOM   3579  CD2 TYR A 260      23.982 -12.173   4.520  1.00  0.75           C
ATOM   3580  CE1 TYR A 260      26.640 -11.561   4.863  1.00  0.75           C
ATOM   3581  CE2 TYR A 260      24.889 -12.480   3.530  1.00  0.75           C
ATOM   3582  CZ  TYR A 260      26.221 -12.170   3.696  1.00  0.75           C
ATOM   3583  OH  TYR A 260      27.133 -12.486   2.700  1.00  0.75           O
ATOM   3584  H   TYR A 260      21.640  -9.465   8.283  1.00  0.75           H
ATOM   3585  HA  TYR A 260      24.462 -10.410   8.345  1.00  0.75           H
ATOM   3586 1HB  TYR A 260      23.185 -12.188   7.371  1.00  0.75           H
ATOM   3587 2HB  TYR A 260      22.365 -11.084   6.284  1.00  0.75           H
ATOM   3588  HD1 TYR A 260      26.082 -10.826   6.766  1.00  0.75           H
ATOM   3589  HD2 TYR A 260      22.947 -12.409   4.389  1.00  0.75           H
ATOM   3590  HE1 TYR A 260      27.692 -11.322   5.010  1.00  0.75           H
ATOM   3591  HE2 TYR A 260      24.547 -12.964   2.613  1.00  0.75           H
ATOM   3592  HH  TYR A 260      28.034 -12.164   2.934  1.00  0.75           H
ATOM   3593  N   ALA A 261      25.265  -8.431   7.170  1.00  0.73           N
ATOM   3594  CA  ALA A 261      25.742  -7.250   6.473  1.00  0.73           C
ATOM   3595  C   ALA A 261      27.000  -7.567   5.674  1.00  0.73           C
ATOM   3596  O   ALA A 261      27.859  -8.316   6.134  1.00  0.73           O
ATOM   3597  CB  ALA A 261      26.048  -6.143   7.469  1.00  0.73           C
ATOM   3598  H   ALA A 261      25.893  -8.990   7.753  1.00  0.73           H
ATOM   3599  HA  ALA A 261      24.971  -6.917   5.783  1.00  0.73           H
ATOM   3600 1HB  ALA A 261      26.394  -5.253   6.947  1.00  0.73           H
ATOM   3601 2HB  ALA A 261      25.171  -5.894   8.035  1.00  0.73           H
ATOM   3602 3HB  ALA A 261      26.828  -6.476   8.151  1.00  0.73           H
ATOM   3603  N   LYS A 262      27.138  -6.951   4.498  1.00  0.71           N
ATOM   3604  CA  LYS A 262      28.395  -7.079   3.752  1.00  0.71           C
ATOM   3605  C   LYS A 262      29.282  -5.905   4.115  1.00  0.71           C
ATOM   3606  O   LYS A 262      30.428  -5.786   3.681  1.00  0.71           O
ATOM   3607  CB  LYS A 262      28.191  -7.150   2.252  1.00  0.71           C
ATOM   3608  CG  LYS A 262      27.535  -8.413   1.769  1.00  0.71           C
ATOM   3609  CD  LYS A 262      27.346  -8.401   0.254  1.00  0.71           C
ATOM   3610  CE  LYS A 262      28.687  -8.376  -0.522  1.00  0.71           C
ATOM   3611  NZ  LYS A 262      29.504  -9.637  -0.357  1.00  0.71           N
ATOM   3612  H   LYS A 262      26.396  -6.367   4.136  1.00  0.71           H
ATOM   3613  HA  LYS A 262      28.897  -7.995   4.058  1.00  0.71           H
ATOM   3614 1HB  LYS A 262      27.618  -6.308   1.924  1.00  0.71           H
ATOM   3615 2HB  LYS A 262      29.162  -7.086   1.762  1.00  0.71           H
ATOM   3616 1HG  LYS A 262      28.148  -9.271   2.044  1.00  0.71           H
ATOM   3617 2HG  LYS A 262      26.580  -8.513   2.255  1.00  0.71           H
ATOM   3618 1HD  LYS A 262      26.791  -9.289  -0.052  1.00  0.71           H
ATOM   3619 2HD  LYS A 262      26.771  -7.521  -0.029  1.00  0.71           H
ATOM   3620 1HE  LYS A 262      28.458  -8.250  -1.578  1.00  0.71           H
ATOM   3621 2HE  LYS A 262      29.280  -7.526  -0.186  1.00  0.71           H
ATOM   3622 1HZ  LYS A 262      30.348  -9.556  -0.900  1.00  0.71           H
ATOM   3623 2HZ  LYS A 262      29.775  -9.784   0.638  1.00  0.71           H
ATOM   3624 3HZ  LYS A 262      28.976 -10.433  -0.675  1.00  0.71           H
ATOM   3625  N   GLY A 263      28.700  -5.009   4.885  1.00  0.70           N
ATOM   3626  CA  GLY A 263      29.372  -3.847   5.396  1.00  0.70           C
ATOM   3627  C   GLY A 263      29.455  -4.002   6.896  1.00  0.70           C
ATOM   3628  O   GLY A 263      29.596  -5.119   7.408  1.00  0.70           O
ATOM   3629  H   GLY A 263      27.742  -5.164   5.160  1.00  0.70           H
ATOM   3630 1HA  GLY A 263      30.365  -3.777   4.968  1.00  0.70           H
ATOM   3631 2HA  GLY A 263      28.849  -2.938   5.137  1.00  0.70           H
ATOM   3632  N   ASP A 264      29.396  -2.882   7.597  1.00  0.70           N
ATOM   3633  CA  ASP A 264      29.544  -2.884   9.041  1.00  0.70           C
ATOM   3634  C   ASP A 264      28.174  -3.124   9.692  1.00  0.70           C
ATOM   3635  O   ASP A 264      27.142  -2.838   9.087  1.00  0.70           O
ATOM   3636  CB  ASP A 264      30.151  -1.532   9.457  1.00  0.70           C
ATOM   3637  CG  ASP A 264      31.602  -1.346   8.876  1.00  0.70           C
ATOM   3638  OD1 ASP A 264      32.460  -2.218   9.022  1.00  0.70           O
ATOM   3639  OD2 ASP A 264      31.842  -0.368   8.197  1.00  0.70           O
ATOM   3640  H   ASP A 264      29.230  -1.992   7.122  1.00  0.70           H
ATOM   3641  HA  ASP A 264      30.217  -3.692   9.331  1.00  0.70           H
ATOM   3642 1HB  ASP A 264      29.524  -0.718   9.111  1.00  0.70           H
ATOM   3643 2HB  ASP A 264      30.194  -1.483  10.548  1.00  0.70           H
ATOM   3644  N   LEU A 265      28.150  -3.621  10.912  1.00  0.71           N
ATOM   3645  CA  LEU A 265      26.883  -3.733  11.628  1.00  0.71           C
ATOM   3646  C   LEU A 265      26.910  -3.062  12.977  1.00  0.71           C
ATOM   3647  O   LEU A 265      27.724  -3.409  13.830  1.00  0.71           O
ATOM   3648  CB  LEU A 265      26.493  -5.187  11.833  1.00  0.71           C
ATOM   3649  CG  LEU A 265      25.269  -5.437  12.740  1.00  0.71           C
ATOM   3650  CD1 LEU A 265      23.995  -4.877  12.157  1.00  0.71           C
ATOM   3651  CD2 LEU A 265      25.157  -6.869  12.921  1.00  0.71           C
ATOM   3652  H   LEU A 265      29.024  -3.909  11.347  1.00  0.71           H
ATOM   3653  HA  LEU A 265      26.113  -3.257  11.034  1.00  0.71           H
ATOM   3654 1HB  LEU A 265      26.281  -5.628  10.857  1.00  0.71           H
ATOM   3655 2HB  LEU A 265      27.333  -5.707  12.265  1.00  0.71           H
ATOM   3656  HG  LEU A 265      25.435  -4.953  13.702  1.00  0.71           H
ATOM   3657 1HD1 LEU A 265      23.163  -5.073  12.833  1.00  0.71           H
ATOM   3658 2HD1 LEU A 265      24.090  -3.810  12.020  1.00  0.71           H
ATOM   3659 3HD1 LEU A 265      23.813  -5.355  11.210  1.00  0.71           H
ATOM   3660 1HD2 LEU A 265      24.329  -7.101  13.576  1.00  0.71           H
ATOM   3661 2HD2 LEU A 265      25.001  -7.350  11.955  1.00  0.71           H
ATOM   3662 3HD2 LEU A 265      26.080  -7.217  13.357  1.00  0.71           H
ATOM   3663  N   THR A 266      25.994  -2.131  13.179  1.00  0.74           N
ATOM   3664  CA  THR A 266      25.900  -1.460  14.460  1.00  0.74           C
ATOM   3665  C   THR A 266      24.540  -1.709  15.093  1.00  0.74           C
ATOM   3666  O   THR A 266      23.507  -1.502  14.454  1.00  0.74           O
ATOM   3667  CB  THR A 266      26.128   0.058  14.335  1.00  0.74           C
ATOM   3668  OG1 THR A 266      27.437   0.320  13.804  1.00  0.74           O
ATOM   3669  CG2 THR A 266      26.000   0.713  15.721  1.00  0.74           C
ATOM   3670  H   THR A 266      25.358  -1.890  12.417  1.00  0.74           H
ATOM   3671  HA  THR A 266      26.661  -1.861  15.120  1.00  0.74           H
ATOM   3672  HB  THR A 266      25.384   0.486  13.663  1.00  0.74           H
ATOM   3673  HG1 THR A 266      28.092  -0.134  14.338  1.00  0.74           H
ATOM   3674 1HG2 THR A 266      26.162   1.784  15.634  1.00  0.74           H
ATOM   3675 2HG2 THR A 266      25.004   0.534  16.126  1.00  0.74           H
ATOM   3676 3HG2 THR A 266      26.748   0.284  16.395  1.00  0.74           H
ATOM   3677  N   ILE A 267      24.549  -2.150  16.342  1.00  0.78           N
ATOM   3678  CA  ILE A 267      23.325  -2.371  17.098  1.00  0.78           C
ATOM   3679  C   ILE A 267      23.415  -1.509  18.346  1.00  0.78           C
ATOM   3680  O   ILE A 267      24.391  -1.614  19.092  1.00  0.78           O
ATOM   3681  CB  ILE A 267      23.133  -3.858  17.460  1.00  0.78           C
ATOM   3682  CG1 ILE A 267      23.090  -4.702  16.150  1.00  0.78           C
ATOM   3683  CG2 ILE A 267      21.805  -4.034  18.220  1.00  0.78           C
ATOM   3684  CD1 ILE A 267      23.087  -6.190  16.353  1.00  0.78           C
ATOM   3685  H   ILE A 267      25.451  -2.324  16.782  1.00  0.78           H
ATOM   3686  HA  ILE A 267      22.473  -2.043  16.513  1.00  0.78           H
ATOM   3687  HB  ILE A 267      23.971  -4.200  18.069  1.00  0.78           H
ATOM   3688 1HG1 ILE A 267      22.206  -4.421  15.601  1.00  0.78           H
ATOM   3689 2HG1 ILE A 267      23.955  -4.459  15.546  1.00  0.78           H
ATOM   3690 1HG2 ILE A 267      21.663  -5.082  18.471  1.00  0.78           H
ATOM   3691 2HG2 ILE A 267      21.808  -3.444  19.126  1.00  0.78           H
ATOM   3692 3HG2 ILE A 267      20.985  -3.696  17.587  1.00  0.78           H
ATOM   3693 1HD1 ILE A 267      23.051  -6.686  15.396  1.00  0.78           H
ATOM   3694 2HD1 ILE A 267      23.984  -6.473  16.864  1.00  0.78           H
ATOM   3695 3HD1 ILE A 267      22.219  -6.482  16.939  1.00  0.78           H
ATOM   3696  N   ALA A 268      22.437  -0.641  18.572  1.00  0.84           N
ATOM   3697  CA  ALA A 268      22.569   0.236  19.724  1.00  0.84           C
ATOM   3698  C   ALA A 268      21.268   0.731  20.325  1.00  0.84           C
ATOM   3699  O   ALA A 268      20.218   0.760  19.677  1.00  0.84           O
ATOM   3700  CB  ALA A 268      23.395   1.451  19.331  1.00  0.84           C
ATOM   3701  H   ALA A 268      21.650  -0.579  17.928  1.00  0.84           H
ATOM   3702  HA  ALA A 268      23.082  -0.331  20.491  1.00  0.84           H
ATOM   3703 1HB  ALA A 268      23.544   2.086  20.213  1.00  0.84           H
ATOM   3704 2HB  ALA A 268      24.365   1.130  18.950  1.00  0.84           H
ATOM   3705 3HB  ALA A 268      22.869   2.014  18.564  1.00  0.84           H
ATOM   3706  N   ASP A 269      21.371   1.123  21.588  1.00  0.89           N
ATOM   3707  CA  ASP A 269      20.281   1.715  22.362  1.00  0.89           C
ATOM   3708  C   ASP A 269      19.034   0.820  22.374  1.00  0.89           C
ATOM   3709  O   ASP A 269      17.897   1.296  22.337  1.00  0.89           O
ATOM   3710  CB  ASP A 269      19.931   3.096  21.789  1.00  0.89           C
ATOM   3711  CG  ASP A 269      21.119   4.093  21.843  1.00  0.89           C
ATOM   3712  OD1 ASP A 269      22.075   3.819  22.529  1.00  0.89           O
ATOM   3713  OD2 ASP A 269      21.047   5.107  21.194  1.00  0.89           O
ATOM   3714  H   ASP A 269      22.288   1.006  22.033  1.00  0.89           H
ATOM   3715  HA  ASP A 269      20.624   1.836  23.392  1.00  0.89           H
ATOM   3716 1HB  ASP A 269      19.602   3.005  20.761  1.00  0.89           H
ATOM   3717 2HB  ASP A 269      19.102   3.518  22.356  1.00  0.89           H
ATOM   3718  N   SER A 270      19.284  -0.478  22.448  1.00  0.94           N
ATOM   3719  CA  SER A 270      18.284  -1.531  22.511  1.00  0.94           C
ATOM   3720  C   SER A 270      18.255  -2.009  23.962  1.00  0.94           C
ATOM   3721  O   SER A 270      19.258  -1.864  24.658  1.00  0.94           O
ATOM   3722  CB  SER A 270      18.641  -2.648  21.543  1.00  0.94           C
ATOM   3723  OG  SER A 270      17.710  -3.686  21.614  1.00  0.94           O
ATOM   3724  H   SER A 270      20.258  -0.743  22.468  1.00  0.94           H
ATOM   3725  HA  SER A 270      17.316  -1.118  22.239  1.00  0.94           H
ATOM   3726 1HB  SER A 270      18.674  -2.256  20.525  1.00  0.94           H
ATOM   3727 2HB  SER A 270      19.630  -3.031  21.779  1.00  0.94           H
ATOM   3728  HG  SER A 270      16.920  -3.366  21.120  1.00  0.94           H
ATOM   3729  N   GLN A 271      17.132  -2.516  24.474  1.00  0.96           N
ATOM   3730  CA  GLN A 271      17.181  -2.933  25.863  1.00  0.96           C
ATOM   3731  C   GLN A 271      17.586  -4.372  25.985  1.00  0.96           C
ATOM   3732  O   GLN A 271      18.544  -4.681  26.694  1.00  0.96           O
ATOM   3733  CB  GLN A 271      15.862  -2.657  26.557  1.00  0.96           C
ATOM   3734  CG  GLN A 271      15.616  -1.181  26.762  1.00  0.96           C
ATOM   3735  CD  GLN A 271      16.717  -0.583  27.678  1.00  0.96           C
ATOM   3736  OE1 GLN A 271      17.002  -1.135  28.761  1.00  0.96           O
ATOM   3737  NE2 GLN A 271      17.333   0.525  27.256  1.00  0.96           N
ATOM   3738  H   GLN A 271      16.290  -2.688  23.932  1.00  0.96           H
ATOM   3739  HA  GLN A 271      17.932  -2.338  26.376  1.00  0.96           H
ATOM   3740 1HB  GLN A 271      15.040  -3.056  25.950  1.00  0.96           H
ATOM   3741 2HB  GLN A 271      15.831  -3.162  27.521  1.00  0.96           H
ATOM   3742 1HG  GLN A 271      15.650  -0.681  25.802  1.00  0.96           H
ATOM   3743 2HG  GLN A 271      14.643  -1.038  27.231  1.00  0.96           H
ATOM   3744 1HE2 GLN A 271      18.059   0.941  27.811  1.00  0.96           H
ATOM   3745 2HE2 GLN A 271      17.085   0.943  26.382  1.00  0.96           H
ATOM   3746  N   GLU A 272      16.940  -5.257  25.265  1.00  0.96           N
ATOM   3747  CA  GLU A 272      17.404  -6.633  25.391  1.00  0.96           C
ATOM   3748  C   GLU A 272      17.351  -7.327  24.076  1.00  0.96           C
ATOM   3749  O   GLU A 272      16.314  -7.369  23.434  1.00  0.96           O
ATOM   3750  CB  GLU A 272      16.623  -7.402  26.465  1.00  0.96           C
ATOM   3751  CG  GLU A 272      17.079  -8.884  26.657  1.00  0.96           C
ATOM   3752  CD  GLU A 272      16.462  -9.593  27.877  1.00  0.96           C
ATOM   3753  OE1 GLU A 272      15.805  -8.946  28.657  1.00  0.96           O
ATOM   3754  OE2 GLU A 272      16.631 -10.797  27.999  1.00  0.96           O
ATOM   3755  H   GLU A 272      16.153  -4.978  24.664  1.00  0.96           H
ATOM   3756  HA  GLU A 272      18.439  -6.618  25.698  1.00  0.96           H
ATOM   3757 1HB  GLU A 272      16.716  -6.890  27.424  1.00  0.96           H
ATOM   3758 2HB  GLU A 272      15.580  -7.407  26.201  1.00  0.96           H
ATOM   3759 1HG  GLU A 272      16.809  -9.443  25.760  1.00  0.96           H
ATOM   3760 2HG  GLU A 272      18.166  -8.910  26.739  1.00  0.96           H
ATOM   3761  N   VAL A 273      18.469  -7.902  23.676  1.00  0.96           N
ATOM   3762  CA  VAL A 273      18.522  -8.583  22.408  1.00  0.96           C
ATOM   3763  C   VAL A 273      18.957 -10.024  22.552  1.00  0.96           C
ATOM   3764  O   VAL A 273      20.138 -10.287  22.768  1.00  0.96           O
ATOM   3765  CB  VAL A 273      19.521  -7.868  21.487  1.00  0.96           C
ATOM   3766  CG1 VAL A 273      19.537  -8.565  20.200  1.00  0.96           C
ATOM   3767  CG2 VAL A 273      19.155  -6.397  21.329  1.00  0.96           C
ATOM   3768  H   VAL A 273      19.297  -7.831  24.258  1.00  0.96           H
ATOM   3769  HA  VAL A 273      17.536  -8.574  21.956  1.00  0.96           H
ATOM   3770  HB  VAL A 273      20.515  -7.938  21.918  1.00  0.96           H
ATOM   3771 1HG1 VAL A 273      20.253  -8.096  19.530  1.00  0.96           H
ATOM   3772 2HG1 VAL A 273      19.805  -9.602  20.374  1.00  0.96           H
ATOM   3773 3HG1 VAL A 273      18.547  -8.513  19.777  1.00  0.96           H
ATOM   3774 1HG2 VAL A 273      19.875  -5.905  20.678  1.00  0.96           H
ATOM   3775 2HG2 VAL A 273      18.158  -6.311  20.896  1.00  0.96           H
ATOM   3776 3HG2 VAL A 273      19.166  -5.908  22.303  1.00  0.96           H
ATOM   3777  N   LEU A 274      18.012 -10.940  22.370  1.00  0.96           N
ATOM   3778  CA  LEU A 274      18.262 -12.373  22.432  1.00  0.96           C
ATOM   3779  C   LEU A 274      18.213 -13.019  21.073  1.00  0.96           C
ATOM   3780  O   LEU A 274      17.216 -12.896  20.369  1.00  0.96           O
ATOM   3781  CB  LEU A 274      17.228 -13.114  23.304  1.00  0.96           C
ATOM   3782  CG  LEU A 274      17.341 -14.718  23.257  1.00  0.96           C
ATOM   3783  CD1 LEU A 274      18.654 -15.214  23.865  1.00  0.96           C
ATOM   3784  CD2 LEU A 274      16.183 -15.321  23.984  1.00  0.96           C
ATOM   3785  H   LEU A 274      17.058 -10.624  22.200  1.00  0.96           H
ATOM   3786  HA  LEU A 274      19.244 -12.528  22.856  1.00  0.96           H
ATOM   3787 1HB  LEU A 274      17.351 -12.796  24.338  1.00  0.96           H
ATOM   3788 2HB  LEU A 274      16.222 -12.833  22.976  1.00  0.96           H
ATOM   3789  HG  LEU A 274      17.314 -15.043  22.218  1.00  0.96           H
ATOM   3790 1HD1 LEU A 274      18.697 -16.302  23.797  1.00  0.96           H
ATOM   3791 2HD1 LEU A 274      19.487 -14.795  23.323  1.00  0.96           H
ATOM   3792 3HD1 LEU A 274      18.705 -14.923  24.906  1.00  0.96           H
ATOM   3793 1HD2 LEU A 274      16.252 -16.407  23.930  1.00  0.96           H
ATOM   3794 2HD2 LEU A 274      16.198 -15.006  25.027  1.00  0.96           H
ATOM   3795 3HD2 LEU A 274      15.265 -14.996  23.520  1.00  0.96           H
ATOM   3796  N   PHE A 275      19.257 -13.739  20.727  1.00  0.98           N
ATOM   3797  CA  PHE A 275      19.256 -14.506  19.508  1.00  0.98           C
ATOM   3798  C   PHE A 275      19.289 -15.961  19.872  1.00  0.98           C
ATOM   3799  O   PHE A 275      19.996 -16.339  20.803  1.00  0.98           O
ATOM   3800  CB  PHE A 275      20.474 -14.220  18.658  1.00  0.98           C
ATOM   3801  CG  PHE A 275      20.620 -12.852  18.080  1.00  0.98           C
ATOM   3802  CD1 PHE A 275      21.163 -11.841  18.835  1.00  0.98           C
ATOM   3803  CD2 PHE A 275      20.291 -12.589  16.758  1.00  0.98           C
ATOM   3804  CE1 PHE A 275      21.345 -10.605  18.296  1.00  0.98           C
ATOM   3805  CE2 PHE A 275      20.481 -11.346  16.223  1.00  0.98           C
ATOM   3806  CZ  PHE A 275      20.996 -10.354  16.998  1.00  0.98           C
ATOM   3807  H   PHE A 275      20.069 -13.745  21.336  1.00  0.98           H
ATOM   3808  HA  PHE A 275      18.348 -14.329  18.981  1.00  0.98           H
ATOM   3809 1HB  PHE A 275      21.335 -14.413  19.245  1.00  0.98           H
ATOM   3810 2HB  PHE A 275      20.480 -14.934  17.842  1.00  0.98           H
ATOM   3811  HD1 PHE A 275      21.447 -12.034  19.877  1.00  0.98           H
ATOM   3812  HD2 PHE A 275      19.882 -13.389  16.142  1.00  0.98           H
ATOM   3813  HE1 PHE A 275      21.774  -9.811  18.906  1.00  0.98           H
ATOM   3814  HE2 PHE A 275      20.219 -11.146  15.191  1.00  0.98           H
ATOM   3815  HZ  PHE A 275      21.146  -9.363  16.591  1.00  0.98           H
ATOM   3816  N   SER A 276      18.585 -16.786  19.126  1.00  1.01           N
ATOM   3817  CA  SER A 276      18.625 -18.199  19.406  1.00  1.01           C
ATOM   3818  C   SER A 276      18.332 -19.106  18.218  1.00  1.01           C
ATOM   3819  O   SER A 276      17.763 -18.686  17.208  1.00  1.01           O
ATOM   3820  CB  SER A 276      17.662 -18.496  20.548  1.00  1.01           C
ATOM   3821  OG  SER A 276      16.348 -18.233  20.168  1.00  1.01           O
ATOM   3822  H   SER A 276      17.966 -16.418  18.412  1.00  1.01           H
ATOM   3823  HA  SER A 276      19.628 -18.414  19.732  1.00  1.01           H
ATOM   3824 1HB  SER A 276      17.760 -19.541  20.842  1.00  1.01           H
ATOM   3825 2HB  SER A 276      17.921 -17.888  21.414  1.00  1.01           H
ATOM   3826  HG  SER A 276      16.367 -17.344  19.762  1.00  1.01           H
ATOM   3827  N   ILE A 277      18.683 -20.380  18.401  1.00  1.07           N
ATOM   3828  CA  ILE A 277      18.428 -21.479  17.459  1.00  1.07           C
ATOM   3829  C   ILE A 277      18.373 -21.126  15.959  1.00  1.07           C
ATOM   3830  O   ILE A 277      17.469 -21.556  15.225  1.00  1.07           O
ATOM   3831  CB  ILE A 277      17.148 -22.226  17.892  1.00  1.07           C
ATOM   3832  CG1 ILE A 277      15.965 -21.277  17.910  1.00  1.07           C
ATOM   3833  CG2 ILE A 277      17.357 -22.837  19.249  1.00  1.07           C
ATOM   3834  CD1 ILE A 277      14.629 -21.947  18.070  1.00  1.07           C
ATOM   3835  H   ILE A 277      19.203 -20.576  19.259  1.00  1.07           H
ATOM   3836  HA  ILE A 277      19.245 -22.187  17.573  1.00  1.07           H
ATOM   3837  HB  ILE A 277      16.930 -23.013  17.173  1.00  1.07           H
ATOM   3838 1HG1 ILE A 277      16.072 -20.591  18.746  1.00  1.07           H
ATOM   3839 2HG1 ILE A 277      16.002 -20.708  17.009  1.00  1.07           H
ATOM   3840 1HG2 ILE A 277      16.464 -23.378  19.554  1.00  1.07           H
ATOM   3841 2HG2 ILE A 277      18.199 -23.522  19.197  1.00  1.07           H
ATOM   3842 3HG2 ILE A 277      17.568 -22.049  19.968  1.00  1.07           H
ATOM   3843 1HD1 ILE A 277      13.842 -21.203  18.084  1.00  1.07           H
ATOM   3844 2HD1 ILE A 277      14.466 -22.638  17.246  1.00  1.07           H
ATOM   3845 3HD1 ILE A 277      14.616 -22.497  19.010  1.00  1.07           H
ATOM   3846  N   ASN A 278      19.397 -20.387  15.524  1.00  1.13           N
ATOM   3847  CA  ASN A 278      19.660 -20.030  14.143  1.00  1.13           C
ATOM   3848  C   ASN A 278      20.734 -20.981  13.606  1.00  1.13           C
ATOM   3849  O   ASN A 278      21.865 -20.959  14.105  1.00  1.13           O
ATOM   3850  CB  ASN A 278      20.105 -18.585  14.026  1.00  1.13           C
ATOM   3851  CG  ASN A 278      20.282 -18.157  12.584  1.00  1.13           C
ATOM   3852  OD1 ASN A 278      20.792 -18.894  11.734  1.00  1.13           O
ATOM   3853  ND2 ASN A 278      19.840 -16.981  12.284  1.00  1.13           N
ATOM   3854  H   ASN A 278      20.055 -20.041  16.212  1.00  1.13           H
ATOM   3855  HA  ASN A 278      18.754 -20.169  13.566  1.00  1.13           H
ATOM   3856 1HB  ASN A 278      19.366 -17.937  14.506  1.00  1.13           H
ATOM   3857 2HB  ASN A 278      21.050 -18.452  14.551  1.00  1.13           H
ATOM   3858 1HD2 ASN A 278      19.900 -16.675  11.332  1.00  1.13           H
ATOM   3859 2HD2 ASN A 278      19.414 -16.415  12.988  1.00  1.13           H
ATOM   3860  N   LYS A 279      20.373 -21.873  12.685  1.00  1.19           N
ATOM   3861  CA  LYS A 279      21.322 -22.859  12.161  1.00  1.19           C
ATOM   3862  C   LYS A 279      21.747 -22.568  10.709  1.00  1.19           C
ATOM   3863  O   LYS A 279      21.056 -22.956   9.751  1.00  1.19           O
ATOM   3864  CB  LYS A 279      20.738 -24.264  12.317  1.00  1.19           C
ATOM   3865  CG  LYS A 279      20.565 -24.678  13.803  1.00  1.19           C
ATOM   3866  CD  LYS A 279      20.024 -26.113  13.983  1.00  1.19           C
ATOM   3867  CE  LYS A 279      19.932 -26.469  15.485  1.00  1.19           C
ATOM   3868  NZ  LYS A 279      19.502 -27.903  15.741  1.00  1.19           N
ATOM   3869  H   LYS A 279      19.422 -21.834  12.324  1.00  1.19           H
ATOM   3870  HA  LYS A 279      22.226 -22.812  12.765  1.00  1.19           H
ATOM   3871 1HB  LYS A 279      19.762 -24.311  11.830  1.00  1.19           H
ATOM   3872 2HB  LYS A 279      21.393 -24.988  11.832  1.00  1.19           H
ATOM   3873 1HG  LYS A 279      21.528 -24.596  14.311  1.00  1.19           H
ATOM   3874 2HG  LYS A 279      19.870 -23.984  14.283  1.00  1.19           H
ATOM   3875 1HD  LYS A 279      19.030 -26.190  13.537  1.00  1.19           H
ATOM   3876 2HD  LYS A 279      20.685 -26.822  13.486  1.00  1.19           H
ATOM   3877 1HE  LYS A 279      20.916 -26.318  15.929  1.00  1.19           H
ATOM   3878 2HE  LYS A 279      19.222 -25.796  15.970  1.00  1.19           H
ATOM   3879 1HZ  LYS A 279      19.489 -28.062  16.735  1.00  1.19           H
ATOM   3880 2HZ  LYS A 279      18.564 -28.125  15.375  1.00  1.19           H
ATOM   3881 3HZ  LYS A 279      20.169 -28.527  15.314  1.00  1.19           H
ATOM   3882  N   ALA A 280      22.876 -21.866  10.569  1.00  1.21           N
ATOM   3883  CA  ALA A 280      23.428 -21.439   9.278  1.00  1.21           C
ATOM   3884  C   ALA A 280      24.329 -22.552   8.747  1.00  1.21           C
ATOM   3885  O   ALA A 280      24.653 -23.460   9.517  1.00  1.21           O
ATOM   3886  CB  ALA A 280      24.188 -20.126   9.437  1.00  1.21           C
ATOM   3887  H   ALA A 280      23.398 -21.627  11.418  1.00  1.21           H
ATOM   3888  HA  ALA A 280      22.607 -21.300   8.586  1.00  1.21           H
ATOM   3889 1HB  ALA A 280      24.587 -19.810   8.469  1.00  1.21           H
ATOM   3890 2HB  ALA A 280      23.511 -19.356   9.817  1.00  1.21           H
ATOM   3891 3HB  ALA A 280      25.011 -20.264  10.142  1.00  1.21           H
ATOM   3892  N   THR A 281      24.694 -22.564   7.456  1.00  1.20           N
ATOM   3893  CA  THR A 281      25.572 -23.657   7.059  1.00  1.20           C
ATOM   3894  C   THR A 281      26.932 -23.212   6.521  1.00  1.20           C
ATOM   3895  O   THR A 281      27.904 -23.951   6.618  1.00  1.20           O
ATOM   3896  CB  THR A 281      24.864 -24.607   6.090  1.00  1.20           C
ATOM   3897  OG1 THR A 281      24.493 -23.929   4.893  1.00  1.20           O
ATOM   3898  CG2 THR A 281      23.626 -25.172   6.777  1.00  1.20           C
ATOM   3899  H   THR A 281      24.427 -21.843   6.782  1.00  1.20           H
ATOM   3900  HA  THR A 281      25.774 -24.261   7.928  1.00  1.20           H
ATOM   3901  HB  THR A 281      25.540 -25.424   5.844  1.00  1.20           H
ATOM   3902  HG1 THR A 281      23.698 -23.363   5.034  1.00  1.20           H
ATOM   3903 1HG2 THR A 281      23.149 -25.876   6.137  1.00  1.20           H
ATOM   3904 2HG2 THR A 281      23.919 -25.681   7.686  1.00  1.20           H
ATOM   3905 3HG2 THR A 281      22.936 -24.369   7.023  1.00  1.20           H
ATOM   3906  N   LYS A 282      27.034 -22.003   6.005  1.00  1.15           N
ATOM   3907  CA  LYS A 282      28.316 -21.518   5.487  1.00  1.15           C
ATOM   3908  C   LYS A 282      28.676 -20.324   6.334  1.00  1.15           C
ATOM   3909  O   LYS A 282      28.073 -20.171   7.394  1.00  1.15           O
ATOM   3910  CB  LYS A 282      28.288 -21.264   3.988  1.00  1.15           C
ATOM   3911  CG  LYS A 282      27.894 -22.521   3.214  1.00  1.15           C
ATOM   3912  CD  LYS A 282      28.931 -23.592   3.404  1.00  1.15           C
ATOM   3913  CE  LYS A 282      28.586 -24.868   2.696  1.00  1.15           C
ATOM   3914  NZ  LYS A 282      29.612 -25.930   3.005  1.00  1.15           N
ATOM   3915  H   LYS A 282      26.207 -21.416   5.931  1.00  1.15           H
ATOM   3916  HA  LYS A 282      29.080 -22.271   5.655  1.00  1.15           H
ATOM   3917 1HB  LYS A 282      27.631 -20.465   3.756  1.00  1.15           H
ATOM   3918 2HB  LYS A 282      29.282 -20.976   3.652  1.00  1.15           H
ATOM   3919 1HG  LYS A 282      26.931 -22.898   3.549  1.00  1.15           H
ATOM   3920 2HG  LYS A 282      27.829 -22.299   2.152  1.00  1.15           H
ATOM   3921 1HD  LYS A 282      29.885 -23.241   3.016  1.00  1.15           H
ATOM   3922 2HD  LYS A 282      29.064 -23.807   4.454  1.00  1.15           H
ATOM   3923 1HE  LYS A 282      27.603 -25.215   3.017  1.00  1.15           H
ATOM   3924 2HE  LYS A 282      28.553 -24.676   1.634  1.00  1.15           H
ATOM   3925 1HZ  LYS A 282      29.450 -26.826   2.541  1.00  1.15           H
ATOM   3926 2HZ  LYS A 282      30.546 -25.610   2.727  1.00  1.15           H
ATOM   3927 3HZ  LYS A 282      29.641 -26.088   4.003  1.00  1.15           H
ATOM   3928  N   ASP A 283      29.662 -19.506   5.934  1.00  1.08           N
ATOM   3929  CA  ASP A 283      30.057 -18.397   6.806  1.00  1.08           C
ATOM   3930  C   ASP A 283      28.828 -17.741   7.422  1.00  1.08           C
ATOM   3931  O   ASP A 283      28.000 -17.155   6.709  1.00  1.08           O
ATOM   3932  CB  ASP A 283      30.794 -17.302   6.022  1.00  1.08           C
ATOM   3933  CG  ASP A 283      32.213 -17.621   5.533  1.00  1.08           C
ATOM   3934  OD1 ASP A 283      32.756 -18.651   5.895  1.00  1.08           O
ATOM   3935  OD2 ASP A 283      32.768 -16.807   4.795  1.00  1.08           O
ATOM   3936  H   ASP A 283      30.140 -19.663   5.062  1.00  1.08           H
ATOM   3937  HA  ASP A 283      30.690 -18.779   7.600  1.00  1.08           H
ATOM   3938 1HB  ASP A 283      30.191 -17.016   5.163  1.00  1.08           H
ATOM   3939 2HB  ASP A 283      30.857 -16.439   6.657  1.00  1.08           H
ATOM   3940  N   GLY A 284      28.747 -17.786   8.746  1.00  1.00           N
ATOM   3941  CA  GLY A 284      27.575 -17.206   9.372  1.00  1.00           C
ATOM   3942  C   GLY A 284      27.449 -17.363  10.882  1.00  1.00           C
ATOM   3943  O   GLY A 284      28.354 -17.827  11.583  1.00  1.00           O
ATOM   3944  H   GLY A 284      29.469 -18.290   9.271  1.00  1.00           H
ATOM   3945 1HA  GLY A 284      27.530 -16.155   9.119  1.00  1.00           H
ATOM   3946 2HA  GLY A 284      26.697 -17.656   8.910  1.00  1.00           H
ATOM   3947  N   GLY A 285      26.295 -16.948  11.371  1.00  0.92           N
ATOM   3948  CA  GLY A 285      26.020 -16.978  12.801  1.00  0.92           C
ATOM   3949  C   GLY A 285      24.731 -16.264  13.135  1.00  0.92           C
ATOM   3950  O   GLY A 285      23.920 -15.992  12.258  1.00  0.92           O
ATOM   3951  H   GLY A 285      25.609 -16.586  10.703  1.00  0.92           H
ATOM   3952 1HA  GLY A 285      25.977 -18.009  13.152  1.00  0.92           H
ATOM   3953 2HA  GLY A 285      26.838 -16.483  13.322  1.00  0.92           H
ATOM   3954  N   ALA A 286      24.485 -15.999  14.417  1.00  0.86           N
ATOM   3955  CA  ALA A 286      23.249 -15.273  14.732  1.00  0.86           C
ATOM   3956  C   ALA A 286      23.339 -13.910  14.049  1.00  0.86           C
ATOM   3957  O   ALA A 286      22.403 -13.435  13.388  1.00  0.86           O
ATOM   3958  CB  ALA A 286      23.067 -15.105  16.221  1.00  0.86           C
ATOM   3959  H   ALA A 286      25.184 -16.234  15.130  1.00  0.86           H
ATOM   3960  HA  ALA A 286      22.402 -15.823  14.321  1.00  0.86           H
ATOM   3961 1HB  ALA A 286      22.168 -14.572  16.373  1.00  0.86           H
ATOM   3962 2HB  ALA A 286      23.006 -16.079  16.701  1.00  0.86           H
ATOM   3963 3HB  ALA A 286      23.888 -14.547  16.648  1.00  0.86           H
ATOM   3964  N   ILE A 287      24.544 -13.364  14.154  1.00  0.82           N
ATOM   3965  CA  ILE A 287      24.975 -12.130  13.533  1.00  0.82           C
ATOM   3966  C   ILE A 287      26.179 -12.386  12.645  1.00  0.82           C
ATOM   3967  O   ILE A 287      27.153 -13.014  13.072  1.00  0.82           O
ATOM   3968  CB  ILE A 287      25.328 -11.069  14.573  1.00  0.82           C
ATOM   3969  CG1 ILE A 287      24.108 -10.684  15.367  1.00  0.82           C
ATOM   3970  CG2 ILE A 287      25.956  -9.904  13.936  1.00  0.82           C
ATOM   3971  CD1 ILE A 287      24.449  -9.804  16.491  1.00  0.82           C
ATOM   3972  H   ILE A 287      25.213 -13.858  14.749  1.00  0.82           H
ATOM   3973  HA  ILE A 287      24.168 -11.746  12.910  1.00  0.82           H
ATOM   3974  HB  ILE A 287      26.027 -11.498  15.279  1.00  0.82           H
ATOM   3975 1HG1 ILE A 287      23.411 -10.170  14.715  1.00  0.82           H
ATOM   3976 2HG1 ILE A 287      23.622 -11.574  15.761  1.00  0.82           H
ATOM   3977 1HG2 ILE A 287      26.210  -9.171  14.698  1.00  0.82           H
ATOM   3978 2HG2 ILE A 287      26.859 -10.203  13.409  1.00  0.82           H
ATOM   3979 3HG2 ILE A 287      25.243  -9.498  13.235  1.00  0.82           H
ATOM   3980 1HD1 ILE A 287      23.580  -9.523  17.039  1.00  0.82           H
ATOM   3981 2HD1 ILE A 287      25.127 -10.327  17.149  1.00  0.82           H
ATOM   3982 3HD1 ILE A 287      24.922  -8.907  16.100  1.00  0.82           H
ATOM   3983  N   PHE A 288      26.123 -11.886  11.420  1.00  0.80           N
ATOM   3984  CA  PHE A 288      27.229 -12.074  10.503  1.00  0.80           C
ATOM   3985  C   PHE A 288      27.550 -10.839   9.689  1.00  0.80           C
ATOM   3986  O   PHE A 288      26.680 -10.270   9.027  1.00  0.80           O
ATOM   3987  CB  PHE A 288      26.977 -13.271   9.586  1.00  0.80           C
ATOM   3988  CG  PHE A 288      28.066 -13.479   8.560  1.00  0.80           C
ATOM   3989  CD1 PHE A 288      29.397 -13.510   8.919  1.00  0.80           C
ATOM   3990  CD2 PHE A 288      27.749 -13.666   7.245  1.00  0.80           C
ATOM   3991  CE1 PHE A 288      30.377 -13.680   7.984  1.00  0.80           C
ATOM   3992  CE2 PHE A 288      28.723 -13.849   6.300  1.00  0.80           C
ATOM   3993  CZ  PHE A 288      30.036 -13.845   6.668  1.00  0.80           C
ATOM   3994  H   PHE A 288      25.279 -11.400  11.110  1.00  0.80           H
ATOM   3995  HA  PHE A 288      28.106 -12.311  11.091  1.00  0.80           H
ATOM   3996 1HB  PHE A 288      26.895 -14.169  10.192  1.00  0.80           H
ATOM   3997 2HB  PHE A 288      26.029 -13.141   9.063  1.00  0.80           H
ATOM   3998  HD1 PHE A 288      29.659 -13.377   9.955  1.00  0.80           H
ATOM   3999  HD2 PHE A 288      26.710 -13.668   6.954  1.00  0.80           H
ATOM   4000  HE1 PHE A 288      31.420 -13.680   8.291  1.00  0.80           H
ATOM   4001  HE2 PHE A 288      28.451 -13.992   5.255  1.00  0.80           H
ATOM   4002  HZ  PHE A 288      30.802 -13.983   5.912  1.00  0.80           H
ATOM   4003  N   ALA A 289      28.805 -10.415   9.765  1.00  0.79           N
ATOM   4004  CA  ALA A 289      29.224  -9.265   8.995  1.00  0.79           C
ATOM   4005  C   ALA A 289      30.554  -9.515   8.325  1.00  0.79           C
ATOM   4006  O   ALA A 289      31.484 -10.054   8.930  1.00  0.79           O
ATOM   4007  CB  ALA A 289      29.345  -8.046   9.881  1.00  0.79           C
ATOM   4008  H   ALA A 289      29.462 -10.916  10.367  1.00  0.79           H
ATOM   4009  HA  ALA A 289      28.481  -9.087   8.234  1.00  0.79           H
ATOM   4010 1HB  ALA A 289      29.638  -7.179   9.281  1.00  0.79           H
ATOM   4011 2HB  ALA A 289      28.390  -7.845  10.362  1.00  0.79           H
ATOM   4012 3HB  ALA A 289      30.101  -8.239  10.621  1.00  0.79           H
ATOM   4013  N   GLU A 290      30.675  -9.027   7.103  1.00  0.78           N
ATOM   4014  CA  GLU A 290      31.929  -9.178   6.379  1.00  0.78           C
ATOM   4015  C   GLU A 290      32.924  -8.054   6.724  1.00  0.78           C
ATOM   4016  O   GLU A 290      34.069  -8.057   6.268  1.00  0.78           O
ATOM   4017  CB  GLU A 290      31.632  -9.304   4.891  1.00  0.78           C
ATOM   4018  CG  GLU A 290      30.813 -10.598   4.582  1.00  0.78           C
ATOM   4019  CD  GLU A 290      30.374 -10.804   3.126  1.00  0.78           C
ATOM   4020  OE1 GLU A 290      30.659  -9.979   2.283  1.00  0.78           O
ATOM   4021  OE2 GLU A 290      29.748 -11.816   2.867  1.00  0.78           O
ATOM   4022  H   GLU A 290      29.852  -8.609   6.658  1.00  0.78           H
ATOM   4023  HA  GLU A 290      32.376 -10.119   6.689  1.00  0.78           H
ATOM   4024 1HB  GLU A 290      31.086  -8.436   4.549  1.00  0.78           H
ATOM   4025 2HB  GLU A 290      32.568  -9.348   4.333  1.00  0.78           H
ATOM   4026 1HG  GLU A 290      31.409 -11.459   4.885  1.00  0.78           H
ATOM   4027 2HG  GLU A 290      29.925 -10.582   5.214  1.00  0.78           H
ATOM   4028  N   LYS A 291      32.460  -7.097   7.522  1.00  0.77           N
ATOM   4029  CA  LYS A 291      33.244  -5.993   8.064  1.00  0.77           C
ATOM   4030  C   LYS A 291      33.046  -5.990   9.594  1.00  0.77           C
ATOM   4031  O   LYS A 291      32.967  -7.068  10.200  1.00  0.77           O
ATOM   4032  CB  LYS A 291      32.965  -4.635   7.432  1.00  0.77           C
ATOM   4033  CG  LYS A 291      33.294  -4.499   5.960  1.00  0.77           C
ATOM   4034  CD  LYS A 291      33.101  -3.029   5.440  1.00  0.77           C
ATOM   4035  CE  LYS A 291      34.303  -2.108   5.805  1.00  0.77           C
ATOM   4036  NZ  LYS A 291      34.129  -1.400   7.139  1.00  0.77           N
ATOM   4037  H   LYS A 291      31.490  -7.154   7.799  1.00  0.77           H
ATOM   4038  HA  LYS A 291      34.298  -6.199   7.883  1.00  0.77           H
ATOM   4039 1HB  LYS A 291      31.974  -4.336   7.627  1.00  0.77           H
ATOM   4040 2HB  LYS A 291      33.617  -3.909   7.901  1.00  0.77           H
ATOM   4041 1HG  LYS A 291      34.323  -4.811   5.794  1.00  0.77           H
ATOM   4042 2HG  LYS A 291      32.638  -5.163   5.389  1.00  0.77           H
ATOM   4043 1HD  LYS A 291      32.953  -3.032   4.363  1.00  0.77           H
ATOM   4044 2HD  LYS A 291      32.216  -2.602   5.916  1.00  0.77           H
ATOM   4045 1HE  LYS A 291      35.191  -2.735   5.863  1.00  0.77           H
ATOM   4046 2HE  LYS A 291      34.448  -1.363   5.023  1.00  0.77           H
ATOM   4047 1HZ  LYS A 291      34.933  -0.847   7.353  1.00  0.77           H
ATOM   4048 2HZ  LYS A 291      33.302  -0.787   7.160  1.00  0.77           H
ATOM   4049 3HZ  LYS A 291      33.970  -2.065   7.900  1.00  0.77           H
ATOM   4050  N   ASP A 292      33.134  -4.806  10.223  1.00  0.76           N
ATOM   4051  CA  ASP A 292      33.121  -4.672  11.678  1.00  0.76           C
ATOM   4052  C   ASP A 292      31.712  -4.848  12.270  1.00  0.76           C
ATOM   4053  O   ASP A 292      30.725  -4.520  11.607  1.00  0.76           O
ATOM   4054  CB  ASP A 292      33.609  -3.263  12.066  1.00  0.76           C
ATOM   4055  CG  ASP A 292      35.088  -2.913  11.693  1.00  0.76           C
ATOM   4056  OD1 ASP A 292      35.874  -3.793  11.370  1.00  0.76           O
ATOM   4057  OD2 ASP A 292      35.406  -1.747  11.736  1.00  0.76           O
ATOM   4058  H   ASP A 292      33.130  -3.934   9.688  1.00  0.76           H
ATOM   4059  HA  ASP A 292      33.774  -5.431  12.096  1.00  0.76           H
ATOM   4060 1HB  ASP A 292      32.957  -2.524  11.597  1.00  0.76           H
ATOM   4061 2HB  ASP A 292      33.501  -3.149  13.149  1.00  0.76           H
ATOM   4062  N   VAL A 293      31.640  -5.303  13.521  1.00  0.75           N
ATOM   4063  CA  VAL A 293      30.375  -5.393  14.262  1.00  0.75           C
ATOM   4064  C   VAL A 293      30.499  -4.633  15.582  1.00  0.75           C
ATOM   4065  O   VAL A 293      31.480  -4.815  16.305  1.00  0.75           O
ATOM   4066  CB  VAL A 293      29.971  -6.852  14.563  1.00  0.75           C
ATOM   4067  CG1 VAL A 293      28.683  -6.882  15.350  1.00  0.75           C
ATOM   4068  CG2 VAL A 293      29.796  -7.618  13.297  1.00  0.75           C
ATOM   4069  H   VAL A 293      32.514  -5.564  13.977  1.00  0.75           H
ATOM   4070  HA  VAL A 293      29.590  -4.940  13.666  1.00  0.75           H
ATOM   4071  HB  VAL A 293      30.746  -7.312  15.155  1.00  0.75           H
ATOM   4072 1HG1 VAL A 293      28.409  -7.912  15.573  1.00  0.75           H
ATOM   4073 2HG1 VAL A 293      28.825  -6.337  16.267  1.00  0.75           H
ATOM   4074 3HG1 VAL A 293      27.890  -6.412  14.772  1.00  0.75           H
ATOM   4075 1HG2 VAL A 293      29.523  -8.653  13.515  1.00  0.75           H
ATOM   4076 2HG2 VAL A 293      29.019  -7.158  12.710  1.00  0.75           H
ATOM   4077 3HG2 VAL A 293      30.727  -7.599  12.744  1.00  0.75           H
ATOM   4078  N   SER A 294      29.516  -3.800  15.898  1.00  0.74           N
ATOM   4079  CA  SER A 294      29.557  -3.025  17.125  1.00  0.74           C
ATOM   4080  C   SER A 294      28.227  -2.971  17.861  1.00  0.74           C
ATOM   4081  O   SER A 294      27.178  -2.711  17.272  1.00  0.74           O
ATOM   4082  CB  SER A 294      30.014  -1.610  16.833  1.00  0.74           C
ATOM   4083  OG  SER A 294      29.998  -0.831  17.992  1.00  0.74           O
ATOM   4084  H   SER A 294      28.744  -3.688  15.252  1.00  0.74           H
ATOM   4085  HA  SER A 294      30.284  -3.486  17.775  1.00  0.74           H
ATOM   4086 1HB  SER A 294      31.025  -1.641  16.431  1.00  0.74           H
ATOM   4087 2HB  SER A 294      29.370  -1.162  16.075  1.00  0.74           H
ATOM   4088  HG  SER A 294      30.341  -1.397  18.700  1.00  0.74           H
ATOM   4089  N   PHE A 295      28.304  -3.226  19.157  1.00  0.74           N
ATOM   4090  CA  PHE A 295      27.166  -3.205  20.055  1.00  0.74           C
ATOM   4091  C   PHE A 295      27.356  -2.078  21.055  1.00  0.74           C
ATOM   4092  O   PHE A 295      28.378  -2.047  21.744  1.00  0.74           O
ATOM   4093  CB  PHE A 295      27.103  -4.523  20.804  1.00  0.74           C
ATOM   4094  CG  PHE A 295      26.890  -5.698  19.945  1.00  0.74           C
ATOM   4095  CD1 PHE A 295      27.973  -6.286  19.354  1.00  0.74           C
ATOM   4096  CD2 PHE A 295      25.640  -6.240  19.724  1.00  0.74           C
ATOM   4097  CE1 PHE A 295      27.818  -7.371  18.580  1.00  0.74           C
ATOM   4098  CE2 PHE A 295      25.501  -7.342  18.940  1.00  0.74           C
ATOM   4099  CZ  PHE A 295      26.607  -7.898  18.369  1.00  0.74           C
ATOM   4100  H   PHE A 295      29.221  -3.448  19.538  1.00  0.74           H
ATOM   4101  HA  PHE A 295      26.256  -3.048  19.487  1.00  0.74           H
ATOM   4102 1HB  PHE A 295      28.041  -4.669  21.314  1.00  0.74           H
ATOM   4103 2HB  PHE A 295      26.357  -4.493  21.553  1.00  0.74           H
ATOM   4104  HD1 PHE A 295      28.968  -5.865  19.516  1.00  0.74           H
ATOM   4105  HD2 PHE A 295      24.771  -5.799  20.179  1.00  0.74           H
ATOM   4106  HE1 PHE A 295      28.667  -7.827  18.116  1.00  0.74           H
ATOM   4107  HE2 PHE A 295      24.515  -7.774  18.774  1.00  0.74           H
ATOM   4108  HZ  PHE A 295      26.538  -8.764  17.747  1.00  0.74           H
ATOM   4109  N   GLU A 296      26.399  -1.161  21.151  1.00  0.76           N
ATOM   4110  CA  GLU A 296      26.597  -0.052  22.079  1.00  0.76           C
ATOM   4111  C   GLU A 296      25.350   0.325  22.863  1.00  0.76           C
ATOM   4112  O   GLU A 296      24.263   0.481  22.308  1.00  0.76           O
ATOM   4113  CB  GLU A 296      27.147   1.169  21.331  1.00  0.76           C
ATOM   4114  CG  GLU A 296      27.495   2.361  22.216  1.00  0.76           C
ATOM   4115  CD  GLU A 296      28.107   3.521  21.458  1.00  0.76           C
ATOM   4116  OE1 GLU A 296      28.286   3.407  20.269  1.00  0.76           O
ATOM   4117  OE2 GLU A 296      28.397   4.521  22.073  1.00  0.76           O
ATOM   4118  H   GLU A 296      25.575  -1.226  20.550  1.00  0.76           H
ATOM   4119  HA  GLU A 296      27.348  -0.352  22.794  1.00  0.76           H
ATOM   4120 1HB  GLU A 296      28.051   0.881  20.791  1.00  0.76           H
ATOM   4121 2HB  GLU A 296      26.417   1.499  20.592  1.00  0.76           H
ATOM   4122 1HG  GLU A 296      26.591   2.708  22.692  1.00  0.76           H
ATOM   4123 2HG  GLU A 296      28.181   2.031  23.000  1.00  0.76           H
ATOM   4124  N   ASN A 297      25.537   0.489  24.167  1.00  0.78           N
ATOM   4125  CA  ASN A 297      24.458   0.856  25.082  1.00  0.78           C
ATOM   4126  C   ASN A 297      23.291  -0.120  25.023  1.00  0.78           C
ATOM   4127  O   ASN A 297      22.132   0.293  25.047  1.00  0.78           O
ATOM   4128  CB  ASN A 297      23.903   2.235  24.794  1.00  0.78           C
ATOM   4129  CG  ASN A 297      24.868   3.354  24.927  1.00  0.78           C
ATOM   4130  OD1 ASN A 297      25.776   3.368  25.766  1.00  0.78           O
ATOM   4131  ND2 ASN A 297      24.662   4.340  24.084  1.00  0.78           N
ATOM   4132  H   ASN A 297      26.476   0.316  24.537  1.00  0.78           H
ATOM   4133  HA  ASN A 297      24.848   0.837  26.100  1.00  0.78           H
ATOM   4134 1HB  ASN A 297      23.487   2.267  23.795  1.00  0.78           H
ATOM   4135 2HB  ASN A 297      23.075   2.425  25.475  1.00  0.78           H
ATOM   4136 1HD2 ASN A 297      25.254   5.144  24.087  1.00  0.78           H
ATOM   4137 2HD2 ASN A 297      23.871   4.278  23.421  1.00  0.78           H
ATOM   4138  N   ILE A 298      23.588  -1.409  24.945  1.00  0.79           N
ATOM   4139  CA  ILE A 298      22.533  -2.407  24.948  1.00  0.79           C
ATOM   4140  C   ILE A 298      22.465  -2.938  26.358  1.00  0.79           C
ATOM   4141  O   ILE A 298      23.475  -3.422  26.882  1.00  0.79           O
ATOM   4142  CB  ILE A 298      22.799  -3.551  23.951  1.00  0.79           C
ATOM   4143  CG1 ILE A 298      22.916  -2.971  22.547  1.00  0.79           C
ATOM   4144  CG2 ILE A 298      21.662  -4.590  24.014  1.00  0.79           C
ATOM   4145  CD1 ILE A 298      23.357  -3.965  21.571  1.00  0.79           C
ATOM   4146  H   ILE A 298      24.556  -1.687  24.903  1.00  0.79           H
ATOM   4147  HA  ILE A 298      21.591  -1.935  24.699  1.00  0.79           H
ATOM   4148  HB  ILE A 298      23.744  -4.034  24.195  1.00  0.79           H
ATOM   4149 1HG1 ILE A 298      21.967  -2.549  22.233  1.00  0.79           H
ATOM   4150 2HG1 ILE A 298      23.654  -2.174  22.566  1.00  0.79           H
ATOM   4151 1HG2 ILE A 298      21.852  -5.403  23.311  1.00  0.79           H
ATOM   4152 2HG2 ILE A 298      21.605  -4.989  25.008  1.00  0.79           H
ATOM   4153 3HG2 ILE A 298      20.716  -4.112  23.767  1.00  0.79           H
ATOM   4154 1HD1 ILE A 298      23.476  -3.500  20.603  1.00  0.79           H
ATOM   4155 2HD1 ILE A 298      24.284  -4.353  21.898  1.00  0.79           H
ATOM   4156 3HD1 ILE A 298      22.631  -4.776  21.509  1.00  0.79           H
ATOM   4157  N   THR A 299      21.308  -2.839  26.997  1.00  0.80           N
ATOM   4158  CA  THR A 299      21.295  -3.275  28.387  1.00  0.80           C
ATOM   4159  C   THR A 299      21.702  -4.746  28.459  1.00  0.80           C
ATOM   4160  O   THR A 299      22.655  -5.072  29.171  1.00  0.80           O
ATOM   4161  CB  THR A 299      19.952  -3.027  29.096  1.00  0.80           C
ATOM   4162  OG1 THR A 299      19.668  -1.612  29.136  1.00  0.80           O
ATOM   4163  CG2 THR A 299      20.013  -3.564  30.503  1.00  0.80           C
ATOM   4164  H   THR A 299      20.486  -2.471  26.508  1.00  0.80           H
ATOM   4165  HA  THR A 299      22.045  -2.699  28.930  1.00  0.80           H
ATOM   4166  HB  THR A 299      19.166  -3.517  28.579  1.00  0.80           H
ATOM   4167  HG1 THR A 299      18.695  -1.470  29.216  1.00  0.80           H
ATOM   4168 1HG2 THR A 299      19.061  -3.385  31.002  1.00  0.80           H
ATOM   4169 2HG2 THR A 299      20.215  -4.634  30.473  1.00  0.80           H
ATOM   4170 3HG2 THR A 299      20.809  -3.059  31.045  1.00  0.80           H
ATOM   4171  N   SER A 300      21.095  -5.595  27.624  1.00  0.80           N
ATOM   4172  CA  SER A 300      21.501  -6.994  27.606  1.00  0.80           C
ATOM   4173  C   SER A 300      21.525  -7.639  26.213  1.00  0.80           C
ATOM   4174  O   SER A 300      20.622  -7.446  25.404  1.00  0.80           O
ATOM   4175  CB  SER A 300      20.602  -7.801  28.515  1.00  0.80           C
ATOM   4176  OG  SER A 300      20.953  -9.154  28.472  1.00  0.80           O
ATOM   4177  H   SER A 300      20.302  -5.271  27.075  1.00  0.80           H
ATOM   4178  HA  SER A 300      22.506  -7.029  28.000  1.00  0.80           H
ATOM   4179 1HB  SER A 300      20.700  -7.430  29.536  1.00  0.80           H
ATOM   4180 2HB  SER A 300      19.564  -7.674  28.220  1.00  0.80           H
ATOM   4181  HG  SER A 300      21.927  -9.171  28.494  1.00  0.80           H
ATOM   4182  N   LEU A 301      22.586  -8.401  25.947  1.00  0.80           N
ATOM   4183  CA  LEU A 301      22.772  -9.133  24.684  1.00  0.80           C
ATOM   4184  C   LEU A 301      22.952 -10.614  24.951  1.00  0.80           C
ATOM   4185  O   LEU A 301      23.859 -10.995  25.687  1.00  0.80           O
ATOM   4186  CB  LEU A 301      24.023  -8.633  23.954  1.00  0.80           C
ATOM   4187  CG  LEU A 301      24.430  -9.366  22.638  1.00  0.80           C
ATOM   4188  CD1 LEU A 301      23.371  -9.123  21.551  1.00  0.80           C
ATOM   4189  CD2 LEU A 301      25.822  -8.876  22.211  1.00  0.80           C
ATOM   4190  H   LEU A 301      23.286  -8.486  26.685  1.00  0.80           H
ATOM   4191  HA  LEU A 301      21.893  -8.993  24.058  1.00  0.80           H
ATOM   4192 1HB  LEU A 301      23.868  -7.583  23.705  1.00  0.80           H
ATOM   4193 2HB  LEU A 301      24.868  -8.695  24.639  1.00  0.80           H
ATOM   4194  HG  LEU A 301      24.471 -10.445  22.816  1.00  0.80           H
ATOM   4195 1HD1 LEU A 301      23.659  -9.649  20.641  1.00  0.80           H
ATOM   4196 2HD1 LEU A 301      22.410  -9.500  21.895  1.00  0.80           H
ATOM   4197 3HD1 LEU A 301      23.293  -8.056  21.347  1.00  0.80           H
ATOM   4198 1HD2 LEU A 301      26.126  -9.384  21.302  1.00  0.80           H
ATOM   4199 2HD2 LEU A 301      25.792  -7.809  22.038  1.00  0.80           H
ATOM   4200 3HD2 LEU A 301      26.543  -9.089  23.001  1.00  0.80           H
ATOM   4201  N   LYS A 302      22.113 -11.446  24.369  1.00  0.80           N
ATOM   4202  CA  LYS A 302      22.234 -12.864  24.623  1.00  0.80           C
ATOM   4203  C   LYS A 302      22.189 -13.657  23.333  1.00  0.80           C
ATOM   4204  O   LYS A 302      21.414 -13.323  22.440  1.00  0.80           O
ATOM   4205  CB  LYS A 302      21.081 -13.321  25.515  1.00  0.80           C
ATOM   4206  CG  LYS A 302      21.008 -12.659  26.881  1.00  0.80           C
ATOM   4207  CD  LYS A 302      19.835 -13.199  27.685  1.00  0.80           C
ATOM   4208  CE  LYS A 302      19.708 -12.480  29.021  1.00  0.80           C
ATOM   4209  NZ  LYS A 302      18.532 -12.949  29.793  1.00  0.80           N
ATOM   4210  H   LYS A 302      21.383 -11.089  23.761  1.00  0.80           H
ATOM   4211  HA  LYS A 302      23.179 -13.045  25.109  1.00  0.80           H
ATOM   4212 1HB  LYS A 302      20.149 -13.092  25.023  1.00  0.80           H
ATOM   4213 2HB  LYS A 302      21.138 -14.404  25.656  1.00  0.80           H
ATOM   4214 1HG  LYS A 302      21.927 -12.796  27.424  1.00  0.80           H
ATOM   4215 2HG  LYS A 302      20.853 -11.587  26.751  1.00  0.80           H
ATOM   4216 1HD  LYS A 302      18.909 -13.053  27.118  1.00  0.80           H
ATOM   4217 2HD  LYS A 302      19.970 -14.266  27.863  1.00  0.80           H
ATOM   4218 1HE  LYS A 302      20.610 -12.647  29.606  1.00  0.80           H
ATOM   4219 2HE  LYS A 302      19.597 -11.410  28.835  1.00  0.80           H
ATOM   4220 1HZ  LYS A 302      18.478 -12.438  30.661  1.00  0.80           H
ATOM   4221 2HZ  LYS A 302      17.686 -12.774  29.246  1.00  0.80           H
ATOM   4222 3HZ  LYS A 302      18.614 -13.934  29.984  1.00  0.80           H
ATOM   4223  N   VAL A 303      23.017 -14.683  23.221  1.00  0.81           N
ATOM   4224  CA  VAL A 303      22.926 -15.556  22.065  1.00  0.81           C
ATOM   4225  C   VAL A 303      22.945 -17.021  22.527  1.00  0.81           C
ATOM   4226  O   VAL A 303      23.926 -17.446  23.146  1.00  0.81           O
ATOM   4227  CB  VAL A 303      24.058 -15.301  21.065  1.00  0.81           C
ATOM   4228  CG1 VAL A 303      23.814 -16.224  19.951  1.00  0.81           C
ATOM   4229  CG2 VAL A 303      24.111 -13.816  20.602  1.00  0.81           C
ATOM   4230  H   VAL A 303      23.667 -14.875  23.981  1.00  0.81           H
ATOM   4231  HA  VAL A 303      21.988 -15.362  21.560  1.00  0.81           H
ATOM   4232  HB  VAL A 303      24.987 -15.560  21.501  1.00  0.81           H
ATOM   4233 1HG1 VAL A 303      24.527 -16.154  19.186  1.00  0.81           H
ATOM   4234 2HG1 VAL A 303      23.831 -17.215  20.362  1.00  0.81           H
ATOM   4235 3HG1 VAL A 303      22.847 -16.017  19.522  1.00  0.81           H
ATOM   4236 1HG2 VAL A 303      24.911 -13.685  19.878  1.00  0.81           H
ATOM   4237 2HG2 VAL A 303      23.181 -13.547  20.149  1.00  0.81           H
ATOM   4238 3HG2 VAL A 303      24.296 -13.166  21.457  1.00  0.81           H
ATOM   4239  N   GLN A 304      21.903 -17.801  22.208  1.00  0.83           N
ATOM   4240  CA  GLN A 304      21.866 -19.173  22.710  1.00  0.83           C
ATOM   4241  C   GLN A 304      21.498 -20.279  21.689  1.00  0.83           C
ATOM   4242  O   GLN A 304      20.664 -20.081  20.805  1.00  0.83           O
ATOM   4243  CB  GLN A 304      20.867 -19.207  23.876  1.00  0.83           C
ATOM   4244  CG  GLN A 304      21.213 -18.248  25.041  1.00  0.83           C
ATOM   4245  CD  GLN A 304      20.221 -18.309  26.192  1.00  0.83           C
ATOM   4246  OE1 GLN A 304      19.034 -18.027  26.013  1.00  0.83           O
ATOM   4247  NE2 GLN A 304      20.696 -18.670  27.373  1.00  0.83           N
ATOM   4248  H   GLN A 304      21.133 -17.411  21.676  1.00  0.83           H
ATOM   4249  HA  GLN A 304      22.851 -19.402  23.080  1.00  0.83           H
ATOM   4250 1HB  GLN A 304      19.871 -18.958  23.508  1.00  0.83           H
ATOM   4251 2HB  GLN A 304      20.829 -20.221  24.278  1.00  0.83           H
ATOM   4252 1HG  GLN A 304      22.202 -18.483  25.404  1.00  0.83           H
ATOM   4253 2HG  GLN A 304      21.193 -17.227  24.673  1.00  0.83           H
ATOM   4254 1HE2 GLN A 304      20.085 -18.728  28.165  1.00  0.83           H
ATOM   4255 2HE2 GLN A 304      21.662 -18.895  27.467  1.00  0.83           H
ATOM   4256  N   THR A 305      22.087 -21.458  21.878  1.00  0.88           N
ATOM   4257  CA  THR A 305      21.812 -22.668  21.080  1.00  0.88           C
ATOM   4258  C   THR A 305      21.890 -22.539  19.538  1.00  0.88           C
ATOM   4259  O   THR A 305      21.058 -23.110  18.830  1.00  0.88           O
ATOM   4260  CB  THR A 305      20.427 -23.202  21.449  1.00  0.88           C
ATOM   4261  OG1 THR A 305      20.252 -23.134  22.869  1.00  0.88           O
ATOM   4262  CG2 THR A 305      20.295 -24.633  21.011  1.00  0.88           C
ATOM   4263  H   THR A 305      22.763 -21.514  22.645  1.00  0.88           H
ATOM   4264  HA  THR A 305      22.522 -23.420  21.362  1.00  0.88           H
ATOM   4265  HB  THR A 305      19.672 -22.596  20.970  1.00  0.88           H
ATOM   4266  HG1 THR A 305      20.892 -23.714  23.296  1.00  0.88           H
ATOM   4267 1HG2 THR A 305      19.309 -25.006  21.278  1.00  0.88           H
ATOM   4268 2HG2 THR A 305      20.431 -24.700  19.933  1.00  0.88           H
ATOM   4269 3HG2 THR A 305      21.054 -25.222  21.513  1.00  0.88           H
ATOM   4270  N   ASN A 306      22.891 -21.821  19.016  1.00  0.94           N
ATOM   4271  CA  ASN A 306      23.054 -21.606  17.564  1.00  0.94           C
ATOM   4272  C   ASN A 306      24.046 -22.540  16.831  1.00  0.94           C
ATOM   4273  O   ASN A 306      24.948 -23.163  17.430  1.00  0.94           O
ATOM   4274  CB  ASN A 306      23.419 -20.164  17.345  1.00  0.94           C
ATOM   4275  CG  ASN A 306      22.319 -19.271  17.779  1.00  0.94           C
ATOM   4276  OD1 ASN A 306      21.282 -19.055  17.147  1.00  0.94           O
ATOM   4277  ND2 ASN A 306      22.481 -18.805  18.938  1.00  0.94           N
ATOM   4278  H   ASN A 306      23.538 -21.360  19.649  1.00  0.94           H
ATOM   4279  HA  ASN A 306      22.082 -21.769  17.097  1.00  0.94           H
ATOM   4280 1HB  ASN A 306      24.327 -19.916  17.894  1.00  0.94           H
ATOM   4281 2HB  ASN A 306      23.616 -19.992  16.285  1.00  0.94           H
ATOM   4282 1HD2 ASN A 306      21.768 -18.232  19.347  1.00  0.94           H
ATOM   4283 2HD2 ASN A 306      23.306 -19.070  19.477  1.00  0.94           H
ATOM   4284  N   GLY A 307      23.880 -22.633  15.507  1.00  1.00           N
ATOM   4285  CA  GLY A 307      24.763 -23.473  14.713  1.00  1.00           C
ATOM   4286  C   GLY A 307      25.299 -22.808  13.450  1.00  1.00           C
ATOM   4287  O   GLY A 307      24.798 -21.784  12.977  1.00  1.00           O
ATOM   4288  H   GLY A 307      23.142 -22.099  15.042  1.00  1.00           H
ATOM   4289 1HA  GLY A 307      25.602 -23.797  15.324  1.00  1.00           H
ATOM   4290 2HA  GLY A 307      24.226 -24.378  14.432  1.00  1.00           H
ATOM   4291  N   ALA A 308      26.338 -23.430  12.920  1.00  1.04           N
ATOM   4292  CA  ALA A 308      27.008 -23.053  11.691  1.00  1.04           C
ATOM   4293  C   ALA A 308      27.812 -24.265  11.233  1.00  1.04           C
ATOM   4294  O   ALA A 308      28.714 -24.701  11.941  1.00  1.04           O
ATOM   4295  CB  ALA A 308      27.896 -21.829  11.909  1.00  1.04           C
ATOM   4296  H   ALA A 308      26.670 -24.258  13.387  1.00  1.04           H
ATOM   4297  HA  ALA A 308      26.277 -22.806  10.945  1.00  1.04           H
ATOM   4298 1HB  ALA A 308      28.392 -21.569  10.967  1.00  1.04           H
ATOM   4299 2HB  ALA A 308      27.293 -20.982  12.238  1.00  1.04           H
ATOM   4300 3HB  ALA A 308      28.654 -22.050  12.663  1.00  1.04           H
ATOM   4301  N   GLU A 309      27.515 -24.800  10.050  1.00  1.04           N
ATOM   4302  CA  GLU A 309      28.251 -25.997   9.585  1.00  1.04           C
ATOM   4303  C   GLU A 309      29.727 -25.726   9.240  1.00  1.04           C
ATOM   4304  O   GLU A 309      30.549 -26.648   9.220  1.00  1.04           O
ATOM   4305  CB  GLU A 309      27.559 -26.700   8.424  1.00  1.04           C
ATOM   4306  CG  GLU A 309      26.239 -27.355   8.784  1.00  1.04           C
ATOM   4307  CD  GLU A 309      25.583 -28.041   7.602  1.00  1.04           C
ATOM   4308  OE1 GLU A 309      26.135 -27.996   6.528  1.00  1.04           O
ATOM   4309  OE2 GLU A 309      24.525 -28.596   7.772  1.00  1.04           O
ATOM   4310  H   GLU A 309      26.733 -24.404   9.532  1.00  1.04           H
ATOM   4311  HA  GLU A 309      28.230 -26.699  10.399  1.00  1.04           H
ATOM   4312 1HB  GLU A 309      27.381 -26.024   7.627  1.00  1.04           H
ATOM   4313 2HB  GLU A 309      28.215 -27.477   8.038  1.00  1.04           H
ATOM   4314 1HG  GLU A 309      26.418 -28.093   9.565  1.00  1.04           H
ATOM   4315 2HG  GLU A 309      25.570 -26.595   9.189  1.00  1.04           H
ATOM   4316  N   GLU A 310      30.028 -24.474   8.922  1.00  1.01           N
ATOM   4317  CA  GLU A 310      31.374 -23.988   8.617  1.00  1.01           C
ATOM   4318  C   GLU A 310      31.632 -22.755   9.459  1.00  1.01           C
ATOM   4319  O   GLU A 310      30.788 -22.388  10.270  1.00  1.01           O
ATOM   4320  CB  GLU A 310      31.605 -23.707   7.130  1.00  1.01           C
ATOM   4321  CG  GLU A 310      31.525 -24.940   6.250  1.00  1.01           C
ATOM   4322  CD  GLU A 310      31.906 -24.691   4.812  1.00  1.01           C
ATOM   4323  OE1 GLU A 310      32.248 -23.587   4.473  1.00  1.01           O
ATOM   4324  OE2 GLU A 310      31.837 -25.627   4.037  1.00  1.01           O
ATOM   4325  H   GLU A 310      29.266 -23.809   8.919  1.00  1.01           H
ATOM   4326  HA  GLU A 310      32.097 -24.747   8.923  1.00  1.01           H
ATOM   4327 1HB  GLU A 310      30.872 -22.993   6.784  1.00  1.01           H
ATOM   4328 2HB  GLU A 310      32.584 -23.258   6.983  1.00  1.01           H
ATOM   4329 1HG  GLU A 310      32.175 -25.711   6.665  1.00  1.01           H
ATOM   4330 2HG  GLU A 310      30.499 -25.314   6.285  1.00  1.01           H
ATOM   4331  N   LYS A 311      32.806 -22.141   9.293  1.00  0.95           N
ATOM   4332  CA  LYS A 311      33.208 -20.981  10.089  1.00  0.95           C
ATOM   4333  C   LYS A 311      32.034 -20.139  10.546  1.00  0.95           C
ATOM   4334  O   LYS A 311      31.246 -19.631   9.736  1.00  0.95           O
ATOM   4335  CB  LYS A 311      34.152 -20.076   9.291  1.00  0.95           C
ATOM   4336  CG  LYS A 311      35.509 -20.697   8.962  1.00  0.95           C
ATOM   4337  CD  LYS A 311      36.467 -19.666   8.382  1.00  0.95           C
ATOM   4338  CE  LYS A 311      36.312 -19.464   6.893  1.00  0.95           C
ATOM   4339  NZ  LYS A 311      35.051 -18.770   6.557  1.00  0.95           N
ATOM   4340  H   LYS A 311      33.447 -22.496   8.602  1.00  0.95           H
ATOM   4341  HA  LYS A 311      33.724 -21.343  10.972  1.00  0.95           H
ATOM   4342 1HB  LYS A 311      33.672 -19.793   8.346  1.00  0.95           H
ATOM   4343 2HB  LYS A 311      34.321 -19.154   9.845  1.00  0.95           H
ATOM   4344 1HG  LYS A 311      35.946 -21.097   9.868  1.00  0.95           H
ATOM   4345 2HG  LYS A 311      35.374 -21.510   8.249  1.00  0.95           H
ATOM   4346 1HD  LYS A 311      36.283 -18.704   8.838  1.00  0.95           H
ATOM   4347 2HD  LYS A 311      37.493 -19.956   8.598  1.00  0.95           H
ATOM   4348 1HE  LYS A 311      37.141 -18.847   6.559  1.00  0.95           H
ATOM   4349 2HE  LYS A 311      36.347 -20.420   6.372  1.00  0.95           H
ATOM   4350 1HZ  LYS A 311      34.996 -18.620   5.558  1.00  0.95           H
ATOM   4351 2HZ  LYS A 311      34.226 -19.318   6.827  1.00  0.95           H
ATOM   4352 3HZ  LYS A 311      34.991 -17.868   7.045  1.00  0.95           H
ATOM   4353  N   GLY A 312      31.972 -19.933  11.846  1.00  0.88           N
ATOM   4354  CA  GLY A 312      30.879 -19.151  12.363  1.00  0.88           C
ATOM   4355  C   GLY A 312      30.806 -19.120  13.869  1.00  0.88           C
ATOM   4356  O   GLY A 312      31.792 -19.388  14.572  1.00  0.88           O
ATOM   4357  H   GLY A 312      32.647 -20.397  12.459  1.00  0.88           H
ATOM   4358 1HA  GLY A 312      30.943 -18.140  11.980  1.00  0.88           H
ATOM   4359 2HA  GLY A 312      29.953 -19.574  11.979  1.00  0.88           H
ATOM   4360  N   GLY A 313      29.630 -18.737  14.347  1.00  0.81           N
ATOM   4361  CA  GLY A 313      29.412 -18.625  15.782  1.00  0.81           C
ATOM   4362  C   GLY A 313      28.187 -17.817  16.152  1.00  0.81           C
ATOM   4363  O   GLY A 313      27.255 -17.649  15.365  1.00  0.81           O
ATOM   4364  H   GLY A 313      28.903 -18.509  13.665  1.00  0.81           H
ATOM   4365 1HA  GLY A 313      29.348 -19.620  16.222  1.00  0.81           H
ATOM   4366 2HA  GLY A 313      30.281 -18.137  16.218  1.00  0.81           H
ATOM   4367  N   ALA A 314      28.151 -17.366  17.392  1.00  0.75           N
ATOM   4368  CA  ALA A 314      27.070 -16.519  17.820  1.00  0.75           C
ATOM   4369  C   ALA A 314      27.170 -15.264  17.001  1.00  0.75           C
ATOM   4370  O   ALA A 314      26.233 -14.870  16.300  1.00  0.75           O
ATOM   4371  CB  ALA A 314      27.213 -16.186  19.281  1.00  0.75           C
ATOM   4372  H   ALA A 314      28.925 -17.538  18.023  1.00  0.75           H
ATOM   4373  HA  ALA A 314      26.119 -17.007  17.620  1.00  0.75           H
ATOM   4374 1HB  ALA A 314      26.454 -15.518  19.576  1.00  0.75           H
ATOM   4375 2HB  ALA A 314      27.169 -17.078  19.865  1.00  0.75           H
ATOM   4376 3HB  ALA A 314      28.155 -15.696  19.458  1.00  0.75           H
ATOM   4377  N   ILE A 315      28.377 -14.710  17.029  1.00  0.71           N
ATOM   4378  CA  ILE A 315      28.710 -13.523  16.272  1.00  0.71           C
ATOM   4379  C   ILE A 315      29.943 -13.812  15.440  1.00  0.71           C
ATOM   4380  O   ILE A 315      30.987 -14.175  15.997  1.00  0.71           O
ATOM   4381  CB  ILE A 315      28.993 -12.326  17.197  1.00  0.71           C
ATOM   4382  CG1 ILE A 315      27.776 -12.036  18.082  1.00  0.71           C
ATOM   4383  CG2 ILE A 315      29.322 -11.075  16.353  1.00  0.71           C
ATOM   4384  CD1 ILE A 315      28.041 -11.017  19.144  1.00  0.71           C
ATOM   4385  H   ILE A 315      29.083 -15.157  17.618  1.00  0.71           H
ATOM   4386  HA  ILE A 315      27.889 -13.277  15.602  1.00  0.71           H
ATOM   4387  HB  ILE A 315      29.825 -12.551  17.826  1.00  0.71           H
ATOM   4388 1HG1 ILE A 315      26.974 -11.684  17.455  1.00  0.71           H
ATOM   4389 2HG1 ILE A 315      27.456 -12.949  18.571  1.00  0.71           H
ATOM   4390 1HG2 ILE A 315      29.517 -10.244  17.019  1.00  0.71           H
ATOM   4391 2HG2 ILE A 315      30.201 -11.262  15.736  1.00  0.71           H
ATOM   4392 3HG2 ILE A 315      28.476 -10.833  15.710  1.00  0.71           H
ATOM   4393 1HD1 ILE A 315      27.138 -10.852  19.721  1.00  0.71           H
ATOM   4394 2HD1 ILE A 315      28.829 -11.360  19.800  1.00  0.71           H
ATOM   4395 3HD1 ILE A 315      28.350 -10.106  18.678  1.00  0.71           H
ATOM   4396  N   TYR A 316      29.835 -13.603  14.132  1.00  0.69           N
ATOM   4397  CA  TYR A 316      30.954 -13.817  13.228  1.00  0.69           C
ATOM   4398  C   TYR A 316      31.223 -12.554  12.439  1.00  0.69           C
ATOM   4399  O   TYR A 316      30.334 -12.021  11.773  1.00  0.69           O
ATOM   4400  CB  TYR A 316      30.738 -15.047  12.317  1.00  0.69           C
ATOM   4401  CG  TYR A 316      31.895 -15.358  11.252  1.00  0.69           C
ATOM   4402  CD1 TYR A 316      33.213 -14.977  11.459  1.00  0.69           C
ATOM   4403  CD2 TYR A 316      31.608 -16.084  10.110  1.00  0.69           C
ATOM   4404  CE1 TYR A 316      34.201 -15.276  10.543  1.00  0.69           C
ATOM   4405  CE2 TYR A 316      32.607 -16.402   9.196  1.00  0.69           C
ATOM   4406  CZ  TYR A 316      33.902 -15.995   9.402  1.00  0.69           C
ATOM   4407  OH  TYR A 316      34.916 -16.314   8.470  1.00  0.69           O
ATOM   4408  H   TYR A 316      28.931 -13.318  13.750  1.00  0.69           H
ATOM   4409  HA  TYR A 316      31.826 -14.023  13.822  1.00  0.69           H
ATOM   4410 1HB  TYR A 316      30.621 -15.928  12.948  1.00  0.69           H
ATOM   4411 2HB  TYR A 316      29.798 -14.930  11.774  1.00  0.69           H
ATOM   4412  HD1 TYR A 316      33.479 -14.437  12.333  1.00  0.69           H
ATOM   4413  HD2 TYR A 316      30.595 -16.410   9.937  1.00  0.69           H
ATOM   4414  HE1 TYR A 316      35.216 -14.956  10.733  1.00  0.69           H
ATOM   4415  HE2 TYR A 316      32.366 -16.975   8.319  1.00  0.69           H
ATOM   4416  HH  TYR A 316      35.732 -15.776   8.638  1.00  0.69           H
ATOM   4417  N   ALA A 317      32.426 -12.031  12.604  1.00  0.67           N
ATOM   4418  CA  ALA A 317      32.796 -10.812  11.923  1.00  0.67           C
ATOM   4419  C   ALA A 317      34.120 -10.996  11.235  1.00  0.67           C
ATOM   4420  O   ALA A 317      35.039 -11.594  11.797  1.00  0.67           O
ATOM   4421  CB  ALA A 317      32.901  -9.660  12.907  1.00  0.67           C
ATOM   4422  H   ALA A 317      33.092 -12.521  13.206  1.00  0.67           H
ATOM   4423  HA  ALA A 317      32.041 -10.588  11.181  1.00  0.67           H
ATOM   4424 1HB  ALA A 317      33.171  -8.744  12.373  1.00  0.67           H
ATOM   4425 2HB  ALA A 317      31.953  -9.525  13.403  1.00  0.67           H
ATOM   4426 3HB  ALA A 317      33.662  -9.879  13.647  1.00  0.67           H
ATOM   4427  N   LYS A 318      34.233 -10.455  10.034  1.00  0.66           N
ATOM   4428  CA  LYS A 318      35.522 -10.521   9.379  1.00  0.66           C
ATOM   4429  C   LYS A 318      36.342  -9.276   9.725  1.00  0.66           C
ATOM   4430  O   LYS A 318      37.567  -9.259   9.594  1.00  0.66           O
ATOM   4431  CB  LYS A 318      35.366 -10.756   7.893  1.00  0.66           C
ATOM   4432  CG  LYS A 318      34.733 -12.116   7.598  1.00  0.66           C
ATOM   4433  CD  LYS A 318      34.628 -12.426   6.117  1.00  0.66           C
ATOM   4434  CE  LYS A 318      34.019 -13.810   5.932  1.00  0.66           C
ATOM   4435  NZ  LYS A 318      33.838 -14.189   4.502  1.00  0.66           N
ATOM   4436  H   LYS A 318      33.412 -10.037   9.586  1.00  0.66           H
ATOM   4437  HA  LYS A 318      36.049 -11.385   9.764  1.00  0.66           H
ATOM   4438 1HB  LYS A 318      34.763 -10.001   7.472  1.00  0.66           H
ATOM   4439 2HB  LYS A 318      36.343 -10.718   7.410  1.00  0.66           H
ATOM   4440 1HG  LYS A 318      35.308 -12.896   8.086  1.00  0.66           H
ATOM   4441 2HG  LYS A 318      33.726 -12.127   8.021  1.00  0.66           H
ATOM   4442 1HD  LYS A 318      34.010 -11.680   5.615  1.00  0.66           H
ATOM   4443 2HD  LYS A 318      35.625 -12.415   5.675  1.00  0.66           H
ATOM   4444 1HE  LYS A 318      34.669 -14.545   6.408  1.00  0.66           H
ATOM   4445 2HE  LYS A 318      33.058 -13.830   6.423  1.00  0.66           H
ATOM   4446 1HZ  LYS A 318      33.417 -15.138   4.486  1.00  0.66           H
ATOM   4447 2HZ  LYS A 318      33.223 -13.538   4.039  1.00  0.66           H
ATOM   4448 3HZ  LYS A 318      34.728 -14.205   4.037  1.00  0.66           H
ATOM   4449  N   GLY A 319      35.663  -8.231  10.197  1.00  0.65           N
ATOM   4450  CA  GLY A 319      36.331  -7.029  10.656  1.00  0.65           C
ATOM   4451  C   GLY A 319      36.436  -7.121  12.169  1.00  0.65           C
ATOM   4452  O   GLY A 319      36.414  -8.220  12.726  1.00  0.65           O
ATOM   4453  H   GLY A 319      34.647  -8.248  10.248  1.00  0.65           H
ATOM   4454 1HA  GLY A 319      37.322  -6.949  10.211  1.00  0.65           H
ATOM   4455 2HA  GLY A 319      35.770  -6.141  10.370  1.00  0.65           H
ATOM   4456  N   ASP A 320      36.581  -5.976  12.824  1.00  0.65           N
ATOM   4457  CA  ASP A 320      36.715  -5.925  14.282  1.00  0.65           C
ATOM   4458  C   ASP A 320      35.342  -6.089  14.959  1.00  0.65           C
ATOM   4459  O   ASP A 320      34.318  -5.712  14.392  1.00  0.65           O
ATOM   4460  CB  ASP A 320      37.361  -4.599  14.729  1.00  0.65           C
ATOM   4461  CG  ASP A 320      38.900  -4.413  14.401  1.00  0.65           C
ATOM   4462  OD1 ASP A 320      39.591  -5.374  14.080  1.00  0.65           O
ATOM   4463  OD2 ASP A 320      39.361  -3.301  14.524  1.00  0.65           O
ATOM   4464  H   ASP A 320      36.549  -5.110  12.291  1.00  0.65           H
ATOM   4465  HA  ASP A 320      37.350  -6.750  14.600  1.00  0.65           H
ATOM   4466 1HB  ASP A 320      36.823  -3.773  14.252  1.00  0.65           H
ATOM   4467 2HB  ASP A 320      37.224  -4.491  15.807  1.00  0.65           H
ATOM   4468  N   LEU A 321      35.340  -6.599  16.180  1.00  0.66           N
ATOM   4469  CA  LEU A 321      34.130  -6.698  17.005  1.00  0.66           C
ATOM   4470  C   LEU A 321      34.249  -5.853  18.258  1.00  0.66           C
ATOM   4471  O   LEU A 321      35.250  -5.950  18.959  1.00  0.66           O
ATOM   4472  CB  LEU A 321      33.871  -8.143  17.411  1.00  0.66           C
ATOM   4473  CG  LEU A 321      32.753  -8.404  18.441  1.00  0.66           C
ATOM   4474  CD1 LEU A 321      31.438  -8.047  17.879  1.00  0.66           C
ATOM   4475  CD2 LEU A 321      32.751  -9.890  18.872  1.00  0.66           C
ATOM   4476  H   LEU A 321      36.229  -6.923  16.559  1.00  0.66           H
ATOM   4477  HA  LEU A 321      33.289  -6.351  16.422  1.00  0.66           H
ATOM   4478 1HB  LEU A 321      33.633  -8.710  16.511  1.00  0.66           H
ATOM   4479 2HB  LEU A 321      34.768  -8.509  17.819  1.00  0.66           H
ATOM   4480  HG  LEU A 321      32.932  -7.778  19.307  1.00  0.66           H
ATOM   4481 1HD1 LEU A 321      30.693  -8.228  18.637  1.00  0.66           H
ATOM   4482 2HD1 LEU A 321      31.424  -7.001  17.595  1.00  0.66           H
ATOM   4483 3HD1 LEU A 321      31.243  -8.660  17.011  1.00  0.66           H
ATOM   4484 1HD2 LEU A 321      31.966 -10.052  19.609  1.00  0.66           H
ATOM   4485 2HD2 LEU A 321      32.562 -10.527  18.007  1.00  0.66           H
ATOM   4486 3HD2 LEU A 321      33.711 -10.148  19.309  1.00  0.66           H
ATOM   4487  N   SER A 322      33.250  -5.025  18.537  1.00  0.68           N
ATOM   4488  CA  SER A 322      33.326  -4.212  19.739  1.00  0.68           C
ATOM   4489  C   SER A 322      32.016  -4.121  20.509  1.00  0.68           C
ATOM   4490  O   SER A 322      30.956  -3.872  19.938  1.00  0.68           O
ATOM   4491  CB  SER A 322      33.785  -2.807  19.415  1.00  0.68           C
ATOM   4492  OG  SER A 322      33.827  -2.046  20.587  1.00  0.68           O
ATOM   4493  H   SER A 322      32.464  -4.956  17.892  1.00  0.68           H
ATOM   4494  HA  SER A 322      34.056  -4.670  20.393  1.00  0.68           H
ATOM   4495 1HB  SER A 322      34.775  -2.845  18.964  1.00  0.68           H
ATOM   4496 2HB  SER A 322      33.106  -2.348  18.695  1.00  0.68           H
ATOM   4497  HG  SER A 322      34.192  -2.643  21.272  1.00  0.68           H
ATOM   4498  N   ILE A 323      32.113  -4.351  21.811  1.00  0.72           N
ATOM   4499  CA  ILE A 323      30.962  -4.281  22.702  1.00  0.72           C
ATOM   4500  C   ILE A 323      31.221  -3.217  23.754  1.00  0.72           C
ATOM   4501  O   ILE A 323      32.134  -3.370  24.569  1.00  0.72           O
ATOM   4502  CB  ILE A 323      30.722  -5.645  23.379  1.00  0.72           C
ATOM   4503  CG1 ILE A 323      30.545  -6.733  22.318  1.00  0.72           C
ATOM   4504  CG2 ILE A 323      29.483  -5.565  24.253  1.00  0.72           C
ATOM   4505  CD1 ILE A 323      31.837  -7.417  21.928  1.00  0.72           C
ATOM   4506  H   ILE A 323      33.039  -4.537  22.192  1.00  0.72           H
ATOM   4507  HA  ILE A 323      30.083  -3.994  22.137  1.00  0.72           H
ATOM   4508  HB  ILE A 323      31.585  -5.906  23.984  1.00  0.72           H
ATOM   4509 1HG1 ILE A 323      29.858  -7.486  22.699  1.00  0.72           H
ATOM   4510 2HG1 ILE A 323      30.112  -6.291  21.431  1.00  0.72           H
ATOM   4511 1HG2 ILE A 323      29.314  -6.526  24.737  1.00  0.72           H
ATOM   4512 2HG2 ILE A 323      29.622  -4.801  25.003  1.00  0.72           H
ATOM   4513 3HG2 ILE A 323      28.620  -5.312  23.640  1.00  0.72           H
ATOM   4514 1HD1 ILE A 323      31.622  -8.173  21.190  1.00  0.72           H
ATOM   4515 2HD1 ILE A 323      32.544  -6.705  21.524  1.00  0.72           H
ATOM   4516 3HD1 ILE A 323      32.266  -7.875  22.781  1.00  0.72           H
ATOM   4517  N   GLN A 324      30.417  -2.152  23.749  1.00  0.77           N
ATOM   4518  CA  GLN A 324      30.669  -1.061  24.679  1.00  0.77           C
ATOM   4519  C   GLN A 324      29.434  -0.605  25.441  1.00  0.77           C
ATOM   4520  O   GLN A 324      28.339  -0.488  24.885  1.00  0.77           O
ATOM   4521  CB  GLN A 324      31.253   0.134  23.924  1.00  0.77           C
ATOM   4522  CG  GLN A 324      32.590  -0.155  23.246  1.00  0.77           C
ATOM   4523  CD  GLN A 324      33.193   1.051  22.549  1.00  0.77           C
ATOM   4524  OE1 GLN A 324      33.207   2.164  23.088  1.00  0.77           O
ATOM   4525  NE2 GLN A 324      33.702   0.830  21.335  1.00  0.77           N
ATOM   4526  H   GLN A 324      29.665  -2.085  23.062  1.00  0.77           H
ATOM   4527  HA  GLN A 324      31.401  -1.395  25.405  1.00  0.77           H
ATOM   4528 1HB  GLN A 324      30.544   0.461  23.158  1.00  0.77           H
ATOM   4529 2HB  GLN A 324      31.395   0.964  24.618  1.00  0.77           H
ATOM   4530 1HG  GLN A 324      33.285  -0.525  23.968  1.00  0.77           H
ATOM   4531 2HG  GLN A 324      32.424  -0.913  22.486  1.00  0.77           H
ATOM   4532 1HE2 GLN A 324      34.118   1.580  20.822  1.00  0.77           H
ATOM   4533 2HE2 GLN A 324      33.682  -0.106  20.938  1.00  0.77           H
ATOM   4534  N   SER A 325      29.638  -0.331  26.720  1.00  0.82           N
ATOM   4535  CA  SER A 325      28.599   0.165  27.620  1.00  0.82           C
ATOM   4536  C   SER A 325      27.343  -0.720  27.654  1.00  0.82           C
ATOM   4537  O   SER A 325      26.232  -0.229  27.862  1.00  0.82           O
ATOM   4538  CB  SER A 325      28.211   1.577  27.232  1.00  0.82           C
ATOM   4539  OG  SER A 325      29.311   2.447  27.312  1.00  0.82           O
ATOM   4540  H   SER A 325      30.577  -0.495  27.097  1.00  0.82           H
ATOM   4541  HA  SER A 325      29.016   0.190  28.627  1.00  0.82           H
ATOM   4542 1HB  SER A 325      27.810   1.591  26.219  1.00  0.82           H
ATOM   4543 2HB  SER A 325      27.420   1.928  27.892  1.00  0.82           H
ATOM   4544  HG  SER A 325      29.632   2.387  28.216  1.00  0.82           H
ATOM   4545  N   SER A 326      27.532  -2.019  27.480  1.00  0.86           N
ATOM   4546  CA  SER A 326      26.456  -2.989  27.566  1.00  0.86           C
ATOM   4547  C   SER A 326      26.462  -3.488  28.997  1.00  0.86           C
ATOM   4548  O   SER A 326      27.529  -3.577  29.606  1.00  0.86           O
ATOM   4549  CB  SER A 326      26.636  -4.124  26.550  1.00  0.86           C
ATOM   4550  OG  SER A 326      25.633  -5.080  26.686  1.00  0.86           O
ATOM   4551  H   SER A 326      28.467  -2.332  27.287  1.00  0.86           H
ATOM   4552  HA  SER A 326      25.519  -2.480  27.380  1.00  0.86           H
ATOM   4553 1HB  SER A 326      26.602  -3.703  25.544  1.00  0.86           H
ATOM   4554 2HB  SER A 326      27.574  -4.600  26.661  1.00  0.86           H
ATOM   4555  HG  SER A 326      24.801  -4.571  26.808  1.00  0.86           H
ATOM   4556  N   LYS A 327      25.319  -3.821  29.570  1.00  0.89           N
ATOM   4557  CA  LYS A 327      25.430  -4.240  30.953  1.00  0.89           C
ATOM   4558  C   LYS A 327      25.765  -5.711  31.051  1.00  0.89           C
ATOM   4559  O   LYS A 327      26.828  -6.051  31.578  1.00  0.89           O
ATOM   4560  CB  LYS A 327      24.170  -3.902  31.746  1.00  0.89           C
ATOM   4561  CG  LYS A 327      23.928  -2.409  31.895  1.00  0.89           C
ATOM   4562  CD  LYS A 327      25.069  -1.827  32.672  1.00  0.89           C
ATOM   4563  CE  LYS A 327      24.893  -0.382  33.058  1.00  0.89           C
ATOM   4564  NZ  LYS A 327      26.104   0.105  33.786  1.00  0.89           N
ATOM   4565  H   LYS A 327      24.424  -3.807  29.068  1.00  0.89           H
ATOM   4566  HA  LYS A 327      26.246  -3.689  31.419  1.00  0.89           H
ATOM   4567 1HB  LYS A 327      23.300  -4.350  31.309  1.00  0.89           H
ATOM   4568 2HB  LYS A 327      24.268  -4.315  32.753  1.00  0.89           H
ATOM   4569 1HG  LYS A 327      23.873  -1.942  30.909  1.00  0.89           H
ATOM   4570 2HG  LYS A 327      22.994  -2.233  32.426  1.00  0.89           H
ATOM   4571 1HD  LYS A 327      25.163  -2.404  33.574  1.00  0.89           H
ATOM   4572 2HD  LYS A 327      25.993  -1.930  32.103  1.00  0.89           H
ATOM   4573 1HE  LYS A 327      24.732   0.232  32.173  1.00  0.89           H
ATOM   4574 2HE  LYS A 327      24.030  -0.295  33.716  1.00  0.89           H
ATOM   4575 1HZ  LYS A 327      25.985   1.062  34.070  1.00  0.89           H
ATOM   4576 2HZ  LYS A 327      26.246  -0.501  34.620  1.00  0.89           H
ATOM   4577 3HZ  LYS A 327      26.911   0.024  33.183  1.00  0.89           H
ATOM   4578  N   GLN A 328      24.923  -6.567  30.478  1.00  0.89           N
ATOM   4579  CA  GLN A 328      25.158  -8.006  30.565  1.00  0.89           C
ATOM   4580  C   GLN A 328      25.138  -8.682  29.198  1.00  0.89           C
ATOM   4581  O   GLN A 328      24.176  -8.527  28.440  1.00  0.89           O
ATOM   4582  CB  GLN A 328      24.087  -8.645  31.459  1.00  0.89           C
ATOM   4583  CG  GLN A 328      24.111  -8.169  32.924  1.00  0.89           C
ATOM   4584  CD  GLN A 328      23.013  -8.806  33.764  1.00  0.89           C
ATOM   4585  OE1 GLN A 328      21.826  -8.607  33.483  1.00  0.89           O
ATOM   4586  NE2 GLN A 328      23.386  -9.570  34.786  1.00  0.89           N
ATOM   4587  H   GLN A 328      24.092  -6.199  30.012  1.00  0.89           H
ATOM   4588  HA  GLN A 328      26.140  -8.174  31.006  1.00  0.89           H
ATOM   4589 1HB  GLN A 328      23.097  -8.434  31.049  1.00  0.89           H
ATOM   4590 2HB  GLN A 328      24.220  -9.728  31.458  1.00  0.89           H
ATOM   4591 1HG  GLN A 328      25.070  -8.420  33.372  1.00  0.89           H
ATOM   4592 2HG  GLN A 328      23.967  -7.091  32.948  1.00  0.89           H
ATOM   4593 1HE2 GLN A 328      22.698 -10.006  35.361  1.00  0.89           H
ATOM   4594 2HE2 GLN A 328      24.377  -9.725  34.996  1.00  0.89           H
ATOM   4595  N   SER A 329      26.142  -9.509  28.936  1.00  0.88           N
ATOM   4596  CA  SER A 329      26.219 -10.228  27.672  1.00  0.88           C
ATOM   4597  C   SER A 329      26.468 -11.723  27.880  1.00  0.88           C
ATOM   4598  O   SER A 329      27.431 -12.099  28.543  1.00  0.88           O
ATOM   4599  CB  SER A 329      27.306  -9.627  26.800  1.00  0.88           C
ATOM   4600  OG  SER A 329      27.431 -10.339  25.606  1.00  0.88           O
ATOM   4601  H   SER A 329      26.914  -9.566  29.598  1.00  0.88           H
ATOM   4602  HA  SER A 329      25.280 -10.094  27.172  1.00  0.88           H
ATOM   4603 1HB  SER A 329      27.050  -8.589  26.581  1.00  0.88           H
ATOM   4604 2HB  SER A 329      28.255  -9.628  27.338  1.00  0.88           H
ATOM   4605  HG  SER A 329      26.522 -10.515  25.311  1.00  0.88           H
ATOM   4606  N   LEU A 330      25.562 -12.559  27.359  1.00  0.86           N
ATOM   4607  CA  LEU A 330      25.634 -14.016  27.543  1.00  0.86           C
ATOM   4608  C   LEU A 330      25.545 -14.849  26.282  1.00  0.86           C
ATOM   4609  O   LEU A 330      24.532 -14.834  25.587  1.00  0.86           O
ATOM   4610  CB  LEU A 330      24.480 -14.501  28.430  1.00  0.86           C
ATOM   4611  CG  LEU A 330      24.340 -16.053  28.594  1.00  0.86           C
ATOM   4612  CD1 LEU A 330      25.552 -16.629  29.342  1.00  0.86           C
ATOM   4613  CD2 LEU A 330      23.033 -16.357  29.314  1.00  0.86           C
ATOM   4614  H   LEU A 330      24.810 -12.152  26.805  1.00  0.86           H
ATOM   4615  HA  LEU A 330      26.581 -14.245  28.023  1.00  0.86           H
ATOM   4616 1HB  LEU A 330      24.604 -14.070  29.420  1.00  0.86           H
ATOM   4617 2HB  LEU A 330      23.560 -14.144  28.014  1.00  0.86           H
ATOM   4618  HG  LEU A 330      24.315 -16.518  27.607  1.00  0.86           H
ATOM   4619 1HD1 LEU A 330      25.452 -17.703  29.439  1.00  0.86           H
ATOM   4620 2HD1 LEU A 330      26.460 -16.406  28.788  1.00  0.86           H
ATOM   4621 3HD1 LEU A 330      25.606 -16.185  30.328  1.00  0.86           H
ATOM   4622 1HD2 LEU A 330      22.918 -17.437  29.414  1.00  0.86           H
ATOM   4623 2HD2 LEU A 330      23.046 -15.900  30.303  1.00  0.86           H
ATOM   4624 3HD2 LEU A 330      22.199 -15.953  28.738  1.00  0.86           H
ATOM   4625  N   PHE A 331      26.546 -15.677  26.080  1.00  0.87           N
ATOM   4626  CA  PHE A 331      26.579 -16.612  24.983  1.00  0.87           C
ATOM   4627  C   PHE A 331      26.481 -17.993  25.623  1.00  0.87           C
ATOM   4628  O   PHE A 331      27.257 -18.290  26.537  1.00  0.87           O
ATOM   4629  CB  PHE A 331      27.870 -16.433  24.202  1.00  0.87           C
ATOM   4630  CG  PHE A 331      27.978 -15.063  23.657  1.00  0.87           C
ATOM   4631  CD1 PHE A 331      28.508 -14.040  24.425  1.00  0.87           C
ATOM   4632  CD2 PHE A 331      27.509 -14.779  22.430  1.00  0.87           C
ATOM   4633  CE1 PHE A 331      28.558 -12.758  23.942  1.00  0.87           C
ATOM   4634  CE2 PHE A 331      27.535 -13.502  21.929  1.00  0.87           C
ATOM   4635  CZ  PHE A 331      28.061 -12.480  22.692  1.00  0.87           C
ATOM   4636  H   PHE A 331      27.345 -15.623  26.702  1.00  0.87           H
ATOM   4637  HA  PHE A 331      25.728 -16.446  24.332  1.00  0.87           H
ATOM   4638 1HB  PHE A 331      28.720 -16.620  24.835  1.00  0.87           H
ATOM   4639 2HB  PHE A 331      27.897 -17.138  23.379  1.00  0.87           H
ATOM   4640  HD1 PHE A 331      28.883 -14.261  25.427  1.00  0.87           H
ATOM   4641  HD2 PHE A 331      27.099 -15.585  21.862  1.00  0.87           H
ATOM   4642  HE1 PHE A 331      28.980 -11.965  24.556  1.00  0.87           H
ATOM   4643  HE2 PHE A 331      27.142 -13.298  20.938  1.00  0.87           H
ATOM   4644  HZ  PHE A 331      28.089 -11.462  22.305  1.00  0.87           H
ATOM   4645  N   ASN A 332      25.518 -18.817  25.199  1.00  0.89           N
ATOM   4646  CA  ASN A 332      25.340 -20.100  25.888  1.00  0.89           C
ATOM   4647  C   ASN A 332      24.809 -21.249  25.025  1.00  0.89           C
ATOM   4648  O   ASN A 332      23.825 -21.110  24.296  1.00  0.89           O
ATOM   4649  CB  ASN A 332      24.458 -19.904  27.113  1.00  0.89           C
ATOM   4650  CG  ASN A 332      24.390 -21.087  28.087  1.00  0.89           C
ATOM   4651  OD1 ASN A 332      23.990 -22.216  27.766  1.00  0.89           O
ATOM   4652  ND2 ASN A 332      24.766 -20.817  29.316  1.00  0.89           N
ATOM   4653  H   ASN A 332      24.908 -18.524  24.435  1.00  0.89           H
ATOM   4654  HA  ASN A 332      26.314 -20.404  26.232  1.00  0.89           H
ATOM   4655 1HB  ASN A 332      24.800 -19.035  27.652  1.00  0.89           H
ATOM   4656 2HB  ASN A 332      23.459 -19.699  26.788  1.00  0.89           H
ATOM   4657 1HD2 ASN A 332      24.744 -21.536  30.012  1.00  0.89           H
ATOM   4658 2HD2 ASN A 332      25.086 -19.902  29.557  1.00  0.89           H
ATOM   4659  N   SER A 333      25.482 -22.387  25.138  1.00  0.95           N
ATOM   4660  CA  SER A 333      25.153 -23.633  24.443  1.00  0.95           C
ATOM   4661  C   SER A 333      25.157 -23.546  22.929  1.00  0.95           C
ATOM   4662  O   SER A 333      24.387 -24.237  22.279  1.00  0.95           O
ATOM   4663  CB  SER A 333      23.783 -24.145  24.854  1.00  0.95           C
ATOM   4664  OG  SER A 333      23.718 -24.418  26.229  1.00  0.95           O
ATOM   4665  H   SER A 333      26.293 -22.384  25.762  1.00  0.95           H
ATOM   4666  HA  SER A 333      25.886 -24.374  24.730  1.00  0.95           H
ATOM   4667 1HB  SER A 333      23.014 -23.428  24.586  1.00  0.95           H
ATOM   4668 2HB  SER A 333      23.577 -25.057  24.296  1.00  0.95           H
ATOM   4669  HG  SER A 333      23.831 -23.566  26.687  1.00  0.95           H
ATOM   4670  N   ASN A 334      26.028 -22.736  22.356  1.00  1.05           N
ATOM   4671  CA  ASN A 334      26.131 -22.634  20.911  1.00  1.05           C
ATOM   4672  C   ASN A 334      26.983 -23.809  20.516  1.00  1.05           C
ATOM   4673  O   ASN A 334      27.823 -24.225  21.313  1.00  1.05           O
ATOM   4674  CB  ASN A 334      26.736 -21.299  20.491  1.00  1.05           C
ATOM   4675  CG  ASN A 334      25.824 -20.111  20.815  1.00  1.05           C
ATOM   4676  OD1 ASN A 334      24.619 -20.126  20.505  1.00  1.05           O
ATOM   4677  ND2 ASN A 334      26.378 -19.104  21.443  1.00  1.05           N
ATOM   4678  H   ASN A 334      26.648 -22.199  22.939  1.00  1.05           H
ATOM   4679  HA  ASN A 334      25.153 -22.762  20.455  1.00  1.05           H
ATOM   4680 1HB  ASN A 334      27.698 -21.158  20.986  1.00  1.05           H
ATOM   4681 2HB  ASN A 334      26.920 -21.311  19.413  1.00  1.05           H
ATOM   4682 1HD2 ASN A 334      25.827 -18.301  21.690  1.00  1.05           H
ATOM   4683 2HD2 ASN A 334      27.353 -19.129  21.667  1.00  1.05           H
ATOM   4684  N   TYR A 335      26.791 -24.354  19.328  1.00  1.17           N
ATOM   4685  CA  TYR A 335      27.587 -25.527  18.990  1.00  1.17           C
ATOM   4686  C   TYR A 335      28.556 -25.339  17.839  1.00  1.17           C
ATOM   4687  O   TYR A 335      29.663 -25.885  17.850  1.00  1.17           O
ATOM   4688  CB  TYR A 335      26.643 -26.668  18.668  1.00  1.17           C
ATOM   4689  CG  TYR A 335      25.702 -26.962  19.804  1.00  1.17           C
ATOM   4690  CD1 TYR A 335      24.351 -26.680  19.666  1.00  1.17           C
ATOM   4691  CD2 TYR A 335      26.185 -27.472  20.994  1.00  1.17           C
ATOM   4692  CE1 TYR A 335      23.488 -26.936  20.706  1.00  1.17           C
ATOM   4693  CE2 TYR A 335      25.325 -27.722  22.040  1.00  1.17           C
ATOM   4694  CZ  TYR A 335      23.977 -27.461  21.900  1.00  1.17           C
ATOM   4695  OH  TYR A 335      23.112 -27.718  22.943  1.00  1.17           O
ATOM   4696  H   TYR A 335      26.091 -23.975  18.691  1.00  1.17           H
ATOM   4697  HA  TYR A 335      28.174 -25.799  19.858  1.00  1.17           H
ATOM   4698 1HB  TYR A 335      26.053 -26.415  17.785  1.00  1.17           H
ATOM   4699 2HB  TYR A 335      27.213 -27.567  18.444  1.00  1.17           H
ATOM   4700  HD1 TYR A 335      23.971 -26.263  18.730  1.00  1.17           H
ATOM   4701  HD2 TYR A 335      27.241 -27.669  21.102  1.00  1.17           H
ATOM   4702  HE1 TYR A 335      22.433 -26.727  20.592  1.00  1.17           H
ATOM   4703  HE2 TYR A 335      25.710 -28.124  22.978  1.00  1.17           H
ATOM   4704  HH  TYR A 335      23.595 -28.137  23.661  1.00  1.17           H
ATOM   4705  N   SER A 336      28.120 -24.590  16.833  1.00  1.28           N
ATOM   4706  CA  SER A 336      28.894 -24.436  15.601  1.00  1.28           C
ATOM   4707  C   SER A 336      29.425 -25.796  15.110  1.00  1.28           C
ATOM   4708  O   SER A 336      28.920 -26.861  15.480  1.00  1.28           O
ATOM   4709  CB  SER A 336      30.066 -23.457  15.839  1.00  1.28           C
ATOM   4710  OG  SER A 336      30.776 -23.175  14.651  1.00  1.28           O
ATOM   4711  H   SER A 336      27.206 -24.146  16.920  1.00  1.28           H
ATOM   4712  HA  SER A 336      28.250 -24.024  14.829  1.00  1.28           H
ATOM   4713 1HB  SER A 336      29.673 -22.529  16.252  1.00  1.28           H
ATOM   4714 2HB  SER A 336      30.754 -23.873  16.577  1.00  1.28           H
ATOM   4715  HG  SER A 336      31.456 -23.904  14.523  1.00  1.28           H
ATOM   4716  N   LYS A 337      30.422 -25.712  14.254  1.00  1.37           N
ATOM   4717  CA  LYS A 337      31.248 -26.763  13.702  1.00  1.37           C
ATOM   4718  C   LYS A 337      32.614 -26.140  13.584  1.00  1.37           C
ATOM   4719  O   LYS A 337      32.809 -25.015  14.055  1.00  1.37           O
ATOM   4720  CB  LYS A 337      30.764 -27.355  12.390  1.00  1.37           C
ATOM   4721  CG  LYS A 337      29.419 -28.082  12.442  1.00  1.37           C
ATOM   4722  CD  LYS A 337      29.477 -29.365  13.268  1.00  1.37           C
ATOM   4723  CE  LYS A 337      28.149 -30.114  13.187  1.00  1.37           C
ATOM   4724  NZ  LYS A 337      28.131 -31.321  14.055  1.00  1.37           N
ATOM   4725  H   LYS A 337      30.670 -24.773  13.991  1.00  1.37           H
ATOM   4726  HA  LYS A 337      31.296 -27.582  14.412  1.00  1.37           H
ATOM   4727 1HB  LYS A 337      30.670 -26.546  11.692  1.00  1.37           H
ATOM   4728 2HB  LYS A 337      31.495 -28.045  11.984  1.00  1.37           H
ATOM   4729 1HG  LYS A 337      28.641 -27.422  12.823  1.00  1.37           H
ATOM   4730 2HG  LYS A 337      29.161 -28.382  11.435  1.00  1.37           H
ATOM   4731 1HD  LYS A 337      30.279 -30.005  12.902  1.00  1.37           H
ATOM   4732 2HD  LYS A 337      29.680 -29.120  14.314  1.00  1.37           H
ATOM   4733 1HE  LYS A 337      27.349 -29.441  13.491  1.00  1.37           H
ATOM   4734 2HE  LYS A 337      27.977 -30.422  12.154  1.00  1.37           H
ATOM   4735 1HZ  LYS A 337      27.238 -31.780  13.972  1.00  1.37           H
ATOM   4736 2HZ  LYS A 337      28.861 -31.955  13.765  1.00  1.37           H
ATOM   4737 3HZ  LYS A 337      28.283 -31.047  15.017  1.00  1.37           H
ATOM   4738  N   GLN A 338      33.562 -26.880  13.030  1.00  1.39           N
ATOM   4739  CA  GLN A 338      34.933 -26.419  12.860  1.00  1.39           C
ATOM   4740  C   GLN A 338      35.031 -24.983  12.338  1.00  1.39           C
ATOM   4741  O   GLN A 338      34.432 -24.642  11.318  1.00  1.39           O
ATOM   4742  CB  GLN A 338      35.589 -27.318  11.826  1.00  1.39           C
ATOM   4743  CG  GLN A 338      35.002 -27.128  10.422  1.00  1.39           C
ATOM   4744  CD  GLN A 338      35.550 -28.101   9.375  1.00  1.39           C
ATOM   4745  OE1 GLN A 338      35.441 -29.319   9.536  1.00  1.39           O
ATOM   4746  NE2 GLN A 338      36.127 -27.573   8.298  1.00  1.39           N
ATOM   4747  H   GLN A 338      33.321 -27.794  12.679  1.00  1.39           H
ATOM   4748  HA  GLN A 338      35.443 -26.480  13.820  1.00  1.39           H
ATOM   4749 1HB  GLN A 338      36.660 -27.126  11.784  1.00  1.39           H
ATOM   4750 2HB  GLN A 338      35.438 -28.348  12.121  1.00  1.39           H
ATOM   4751 1HG  GLN A 338      33.919 -27.261  10.475  1.00  1.39           H
ATOM   4752 2HG  GLN A 338      35.229 -26.114  10.090  1.00  1.39           H
ATOM   4753 1HE2 GLN A 338      36.480 -28.171   7.578  1.00  1.39           H
ATOM   4754 2HE2 GLN A 338      36.200 -26.581   8.201  1.00  1.39           H
ATOM   4755  N   GLY A 339      35.851 -24.178  13.006  1.00  1.36           N
ATOM   4756  CA  GLY A 339      36.096 -22.788  12.641  1.00  1.36           C
ATOM   4757  C   GLY A 339      35.275 -21.838  13.503  1.00  1.36           C
ATOM   4758  O   GLY A 339      34.058 -21.734  13.343  1.00  1.36           O
ATOM   4759  H   GLY A 339      36.322 -24.531  13.826  1.00  1.36           H
ATOM   4760 1HA  GLY A 339      37.154 -22.557  12.748  1.00  1.36           H
ATOM   4761 2HA  GLY A 339      35.842 -22.646  11.594  1.00  1.36           H
ATOM   4762  N   GLY A 340      35.928 -21.094  14.382  1.00  1.28           N
ATOM   4763  CA  GLY A 340      35.157 -20.192  15.227  1.00  1.28           C
ATOM   4764  C   GLY A 340      34.737 -20.777  16.570  1.00  1.28           C
ATOM   4765  O   GLY A 340      35.490 -21.512  17.201  1.00  1.28           O
ATOM   4766  H   GLY A 340      36.936 -21.178  14.488  1.00  1.28           H
ATOM   4767 1HA  GLY A 340      35.755 -19.308  15.419  1.00  1.28           H
ATOM   4768 2HA  GLY A 340      34.270 -19.861  14.688  1.00  1.28           H
ATOM   4769  N   GLY A 341      33.566 -20.361  17.044  1.00  1.19           N
ATOM   4770  CA  GLY A 341      33.139 -20.661  18.418  1.00  1.19           C
ATOM   4771  C   GLY A 341      32.005 -19.737  18.827  1.00  1.19           C
ATOM   4772  O   GLY A 341      31.151 -19.420  18.012  1.00  1.19           O
ATOM   4773  H   GLY A 341      32.959 -19.827  16.418  1.00  1.19           H
ATOM   4774 1HA  GLY A 341      32.822 -21.703  18.493  1.00  1.19           H
ATOM   4775 2HA  GLY A 341      33.975 -20.517  19.087  1.00  1.19           H
ATOM   4776  N   ALA A 342      31.912 -19.343  20.100  1.00  1.11           N
ATOM   4777  CA  ALA A 342      30.819 -18.432  20.433  1.00  1.11           C
ATOM   4778  C   ALA A 342      31.057 -17.132  19.690  1.00  1.11           C
ATOM   4779  O   ALA A 342      30.192 -16.643  18.964  1.00  1.11           O
ATOM   4780  CB  ALA A 342      30.743 -18.154  21.917  1.00  1.11           C
ATOM   4781  H   ALA A 342      32.618 -19.587  20.790  1.00  1.11           H
ATOM   4782  HA  ALA A 342      29.880 -18.872  20.094  1.00  1.11           H
ATOM   4783 1HB  ALA A 342      29.925 -17.471  22.114  1.00  1.11           H
ATOM   4784 2HB  ALA A 342      30.581 -19.080  22.431  1.00  1.11           H
ATOM   4785 3HB  ALA A 342      31.669 -17.704  22.260  1.00  1.11           H
ATOM   4786  N   LEU A 343      32.277 -16.628  19.799  1.00  1.04           N
ATOM   4787  CA  LEU A 343      32.624 -15.425  19.064  1.00  1.04           C
ATOM   4788  C   LEU A 343      33.747 -15.738  18.110  1.00  1.04           C
ATOM   4789  O   LEU A 343      34.772 -16.294  18.514  1.00  1.04           O
ATOM   4790  CB  LEU A 343      33.046 -14.297  20.011  1.00  1.04           C
ATOM   4791  CG  LEU A 343      32.006 -13.884  21.024  1.00  1.04           C
ATOM   4792  CD1 LEU A 343      32.591 -12.852  21.960  1.00  1.04           C
ATOM   4793  CD2 LEU A 343      30.834 -13.348  20.296  1.00  1.04           C
ATOM   4794  H   LEU A 343      32.950 -17.103  20.404  1.00  1.04           H
ATOM   4795  HA  LEU A 343      31.766 -15.093  18.480  1.00  1.04           H
ATOM   4796 1HB  LEU A 343      33.931 -14.614  20.554  1.00  1.04           H
ATOM   4797 2HB  LEU A 343      33.303 -13.418  19.413  1.00  1.04           H
ATOM   4798  HG  LEU A 343      31.702 -14.745  21.623  1.00  1.04           H
ATOM   4799 1HD1 LEU A 343      31.839 -12.555  22.694  1.00  1.04           H
ATOM   4800 2HD1 LEU A 343      33.445 -13.284  22.469  1.00  1.04           H
ATOM   4801 3HD1 LEU A 343      32.910 -11.977  21.393  1.00  1.04           H
ATOM   4802 1HD2 LEU A 343      30.100 -13.052  20.998  1.00  1.04           H
ATOM   4803 2HD2 LEU A 343      31.145 -12.490  19.711  1.00  1.04           H
ATOM   4804 3HD2 LEU A 343      30.422 -14.108  19.637  1.00  1.04           H
ATOM   4805  N   TYR A 344      33.578 -15.358  16.854  1.00  1.01           N
ATOM   4806  CA  TYR A 344      34.640 -15.572  15.894  1.00  1.01           C
ATOM   4807  C   TYR A 344      34.885 -14.301  15.138  1.00  1.01           C
ATOM   4808  O   TYR A 344      33.997 -13.789  14.461  1.00  1.01           O
ATOM   4809  CB  TYR A 344      34.327 -16.727  14.950  1.00  1.01           C
ATOM   4810  CG  TYR A 344      35.453 -16.962  13.948  1.00  1.01           C
ATOM   4811  CD1 TYR A 344      36.725 -16.571  14.288  1.00  1.01           C
ATOM   4812  CD2 TYR A 344      35.233 -17.565  12.726  1.00  1.01           C
ATOM   4813  CE1 TYR A 344      37.761 -16.712  13.442  1.00  1.01           C
ATOM   4814  CE2 TYR A 344      36.306 -17.734  11.865  1.00  1.01           C
ATOM   4815  CZ  TYR A 344      37.574 -17.288  12.230  1.00  1.01           C
ATOM   4816  OH  TYR A 344      38.668 -17.424  11.394  1.00  1.01           O
ATOM   4817  H   TYR A 344      32.703 -14.920  16.559  1.00  1.01           H
ATOM   4818  HA  TYR A 344      35.550 -15.816  16.428  1.00  1.01           H
ATOM   4819 1HB  TYR A 344      34.152 -17.620  15.523  1.00  1.01           H
ATOM   4820 2HB  TYR A 344      33.412 -16.512  14.395  1.00  1.01           H
ATOM   4821  HD1 TYR A 344      36.903 -16.129  15.242  1.00  1.01           H
ATOM   4822  HD2 TYR A 344      34.231 -17.897  12.441  1.00  1.01           H
ATOM   4823  HE1 TYR A 344      38.756 -16.368  13.740  1.00  1.01           H
ATOM   4824  HE2 TYR A 344      36.154 -18.194  10.917  1.00  1.01           H
ATOM   4825  HH  TYR A 344      39.389 -16.792  11.690  1.00  1.01           H
ATOM   4826  N   VAL A 345      36.059 -13.743  15.339  1.00  0.98           N
ATOM   4827  CA  VAL A 345      36.365 -12.491  14.722  1.00  0.98           C
ATOM   4828  C   VAL A 345      37.702 -12.577  13.995  1.00  0.98           C
ATOM   4829  O   VAL A 345      38.715 -12.931  14.606  1.00  0.98           O
ATOM   4830  CB  VAL A 345      36.339 -11.430  15.823  1.00  0.98           C
ATOM   4831  CG1 VAL A 345      36.619 -10.102  15.272  1.00  0.98           C
ATOM   4832  CG2 VAL A 345      34.960 -11.448  16.493  1.00  0.98           C
ATOM   4833  H   VAL A 345      36.738 -14.218  15.940  1.00  0.98           H
ATOM   4834  HA  VAL A 345      35.591 -12.255  14.003  1.00  0.98           H
ATOM   4835  HB  VAL A 345      37.111 -11.649  16.555  1.00  0.98           H
ATOM   4836 1HG1 VAL A 345      36.597  -9.373  16.059  1.00  0.98           H
ATOM   4837 2HG1 VAL A 345      37.567 -10.111  14.824  1.00  0.98           H
ATOM   4838 3HG1 VAL A 345      35.869  -9.850  14.532  1.00  0.98           H
ATOM   4839 1HG2 VAL A 345      34.936 -10.731  17.248  1.00  0.98           H
ATOM   4840 2HG2 VAL A 345      34.193 -11.218  15.753  1.00  0.98           H
ATOM   4841 3HG2 VAL A 345      34.755 -12.404  16.945  1.00  0.98           H
ATOM   4842  N   GLU A 346      37.706 -12.255  12.697  1.00  0.96           N
ATOM   4843  CA  GLU A 346      38.956 -12.324  11.942  1.00  0.96           C
ATOM   4844  C   GLU A 346      39.774 -11.058  12.200  1.00  0.96           C
ATOM   4845  O   GLU A 346      40.984 -11.022  11.982  1.00  0.96           O
ATOM   4846  CB  GLU A 346      38.726 -12.500  10.448  1.00  0.96           C
ATOM   4847  CG  GLU A 346      38.003 -13.792  10.067  1.00  0.96           C
ATOM   4848  CD  GLU A 346      37.850 -13.985   8.568  1.00  0.96           C
ATOM   4849  OE1 GLU A 346      38.347 -13.168   7.829  1.00  0.96           O
ATOM   4850  OE2 GLU A 346      37.184 -14.922   8.157  1.00  0.96           O
ATOM   4851  H   GLU A 346      36.831 -11.982  12.249  1.00  0.96           H
ATOM   4852  HA  GLU A 346      39.517 -13.184  12.291  1.00  0.96           H
ATOM   4853 1HB  GLU A 346      38.196 -11.665  10.063  1.00  0.96           H
ATOM   4854 2HB  GLU A 346      39.692 -12.515   9.943  1.00  0.96           H
ATOM   4855 1HG  GLU A 346      38.543 -14.641  10.489  1.00  0.96           H
ATOM   4856 2HG  GLU A 346      37.026 -13.758  10.528  1.00  0.96           H
ATOM   4857  N   GLY A 347      39.094 -10.014  12.657  1.00  0.93           N
ATOM   4858  CA  GLY A 347      39.722  -8.764  13.050  1.00  0.93           C
ATOM   4859  C   GLY A 347      39.961  -8.909  14.543  1.00  0.93           C
ATOM   4860  O   GLY A 347      40.080 -10.041  15.021  1.00  0.93           O
ATOM   4861  H   GLY A 347      38.089 -10.093  12.760  1.00  0.93           H
ATOM   4862 1HA  GLY A 347      40.658  -8.616  12.518  1.00  0.93           H
ATOM   4863 2HA  GLY A 347      39.072  -7.917  12.848  1.00  0.93           H
ATOM   4864  N   GLY A 348      40.070  -7.809  15.278  1.00  0.88           N
ATOM   4865  CA  GLY A 348      40.311  -7.925  16.717  1.00  0.88           C
ATOM   4866  C   GLY A 348      39.000  -7.786  17.482  1.00  0.88           C
ATOM   4867  O   GLY A 348      37.961  -7.531  16.868  1.00  0.88           O
ATOM   4868  H   GLY A 348      39.964  -6.892  14.840  1.00  0.88           H
ATOM   4869 1HA  GLY A 348      40.771  -8.886  16.941  1.00  0.88           H
ATOM   4870 2HA  GLY A 348      41.010  -7.154  17.039  1.00  0.88           H
ATOM   4871  N   ILE A 349      39.060  -7.915  18.806  1.00  0.84           N
ATOM   4872  CA  ILE A 349      37.863  -7.764  19.641  1.00  0.84           C
ATOM   4873  C   ILE A 349      38.091  -6.785  20.793  1.00  0.84           C
ATOM   4874  O   ILE A 349      39.105  -6.882  21.483  1.00  0.84           O
ATOM   4875  CB  ILE A 349      37.370  -9.084  20.251  1.00  0.84           C
ATOM   4876  CG1 ILE A 349      37.051 -10.095  19.235  1.00  0.84           C
ATOM   4877  CG2 ILE A 349      36.125  -8.848  21.096  1.00  0.84           C
ATOM   4878  CD1 ILE A 349      36.625 -11.409  19.861  1.00  0.84           C
ATOM   4879  H   ILE A 349      39.971  -8.131  19.214  1.00  0.84           H
ATOM   4880  HA  ILE A 349      37.071  -7.381  19.014  1.00  0.84           H
ATOM   4881  HB  ILE A 349      38.149  -9.485  20.822  1.00  0.84           H
ATOM   4882 1HG1 ILE A 349      36.301  -9.732  18.615  1.00  0.84           H
ATOM   4883 2HG1 ILE A 349      37.932 -10.278  18.631  1.00  0.84           H
ATOM   4884 1HG2 ILE A 349      35.807  -9.790  21.515  1.00  0.84           H
ATOM   4885 2HG2 ILE A 349      36.342  -8.154  21.896  1.00  0.84           H
ATOM   4886 3HG2 ILE A 349      35.330  -8.443  20.470  1.00  0.84           H
ATOM   4887 1HD1 ILE A 349      36.413 -12.145  19.088  1.00  0.84           H
ATOM   4888 2HD1 ILE A 349      37.418 -11.770  20.498  1.00  0.84           H
ATOM   4889 3HD1 ILE A 349      35.731 -11.257  20.461  1.00  0.84           H
ATOM   4890  N   ASN A 350      37.171  -5.839  20.984  1.00  0.79           N
ATOM   4891  CA  ASN A 350      37.277  -4.865  22.069  1.00  0.79           C
ATOM   4892  C   ASN A 350      36.024  -4.811  22.959  1.00  0.79           C
ATOM   4893  O   ASN A 350      34.960  -4.371  22.511  1.00  0.79           O
ATOM   4894  CB  ASN A 350      37.534  -3.482  21.504  1.00  0.79           C
ATOM   4895  CG  ASN A 350      38.826  -3.383  20.727  1.00  0.79           C
ATOM   4896  OD1 ASN A 350      39.922  -3.315  21.286  1.00  0.79           O
ATOM   4897  ND2 ASN A 350      38.708  -3.373  19.421  1.00  0.79           N
ATOM   4898  H   ASN A 350      36.378  -5.811  20.351  1.00  0.79           H
ATOM   4899  HA  ASN A 350      38.114  -5.144  22.700  1.00  0.79           H
ATOM   4900 1HB  ASN A 350      36.708  -3.202  20.849  1.00  0.79           H
ATOM   4901 2HB  ASN A 350      37.562  -2.761  22.322  1.00  0.79           H
ATOM   4902 1HD2 ASN A 350      39.523  -3.307  18.844  1.00  0.79           H
ATOM   4903 2HD2 ASN A 350      37.803  -3.420  18.996  1.00  0.79           H
ATOM   4904  N   PHE A 351      36.172  -5.203  24.223  1.00  0.75           N
ATOM   4905  CA  PHE A 351      35.065  -5.150  25.182  1.00  0.75           C
ATOM   4906  C   PHE A 351      35.355  -3.983  26.123  1.00  0.75           C
ATOM   4907  O   PHE A 351      36.467  -3.892  26.652  1.00  0.75           O
ATOM   4908  CB  PHE A 351      34.971  -6.412  26.039  1.00  0.75           C
ATOM   4909  CG  PHE A 351      34.615  -7.725  25.373  1.00  0.75           C
ATOM   4910  CD1 PHE A 351      35.590  -8.494  24.796  1.00  0.75           C
ATOM   4911  CD2 PHE A 351      33.313  -8.218  25.376  1.00  0.75           C
ATOM   4912  CE1 PHE A 351      35.290  -9.722  24.254  1.00  0.75           C
ATOM   4913  CE2 PHE A 351      33.013  -9.450  24.828  1.00  0.75           C
ATOM   4914  CZ  PHE A 351      34.010 -10.201  24.268  1.00  0.75           C
ATOM   4915  H   PHE A 351      37.090  -5.540  24.519  1.00  0.75           H
ATOM   4916  HA  PHE A 351      34.124  -4.972  24.662  1.00  0.75           H
ATOM   4917 1HB  PHE A 351      35.916  -6.555  26.526  1.00  0.75           H
ATOM   4918 2HB  PHE A 351      34.262  -6.235  26.821  1.00  0.75           H
ATOM   4919  HD1 PHE A 351      36.619  -8.125  24.781  1.00  0.75           H
ATOM   4920  HD2 PHE A 351      32.526  -7.641  25.825  1.00  0.75           H
ATOM   4921  HE1 PHE A 351      36.076 -10.315  23.813  1.00  0.75           H
ATOM   4922  HE2 PHE A 351      31.984  -9.819  24.848  1.00  0.75           H
ATOM   4923  HZ  PHE A 351      33.791 -11.169  23.840  1.00  0.75           H
ATOM   4924  N   GLN A 352      34.390  -3.093  26.348  1.00  0.72           N
ATOM   4925  CA  GLN A 352      34.685  -1.965  27.237  1.00  0.72           C
ATOM   4926  C   GLN A 352      33.518  -1.436  28.064  1.00  0.72           C
ATOM   4927  O   GLN A 352      32.418  -1.210  27.546  1.00  0.72           O
ATOM   4928  CB  GLN A 352      35.264  -0.807  26.425  1.00  0.72           C
ATOM   4929  CG  GLN A 352      35.688   0.378  27.240  1.00  0.72           C
ATOM   4930  CD  GLN A 352      36.219   1.511  26.396  1.00  0.72           C
ATOM   4931  OE1 GLN A 352      37.075   1.340  25.514  1.00  0.72           O
ATOM   4932  NE2 GLN A 352      35.691   2.699  26.664  1.00  0.72           N
ATOM   4933  H   GLN A 352      33.490  -3.182  25.874  1.00  0.72           H
ATOM   4934  HA  GLN A 352      35.442  -2.292  27.932  1.00  0.72           H
ATOM   4935 1HB  GLN A 352      36.124  -1.153  25.855  1.00  0.72           H
ATOM   4936 2HB  GLN A 352      34.530  -0.455  25.736  1.00  0.72           H
ATOM   4937 1HG  GLN A 352      34.827   0.755  27.752  1.00  0.72           H
ATOM   4938 2HG  GLN A 352      36.451   0.075  27.960  1.00  0.72           H
ATOM   4939 1HE2 GLN A 352      35.972   3.510  26.154  1.00  0.72           H
ATOM   4940 2HE2 GLN A 352      34.983   2.773  27.422  1.00  0.72           H
ATOM   4941  N   ASP A 353      33.797  -1.171  29.344  1.00  0.70           N
ATOM   4942  CA  ASP A 353      32.809  -0.600  30.268  1.00  0.70           C
ATOM   4943  C   ASP A 353      31.553  -1.443  30.348  1.00  0.70           C
ATOM   4944  O   ASP A 353      30.436  -0.921  30.350  1.00  0.70           O
ATOM   4945  CB  ASP A 353      32.416   0.831  29.860  1.00  0.70           C
ATOM   4946  CG  ASP A 353      33.557   1.870  29.996  1.00  0.70           C
ATOM   4947  OD1 ASP A 353      34.146   1.953  31.044  1.00  0.70           O
ATOM   4948  OD2 ASP A 353      33.830   2.564  29.026  1.00  0.70           O
ATOM   4949  H   ASP A 353      34.724  -1.431  29.692  1.00  0.70           H
ATOM   4950  HA  ASP A 353      33.252  -0.561  31.262  1.00  0.70           H
ATOM   4951 1HB  ASP A 353      32.064   0.847  28.833  1.00  0.70           H
ATOM   4952 2HB  ASP A 353      31.586   1.154  30.481  1.00  0.70           H
ATOM   4953  N   LEU A 354      31.738  -2.753  30.393  1.00  0.69           N
ATOM   4954  CA  LEU A 354      30.620  -3.663  30.464  1.00  0.69           C
ATOM   4955  C   LEU A 354      30.527  -4.129  31.894  1.00  0.69           C
ATOM   4956  O   LEU A 354      31.514  -4.023  32.628  1.00  0.69           O
ATOM   4957  CB  LEU A 354      30.851  -4.869  29.554  1.00  0.69           C
ATOM   4958  CG  LEU A 354      31.286  -4.497  28.165  1.00  0.69           C
ATOM   4959  CD1 LEU A 354      31.479  -5.700  27.361  1.00  0.69           C
ATOM   4960  CD2 LEU A 354      30.328  -3.623  27.599  1.00  0.69           C
ATOM   4961  H   LEU A 354      32.680  -3.109  30.385  1.00  0.69           H
ATOM   4962  HA  LEU A 354      29.716  -3.139  30.193  1.00  0.69           H
ATOM   4963 1HB  LEU A 354      31.515  -5.564  30.003  1.00  0.69           H
ATOM   4964 2HB  LEU A 354      29.884  -5.371  29.448  1.00  0.69           H
ATOM   4965  HG  LEU A 354      32.241  -3.989  28.215  1.00  0.69           H
ATOM   4966 1HD1 LEU A 354      31.821  -5.420  26.368  1.00  0.69           H
ATOM   4967 2HD1 LEU A 354      32.211  -6.307  27.837  1.00  0.69           H
ATOM   4968 3HD1 LEU A 354      30.539  -6.248  27.289  1.00  0.69           H
ATOM   4969 1HD2 LEU A 354      30.636  -3.342  26.612  1.00  0.69           H
ATOM   4970 2HD2 LEU A 354      29.415  -4.143  27.570  1.00  0.69           H
ATOM   4971 3HD2 LEU A 354      30.228  -2.744  28.218  1.00  0.69           H
ATOM   4972  N   GLU A 355      29.380  -4.628  32.328  1.00  0.68           N
ATOM   4973  CA  GLU A 355      29.425  -5.183  33.678  1.00  0.68           C
ATOM   4974  C   GLU A 355      29.728  -6.683  33.633  1.00  0.68           C
ATOM   4975  O   GLU A 355      30.657  -7.149  34.304  1.00  0.68           O
[truncated: 1,598,807 more chars]
