# Supplementary material for: Sequence, structure prediction, and epitope analysis of the polymorphic membrane protein family in Chlamydia trachomatis
Source: PLoS One. 2024 Jun 11;19(6):e0304525. doi: 10.1371/journal.pone.0304525 (PMC11166332; doi:10.1371/journal.pone.0304525)
Supplement: S2 File — (ZIP) [file pone.0304525.s002.zip › PmpC_SerE_RoseTTAF.pdb]

HELIX   16  16 ASP A    5  THR A   10  1                                   6
HELIX   17  17 ALA A   24  THR A   26  1                                   3
HELIX   18  18 PHE A   47  THR A   49  1                                   3
HELIX   19  19 SER A   59  ALA A   64  1                                   6
HELIX   20  20 ALA A   87  ASP A   94  1                                   8
HELIX   21  21 LEU A  261  SER A  263  1                                   3
HELIX   22  22 PRO A  265  THR A  267  1                                   3
HELIX   23  23 GLN A  286  GLU A  289  1                                   4
HELIX   24  24 PRO A  384  VAL A  386  1                                   3
HELIX   25  25 THR A  456  GLU A  458  1                                   3
HELIX   26  26 PHE A  468  SER A  471  1                                   4
HELIX   27  27 GLU A  484  SER A  494  1                                  11
HELIX   28  28 PRO A  611  GLU A  613  1                                   3
HELIX   29  29 GLU A  618  GLU A  620  1                                   3
HELIX   30  30 THR A  623  THR A  625  1                                   3
HELIX   31  31 GLY A  634  SER A  644  1                                  11
HELIX   32  32 ASP A  647  ASP A  650  1                                   4
HELIX   33  33 GLY A  652  ASP A  655  1                                   4
HELIX   34  34 GLU A  659  GLN A  661  1                                   3
HELIX   35  35 SER A  671  ASN A  682  1                                  12
HELIX   36  36 ASN A  689  ASN A  691  1                                   3
HELIX   37  37 VAL A  715  SER A  718  1                                   4
HELIX   38  38 SER A  733  GLY A  735  1                                   3
HELIX   39  39 PRO A  737  GLY A  739  1                                   3
HELIX   40  40 ALA A  754  THR A  757  1                                   4
HELIX   41  41 SER A  774  SER A  776  1                                   3
HELIX   42  42 THR A  781  SER A  783  1                                   3
HELIX   43  43 PRO A  787  GLY A  793  1                                   7
HELIX   44  44 SER A  799  LEU A  802  1                                   4
HELIX    4   4 GLU A  849  SER A  851  1                                   3
HELIX    5   5 THR A  928  LYS A  931  1                                   4
HELIX    6   6 ALA A 1149  ALA A 1151  1                                   3
HELIX    7   7 THR A 1281  SER A 1285  1                                   5
HELIX    8   8 GLU A 1293  GLN A 1303  1                                  11
HELIX    9   9 PHE A 1326  ALA A 1329  1                                   4
HELIX   10  10 THR A 1362  GLN A 1365  1                                   4
HELIX   11  11 PRO A 1367  ARG A 1370  1                                   4
HELIX   12  12 PRO A 1412  GLY A 1418  1                                   7
HELIX   13  13 GLN A 1431  ALA A 1433  1                                   3
HELIX   14  14 ASN A 1439  ARG A 1469  1                                  31
HELIX   15  15 ARG A 1535  ASN A 1537  1                                   3
SHEET   63  63 1 ARG A  55  HIS A  57  0
SHEET   64  64 1 GLY A 105  TYR A 108  0
SHEET   65  65 1 LEU A 113  ILE A 115  0
SHEET   66  66 1 SER A 133  PHE A 136  0
SHEET   67  67 1 GLU A 140  ASP A 144  0
SHEET   68  68 1 GLU A 160  GLU A 164  0
SHEET   69  69 1 SER A 168  GLU A 172  0
SHEET   70  70 1 VAL A 183  ALA A 185  0
SHEET   71  71 1 ARG A 188  GLU A 192  0
SHEET   72  72 1 GLU A 196  SER A 200  0
SHEET   73  73 1 ILE A 211  SER A 213  0
SHEET   74  74 1 ASP A 216  SER A 220  0
SHEET   75  75 1 VAL A 225  GLN A 228  0
SHEET   76  76 1 ILE A 307  THR A 309  0
SHEET   77  77 1 SER A 312  THR A 316  0
SHEET   78  78 1 THR A 321  VAL A 325  0
SHEET   79  79 1 VAL A 336  THR A 338  0
SHEET   80  80 1 ASN A 341  THR A 345  0
SHEET   81  81 1 SER A 349  LEU A 353  0
SHEET   82  82 1 ALA A 364  VAL A 366  0
SHEET   83  83 1 THR A 369  THR A 373  0
SHEET   84  84 1 GLU A 388  SER A 392  0
SHEET   85  85 1 HIS A 399  GLY A 401  0
SHEET   86  86 1 ILE A 403  THR A 405  0
SHEET   87  87 1 LYS A 407  SER A 411  0
SHEET   88  88 1 THR A 415  THR A 419  0
SHEET   89  89 1 GLU A 425  GLY A 428  0
SHEET   90  90 1 ILE A 430  THR A 432  0
SHEET   91  91 1 VAL A 502  GLU A 505  0
SHEET   92  92 1 ASN A 509  ASN A 513  0
SHEET   93  93 1 ILE A 524  GLY A 526  0
SHEET   94  94 1 LYS A 528  SER A 532  0
SHEET   95  95 1 ASN A 536  SER A 540  0
SHEET   96  96 1 LEU A 551  LEU A 553  0
SHEET   97  97 1 SER A 556  ASP A 560  0
SHEET   98  98 1 SER A 564  HIS A 568  0
SHEET   99  99 1 THR A 583  SER A 587  0
SHEET  100 100 1 PHE A 593  ALA A 596  0
SHEET  101 101 1 ILE A 822  GLY A 824  0
SHEET  102 102 1 THR A 826  GLU A 830  0
SHEET  103 103 1 GLY A 836  SER A 839  0
SHEET    4   4 1 LYS A 842  ILE A 844  0
SHEET    5   5 1 VAL A 862  ALA A 864  0
SHEET    6   6 1 LEU A 867  LEU A 870  0
SHEET    7   7 1 THR A 878  SER A 882  0
SHEET    8   8 1 THR A 885  SER A 887  0
SHEET    9   9 1 VAL A 895  GLY A 898  0
SHEET   10  10 1 THR A 904  ILE A 907  0
SHEET   11  11 1 VAL A 911  SER A 914  0
SHEET   12  12 1 SER A 917  THR A 919  0
SHEET   13  13 1 THR A 933  GLY A 936  0
SHEET   14  14 1 ILE A 938  ALA A 940  0
SHEET   15  15 1 ALA A 943  LEU A 946  0
SHEET   16  16 1 GLY A 948  LEU A 953  0
SHEET   17  17 1 ILE A 963  LEU A 965  0
SHEET   18  18 1 THR A 974  LEU A 977  0
SHEET   19  19 1 GLY A 980  GLU A 985  0
SHEET   20  20 1 ILE A 995  ALA A 997  0
SHEET   21  21 1 VAL A 999  LYS A1003  0
SHEET   22  22 1 THR A1006  ASN A1010  0
SHEET   23  23 1 ILE A1021  PHE A1023  0
SHEET   24  24 1 GLU A1026  SER A1031  0
SHEET   25  25 1 SER A1034  THR A1038  0
SHEET   26  26 1 ILE A1068  GLY A1070  0
SHEET   27  27 1 LEU A1083  ALA A1089  0
SHEET   28  28 1 ASN A1093  ARG A1097  0
SHEET   29  29 1 VAL A1120  ALA A1126  0
SHEET   30  30 1 THR A1131  PHE A1134  0
SHEET   31  31 1 THR A1154  ILE A1157  0
SHEET   32  32 1 THR A1173  PHE A1176  0
SHEET   33  33 1 LYS A1184  ILE A1187  0
SHEET   34  34 1 ASN A1190  LEU A1193  0
SHEET   35  35 1 SER A1195  LEU A1200  0
SHEET   36  36 1 GLU A1205  VAL A1208  0
SHEET   37  37 1 SER A1210  GLN A1213  0
SHEET   38  38 1 GLY A1216  MET A1221  0
SHEET   39  39 1 VAL A1226  ASN A1229  0
SHEET   40  40 1 ALA A1236  ILE A1239  0
SHEET   41  41 1 ASN A1241  ASP A1245  0
SHEET   42  42 1 GLN A1347  LEU A1350  0
SHEET   43  43 1 GLU A1353  ILE A1357  0
SHEET   44  44 1 GLN A1373  ILE A1375  0
SHEET   45  45 1 THR A1405  THR A1409  0
SHEET   46  46 1 VAL A1422  SER A1428  0
SHEET   47  47 1 ASN A1476  GLN A1489  0
SHEET   48  48 1 PHE A1498  ALA A1511  0
SHEET   49  49 1 ILE A1518  LYS A1534  0
SHEET   50  50 1 TYR A1539  ASN A1563  0
SHEET   51  51 1 LYS A1568  HIS A1590  0
SHEET   52  52 1 ARG A1597  ARG A1618  0
SHEET   53  53 1 LYS A1626  GLN A1641  0
SHEET   54  54 1 ARG A1652  PHE A1654  0
SHEET   55  55 1 CYS A1657  ALA A1663  0
SHEET   56  56 1 MET A1666  SER A1675  0
SHEET   57  57 1 LEU A1680  ARG A1695  0
SHEET   58  58 1 THR A1699  VAL A1704  0
SHEET   59  59 1 GLY A1710  ILE A1714  0
SHEET   60  60 1 ASN A1721  GLY A1734  0
SHEET   61  61 1 TRP A1737  ALA A1747  0
SHEET   62  62 1 THR A1751  THR A1763  0
ATOM  14812  N   SER A   1     -51.108 -43.301 -25.973  1.00 15.81           N
ATOM  14813  CA  SER A   1     -49.954 -43.271 -25.086  1.00 15.81           C
ATOM  14814  C   SER A   1     -48.687 -42.961 -25.867  1.00 15.81           C
ATOM  14815  O   SER A   1     -48.354 -43.653 -26.831  1.00 15.81           O
ATOM  14816  CB  SER A   1     -49.807 -44.599 -24.369  1.00 15.81           C
ATOM  14817  OG  SER A   1     -50.904 -44.835 -23.522  1.00 15.81           O
ATOM  14818 1H   SER A   1     -51.949 -43.144 -25.439  1.00 15.81           H
ATOM  14819 2H   SER A   1     -51.012 -42.577 -26.671  1.00 15.81           H
ATOM  14820 3H   SER A   1     -51.159 -44.202 -26.427  1.00 15.81           H
ATOM  14821  HA  SER A   1     -50.102 -42.484 -24.344  1.00 15.81           H
ATOM  14822 1HB  SER A   1     -49.724 -45.399 -25.099  1.00 15.81           H
ATOM  14823 2HB  SER A   1     -48.884 -44.590 -23.780  1.00 15.81           H
ATOM  14824  HG  SER A   1     -50.869 -44.146 -22.854  1.00 15.81           H
ATOM  14825  N   SER A   2     -47.983 -41.913 -25.464  1.00 15.06           N
ATOM  14826  CA  SER A   2     -46.738 -41.527 -26.126  1.00 15.06           C
ATOM  14827  C   SER A   2     -45.725 -42.662 -26.043  1.00 15.06           C
ATOM  14828  O   SER A   2     -45.611 -43.321 -24.998  1.00 15.06           O
ATOM  14829  CB  SER A   2     -46.167 -40.283 -25.476  1.00 15.06           C
ATOM  14830  OG  SER A   2     -44.934 -39.939 -26.041  1.00 15.06           O
ATOM  14831  H   SER A   2     -48.297 -41.374 -24.667  1.00 15.06           H
ATOM  14832  HA  SER A   2     -46.947 -41.325 -27.178  1.00 15.06           H
ATOM  14833 1HB  SER A   2     -46.864 -39.453 -25.585  1.00 15.06           H
ATOM  14834 2HB  SER A   2     -46.038 -40.466 -24.409  1.00 15.06           H
ATOM  14835  HG  SER A   2     -44.470 -40.777 -26.176  1.00 15.06           H
ATOM  14836  N   ILE A   3     -44.959 -42.889 -27.110  1.00 14.19           N
ATOM  14837  CA  ILE A   3     -44.003 -43.989 -27.067  1.00 14.19           C
ATOM  14838  C   ILE A   3     -42.761 -43.675 -26.263  1.00 14.19           C
ATOM  14839  O   ILE A   3     -41.676 -43.439 -26.792  1.00 14.19           O
ATOM  14840  CB  ILE A   3     -43.604 -44.428 -28.475  1.00 14.19           C
ATOM  14841  CG1 ILE A   3     -44.853 -44.863 -29.245  1.00 14.19           C
ATOM  14842  CG2 ILE A   3     -42.585 -45.538 -28.400  1.00 14.19           C
ATOM  14843  CD1 ILE A   3     -44.606 -45.138 -30.697  1.00 14.19           C
ATOM  14844  H   ILE A   3     -45.060 -42.329 -27.948  1.00 14.19           H
ATOM  14845  HA  ILE A   3     -44.502 -44.842 -26.592  1.00 14.19           H
ATOM  14846  HB  ILE A   3     -43.171 -43.580 -29.007  1.00 14.19           H
ATOM  14847 1HG1 ILE A   3     -45.245 -45.772 -28.788  1.00 14.19           H
ATOM  14848 2HG1 ILE A   3     -45.610 -44.083 -29.164  1.00 14.19           H
ATOM  14849 1HG2 ILE A   3     -42.295 -45.843 -29.404  1.00 14.19           H
ATOM  14850 2HG2 ILE A   3     -41.709 -45.194 -27.859  1.00 14.19           H
ATOM  14851 3HG2 ILE A   3     -43.015 -46.375 -27.884  1.00 14.19           H
ATOM  14852 1HD1 ILE A   3     -45.536 -45.446 -31.171  1.00 14.19           H
ATOM  14853 2HD1 ILE A   3     -44.232 -44.236 -31.181  1.00 14.19           H
ATOM  14854 3HD1 ILE A   3     -43.869 -45.936 -30.793  1.00 14.19           H
ATOM  14855  N   GLN A   4     -42.966 -43.693 -24.964  1.00 13.26           N
ATOM  14856  CA  GLN A   4     -41.991 -43.526 -23.923  1.00 13.26           C
ATOM  14857  C   GLN A   4     -42.293 -44.682 -23.008  1.00 13.26           C
ATOM  14858  O   GLN A   4     -41.425 -45.227 -22.322  1.00 13.26           O
ATOM  14859  CB  GLN A   4     -42.152 -42.176 -23.219  1.00 13.26           C
ATOM  14860  CG  GLN A   4     -41.896 -40.973 -24.128  1.00 13.26           C
ATOM  14861  CD  GLN A   4     -42.089 -39.638 -23.435  1.00 13.26           C
ATOM  14862  OE1 GLN A   4     -41.359 -39.295 -22.498  1.00 13.26           O
ATOM  14863  NE2 GLN A   4     -43.075 -38.873 -23.892  1.00 13.26           N
ATOM  14864  H   GLN A   4     -43.926 -43.853 -24.669  1.00 13.26           H
ATOM  14865  HA  GLN A   4     -40.983 -43.633 -24.323  1.00 13.26           H
ATOM  14866 1HB  GLN A   4     -43.169 -42.094 -22.826  1.00 13.26           H
ATOM  14867 2HB  GLN A   4     -41.467 -42.120 -22.375  1.00 13.26           H
ATOM  14868 1HG  GLN A   4     -40.873 -41.022 -24.499  1.00 13.26           H
ATOM  14869 2HG  GLN A   4     -42.590 -41.012 -24.965  1.00 13.26           H
ATOM  14870 1HE2 GLN A   4     -43.252 -37.980 -23.476  1.00 13.26           H
ATOM  14871 2HE2 GLN A   4     -43.657 -39.190 -24.659  1.00 13.26           H
ATOM  14872  N   ASP A   5     -43.577 -45.064 -23.041  1.00 12.31           N
ATOM  14873  CA  ASP A   5     -44.080 -46.083 -22.129  1.00 12.31           C
ATOM  14874  C   ASP A   5     -43.791 -47.479 -22.652  1.00 12.31           C
ATOM  14875  O   ASP A   5     -43.557 -48.405 -21.886  1.00 12.31           O
ATOM  14876  CB  ASP A   5     -45.581 -45.917 -21.890  1.00 12.31           C
ATOM  14877  CG  ASP A   5     -45.954 -44.607 -21.134  1.00 12.31           C
ATOM  14878  OD1 ASP A   5     -45.429 -44.357 -20.040  1.00 12.31           O
ATOM  14879  OD2 ASP A   5     -46.793 -43.897 -21.635  1.00 12.31           O
ATOM  14880  H   ASP A   5     -44.215 -44.575 -23.678  1.00 12.31           H
ATOM  14881  HA  ASP A   5     -43.574 -45.961 -21.181  1.00 12.31           H
ATOM  14882 1HB  ASP A   5     -46.097 -45.912 -22.853  1.00 12.31           H
ATOM  14883 2HB  ASP A   5     -45.957 -46.769 -21.326  1.00 12.31           H
ATOM  14884  N   GLN A   6     -43.771 -47.630 -23.970  1.00 11.39           N
ATOM  14885  CA  GLN A   6     -43.457 -48.929 -24.548  1.00 11.39           C
ATOM  14886  C   GLN A   6     -41.988 -49.233 -24.260  1.00 11.39           C
ATOM  14887  O   GLN A   6     -41.588 -50.375 -24.049  1.00 11.39           O
ATOM  14888  CB  GLN A   6     -43.683 -48.925 -26.059  1.00 11.39           C
ATOM  14889  CG  GLN A   6     -45.136 -48.774 -26.488  1.00 11.39           C
ATOM  14890  CD  GLN A   6     -45.299 -48.753 -28.008  1.00 11.39           C
ATOM  14891  OE1 GLN A   6     -44.362 -48.450 -28.751  1.00 11.39           O
ATOM  14892  NE2 GLN A   6     -46.500 -49.072 -28.473  1.00 11.39           N
ATOM  14893  H   GLN A   6     -43.974 -46.844 -24.567  1.00 11.39           H
ATOM  14894  HA  GLN A   6     -44.075 -49.693 -24.078  1.00 11.39           H
ATOM  14895 1HB  GLN A   6     -43.107 -48.128 -26.499  1.00 11.39           H
ATOM  14896 2HB  GLN A   6     -43.310 -49.859 -26.478  1.00 11.39           H
ATOM  14897 1HG  GLN A   6     -45.709 -49.614 -26.094  1.00 11.39           H
ATOM  14898 2HG  GLN A   6     -45.526 -47.834 -26.089  1.00 11.39           H
ATOM  14899 1HE2 GLN A   6     -46.671 -49.075 -29.460  1.00 11.39           H
ATOM  14900 2HE2 GLN A   6     -47.236 -49.311 -27.839  1.00 11.39           H
ATOM  14901  N   ILE A   7     -41.188 -48.168 -24.275  1.00 10.54           N
ATOM  14902  CA  ILE A   7     -39.753 -48.225 -24.088  1.00 10.54           C
ATOM  14903  C   ILE A   7     -39.331 -48.475 -22.654  1.00 10.54           C
ATOM  14904  O   ILE A   7     -38.514 -49.366 -22.402  1.00 10.54           O
ATOM  14905  CB  ILE A   7     -39.112 -46.919 -24.569  1.00 10.54           C
ATOM  14906  CG1 ILE A   7     -39.295 -46.793 -26.076  1.00 10.54           C
ATOM  14907  CG2 ILE A   7     -37.654 -46.855 -24.173  1.00 10.54           C
ATOM  14908  CD1 ILE A   7     -38.929 -45.443 -26.606  1.00 10.54           C
ATOM  14909  H   ILE A   7     -41.611 -47.268 -24.430  1.00 10.54           H
ATOM  14910  HA  ILE A   7     -39.365 -49.042 -24.696  1.00 10.54           H
ATOM  14911  HB  ILE A   7     -39.632 -46.079 -24.114  1.00 10.54           H
ATOM  14912 1HG1 ILE A   7     -38.683 -47.544 -26.573  1.00 10.54           H
ATOM  14913 2HG1 ILE A   7     -40.343 -46.982 -26.320  1.00 10.54           H
ATOM  14914 1HG2 ILE A   7     -37.226 -45.915 -24.513  1.00 10.54           H
ATOM  14915 2HG2 ILE A   7     -37.561 -46.922 -23.088  1.00 10.54           H
ATOM  14916 3HG2 ILE A   7     -37.126 -47.673 -24.622  1.00 10.54           H
ATOM  14917 1HD1 ILE A   7     -39.090 -45.414 -27.682  1.00 10.54           H
ATOM  14918 2HD1 ILE A   7     -39.549 -44.685 -26.129  1.00 10.54           H
ATOM  14919 3HD1 ILE A   7     -37.883 -45.239 -26.390  1.00 10.54           H
ATOM  14920  N   LYS A   8     -39.916 -47.738 -21.694  1.00  9.83           N
ATOM  14921  CA  LYS A   8     -39.506 -47.875 -20.292  1.00  9.83           C
ATOM  14922  C   LYS A   8     -39.701 -49.299 -19.779  1.00  9.83           C
ATOM  14923  O   LYS A   8     -39.005 -49.738 -18.876  1.00  9.83           O
ATOM  14924  CB  LYS A   8     -40.292 -46.926 -19.391  1.00  9.83           C
ATOM  14925  CG  LYS A   8     -41.730 -47.330 -19.185  1.00  9.83           C
ATOM  14926  CD  LYS A   8     -42.538 -46.278 -18.452  1.00  9.83           C
ATOM  14927  CE  LYS A   8     -43.954 -46.781 -18.185  1.00  9.83           C
ATOM  14928  NZ  LYS A   8     -44.837 -45.705 -17.683  1.00  9.83           N
ATOM  14929  H   LYS A   8     -40.596 -47.017 -21.941  1.00  9.83           H
ATOM  14930  HA  LYS A   8     -38.448 -47.627 -20.221  1.00  9.83           H
ATOM  14931 1HB  LYS A   8     -39.803 -46.866 -18.416  1.00  9.83           H
ATOM  14932 2HB  LYS A   8     -40.286 -45.927 -19.827  1.00  9.83           H
ATOM  14933 1HG  LYS A   8     -42.170 -47.521 -20.138  1.00  9.83           H
ATOM  14934 2HG  LYS A   8     -41.766 -48.251 -18.604  1.00  9.83           H
ATOM  14935 1HD  LYS A   8     -42.057 -46.036 -17.507  1.00  9.83           H
ATOM  14936 2HD  LYS A   8     -42.597 -45.370 -19.056  1.00  9.83           H
ATOM  14937 1HE  LYS A   8     -44.376 -47.194 -19.103  1.00  9.83           H
ATOM  14938 2HE  LYS A   8     -43.904 -47.569 -17.437  1.00  9.83           H
ATOM  14939 1HZ  LYS A   8     -45.757 -46.069 -17.513  1.00  9.83           H
ATOM  14940 2HZ  LYS A   8     -44.466 -45.312 -16.835  1.00  9.83           H
ATOM  14941 3HZ  LYS A   8     -44.900 -44.981 -18.416  1.00  9.83           H
ATOM  14942  N   ASN A   9     -40.598 -50.059 -20.403  1.00  9.29           N
ATOM  14943  CA  ASN A   9     -40.884 -51.435 -20.013  1.00  9.29           C
ATOM  14944  C   ASN A   9     -39.660 -52.346 -20.187  1.00  9.29           C
ATOM  14945  O   ASN A   9     -39.563 -53.413 -19.562  1.00  9.29           O
ATOM  14946  CB  ASN A   9     -42.054 -51.955 -20.818  1.00  9.29           C
ATOM  14947  CG  ASN A   9     -43.368 -51.347 -20.391  1.00  9.29           C
ATOM  14948  OD1 ASN A   9     -43.513 -50.838 -19.268  1.00  9.29           O
ATOM  14949  ND2 ASN A   9     -44.332 -51.389 -21.272  1.00  9.29           N
ATOM  14950  H   ASN A   9     -41.126 -49.651 -21.167  1.00  9.29           H
ATOM  14951  HA  ASN A   9     -41.157 -51.442 -18.959  1.00  9.29           H
ATOM  14952 1HB  ASN A   9     -41.890 -51.727 -21.871  1.00  9.29           H
ATOM  14953 2HB  ASN A   9     -42.112 -53.036 -20.723  1.00  9.29           H
ATOM  14954 1HD2 ASN A   9     -45.224 -50.997 -21.058  1.00  9.29           H
ATOM  14955 2HD2 ASN A   9     -44.166 -51.799 -22.169  1.00  9.29           H
ATOM  14956  N   THR A  10     -38.730 -51.911 -21.038  1.00  8.91           N
ATOM  14957  CA  THR A  10     -37.523 -52.637 -21.375  1.00  8.91           C
ATOM  14958  C   THR A  10     -36.235 -51.954 -20.870  1.00  8.91           C
ATOM  14959  O   THR A  10     -35.142 -52.275 -21.339  1.00  8.91           O
ATOM  14960  CB  THR A  10     -37.482 -52.868 -22.897  1.00  8.91           C
ATOM  14961  OG1 THR A  10     -37.583 -51.617 -23.575  1.00  8.91           O
ATOM  14962  CG2 THR A  10     -38.614 -53.765 -23.341  1.00  8.91           C
ATOM  14963  H   THR A  10     -38.853 -51.004 -21.489  1.00  8.91           H
ATOM  14964  HA  THR A  10     -37.574 -53.616 -20.897  1.00  8.91           H
ATOM  14965  HB  THR A  10     -36.541 -53.336 -23.158  1.00  8.91           H
ATOM  14966  HG1 THR A  10     -37.962 -50.933 -22.975  1.00  8.91           H
ATOM  14967 1HG2 THR A  10     -38.555 -53.914 -24.419  1.00  8.91           H
ATOM  14968 2HG2 THR A  10     -38.536 -54.728 -22.835  1.00  8.91           H
ATOM  14969 3HG2 THR A  10     -39.568 -53.301 -23.093  1.00  8.91           H
ATOM  14970  N   ASP A  11     -36.359 -51.039 -19.890  1.00  8.67           N
ATOM  14971  CA  ASP A  11     -35.186 -50.398 -19.270  1.00  8.67           C
ATOM  14972  C   ASP A  11     -34.259 -51.472 -18.705  1.00  8.67           C
ATOM  14973  O   ASP A  11     -34.705 -52.590 -18.451  1.00  8.67           O
ATOM  14974  CB  ASP A  11     -35.583 -49.430 -18.142  1.00  8.67           C
ATOM  14975  CG  ASP A  11     -36.148 -48.069 -18.591  1.00  8.67           C
ATOM  14976  OD1 ASP A  11     -36.008 -47.711 -19.741  1.00  8.67           O
ATOM  14977  OD2 ASP A  11     -36.730 -47.399 -17.765  1.00  8.67           O
ATOM  14978  H   ASP A  11     -37.290 -50.780 -19.556  1.00  8.67           H
ATOM  14979  HA  ASP A  11     -34.643 -49.843 -20.036  1.00  8.67           H
ATOM  14980 1HB  ASP A  11     -36.321 -49.899 -17.517  1.00  8.67           H
ATOM  14981 2HB  ASP A  11     -34.717 -49.262 -17.524  1.00  8.67           H
ATOM  14982  N   CYS A  12     -32.967 -51.135 -18.562  1.00  8.53           N
ATOM  14983  CA  CYS A  12     -31.879 -52.037 -18.148  1.00  8.53           C
ATOM  14984  C   CYS A  12     -32.190 -53.482 -18.670  1.00  8.53           C
ATOM  14985  O   CYS A  12     -31.978 -53.672 -19.867  1.00  8.53           O
ATOM  14986  CB  CYS A  12     -31.537 -51.840 -16.649  1.00  8.53           C
ATOM  14987  SG  CYS A  12     -30.005 -52.753 -16.026  1.00  8.53           S
ATOM  14988  H   CYS A  12     -32.693 -50.173 -18.755  1.00  8.53           H
ATOM  14989  HA  CYS A  12     -30.976 -51.711 -18.665  1.00  8.53           H
ATOM  14990 1HB  CYS A  12     -31.340 -50.775 -16.502  1.00  8.53           H
ATOM  14991 2HB  CYS A  12     -32.374 -52.062 -16.020  1.00  8.53           H
ATOM  14992  HG  CYS A  12     -29.161 -52.193 -16.884  1.00  8.53           H
ATOM  14993  N   ASN A  13     -32.675 -54.514 -17.911  1.00  8.44           N
ATOM  14994  CA  ASN A  13     -32.929 -54.717 -16.473  1.00  8.44           C
ATOM  14995  C   ASN A  13     -32.869 -56.208 -16.244  1.00  8.44           C
ATOM  14996  O   ASN A  13     -33.866 -56.927 -16.340  1.00  8.44           O
ATOM  14997  CB  ASN A  13     -34.236 -54.190 -15.916  1.00  8.44           C
ATOM  14998  CG  ASN A  13     -34.223 -54.344 -14.377  1.00  8.44           C
ATOM  14999  OD1 ASN A  13     -33.132 -54.505 -13.811  1.00  8.44           O
ATOM  15000  ND2 ASN A  13     -35.357 -54.294 -13.732  1.00  8.44           N
ATOM  15001  H   ASN A  13     -32.869 -55.332 -18.464  1.00  8.44           H
ATOM  15002  HA  ASN A  13     -32.136 -54.333 -15.873  1.00  8.44           H
ATOM  15003 1HB  ASN A  13     -34.378 -53.146 -16.146  1.00  8.44           H
ATOM  15004 2HB  ASN A  13     -35.060 -54.737 -16.341  1.00  8.44           H
ATOM  15005 1HD2 ASN A  13     -35.402 -54.364 -12.715  1.00  8.44           H
ATOM  15006 2HD2 ASN A  13     -36.215 -54.223 -14.245  1.00  8.44           H
ATOM  15007  N   VAL A  14     -31.660 -56.661 -15.972  1.00  8.39           N
ATOM  15008  CA  VAL A  14     -31.332 -58.060 -15.775  1.00  8.39           C
ATOM  15009  C   VAL A  14     -31.659 -58.654 -14.371  1.00  8.39           C
ATOM  15010  O   VAL A  14     -32.189 -59.764 -14.326  1.00  8.39           O
ATOM  15011  CB  VAL A  14     -29.863 -58.274 -16.169  1.00  8.39           C
ATOM  15012  CG1 VAL A  14     -29.425 -59.678 -15.857  1.00  8.39           C
ATOM  15013  CG2 VAL A  14     -29.715 -57.953 -17.650  1.00  8.39           C
ATOM  15014  H   VAL A  14     -30.909 -55.986 -15.911  1.00  8.39           H
ATOM  15015  HA  VAL A  14     -31.926 -58.625 -16.498  1.00  8.39           H
ATOM  15016  HB  VAL A  14     -29.243 -57.619 -15.618  1.00  8.39           H
ATOM  15017 1HG1 VAL A  14     -28.379 -59.801 -16.139  1.00  8.39           H
ATOM  15018 2HG1 VAL A  14     -29.533 -59.859 -14.784  1.00  8.39           H
ATOM  15019 3HG1 VAL A  14     -30.040 -60.384 -16.413  1.00  8.39           H
ATOM  15020 1HG2 VAL A  14     -28.676 -58.084 -17.947  1.00  8.39           H
ATOM  15021 2HG2 VAL A  14     -30.351 -58.625 -18.233  1.00  8.39           H
ATOM  15022 3HG2 VAL A  14     -30.018 -56.920 -17.833  1.00  8.39           H
ATOM  15023  N   SER A  15     -31.358 -57.987 -13.217  1.00  8.32           N
ATOM  15024  CA  SER A  15     -30.701 -56.682 -13.001  1.00  8.32           C
ATOM  15025  C   SER A  15     -29.195 -56.828 -13.114  1.00  8.32           C
ATOM  15026  O   SER A  15     -28.671 -57.934 -12.992  1.00  8.32           O
ATOM  15027  CB  SER A  15     -31.050 -56.143 -11.632  1.00  8.32           C
ATOM  15028  OG  SER A  15     -32.430 -55.927 -11.513  1.00  8.32           O
ATOM  15029  H   SER A  15     -31.625 -58.479 -12.373  1.00  8.32           H
ATOM  15030  HA  SER A  15     -31.039 -55.955 -13.720  1.00  8.32           H
ATOM  15031 1HB  SER A  15     -30.728 -56.841 -10.879  1.00  8.32           H
ATOM  15032 2HB  SER A  15     -30.515 -55.208 -11.461  1.00  8.32           H
ATOM  15033  HG  SER A  15     -32.696 -55.392 -12.291  1.00  8.32           H
ATOM  15034  N   LYS A  16     -28.490 -55.733 -13.372  1.00  8.26           N
ATOM  15035  CA  LYS A  16     -27.036 -55.834 -13.461  1.00  8.26           C
ATOM  15036  C   LYS A  16     -26.321 -55.158 -12.310  1.00  8.26           C
ATOM  15037  O   LYS A  16     -25.436 -55.725 -11.671  1.00  8.26           O
ATOM  15038  CB  LYS A  16     -26.534 -55.153 -14.724  1.00  8.26           C
ATOM  15039  CG  LYS A  16     -26.940 -55.751 -16.017  1.00  8.26           C
ATOM  15040  CD  LYS A  16     -26.269 -54.976 -17.101  1.00  8.26           C
ATOM  15041  CE  LYS A  16     -26.636 -55.418 -18.477  1.00  8.26           C
ATOM  15042  NZ  LYS A  16     -25.901 -54.608 -19.475  1.00  8.26           N
ATOM  15043  H   LYS A  16     -28.950 -54.841 -13.479  1.00  8.26           H
ATOM  15044  HA  LYS A  16     -26.754 -56.881 -13.470  1.00  8.26           H
ATOM  15045 1HB  LYS A  16     -26.869 -54.117 -14.736  1.00  8.26           H
ATOM  15046 2HB  LYS A  16     -25.445 -55.135 -14.706  1.00  8.26           H
ATOM  15047 1HG  LYS A  16     -26.651 -56.804 -16.064  1.00  8.26           H
ATOM  15048 2HG  LYS A  16     -28.014 -55.665 -16.141  1.00  8.26           H
ATOM  15049 1HD  LYS A  16     -26.544 -53.926 -16.998  1.00  8.26           H
ATOM  15050 2HD  LYS A  16     -25.186 -55.049 -16.992  1.00  8.26           H
ATOM  15051 1HE  LYS A  16     -26.390 -56.469 -18.612  1.00  8.26           H
ATOM  15052 2HE  LYS A  16     -27.708 -55.281 -18.625  1.00  8.26           H
ATOM  15053 1HZ  LYS A  16     -26.142 -54.877 -20.406  1.00  8.26           H
ATOM  15054 2HZ  LYS A  16     -26.119 -53.607 -19.331  1.00  8.26           H
ATOM  15055 3HZ  LYS A  16     -24.909 -54.717 -19.335  1.00  8.26           H
ATOM  15056  N   VAL A  17     -26.670 -53.909 -12.112  1.00  8.22           N
ATOM  15057  CA  VAL A  17     -26.046 -53.026 -11.155  1.00  8.22           C
ATOM  15058  C   VAL A  17     -27.098 -52.268 -10.400  1.00  8.22           C
ATOM  15059  O   VAL A  17     -28.273 -52.364 -10.726  1.00  8.22           O
ATOM  15060  CB  VAL A  17     -25.143 -52.006 -11.858  1.00  8.22           C
ATOM  15061  CG1 VAL A  17     -24.032 -52.687 -12.626  1.00  8.22           C
ATOM  15062  CG2 VAL A  17     -25.995 -51.140 -12.787  1.00  8.22           C
ATOM  15063  H   VAL A  17     -27.418 -53.532 -12.668  1.00  8.22           H
ATOM  15064  HA  VAL A  17     -25.456 -53.615 -10.452  1.00  8.22           H
ATOM  15065  HB  VAL A  17     -24.681 -51.395 -11.108  1.00  8.22           H
ATOM  15066 1HG1 VAL A  17     -23.405 -51.927 -13.086  1.00  8.22           H
ATOM  15067 2HG1 VAL A  17     -23.430 -53.289 -11.941  1.00  8.22           H
ATOM  15068 3HG1 VAL A  17     -24.437 -53.321 -13.399  1.00  8.22           H
ATOM  15069 1HG2 VAL A  17     -25.365 -50.407 -13.255  1.00  8.22           H
ATOM  15070 2HG2 VAL A  17     -26.461 -51.759 -13.554  1.00  8.22           H
ATOM  15071 3HG2 VAL A  17     -26.763 -50.638 -12.210  1.00  8.22           H
ATOM  15072  N   GLY A  18     -26.669 -51.486  -9.426  1.00  8.17           N
ATOM  15073  CA  GLY A  18     -27.566 -50.552  -8.774  1.00  8.17           C
ATOM  15074  C   GLY A  18     -26.763 -49.507  -8.024  1.00  8.17           C
ATOM  15075  O   GLY A  18     -25.991 -49.821  -7.114  1.00  8.17           O
ATOM  15076  H   GLY A  18     -25.692 -51.494  -9.182  1.00  8.17           H
ATOM  15077 1HA  GLY A  18     -28.185 -50.068  -9.514  1.00  8.17           H
ATOM  15078 2HA  GLY A  18     -28.223 -51.087  -8.087  1.00  8.17           H
ATOM  15079  N   TYR A  19     -26.997 -48.251  -8.401  1.00  8.08           N
ATOM  15080  CA  TYR A  19     -26.323 -47.090  -7.831  1.00  8.08           C
ATOM  15081  C   TYR A  19     -27.329 -46.029  -7.412  1.00  8.08           C
ATOM  15082  O   TYR A  19     -26.958 -44.932  -6.996  1.00  8.08           O
ATOM  15083  CB  TYR A  19     -25.364 -46.499  -8.865  1.00  8.08           C
ATOM  15084  CG  TYR A  19     -24.303 -47.443  -9.376  1.00  8.08           C
ATOM  15085  CD1 TYR A  19     -24.500 -48.106 -10.572  1.00  8.08           C
ATOM  15086  CD2 TYR A  19     -23.126 -47.631  -8.672  1.00  8.08           C
ATOM  15087  CE1 TYR A  19     -23.535 -48.935 -11.057  1.00  8.08           C
ATOM  15088  CE2 TYR A  19     -22.160 -48.478  -9.170  1.00  8.08           C
ATOM  15089  CZ  TYR A  19     -22.371 -49.123 -10.360  1.00  8.08           C
ATOM  15090  OH  TYR A  19     -21.424 -49.952 -10.856  1.00  8.08           O
ATOM  15091  H   TYR A  19     -27.652 -48.092  -9.156  1.00  8.08           H
ATOM  15092  HA  TYR A  19     -25.766 -47.399  -6.943  1.00  8.08           H
ATOM  15093 1HB  TYR A  19     -25.941 -46.166  -9.727  1.00  8.08           H
ATOM  15094 2HB  TYR A  19     -24.868 -45.623  -8.444  1.00  8.08           H
ATOM  15095  HD1 TYR A  19     -25.418 -47.960 -11.134  1.00  8.08           H
ATOM  15096  HD2 TYR A  19     -22.963 -47.107  -7.729  1.00  8.08           H
ATOM  15097  HE1 TYR A  19     -23.683 -49.443 -12.003  1.00  8.08           H
ATOM  15098  HE2 TYR A  19     -21.230 -48.628  -8.622  1.00  8.08           H
ATOM  15099  HH  TYR A  19     -21.599 -50.136 -11.791  1.00  8.08           H
ATOM  15100  N   SER A  20     -28.610 -46.342  -7.600  1.00  7.92           N
ATOM  15101  CA  SER A  20     -29.710 -45.417  -7.339  1.00  7.92           C
ATOM  15102  C   SER A  20     -29.520 -44.058  -8.027  1.00  7.92           C
ATOM  15103  O   SER A  20     -29.717 -43.016  -7.397  1.00  7.92           O
ATOM  15104  CB  SER A  20     -29.888 -45.220  -5.847  1.00  7.92           C
ATOM  15105  OG  SER A  20     -30.198 -46.434  -5.222  1.00  7.92           O
ATOM  15106  H   SER A  20     -28.829 -47.267  -7.930  1.00  7.92           H
ATOM  15107  HA  SER A  20     -30.619 -45.867  -7.716  1.00  7.92           H
ATOM  15108 1HB  SER A  20     -28.984 -44.796  -5.411  1.00  7.92           H
ATOM  15109 2HB  SER A  20     -30.693 -44.508  -5.679  1.00  7.92           H
ATOM  15110  HG  SER A  20     -30.937 -46.796  -5.722  1.00  7.92           H
ATOM  15111  N   THR A  21     -29.113 -44.064  -9.306  1.00  7.67           N
ATOM  15112  CA  THR A  21     -28.898 -42.796 -10.004  1.00  7.67           C
ATOM  15113  C   THR A  21     -28.942 -42.849 -11.540  1.00  7.67           C
ATOM  15114  O   THR A  21     -28.951 -43.917 -12.156  1.00  7.67           O
ATOM  15115  CB  THR A  21     -27.566 -42.151  -9.587  1.00  7.67           C
ATOM  15116  OG1 THR A  21     -27.525 -40.798 -10.090  1.00  7.67           O
ATOM  15117  CG2 THR A  21     -26.415 -42.947 -10.165  1.00  7.67           C
ATOM  15118  H   THR A  21     -29.005 -44.952  -9.796  1.00  7.67           H
ATOM  15119  HA  THR A  21     -29.692 -42.120  -9.691  1.00  7.67           H
ATOM  15120  HB  THR A  21     -27.485 -42.135  -8.498  1.00  7.67           H
ATOM  15121  HG1 THR A  21     -26.745 -40.355  -9.737  1.00  7.67           H
ATOM  15122 1HG2 THR A  21     -25.472 -42.491  -9.876  1.00  7.67           H
ATOM  15123 2HG2 THR A  21     -26.463 -43.952  -9.785  1.00  7.67           H
ATOM  15124 3HG2 THR A  21     -26.497 -42.965 -11.243  1.00  7.67           H
ATOM  15125  N   SER A  22     -28.908 -41.639 -12.115  1.00  7.36           N
ATOM  15126  CA  SER A  22     -28.873 -41.327 -13.545  1.00  7.36           C
ATOM  15127  C   SER A  22     -30.062 -41.817 -14.362  1.00  7.36           C
ATOM  15128  O   SER A  22     -31.051 -42.305 -13.822  1.00  7.36           O
ATOM  15129  CB  SER A  22     -27.588 -41.893 -14.140  1.00  7.36           C
ATOM  15130  OG  SER A  22     -27.407 -41.483 -15.464  1.00  7.36           O
ATOM  15131  H   SER A  22     -28.840 -40.871 -11.461  1.00  7.36           H
ATOM  15132  HA  SER A  22     -28.837 -40.241 -13.637  1.00  7.36           H
ATOM  15133 1HB  SER A  22     -26.747 -41.554 -13.539  1.00  7.36           H
ATOM  15134 2HB  SER A  22     -27.603 -42.982 -14.096  1.00  7.36           H
ATOM  15135  HG  SER A  22     -26.458 -41.578 -15.639  1.00  7.36           H
ATOM  15136  N   GLN A  23     -29.955 -41.598 -15.680  1.00  7.08           N
ATOM  15137  CA  GLN A  23     -30.904 -42.025 -16.700  1.00  7.08           C
ATOM  15138  C   GLN A  23     -30.216 -43.008 -17.632  1.00  7.08           C
ATOM  15139  O   GLN A  23     -30.809 -43.532 -18.574  1.00  7.08           O
ATOM  15140  CB  GLN A  23     -31.481 -40.844 -17.470  1.00  7.08           C
ATOM  15141  CG  GLN A  23     -32.298 -39.891 -16.611  1.00  7.08           C
ATOM  15142  CD  GLN A  23     -33.569 -40.545 -16.040  1.00  7.08           C
ATOM  15143  OE1 GLN A  23     -34.390 -41.095 -16.783  1.00  7.08           O
ATOM  15144  NE2 GLN A  23     -33.730 -40.479 -14.722  1.00  7.08           N
ATOM  15145  H   GLN A  23     -29.103 -41.156 -15.977  1.00  7.08           H
ATOM  15146  HA  GLN A  23     -31.729 -42.531 -16.225  1.00  7.08           H
ATOM  15147 1HB  GLN A  23     -30.674 -40.279 -17.937  1.00  7.08           H
ATOM  15148 2HB  GLN A  23     -32.128 -41.215 -18.268  1.00  7.08           H
ATOM  15149 1HG  GLN A  23     -31.685 -39.560 -15.775  1.00  7.08           H
ATOM  15150 2HG  GLN A  23     -32.596 -39.035 -17.216  1.00  7.08           H
ATOM  15151 1HE2 GLN A  23     -34.537 -40.886 -14.295  1.00  7.08           H
ATOM  15152 2HE2 GLN A  23     -33.040 -40.032 -14.154  1.00  7.08           H
ATOM  15153  N   ALA A  24     -28.958 -43.322 -17.315  1.00  6.91           N
ATOM  15154  CA  ALA A  24     -28.153 -44.262 -18.091  1.00  6.91           C
ATOM  15155  C   ALA A  24     -28.831 -45.619 -18.178  1.00  6.91           C
ATOM  15156  O   ALA A  24     -28.674 -46.338 -19.156  1.00  6.91           O
ATOM  15157  CB  ALA A  24     -26.796 -44.417 -17.460  1.00  6.91           C
ATOM  15158  H   ALA A  24     -28.517 -42.836 -16.541  1.00  6.91           H
ATOM  15159  HA  ALA A  24     -28.042 -43.870 -19.103  1.00  6.91           H
ATOM  15160 1HB  ALA A  24     -26.190 -45.112 -18.048  1.00  6.91           H
ATOM  15161 2HB  ALA A  24     -26.300 -43.450 -17.415  1.00  6.91           H
ATOM  15162 3HB  ALA A  24     -26.929 -44.802 -16.464  1.00  6.91           H
ATOM  15163  N   PHE A  25     -29.615 -45.955 -17.164  1.00  6.92           N
ATOM  15164  CA  PHE A  25     -30.359 -47.206 -17.091  1.00  6.92           C
ATOM  15165  C   PHE A  25     -31.346 -47.379 -18.257  1.00  6.92           C
ATOM  15166  O   PHE A  25     -31.785 -48.500 -18.555  1.00  6.92           O
ATOM  15167  CB  PHE A  25     -31.087 -47.285 -15.761  1.00  6.92           C
ATOM  15168  CG  PHE A  25     -32.255 -46.387 -15.603  1.00  6.92           C
ATOM  15169  CD1 PHE A  25     -33.507 -46.790 -15.967  1.00  6.92           C
ATOM  15170  CD2 PHE A  25     -32.111 -45.146 -15.049  1.00  6.92           C
ATOM  15171  CE1 PHE A  25     -34.595 -45.980 -15.789  1.00  6.92           C
ATOM  15172  CE2 PHE A  25     -33.210 -44.330 -14.871  1.00  6.92           C
ATOM  15173  CZ  PHE A  25     -34.445 -44.750 -15.244  1.00  6.92           C
ATOM  15174  H   PHE A  25     -29.701 -45.302 -16.399  1.00  6.92           H
ATOM  15175  HA  PHE A  25     -29.641 -48.028 -17.133  1.00  6.92           H
ATOM  15176 1HB  PHE A  25     -31.399 -48.307 -15.580  1.00  6.92           H
ATOM  15177 2HB  PHE A  25     -30.385 -47.016 -14.990  1.00  6.92           H
ATOM  15178  HD1 PHE A  25     -33.632 -47.764 -16.395  1.00  6.92           H
ATOM  15179  HD2 PHE A  25     -31.119 -44.802 -14.740  1.00  6.92           H
ATOM  15180  HE1 PHE A  25     -35.583 -46.320 -16.081  1.00  6.92           H
ATOM  15181  HE2 PHE A  25     -33.098 -43.349 -14.426  1.00  6.92           H
ATOM  15182  HZ  PHE A  25     -35.308 -44.104 -15.102  1.00  6.92           H
ATOM  15183  N   THR A  26     -31.716 -46.268 -18.913  1.00  7.12           N
ATOM  15184  CA  THR A  26     -32.649 -46.323 -20.023  1.00  7.12           C
ATOM  15185  C   THR A  26     -31.897 -46.674 -21.316  1.00  7.12           C
ATOM  15186  O   THR A  26     -32.504 -46.999 -22.340  1.00  7.12           O
ATOM  15187  CB  THR A  26     -33.388 -44.978 -20.209  1.00  7.12           C
ATOM  15188  OG1 THR A  26     -32.461 -43.949 -20.583  1.00  7.12           O
ATOM  15189  CG2 THR A  26     -34.044 -44.572 -18.904  1.00  7.12           C
ATOM  15190  H   THR A  26     -31.332 -45.361 -18.652  1.00  7.12           H
ATOM  15191  HA  THR A  26     -33.390 -47.101 -19.828  1.00  7.12           H
ATOM  15192  HB  THR A  26     -34.149 -45.080 -20.980  1.00  7.12           H
ATOM  15193  HG1 THR A  26     -31.764 -43.878 -19.900  1.00  7.12           H
ATOM  15194 1HG2 THR A  26     -34.564 -43.624 -19.028  1.00  7.12           H
ATOM  15195 2HG2 THR A  26     -34.756 -45.341 -18.611  1.00  7.12           H
ATOM  15196 3HG2 THR A  26     -33.279 -44.464 -18.136  1.00  7.12           H
ATOM  15197  N   ASP A  27     -30.551 -46.640 -21.285  1.00  7.49           N
ATOM  15198  CA  ASP A  27     -29.744 -46.945 -22.467  1.00  7.49           C
ATOM  15199  C   ASP A  27     -29.639 -48.458 -22.575  1.00  7.49           C
ATOM  15200  O   ASP A  27     -28.597 -49.063 -22.322  1.00  7.49           O
ATOM  15201  CB  ASP A  27     -28.340 -46.325 -22.367  1.00  7.49           C
ATOM  15202  CG  ASP A  27     -27.535 -46.383 -23.697  1.00  7.49           C
ATOM  15203  OD1 ASP A  27     -28.133 -46.562 -24.731  1.00  7.49           O
ATOM  15204  OD2 ASP A  27     -26.340 -46.217 -23.660  1.00  7.49           O
ATOM  15205  H   ASP A  27     -30.062 -46.410 -20.424  1.00  7.49           H
ATOM  15206  HA  ASP A  27     -30.246 -46.562 -23.357  1.00  7.49           H
ATOM  15207 1HB  ASP A  27     -28.426 -45.286 -22.046  1.00  7.49           H
ATOM  15208 2HB  ASP A  27     -27.771 -46.850 -21.592  1.00  7.49           H
ATOM  15209  N   MET A  28     -30.752 -49.058 -22.941  1.00  7.96           N
ATOM  15210  CA  MET A  28     -30.886 -50.494 -22.981  1.00  7.96           C
ATOM  15211  C   MET A  28     -30.399 -51.050 -24.292  1.00  7.96           C
ATOM  15212  O   MET A  28     -30.784 -50.592 -25.372  1.00  7.96           O
ATOM  15213  CB  MET A  28     -32.355 -50.810 -22.840  1.00  7.96           C
ATOM  15214  CG  MET A  28     -33.122 -50.203 -24.003  1.00  7.96           C
ATOM  15215  SD  MET A  28     -34.849 -50.414 -23.920  1.00  7.96           S
ATOM  15216  CE  MET A  28     -35.356 -49.688 -25.470  1.00  7.96           C
ATOM  15217  H   MET A  28     -31.552 -48.456 -23.130  1.00  7.96           H
ATOM  15218  HA  MET A  28     -30.305 -50.934 -22.170  1.00  7.96           H
ATOM  15219 1HB  MET A  28     -32.517 -51.893 -22.825  1.00  7.96           H
ATOM  15220 2HB  MET A  28     -32.746 -50.399 -21.903  1.00  7.96           H
ATOM  15221 1HG  MET A  28     -32.917 -49.133 -24.030  1.00  7.96           H
ATOM  15222 2HG  MET A  28     -32.768 -50.632 -24.929  1.00  7.96           H
ATOM  15223 1HE  MET A  28     -36.441 -49.760 -25.562  1.00  7.96           H
ATOM  15224 2HE  MET A  28     -35.050 -48.642 -25.498  1.00  7.96           H
ATOM  15225 3HE  MET A  28     -34.889 -50.222 -26.293  1.00  7.96           H
ATOM  15226  N   MET A  29     -29.637 -52.121 -24.223  1.00  8.45           N
ATOM  15227  CA  MET A  29     -29.159 -52.733 -25.444  1.00  8.45           C
ATOM  15228  C   MET A  29     -30.245 -53.674 -25.928  1.00  8.45           C
ATOM  15229  O   MET A  29     -30.145 -54.892 -25.781  1.00  8.45           O
ATOM  15230  CB  MET A  29     -27.850 -53.461 -25.180  1.00  8.45           C
ATOM  15231  CG  MET A  29     -26.700 -52.543 -24.683  1.00  8.45           C
ATOM  15232  SD  MET A  29     -26.205 -51.252 -25.860  1.00  8.45           S
ATOM  15233  CE  MET A  29     -27.028 -49.783 -25.196  1.00  8.45           C
ATOM  15234  H   MET A  29     -29.360 -52.487 -23.324  1.00  8.45           H
ATOM  15235  HA  MET A  29     -29.004 -51.964 -26.202  1.00  8.45           H
ATOM  15236 1HB  MET A  29     -28.010 -54.239 -24.436  1.00  8.45           H
ATOM  15237 2HB  MET A  29     -27.518 -53.949 -26.097  1.00  8.45           H
ATOM  15238 1HG  MET A  29     -27.009 -52.055 -23.758  1.00  8.45           H
ATOM  15239 2HG  MET A  29     -25.825 -53.155 -24.466  1.00  8.45           H
ATOM  15240 1HE  MET A  29     -26.796 -48.915 -25.815  1.00  8.45           H
ATOM  15241 2HE  MET A  29     -28.092 -49.925 -25.190  1.00  8.45           H
ATOM  15242 3HE  MET A  29     -26.687 -49.591 -24.178  1.00  8.45           H
ATOM  15243  N   LEU A  30     -31.307 -53.107 -26.485  1.00  8.90           N
ATOM  15244  CA  LEU A  30     -32.480 -53.923 -26.770  1.00  8.90           C
ATOM  15245  C   LEU A  30     -32.395 -54.737 -28.052  1.00  8.90           C
ATOM  15246  O   LEU A  30     -32.988 -54.414 -29.081  1.00  8.90           O
ATOM  15247  CB  LEU A  30     -33.750 -53.080 -26.777  1.00  8.90           C
ATOM  15248  CG  LEU A  30     -35.036 -53.897 -26.819  1.00  8.90           C
ATOM  15249  CD1 LEU A  30     -35.066 -54.782 -25.595  1.00  8.90           C
ATOM  15250  CD2 LEU A  30     -36.246 -52.983 -26.821  1.00  8.90           C
ATOM  15251  H   LEU A  30     -31.305 -52.094 -26.593  1.00  8.90           H
ATOM  15252  HA  LEU A  30     -32.584 -54.633 -25.953  1.00  8.90           H
ATOM  15253 1HB  LEU A  30     -33.774 -52.498 -25.872  1.00  8.90           H
ATOM  15254 2HB  LEU A  30     -33.733 -52.407 -27.632  1.00  8.90           H
ATOM  15255  HG  LEU A  30     -35.048 -54.525 -27.711  1.00  8.90           H
ATOM  15256 1HD1 LEU A  30     -35.975 -55.367 -25.609  1.00  8.90           H
ATOM  15257 2HD1 LEU A  30     -34.201 -55.446 -25.598  1.00  8.90           H
ATOM  15258 3HD1 LEU A  30     -35.045 -54.162 -24.708  1.00  8.90           H
ATOM  15259 1HD2 LEU A  30     -37.154 -53.583 -26.838  1.00  8.90           H
ATOM  15260 2HD2 LEU A  30     -36.241 -52.375 -25.923  1.00  8.90           H
ATOM  15261 3HD2 LEU A  30     -36.219 -52.338 -27.698  1.00  8.90           H
ATOM  15262  N   ALA A  31     -31.665 -55.827 -27.924  1.00  9.28           N
ATOM  15263  CA  ALA A  31     -31.427 -56.847 -28.931  1.00  9.28           C
ATOM  15264  C   ALA A  31     -31.097 -58.093 -28.147  1.00  9.28           C
ATOM  15265  O   ALA A  31     -30.528 -57.980 -27.066  1.00  9.28           O
ATOM  15266  CB  ALA A  31     -30.298 -56.463 -29.866  1.00  9.28           C
ATOM  15267  H   ALA A  31     -31.201 -55.926 -27.023  1.00  9.28           H
ATOM  15268  HA  ALA A  31     -32.341 -57.016 -29.498  1.00  9.28           H
ATOM  15269 1HB  ALA A  31     -30.133 -57.268 -30.584  1.00  9.28           H
ATOM  15270 2HB  ALA A  31     -30.562 -55.547 -30.396  1.00  9.28           H
ATOM  15271 3HB  ALA A  31     -29.390 -56.302 -29.287  1.00  9.28           H
ATOM  15272  N   ASP A  32     -31.437 -59.283 -28.642  1.00  9.55           N
ATOM  15273  CA  ASP A  32     -31.125 -60.472 -27.841  1.00  9.55           C
ATOM  15274  C   ASP A  32     -31.660 -60.226 -26.421  1.00  9.55           C
ATOM  15275  O   ASP A  32     -30.948 -60.372 -25.416  1.00  9.55           O
ATOM  15276  CB  ASP A  32     -29.621 -60.773 -27.840  1.00  9.55           C
ATOM  15277  CG  ASP A  32     -29.091 -61.106 -29.239  1.00  9.55           C
ATOM  15278  OD1 ASP A  32     -29.783 -61.776 -29.973  1.00  9.55           O
ATOM  15279  OD2 ASP A  32     -28.007 -60.681 -29.561  1.00  9.55           O
ATOM  15280  H   ASP A  32     -31.898 -59.365 -29.537  1.00  9.55           H
ATOM  15281  HA  ASP A  32     -31.647 -61.332 -28.262  1.00  9.55           H
ATOM  15282 1HB  ASP A  32     -29.062 -59.926 -27.446  1.00  9.55           H
ATOM  15283 2HB  ASP A  32     -29.426 -61.621 -27.183  1.00  9.55           H
ATOM  15284  N   ASN A  33     -32.943 -59.848 -26.346  1.00  9.67           N
ATOM  15285  CA  ASN A  33     -33.541 -59.421 -25.089  1.00  9.67           C
ATOM  15286  C   ASN A  33     -33.634 -60.506 -24.054  1.00  9.67           C
ATOM  15287  O   ASN A  33     -34.682 -61.119 -23.827  1.00  9.67           O
ATOM  15288  CB  ASN A  33     -34.933 -58.864 -25.332  1.00  9.67           C
ATOM  15289  CG  ASN A  33     -35.573 -58.379 -24.062  1.00  9.67           C
ATOM  15290  OD1 ASN A  33     -35.107 -58.794 -22.997  1.00  9.67           O
ATOM  15291  ND2 ASN A  33     -36.613 -57.579 -24.150  1.00  9.67           N
ATOM  15292  H   ASN A  33     -33.488 -59.805 -27.193  1.00  9.67           H
ATOM  15293  HA  ASN A  33     -32.914 -58.632 -24.670  1.00  9.67           H
ATOM  15294 1HB  ASN A  33     -34.874 -58.035 -26.038  1.00  9.67           H
ATOM  15295 2HB  ASN A  33     -35.564 -59.633 -25.779  1.00  9.67           H
ATOM  15296 1HD2 ASN A  33     -37.083 -57.261 -23.325  1.00  9.67           H
ATOM  15297 2HD2 ASN A  33     -36.961 -57.310 -25.049  1.00  9.67           H
ATOM  15298  N   THR A  34     -32.532 -60.673 -23.350  1.00  9.61           N
ATOM  15299  CA  THR A  34     -32.403 -61.680 -22.335  1.00  9.61           C
ATOM  15300  C   THR A  34     -33.137 -61.294 -21.059  1.00  9.61           C
ATOM  15301  O   THR A  34     -32.530 -60.910 -20.059  1.00  9.61           O
ATOM  15302  CB  THR A  34     -30.921 -61.914 -22.025  1.00  9.61           C
ATOM  15303  OG1 THR A  34     -30.240 -62.324 -23.228  1.00  9.61           O
ATOM  15304  CG2 THR A  34     -30.783 -62.987 -20.964  1.00  9.61           C
ATOM  15305  H   THR A  34     -31.722 -60.133 -23.635  1.00  9.61           H
ATOM  15306  HA  THR A  34     -32.835 -62.607 -22.710  1.00  9.61           H
ATOM  15307  HB  THR A  34     -30.474 -60.986 -21.665  1.00  9.61           H
ATOM  15308  HG1 THR A  34     -30.320 -61.616 -23.911  1.00  9.61           H
ATOM  15309 1HG2 THR A  34     -29.729 -63.152 -20.746  1.00  9.61           H
ATOM  15310 2HG2 THR A  34     -31.299 -62.669 -20.057  1.00  9.61           H
ATOM  15311 3HG2 THR A  34     -31.228 -63.911 -21.329  1.00  9.61           H
ATOM  15312  N   GLU A  35     -34.456 -61.448 -21.122  1.00  9.35           N
ATOM  15313  CA  GLU A  35     -35.403 -61.180 -20.045  1.00  9.35           C
ATOM  15314  C   GLU A  35     -35.317 -59.790 -19.411  1.00  9.35           C
ATOM  15315  O   GLU A  35     -35.336 -59.673 -18.188  1.00  9.35           O
ATOM  15316  CB  GLU A  35     -35.233 -62.232 -18.944  1.00  9.35           C
ATOM  15317  CG  GLU A  35     -35.482 -63.674 -19.409  1.00  9.35           C
ATOM  15318  CD  GLU A  35     -35.415 -64.700 -18.290  1.00  9.35           C
ATOM  15319  OE1 GLU A  35     -35.112 -64.334 -17.181  1.00  9.35           O
ATOM  15320  OE2 GLU A  35     -35.667 -65.852 -18.559  1.00  9.35           O
ATOM  15321  H   GLU A  35     -34.812 -61.727 -22.035  1.00  9.35           H
ATOM  15322  HA  GLU A  35     -36.403 -61.283 -20.464  1.00  9.35           H
ATOM  15323 1HB  GLU A  35     -34.226 -62.178 -18.531  1.00  9.35           H
ATOM  15324 2HB  GLU A  35     -35.928 -62.017 -18.131  1.00  9.35           H
ATOM  15325 1HG  GLU A  35     -36.466 -63.724 -19.875  1.00  9.35           H
ATOM  15326 2HG  GLU A  35     -34.741 -63.925 -20.167  1.00  9.35           H
ATOM  15327  N   TYR A  36     -35.252 -58.727 -20.208  1.00  8.90           N
ATOM  15328  CA  TYR A  36     -35.191 -57.400 -19.607  1.00  8.90           C
ATOM  15329  C   TYR A  36     -36.564 -57.090 -19.027  1.00  8.90           C
ATOM  15330  O   TYR A  36     -37.568 -57.167 -19.746  1.00  8.90           O
ATOM  15331  CB  TYR A  36     -34.835 -56.345 -20.657  1.00  8.90           C
ATOM  15332  CG  TYR A  36     -33.490 -56.561 -21.290  1.00  8.90           C
ATOM  15333  CD1 TYR A  36     -33.167 -55.861 -22.440  1.00  8.90           C
ATOM  15334  CD2 TYR A  36     -32.595 -57.486 -20.753  1.00  8.90           C
ATOM  15335  CE1 TYR A  36     -31.958 -56.069 -23.054  1.00  8.90           C
ATOM  15336  CE2 TYR A  36     -31.380 -57.693 -21.368  1.00  8.90           C
ATOM  15337  CZ  TYR A  36     -31.060 -56.986 -22.519  1.00  8.90           C
ATOM  15338  OH  TYR A  36     -29.848 -57.185 -23.139  1.00  8.90           O
ATOM  15339  H   TYR A  36     -35.240 -58.832 -21.215  1.00  8.90           H
ATOM  15340  HA  TYR A  36     -34.459 -57.398 -18.799  1.00  8.90           H
ATOM  15341 1HB  TYR A  36     -35.589 -56.339 -21.443  1.00  8.90           H
ATOM  15342 2HB  TYR A  36     -34.838 -55.352 -20.192  1.00  8.90           H
ATOM  15343  HD1 TYR A  36     -33.874 -55.144 -22.856  1.00  8.90           H
ATOM  15344  HD2 TYR A  36     -32.850 -58.047 -19.851  1.00  8.90           H
ATOM  15345  HE1 TYR A  36     -31.706 -55.519 -23.951  1.00  8.90           H
ATOM  15346  HE2 TYR A  36     -30.677 -58.415 -20.953  1.00  8.90           H
ATOM  15347  HH  TYR A  36     -29.840 -56.712 -23.988  1.00  8.90           H
ATOM  15348  N   ARG A  37     -36.623 -56.773 -17.740  1.00  8.34           N
ATOM  15349  CA  ARG A  37     -37.909 -56.489 -17.101  1.00  8.34           C
ATOM  15350  C   ARG A  37     -37.833 -55.238 -16.253  1.00  8.34           C
ATOM  15351  O   ARG A  37     -37.350 -55.291 -15.127  1.00  8.34           O
ATOM  15352  CB  ARG A  37     -38.344 -57.651 -16.218  1.00  8.34           C
ATOM  15353  CG  ARG A  37     -38.642 -58.958 -16.951  1.00  8.34           C
ATOM  15354  CD  ARG A  37     -39.880 -58.854 -17.767  1.00  8.34           C
ATOM  15355  NE  ARG A  37     -40.214 -60.111 -18.409  1.00  8.34           N
ATOM  15356  CZ  ARG A  37     -39.761 -60.516 -19.616  1.00  8.34           C
ATOM  15357  NH1 ARG A  37     -38.947 -59.757 -20.331  1.00  8.34           N
ATOM  15358  NH2 ARG A  37     -40.145 -61.692 -20.088  1.00  8.34           N
ATOM  15359  H   ARG A  37     -35.757 -56.749 -17.196  1.00  8.34           H
ATOM  15360  HA  ARG A  37     -38.660 -56.332 -17.877  1.00  8.34           H
ATOM  15361 1HB  ARG A  37     -37.560 -57.857 -15.491  1.00  8.34           H
ATOM  15362 2HB  ARG A  37     -39.239 -57.368 -15.662  1.00  8.34           H
ATOM  15363 1HG  ARG A  37     -37.820 -59.214 -17.609  1.00  8.34           H
ATOM  15364 2HG  ARG A  37     -38.776 -59.755 -16.222  1.00  8.34           H
ATOM  15365 1HD  ARG A  37     -40.714 -58.564 -17.129  1.00  8.34           H
ATOM  15366 2HD  ARG A  37     -39.740 -58.100 -18.543  1.00  8.34           H
ATOM  15367  HE  ARG A  37     -40.837 -60.734 -17.913  1.00  8.34           H
ATOM  15368 1HH1 ARG A  37     -38.627 -58.834 -19.989  1.00  8.34           H
ATOM  15369 2HH1 ARG A  37     -38.622 -60.078 -21.230  1.00  8.34           H
ATOM  15370 1HH2 ARG A  37     -40.771 -62.275 -19.546  1.00  8.34           H
ATOM  15371 2HH2 ARG A  37     -39.819 -62.009 -20.988  1.00  8.34           H
ATOM  15372  N   ALA A  38     -38.294 -54.112 -16.777  1.00  7.75           N
ATOM  15373  CA  ALA A  38     -38.160 -52.850 -16.063  1.00  7.75           C
ATOM  15374  C   ALA A  38     -39.080 -52.758 -14.866  1.00  7.75           C
ATOM  15375  O   ALA A  38     -40.061 -53.497 -14.748  1.00  7.75           O
ATOM  15376  CB  ALA A  38     -38.432 -51.706 -16.966  1.00  7.75           C
ATOM  15377  H   ALA A  38     -38.714 -54.093 -17.710  1.00  7.75           H
ATOM  15378  HA  ALA A  38     -37.131 -52.777 -15.711  1.00  7.75           H
ATOM  15379 1HB  ALA A  38     -38.290 -50.766 -16.435  1.00  7.75           H
ATOM  15380 2HB  ALA A  38     -37.755 -51.767 -17.794  1.00  7.75           H
ATOM  15381 3HB  ALA A  38     -39.449 -51.769 -17.315  1.00  7.75           H
ATOM  15382  N   ALA A  39     -38.766 -51.819 -13.989  1.00  7.22           N
ATOM  15383  CA  ALA A  39     -39.541 -51.582 -12.786  1.00  7.22           C
ATOM  15384  C   ALA A  39     -39.589 -50.100 -12.457  1.00  7.22           C
ATOM  15385  O   ALA A  39     -38.740 -49.314 -12.888  1.00  7.22           O
ATOM  15386  CB  ALA A  39     -38.956 -52.347 -11.608  1.00  7.22           C
ATOM  15387  H   ALA A  39     -37.950 -51.251 -14.158  1.00  7.22           H
ATOM  15388  HA  ALA A  39     -40.561 -51.924 -12.964  1.00  7.22           H
ATOM  15389 1HB  ALA A  39     -39.563 -52.172 -10.716  1.00  7.22           H
ATOM  15390 2HB  ALA A  39     -38.945 -53.418 -11.830  1.00  7.22           H
ATOM  15391 3HB  ALA A  39     -37.945 -52.022 -11.408  1.00  7.22           H
ATOM  15392  N   ASP A  40     -40.572 -49.753 -11.641  1.00  6.79           N
ATOM  15393  CA  ASP A  40     -40.857 -48.406 -11.156  1.00  6.79           C
ATOM  15394  C   ASP A  40     -39.635 -47.603 -10.705  1.00  6.79           C
ATOM  15395  O   ASP A  40     -39.512 -46.410 -10.988  1.00  6.79           O
ATOM  15396  CB  ASP A  40     -41.823 -48.561  -9.966  1.00  6.79           C
ATOM  15397  CG  ASP A  40     -41.260 -49.559  -8.830  1.00  6.79           C
ATOM  15398  OD1 ASP A  40     -40.200 -50.142  -9.043  1.00  6.79           O
ATOM  15399  OD2 ASP A  40     -41.885 -49.724  -7.807  1.00  6.79           O
ATOM  15400  H   ASP A  40     -41.205 -50.486 -11.351  1.00  6.79           H
ATOM  15401  HA  ASP A  40     -41.350 -47.856 -11.957  1.00  6.79           H
ATOM  15402 1HB  ASP A  40     -41.994 -47.584  -9.515  1.00  6.79           H
ATOM  15403 2HB  ASP A  40     -42.786 -48.931 -10.323  1.00  6.79           H
ATOM  15404  N   SER A  41     -38.762 -48.277  -9.994  1.00  6.46           N
ATOM  15405  CA  SER A  41     -37.578 -47.740  -9.370  1.00  6.46           C
ATOM  15406  C   SER A  41     -36.240 -48.082 -10.034  1.00  6.46           C
ATOM  15407  O   SER A  41     -35.196 -47.953  -9.394  1.00  6.46           O
ATOM  15408  CB  SER A  41     -37.587 -48.200  -7.933  1.00  6.46           C
ATOM  15409  OG  SER A  41     -37.620 -49.594  -7.875  1.00  6.46           O
ATOM  15410  H   SER A  41     -38.993 -49.252  -9.830  1.00  6.46           H
ATOM  15411  HA  SER A  41     -37.672 -46.654  -9.377  1.00  6.46           H
ATOM  15412 1HB  SER A  41     -36.697 -47.832  -7.425  1.00  6.46           H
ATOM  15413 2HB  SER A  41     -38.457 -47.792  -7.421  1.00  6.46           H
ATOM  15414  HG  SER A  41     -38.518 -49.863  -8.232  1.00  6.46           H
ATOM  15415  N   VAL A  42     -36.220 -48.525 -11.291  1.00  6.20           N
ATOM  15416  CA  VAL A  42     -34.904 -48.812 -11.868  1.00  6.20           C
ATOM  15417  C   VAL A  42     -34.041 -47.548 -11.955  1.00  6.20           C
ATOM  15418  O   VAL A  42     -34.464 -46.488 -12.417  1.00  6.20           O
ATOM  15419  CB  VAL A  42     -35.024 -49.452 -13.269  1.00  6.20           C
ATOM  15420  CG1 VAL A  42     -33.664 -49.579 -13.901  1.00  6.20           C
ATOM  15421  CG2 VAL A  42     -35.611 -50.826 -13.138  1.00  6.20           C
ATOM  15422  H   VAL A  42     -37.086 -48.654 -11.822  1.00  6.20           H
ATOM  15423  HA  VAL A  42     -34.396 -49.530 -11.219  1.00  6.20           H
ATOM  15424  HB  VAL A  42     -35.654 -48.820 -13.906  1.00  6.20           H
ATOM  15425 1HG1 VAL A  42     -33.752 -50.035 -14.889  1.00  6.20           H
ATOM  15426 2HG1 VAL A  42     -33.223 -48.610 -13.983  1.00  6.20           H
ATOM  15427 3HG1 VAL A  42     -33.067 -50.182 -13.285  1.00  6.20           H
ATOM  15428 1HG2 VAL A  42     -35.700 -51.285 -14.120  1.00  6.20           H
ATOM  15429 2HG2 VAL A  42     -34.968 -51.445 -12.504  1.00  6.20           H
ATOM  15430 3HG2 VAL A  42     -36.575 -50.740 -12.683  1.00  6.20           H
ATOM  15431  N   SER A  43     -32.835 -47.634 -11.433  1.00  5.96           N
ATOM  15432  CA  SER A  43     -31.888 -46.526 -11.492  1.00  5.96           C
ATOM  15433  C   SER A  43     -30.501 -47.144 -11.639  1.00  5.96           C
ATOM  15434  O   SER A  43     -29.495 -46.806 -10.984  1.00  5.96           O
ATOM  15435  CB  SER A  43     -32.097 -45.608 -10.332  1.00  5.96           C
ATOM  15436  OG  SER A  43     -33.407 -45.098 -10.363  1.00  5.96           O
ATOM  15437  H   SER A  43     -32.555 -48.508 -11.008  1.00  5.96           H
ATOM  15438  HA  SER A  43     -32.084 -45.942 -12.387  1.00  5.96           H
ATOM  15439 1HB  SER A  43     -31.934 -46.129  -9.413  1.00  5.96           H
ATOM  15440 2HB  SER A  43     -31.399 -44.793 -10.407  1.00  5.96           H
ATOM  15441  HG  SER A  43     -33.762 -45.299 -11.272  1.00  5.96           H
ATOM  15442  N   PHE A  44     -30.491 -48.155 -12.483  1.00  5.68           N
ATOM  15443  CA  PHE A  44     -29.349 -49.015 -12.715  1.00  5.68           C
ATOM  15444  C   PHE A  44     -28.366 -48.443 -13.718  1.00  5.68           C
ATOM  15445  O   PHE A  44     -28.383 -48.769 -14.908  1.00  5.68           O
ATOM  15446  CB  PHE A  44     -29.854 -50.369 -13.172  1.00  5.68           C
ATOM  15447  CG  PHE A  44     -30.665 -51.002 -12.100  1.00  5.68           C
ATOM  15448  CD1 PHE A  44     -31.487 -52.075 -12.333  1.00  5.68           C
ATOM  15449  CD2 PHE A  44     -30.637 -50.467 -10.829  1.00  5.68           C
ATOM  15450  CE1 PHE A  44     -32.242 -52.593 -11.304  1.00  5.68           C
ATOM  15451  CE2 PHE A  44     -31.372 -50.981  -9.820  1.00  5.68           C
ATOM  15452  CZ  PHE A  44     -32.165 -52.041 -10.055  1.00  5.68           C
ATOM  15453  H   PHE A  44     -31.348 -48.339 -12.984  1.00  5.68           H
ATOM  15454  HA  PHE A  44     -28.823 -49.149 -11.773  1.00  5.68           H
ATOM  15455 1HB  PHE A  44     -30.471 -50.254 -14.060  1.00  5.68           H
ATOM  15456 2HB  PHE A  44     -29.024 -51.025 -13.413  1.00  5.68           H
ATOM  15457  HD1 PHE A  44     -31.542 -52.507 -13.328  1.00  5.68           H
ATOM  15458  HD2 PHE A  44     -30.007 -49.623 -10.635  1.00  5.68           H
ATOM  15459  HE1 PHE A  44     -32.902 -53.443 -11.473  1.00  5.68           H
ATOM  15460  HE2 PHE A  44     -31.324 -50.547  -8.819  1.00  5.68           H
ATOM  15461  HZ  PHE A  44     -32.739 -52.442  -9.252  1.00  5.68           H
ATOM  15462  N   TYR A  45     -27.454 -47.624 -13.212  1.00  5.40           N
ATOM  15463  CA  TYR A  45     -26.503 -46.936 -14.078  1.00  5.40           C
ATOM  15464  C   TYR A  45     -25.440 -47.887 -14.601  1.00  5.40           C
ATOM  15465  O   TYR A  45     -24.313 -47.957 -14.121  1.00  5.40           O
ATOM  15466  CB  TYR A  45     -25.818 -45.765 -13.342  1.00  5.40           C
ATOM  15467  CG  TYR A  45     -24.902 -44.904 -14.230  1.00  5.40           C
ATOM  15468  CD1 TYR A  45     -24.389 -45.396 -15.423  1.00  5.40           C
ATOM  15469  CD2 TYR A  45     -24.604 -43.611 -13.856  1.00  5.40           C
ATOM  15470  CE1 TYR A  45     -23.601 -44.611 -16.231  1.00  5.40           C
ATOM  15471  CE2 TYR A  45     -23.816 -42.816 -14.663  1.00  5.40           C
ATOM  15472  CZ  TYR A  45     -23.318 -43.311 -15.852  1.00  5.40           C
ATOM  15473  OH  TYR A  45     -22.541 -42.512 -16.664  1.00  5.40           O
ATOM  15474  H   TYR A  45     -27.532 -47.400 -12.224  1.00  5.40           H
ATOM  15475  HA  TYR A  45     -27.041 -46.540 -14.932  1.00  5.40           H
ATOM  15476 1HB  TYR A  45     -26.584 -45.114 -12.908  1.00  5.40           H
ATOM  15477 2HB  TYR A  45     -25.220 -46.142 -12.526  1.00  5.40           H
ATOM  15478  HD1 TYR A  45     -24.608 -46.392 -15.733  1.00  5.40           H
ATOM  15479  HD2 TYR A  45     -24.995 -43.216 -12.926  1.00  5.40           H
ATOM  15480  HE1 TYR A  45     -23.213 -45.012 -17.166  1.00  5.40           H
ATOM  15481  HE2 TYR A  45     -23.591 -41.793 -14.362  1.00  5.40           H
ATOM  15482  HH  TYR A  45     -22.421 -41.656 -16.244  1.00  5.40           H
ATOM  15483  N   ASP A  46     -25.820 -48.639 -15.626  1.00  5.15           N
ATOM  15484  CA  ASP A  46     -24.899 -49.599 -16.180  1.00  5.15           C
ATOM  15485  C   ASP A  46     -23.809 -48.859 -16.921  1.00  5.15           C
ATOM  15486  O   ASP A  46     -23.935 -48.496 -18.098  1.00  5.15           O
ATOM  15487  CB  ASP A  46     -25.611 -50.553 -17.145  1.00  5.15           C
ATOM  15488  CG  ASP A  46     -24.685 -51.634 -17.741  1.00  5.15           C
ATOM  15489  OD1 ASP A  46     -23.495 -51.635 -17.429  1.00  5.15           O
ATOM  15490  OD2 ASP A  46     -25.174 -52.439 -18.534  1.00  5.15           O
ATOM  15491  H   ASP A  46     -26.778 -48.566 -15.951  1.00  5.15           H
ATOM  15492  HA  ASP A  46     -24.445 -50.172 -15.375  1.00  5.15           H
ATOM  15493 1HB  ASP A  46     -26.430 -51.049 -16.613  1.00  5.15           H
ATOM  15494 2HB  ASP A  46     -26.054 -49.979 -17.964  1.00  5.15           H
ATOM  15495  N   PHE A  47     -22.685 -48.739 -16.229  1.00  4.96           N
ATOM  15496  CA  PHE A  47     -21.514 -48.023 -16.695  1.00  4.96           C
ATOM  15497  C   PHE A  47     -20.875 -48.655 -17.926  1.00  4.96           C
ATOM  15498  O   PHE A  47     -20.028 -48.023 -18.565  1.00  4.96           O
ATOM  15499  CB  PHE A  47     -20.499 -47.895 -15.561  1.00  4.96           C
ATOM  15500  CG  PHE A  47     -20.863 -46.839 -14.546  1.00  4.96           C
ATOM  15501  CD1 PHE A  47     -21.447 -47.161 -13.344  1.00  4.96           C
ATOM  15502  CD2 PHE A  47     -20.578 -45.512 -14.797  1.00  4.96           C
ATOM  15503  CE1 PHE A  47     -21.750 -46.177 -12.418  1.00  4.96           C
ATOM  15504  CE2 PHE A  47     -20.872 -44.538 -13.870  1.00  4.96           C
ATOM  15505  CZ  PHE A  47     -21.463 -44.876 -12.681  1.00  4.96           C
ATOM  15506  H   PHE A  47     -22.724 -49.064 -15.268  1.00  4.96           H
ATOM  15507  HA  PHE A  47     -21.828 -47.016 -16.962  1.00  4.96           H
ATOM  15508 1HB  PHE A  47     -20.402 -48.850 -15.041  1.00  4.96           H
ATOM  15509 2HB  PHE A  47     -19.527 -47.643 -15.973  1.00  4.96           H
ATOM  15510  HD1 PHE A  47     -21.673 -48.201 -13.133  1.00  4.96           H
ATOM  15511  HD2 PHE A  47     -20.107 -45.241 -15.742  1.00  4.96           H
ATOM  15512  HE1 PHE A  47     -22.214 -46.435 -11.479  1.00  4.96           H
ATOM  15513  HE2 PHE A  47     -20.639 -43.497 -14.086  1.00  4.96           H
ATOM  15514  HZ  PHE A  47     -21.700 -44.110 -11.950  1.00  4.96           H
ATOM  15515  N   SER A  48     -21.332 -49.857 -18.332  1.00  4.82           N
ATOM  15516  CA  SER A  48     -20.840 -50.516 -19.538  1.00  4.82           C
ATOM  15517  C   SER A  48     -21.115 -49.640 -20.761  1.00  4.82           C
ATOM  15518  O   SER A  48     -20.451 -49.765 -21.789  1.00  4.82           O
ATOM  15519  CB  SER A  48     -21.560 -51.827 -19.762  1.00  4.82           C
ATOM  15520  OG  SER A  48     -21.333 -52.722 -18.718  1.00  4.82           O
ATOM  15521  H   SER A  48     -22.066 -50.347 -17.800  1.00  4.82           H
ATOM  15522  HA  SER A  48     -19.775 -50.691 -19.448  1.00  4.82           H
ATOM  15523 1HB  SER A  48     -22.632 -51.646 -19.868  1.00  4.82           H
ATOM  15524 2HB  SER A  48     -21.216 -52.263 -20.695  1.00  4.82           H
ATOM  15525  HG  SER A  48     -22.032 -52.488 -18.057  1.00  4.82           H
ATOM  15526  N   THR A  49     -22.115 -48.762 -20.638  1.00  4.76           N
ATOM  15527  CA  THR A  49     -22.546 -47.877 -21.704  1.00  4.76           C
ATOM  15528  C   THR A  49     -21.908 -46.478 -21.642  1.00  4.76           C
ATOM  15529  O   THR A  49     -22.186 -45.633 -22.493  1.00  4.76           O
ATOM  15530  CB  THR A  49     -24.081 -47.724 -21.652  1.00  4.76           C
ATOM  15531  OG1 THR A  49     -24.462 -47.122 -20.397  1.00  4.76           O
ATOM  15532  CG2 THR A  49     -24.766 -49.089 -21.774  1.00  4.76           C
ATOM  15533  H   THR A  49     -22.625 -48.720 -19.751  1.00  4.76           H
ATOM  15534  HA  THR A  49     -22.271 -48.329 -22.656  1.00  4.76           H
ATOM  15535  HB  THR A  49     -24.402 -47.083 -22.465  1.00  4.76           H
ATOM  15536  HG1 THR A  49     -24.318 -47.760 -19.662  1.00  4.76           H
ATOM  15537 1HG2 THR A  49     -25.852 -48.950 -21.737  1.00  4.76           H
ATOM  15538 2HG2 THR A  49     -24.493 -49.551 -22.722  1.00  4.76           H
ATOM  15539 3HG2 THR A  49     -24.452 -49.731 -20.948  1.00  4.76           H
ATOM  15540  N   SER A  50     -21.072 -46.203 -20.631  1.00  4.77           N
ATOM  15541  CA  SER A  50     -20.516 -44.857 -20.468  1.00  4.77           C
ATOM  15542  C   SER A  50     -19.374 -44.464 -21.420  1.00  4.77           C
ATOM  15543  O   SER A  50     -19.098 -43.272 -21.575  1.00  4.77           O
ATOM  15544  CB  SER A  50     -20.066 -44.674 -19.023  1.00  4.77           C
ATOM  15545  OG  SER A  50     -19.003 -45.544 -18.695  1.00  4.77           O
ATOM  15546  H   SER A  50     -20.820 -46.925 -19.961  1.00  4.77           H
ATOM  15547  HA  SER A  50     -21.331 -44.153 -20.641  1.00  4.77           H
ATOM  15548 1HB  SER A  50     -19.755 -43.641 -18.865  1.00  4.77           H
ATOM  15549 2HB  SER A  50     -20.907 -44.867 -18.356  1.00  4.77           H
ATOM  15550  HG  SER A  50     -19.364 -46.454 -18.827  1.00  4.77           H
ATOM  15551  N   SER A  51     -18.695 -45.430 -22.041  1.00  4.82           N
ATOM  15552  CA  SER A  51     -17.592 -45.107 -22.953  1.00  4.82           C
ATOM  15553  C   SER A  51     -17.166 -46.307 -23.804  1.00  4.82           C
ATOM  15554  O   SER A  51     -17.783 -47.367 -23.768  1.00  4.82           O
ATOM  15555  CB  SER A  51     -16.378 -44.565 -22.213  1.00  4.82           C
ATOM  15556  OG  SER A  51     -15.473 -43.991 -23.126  1.00  4.82           O
ATOM  15557  H   SER A  51     -18.953 -46.394 -21.891  1.00  4.82           H
ATOM  15558  HA  SER A  51     -17.938 -44.327 -23.633  1.00  4.82           H
ATOM  15559 1HB  SER A  51     -16.668 -43.829 -21.470  1.00  4.82           H
ATOM  15560 2HB  SER A  51     -15.891 -45.384 -21.691  1.00  4.82           H
ATOM  15561  HG  SER A  51     -15.859 -43.138 -23.371  1.00  4.82           H
ATOM  15562  N   GLY A  52     -16.089 -46.112 -24.575  1.00  4.86           N
ATOM  15563  CA  GLY A  52     -15.469 -47.155 -25.403  1.00  4.86           C
ATOM  15564  C   GLY A  52     -14.332 -47.855 -24.641  1.00  4.86           C
ATOM  15565  O   GLY A  52     -13.612 -48.694 -25.183  1.00  4.86           O
ATOM  15566  H   GLY A  52     -15.658 -45.200 -24.517  1.00  4.86           H
ATOM  15567 1HA  GLY A  52     -16.222 -47.888 -25.693  1.00  4.86           H
ATOM  15568 2HA  GLY A  52     -15.079 -46.712 -26.318  1.00  4.86           H
ATOM  15569  N   LEU A  53     -14.170 -47.462 -23.386  1.00  4.85           N
ATOM  15570  CA  LEU A  53     -13.140 -47.947 -22.487  1.00  4.85           C
ATOM  15571  C   LEU A  53     -13.604 -49.180 -21.707  1.00  4.85           C
ATOM  15572  O   LEU A  53     -14.804 -49.348 -21.502  1.00  4.85           O
ATOM  15573  CB  LEU A  53     -12.751 -46.827 -21.542  1.00  4.85           C
ATOM  15574  CG  LEU A  53     -12.148 -45.620 -22.202  1.00  4.85           C
ATOM  15575  CD1 LEU A  53     -11.912 -44.545 -21.155  1.00  4.85           C
ATOM  15576  CD2 LEU A  53     -10.849 -46.044 -22.871  1.00  4.85           C
ATOM  15577  H   LEU A  53     -14.816 -46.769 -23.043  1.00  4.85           H
ATOM  15578  HA  LEU A  53     -12.283 -48.184 -23.101  1.00  4.85           H
ATOM  15579 1HB  LEU A  53     -13.649 -46.484 -21.060  1.00  4.85           H
ATOM  15580 2HB  LEU A  53     -12.071 -47.193 -20.793  1.00  4.85           H
ATOM  15581  HG  LEU A  53     -12.833 -45.219 -22.950  1.00  4.85           H
ATOM  15582 1HD1 LEU A  53     -11.471 -43.665 -21.624  1.00  4.85           H
ATOM  15583 2HD1 LEU A  53     -12.862 -44.273 -20.696  1.00  4.85           H
ATOM  15584 3HD1 LEU A  53     -11.239 -44.921 -20.390  1.00  4.85           H
ATOM  15585 1HD2 LEU A  53     -10.388 -45.185 -23.356  1.00  4.85           H
ATOM  15586 2HD2 LEU A  53     -10.187 -46.437 -22.123  1.00  4.85           H
ATOM  15587 3HD2 LEU A  53     -11.057 -46.816 -23.614  1.00  4.85           H
ATOM  15588  N   PRO A  54     -12.694 -50.059 -21.247  1.00  4.79           N
ATOM  15589  CA  PRO A  54     -13.013 -51.241 -20.468  1.00  4.79           C
ATOM  15590  C   PRO A  54     -13.793 -50.910 -19.201  1.00  4.79           C
ATOM  15591  O   PRO A  54     -13.545 -49.895 -18.534  1.00  4.79           O
ATOM  15592  CB  PRO A  54     -11.625 -51.798 -20.113  1.00  4.79           C
ATOM  15593  CG  PRO A  54     -10.712 -51.294 -21.206  1.00  4.79           C
ATOM  15594  CD  PRO A  54     -11.239 -49.912 -21.550  1.00  4.79           C
ATOM  15595  HA  PRO A  54     -13.576 -51.948 -21.095  1.00  4.79           H
ATOM  15596 1HB  PRO A  54     -11.327 -51.487 -19.117  1.00  4.79           H
ATOM  15597 2HB  PRO A  54     -11.667 -52.897 -20.093  1.00  4.79           H
ATOM  15598 1HG  PRO A  54      -9.664 -51.270 -20.842  1.00  4.79           H
ATOM  15599 2HG  PRO A  54     -10.719 -51.983 -22.065  1.00  4.79           H
ATOM  15600 1HD  PRO A  54     -10.770 -49.147 -20.922  1.00  4.79           H
ATOM  15601 2HD  PRO A  54     -11.035 -49.771 -22.612  1.00  4.79           H
ATOM  15602  N   ARG A  55     -14.727 -51.785 -18.864  1.00  4.70           N
ATOM  15603  CA  ARG A  55     -15.543 -51.623 -17.669  1.00  4.70           C
ATOM  15604  C   ARG A  55     -15.680 -52.937 -16.937  1.00  4.70           C
ATOM  15605  O   ARG A  55     -16.076 -53.948 -17.527  1.00  4.70           O
ATOM  15606  CB  ARG A  55     -16.936 -51.112 -18.038  1.00  4.70           C
ATOM  15607  CG  ARG A  55     -16.979 -49.704 -18.604  1.00  4.70           C
ATOM  15608  CD  ARG A  55     -16.719 -48.749 -17.550  1.00  4.70           C
ATOM  15609  NE  ARG A  55     -16.799 -47.383 -17.996  1.00  4.70           N
ATOM  15610  CZ  ARG A  55     -15.787 -46.699 -18.520  1.00  4.70           C
ATOM  15611  NH1 ARG A  55     -14.622 -47.262 -18.691  1.00  4.70           N
ATOM  15612  NH2 ARG A  55     -16.003 -45.444 -18.847  1.00  4.70           N
ATOM  15613  H   ARG A  55     -14.886 -52.589 -19.455  1.00  4.70           H
ATOM  15614  HA  ARG A  55     -15.063 -50.903 -17.005  1.00  4.70           H
ATOM  15615 1HB  ARG A  55     -17.383 -51.774 -18.778  1.00  4.70           H
ATOM  15616 2HB  ARG A  55     -17.575 -51.130 -17.152  1.00  4.70           H
ATOM  15617 1HG  ARG A  55     -16.233 -49.574 -19.377  1.00  4.70           H
ATOM  15618 2HG  ARG A  55     -17.948 -49.482 -19.020  1.00  4.70           H
ATOM  15619 1HD  ARG A  55     -17.449 -48.889 -16.755  1.00  4.70           H
ATOM  15620 2HD  ARG A  55     -15.722 -48.929 -17.162  1.00  4.70           H
ATOM  15621  HE  ARG A  55     -17.680 -46.886 -17.928  1.00  4.70           H
ATOM  15622 1HH1 ARG A  55     -14.482 -48.252 -18.446  1.00  4.70           H
ATOM  15623 2HH1 ARG A  55     -13.853 -46.736 -19.082  1.00  4.70           H
ATOM  15624 1HH2 ARG A  55     -16.952 -45.080 -18.701  1.00  4.70           H
ATOM  15625 2HH2 ARG A  55     -15.261 -44.878 -19.226  1.00  4.70           H
ATOM  15626  N   LYS A  56     -15.369 -52.918 -15.648  1.00  4.60           N
ATOM  15627  CA  LYS A  56     -15.485 -54.110 -14.826  1.00  4.60           C
ATOM  15628  C   LYS A  56     -16.259 -53.816 -13.563  1.00  4.60           C
ATOM  15629  O   LYS A  56     -16.196 -52.704 -13.027  1.00  4.60           O
ATOM  15630  CB  LYS A  56     -14.114 -54.686 -14.441  1.00  4.60           C
ATOM  15631  CG  LYS A  56     -13.205 -55.139 -15.595  1.00  4.60           C
ATOM  15632  CD  LYS A  56     -13.782 -56.375 -16.279  1.00  4.60           C
ATOM  15633  CE  LYS A  56     -12.858 -56.932 -17.355  1.00  4.60           C
ATOM  15634  NZ  LYS A  56     -13.505 -58.043 -18.096  1.00  4.60           N
ATOM  15635  H   LYS A  56     -15.032 -52.044 -15.235  1.00  4.60           H
ATOM  15636  HA  LYS A  56     -16.037 -54.869 -15.382  1.00  4.60           H
ATOM  15637 1HB  LYS A  56     -13.584 -53.951 -13.888  1.00  4.60           H
ATOM  15638 2HB  LYS A  56     -14.260 -55.543 -13.778  1.00  4.60           H
ATOM  15639 1HG  LYS A  56     -13.093 -54.336 -16.324  1.00  4.60           H
ATOM  15640 2HG  LYS A  56     -12.218 -55.387 -15.200  1.00  4.60           H
ATOM  15641 1HD  LYS A  56     -13.963 -57.153 -15.534  1.00  4.60           H
ATOM  15642 2HD  LYS A  56     -14.736 -56.116 -16.743  1.00  4.60           H
ATOM  15643 1HE  LYS A  56     -12.590 -56.144 -18.056  1.00  4.60           H
ATOM  15644 2HE  LYS A  56     -11.949 -57.310 -16.881  1.00  4.60           H
ATOM  15645 1HZ  LYS A  56     -12.859 -58.413 -18.803  1.00  4.60           H
ATOM  15646 2HZ  LYS A  56     -13.745 -58.785 -17.460  1.00  4.60           H
ATOM  15647 3HZ  LYS A  56     -14.336 -57.711 -18.549  1.00  4.60           H
ATOM  15648  N   HIS A  57     -16.942 -54.835 -13.073  1.00  4.52           N
ATOM  15649  CA  HIS A  57     -17.663 -54.728 -11.825  1.00  4.52           C
ATOM  15650  C   HIS A  57     -17.197 -55.825 -10.899  1.00  4.52           C
ATOM  15651  O   HIS A  57     -16.926 -56.937 -11.343  1.00  4.52           O
ATOM  15652  CB  HIS A  57     -19.176 -54.822 -12.056  1.00  4.52           C
ATOM  15653  CG  HIS A  57     -19.726 -53.682 -12.864  1.00  4.52           C
ATOM  15654  ND1 HIS A  57     -19.654 -53.622 -14.245  1.00  4.52           N
ATOM  15655  CD2 HIS A  57     -20.346 -52.562 -12.468  1.00  4.52           C
ATOM  15656  CE1 HIS A  57     -20.211 -52.493 -14.661  1.00  4.52           C
ATOM  15657  NE2 HIS A  57     -20.636 -51.828 -13.598  1.00  4.52           N
ATOM  15658  H   HIS A  57     -16.962 -55.710 -13.579  1.00  4.52           H
ATOM  15659  HA  HIS A  57     -17.447 -53.776 -11.361  1.00  4.52           H
ATOM  15660 1HB  HIS A  57     -19.414 -55.761 -12.567  1.00  4.52           H
ATOM  15661 2HB  HIS A  57     -19.686 -54.837 -11.091  1.00  4.52           H
ATOM  15662  HD1 HIS A  57     -19.257 -54.315 -14.853  1.00  4.52           H
ATOM  15663  HD2 HIS A  57     -20.610 -52.201 -11.480  1.00  4.52           H
ATOM  15664  HE1 HIS A  57     -20.255 -52.250 -15.727  1.00  4.52           H
ATOM  15665  N   LEU A  58     -17.082 -55.499  -9.617  1.00  4.50           N
ATOM  15666  CA  LEU A  58     -16.616 -56.460  -8.620  1.00  4.50           C
ATOM  15667  C   LEU A  58     -17.660 -56.596  -7.520  1.00  4.50           C
ATOM  15668  O   LEU A  58     -17.345 -56.687  -6.335  1.00  4.50           O
ATOM  15669  CB  LEU A  58     -15.251 -56.006  -8.079  1.00  4.50           C
ATOM  15670  CG  LEU A  58     -14.198 -55.860  -9.186  1.00  4.50           C
ATOM  15671  CD1 LEU A  58     -12.924 -55.292  -8.652  1.00  4.50           C
ATOM  15672  CD2 LEU A  58     -13.955 -57.150  -9.804  1.00  4.50           C
ATOM  15673  H   LEU A  58     -17.331 -54.546  -9.340  1.00  4.50           H
ATOM  15674  HA  LEU A  58     -16.495 -57.432  -9.095  1.00  4.50           H
ATOM  15675 1HB  LEU A  58     -15.348 -55.057  -7.578  1.00  4.50           H
ATOM  15676 2HB  LEU A  58     -14.891 -56.743  -7.363  1.00  4.50           H
ATOM  15677  HG  LEU A  58     -14.579 -55.169  -9.932  1.00  4.50           H
ATOM  15678 1HD1 LEU A  58     -12.203 -55.182  -9.462  1.00  4.50           H
ATOM  15679 2HD1 LEU A  58     -13.120 -54.334  -8.209  1.00  4.50           H
ATOM  15680 3HD1 LEU A  58     -12.524 -55.967  -7.915  1.00  4.50           H
ATOM  15681 1HD2 LEU A  58     -13.249 -56.979 -10.590  1.00  4.50           H
ATOM  15682 2HD2 LEU A  58     -13.550 -57.843  -9.066  1.00  4.50           H
ATOM  15683 3HD2 LEU A  58     -14.862 -57.564 -10.218  1.00  4.50           H
ATOM  15684  N   SER A  59     -18.912 -56.625  -7.959  1.00  4.53           N
ATOM  15685  CA  SER A  59     -20.105 -56.626  -7.116  1.00  4.53           C
ATOM  15686  C   SER A  59     -20.606 -57.991  -6.646  1.00  4.53           C
ATOM  15687  O   SER A  59     -21.721 -58.096  -6.135  1.00  4.53           O
ATOM  15688  CB  SER A  59     -21.224 -55.939  -7.862  1.00  4.53           C
ATOM  15689  OG  SER A  59     -21.583 -56.662  -9.005  1.00  4.53           O
ATOM  15690  H   SER A  59     -19.042 -56.595  -8.961  1.00  4.53           H
ATOM  15691  HA  SER A  59     -19.877 -56.042  -6.225  1.00  4.53           H
ATOM  15692 1HB  SER A  59     -22.085 -55.837  -7.205  1.00  4.53           H
ATOM  15693 2HB  SER A  59     -20.902 -54.935  -8.145  1.00  4.53           H
ATOM  15694  HG  SER A  59     -22.214 -56.115  -9.485  1.00  4.53           H
ATOM  15695  N   SER A  60     -19.825 -59.052  -6.800  1.00  4.63           N
ATOM  15696  CA  SER A  60     -20.297 -60.377  -6.375  1.00  4.63           C
ATOM  15697  C   SER A  60     -20.606 -60.470  -4.865  1.00  4.63           C
ATOM  15698  O   SER A  60     -21.451 -61.257  -4.441  1.00  4.63           O
ATOM  15699  CB  SER A  60     -19.270 -61.417  -6.748  1.00  4.63           C
ATOM  15700  OG  SER A  60     -18.092 -61.253  -6.012  1.00  4.63           O
ATOM  15701  H   SER A  60     -18.911 -58.945  -7.217  1.00  4.63           H
ATOM  15702  HA  SER A  60     -21.217 -60.598  -6.917  1.00  4.63           H
ATOM  15703 1HB  SER A  60     -19.675 -62.414  -6.578  1.00  4.63           H
ATOM  15704 2HB  SER A  60     -19.049 -61.337  -7.810  1.00  4.63           H
ATOM  15705  HG  SER A  60     -17.505 -61.977  -6.316  1.00  4.63           H
ATOM  15706  N   SER A  61     -20.022 -59.588  -4.054  1.00  4.79           N
ATOM  15707  CA  SER A  61     -20.276 -59.608  -2.614  1.00  4.79           C
ATOM  15708  C   SER A  61     -21.653 -59.033  -2.285  1.00  4.79           C
ATOM  15709  O   SER A  61     -22.153 -59.174  -1.163  1.00  4.79           O
ATOM  15710  CB  SER A  61     -19.204 -58.835  -1.867  1.00  4.79           C
ATOM  15711  OG  SER A  61     -17.952 -59.460  -1.977  1.00  4.79           O
ATOM  15712  H   SER A  61     -19.353 -58.936  -4.440  1.00  4.79           H
ATOM  15713  HA  SER A  61     -20.250 -60.646  -2.276  1.00  4.79           H
ATOM  15714 1HB  SER A  61     -19.143 -57.827  -2.269  1.00  4.79           H
ATOM  15715 2HB  SER A  61     -19.484 -58.751  -0.818  1.00  4.79           H
ATOM  15716  HG  SER A  61     -17.649 -59.292  -2.874  1.00  4.79           H
ATOM  15717  N   SER A  62     -22.310 -58.437  -3.287  1.00  4.99           N
ATOM  15718  CA  SER A  62     -23.619 -57.834  -3.106  1.00  4.99           C
ATOM  15719  C   SER A  62     -24.692 -58.884  -2.862  1.00  4.99           C
ATOM  15720  O   SER A  62     -25.812 -58.539  -2.495  1.00  4.99           O
ATOM  15721  CB  SER A  62     -23.986 -56.930  -4.269  1.00  4.99           C
ATOM  15722  OG  SER A  62     -24.168 -57.642  -5.454  1.00  4.99           O
ATOM  15723  H   SER A  62     -21.891 -58.383  -4.214  1.00  4.99           H
ATOM  15724  HA  SER A  62     -23.578 -57.199  -2.219  1.00  4.99           H
ATOM  15725 1HB  SER A  62     -24.899 -56.388  -4.024  1.00  4.99           H
ATOM  15726 2HB  SER A  62     -23.194 -56.190  -4.409  1.00  4.99           H
ATOM  15727  HG  SER A  62     -23.303 -58.049  -5.657  1.00  4.99           H
ATOM  15728  N   GLU A  63     -24.363 -60.176  -3.015  1.00  5.22           N
ATOM  15729  CA  GLU A  63     -25.327 -61.238  -2.717  1.00  5.22           C
ATOM  15730  C   GLU A  63     -25.785 -61.151  -1.255  1.00  5.22           C
ATOM  15731  O   GLU A  63     -26.829 -61.684  -0.887  1.00  5.22           O
ATOM  15732  CB  GLU A  63     -24.732 -62.630  -2.983  1.00  5.22           C
ATOM  15733  CG  GLU A  63     -23.608 -63.057  -2.021  1.00  5.22           C
ATOM  15734  CD  GLU A  63     -23.063 -64.455  -2.307  1.00  5.22           C
ATOM  15735  OE1 GLU A  63     -23.593 -65.124  -3.168  1.00  5.22           O
ATOM  15736  OE2 GLU A  63     -22.126 -64.852  -1.646  1.00  5.22           O
ATOM  15737  H   GLU A  63     -23.429 -60.429  -3.350  1.00  5.22           H
ATOM  15738  HA  GLU A  63     -26.204 -61.109  -3.343  1.00  5.22           H
ATOM  15739 1HB  GLU A  63     -25.523 -63.378  -2.932  1.00  5.22           H
ATOM  15740 2HB  GLU A  63     -24.319 -62.657  -3.992  1.00  5.22           H
ATOM  15741 1HG  GLU A  63     -22.794 -62.332  -2.098  1.00  5.22           H
ATOM  15742 2HG  GLU A  63     -23.985 -63.031  -1.001  1.00  5.22           H
ATOM  15743  N   ALA A  64     -24.991 -60.480  -0.417  1.00  5.49           N
ATOM  15744  CA  ALA A  64     -25.285 -60.327   0.992  1.00  5.49           C
ATOM  15745  C   ALA A  64     -26.315 -59.221   1.295  1.00  5.49           C
ATOM  15746  O   ALA A  64     -26.681 -59.053   2.462  1.00  5.49           O
ATOM  15747  CB  ALA A  64     -23.996 -60.027   1.735  1.00  5.49           C
ATOM  15748  H   ALA A  64     -24.131 -60.059  -0.773  1.00  5.49           H
ATOM  15749  HA  ALA A  64     -25.695 -61.269   1.350  1.00  5.49           H
ATOM  15750 1HB  ALA A  64     -24.196 -59.952   2.801  1.00  5.49           H
ATOM  15751 2HB  ALA A  64     -23.281 -60.828   1.551  1.00  5.49           H
ATOM  15752 3HB  ALA A  64     -23.585 -59.083   1.369  1.00  5.49           H
ATOM  15753  N   SER A  65     -26.780 -58.452   0.292  1.00  5.80           N
ATOM  15754  CA  SER A  65     -27.728 -57.378   0.611  1.00  5.80           C
ATOM  15755  C   SER A  65     -28.665 -56.976  -0.576  1.00  5.80           C
ATOM  15756  O   SER A  65     -28.204 -56.736  -1.698  1.00  5.80           O
ATOM  15757  CB  SER A  65     -26.912 -56.178   1.096  1.00  5.80           C
ATOM  15758  OG  SER A  65     -27.715 -55.089   1.451  1.00  5.80           O
ATOM  15759  H   SER A  65     -26.468 -58.605  -0.667  1.00  5.80           H
ATOM  15760  HA  SER A  65     -28.316 -57.736   1.447  1.00  5.80           H
ATOM  15761 1HB  SER A  65     -26.309 -56.474   1.954  1.00  5.80           H
ATOM  15762 2HB  SER A  65     -26.220 -55.876   0.308  1.00  5.80           H
ATOM  15763  HG  SER A  65     -27.117 -54.435   1.825  1.00  5.80           H
ATOM  15764  N   PRO A  66     -29.979 -56.742  -0.328  1.00  6.17           N
ATOM  15765  CA  PRO A  66     -31.010 -56.393  -1.309  1.00  6.17           C
ATOM  15766  C   PRO A  66     -30.913 -54.944  -1.762  1.00  6.17           C
ATOM  15767  O   PRO A  66     -31.786 -54.121  -1.494  1.00  6.17           O
ATOM  15768  CB  PRO A  66     -32.299 -56.643  -0.528  1.00  6.17           C
ATOM  15769  CG  PRO A  66     -31.938 -56.331   0.899  1.00  6.17           C
ATOM  15770  CD  PRO A  66     -30.507 -56.832   1.056  1.00  6.17           C
ATOM  15771  HA  PRO A  66     -30.939 -57.072  -2.171  1.00  6.17           H
ATOM  15772 1HB  PRO A  66     -33.100 -55.999  -0.924  1.00  6.17           H
ATOM  15773 2HB  PRO A  66     -32.630 -57.684  -0.673  1.00  6.17           H
ATOM  15774 1HG  PRO A  66     -32.026 -55.248   1.076  1.00  6.17           H
ATOM  15775 2HG  PRO A  66     -32.642 -56.824   1.584  1.00  6.17           H
ATOM  15776 1HD  PRO A  66     -29.964 -56.165   1.736  1.00  6.17           H
ATOM  15777 2HD  PRO A  66     -30.524 -57.876   1.404  1.00  6.17           H
ATOM  15778  N   THR A  67     -29.852 -54.657  -2.491  1.00  6.60           N
ATOM  15779  CA  THR A  67     -29.499 -53.313  -2.930  1.00  6.60           C
ATOM  15780  C   THR A  67     -29.851 -53.037  -4.382  1.00  6.60           C
ATOM  15781  O   THR A  67     -29.078 -52.394  -5.094  1.00  6.60           O
ATOM  15782  CB  THR A  67     -27.999 -53.076  -2.750  1.00  6.60           C
ATOM  15783  OG1 THR A  67     -27.268 -54.084  -3.479  1.00  6.60           O
ATOM  15784  CG2 THR A  67     -27.654 -53.154  -1.289  1.00  6.60           C
ATOM  15785  H   THR A  67     -29.199 -55.421  -2.669  1.00  6.60           H
ATOM  15786  HA  THR A  67     -30.041 -52.609  -2.308  1.00  6.60           H
ATOM  15787  HB  THR A  67     -27.735 -52.091  -3.137  1.00  6.60           H
ATOM  15788  HG1 THR A  67     -27.484 -54.966  -3.104  1.00  6.60           H
ATOM  15789 1HG2 THR A  67     -26.585 -52.993  -1.153  1.00  6.60           H
ATOM  15790 2HG2 THR A  67     -28.212 -52.395  -0.742  1.00  6.60           H
ATOM  15791 3HG2 THR A  67     -27.920 -54.133  -0.919  1.00  6.60           H
ATOM  15792  N   THR A  68     -30.994 -53.550  -4.826  1.00  7.08           N
ATOM  15793  CA  THR A  68     -31.391 -53.403  -6.219  1.00  7.08           C
ATOM  15794  C   THR A  68     -32.545 -52.398  -6.372  1.00  7.08           C
ATOM  15795  O   THR A  68     -32.306 -51.207  -6.565  1.00  7.08           O
ATOM  15796  CB  THR A  68     -31.816 -54.785  -6.793  1.00  7.08           C
ATOM  15797  OG1 THR A  68     -32.890 -55.317  -6.004  1.00  7.08           O
ATOM  15798  CG2 THR A  68     -30.651 -55.750  -6.741  1.00  7.08           C
ATOM  15799  H   THR A  68     -31.579 -54.057  -4.174  1.00  7.08           H
ATOM  15800  HA  THR A  68     -30.540 -53.033  -6.793  1.00  7.08           H
ATOM  15801  HB  THR A  68     -32.148 -54.667  -7.829  1.00  7.08           H
ATOM  15802  HG1 THR A  68     -33.125 -56.228  -6.303  1.00  7.08           H
ATOM  15803 1HG2 THR A  68     -30.963 -56.704  -7.139  1.00  7.08           H
ATOM  15804 2HG2 THR A  68     -29.839 -55.347  -7.334  1.00  7.08           H
ATOM  15805 3HG2 THR A  68     -30.321 -55.879  -5.710  1.00  7.08           H
ATOM  15806  N   GLU A  69     -33.787 -52.870  -6.280  1.00  7.62           N
ATOM  15807  CA  GLU A  69     -34.956 -52.011  -6.459  1.00  7.62           C
ATOM  15808  C   GLU A  69     -35.542 -51.616  -5.087  1.00  7.62           C
ATOM  15809  O   GLU A  69     -35.978 -50.490  -4.876  1.00  7.62           O
ATOM  15810  CB  GLU A  69     -35.952 -52.741  -7.382  1.00  7.62           C
ATOM  15811  CG  GLU A  69     -35.376 -53.013  -8.766  1.00  7.62           C
ATOM  15812  CD  GLU A  69     -36.228 -53.810  -9.722  1.00  7.62           C
ATOM  15813  OE1 GLU A  69     -37.273 -54.288  -9.358  1.00  7.62           O
ATOM  15814  OE2 GLU A  69     -35.790 -53.942 -10.841  1.00  7.62           O
ATOM  15815  H   GLU A  69     -33.897 -53.856  -6.098  1.00  7.62           H
ATOM  15816  HA  GLU A  69     -34.646 -51.094  -6.963  1.00  7.62           H
ATOM  15817 1HB  GLU A  69     -36.215 -53.701  -6.962  1.00  7.62           H
ATOM  15818 2HB  GLU A  69     -36.861 -52.152  -7.495  1.00  7.62           H
ATOM  15819 1HG  GLU A  69     -35.125 -52.060  -9.237  1.00  7.62           H
ATOM  15820 2HG  GLU A  69     -34.462 -53.573  -8.613  1.00  7.62           H
ATOM  15821  N   GLY A  70     -35.427 -52.514  -4.112  1.00  8.25           N
ATOM  15822  CA  GLY A  70     -35.885 -52.307  -2.730  1.00  8.25           C
ATOM  15823  C   GLY A  70     -34.738 -51.778  -1.865  1.00  8.25           C
ATOM  15824  O   GLY A  70     -34.691 -52.003  -0.655  1.00  8.25           O
ATOM  15825  H   GLY A  70     -35.077 -53.435  -4.362  1.00  8.25           H
ATOM  15826 1HA  GLY A  70     -36.710 -51.596  -2.723  1.00  8.25           H
ATOM  15827 2HA  GLY A  70     -36.259 -53.237  -2.315  1.00  8.25           H
ATOM  15828  N   VAL A  71     -33.803 -51.114  -2.526  1.00  8.97           N
ATOM  15829  CA  VAL A  71     -32.575 -50.542  -1.989  1.00  8.97           C
ATOM  15830  C   VAL A  71     -32.737 -49.557  -0.831  1.00  8.97           C
ATOM  15831  O   VAL A  71     -31.813 -49.380  -0.036  1.00  8.97           O
ATOM  15832  CB  VAL A  71     -31.794 -49.915  -3.153  1.00  8.97           C
ATOM  15833  CG1 VAL A  71     -32.537 -48.710  -3.688  1.00  8.97           C
ATOM  15834  CG2 VAL A  71     -30.416 -49.482  -2.685  1.00  8.97           C
ATOM  15835  H   VAL A  71     -33.976 -50.974  -3.515  1.00  8.97           H
ATOM  15836  HA  VAL A  71     -31.985 -51.390  -1.613  1.00  8.97           H
ATOM  15837  HB  VAL A  71     -31.709 -50.639  -3.959  1.00  8.97           H
ATOM  15838 1HG1 VAL A  71     -31.979 -48.298  -4.521  1.00  8.97           H
ATOM  15839 2HG1 VAL A  71     -33.526 -49.023  -4.034  1.00  8.97           H
ATOM  15840 3HG1 VAL A  71     -32.639 -47.954  -2.921  1.00  8.97           H
ATOM  15841 1HG2 VAL A  71     -29.875 -49.039  -3.522  1.00  8.97           H
ATOM  15842 2HG2 VAL A  71     -30.522 -48.745  -1.887  1.00  8.97           H
ATOM  15843 3HG2 VAL A  71     -29.863 -50.330  -2.311  1.00  8.97           H
ATOM  15844  N   SER A  72     -33.878 -48.864  -0.755  1.00  9.76           N
ATOM  15845  CA  SER A  72     -34.078 -47.909   0.324  1.00  9.76           C
ATOM  15846  C   SER A  72     -35.532 -47.685   0.698  1.00  9.76           C
ATOM  15847  O   SER A  72     -36.404 -47.504  -0.154  1.00  9.76           O
ATOM  15848  CB  SER A  72     -33.495 -46.562  -0.043  1.00  9.76           C
ATOM  15849  OG  SER A  72     -33.724 -45.627   0.994  1.00  9.76           O
ATOM  15850  H   SER A  72     -34.604 -49.041  -1.431  1.00  9.76           H
ATOM  15851  HA  SER A  72     -33.560 -48.287   1.207  1.00  9.76           H
ATOM  15852 1HB  SER A  72     -32.422 -46.657  -0.225  1.00  9.76           H
ATOM  15853 2HB  SER A  72     -33.954 -46.209  -0.964  1.00  9.76           H
ATOM  15854  HG  SER A  72     -33.080 -45.846   1.685  1.00  9.76           H
ATOM  15855  N   SER A  73     -35.757 -47.546   2.006  1.00 10.63           N
ATOM  15856  CA  SER A  73     -37.066 -47.245   2.578  1.00 10.63           C
ATOM  15857  C   SER A  73     -37.505 -45.812   2.279  1.00 10.63           C
ATOM  15858  O   SER A  73     -38.651 -45.445   2.529  1.00 10.63           O
ATOM  15859  CB  SER A  73     -37.043 -47.488   4.076  1.00 10.63           C
ATOM  15860  OG  SER A  73     -36.203 -46.575   4.729  1.00 10.63           O
ATOM  15861  H   SER A  73     -34.983 -47.691   2.637  1.00 10.63           H
ATOM  15862  HA  SER A  73     -37.799 -47.920   2.132  1.00 10.63           H
ATOM  15863 1HB  SER A  73     -38.055 -47.407   4.475  1.00 10.63           H
ATOM  15864 2HB  SER A  73     -36.698 -48.503   4.270  1.00 10.63           H
ATOM  15865  HG  SER A  73     -36.643 -45.723   4.673  1.00 10.63           H
ATOM  15866  N   SER A  74     -36.579 -44.988   1.768  1.00 11.51           N
ATOM  15867  CA  SER A  74     -36.893 -43.615   1.411  1.00 11.51           C
ATOM  15868  C   SER A  74     -37.601 -43.532   0.052  1.00 11.51           C
ATOM  15869  O   SER A  74     -38.081 -42.464  -0.333  1.00 11.51           O
ATOM  15870  CB  SER A  74     -35.630 -42.770   1.394  1.00 11.51           C
ATOM  15871  OG  SER A  74     -34.769 -43.145   0.349  1.00 11.51           O
ATOM  15872  H   SER A  74     -35.637 -45.327   1.590  1.00 11.51           H
ATOM  15873  HA  SER A  74     -37.567 -43.210   2.166  1.00 11.51           H
ATOM  15874 1HB  SER A  74     -35.902 -41.721   1.283  1.00 11.51           H
ATOM  15875 2HB  SER A  74     -35.113 -42.875   2.346  1.00 11.51           H
ATOM  15876  HG  SER A  74     -34.442 -44.035   0.568  1.00 11.51           H
ATOM  15877  N   SER A  75     -37.635 -44.640  -0.697  1.00 12.20           N
ATOM  15878  CA  SER A  75     -38.284 -44.657  -2.002  1.00 12.20           C
ATOM  15879  C   SER A  75     -39.775 -44.437  -1.889  1.00 12.20           C
ATOM  15880  O   SER A  75     -40.410 -44.897  -0.945  1.00 12.20           O
ATOM  15881  CB  SER A  75     -38.078 -45.980  -2.708  1.00 12.20           C
ATOM  15882  OG  SER A  75     -38.789 -46.007  -3.944  1.00 12.20           O
ATOM  15883  H   SER A  75     -37.220 -45.507  -0.356  1.00 12.20           H
ATOM  15884  HA  SER A  75     -37.863 -43.857  -2.609  1.00 12.20           H
ATOM  15885 1HB  SER A  75     -37.016 -46.143  -2.885  1.00 12.20           H
ATOM  15886 2HB  SER A  75     -38.430 -46.790  -2.065  1.00 12.20           H
ATOM  15887  HG  SER A  75     -39.764 -45.922  -3.730  1.00 12.20           H
ATOM  15888  N   SER A  76     -40.355 -43.752  -2.859  1.00 12.42           N
ATOM  15889  CA  SER A  76     -41.804 -43.679  -2.869  1.00 12.42           C
ATOM  15890  C   SER A  76     -42.261 -45.120  -3.049  1.00 12.42           C
ATOM  15891  O   SER A  76     -41.552 -45.901  -3.696  1.00 12.42           O
ATOM  15892  CB  SER A  76     -42.303 -42.810  -4.008  1.00 12.42           C
ATOM  15893  OG  SER A  76     -41.871 -41.484  -3.863  1.00 12.42           O
ATOM  15894  H   SER A  76     -39.804 -43.336  -3.596  1.00 12.42           H
ATOM  15895  HA  SER A  76     -42.166 -43.298  -1.912  1.00 12.42           H
ATOM  15896 1HB  SER A  76     -41.943 -43.211  -4.955  1.00 12.42           H
ATOM  15897 2HB  SER A  76     -43.393 -42.839  -4.035  1.00 12.42           H
ATOM  15898  HG  SER A  76     -42.240 -41.001  -4.608  1.00 12.42           H
ATOM  15899  N   GLY A  77     -43.406 -45.501  -2.474  1.00 12.01           N
ATOM  15900  CA  GLY A  77     -43.879 -46.875  -2.656  1.00 12.01           C
ATOM  15901  C   GLY A  77     -43.049 -47.875  -1.846  1.00 12.01           C
ATOM  15902  O   GLY A  77     -42.934 -49.045  -2.228  1.00 12.01           O
ATOM  15903  H   GLY A  77     -43.941 -44.849  -1.916  1.00 12.01           H
ATOM  15904 1HA  GLY A  77     -44.924 -46.937  -2.353  1.00 12.01           H
ATOM  15905 2HA  GLY A  77     -43.836 -47.135  -3.713  1.00 12.01           H
ATOM  15906  N   GLU A  78     -42.532 -47.424  -0.699  1.00 11.04           N
ATOM  15907  CA  GLU A  78     -41.644 -48.170   0.200  1.00 11.04           C
ATOM  15908  C   GLU A  78     -42.159 -49.523   0.707  1.00 11.04           C
ATOM  15909  O   GLU A  78     -41.378 -50.332   1.203  1.00 11.04           O
ATOM  15910  CB  GLU A  78     -41.339 -47.292   1.421  1.00 11.04           C
ATOM  15911  CG  GLU A  78     -42.539 -47.037   2.393  1.00 11.04           C
ATOM  15912  CD  GLU A  78     -43.489 -45.903   1.986  1.00 11.04           C
ATOM  15913  OE1 GLU A  78     -43.664 -45.672   0.810  1.00 11.04           O
ATOM  15914  OE2 GLU A  78     -44.046 -45.282   2.869  1.00 11.04           O
ATOM  15915  H   GLU A  78     -42.702 -46.455  -0.467  1.00 11.04           H
ATOM  15916  HA  GLU A  78     -40.711 -48.346  -0.338  1.00 11.04           H
ATOM  15917 1HB  GLU A  78     -40.538 -47.750   2.002  1.00 11.04           H
ATOM  15918 2HB  GLU A  78     -40.973 -46.323   1.088  1.00 11.04           H
ATOM  15919 1HG  GLU A  78     -43.113 -47.946   2.504  1.00 11.04           H
ATOM  15920 2HG  GLU A  78     -42.125 -46.801   3.371  1.00 11.04           H
ATOM  15921  N   ASN A  79     -43.456 -49.779   0.570  1.00  9.74           N
ATOM  15922  CA  ASN A  79     -44.043 -51.033   1.017  1.00  9.74           C
ATOM  15923  C   ASN A  79     -44.141 -52.049  -0.126  1.00  9.74           C
ATOM  15924  O   ASN A  79     -44.713 -53.130   0.038  1.00  9.74           O
ATOM  15925  CB  ASN A  79     -45.406 -50.769   1.622  1.00  9.74           C
ATOM  15926  CG  ASN A  79     -45.315 -50.007   2.923  1.00  9.74           C
ATOM  15927  OD1 ASN A  79     -44.425 -50.256   3.745  1.00  9.74           O
ATOM  15928  ND2 ASN A  79     -46.216 -49.076   3.121  1.00  9.74           N
ATOM  15929  H   ASN A  79     -44.042 -49.071   0.154  1.00  9.74           H
ATOM  15930  HA  ASN A  79     -43.395 -51.466   1.781  1.00  9.74           H
ATOM  15931 1HB  ASN A  79     -46.009 -50.196   0.917  1.00  9.74           H
ATOM  15932 2HB  ASN A  79     -45.916 -51.715   1.799  1.00  9.74           H
ATOM  15933 1HD2 ASN A  79     -46.200 -48.533   3.963  1.00  9.74           H
ATOM  15934 2HD2 ASN A  79     -46.917 -48.901   2.430  1.00  9.74           H
ATOM  15935  N   THR A  80     -43.566 -51.708  -1.277  1.00  8.41           N
ATOM  15936  CA  THR A  80     -43.563 -52.577  -2.445  1.00  8.41           C
ATOM  15937  C   THR A  80     -42.458 -53.623  -2.318  1.00  8.41           C
ATOM  15938  O   THR A  80     -41.306 -53.298  -2.008  1.00  8.41           O
ATOM  15939  CB  THR A  80     -43.345 -51.770  -3.732  1.00  8.41           C
ATOM  15940  OG1 THR A  80     -44.357 -50.775  -3.843  1.00  8.41           O
ATOM  15941  CG2 THR A  80     -43.426 -52.694  -4.946  1.00  8.41           C
ATOM  15942  H   THR A  80     -43.130 -50.791  -1.368  1.00  8.41           H
ATOM  15943  HA  THR A  80     -44.522 -53.093  -2.503  1.00  8.41           H
ATOM  15944  HB  THR A  80     -42.369 -51.286  -3.704  1.00  8.41           H
ATOM  15945  HG1 THR A  80     -44.069 -50.004  -3.304  1.00  8.41           H
ATOM  15946 1HG2 THR A  80     -43.277 -52.107  -5.855  1.00  8.41           H
ATOM  15947 2HG2 THR A  80     -42.657 -53.456  -4.887  1.00  8.41           H
ATOM  15948 3HG2 THR A  80     -44.402 -53.168  -4.976  1.00  8.41           H
ATOM  15949  N   GLU A  81     -42.767 -54.882  -2.613  1.00  7.29           N
ATOM  15950  CA  GLU A  81     -41.766 -55.942  -2.489  1.00  7.29           C
ATOM  15951  C   GLU A  81     -40.764 -55.971  -3.652  1.00  7.29           C
ATOM  15952  O   GLU A  81     -40.754 -56.886  -4.473  1.00  7.29           O
ATOM  15953  CB  GLU A  81     -42.458 -57.302  -2.380  1.00  7.29           C
ATOM  15954  CG  GLU A  81     -43.328 -57.466  -1.132  1.00  7.29           C
ATOM  15955  CD  GLU A  81     -43.991 -58.824  -1.036  1.00  7.29           C
ATOM  15956  OE1 GLU A  81     -43.887 -59.588  -1.967  1.00  7.29           O
ATOM  15957  OE2 GLU A  81     -44.600 -59.094  -0.026  1.00  7.29           O
ATOM  15958  H   GLU A  81     -43.712 -55.109  -2.888  1.00  7.29           H
ATOM  15959  HA  GLU A  81     -41.206 -55.768  -1.569  1.00  7.29           H
ATOM  15960 1HB  GLU A  81     -43.090 -57.459  -3.253  1.00  7.29           H
ATOM  15961 2HB  GLU A  81     -41.706 -58.092  -2.373  1.00  7.29           H
ATOM  15962 1HG  GLU A  81     -42.707 -57.314  -0.250  1.00  7.29           H
ATOM  15963 2HG  GLU A  81     -44.096 -56.692  -1.137  1.00  7.29           H
ATOM  15964  N   ASN A  82     -39.910 -54.951  -3.674  1.00  6.49           N
ATOM  15965  CA  ASN A  82     -38.862 -54.730  -4.672  1.00  6.49           C
ATOM  15966  C   ASN A  82     -37.463 -55.130  -4.162  1.00  6.49           C
ATOM  15967  O   ASN A  82     -36.439 -54.792  -4.755  1.00  6.49           O
ATOM  15968  CB  ASN A  82     -38.838 -53.274  -5.101  1.00  6.49           C
ATOM  15969  CG  ASN A  82     -40.000 -52.808  -5.946  1.00  6.49           C
ATOM  15970  OD1 ASN A  82     -40.560 -53.569  -6.751  1.00  6.49           O
ATOM  15971  ND2 ASN A  82     -40.329 -51.538  -5.807  1.00  6.49           N
ATOM  15972  H   ASN A  82     -40.040 -54.258  -2.939  1.00  6.49           H
ATOM  15973  HA  ASN A  82     -39.079 -55.348  -5.544  1.00  6.49           H
ATOM  15974 1HB  ASN A  82     -38.804 -52.650  -4.208  1.00  6.49           H
ATOM  15975 2HB  ASN A  82     -37.955 -53.090  -5.632  1.00  6.49           H
ATOM  15976 1HD2 ASN A  82     -41.070 -51.106  -6.382  1.00  6.49           H
ATOM  15977 2HD2 ASN A  82     -39.827 -50.964  -5.161  1.00  6.49           H
ATOM  15978  N   SER A  83     -37.423 -55.865  -3.064  1.00  6.03           N
ATOM  15979  CA  SER A  83     -36.177 -56.261  -2.400  1.00  6.03           C
ATOM  15980  C   SER A  83     -35.410 -57.409  -3.057  1.00  6.03           C
ATOM  15981  O   SER A  83     -34.328 -57.762  -2.601  1.00  6.03           O
ATOM  15982  CB  SER A  83     -36.468 -56.614  -0.955  1.00  6.03           C
ATOM  15983  OG  SER A  83     -37.274 -57.753  -0.871  1.00  6.03           O
ATOM  15984  H   SER A  83     -38.302 -56.138  -2.650  1.00  6.03           H
ATOM  15985  HA  SER A  83     -35.511 -55.400  -2.402  1.00  6.03           H
ATOM  15986 1HB  SER A  83     -35.529 -56.792  -0.432  1.00  6.03           H
ATOM  15987 2HB  SER A  83     -36.960 -55.775  -0.466  1.00  6.03           H
ATOM  15988  HG  SER A  83     -36.838 -58.422  -1.407  1.00  6.03           H
ATOM  15989  N   GLN A  84     -35.969 -58.028  -4.089  1.00  5.86           N
ATOM  15990  CA  GLN A  84     -35.314 -59.174  -4.716  1.00  5.86           C
ATOM  15991  C   GLN A  84     -33.866 -58.845  -5.114  1.00  5.86           C
ATOM  15992  O   GLN A  84     -33.591 -57.927  -5.905  1.00  5.86           O
ATOM  15993  CB  GLN A  84     -36.099 -59.606  -5.963  1.00  5.86           C
ATOM  15994  CG  GLN A  84     -35.580 -60.869  -6.664  1.00  5.86           C
ATOM  15995  CD  GLN A  84     -35.833 -62.146  -5.843  1.00  5.86           C
ATOM  15996  OE1 GLN A  84     -36.976 -62.412  -5.449  1.00  5.86           O
ATOM  15997  NE2 GLN A  84     -34.790 -62.933  -5.593  1.00  5.86           N
ATOM  15998  H   GLN A  84     -36.855 -57.698  -4.441  1.00  5.86           H
ATOM  15999  HA  GLN A  84     -35.291 -59.998  -4.001  1.00  5.86           H
ATOM  16000 1HB  GLN A  84     -37.140 -59.782  -5.687  1.00  5.86           H
ATOM  16001 2HB  GLN A  84     -36.090 -58.796  -6.691  1.00  5.86           H
ATOM  16002 1HG  GLN A  84     -36.087 -60.973  -7.621  1.00  5.86           H
ATOM  16003 2HG  GLN A  84     -34.505 -60.771  -6.819  1.00  5.86           H
ATOM  16004 1HE2 GLN A  84     -34.909 -63.769  -5.060  1.00  5.86           H
ATOM  16005 2HE2 GLN A  84     -33.871 -62.688  -5.925  1.00  5.86           H
ATOM  16006  N   ASP A  85     -32.932 -59.666  -4.640  1.00  5.88           N
ATOM  16007  CA  ASP A  85     -31.506 -59.463  -4.889  1.00  5.88           C
ATOM  16008  C   ASP A  85     -31.062 -60.024  -6.237  1.00  5.88           C
ATOM  16009  O   ASP A  85     -30.300 -60.983  -6.300  1.00  5.88           O
ATOM  16010  CB  ASP A  85     -30.668 -60.088  -3.762  1.00  5.88           C
ATOM  16011  CG  ASP A  85     -30.930 -61.594  -3.564  1.00  5.88           C
ATOM  16012  OD1 ASP A  85     -32.062 -61.991  -3.722  1.00  5.88           O
ATOM  16013  OD2 ASP A  85     -30.013 -62.315  -3.252  1.00  5.88           O
ATOM  16014  H   ASP A  85     -33.215 -60.420  -4.030  1.00  5.88           H
ATOM  16015  HA  ASP A  85     -31.313 -58.389  -4.889  1.00  5.88           H
ATOM  16016 1HB  ASP A  85     -29.617 -59.941  -3.968  1.00  5.88           H
ATOM  16017 2HB  ASP A  85     -30.883 -59.575  -2.823  1.00  5.88           H
ATOM  16018  N   SER A  86     -31.581 -59.437  -7.311  1.00  6.01           N
ATOM  16019  CA  SER A  86     -31.309 -59.877  -8.682  1.00  6.01           C
ATOM  16020  C   SER A  86     -29.874 -59.595  -9.193  1.00  6.01           C
ATOM  16021  O   SER A  86     -29.213 -60.490  -9.726  1.00  6.01           O
ATOM  16022  CB  SER A  86     -32.316 -59.235  -9.614  1.00  6.01           C
ATOM  16023  OG  SER A  86     -32.110 -59.647 -10.936  1.00  6.01           O
ATOM  16024  H   SER A  86     -32.222 -58.664  -7.130  1.00  6.01           H
ATOM  16025  HA  SER A  86     -31.463 -60.955  -8.714  1.00  6.01           H
ATOM  16026 1HB  SER A  86     -33.322 -59.506  -9.299  1.00  6.01           H
ATOM  16027 2HB  SER A  86     -32.237 -58.155  -9.546  1.00  6.01           H
ATOM  16028  HG  SER A  86     -32.328 -60.584 -10.964  1.00  6.01           H
ATOM  16029  N   ALA A  87     -29.387 -58.355  -9.003  1.00  6.15           N
ATOM  16030  CA  ALA A  87     -28.085 -57.890  -9.539  1.00  6.15           C
ATOM  16031  C   ALA A  87     -26.856 -58.763  -9.190  1.00  6.15           C
ATOM  16032  O   ALA A  87     -26.004 -58.957 -10.066  1.00  6.15           O
ATOM  16033  CB  ALA A  87     -27.814 -56.450  -9.111  1.00  6.15           C
ATOM  16034  H   ALA A  87     -29.971 -57.694  -8.519  1.00  6.15           H
ATOM  16035  HA  ALA A  87     -28.167 -57.893 -10.616  1.00  6.15           H
ATOM  16036 1HB  ALA A  87     -26.894 -56.109  -9.579  1.00  6.15           H
ATOM  16037 2HB  ALA A  87     -28.635 -55.814  -9.443  1.00  6.15           H
ATOM  16038 3HB  ALA A  87     -27.707 -56.363  -8.047  1.00  6.15           H
ATOM  16039  N   PRO A  88     -26.722 -59.367  -7.991  1.00  6.28           N
ATOM  16040  CA  PRO A  88     -25.616 -60.227  -7.628  1.00  6.28           C
ATOM  16041  C   PRO A  88     -25.449 -61.389  -8.610  1.00  6.28           C
ATOM  16042  O   PRO A  88     -24.374 -61.985  -8.670  1.00  6.28           O
ATOM  16043  CB  PRO A  88     -26.019 -60.711  -6.245  1.00  6.28           C
ATOM  16044  CG  PRO A  88     -26.905 -59.621  -5.716  1.00  6.28           C
ATOM  16045  CD  PRO A  88     -27.650 -59.141  -6.884  1.00  6.28           C
ATOM  16046  HA  PRO A  88     -24.696 -59.627  -7.572  1.00  6.28           H
ATOM  16047 1HB  PRO A  88     -26.533 -61.683  -6.313  1.00  6.28           H
ATOM  16048 2HB  PRO A  88     -25.118 -60.864  -5.641  1.00  6.28           H
ATOM  16049 1HG  PRO A  88     -27.570 -60.031  -4.950  1.00  6.28           H
ATOM  16050 2HG  PRO A  88     -26.328 -58.834  -5.240  1.00  6.28           H
ATOM  16051 1HD  PRO A  88     -28.458 -59.787  -6.982  1.00  6.28           H
ATOM  16052 2HD  PRO A  88     -27.929 -58.108  -6.742  1.00  6.28           H
ATOM  16053  N   SER A  89     -26.502 -61.742  -9.370  1.00  6.37           N
ATOM  16054  CA  SER A  89     -26.364 -62.826 -10.331  1.00  6.37           C
ATOM  16055  C   SER A  89     -25.342 -62.407 -11.384  1.00  6.37           C
ATOM  16056  O   SER A  89     -24.518 -63.214 -11.830  1.00  6.37           O
ATOM  16057  CB  SER A  89     -27.690 -63.100 -11.012  1.00  6.37           C
ATOM  16058  OG  SER A  89     -28.640 -63.560 -10.100  1.00  6.37           O
ATOM  16059  H   SER A  89     -27.399 -61.255  -9.323  1.00  6.37           H
ATOM  16060  HA  SER A  89     -26.011 -63.722  -9.820  1.00  6.37           H
ATOM  16061 1HB  SER A  89     -28.050 -62.186 -11.489  1.00  6.37           H
ATOM  16062 2HB  SER A  89     -27.541 -63.842 -11.794  1.00  6.37           H
ATOM  16063  HG  SER A  89     -28.919 -62.766  -9.607  1.00  6.37           H
ATOM  16064  N   SER A  90     -25.407 -61.131 -11.787  1.00  6.40           N
ATOM  16065  CA  SER A  90     -24.496 -60.600 -12.784  1.00  6.40           C
ATOM  16066  C   SER A  90     -23.138 -60.479 -12.125  1.00  6.40           C
ATOM  16067  O   SER A  90     -22.111 -60.825 -12.718  1.00  6.40           O
ATOM  16068  CB  SER A  90     -24.974 -59.261 -13.310  1.00  6.40           C
ATOM  16069  OG  SER A  90     -26.183 -59.399 -14.024  1.00  6.40           O
ATOM  16070  H   SER A  90     -26.068 -60.494 -11.345  1.00  6.40           H
ATOM  16071  HA  SER A  90     -24.428 -61.302 -13.614  1.00  6.40           H
ATOM  16072 1HB  SER A  90     -25.110 -58.560 -12.484  1.00  6.40           H
ATOM  16073 2HB  SER A  90     -24.208 -58.847 -13.966  1.00  6.40           H
ATOM  16074  HG  SER A  90     -26.898 -59.240 -13.377  1.00  6.40           H
ATOM  16075  N   GLY A  91     -23.174 -60.059 -10.855  1.00  6.41           N
ATOM  16076  CA  GLY A  91     -21.980 -59.884 -10.046  1.00  6.41           C
ATOM  16077  C   GLY A  91     -21.137 -61.145 -10.125  1.00  6.41           C
ATOM  16078  O   GLY A  91     -19.968 -61.084 -10.487  1.00  6.41           O
ATOM  16079  H   GLY A  91     -24.082 -59.805 -10.464  1.00  6.41           H
ATOM  16080 1HA  GLY A  91     -21.412 -59.026 -10.409  1.00  6.41           H
ATOM  16081 2HA  GLY A  91     -22.264 -59.681  -9.014  1.00  6.41           H
ATOM  16082  N   GLU A  92     -21.722 -62.300  -9.825  1.00  6.44           N
ATOM  16083  CA  GLU A  92     -20.958 -63.543  -9.911  1.00  6.44           C
ATOM  16084  C   GLU A  92     -20.380 -63.747 -11.322  1.00  6.44           C
ATOM  16085  O   GLU A  92     -19.213 -64.108 -11.484  1.00  6.44           O
ATOM  16086  CB  GLU A  92     -21.821 -64.746  -9.520  1.00  6.44           C
ATOM  16087  CG  GLU A  92     -21.059 -66.081  -9.531  1.00  6.44           C
ATOM  16088  CD  GLU A  92     -21.871 -67.277  -9.052  1.00  6.44           C
ATOM  16089  OE1 GLU A  92     -23.017 -67.112  -8.709  1.00  6.44           O
ATOM  16090  OE2 GLU A  92     -21.329 -68.358  -9.033  1.00  6.44           O
ATOM  16091  H   GLU A  92     -22.697 -62.300  -9.519  1.00  6.44           H
ATOM  16092  HA  GLU A  92     -20.122 -63.481  -9.213  1.00  6.44           H
ATOM  16093 1HB  GLU A  92     -22.229 -64.590  -8.522  1.00  6.44           H
ATOM  16094 2HB  GLU A  92     -22.663 -64.823 -10.211  1.00  6.44           H
ATOM  16095 1HG  GLU A  92     -20.724 -66.273 -10.550  1.00  6.44           H
ATOM  16096 2HG  GLU A  92     -20.171 -65.975  -8.905  1.00  6.44           H
ATOM  16097  N   THR A  93     -21.156 -63.439 -12.362  1.00  6.48           N
ATOM  16098  CA  THR A  93     -20.655 -63.642 -13.718  1.00  6.48           C
ATOM  16099  C   THR A  93     -19.606 -62.599 -14.136  1.00  6.48           C
ATOM  16100  O   THR A  93     -18.929 -62.777 -15.154  1.00  6.48           O
ATOM  16101  CB  THR A  93     -21.798 -63.671 -14.751  1.00  6.48           C
ATOM  16102  OG1 THR A  93     -22.505 -62.436 -14.739  1.00  6.48           O
ATOM  16103  CG2 THR A  93     -22.757 -64.801 -14.426  1.00  6.48           C
ATOM  16104  H   THR A  93     -22.118 -63.121 -12.212  1.00  6.48           H
ATOM  16105  HA  THR A  93     -20.174 -64.618 -13.749  1.00  6.48           H
ATOM  16106  HB  THR A  93     -21.373 -63.819 -15.741  1.00  6.48           H
ATOM  16107  HG1 THR A  93     -21.957 -61.739 -14.301  1.00  6.48           H
ATOM  16108 1HG2 THR A  93     -23.560 -64.821 -15.160  1.00  6.48           H
ATOM  16109 2HG2 THR A  93     -22.221 -65.747 -14.442  1.00  6.48           H
ATOM  16110 3HG2 THR A  93     -23.177 -64.642 -13.435  1.00  6.48           H
ATOM  16111  N   ASP A  94     -19.441 -61.538 -13.342  1.00  6.48           N
ATOM  16112  CA  ASP A  94     -18.453 -60.508 -13.614  1.00  6.48           C
ATOM  16113  C   ASP A  94     -17.119 -60.788 -12.911  1.00  6.48           C
ATOM  16114  O   ASP A  94     -16.173 -60.003 -13.049  1.00  6.48           O
ATOM  16115  CB  ASP A  94     -18.954 -59.114 -13.197  1.00  6.48           C
ATOM  16116  CG  ASP A  94     -20.115 -58.562 -14.055  1.00  6.48           C
ATOM  16117  OD1 ASP A  94     -20.097 -58.750 -15.252  1.00  6.48           O
ATOM  16118  OD2 ASP A  94     -20.990 -57.932 -13.501  1.00  6.48           O
ATOM  16119  H   ASP A  94     -20.028 -61.428 -12.513  1.00  6.48           H
ATOM  16120  HA  ASP A  94     -18.270 -60.490 -14.686  1.00  6.48           H
ATOM  16121 1HB  ASP A  94     -19.286 -59.154 -12.157  1.00  6.48           H
ATOM  16122 2HB  ASP A  94     -18.126 -58.409 -13.235  1.00  6.48           H
ATOM  16123  N   GLU A  95     -16.982 -61.927 -12.205  1.00  6.37           N
ATOM  16124  CA  GLU A  95     -15.717 -62.187 -11.503  1.00  6.37           C
ATOM  16125  C   GLU A  95     -14.611 -62.684 -12.438  1.00  6.37           C
ATOM  16126  O   GLU A  95     -14.207 -63.847 -12.395  1.00  6.37           O
ATOM  16127  CB  GLU A  95     -15.888 -63.218 -10.373  1.00  6.37           C
ATOM  16128  CG  GLU A  95     -16.775 -62.800  -9.200  1.00  6.37           C
ATOM  16129  CD  GLU A  95     -16.820 -63.868  -8.100  1.00  6.37           C
ATOM  16130  OE1 GLU A  95     -16.712 -65.026  -8.419  1.00  6.37           O
ATOM  16131  OE2 GLU A  95     -16.947 -63.513  -6.944  1.00  6.37           O
ATOM  16132  H   GLU A  95     -17.759 -62.586 -12.109  1.00  6.37           H
ATOM  16133  HA  GLU A  95     -15.384 -61.251 -11.055  1.00  6.37           H
ATOM  16134 1HB  GLU A  95     -16.319 -64.131 -10.790  1.00  6.37           H
ATOM  16135 2HB  GLU A  95     -14.908 -63.477  -9.972  1.00  6.37           H
ATOM  16136 1HG  GLU A  95     -16.398 -61.868  -8.779  1.00  6.37           H
ATOM  16137 2HG  GLU A  95     -17.781 -62.618  -9.574  1.00  6.37           H
ATOM  16138  N   LYS A  96     -14.139 -61.769 -13.280  1.00  6.12           N
ATOM  16139  CA  LYS A  96     -13.098 -61.987 -14.286  1.00  6.12           C
ATOM  16140  C   LYS A  96     -12.088 -60.847 -14.207  1.00  6.12           C
ATOM  16141  O   LYS A  96     -11.511 -60.421 -15.212  1.00  6.12           O
ATOM  16142  CB  LYS A  96     -13.726 -62.043 -15.675  1.00  6.12           C
ATOM  16143  CG  LYS A  96     -14.711 -63.191 -15.858  1.00  6.12           C
ATOM  16144  CD  LYS A  96     -15.261 -63.242 -17.264  1.00  6.12           C
ATOM  16145  CE  LYS A  96     -16.259 -64.372 -17.409  1.00  6.12           C
ATOM  16146  NZ  LYS A  96     -16.860 -64.410 -18.765  1.00  6.12           N
ATOM  16147  H   LYS A  96     -14.584 -60.855 -13.220  1.00  6.12           H
ATOM  16148  HA  LYS A  96     -12.579 -62.923 -14.071  1.00  6.12           H
ATOM  16149 1HB  LYS A  96     -14.263 -61.115 -15.865  1.00  6.12           H
ATOM  16150 2HB  LYS A  96     -12.943 -62.137 -16.429  1.00  6.12           H
ATOM  16151 1HG  LYS A  96     -14.223 -64.136 -15.620  1.00  6.12           H
ATOM  16152 2HG  LYS A  96     -15.553 -63.057 -15.174  1.00  6.12           H
ATOM  16153 1HD  LYS A  96     -15.759 -62.298 -17.495  1.00  6.12           H
ATOM  16154 2HD  LYS A  96     -14.446 -63.388 -17.973  1.00  6.12           H
ATOM  16155 1HE  LYS A  96     -15.757 -65.317 -17.215  1.00  6.12           H
ATOM  16156 2HE  LYS A  96     -17.056 -64.237 -16.673  1.00  6.12           H
ATOM  16157 1HZ  LYS A  96     -17.520 -65.172 -18.815  1.00  6.12           H
ATOM  16158 2HZ  LYS A  96     -17.339 -63.537 -18.939  1.00  6.12           H
ATOM  16159 3HZ  LYS A  96     -16.135 -64.544 -19.454  1.00  6.12           H
ATOM  16160  N   THR A  97     -11.905 -60.342 -12.997  1.00  5.76           N
ATOM  16161  CA  THR A  97     -11.071 -59.179 -12.720  1.00  5.76           C
ATOM  16162  C   THR A  97      -9.602 -59.342 -13.091  1.00  5.76           C
ATOM  16163  O   THR A  97      -8.928 -58.354 -13.367  1.00  5.76           O
ATOM  16164  CB  THR A  97     -11.211 -58.794 -11.251  1.00  5.76           C
ATOM  16165  OG1 THR A  97     -10.714 -57.464 -11.049  1.00  5.76           O
ATOM  16166  CG2 THR A  97     -10.491 -59.717 -10.382  1.00  5.76           C
ATOM  16167  H   THR A  97     -12.390 -60.787 -12.229  1.00  5.76           H
ATOM  16168  HA  THR A  97     -11.460 -58.349 -13.312  1.00  5.76           H
ATOM  16169  HB  THR A  97     -12.237 -58.853 -10.989  1.00  5.76           H
ATOM  16170  HG1 THR A  97     -11.241 -56.842 -11.553  1.00  5.76           H
ATOM  16171 1HG2 THR A  97     -10.632 -59.422  -9.345  1.00  5.76           H
ATOM  16172 2HG2 THR A  97     -10.882 -60.723 -10.537  1.00  5.76           H
ATOM  16173 3HG2 THR A  97      -9.432 -59.689 -10.621  1.00  5.76           H
ATOM  16174  N   GLU A  98      -9.100 -60.577 -13.133  1.00  5.36           N
ATOM  16175  CA  GLU A  98      -7.711 -60.808 -13.512  1.00  5.36           C
ATOM  16176  C   GLU A  98      -7.384 -60.326 -14.945  1.00  5.36           C
ATOM  16177  O   GLU A  98      -6.213 -60.170 -15.294  1.00  5.36           O
ATOM  16178  CB  GLU A  98      -7.358 -62.286 -13.342  1.00  5.36           C
ATOM  16179  CG  GLU A  98      -7.998 -63.252 -14.290  1.00  5.36           C
ATOM  16180  CD  GLU A  98      -7.677 -64.696 -13.921  1.00  5.36           C
ATOM  16181  OE1 GLU A  98      -7.097 -64.941 -12.860  1.00  5.36           O
ATOM  16182  OE2 GLU A  98      -7.991 -65.561 -14.707  1.00  5.36           O
ATOM  16183  H   GLU A  98      -9.670 -61.377 -12.854  1.00  5.36           H
ATOM  16184  HA  GLU A  98      -7.079 -60.246 -12.821  1.00  5.36           H
ATOM  16185 1HB  GLU A  98      -6.276 -62.416 -13.380  1.00  5.36           H
ATOM  16186 2HB  GLU A  98      -7.680 -62.589 -12.386  1.00  5.36           H
ATOM  16187 1HG  GLU A  98      -9.080 -63.105 -14.267  1.00  5.36           H
ATOM  16188 2HG  GLU A  98      -7.647 -63.046 -15.299  1.00  5.36           H
ATOM  16189  N   GLU A  99      -8.393 -60.146 -15.810  1.00  4.99           N
ATOM  16190  CA  GLU A  99      -8.104 -59.695 -17.172  1.00  4.99           C
ATOM  16191  C   GLU A  99      -7.331 -58.370 -17.162  1.00  4.99           C
ATOM  16192  O   GLU A  99      -7.748 -57.404 -16.522  1.00  4.99           O
ATOM  16193  CB  GLU A  99      -9.405 -59.521 -17.966  1.00  4.99           C
ATOM  16194  CG  GLU A  99      -9.212 -59.102 -19.440  1.00  4.99           C
ATOM  16195  CD  GLU A  99     -10.519 -58.969 -20.221  1.00  4.99           C
ATOM  16196  OE1 GLU A  99     -11.555 -59.284 -19.678  1.00  4.99           O
ATOM  16197  OE2 GLU A  99     -10.479 -58.552 -21.351  1.00  4.99           O
ATOM  16198  H   GLU A  99      -9.361 -60.281 -15.512  1.00  4.99           H
ATOM  16199  HA  GLU A  99      -7.488 -60.447 -17.662  1.00  4.99           H
ATOM  16200 1HB  GLU A  99      -9.967 -60.455 -17.946  1.00  4.99           H
ATOM  16201 2HB  GLU A  99     -10.019 -58.765 -17.479  1.00  4.99           H
ATOM  16202 1HG  GLU A  99      -8.697 -58.140 -19.461  1.00  4.99           H
ATOM  16203 2HG  GLU A  99      -8.572 -59.833 -19.932  1.00  4.99           H
ATOM  16204  N   GLU A 100      -6.216 -58.316 -17.893  1.00  4.68           N
ATOM  16205  CA  GLU A 100      -5.407 -57.097 -17.939  1.00  4.68           C
ATOM  16206  C   GLU A 100      -6.180 -55.911 -18.496  1.00  4.68           C
ATOM  16207  O   GLU A 100      -6.711 -55.965 -19.611  1.00  4.68           O
ATOM  16208  CB  GLU A 100      -4.163 -57.332 -18.806  1.00  4.68           C
ATOM  16209  CG  GLU A 100      -3.186 -56.159 -18.885  1.00  4.68           C
ATOM  16210  CD  GLU A 100      -1.988 -56.462 -19.769  1.00  4.68           C
ATOM  16211  OE1 GLU A 100      -1.894 -57.568 -20.246  1.00  4.68           O
ATOM  16212  OE2 GLU A 100      -1.181 -55.585 -19.979  1.00  4.68           O
ATOM  16213  H   GLU A 100      -5.919 -59.134 -18.399  1.00  4.68           H
ATOM  16214  HA  GLU A 100      -5.096 -56.853 -16.924  1.00  4.68           H
ATOM  16215 1HB  GLU A 100      -3.614 -58.190 -18.418  1.00  4.68           H
ATOM  16216 2HB  GLU A 100      -4.472 -57.574 -19.821  1.00  4.68           H
ATOM  16217 1HG  GLU A 100      -3.706 -55.286 -19.283  1.00  4.68           H
ATOM  16218 2HG  GLU A 100      -2.843 -55.912 -17.879  1.00  4.68           H
ATOM  16219  N   LEU A 101      -6.176 -54.791 -17.786  1.00  4.41           N
ATOM  16220  CA  LEU A 101      -6.908 -53.658 -18.334  1.00  4.41           C
ATOM  16221  C   LEU A 101      -5.967 -52.777 -19.132  1.00  4.41           C
ATOM  16222  O   LEU A 101      -5.390 -51.818 -18.621  1.00  4.41           O
ATOM  16223  CB  LEU A 101      -7.690 -52.910 -17.258  1.00  4.41           C
ATOM  16224  CG  LEU A 101      -8.711 -53.808 -16.513  1.00  4.41           C
ATOM  16225  CD1 LEU A 101      -9.484 -52.995 -15.510  1.00  4.41           C
ATOM  16226  CD2 LEU A 101      -9.641 -54.470 -17.523  1.00  4.41           C
ATOM  16227  H   LEU A 101      -5.689 -54.749 -16.887  1.00  4.41           H
ATOM  16228  HA  LEU A 101      -7.655 -54.036 -19.032  1.00  4.41           H
ATOM  16229 1HB  LEU A 101      -6.998 -52.492 -16.544  1.00  4.41           H
ATOM  16230 2HB  LEU A 101      -8.235 -52.094 -17.733  1.00  4.41           H
ATOM  16231  HG  LEU A 101      -8.168 -54.589 -15.966  1.00  4.41           H
ATOM  16232 1HD1 LEU A 101     -10.182 -53.649 -14.985  1.00  4.41           H
ATOM  16233 2HD1 LEU A 101      -8.806 -52.548 -14.805  1.00  4.41           H
ATOM  16234 3HD1 LEU A 101     -10.038 -52.218 -16.015  1.00  4.41           H
ATOM  16235 1HD2 LEU A 101     -10.337 -55.114 -16.997  1.00  4.41           H
ATOM  16236 2HD2 LEU A 101     -10.188 -53.707 -18.070  1.00  4.41           H
ATOM  16237 3HD2 LEU A 101      -9.058 -55.071 -18.225  1.00  4.41           H
ATOM  16238  N   ASP A 102      -5.868 -53.137 -20.408  1.00  4.17           N
ATOM  16239  CA  ASP A 102      -4.964 -52.578 -21.424  1.00  4.17           C
ATOM  16240  C   ASP A 102      -5.161 -51.088 -21.742  1.00  4.17           C
ATOM  16241  O   ASP A 102      -4.222 -50.395 -22.147  1.00  4.17           O
ATOM  16242  CB  ASP A 102      -5.261 -53.328 -22.709  1.00  4.17           C
ATOM  16243  CG  ASP A 102      -6.756 -53.098 -23.068  1.00  4.17           C
ATOM  16244  OD1 ASP A 102      -7.548 -52.920 -22.144  1.00  4.17           O
ATOM  16245  OD2 ASP A 102      -7.090 -53.047 -24.226  1.00  4.17           O
ATOM  16246  H   ASP A 102      -6.420 -53.965 -20.644  1.00  4.17           H
ATOM  16247  HA  ASP A 102      -3.936 -52.742 -21.097  1.00  4.17           H
ATOM  16248 1HB  ASP A 102      -4.627 -52.959 -23.516  1.00  4.17           H
ATOM  16249 2HB  ASP A 102      -5.071 -54.396 -22.573  1.00  4.17           H
ATOM  16250  N   ASN A 103      -6.376 -50.614 -21.515  1.00  3.93           N
ATOM  16251  CA  ASN A 103      -6.766 -49.231 -21.770  1.00  3.93           C
ATOM  16252  C   ASN A 103      -7.358 -48.581 -20.512  1.00  3.93           C
ATOM  16253  O   ASN A 103      -7.147 -49.074 -19.409  1.00  3.93           O
ATOM  16254  CB  ASN A 103      -7.740 -49.215 -22.951  1.00  3.93           C
ATOM  16255  CG  ASN A 103      -7.040 -49.210 -24.301  1.00  3.93           C
ATOM  16256  OD1 ASN A 103      -6.487 -48.169 -24.677  1.00  3.93           O
ATOM  16257  ND2 ASN A 103      -7.029 -50.312 -25.020  1.00  3.93           N
ATOM  16258  H   ASN A 103      -7.064 -51.316 -21.236  1.00  3.93           H
ATOM  16259  HA  ASN A 103      -5.877 -48.662 -22.038  1.00  3.93           H
ATOM  16260 1HB  ASN A 103      -8.354 -50.117 -22.902  1.00  3.93           H
ATOM  16261 2HB  ASN A 103      -8.411 -48.373 -22.911  1.00  3.93           H
ATOM  16262 1HD2 ASN A 103      -6.565 -50.324 -25.901  1.00  3.93           H
ATOM  16263 2HD2 ASN A 103      -7.452 -51.177 -24.685  1.00  3.93           H
ATOM  16264  N   GLY A 104      -8.134 -47.500 -20.668  1.00  3.71           N
ATOM  16265  CA  GLY A 104      -8.636 -46.714 -19.525  1.00  3.71           C
ATOM  16266  C   GLY A 104      -9.759 -47.367 -18.731  1.00  3.71           C
ATOM  16267  O   GLY A 104     -10.870 -46.844 -18.649  1.00  3.71           O
ATOM  16268  H   GLY A 104      -8.316 -47.156 -21.596  1.00  3.71           H
ATOM  16269 1HA  GLY A 104      -7.807 -46.523 -18.861  1.00  3.71           H
ATOM  16270 2HA  GLY A 104      -8.965 -45.738 -19.879  1.00  3.71           H
ATOM  16271  N   GLY A 105      -9.460 -48.522 -18.158  1.00  3.52           N
ATOM  16272  CA  GLY A 105     -10.442 -49.300 -17.441  1.00  3.52           C
ATOM  16273  C   GLY A 105     -10.924 -48.680 -16.142  1.00  3.52           C
ATOM  16274  O   GLY A 105     -10.136 -48.249 -15.284  1.00  3.52           O
ATOM  16275  H   GLY A 105      -8.508 -48.856 -18.263  1.00  3.52           H
ATOM  16276 1HA  GLY A 105     -11.292 -49.445 -18.093  1.00  3.52           H
ATOM  16277 2HA  GLY A 105     -10.031 -50.286 -17.243  1.00  3.52           H
ATOM  16278  N   ILE A 106     -12.235 -48.710 -15.991  1.00  3.43           N
ATOM  16279  CA  ILE A 106     -12.882 -48.204 -14.798  1.00  3.43           C
ATOM  16280  C   ILE A 106     -13.533 -49.374 -14.068  1.00  3.43           C
ATOM  16281  O   ILE A 106     -14.228 -50.194 -14.688  1.00  3.43           O
ATOM  16282  CB  ILE A 106     -13.904 -47.125 -15.145  1.00  3.43           C
ATOM  16283  CG1 ILE A 106     -13.240 -46.014 -16.047  1.00  3.43           C
ATOM  16284  CG2 ILE A 106     -14.379 -46.516 -13.873  1.00  3.43           C
ATOM  16285  CD1 ILE A 106     -12.141 -45.233 -15.421  1.00  3.43           C
ATOM  16286  H   ILE A 106     -12.789 -49.088 -16.761  1.00  3.43           H
ATOM  16287  HA  ILE A 106     -12.135 -47.766 -14.139  1.00  3.43           H
ATOM  16288  HB  ILE A 106     -14.732 -47.549 -15.671  1.00  3.43           H
ATOM  16289 1HG1 ILE A 106     -12.808 -46.498 -16.914  1.00  3.43           H
ATOM  16290 2HG1 ILE A 106     -14.010 -45.318 -16.377  1.00  3.43           H
ATOM  16291 1HG2 ILE A 106     -15.105 -45.742 -14.095  1.00  3.43           H
ATOM  16292 2HG2 ILE A 106     -14.831 -47.271 -13.246  1.00  3.43           H
ATOM  16293 3HG2 ILE A 106     -13.539 -46.092 -13.352  1.00  3.43           H
ATOM  16294 1HD1 ILE A 106     -11.747 -44.515 -16.141  1.00  3.43           H
ATOM  16295 2HD1 ILE A 106     -12.543 -44.711 -14.588  1.00  3.43           H
ATOM  16296 3HD1 ILE A 106     -11.344 -45.895 -15.104  1.00  3.43           H
ATOM  16297  N   ILE A 107     -13.262 -49.465 -12.776  1.00  3.46           N
ATOM  16298  CA  ILE A 107     -13.770 -50.545 -11.945  1.00  3.46           C
ATOM  16299  C   ILE A 107     -14.770 -50.079 -10.887  1.00  3.46           C
ATOM  16300  O   ILE A 107     -14.481 -49.166 -10.113  1.00  3.46           O
ATOM  16301  CB  ILE A 107     -12.585 -51.268 -11.286  1.00  3.46           C
ATOM  16302  CG1 ILE A 107     -11.695 -51.916 -12.389  1.00  3.46           C
ATOM  16303  CG2 ILE A 107     -13.085 -52.299 -10.316  1.00  3.46           C
ATOM  16304  CD1 ILE A 107     -10.373 -52.406 -11.920  1.00  3.46           C
ATOM  16305  H   ILE A 107     -12.679 -48.743 -12.349  1.00  3.46           H
ATOM  16306  HA  ILE A 107     -14.276 -51.255 -12.589  1.00  3.46           H
ATOM  16307  HB  ILE A 107     -11.970 -50.539 -10.764  1.00  3.46           H
ATOM  16308 1HG1 ILE A 107     -12.219 -52.749 -12.778  1.00  3.46           H
ATOM  16309 2HG1 ILE A 107     -11.523 -51.206 -13.194  1.00  3.46           H
ATOM  16310 1HG2 ILE A 107     -12.233 -52.785  -9.863  1.00  3.46           H
ATOM  16311 2HG2 ILE A 107     -13.686 -51.822  -9.541  1.00  3.46           H
ATOM  16312 3HG2 ILE A 107     -13.694 -53.032 -10.849  1.00  3.46           H
ATOM  16313 1HD1 ILE A 107      -9.830 -52.861 -12.727  1.00  3.46           H
ATOM  16314 2HD1 ILE A 107      -9.823 -51.559 -11.562  1.00  3.46           H
ATOM  16315 3HD1 ILE A 107     -10.510 -53.139 -11.128  1.00  3.46           H
ATOM  16316  N   TYR A 108     -15.946 -50.720 -10.868  1.00  3.63           N
ATOM  16317  CA  TYR A 108     -17.003 -50.400  -9.904  1.00  3.63           C
ATOM  16318  C   TYR A 108     -17.282 -51.579  -8.961  1.00  3.63           C
ATOM  16319  O   TYR A 108     -17.808 -52.616  -9.373  1.00  3.63           O
ATOM  16320  CB  TYR A 108     -18.274 -50.011 -10.645  1.00  3.63           C
ATOM  16321  CG  TYR A 108     -18.134 -48.769 -11.483  1.00  3.63           C
ATOM  16322  CD1 TYR A 108     -17.659 -48.864 -12.782  1.00  3.63           C
ATOM  16323  CD2 TYR A 108     -18.467 -47.542 -10.954  1.00  3.63           C
ATOM  16324  CE1 TYR A 108     -17.513 -47.726 -13.535  1.00  3.63           C
ATOM  16325  CE2 TYR A 108     -18.310 -46.406 -11.705  1.00  3.63           C
ATOM  16326  CZ  TYR A 108     -17.831 -46.492 -12.986  1.00  3.63           C
ATOM  16327  OH  TYR A 108     -17.672 -45.349 -13.731  1.00  3.63           O
ATOM  16328  H   TYR A 108     -16.108 -51.452 -11.564  1.00  3.63           H
ATOM  16329  HA  TYR A 108     -16.680 -49.558  -9.297  1.00  3.63           H
ATOM  16330 1HB  TYR A 108     -18.560 -50.818 -11.296  1.00  3.63           H
ATOM  16331 2HB  TYR A 108     -19.074 -49.855  -9.927  1.00  3.63           H
ATOM  16332  HD1 TYR A 108     -17.398 -49.841 -13.203  1.00  3.63           H
ATOM  16333  HD2 TYR A 108     -18.845 -47.473  -9.936  1.00  3.63           H
ATOM  16334  HE1 TYR A 108     -17.138 -47.792 -14.552  1.00  3.63           H
ATOM  16335  HE2 TYR A 108     -18.564 -45.434 -11.281  1.00  3.63           H
ATOM  16336  HH  TYR A 108     -17.914 -44.587 -13.198  1.00  3.63           H
ATOM  16337  N   ALA A 109     -16.952 -51.427  -7.686  1.00  3.92           N
ATOM  16338  CA  ALA A 109     -17.127 -52.542  -6.756  1.00  3.92           C
ATOM  16339  C   ALA A 109     -18.542 -52.683  -6.195  1.00  3.92           C
ATOM  16340  O   ALA A 109     -19.027 -53.786  -5.994  1.00  3.92           O
ATOM  16341  CB  ALA A 109     -16.169 -52.390  -5.596  1.00  3.92           C
ATOM  16342  H   ALA A 109     -16.528 -50.552  -7.381  1.00  3.92           H
ATOM  16343  HA  ALA A 109     -16.895 -53.454  -7.290  1.00  3.92           H
ATOM  16344 1HB  ALA A 109     -16.268 -53.251  -4.937  1.00  3.92           H
ATOM  16345 2HB  ALA A 109     -15.161 -52.334  -5.972  1.00  3.92           H
ATOM  16346 3HB  ALA A 109     -16.391 -51.489  -5.040  1.00  3.92           H
ATOM  16347  N   ARG A 110     -19.172 -51.565  -5.844  1.00  4.24           N
ATOM  16348  CA  ARG A 110     -20.488 -51.508  -5.156  1.00  4.24           C
ATOM  16349  C   ARG A 110     -20.516 -52.123  -3.726  1.00  4.24           C
ATOM  16350  O   ARG A 110     -21.494 -51.952  -3.006  1.00  4.24           O
ATOM  16351  CB  ARG A 110     -21.589 -52.180  -5.973  1.00  4.24           C
ATOM  16352  CG  ARG A 110     -21.919 -51.514  -7.305  1.00  4.24           C
ATOM  16353  CD  ARG A 110     -23.066 -52.185  -7.999  1.00  4.24           C
ATOM  16354  NE  ARG A 110     -24.304 -52.021  -7.239  1.00  4.24           N
ATOM  16355  CZ  ARG A 110     -24.928 -52.968  -6.523  1.00  4.24           C
ATOM  16356  NH1 ARG A 110     -24.477 -54.188  -6.471  1.00  4.24           N
ATOM  16357  NH2 ARG A 110     -26.002 -52.625  -5.866  1.00  4.24           N
ATOM  16358  H   ARG A 110     -18.712 -50.700  -6.066  1.00  4.24           H
ATOM  16359  HA  ARG A 110     -20.762 -50.457  -5.063  1.00  4.24           H
ATOM  16360 1HB  ARG A 110     -21.359 -53.220  -6.163  1.00  4.24           H
ATOM  16361 2HB  ARG A 110     -22.508 -52.166  -5.385  1.00  4.24           H
ATOM  16362 1HG  ARG A 110     -22.203 -50.482  -7.115  1.00  4.24           H
ATOM  16363 2HG  ARG A 110     -21.049 -51.541  -7.966  1.00  4.24           H
ATOM  16364 1HD  ARG A 110     -23.210 -51.734  -8.983  1.00  4.24           H
ATOM  16365 2HD  ARG A 110     -22.870 -53.248  -8.114  1.00  4.24           H
ATOM  16366  HE  ARG A 110     -24.743 -51.092  -7.208  1.00  4.24           H
ATOM  16367 1HH1 ARG A 110     -23.646 -54.437  -6.978  1.00  4.24           H
ATOM  16368 2HH1 ARG A 110     -24.968 -54.883  -5.924  1.00  4.24           H
ATOM  16369 1HH2 ARG A 110     -26.311 -51.647  -5.945  1.00  4.24           H
ATOM  16370 2HH2 ARG A 110     -26.485 -53.302  -5.263  1.00  4.24           H
ATOM  16371  N   GLU A 111     -19.446 -52.814  -3.339  1.00  4.55           N
ATOM  16372  CA  GLU A 111     -19.234 -53.462  -2.051  1.00  4.55           C
ATOM  16373  C   GLU A 111     -17.759 -53.428  -1.686  1.00  4.55           C
ATOM  16374  O   GLU A 111     -16.920 -53.031  -2.492  1.00  4.55           O
ATOM  16375  CB  GLU A 111     -19.734 -54.911  -2.039  1.00  4.55           C
ATOM  16376  CG  GLU A 111     -21.215 -55.091  -1.733  1.00  4.55           C
ATOM  16377  CD  GLU A 111     -21.549 -54.780  -0.280  1.00  4.55           C
ATOM  16378  OE1 GLU A 111     -20.639 -54.768   0.525  1.00  4.55           O
ATOM  16379  OE2 GLU A 111     -22.704 -54.568   0.024  1.00  4.55           O
ATOM  16380  H   GLU A 111     -18.711 -52.926  -4.017  1.00  4.55           H
ATOM  16381  HA  GLU A 111     -19.778 -52.902  -1.290  1.00  4.55           H
ATOM  16382 1HB  GLU A 111     -19.546 -55.358  -3.021  1.00  4.55           H
ATOM  16383 2HB  GLU A 111     -19.170 -55.490  -1.309  1.00  4.55           H
ATOM  16384 1HG  GLU A 111     -21.815 -54.468  -2.389  1.00  4.55           H
ATOM  16385 2HG  GLU A 111     -21.465 -56.116  -1.931  1.00  4.55           H
ATOM  16386  N   LYS A 112     -17.442 -53.820  -0.459  1.00  4.82           N
ATOM  16387  CA  LYS A 112     -16.045 -53.832  -0.040  1.00  4.82           C
ATOM  16388  C   LYS A 112     -15.161 -54.598  -1.026  1.00  4.82           C
ATOM  16389  O   LYS A 112     -15.467 -55.731  -1.411  1.00  4.82           O
ATOM  16390  CB  LYS A 112     -15.885 -54.421   1.365  1.00  4.82           C
ATOM  16391  CG  LYS A 112     -14.438 -54.415   1.886  1.00  4.82           C
ATOM  16392  CD  LYS A 112     -14.340 -54.868   3.327  1.00  4.82           C
ATOM  16393  CE  LYS A 112     -12.908 -54.766   3.824  1.00  4.82           C
ATOM  16394  NZ  LYS A 112     -12.787 -55.162   5.256  1.00  4.82           N
ATOM  16395  H   LYS A 112     -18.176 -54.125   0.171  1.00  4.82           H
ATOM  16396  HA  LYS A 112     -15.709 -52.804  -0.017  1.00  4.82           H
ATOM  16397 1HB  LYS A 112     -16.496 -53.859   2.069  1.00  4.82           H
ATOM  16398 2HB  LYS A 112     -16.240 -55.451   1.369  1.00  4.82           H
ATOM  16399 1HG  LYS A 112     -13.832 -55.081   1.271  1.00  4.82           H
ATOM  16400 2HG  LYS A 112     -14.019 -53.423   1.809  1.00  4.82           H
ATOM  16401 1HD  LYS A 112     -14.970 -54.227   3.949  1.00  4.82           H
ATOM  16402 2HD  LYS A 112     -14.684 -55.896   3.419  1.00  4.82           H
ATOM  16403 1HE  LYS A 112     -12.271 -55.413   3.221  1.00  4.82           H
ATOM  16404 2HE  LYS A 112     -12.570 -53.739   3.712  1.00  4.82           H
ATOM  16405 1HZ  LYS A 112     -11.824 -55.069   5.545  1.00  4.82           H
ATOM  16406 2HZ  LYS A 112     -13.369 -54.553   5.825  1.00  4.82           H
ATOM  16407 3HZ  LYS A 112     -13.087 -56.118   5.372  1.00  4.82           H
ATOM  16408  N   LEU A 113     -14.064 -53.958  -1.418  1.00  5.12           N
ATOM  16409  CA  LEU A 113     -13.101 -54.501  -2.367  1.00  5.12           C
ATOM  16410  C   LEU A 113     -11.678 -54.485  -1.867  1.00  5.12           C
ATOM  16411  O   LEU A 113     -11.153 -53.420  -1.553  1.00  5.12           O
ATOM  16412  CB  LEU A 113     -13.129 -53.681  -3.661  1.00  5.12           C
ATOM  16413  CG  LEU A 113     -12.040 -54.017  -4.689  1.00  5.12           C
ATOM  16414  CD1 LEU A 113     -12.230 -55.428  -5.173  1.00  5.12           C
ATOM  16415  CD2 LEU A 113     -12.095 -53.009  -5.842  1.00  5.12           C
ATOM  16416  H   LEU A 113     -13.903 -53.034  -1.016  1.00  5.12           H
ATOM  16417  HA  LEU A 113     -13.380 -55.532  -2.584  1.00  5.12           H
ATOM  16418 1HB  LEU A 113     -14.087 -53.846  -4.135  1.00  5.12           H
ATOM  16419 2HB  LEU A 113     -13.048 -52.626  -3.407  1.00  5.12           H
ATOM  16420  HG  LEU A 113     -11.059 -53.956  -4.212  1.00  5.12           H
ATOM  16421 1HD1 LEU A 113     -11.444 -55.671  -5.884  1.00  5.12           H
ATOM  16422 2HD1 LEU A 113     -12.174 -56.115  -4.334  1.00  5.12           H
ATOM  16423 3HD1 LEU A 113     -13.203 -55.519  -5.645  1.00  5.12           H
ATOM  16424 1HD2 LEU A 113     -11.323 -53.245  -6.564  1.00  5.12           H
ATOM  16425 2HD2 LEU A 113     -13.059 -53.065  -6.320  1.00  5.12           H
ATOM  16426 3HD2 LEU A 113     -11.942 -52.009  -5.472  1.00  5.12           H
ATOM  16427  N   THR A 114     -11.031 -55.645  -1.840  1.00  5.54           N
ATOM  16428  CA  THR A 114      -9.642 -55.680  -1.418  1.00  5.54           C
ATOM  16429  C   THR A 114      -8.777 -56.310  -2.490  1.00  5.54           C
ATOM  16430  O   THR A 114      -9.033 -57.439  -2.916  1.00  5.54           O
ATOM  16431  CB  THR A 114      -9.466 -56.484  -0.120  1.00  5.54           C
ATOM  16432  OG1 THR A 114     -10.272 -55.910   0.914  1.00  5.54           O
ATOM  16433  CG2 THR A 114      -7.988 -56.452   0.312  1.00  5.54           C
ATOM  16434  H   THR A 114     -11.504 -56.498  -2.106  1.00  5.54           H
ATOM  16435  HA  THR A 114      -9.285 -54.664  -1.270  1.00  5.54           H
ATOM  16436  HB  THR A 114      -9.774 -57.517  -0.279  1.00  5.54           H
ATOM  16437  HG1 THR A 114     -10.132 -54.960   0.932  1.00  5.54           H
ATOM  16438 1HG2 THR A 114      -7.867 -57.018   1.234  1.00  5.54           H
ATOM  16439 2HG2 THR A 114      -7.367 -56.898  -0.464  1.00  5.54           H
ATOM  16440 3HG2 THR A 114      -7.671 -55.426   0.478  1.00  5.54           H
ATOM  16441  N   ILE A 115      -7.737 -55.592  -2.899  1.00  6.17           N
ATOM  16442  CA  ILE A 115      -6.798 -56.114  -3.877  1.00  6.17           C
ATOM  16443  C   ILE A 115      -5.436 -56.344  -3.207  1.00  6.17           C
ATOM  16444  O   ILE A 115      -4.805 -55.401  -2.719  1.00  6.17           O
ATOM  16445  CB  ILE A 115      -6.717 -55.188  -5.094  1.00  6.17           C
ATOM  16446  CG1 ILE A 115      -8.117 -55.063  -5.729  1.00  6.17           C
ATOM  16447  CG2 ILE A 115      -5.811 -55.801  -6.069  1.00  6.17           C
ATOM  16448  CD1 ILE A 115      -8.211 -54.056  -6.822  1.00  6.17           C
ATOM  16449  H   ILE A 115      -7.617 -54.646  -2.531  1.00  6.17           H
ATOM  16450  HA  ILE A 115      -7.162 -57.078  -4.230  1.00  6.17           H
ATOM  16451  HB  ILE A 115      -6.371 -54.196  -4.802  1.00  6.17           H
ATOM  16452 1HG1 ILE A 115      -8.404 -56.035  -6.128  1.00  6.17           H
ATOM  16453 2HG1 ILE A 115      -8.829 -54.780  -4.960  1.00  6.17           H
ATOM  16454 1HG2 ILE A 115      -5.761 -55.216  -6.949  1.00  6.17           H
ATOM  16455 2HG2 ILE A 115      -4.819 -55.926  -5.645  1.00  6.17           H
ATOM  16456 3HG2 ILE A 115      -6.214 -56.731  -6.311  1.00  6.17           H
ATOM  16457 1HD1 ILE A 115      -9.224 -54.049  -7.199  1.00  6.17           H
ATOM  16458 2HD1 ILE A 115      -7.956 -53.071  -6.433  1.00  6.17           H
ATOM  16459 3HD1 ILE A 115      -7.528 -54.323  -7.624  1.00  6.17           H
ATOM  16460  N   SER A 116      -4.992 -57.608  -3.194  1.00  7.06           N
ATOM  16461  CA  SER A 116      -3.815 -58.053  -2.428  1.00  7.06           C
ATOM  16462  C   SER A 116      -2.576 -58.525  -3.215  1.00  7.06           C
ATOM  16463  O   SER A 116      -2.071 -59.635  -2.992  1.00  7.06           O
ATOM  16464  CB  SER A 116      -4.238 -59.157  -1.484  1.00  7.06           C
ATOM  16465  OG  SER A 116      -4.785 -60.251  -2.181  1.00  7.06           O
ATOM  16466  H   SER A 116      -5.549 -58.303  -3.670  1.00  7.06           H
ATOM  16467  HA  SER A 116      -3.497 -57.210  -1.818  1.00  7.06           H
ATOM  16468 1HB  SER A 116      -3.378 -59.484  -0.902  1.00  7.06           H
ATOM  16469 2HB  SER A 116      -4.977 -58.765  -0.783  1.00  7.06           H
ATOM  16470  HG  SER A 116      -5.056 -60.883  -1.507  1.00  7.06           H
ATOM  16471  N   GLU A 117      -2.158 -57.724  -4.194  1.00  8.18           N
ATOM  16472  CA  GLU A 117      -0.925 -57.883  -5.003  1.00  8.18           C
ATOM  16473  C   GLU A 117      -0.801 -59.151  -5.833  1.00  8.18           C
ATOM  16474  O   GLU A 117      -0.759 -59.090  -7.057  1.00  8.18           O
ATOM  16475  CB  GLU A 117       0.336 -57.817  -4.125  1.00  8.18           C
ATOM  16476  CG  GLU A 117       1.678 -57.908  -4.934  1.00  8.18           C
ATOM  16477  CD  GLU A 117       2.963 -57.837  -4.090  1.00  8.18           C
ATOM  16478  OE1 GLU A 117       2.879 -57.754  -2.888  1.00  8.18           O
ATOM  16479  OE2 GLU A 117       4.027 -57.879  -4.674  1.00  8.18           O
ATOM  16480  H   GLU A 117      -2.689 -56.875  -4.322  1.00  8.18           H
ATOM  16481  HA  GLU A 117      -0.889 -57.039  -5.693  1.00  8.18           H
ATOM  16482 1HB  GLU A 117       0.336 -56.875  -3.593  1.00  8.18           H
ATOM  16483 2HB  GLU A 117       0.329 -58.612  -3.384  1.00  8.18           H
ATOM  16484 1HG  GLU A 117       1.690 -58.837  -5.499  1.00  8.18           H
ATOM  16485 2HG  GLU A 117       1.691 -57.086  -5.651  1.00  8.18           H
ATOM  16486  N   SER A 118      -0.719 -60.294  -5.150  1.00  9.36           N
ATOM  16487  CA  SER A 118      -0.601 -61.590  -5.798  1.00  9.36           C
ATOM  16488  C   SER A 118      -1.983 -62.108  -6.098  1.00  9.36           C
ATOM  16489  O   SER A 118      -2.211 -62.783  -7.113  1.00  9.36           O
ATOM  16490  CB  SER A 118       0.136 -62.575  -4.911  1.00  9.36           C
ATOM  16491  OG  SER A 118       1.470 -62.188  -4.712  1.00  9.36           O
ATOM  16492  H   SER A 118      -0.784 -60.235  -4.139  1.00  9.36           H
ATOM  16493  HA  SER A 118      -0.050 -61.473  -6.729  1.00  9.36           H
ATOM  16494 1HB  SER A 118      -0.372 -62.638  -3.950  1.00  9.36           H
ATOM  16495 2HB  SER A 118       0.103 -63.564  -5.363  1.00  9.36           H
ATOM  16496  HG  SER A 118       1.439 -61.334  -4.265  1.00  9.36           H
ATOM  16497  N   GLN A 119      -2.901 -61.806  -5.175  1.00 10.34           N
ATOM  16498  CA  GLN A 119      -4.288 -62.232  -5.282  1.00 10.34           C
ATOM  16499  C   GLN A 119      -4.410 -63.720  -5.617  1.00 10.34           C
ATOM  16500  O   GLN A 119      -5.001 -64.108  -6.626  1.00 10.34           O
ATOM  16501  CB  GLN A 119      -4.980 -61.389  -6.314  1.00 10.34           C
ATOM  16502  CG  GLN A 119      -4.964 -59.932  -6.013  1.00 10.34           C
ATOM  16503  CD  GLN A 119      -5.596 -59.132  -7.093  1.00 10.34           C
ATOM  16504  OE1 GLN A 119      -4.893 -58.466  -7.875  1.00 10.34           O
ATOM  16505  NE2 GLN A 119      -6.924 -59.149  -7.141  1.00 10.34           N
ATOM  16506  H   GLN A 119      -2.620 -61.222  -4.384  1.00 10.34           H
ATOM  16507  HA  GLN A 119      -4.770 -62.063  -4.319  1.00 10.34           H
ATOM  16508 1HB  GLN A 119      -4.537 -61.552  -7.278  1.00 10.34           H
ATOM  16509 2HB  GLN A 119      -6.018 -61.701  -6.364  1.00 10.34           H
ATOM  16510 1HG  GLN A 119      -5.516 -59.771  -5.095  1.00 10.34           H
ATOM  16511 2HG  GLN A 119      -3.932 -59.604  -5.896  1.00 10.34           H
ATOM  16512 1HE2 GLN A 119      -7.403 -58.618  -7.842  1.00 10.34           H
ATOM  16513 2HE2 GLN A 119      -7.438 -59.693  -6.479  1.00 10.34           H
ATOM  16514  N   ASP A 120      -3.830 -64.568  -4.779  1.00 10.88           N
ATOM  16515  CA  ASP A 120      -3.754 -65.997  -5.077  1.00 10.88           C
ATOM  16516  C   ASP A 120      -5.087 -66.732  -4.877  1.00 10.88           C
ATOM  16517  O   ASP A 120      -5.260 -67.482  -3.914  1.00 10.88           O
ATOM  16518  CB  ASP A 120      -2.667 -66.634  -4.194  1.00 10.88           C
ATOM  16519  CG  ASP A 120      -2.282 -68.097  -4.547  1.00 10.88           C
ATOM  16520  OD1 ASP A 120      -2.537 -68.531  -5.645  1.00 10.88           O
ATOM  16521  OD2 ASP A 120      -1.717 -68.752  -3.696  1.00 10.88           O
ATOM  16522  H   ASP A 120      -3.392 -64.205  -3.945  1.00 10.88           H
ATOM  16523  HA  ASP A 120      -3.462 -66.108  -6.122  1.00 10.88           H
ATOM  16524 1HB  ASP A 120      -1.763 -66.025  -4.251  1.00 10.88           H
ATOM  16525 2HB  ASP A 120      -2.998 -66.613  -3.155  1.00 10.88           H
ATOM  16526  N   SER A 121      -6.019 -66.511  -5.808  1.00 10.87           N
ATOM  16527  CA  SER A 121      -7.342 -67.135  -5.768  1.00 10.87           C
ATOM  16528  C   SER A 121      -7.872 -67.495  -7.180  1.00 10.87           C
ATOM  16529  O   SER A 121      -7.116 -67.530  -8.149  1.00 10.87           O
ATOM  16530  CB  SER A 121      -8.329 -66.284  -4.976  1.00 10.87           C
ATOM  16531  OG  SER A 121      -9.510 -67.003  -4.728  1.00 10.87           O
ATOM  16532  H   SER A 121      -5.783 -65.841  -6.538  1.00 10.87           H
ATOM  16533  HA  SER A 121      -7.243 -68.072  -5.222  1.00 10.87           H
ATOM  16534 1HB  SER A 121      -7.875 -65.990  -4.029  1.00 10.87           H
ATOM  16535 2HB  SER A 121      -8.557 -65.396  -5.505  1.00 10.87           H
ATOM  16536  HG  SER A 121      -9.269 -67.684  -4.087  1.00 10.87           H
ATOM  16537  N   LEU A 122      -9.163 -67.830  -7.252  1.00 10.37           N
ATOM  16538  CA  LEU A 122      -9.829 -68.386  -8.440  1.00 10.37           C
ATOM  16539  C   LEU A 122      -9.822 -67.611  -9.773  1.00 10.37           C
ATOM  16540  O   LEU A 122      -9.495 -68.199 -10.804  1.00 10.37           O
ATOM  16541  CB  LEU A 122     -11.295 -68.653  -8.077  1.00 10.37           C
ATOM  16542  CG  LEU A 122     -12.182 -69.172  -9.209  1.00 10.37           C
ATOM  16543  CD1 LEU A 122     -11.653 -70.510  -9.680  1.00 10.37           C
ATOM  16544  CD2 LEU A 122     -13.613 -69.291  -8.710  1.00 10.37           C
ATOM  16545  H   LEU A 122      -9.688 -67.714  -6.398  1.00 10.37           H
ATOM  16546  HA  LEU A 122      -9.357 -69.347  -8.634  1.00 10.37           H
ATOM  16547 1HB  LEU A 122     -11.325 -69.383  -7.270  1.00 10.37           H
ATOM  16548 2HB  LEU A 122     -11.735 -67.724  -7.714  1.00 10.37           H
ATOM  16549  HG  LEU A 122     -12.150 -68.481 -10.048  1.00 10.37           H
ATOM  16550 1HD1 LEU A 122     -12.275 -70.881 -10.492  1.00 10.37           H
ATOM  16551 2HD1 LEU A 122     -10.628 -70.388 -10.034  1.00 10.37           H
ATOM  16552 3HD1 LEU A 122     -11.671 -71.219  -8.854  1.00 10.37           H
ATOM  16553 1HD2 LEU A 122     -14.249 -69.658  -9.515  1.00 10.37           H
ATOM  16554 2HD2 LEU A 122     -13.650 -69.986  -7.872  1.00 10.37           H
ATOM  16555 3HD2 LEU A 122     -13.966 -68.311  -8.386  1.00 10.37           H
ATOM  16556  N   SER A 123     -10.216 -66.338  -9.788  1.00  9.52           N
ATOM  16557  CA  SER A 123     -10.308 -65.601 -11.062  1.00  9.52           C
ATOM  16558  C   SER A 123      -9.848 -64.156 -10.949  1.00  9.52           C
ATOM  16559  O   SER A 123     -10.229 -63.287 -11.753  1.00  9.52           O
ATOM  16560  CB  SER A 123     -11.720 -65.630 -11.580  1.00  9.52           C
ATOM  16561  OG  SER A 123     -12.591 -65.026 -10.676  1.00  9.52           O
ATOM  16562  H   SER A 123     -10.470 -65.884  -8.923  1.00  9.52           H
ATOM  16563  HA  SER A 123      -9.660 -66.094 -11.790  1.00  9.52           H
ATOM  16564 1HB  SER A 123     -11.758 -65.096 -12.530  1.00  9.52           H
ATOM  16565 2HB  SER A 123     -12.031 -66.656 -11.769  1.00  9.52           H
ATOM  16566  HG  SER A 123     -13.362 -64.739 -11.208  1.00  9.52           H
ATOM  16567  N   ASN A 124      -9.087 -63.902  -9.908  1.00  8.49           N
ATOM  16568  CA  ASN A 124      -8.590 -62.581  -9.616  1.00  8.49           C
ATOM  16569  C   ASN A 124      -7.086 -62.537  -9.504  1.00  8.49           C
ATOM  16570  O   ASN A 124      -6.578 -61.790  -8.688  1.00  8.49           O
ATOM  16571  CB  ASN A 124      -9.228 -62.060  -8.350  1.00  8.49           C
ATOM  16572  CG  ASN A 124      -8.881 -62.893  -7.214  1.00  8.49           C
ATOM  16573  OD1 ASN A 124      -8.451 -64.025  -7.429  1.00  8.49           O
ATOM  16574  ND2 ASN A 124      -9.054 -62.388  -6.012  1.00  8.49           N
ATOM  16575  H   ASN A 124      -8.815 -64.669  -9.308  1.00  8.49           H
ATOM  16576  HA  ASN A 124      -8.849 -61.931 -10.442  1.00  8.49           H
ATOM  16577 1HB  ASN A 124      -8.889 -61.042  -8.162  1.00  8.49           H
ATOM  16578 2HB  ASN A 124     -10.310 -62.043  -8.460  1.00  8.49           H
ATOM  16579 1HD2 ASN A 124      -8.829 -62.931  -5.203  1.00  8.49           H
ATOM  16580 2HD2 ASN A 124      -9.415 -61.464  -5.906  1.00  8.49           H
ATOM  16581  N   GLN A 125      -6.356 -63.332 -10.286  1.00  7.42           N
ATOM  16582  CA  GLN A 125      -4.909 -63.340 -10.132  1.00  7.42           C
ATOM  16583  C   GLN A 125      -4.380 -61.936 -10.327  1.00  7.42           C
ATOM  16584  O   GLN A 125      -4.975 -61.155 -11.074  1.00  7.42           O
ATOM  16585  CB  GLN A 125      -4.282 -64.327 -11.107  1.00  7.42           C
ATOM  16586  CG  GLN A 125      -4.597 -65.774 -10.756  1.00  7.42           C
ATOM  16587  CD  GLN A 125      -4.070 -66.754 -11.770  1.00  7.42           C
ATOM  16588  OE1 GLN A 125      -3.007 -67.368 -11.603  1.00  7.42           O
ATOM  16589  NE2 GLN A 125      -4.828 -66.908 -12.844  1.00  7.42           N
ATOM  16590  H   GLN A 125      -6.783 -63.921 -11.016  1.00  7.42           H
ATOM  16591  HA  GLN A 125      -4.666 -63.655  -9.114  1.00  7.42           H
ATOM  16592 1HB  GLN A 125      -4.658 -64.132 -12.116  1.00  7.42           H
ATOM  16593 2HB  GLN A 125      -3.203 -64.194 -11.120  1.00  7.42           H
ATOM  16594 1HG  GLN A 125      -4.158 -66.004  -9.784  1.00  7.42           H
ATOM  16595 2HG  GLN A 125      -5.687 -65.887 -10.706  1.00  7.42           H
ATOM  16596 1HE2 GLN A 125      -4.562 -67.535 -13.571  1.00  7.42           H
ATOM  16597 2HE2 GLN A 125      -5.703 -66.364 -12.919  1.00  7.42           H
ATOM  16598  N   SER A 126      -3.244 -61.633  -9.681  1.00  6.43           N
ATOM  16599  CA  SER A 126      -2.670 -60.288  -9.663  1.00  6.43           C
ATOM  16600  C   SER A 126      -3.104 -59.471 -10.867  1.00  6.43           C
ATOM  16601  O   SER A 126      -2.696 -59.738 -12.000  1.00  6.43           O
ATOM  16602  CB  SER A 126      -1.160 -60.414  -9.704  1.00  6.43           C
ATOM  16603  OG  SER A 126      -0.539 -59.166  -9.684  1.00  6.43           O
ATOM  16604  H   SER A 126      -2.814 -62.328  -9.069  1.00  6.43           H
ATOM  16605  HA  SER A 126      -2.976 -59.788  -8.747  1.00  6.43           H
ATOM  16606 1HB  SER A 126      -0.821 -61.009  -8.870  1.00  6.43           H
ATOM  16607 2HB  SER A 126      -0.878 -60.941 -10.612  1.00  6.43           H
ATOM  16608  HG  SER A 126      -0.594 -58.884  -8.747  1.00  6.43           H
ATOM  16609  N   ILE A 127      -3.876 -58.416 -10.591  1.00  5.61           N
ATOM  16610  CA  ILE A 127      -4.451 -57.581 -11.634  1.00  5.61           C
ATOM  16611  C   ILE A 127      -3.490 -56.529 -12.164  1.00  5.61           C
ATOM  16612  O   ILE A 127      -3.006 -55.671 -11.409  1.00  5.61           O
ATOM  16613  CB  ILE A 127      -5.678 -56.819 -11.088  1.00  5.61           C
ATOM  16614  CG1 ILE A 127      -6.760 -57.767 -10.627  1.00  5.61           C
ATOM  16615  CG2 ILE A 127      -6.239 -55.894 -12.182  1.00  5.61           C
ATOM  16616  CD1 ILE A 127      -7.827 -57.050  -9.811  1.00  5.61           C
ATOM  16617  H   ILE A 127      -4.149 -58.271  -9.619  1.00  5.61           H
ATOM  16618  HA  ILE A 127      -4.758 -58.227 -12.459  1.00  5.61           H
ATOM  16619  HB  ILE A 127      -5.381 -56.240 -10.227  1.00  5.61           H
ATOM  16620 1HG1 ILE A 127      -7.229 -58.219 -11.492  1.00  5.61           H
ATOM  16621 2HG1 ILE A 127      -6.316 -58.561 -10.028  1.00  5.61           H
ATOM  16622 1HG2 ILE A 127      -7.097 -55.347 -11.795  1.00  5.61           H
ATOM  16623 2HG2 ILE A 127      -5.478 -55.189 -12.495  1.00  5.61           H
ATOM  16624 3HG2 ILE A 127      -6.552 -56.494 -13.045  1.00  5.61           H
ATOM  16625 1HD1 ILE A 127      -8.582 -57.753  -9.499  1.00  5.61           H
ATOM  16626 2HD1 ILE A 127      -7.367 -56.602  -8.933  1.00  5.61           H
ATOM  16627 3HD1 ILE A 127      -8.287 -56.273 -10.420  1.00  5.61           H
ATOM  16628  N   GLU A 128      -3.273 -56.541 -13.475  1.00  4.95           N
ATOM  16629  CA  GLU A 128      -2.447 -55.509 -14.076  1.00  4.95           C
ATOM  16630  C   GLU A 128      -3.334 -54.550 -14.835  1.00  4.95           C
ATOM  16631  O   GLU A 128      -4.354 -54.941 -15.420  1.00  4.95           O
ATOM  16632  CB  GLU A 128      -1.334 -56.076 -14.948  1.00  4.95           C
ATOM  16633  CG  GLU A 128      -0.254 -56.805 -14.140  1.00  4.95           C
ATOM  16634  CD  GLU A 128       0.910 -57.280 -14.962  1.00  4.95           C
ATOM  16635  OE1 GLU A 128       1.977 -56.717 -14.795  1.00  4.95           O
ATOM  16636  OE2 GLU A 128       0.760 -58.199 -15.729  1.00  4.95           O
ATOM  16637  H   GLU A 128      -3.678 -57.274 -14.042  1.00  4.95           H
ATOM  16638  HA  GLU A 128      -1.961 -54.939 -13.284  1.00  4.95           H
ATOM  16639 1HB  GLU A 128      -1.754 -56.778 -15.668  1.00  4.95           H
ATOM  16640 2HB  GLU A 128      -0.867 -55.268 -15.507  1.00  4.95           H
ATOM  16641 1HG  GLU A 128       0.117 -56.122 -13.372  1.00  4.95           H
ATOM  16642 2HG  GLU A 128      -0.708 -57.657 -13.632  1.00  4.95           H
ATOM  16643  N   LEU A 129      -2.966 -53.298 -14.721  1.00  4.43           N
ATOM  16644  CA  LEU A 129      -3.639 -52.153 -15.267  1.00  4.43           C
ATOM  16645  C   LEU A 129      -2.676 -51.462 -16.219  1.00  4.43           C
ATOM  16646  O   LEU A 129      -1.534 -51.890 -16.356  1.00  4.43           O
ATOM  16647  CB  LEU A 129      -4.052 -51.276 -14.084  1.00  4.43           C
ATOM  16648  CG  LEU A 129      -4.955 -52.025 -13.016  1.00  4.43           C
ATOM  16649  CD1 LEU A 129      -5.150 -51.173 -11.844  1.00  4.43           C
ATOM  16650  CD2 LEU A 129      -6.282 -52.375 -13.614  1.00  4.43           C
ATOM  16651  H   LEU A 129      -2.096 -53.104 -14.229  1.00  4.43           H
ATOM  16652  HA  LEU A 129      -4.519 -52.474 -15.824  1.00  4.43           H
ATOM  16653 1HB  LEU A 129      -3.147 -50.925 -13.579  1.00  4.43           H
ATOM  16654 2HB  LEU A 129      -4.604 -50.411 -14.457  1.00  4.43           H
ATOM  16655  HG  LEU A 129      -4.451 -52.932 -12.685  1.00  4.43           H
ATOM  16656 1HD1 LEU A 129      -5.754 -51.692 -11.108  1.00  4.43           H
ATOM  16657 2HD1 LEU A 129      -4.181 -50.974 -11.440  1.00  4.43           H
ATOM  16658 3HD1 LEU A 129      -5.645 -50.243 -12.130  1.00  4.43           H
ATOM  16659 1HD2 LEU A 129      -6.894 -52.887 -12.873  1.00  4.43           H
ATOM  16660 2HD2 LEU A 129      -6.787 -51.459 -13.934  1.00  4.43           H
ATOM  16661 3HD2 LEU A 129      -6.129 -53.028 -14.468  1.00  4.43           H
ATOM  16662  N   HIS A 130      -3.114 -50.446 -16.926  1.00  4.02           N
ATOM  16663  CA  HIS A 130      -2.164 -49.740 -17.766  1.00  4.02           C
ATOM  16664  C   HIS A 130      -2.423 -48.243 -17.696  1.00  4.02           C
ATOM  16665  O   HIS A 130      -3.362 -47.749 -18.318  1.00  4.02           O
ATOM  16666  CB  HIS A 130      -2.322 -50.247 -19.205  1.00  4.02           C
ATOM  16667  CG  HIS A 130      -1.295 -49.797 -20.212  1.00  4.02           C
ATOM  16668  ND1 HIS A 130      -1.517 -49.902 -21.570  1.00  4.02           N
ATOM  16669  CD2 HIS A 130      -0.054 -49.270 -20.074  1.00  4.02           C
ATOM  16670  CE1 HIS A 130      -0.460 -49.460 -22.228  1.00  4.02           C
ATOM  16671  NE2 HIS A 130       0.451 -49.078 -21.349  1.00  4.02           N
ATOM  16672  H   HIS A 130      -4.077 -50.141 -16.868  1.00  4.02           H
ATOM  16673  HA  HIS A 130      -1.143 -49.921 -17.427  1.00  4.02           H
ATOM  16674 1HB  HIS A 130      -2.326 -51.339 -19.201  1.00  4.02           H
ATOM  16675 2HB  HIS A 130      -3.301 -49.935 -19.577  1.00  4.02           H
ATOM  16676  HD1 HIS A 130      -2.386 -50.243 -21.984  1.00  4.02           H
ATOM  16677  HD2 HIS A 130       0.549 -49.010 -19.201  1.00  4.02           H
ATOM  16678  HE1 HIS A 130      -0.446 -49.465 -23.317  1.00  4.02           H
ATOM  16679  N   ASP A 131      -1.587 -47.485 -16.969  1.00  3.70           N
ATOM  16680  CA  ASP A 131      -1.840 -46.050 -16.879  1.00  3.70           C
ATOM  16681  C   ASP A 131      -3.276 -45.706 -16.402  1.00  3.70           C
ATOM  16682  O   ASP A 131      -3.634 -45.960 -15.253  1.00  3.70           O
ATOM  16683  CB  ASP A 131      -1.528 -45.371 -18.220  1.00  3.70           C
ATOM  16684  CG  ASP A 131      -0.037 -45.482 -18.641  1.00  3.70           C
ATOM  16685  OD1 ASP A 131       0.856 -45.364 -17.806  1.00  3.70           O
ATOM  16686  OD2 ASP A 131       0.193 -45.661 -19.806  1.00  3.70           O
ATOM  16687  H   ASP A 131      -0.799 -47.870 -16.422  1.00  3.70           H
ATOM  16688  HA  ASP A 131      -1.144 -45.645 -16.160  1.00  3.70           H
ATOM  16689 1HB  ASP A 131      -2.133 -45.791 -19.023  1.00  3.70           H
ATOM  16690 2HB  ASP A 131      -1.772 -44.312 -18.147  1.00  3.70           H
ATOM  16691  N   ASN A 132      -4.085 -45.111 -17.281  1.00  3.45           N
ATOM  16692  CA  ASN A 132      -5.445 -44.656 -16.966  1.00  3.45           C
ATOM  16693  C   ASN A 132      -6.338 -45.706 -16.300  1.00  3.45           C
ATOM  16694  O   ASN A 132      -6.627 -46.749 -16.876  1.00  3.45           O
ATOM  16695  CB  ASN A 132      -6.076 -44.154 -18.261  1.00  3.45           C
ATOM  16696  CG  ASN A 132      -7.462 -43.530 -18.140  1.00  3.45           C
ATOM  16697  OD1 ASN A 132      -8.365 -44.043 -17.470  1.00  3.45           O
ATOM  16698  ND2 ASN A 132      -7.646 -42.424 -18.814  1.00  3.45           N
ATOM  16699  H   ASN A 132      -3.750 -44.969 -18.219  1.00  3.45           H
ATOM  16700  HA  ASN A 132      -5.377 -43.821 -16.278  1.00  3.45           H
ATOM  16701 1HB  ASN A 132      -5.414 -43.398 -18.682  1.00  3.45           H
ATOM  16702 2HB  ASN A 132      -6.112 -44.967 -18.978  1.00  3.45           H
ATOM  16703 1HD2 ASN A 132      -8.533 -41.962 -18.791  1.00  3.45           H
ATOM  16704 2HD2 ASN A 132      -6.897 -42.032 -19.351  1.00  3.45           H
ATOM  16705  N   SER A 133      -6.759 -45.423 -15.068  1.00  3.28           N
ATOM  16706  CA  SER A 133      -7.665 -46.304 -14.325  1.00  3.28           C
ATOM  16707  C   SER A 133      -8.267 -45.611 -13.105  1.00  3.28           C
ATOM  16708  O   SER A 133      -7.562 -44.853 -12.430  1.00  3.28           O
ATOM  16709  CB  SER A 133      -6.946 -47.571 -13.876  1.00  3.28           C
ATOM  16710  OG  SER A 133      -7.803 -48.402 -13.132  1.00  3.28           O
ATOM  16711  H   SER A 133      -6.447 -44.560 -14.658  1.00  3.28           H
ATOM  16712  HA  SER A 133      -8.477 -46.579 -14.993  1.00  3.28           H
ATOM  16713 1HB  SER A 133      -6.590 -48.116 -14.750  1.00  3.28           H
ATOM  16714 2HB  SER A 133      -6.073 -47.311 -13.277  1.00  3.28           H
ATOM  16715  HG  SER A 133      -8.645 -48.416 -13.623  1.00  3.28           H
ATOM  16716  N   ILE A 134      -9.556 -45.862 -12.847  1.00  3.19           N
ATOM  16717  CA  ILE A 134     -10.261 -45.351 -11.647  1.00  3.19           C
ATOM  16718  C   ILE A 134     -11.033 -46.457 -10.939  1.00  3.19           C
ATOM  16719  O   ILE A 134     -11.705 -47.261 -11.591  1.00  3.19           O
ATOM  16720  CB  ILE A 134     -11.290 -44.222 -11.947  1.00  3.19           C
ATOM  16721  CG1 ILE A 134     -10.688 -43.044 -12.613  1.00  3.19           C
ATOM  16722  CG2 ILE A 134     -11.861 -43.683 -10.628  1.00  3.19           C
ATOM  16723  CD1 ILE A 134      -9.810 -42.286 -11.706  1.00  3.19           C
ATOM  16724  H   ILE A 134     -10.027 -46.489 -13.504  1.00  3.19           H
ATOM  16725  HA  ILE A 134      -9.520 -44.963 -10.948  1.00  3.19           H
ATOM  16726  HB  ILE A 134     -12.087 -44.584 -12.527  1.00  3.19           H
ATOM  16727 1HG1 ILE A 134     -10.116 -43.370 -13.473  1.00  3.19           H
ATOM  16728 2HG1 ILE A 134     -11.483 -42.383 -12.959  1.00  3.19           H
ATOM  16729 1HG2 ILE A 134     -12.547 -42.887 -10.848  1.00  3.19           H
ATOM  16730 2HG2 ILE A 134     -12.385 -44.444 -10.079  1.00  3.19           H
ATOM  16731 3HG2 ILE A 134     -11.066 -43.292 -10.018  1.00  3.19           H
ATOM  16732 1HD1 ILE A 134      -9.413 -41.436 -12.228  1.00  3.19           H
ATOM  16733 2HD1 ILE A 134     -10.384 -41.936 -10.855  1.00  3.19           H
ATOM  16734 3HD1 ILE A 134      -9.008 -42.919 -11.362  1.00  3.19           H
ATOM  16735  N   PHE A 135     -10.967 -46.467  -9.614  1.00  3.19           N
ATOM  16736  CA  PHE A 135     -11.768 -47.374  -8.809  1.00  3.19           C
ATOM  16737  C   PHE A 135     -12.854 -46.631  -8.041  1.00  3.19           C
ATOM  16738  O   PHE A 135     -12.589 -45.653  -7.337  1.00  3.19           O
ATOM  16739  CB  PHE A 135     -10.908 -48.124  -7.818  1.00  3.19           C
ATOM  16740  CG  PHE A 135     -10.027 -49.165  -8.400  1.00  3.19           C
ATOM  16741  CD1 PHE A 135      -8.798 -48.857  -8.971  1.00  3.19           C
ATOM  16742  CD2 PHE A 135     -10.409 -50.484  -8.315  1.00  3.19           C
ATOM  16743  CE1 PHE A 135      -7.993 -49.862  -9.464  1.00  3.19           C
ATOM  16744  CE2 PHE A 135      -9.607 -51.478  -8.787  1.00  3.19           C
ATOM  16745  CZ  PHE A 135      -8.391 -51.171  -9.365  1.00  3.19           C
ATOM  16746  H   PHE A 135     -10.365 -45.802  -9.152  1.00  3.19           H
ATOM  16747  HA  PHE A 135     -12.252 -48.096  -9.468  1.00  3.19           H
ATOM  16748 1HB  PHE A 135     -10.301 -47.424  -7.292  1.00  3.19           H
ATOM  16749 2HB  PHE A 135     -11.557 -48.604  -7.086  1.00  3.19           H
ATOM  16750  HD1 PHE A 135      -8.471 -47.816  -9.033  1.00  3.19           H
ATOM  16751  HD2 PHE A 135     -11.368 -50.729  -7.856  1.00  3.19           H
ATOM  16752  HE1 PHE A 135      -7.038 -49.612  -9.922  1.00  3.19           H
ATOM  16753  HE2 PHE A 135      -9.932 -52.509  -8.711  1.00  3.19           H
ATOM  16754  HZ  PHE A 135      -7.758 -51.966  -9.747  1.00  3.19           H
ATOM  16755  N   PHE A 136     -14.066 -47.141  -8.166  1.00  3.23           N
ATOM  16756  CA  PHE A 136     -15.257 -46.629  -7.512  1.00  3.23           C
ATOM  16757  C   PHE A 136     -15.964 -47.753  -6.775  1.00  3.23           C
ATOM  16758  O   PHE A 136     -15.735 -48.933  -7.056  1.00  3.23           O
ATOM  16759  CB  PHE A 136     -16.269 -46.079  -8.507  1.00  3.23           C
ATOM  16760  CG  PHE A 136     -15.887 -44.927  -9.356  1.00  3.23           C
ATOM  16761  CD1 PHE A 136     -15.348 -45.119 -10.613  1.00  3.23           C
ATOM  16762  CD2 PHE A 136     -16.103 -43.632  -8.912  1.00  3.23           C
ATOM  16763  CE1 PHE A 136     -15.052 -44.031 -11.411  1.00  3.23           C
ATOM  16764  CE2 PHE A 136     -15.795 -42.551  -9.704  1.00  3.23           C
ATOM  16765  CZ  PHE A 136     -15.276 -42.752 -10.958  1.00  3.23           C
ATOM  16766  H   PHE A 136     -14.178 -47.935  -8.794  1.00  3.23           H
ATOM  16767  HA  PHE A 136     -14.971 -45.857  -6.795  1.00  3.23           H
ATOM  16768 1HB  PHE A 136     -16.518 -46.889  -9.169  1.00  3.23           H
ATOM  16769 2HB  PHE A 136     -17.181 -45.814  -7.978  1.00  3.23           H
ATOM  16770  HD1 PHE A 136     -15.176 -46.139 -10.972  1.00  3.23           H
ATOM  16771  HD2 PHE A 136     -16.529 -43.471  -7.918  1.00  3.23           H
ATOM  16772  HE1 PHE A 136     -14.637 -44.174 -12.399  1.00  3.23           H
ATOM  16773  HE2 PHE A 136     -15.968 -41.532  -9.337  1.00  3.23           H
ATOM  16774  HZ  PHE A 136     -15.034 -41.900 -11.588  1.00  3.23           H
ATOM  16775  N   GLY A 137     -16.810 -47.393  -5.831  1.00  3.26           N
ATOM  16776  CA  GLY A 137     -17.614 -48.393  -5.156  1.00  3.26           C
ATOM  16777  C   GLY A 137     -18.184 -47.868  -3.868  1.00  3.26           C
ATOM  16778  O   GLY A 137     -17.840 -46.785  -3.422  1.00  3.26           O
ATOM  16779  H   GLY A 137     -16.928 -46.415  -5.602  1.00  3.26           H
ATOM  16780 1HA  GLY A 137     -18.425 -48.704  -5.812  1.00  3.26           H
ATOM  16781 2HA  GLY A 137     -17.003 -49.267  -4.946  1.00  3.26           H
ATOM  16782  N   GLU A 138     -19.068 -48.633  -3.280  1.00  3.21           N
ATOM  16783  CA  GLU A 138     -19.667 -48.259  -2.021  1.00  3.21           C
ATOM  16784  C   GLU A 138     -18.898 -49.034  -0.983  1.00  3.21           C
ATOM  16785  O   GLU A 138     -18.102 -49.901  -1.334  1.00  3.21           O
ATOM  16786  CB  GLU A 138     -21.163 -48.563  -2.000  1.00  3.21           C
ATOM  16787  CG  GLU A 138     -21.967 -47.798  -3.061  1.00  3.21           C
ATOM  16788  CD  GLU A 138     -23.468 -48.038  -2.998  1.00  3.21           C
ATOM  16789  OE1 GLU A 138     -23.907 -48.758  -2.135  1.00  3.21           O
ATOM  16790  OE2 GLU A 138     -24.167 -47.491  -3.822  1.00  3.21           O
ATOM  16791  H   GLU A 138     -19.320 -49.515  -3.695  1.00  3.21           H
ATOM  16792  HA  GLU A 138     -19.522 -47.191  -1.844  1.00  3.21           H
ATOM  16793 1HB  GLU A 138     -21.323 -49.620  -2.152  1.00  3.21           H
ATOM  16794 2HB  GLU A 138     -21.573 -48.310  -1.023  1.00  3.21           H
ATOM  16795 1HG  GLU A 138     -21.776 -46.731  -2.937  1.00  3.21           H
ATOM  16796 2HG  GLU A 138     -21.602 -48.089  -4.046  1.00  3.21           H
ATOM  16797  N   GLY A 139     -19.051 -48.712   0.277  1.00  3.07           N
ATOM  16798  CA  GLY A 139     -18.277 -49.467   1.240  1.00  3.07           C
ATOM  16799  C   GLY A 139     -16.805 -49.069   1.156  1.00  3.07           C
ATOM  16800  O   GLY A 139     -16.481 -47.928   0.794  1.00  3.07           O
ATOM  16801  H   GLY A 139     -19.707 -47.997   0.559  1.00  3.07           H
ATOM  16802 1HA  GLY A 139     -18.658 -49.288   2.245  1.00  3.07           H
ATOM  16803 2HA  GLY A 139     -18.383 -50.535   1.035  1.00  3.07           H
ATOM  16804  N   GLU A 140     -15.935 -49.990   1.568  1.00  2.91           N
ATOM  16805  CA  GLU A 140     -14.490 -49.782   1.667  1.00  2.91           C
ATOM  16806  C   GLU A 140     -13.679 -50.370   0.495  1.00  2.91           C
ATOM  16807  O   GLU A 140     -13.771 -51.566   0.220  1.00  2.91           O
ATOM  16808  CB  GLU A 140     -14.033 -50.403   2.992  1.00  2.91           C
ATOM  16809  CG  GLU A 140     -12.569 -50.287   3.331  1.00  2.91           C
ATOM  16810  CD  GLU A 140     -12.244 -50.964   4.654  1.00  2.91           C
ATOM  16811  OE1 GLU A 140     -13.112 -51.621   5.188  1.00  2.91           O
ATOM  16812  OE2 GLU A 140     -11.148 -50.816   5.136  1.00  2.91           O
ATOM  16813  H   GLU A 140     -16.302 -50.892   1.830  1.00  2.91           H
ATOM  16814  HA  GLU A 140     -14.308 -48.711   1.697  1.00  2.91           H
ATOM  16815 1HB  GLU A 140     -14.582 -49.932   3.806  1.00  2.91           H
ATOM  16816 2HB  GLU A 140     -14.293 -51.455   3.005  1.00  2.91           H
ATOM  16817 1HG  GLU A 140     -12.006 -50.760   2.545  1.00  2.91           H
ATOM  16818 2HG  GLU A 140     -12.276 -49.242   3.366  1.00  2.91           H
ATOM  16819  N   VAL A 141     -12.839 -49.548  -0.133  1.00  2.77           N
ATOM  16820  CA  VAL A 141     -11.963 -49.995  -1.223  1.00  2.77           C
ATOM  16821  C   VAL A 141     -10.491 -49.953  -0.772  1.00  2.77           C
ATOM  16822  O   VAL A 141     -10.016 -48.892  -0.358  1.00  2.77           O
ATOM  16823  CB  VAL A 141     -12.142 -49.099  -2.466  1.00  2.77           C
ATOM  16824  CG1 VAL A 141     -11.215 -49.578  -3.541  1.00  2.77           C
ATOM  16825  CG2 VAL A 141     -13.619 -49.125  -2.948  1.00  2.77           C
ATOM  16826  H   VAL A 141     -12.832 -48.567   0.146  1.00  2.77           H
ATOM  16827  HA  VAL A 141     -12.219 -51.021  -1.487  1.00  2.77           H
ATOM  16828  HB  VAL A 141     -11.861 -48.073  -2.213  1.00  2.77           H
ATOM  16829 1HG1 VAL A 141     -11.310 -48.946  -4.424  1.00  2.77           H
ATOM  16830 2HG1 VAL A 141     -10.205 -49.542  -3.165  1.00  2.77           H
ATOM  16831 3HG1 VAL A 141     -11.463 -50.597  -3.793  1.00  2.77           H
ATOM  16832 1HG2 VAL A 141     -13.731 -48.485  -3.825  1.00  2.77           H
ATOM  16833 2HG2 VAL A 141     -13.902 -50.147  -3.207  1.00  2.77           H
ATOM  16834 3HG2 VAL A 141     -14.275 -48.761  -2.152  1.00  2.77           H
ATOM  16835  N   ILE A 142      -9.798 -51.104  -0.836  1.00  2.74           N
ATOM  16836  CA  ILE A 142      -8.418 -51.264  -0.346  1.00  2.74           C
ATOM  16837  C   ILE A 142      -7.390 -51.710  -1.404  1.00  2.74           C
ATOM  16838  O   ILE A 142      -7.593 -52.715  -2.097  1.00  2.74           O
ATOM  16839  CB  ILE A 142      -8.370 -52.331   0.769  1.00  2.74           C
ATOM  16840  CG1 ILE A 142      -9.276 -51.957   1.919  1.00  2.74           C
ATOM  16841  CG2 ILE A 142      -6.925 -52.520   1.250  1.00  2.74           C
ATOM  16842  CD1 ILE A 142      -9.418 -53.040   2.947  1.00  2.74           C
ATOM  16843  H   ILE A 142     -10.275 -51.920  -1.202  1.00  2.74           H
ATOM  16844  HA  ILE A 142      -8.097 -50.314   0.063  1.00  2.74           H
ATOM  16845  HB  ILE A 142      -8.734 -53.259   0.387  1.00  2.74           H
ATOM  16846 1HG1 ILE A 142      -8.915 -51.092   2.402  1.00  2.74           H
ATOM  16847 2HG1 ILE A 142     -10.260 -51.746   1.525  1.00  2.74           H
ATOM  16848 1HG2 ILE A 142      -6.886 -53.281   2.028  1.00  2.74           H
ATOM  16849 2HG2 ILE A 142      -6.295 -52.840   0.426  1.00  2.74           H
ATOM  16850 3HG2 ILE A 142      -6.538 -51.583   1.644  1.00  2.74           H
ATOM  16851 1HD1 ILE A 142     -10.090 -52.703   3.732  1.00  2.74           H
ATOM  16852 2HD1 ILE A 142      -9.822 -53.927   2.491  1.00  2.74           H
ATOM  16853 3HD1 ILE A 142      -8.440 -53.262   3.376  1.00  2.74           H
ATOM  16854  N   PHE A 143      -6.263 -50.991  -1.484  1.00  2.86           N
ATOM  16855  CA  PHE A 143      -5.191 -51.358  -2.416  1.00  2.86           C
ATOM  16856  C   PHE A 143      -3.882 -51.649  -1.694  1.00  2.86           C
ATOM  16857  O   PHE A 143      -3.229 -50.716  -1.220  1.00  2.86           O
ATOM  16858  CB  PHE A 143      -4.907 -50.205  -3.348  1.00  2.86           C
ATOM  16859  CG  PHE A 143      -6.072 -49.788  -4.058  1.00  2.86           C
ATOM  16860  CD1 PHE A 143      -6.838 -48.763  -3.554  1.00  2.86           C
ATOM  16861  CD2 PHE A 143      -6.463 -50.420  -5.193  1.00  2.86           C
ATOM  16862  CE1 PHE A 143      -7.945 -48.368  -4.191  1.00  2.86           C
ATOM  16863  CE2 PHE A 143      -7.585 -50.029  -5.820  1.00  2.86           C
ATOM  16864  CZ  PHE A 143      -8.321 -48.999  -5.322  1.00  2.86           C
ATOM  16865  H   PHE A 143      -6.173 -50.165  -0.895  1.00  2.86           H
ATOM  16866  HA  PHE A 143      -5.487 -52.246  -2.974  1.00  2.86           H
ATOM  16867 1HB  PHE A 143      -4.529 -49.357  -2.781  1.00  2.86           H
ATOM  16868 2HB  PHE A 143      -4.145 -50.490  -4.068  1.00  2.86           H
ATOM  16869  HD1 PHE A 143      -6.540 -48.277  -2.630  1.00  2.86           H
ATOM  16870  HD2 PHE A 143      -5.871 -51.245  -5.578  1.00  2.86           H
ATOM  16871  HE1 PHE A 143      -8.543 -47.566  -3.799  1.00  2.86           H
ATOM  16872  HE2 PHE A 143      -7.897 -50.533  -6.708  1.00  2.86           H
ATOM  16873  HZ  PHE A 143      -9.209 -48.689  -5.814  1.00  2.86           H
ATOM  16874  N   ASP A 144      -3.473 -52.923  -1.653  1.00  3.16           N
ATOM  16875  CA  ASP A 144      -2.251 -53.299  -0.938  1.00  3.16           C
ATOM  16876  C   ASP A 144      -1.076 -53.695  -1.862  1.00  3.16           C
ATOM  16877  O   ASP A 144      -1.202 -54.645  -2.635  1.00  3.16           O
ATOM  16878  CB  ASP A 144      -2.525 -54.501  -0.026  1.00  3.16           C
ATOM  16879  CG  ASP A 144      -3.547 -54.272   1.094  1.00  3.16           C
ATOM  16880  OD1 ASP A 144      -3.876 -53.155   1.374  1.00  3.16           O
ATOM  16881  OD2 ASP A 144      -3.997 -55.248   1.648  1.00  3.16           O
ATOM  16882  H   ASP A 144      -4.036 -53.663  -2.080  1.00  3.16           H
ATOM  16883  HA  ASP A 144      -1.931 -52.453  -0.329  1.00  3.16           H
ATOM  16884 1HB  ASP A 144      -2.868 -55.326  -0.634  1.00  3.16           H
ATOM  16885 2HB  ASP A 144      -1.581 -54.810   0.431  1.00  3.16           H
ATOM  16886  N   HIS A 145       0.056 -52.986  -1.771  1.00  3.63           N
ATOM  16887  CA  HIS A 145       1.281 -53.332  -2.531  1.00  3.63           C
ATOM  16888  C   HIS A 145       1.106 -53.543  -4.048  1.00  3.63           C
ATOM  16889  O   HIS A 145       1.596 -54.525  -4.611  1.00  3.63           O
ATOM  16890  CB  HIS A 145       1.897 -54.628  -1.966  1.00  3.63           C
ATOM  16891  CG  HIS A 145       2.316 -54.591  -0.523  1.00  3.63           C
ATOM  16892  ND1 HIS A 145       1.489 -54.988   0.522  1.00  3.63           N
ATOM  16893  CD2 HIS A 145       3.481 -54.239   0.039  1.00  3.63           C
ATOM  16894  CE1 HIS A 145       2.138 -54.854   1.663  1.00  3.63           C
ATOM  16895  NE2 HIS A 145       3.350 -54.410   1.402  1.00  3.63           N
ATOM  16896  H   HIS A 145       0.076 -52.166  -1.158  1.00  3.63           H
ATOM  16897  HA  HIS A 145       2.006 -52.531  -2.406  1.00  3.63           H
ATOM  16898 1HB  HIS A 145       1.191 -55.443  -2.075  1.00  3.63           H
ATOM  16899 2HB  HIS A 145       2.771 -54.893  -2.561  1.00  3.63           H
ATOM  16900  HD2 HIS A 145       4.358 -53.886  -0.495  1.00  3.63           H
ATOM  16901  HE1 HIS A 145       1.741 -55.082   2.653  1.00  3.63           H
ATOM  16902  HE2 HIS A 145       4.066 -54.221   2.090  1.00  3.63           H
ATOM  16903  N   ARG A 146       0.469 -52.618  -4.743  1.00  4.18           N
ATOM  16904  CA  ARG A 146       0.191 -52.859  -6.162  1.00  4.18           C
ATOM  16905  C   ARG A 146       1.343 -52.590  -7.139  1.00  4.18           C
ATOM  16906  O   ARG A 146       1.245 -51.666  -7.934  1.00  4.18           O
ATOM  16907  CB  ARG A 146      -0.984 -52.008  -6.590  1.00  4.18           C
ATOM  16908  CG  ARG A 146      -2.295 -52.326  -5.882  1.00  4.18           C
ATOM  16909  CD  ARG A 146      -2.807 -53.711  -6.168  1.00  4.18           C
ATOM  16910  NE  ARG A 146      -2.997 -53.986  -7.618  1.00  4.18           N
ATOM  16911  CZ  ARG A 146      -4.059 -53.581  -8.346  1.00  4.18           C
ATOM  16912  NH1 ARG A 146      -4.992 -52.862  -7.784  1.00  4.18           N
ATOM  16913  NH2 ARG A 146      -4.170 -53.878  -9.613  1.00  4.18           N
ATOM  16914  H   ARG A 146       0.148 -51.766  -4.280  1.00  4.18           H
ATOM  16915  HA  ARG A 146      -0.094 -53.908  -6.261  1.00  4.18           H
ATOM  16916 1HB  ARG A 146      -0.756 -50.953  -6.405  1.00  4.18           H
ATOM  16917 2HB  ARG A 146      -1.142 -52.119  -7.659  1.00  4.18           H
ATOM  16918 1HG  ARG A 146      -2.132 -52.254  -4.800  1.00  4.18           H
ATOM  16919 2HG  ARG A 146      -3.057 -51.607  -6.171  1.00  4.18           H
ATOM  16920 1HD  ARG A 146      -2.107 -54.447  -5.766  1.00  4.18           H
ATOM  16921 2HD  ARG A 146      -3.764 -53.819  -5.671  1.00  4.18           H
ATOM  16922  HE  ARG A 146      -2.290 -54.544  -8.089  1.00  4.18           H
ATOM  16923 1HH1 ARG A 146      -4.913 -52.616  -6.815  1.00  4.18           H
ATOM  16924 2HH1 ARG A 146      -5.775 -52.536  -8.331  1.00  4.18           H
ATOM  16925 1HH2 ARG A 146      -3.469 -54.462 -10.089  1.00  4.18           H
ATOM  16926 2HH2 ARG A 146      -4.962 -53.529 -10.126  1.00  4.18           H
ATOM  16927  N   VAL A 147       2.374 -53.450  -7.140  1.00  4.65           N
ATOM  16928  CA  VAL A 147       3.605 -53.242  -7.952  1.00  4.65           C
ATOM  16929  C   VAL A 147       3.287 -52.767  -9.358  1.00  4.65           C
ATOM  16930  O   VAL A 147       2.421 -53.346 -10.014  1.00  4.65           O
ATOM  16931  CB  VAL A 147       4.420 -54.528  -8.040  1.00  4.65           C
ATOM  16932  CG1 VAL A 147       5.563 -54.346  -9.029  1.00  4.65           C
ATOM  16933  CG2 VAL A 147       4.962 -54.867  -6.661  1.00  4.65           C
ATOM  16934  H   VAL A 147       2.321 -54.202  -6.451  1.00  4.65           H
ATOM  16935  HA  VAL A 147       4.222 -52.501  -7.464  1.00  4.65           H
ATOM  16936  HB  VAL A 147       3.784 -55.334  -8.393  1.00  4.65           H
ATOM  16937 1HG1 VAL A 147       6.122 -55.262  -9.095  1.00  4.65           H
ATOM  16938 2HG1 VAL A 147       5.176 -54.093 -10.008  1.00  4.65           H
ATOM  16939 3HG1 VAL A 147       6.197 -53.550  -8.693  1.00  4.65           H
ATOM  16940 1HG2 VAL A 147       5.538 -55.788  -6.706  1.00  4.65           H
ATOM  16941 2HG2 VAL A 147       5.607 -54.052  -6.315  1.00  4.65           H
ATOM  16942 3HG2 VAL A 147       4.129 -54.998  -5.962  1.00  4.65           H
ATOM  16943  N   ALA A 148       3.982 -51.696  -9.801  1.00  4.88           N
ATOM  16944  CA  ALA A 148       3.659 -51.036 -11.068  1.00  4.88           C
ATOM  16945  C   ALA A 148       4.799 -50.312 -11.793  1.00  4.88           C
ATOM  16946  O   ALA A 148       5.927 -50.301 -11.305  1.00  4.88           O
ATOM  16947  CB  ALA A 148       2.641 -50.059 -10.778  1.00  4.88           C
ATOM  16948  H   ALA A 148       4.708 -51.311  -9.213  1.00  4.88           H
ATOM  16949  HA  ALA A 148       3.258 -51.786 -11.717  1.00  4.88           H
ATOM  16950 1HB  ALA A 148       2.310 -49.605 -11.678  1.00  4.88           H
ATOM  16951 2HB  ALA A 148       1.834 -50.549 -10.277  1.00  4.88           H
ATOM  16952 3HB  ALA A 148       3.110 -49.363 -10.153  1.00  4.88           H
ATOM  16953  N   LEU A 149       4.502 -49.708 -12.978  1.00  4.80           N
ATOM  16954  CA  LEU A 149       5.558 -49.062 -13.763  1.00  4.80           C
ATOM  16955  C   LEU A 149       5.405 -47.568 -14.260  1.00  4.80           C
ATOM  16956  O   LEU A 149       6.372 -46.832 -14.148  1.00  4.80           O
ATOM  16957  CB  LEU A 149       5.821 -49.939 -14.973  1.00  4.80           C
ATOM  16958  CG  LEU A 149       6.959 -49.499 -15.838  1.00  4.80           C
ATOM  16959  CD1 LEU A 149       8.229 -49.581 -15.004  1.00  4.80           C
ATOM  16960  CD2 LEU A 149       7.016 -50.376 -17.075  1.00  4.80           C
ATOM  16961  H   LEU A 149       3.548 -49.692 -13.331  1.00  4.80           H
ATOM  16962  HA  LEU A 149       6.455 -49.087 -13.149  1.00  4.80           H
ATOM  16963 1HB  LEU A 149       6.019 -50.961 -14.632  1.00  4.80           H
ATOM  16964 2HB  LEU A 149       4.918 -49.952 -15.589  1.00  4.80           H
ATOM  16965  HG  LEU A 149       6.835 -48.467 -16.119  1.00  4.80           H
ATOM  16966 1HD1 LEU A 149       9.082 -49.253 -15.595  1.00  4.80           H
ATOM  16967 2HD1 LEU A 149       8.122 -48.941 -14.134  1.00  4.80           H
ATOM  16968 3HD1 LEU A 149       8.385 -50.614 -14.676  1.00  4.80           H
ATOM  16969 1HD2 LEU A 149       7.850 -50.068 -17.703  1.00  4.80           H
ATOM  16970 2HD2 LEU A 149       7.150 -51.417 -16.768  1.00  4.80           H
ATOM  16971 3HD2 LEU A 149       6.082 -50.279 -17.633  1.00  4.80           H
ATOM  16972  N   LYS A 150       4.275 -47.115 -14.877  1.00  4.46           N
ATOM  16973  CA  LYS A 150       4.299 -45.726 -15.472  1.00  4.46           C
ATOM  16974  C   LYS A 150       3.365 -44.558 -14.961  1.00  4.46           C
ATOM  16975  O   LYS A 150       3.812 -43.773 -14.126  1.00  4.46           O
ATOM  16976  CB  LYS A 150       4.108 -45.837 -16.980  1.00  4.46           C
ATOM  16977  CG  LYS A 150       5.289 -46.473 -17.682  1.00  4.46           C
ATOM  16978  CD  LYS A 150       5.177 -46.440 -19.176  1.00  4.46           C
ATOM  16979  CE  LYS A 150       6.462 -46.969 -19.820  1.00  4.46           C
ATOM  16980  NZ  LYS A 150       7.623 -45.996 -19.662  1.00  4.46           N
ATOM  16981  H   LYS A 150       3.454 -47.710 -14.958  1.00  4.46           H
ATOM  16982  HA  LYS A 150       5.311 -45.358 -15.336  1.00  4.46           H
ATOM  16983 1HB  LYS A 150       3.210 -46.423 -17.198  1.00  4.46           H
ATOM  16984 2HB  LYS A 150       3.964 -44.845 -17.399  1.00  4.46           H
ATOM  16985 1HG  LYS A 150       6.208 -46.004 -17.368  1.00  4.46           H
ATOM  16986 2HG  LYS A 150       5.315 -47.508 -17.396  1.00  4.46           H
ATOM  16987 1HD  LYS A 150       4.329 -47.048 -19.500  1.00  4.46           H
ATOM  16988 2HD  LYS A 150       5.014 -45.412 -19.501  1.00  4.46           H
ATOM  16989 1HE  LYS A 150       6.732 -47.913 -19.349  1.00  4.46           H
ATOM  16990 2HE  LYS A 150       6.287 -47.139 -20.881  1.00  4.46           H
ATOM  16991 1HZ  LYS A 150       8.442 -46.378 -20.099  1.00  4.46           H
ATOM  16992 2HZ  LYS A 150       7.389 -45.120 -20.103  1.00  4.46           H
ATOM  16993 3HZ  LYS A 150       7.846 -45.800 -18.664  1.00  4.46           H
ATOM  16994  N   ASN A 151       2.059 -44.466 -15.358  1.00  4.00           N
ATOM  16995  CA  ASN A 151       1.213 -43.324 -14.892  1.00  4.00           C
ATOM  16996  C   ASN A 151      -0.000 -43.644 -13.991  1.00  4.00           C
ATOM  16997  O   ASN A 151      -0.610 -42.743 -13.407  1.00  4.00           O
ATOM  16998  CB  ASN A 151       0.698 -42.574 -16.090  1.00  4.00           C
ATOM  16999  CG  ASN A 151       1.777 -41.974 -16.903  1.00  4.00           C
ATOM  17000  OD1 ASN A 151       2.280 -40.883 -16.618  1.00  4.00           O
ATOM  17001  ND2 ASN A 151       2.178 -42.700 -17.908  1.00  4.00           N
ATOM  17002  H   ASN A 151       1.661 -45.101 -16.065  1.00  4.00           H
ATOM  17003  HA  ASN A 151       1.851 -42.654 -14.317  1.00  4.00           H
ATOM  17004 1HB  ASN A 151       0.102 -43.234 -16.707  1.00  4.00           H
ATOM  17005 2HB  ASN A 151       0.047 -41.774 -15.747  1.00  4.00           H
ATOM  17006 1HD2 ASN A 151       2.914 -42.385 -18.504  1.00  4.00           H
ATOM  17007 2HD2 ASN A 151       1.744 -43.618 -18.060  1.00  4.00           H
ATOM  17008  N   GLY A 152      -0.355 -44.904 -13.856  1.00  3.54           N
ATOM  17009  CA  GLY A 152      -1.528 -45.316 -13.088  1.00  3.54           C
ATOM  17010  C   GLY A 152      -1.348 -45.244 -11.571  1.00  3.54           C
ATOM  17011  O   GLY A 152      -0.858 -46.186 -10.954  1.00  3.54           O
ATOM  17012  H   GLY A 152       0.170 -45.655 -14.319  1.00  3.54           H
ATOM  17013 1HA  GLY A 152      -2.375 -44.705 -13.373  1.00  3.54           H
ATOM  17014 2HA  GLY A 152      -1.779 -46.340 -13.368  1.00  3.54           H
ATOM  17015  N   GLY A 153      -1.677 -44.110 -10.974  1.00  3.22           N
ATOM  17016  CA  GLY A 153      -1.585 -43.987  -9.507  1.00  3.22           C
ATOM  17017  C   GLY A 153      -2.689 -44.865  -8.969  1.00  3.22           C
ATOM  17018  O   GLY A 153      -3.368 -45.493  -9.781  1.00  3.22           O
ATOM  17019  H   GLY A 153      -1.968 -43.338 -11.569  1.00  3.22           H
ATOM  17020 1HA  GLY A 153      -0.624 -44.344  -9.145  1.00  3.22           H
ATOM  17021 2HA  GLY A 153      -1.717 -42.950  -9.188  1.00  3.22           H
ATOM  17022  N   ALA A 154      -2.911 -44.950  -7.645  1.00  3.05           N
ATOM  17023  CA  ALA A 154      -3.934 -45.903  -7.212  1.00  3.05           C
ATOM  17024  C   ALA A 154      -5.243 -45.520  -7.855  1.00  3.05           C
ATOM  17025  O   ALA A 154      -5.969 -46.374  -8.376  1.00  3.05           O
ATOM  17026  CB  ALA A 154      -4.063 -45.971  -5.698  1.00  3.05           C
ATOM  17027  H   ALA A 154      -2.418 -44.377  -6.970  1.00  3.05           H
ATOM  17028  HA  ALA A 154      -3.657 -46.878  -7.549  1.00  3.05           H
ATOM  17029 1HB  ALA A 154      -4.826 -46.707  -5.434  1.00  3.05           H
ATOM  17030 2HB  ALA A 154      -3.112 -46.261  -5.266  1.00  3.05           H
ATOM  17031 3HB  ALA A 154      -4.352 -45.005  -5.306  1.00  3.05           H
ATOM  17032  N   ILE A 155      -5.514 -44.219  -7.840  1.00  2.97           N
ATOM  17033  CA  ILE A 155      -6.684 -43.679  -8.489  1.00  2.97           C
ATOM  17034  C   ILE A 155      -6.225 -42.591  -9.468  1.00  2.97           C
ATOM  17035  O   ILE A 155      -5.781 -41.527  -9.022  1.00  2.97           O
ATOM  17036  CB  ILE A 155      -7.606 -43.086  -7.454  1.00  2.97           C
ATOM  17037  CG1 ILE A 155      -7.894 -44.099  -6.300  1.00  2.97           C
ATOM  17038  CG2 ILE A 155      -8.861 -42.784  -8.184  1.00  2.97           C
ATOM  17039  CD1 ILE A 155      -8.686 -45.304  -6.705  1.00  2.97           C
ATOM  17040  H   ILE A 155      -4.855 -43.606  -7.359  1.00  2.97           H
ATOM  17041  HA  ILE A 155      -7.194 -44.464  -9.048  1.00  2.97           H
ATOM  17042  HB  ILE A 155      -7.177 -42.192  -7.032  1.00  2.97           H
ATOM  17043 1HG1 ILE A 155      -6.941 -44.442  -5.911  1.00  2.97           H
ATOM  17044 2HG1 ILE A 155      -8.384 -43.600  -5.510  1.00  2.97           H
ATOM  17045 1HG2 ILE A 155      -9.596 -42.355  -7.542  1.00  2.97           H
ATOM  17046 2HG2 ILE A 155      -8.630 -42.095  -8.988  1.00  2.97           H
ATOM  17047 3HG2 ILE A 155      -9.248 -43.708  -8.599  1.00  2.97           H
ATOM  17048 1HD1 ILE A 155      -8.817 -45.952  -5.846  1.00  2.97           H
ATOM  17049 2HD1 ILE A 155      -9.668 -44.984  -7.069  1.00  2.97           H
ATOM  17050 3HD1 ILE A 155      -8.174 -45.846  -7.485  1.00  2.97           H
ATOM  17051  N   TYR A 156      -6.301 -42.840 -10.779  1.00  2.91           N
ATOM  17052  CA  TYR A 156      -5.752 -41.884 -11.746  1.00  2.91           C
ATOM  17053  C   TYR A 156      -6.653 -41.400 -12.875  1.00  2.91           C
ATOM  17054  O   TYR A 156      -6.755 -40.199 -13.106  1.00  2.91           O
ATOM  17055  CB  TYR A 156      -4.418 -42.422 -12.278  1.00  2.91           C
ATOM  17056  CG  TYR A 156      -3.838 -41.697 -13.494  1.00  2.91           C
ATOM  17057  CD1 TYR A 156      -3.469 -40.374 -13.448  1.00  2.91           C
ATOM  17058  CD2 TYR A 156      -3.592 -42.424 -14.633  1.00  2.91           C
ATOM  17059  CE1 TYR A 156      -2.897 -39.767 -14.553  1.00  2.91           C
ATOM  17060  CE2 TYR A 156      -3.013 -41.840 -15.735  1.00  2.91           C
ATOM  17061  CZ  TYR A 156      -2.670 -40.512 -15.703  1.00  2.91           C
ATOM  17062  OH  TYR A 156      -2.089 -39.927 -16.808  1.00  2.91           O
ATOM  17063  H   TYR A 156      -6.714 -43.704 -11.127  1.00  2.91           H
ATOM  17064  HA  TYR A 156      -5.502 -40.992 -11.185  1.00  2.91           H
ATOM  17065 1HB  TYR A 156      -3.692 -42.351 -11.478  1.00  2.91           H
ATOM  17066 2HB  TYR A 156      -4.528 -43.479 -12.528  1.00  2.91           H
ATOM  17067  HD1 TYR A 156      -3.636 -39.802 -12.553  1.00  2.91           H
ATOM  17068  HD2 TYR A 156      -3.859 -43.469 -14.652  1.00  2.91           H
ATOM  17069  HE1 TYR A 156      -2.619 -38.714 -14.512  1.00  2.91           H
ATOM  17070  HE2 TYR A 156      -2.829 -42.431 -16.628  1.00  2.91           H
ATOM  17071  HH  TYR A 156      -2.022 -40.575 -17.511  1.00  2.91           H
ATOM  17072  N   GLY A 157      -7.240 -42.287 -13.650  1.00  2.80           N
ATOM  17073  CA  GLY A 157      -7.986 -41.766 -14.798  1.00  2.80           C
ATOM  17074  C   GLY A 157      -7.028 -40.922 -15.641  1.00  2.80           C
ATOM  17075  O   GLY A 157      -5.993 -41.419 -16.068  1.00  2.80           O
ATOM  17076  H   GLY A 157      -7.198 -43.270 -13.411  1.00  2.80           H
ATOM  17077 1HA  GLY A 157      -8.388 -42.590 -15.384  1.00  2.80           H
ATOM  17078 2HA  GLY A 157      -8.823 -41.159 -14.464  1.00  2.80           H
ATOM  17079  N   GLU A 158      -7.404 -39.673 -15.944  1.00  2.61           N
ATOM  17080  CA  GLU A 158      -6.510 -38.791 -16.704  1.00  2.61           C
ATOM  17081  C   GLU A 158      -6.453 -37.356 -16.141  1.00  2.61           C
ATOM  17082  O   GLU A 158      -5.419 -36.904 -15.632  1.00  2.61           O
ATOM  17083  CB  GLU A 158      -6.930 -38.722 -18.173  1.00  2.61           C
ATOM  17084  CG  GLU A 158      -5.985 -37.906 -19.067  1.00  2.61           C
ATOM  17085  CD  GLU A 158      -6.412 -37.863 -20.524  1.00  2.61           C
ATOM  17086  OE1 GLU A 158      -7.430 -38.429 -20.850  1.00  2.61           O
ATOM  17087  OE2 GLU A 158      -5.716 -37.255 -21.304  1.00  2.61           O
ATOM  17088  H   GLU A 158      -8.279 -39.328 -15.584  1.00  2.61           H
ATOM  17089  HA  GLU A 158      -5.502 -39.202 -16.652  1.00  2.61           H
ATOM  17090 1HB  GLU A 158      -6.968 -39.726 -18.579  1.00  2.61           H
ATOM  17091 2HB  GLU A 158      -7.929 -38.298 -18.257  1.00  2.61           H
ATOM  17092 1HG  GLU A 158      -5.907 -36.893 -18.685  1.00  2.61           H
ATOM  17093 2HG  GLU A 158      -4.995 -38.353 -19.005  1.00  2.61           H
ATOM  17094  N   LYS A 159      -7.592 -36.652 -16.223  1.00  2.36           N
ATOM  17095  CA  LYS A 159      -7.651 -35.234 -15.866  1.00  2.36           C
ATOM  17096  C   LYS A 159      -8.254 -34.947 -14.501  1.00  2.36           C
ATOM  17097  O   LYS A 159      -7.770 -34.060 -13.787  1.00  2.36           O
ATOM  17098  CB  LYS A 159      -8.445 -34.469 -16.927  1.00  2.36           C
ATOM  17099  CG  LYS A 159      -7.781 -34.450 -18.289  1.00  2.36           C
ATOM  17100  CD  LYS A 159      -8.551 -33.611 -19.285  1.00  2.36           C
ATOM  17101  CE  LYS A 159      -7.870 -33.631 -20.649  1.00  2.36           C
ATOM  17102  NZ  LYS A 159      -8.627 -32.841 -21.660  1.00  2.36           N
ATOM  17103  H   LYS A 159      -8.407 -37.099 -16.613  1.00  2.36           H
ATOM  17104  HA  LYS A 159      -6.637 -34.844 -15.859  1.00  2.36           H
ATOM  17105 1HB  LYS A 159      -9.436 -34.910 -17.036  1.00  2.36           H
ATOM  17106 2HB  LYS A 159      -8.581 -33.431 -16.604  1.00  2.36           H
ATOM  17107 1HG  LYS A 159      -6.765 -34.063 -18.197  1.00  2.36           H
ATOM  17108 2HG  LYS A 159      -7.733 -35.463 -18.674  1.00  2.36           H
ATOM  17109 1HD  LYS A 159      -9.566 -33.993 -19.383  1.00  2.36           H
ATOM  17110 2HD  LYS A 159      -8.599 -32.577 -18.923  1.00  2.36           H
ATOM  17111 1HE  LYS A 159      -6.867 -33.213 -20.551  1.00  2.36           H
ATOM  17112 2HE  LYS A 159      -7.787 -34.666 -20.992  1.00  2.36           H
ATOM  17113 1HZ  LYS A 159      -8.143 -32.880 -22.546  1.00  2.36           H
ATOM  17114 2HZ  LYS A 159      -9.555 -33.227 -21.766  1.00  2.36           H
ATOM  17115 3HZ  LYS A 159      -8.695 -31.879 -21.353  1.00  2.36           H
ATOM  17116  N   GLU A 160      -9.282 -35.694 -14.119  1.00  2.07           N
ATOM  17117  CA  GLU A 160      -9.921 -35.407 -12.849  1.00  2.07           C
ATOM  17118  C   GLU A 160     -10.405 -36.668 -12.153  1.00  2.07           C
ATOM  17119  O   GLU A 160     -11.031 -37.541 -12.762  1.00  2.07           O
ATOM  17120  CB  GLU A 160     -11.066 -34.397 -13.049  1.00  2.07           C
ATOM  17121  CG  GLU A 160     -11.761 -33.950 -11.761  1.00  2.07           C
ATOM  17122  CD  GLU A 160     -12.733 -32.811 -11.970  1.00  2.07           C
ATOM  17123  OE1 GLU A 160     -13.140 -32.573 -13.083  1.00  2.07           O
ATOM  17124  OE2 GLU A 160     -12.995 -32.109 -11.022  1.00  2.07           O
ATOM  17125  H   GLU A 160      -9.634 -36.431 -14.707  1.00  2.07           H
ATOM  17126  HA  GLU A 160      -9.185 -34.944 -12.211  1.00  2.07           H
ATOM  17127 1HB  GLU A 160     -10.676 -33.501 -13.537  1.00  2.07           H
ATOM  17128 2HB  GLU A 160     -11.822 -34.827 -13.705  1.00  2.07           H
ATOM  17129 1HG  GLU A 160     -12.300 -34.797 -11.360  1.00  2.07           H
ATOM  17130 2HG  GLU A 160     -11.015 -33.668 -11.030  1.00  2.07           H
ATOM  17131  N   VAL A 161     -10.107 -36.738 -10.865  1.00  1.82           N
ATOM  17132  CA  VAL A 161     -10.500 -37.853 -10.020  1.00  1.82           C
ATOM  17133  C   VAL A 161     -11.478 -37.430  -8.950  1.00  1.82           C
ATOM  17134  O   VAL A 161     -11.174 -36.541  -8.155  1.00  1.82           O
ATOM  17135  CB  VAL A 161      -9.276 -38.455  -9.318  1.00  1.82           C
ATOM  17136  CG1 VAL A 161      -9.722 -39.529  -8.408  1.00  1.82           C
ATOM  17137  CG2 VAL A 161      -8.299 -39.015 -10.322  1.00  1.82           C
ATOM  17138  H   VAL A 161      -9.581 -35.958 -10.464  1.00  1.82           H
ATOM  17139  HA  VAL A 161     -10.966 -38.616 -10.644  1.00  1.82           H
ATOM  17140  HB  VAL A 161      -8.787 -37.685  -8.723  1.00  1.82           H
ATOM  17141 1HG1 VAL A 161      -8.861 -39.937  -7.907  1.00  1.82           H
ATOM  17142 2HG1 VAL A 161     -10.412 -39.123  -7.672  1.00  1.82           H
ATOM  17143 3HG1 VAL A 161     -10.222 -40.302  -8.980  1.00  1.82           H
ATOM  17144 1HG2 VAL A 161      -7.437 -39.440  -9.803  1.00  1.82           H
ATOM  17145 2HG2 VAL A 161      -8.778 -39.777 -10.893  1.00  1.82           H
ATOM  17146 3HG2 VAL A 161      -7.955 -38.237 -10.994  1.00  1.82           H
ATOM  17147  N   VAL A 162     -12.644 -38.071  -8.922  1.00  1.62           N
ATOM  17148  CA  VAL A 162     -13.649 -37.731  -7.929  1.00  1.62           C
ATOM  17149  C   VAL A 162     -14.077 -38.956  -7.130  1.00  1.62           C
ATOM  17150  O   VAL A 162     -14.456 -39.983  -7.700  1.00  1.62           O
ATOM  17151  CB  VAL A 162     -14.881 -37.084  -8.589  1.00  1.62           C
ATOM  17152  CG1 VAL A 162     -15.925 -36.755  -7.510  1.00  1.62           C
ATOM  17153  CG2 VAL A 162     -14.457 -35.833  -9.357  1.00  1.62           C
ATOM  17154  H   VAL A 162     -12.832 -38.793  -9.604  1.00  1.62           H
ATOM  17155  HA  VAL A 162     -13.221 -37.008  -7.243  1.00  1.62           H
ATOM  17156  HB  VAL A 162     -15.337 -37.793  -9.277  1.00  1.62           H
ATOM  17157 1HG1 VAL A 162     -16.803 -36.309  -7.974  1.00  1.62           H
ATOM  17158 2HG1 VAL A 162     -16.220 -37.664  -6.992  1.00  1.62           H
ATOM  17159 3HG1 VAL A 162     -15.495 -36.051  -6.791  1.00  1.62           H
ATOM  17160 1HG2 VAL A 162     -15.326 -35.378  -9.829  1.00  1.62           H
ATOM  17161 2HG2 VAL A 162     -14.003 -35.119  -8.676  1.00  1.62           H
ATOM  17162 3HG2 VAL A 162     -13.741 -36.104 -10.123  1.00  1.62           H
ATOM  17163  N   PHE A 163     -14.039 -38.831  -5.811  1.00  1.49           N
ATOM  17164  CA  PHE A 163     -14.445 -39.910  -4.925  1.00  1.49           C
ATOM  17165  C   PHE A 163     -15.734 -39.548  -4.240  1.00  1.49           C
ATOM  17166  O   PHE A 163     -15.710 -38.855  -3.224  1.00  1.49           O
ATOM  17167  CB  PHE A 163     -13.435 -40.105  -3.826  1.00  1.49           C
ATOM  17168  CG  PHE A 163     -12.142 -40.405  -4.284  1.00  1.49           C
ATOM  17169  CD1 PHE A 163     -11.248 -39.390  -4.428  1.00  1.49           C
ATOM  17170  CD2 PHE A 163     -11.780 -41.662  -4.593  1.00  1.49           C
ATOM  17171  CE1 PHE A 163     -10.017 -39.625  -4.847  1.00  1.49           C
ATOM  17172  CE2 PHE A 163     -10.562 -41.913  -5.019  1.00  1.49           C
ATOM  17173  CZ  PHE A 163      -9.650 -40.897  -5.147  1.00  1.49           C
ATOM  17174  H   PHE A 163     -13.698 -37.951  -5.422  1.00  1.49           H
ATOM  17175  HA  PHE A 163     -14.582 -40.827  -5.501  1.00  1.49           H
ATOM  17176 1HB  PHE A 163     -13.379 -39.223  -3.243  1.00  1.49           H
ATOM  17177 2HB  PHE A 163     -13.753 -40.885  -3.158  1.00  1.49           H
ATOM  17178  HD1 PHE A 163     -11.552 -38.375  -4.191  1.00  1.49           H
ATOM  17179  HD2 PHE A 163     -12.477 -42.472  -4.496  1.00  1.49           H
ATOM  17180  HE1 PHE A 163      -9.340 -38.803  -4.942  1.00  1.49           H
ATOM  17181  HE2 PHE A 163     -10.315 -42.928  -5.255  1.00  1.49           H
ATOM  17182  HZ  PHE A 163      -8.657 -41.107  -5.492  1.00  1.49           H
ATOM  17183  N   GLU A 164     -16.859 -39.947  -4.809  1.00  1.42           N
ATOM  17184  CA  GLU A 164     -18.136 -39.520  -4.257  1.00  1.42           C
ATOM  17185  C   GLU A 164     -18.882 -40.647  -3.559  1.00  1.42           C
ATOM  17186  O   GLU A 164     -19.172 -41.679  -4.166  1.00  1.42           O
ATOM  17187  CB  GLU A 164     -19.005 -38.921  -5.361  1.00  1.42           C
ATOM  17188  CG  GLU A 164     -20.358 -38.419  -4.894  1.00  1.42           C
ATOM  17189  CD  GLU A 164     -21.206 -37.809  -5.994  1.00  1.42           C
ATOM  17190  OE1 GLU A 164     -20.784 -37.810  -7.126  1.00  1.42           O
ATOM  17191  OE2 GLU A 164     -22.285 -37.348  -5.691  1.00  1.42           O
ATOM  17192  H   GLU A 164     -16.827 -40.526  -5.637  1.00  1.42           H
ATOM  17193  HA  GLU A 164     -17.951 -38.739  -3.519  1.00  1.42           H
ATOM  17194 1HB  GLU A 164     -18.480 -38.082  -5.817  1.00  1.42           H
ATOM  17195 2HB  GLU A 164     -19.171 -39.666  -6.139  1.00  1.42           H
ATOM  17196 1HG  GLU A 164     -20.892 -39.258  -4.475  1.00  1.42           H
ATOM  17197 2HG  GLU A 164     -20.207 -37.685  -4.098  1.00  1.42           H
ATOM  17198  N   ASN A 165     -19.207 -40.427  -2.288  1.00  1.36           N
ATOM  17199  CA  ASN A 165     -19.951 -41.383  -1.459  1.00  1.36           C
ATOM  17200  C   ASN A 165     -19.335 -42.779  -1.339  1.00  1.36           C
ATOM  17201  O   ASN A 165     -20.056 -43.778  -1.281  1.00  1.36           O
ATOM  17202  CB  ASN A 165     -21.391 -41.526  -1.939  1.00  1.36           C
ATOM  17203  CG  ASN A 165     -22.232 -40.290  -1.731  1.00  1.36           C
ATOM  17204  OD1 ASN A 165     -22.268 -39.720  -0.636  1.00  1.36           O
ATOM  17205  ND2 ASN A 165     -22.928 -39.878  -2.760  1.00  1.36           N
ATOM  17206  H   ASN A 165     -18.882 -39.551  -1.863  1.00  1.36           H
ATOM  17207  HA  ASN A 165     -19.979 -40.978  -0.446  1.00  1.36           H
ATOM  17208 1HB  ASN A 165     -21.408 -41.784  -2.997  1.00  1.36           H
ATOM  17209 2HB  ASN A 165     -21.858 -42.350  -1.403  1.00  1.36           H
ATOM  17210 1HD2 ASN A 165     -23.510 -39.067  -2.684  1.00  1.36           H
ATOM  17211 2HD2 ASN A 165     -22.875 -40.370  -3.631  1.00  1.36           H
ATOM  17212  N   ILE A 166     -18.021 -42.842  -1.240  1.00  1.31           N
ATOM  17213  CA  ILE A 166     -17.324 -44.096  -1.016  1.00  1.31           C
ATOM  17214  C   ILE A 166     -17.199 -44.148   0.490  1.00  1.31           C
ATOM  17215  O   ILE A 166     -16.902 -43.120   1.093  1.00  1.31           O
ATOM  17216  CB  ILE A 166     -15.943 -44.132  -1.702  1.00  1.31           C
ATOM  17217  CG1 ILE A 166     -16.129 -43.962  -3.224  1.00  1.31           C
ATOM  17218  CG2 ILE A 166     -15.241 -45.456  -1.399  1.00  1.31           C
ATOM  17219  CD1 ILE A 166     -14.868 -43.783  -3.961  1.00  1.31           C
ATOM  17220  H   ILE A 166     -17.496 -41.985  -1.316  1.00  1.31           H
ATOM  17221  HA  ILE A 166     -17.925 -44.939  -1.363  1.00  1.31           H
ATOM  17222  HB  ILE A 166     -15.333 -43.307  -1.341  1.00  1.31           H
ATOM  17223 1HG1 ILE A 166     -16.628 -44.813  -3.619  1.00  1.31           H
ATOM  17224 2HG1 ILE A 166     -16.756 -43.084  -3.399  1.00  1.31           H
ATOM  17225 1HG2 ILE A 166     -14.265 -45.482  -1.882  1.00  1.31           H
ATOM  17226 2HG2 ILE A 166     -15.109 -45.558  -0.339  1.00  1.31           H
ATOM  17227 3HG2 ILE A 166     -15.849 -46.289  -1.764  1.00  1.31           H
ATOM  17228 1HD1 ILE A 166     -15.072 -43.653  -5.026  1.00  1.31           H
ATOM  17229 2HD1 ILE A 166     -14.387 -42.923  -3.574  1.00  1.31           H
ATOM  17230 3HD1 ILE A 166     -14.231 -44.658  -3.816  1.00  1.31           H
ATOM  17231  N   LYS A 167     -17.546 -45.246   1.145  1.00  1.26           N
ATOM  17232  CA  LYS A 167     -17.458 -45.151   2.588  1.00  1.26           C
ATOM  17233  C   LYS A 167     -16.011 -44.923   2.947  1.00  1.26           C
ATOM  17234  O   LYS A 167     -15.680 -43.958   3.643  1.00  1.26           O
ATOM  17235  CB  LYS A 167     -17.989 -46.386   3.306  1.00  1.26           C
ATOM  17236  CG  LYS A 167     -17.959 -46.274   4.821  1.00  1.26           C
ATOM  17237  CD  LYS A 167     -18.555 -47.502   5.489  1.00  1.26           C
ATOM  17238  CE  LYS A 167     -18.490 -47.386   7.011  1.00  1.26           C
ATOM  17239  NZ  LYS A 167     -19.068 -48.581   7.684  1.00  1.26           N
ATOM  17240  H   LYS A 167     -17.755 -46.126   0.677  1.00  1.26           H
ATOM  17241  HA  LYS A 167     -18.033 -44.288   2.923  1.00  1.26           H
ATOM  17242 1HB  LYS A 167     -19.004 -46.607   2.981  1.00  1.26           H
ATOM  17243 2HB  LYS A 167     -17.371 -47.226   3.069  1.00  1.26           H
ATOM  17244 1HG  LYS A 167     -16.923 -46.155   5.149  1.00  1.26           H
ATOM  17245 2HG  LYS A 167     -18.522 -45.394   5.130  1.00  1.26           H
ATOM  17246 1HD  LYS A 167     -19.596 -47.614   5.183  1.00  1.26           H
ATOM  17247 2HD  LYS A 167     -18.003 -48.389   5.173  1.00  1.26           H
ATOM  17248 1HE  LYS A 167     -17.450 -47.276   7.315  1.00  1.26           H
ATOM  17249 2HE  LYS A 167     -19.044 -46.500   7.325  1.00  1.26           H
ATOM  17250 1HZ  LYS A 167     -19.007 -48.466   8.687  1.00  1.26           H
ATOM  17251 2HZ  LYS A 167     -20.037 -48.684   7.416  1.00  1.26           H
ATOM  17252 3HZ  LYS A 167     -18.554 -49.405   7.408  1.00  1.26           H
ATOM  17253  N   SER A 168     -15.140 -45.737   2.369  1.00  1.25           N
ATOM  17254  CA  SER A 168     -13.742 -45.607   2.684  1.00  1.25           C
ATOM  17255  C   SER A 168     -12.795 -45.981   1.553  1.00  1.25           C
ATOM  17256  O   SER A 168     -13.079 -46.837   0.714  1.00  1.25           O
ATOM  17257  CB  SER A 168     -13.438 -46.428   3.919  1.00  1.25           C
ATOM  17258  OG  SER A 168     -12.079 -46.365   4.239  1.00  1.25           O
ATOM  17259  H   SER A 168     -15.476 -46.483   1.761  1.00  1.25           H
ATOM  17260  HA  SER A 168     -13.571 -44.563   2.913  1.00  1.25           H
ATOM  17261 1HB  SER A 168     -14.020 -46.039   4.754  1.00  1.25           H
ATOM  17262 2HB  SER A 168     -13.739 -47.452   3.767  1.00  1.25           H
ATOM  17263  HG  SER A 168     -11.840 -45.415   4.199  1.00  1.25           H
ATOM  17264  N   LEU A 169     -11.671 -45.286   1.530  1.00  1.27           N
ATOM  17265  CA  LEU A 169     -10.595 -45.518   0.573  1.00  1.27           C
ATOM  17266  C   LEU A 169      -9.290 -45.761   1.317  1.00  1.27           C
ATOM  17267  O   LEU A 169      -8.871 -44.915   2.105  1.00  1.27           O
ATOM  17268  CB  LEU A 169     -10.432 -44.287  -0.327  1.00  1.27           C
ATOM  17269  CG  LEU A 169      -9.260 -44.311  -1.341  1.00  1.27           C
ATOM  17270  CD1 LEU A 169      -9.503 -45.393  -2.393  1.00  1.27           C
ATOM  17271  CD2 LEU A 169      -9.122 -42.926  -1.960  1.00  1.27           C
ATOM  17272  H   LEU A 169     -11.548 -44.590   2.262  1.00  1.27           H
ATOM  17273  HA  LEU A 169     -10.827 -46.397  -0.029  1.00  1.27           H
ATOM  17274 1HB  LEU A 169     -11.355 -44.152  -0.894  1.00  1.27           H
ATOM  17275 2HB  LEU A 169     -10.294 -43.414   0.309  1.00  1.27           H
ATOM  17276  HG  LEU A 169      -8.333 -44.564  -0.821  1.00  1.27           H
ATOM  17277 1HD1 LEU A 169      -8.667 -45.401  -3.089  1.00  1.27           H
ATOM  17278 2HD1 LEU A 169      -9.585 -46.370  -1.901  1.00  1.27           H
ATOM  17279 3HD1 LEU A 169     -10.426 -45.180  -2.935  1.00  1.27           H
ATOM  17280 1HD2 LEU A 169      -8.297 -42.916  -2.673  1.00  1.27           H
ATOM  17281 2HD2 LEU A 169     -10.040 -42.680  -2.459  1.00  1.27           H
ATOM  17282 3HD2 LEU A 169      -8.934 -42.195  -1.178  1.00  1.27           H
ATOM  17283  N   LEU A 170      -8.653 -46.896   1.073  1.00  1.36           N
ATOM  17284  CA  LEU A 170      -7.394 -47.215   1.733  1.00  1.36           C
ATOM  17285  C   LEU A 170      -6.302 -47.630   0.770  1.00  1.36           C
ATOM  17286  O   LEU A 170      -6.441 -48.600   0.024  1.00  1.36           O
ATOM  17287  CB  LEU A 170      -7.599 -48.338   2.749  1.00  1.36           C
ATOM  17288  CG  LEU A 170      -6.327 -48.876   3.436  1.00  1.36           C
ATOM  17289  CD1 LEU A 170      -5.691 -47.795   4.244  1.00  1.36           C
ATOM  17290  CD2 LEU A 170      -6.678 -50.043   4.341  1.00  1.36           C
ATOM  17291  H   LEU A 170      -9.064 -47.568   0.432  1.00  1.36           H
ATOM  17292  HA  LEU A 170      -7.059 -46.332   2.266  1.00  1.36           H
ATOM  17293 1HB  LEU A 170      -8.277 -47.984   3.527  1.00  1.36           H
ATOM  17294 2HB  LEU A 170      -8.067 -49.142   2.236  1.00  1.36           H
ATOM  17295  HG  LEU A 170      -5.619 -49.201   2.675  1.00  1.36           H
ATOM  17296 1HD1 LEU A 170      -4.790 -48.173   4.721  1.00  1.36           H
ATOM  17297 2HD1 LEU A 170      -5.432 -46.962   3.601  1.00  1.36           H
ATOM  17298 3HD1 LEU A 170      -6.390 -47.482   5.002  1.00  1.36           H
ATOM  17299 1HD2 LEU A 170      -5.764 -50.413   4.814  1.00  1.36           H
ATOM  17300 2HD2 LEU A 170      -7.378 -49.715   5.106  1.00  1.36           H
ATOM  17301 3HD2 LEU A 170      -7.123 -50.836   3.772  1.00  1.36           H
ATOM  17302  N   VAL A 171      -5.208 -46.894   0.799  1.00  1.50           N
ATOM  17303  CA  VAL A 171      -4.089 -47.208  -0.059  1.00  1.50           C
ATOM  17304  C   VAL A 171      -2.859 -47.491   0.788  1.00  1.50           C
ATOM  17305  O   VAL A 171      -2.434 -46.615   1.549  1.00  1.50           O
ATOM  17306  CB  VAL A 171      -3.781 -46.020  -0.981  1.00  1.50           C
ATOM  17307  CG1 VAL A 171      -2.622 -46.391  -1.846  1.00  1.50           C
ATOM  17308  CG2 VAL A 171      -5.028 -45.631  -1.811  1.00  1.50           C
ATOM  17309  H   VAL A 171      -5.177 -46.088   1.425  1.00  1.50           H
ATOM  17310  HA  VAL A 171      -4.319 -48.093  -0.653  1.00  1.50           H
ATOM  17311  HB  VAL A 171      -3.478 -45.168  -0.379  1.00  1.50           H
ATOM  17312 1HG1 VAL A 171      -2.353 -45.577  -2.501  1.00  1.50           H
ATOM  17313 2HG1 VAL A 171      -1.764 -46.646  -1.224  1.00  1.50           H
ATOM  17314 3HG1 VAL A 171      -2.910 -47.248  -2.435  1.00  1.50           H
ATOM  17315 1HG2 VAL A 171      -4.794 -44.785  -2.453  1.00  1.50           H
ATOM  17316 2HG2 VAL A 171      -5.327 -46.467  -2.420  1.00  1.50           H
ATOM  17317 3HG2 VAL A 171      -5.845 -45.354  -1.140  1.00  1.50           H
ATOM  17318  N   GLU A 172      -2.283 -48.689   0.657  1.00  1.72           N
ATOM  17319  CA  GLU A 172      -1.112 -49.023   1.459  1.00  1.72           C
ATOM  17320  C   GLU A 172       0.059 -49.571   0.650  1.00  1.72           C
ATOM  17321  O   GLU A 172      -0.090 -50.483  -0.174  1.00  1.72           O
ATOM  17322  CB  GLU A 172      -1.456 -50.031   2.573  1.00  1.72           C
ATOM  17323  CG  GLU A 172      -2.425 -49.531   3.628  1.00  1.72           C
ATOM  17324  CD  GLU A 172      -2.612 -50.497   4.797  1.00  1.72           C
ATOM  17325  OE1 GLU A 172      -2.023 -51.551   4.776  1.00  1.72           O
ATOM  17326  OE2 GLU A 172      -3.311 -50.153   5.724  1.00  1.72           O
ATOM  17327  H   GLU A 172      -2.662 -49.378   0.005  1.00  1.72           H
ATOM  17328  HA  GLU A 172      -0.771 -48.112   1.940  1.00  1.72           H
ATOM  17329 1HB  GLU A 172      -1.893 -50.927   2.120  1.00  1.72           H
ATOM  17330 2HB  GLU A 172      -0.547 -50.334   3.081  1.00  1.72           H
ATOM  17331 1HG  GLU A 172      -2.085 -48.577   3.999  1.00  1.72           H
ATOM  17332 2HG  GLU A 172      -3.374 -49.380   3.143  1.00  1.72           H
ATOM  17333  N   VAL A 173       1.233 -49.050   0.975  1.00  2.02           N
ATOM  17334  CA  VAL A 173       2.508 -49.411   0.376  1.00  2.02           C
ATOM  17335  C   VAL A 173       2.515 -49.447  -1.135  1.00  2.02           C
ATOM  17336  O   VAL A 173       2.965 -50.422  -1.740  1.00  2.02           O
ATOM  17337  CB  VAL A 173       2.992 -50.768   0.872  1.00  2.02           C
ATOM  17338  CG1 VAL A 173       4.468 -50.872   0.566  1.00  2.02           C
ATOM  17339  CG2 VAL A 173       2.751 -50.909   2.360  1.00  2.02           C
ATOM  17340  H   VAL A 173       1.229 -48.290   1.661  1.00  2.02           H
ATOM  17341  HA  VAL A 173       3.234 -48.675   0.680  1.00  2.02           H
ATOM  17342  HB  VAL A 173       2.469 -51.556   0.339  1.00  2.02           H
ATOM  17343 1HG1 VAL A 173       4.834 -51.818   0.902  1.00  2.02           H
ATOM  17344 2HG1 VAL A 173       4.634 -50.776  -0.506  1.00  2.02           H
ATOM  17345 3HG1 VAL A 173       5.004 -50.074   1.086  1.00  2.02           H
ATOM  17346 1HG2 VAL A 173       3.114 -51.873   2.694  1.00  2.02           H
ATOM  17347 2HG2 VAL A 173       3.285 -50.126   2.880  1.00  2.02           H
ATOM  17348 3HG2 VAL A 173       1.698 -50.834   2.578  1.00  2.02           H
ATOM  17349  N   ASN A 174       2.096 -48.356  -1.740  1.00  2.38           N
ATOM  17350  CA  ASN A 174       2.172 -48.174  -3.166  1.00  2.38           C
ATOM  17351  C   ASN A 174       3.387 -47.324  -3.523  1.00  2.38           C
ATOM  17352  O   ASN A 174       3.405 -46.113  -3.256  1.00  2.38           O
ATOM  17353  CB  ASN A 174       0.849 -47.665  -3.720  1.00  2.38           C
ATOM  17354  CG  ASN A 174      -0.231 -48.775  -3.794  1.00  2.38           C
ATOM  17355  OD1 ASN A 174      -0.023 -49.963  -3.474  1.00  2.38           O
ATOM  17356  ND2 ASN A 174      -1.374 -48.388  -4.264  1.00  2.38           N
ATOM  17357  H   ASN A 174       1.721 -47.594  -1.174  1.00  2.38           H
ATOM  17358  HA  ASN A 174       2.339 -49.150  -3.610  1.00  2.38           H
ATOM  17359 1HB  ASN A 174       0.472 -46.896  -3.041  1.00  2.38           H
ATOM  17360 2HB  ASN A 174       0.964 -47.189  -4.669  1.00  2.38           H
ATOM  17361 1HD2 ASN A 174      -2.120 -49.040  -4.369  1.00  2.38           H
ATOM  17362 2HD2 ASN A 174      -1.489 -47.434  -4.548  1.00  2.38           H
ATOM  17363  N   ILE A 175       4.413 -47.968  -4.076  1.00  2.78           N
ATOM  17364  CA  ILE A 175       5.674 -47.325  -4.428  1.00  2.78           C
ATOM  17365  C   ILE A 175       5.825 -47.123  -5.940  1.00  2.78           C
ATOM  17366  O   ILE A 175       5.944 -48.065  -6.725  1.00  2.78           O
ATOM  17367  CB  ILE A 175       6.837 -48.139  -3.876  1.00  2.78           C
ATOM  17368  CG1 ILE A 175       6.669 -48.234  -2.348  1.00  2.78           C
ATOM  17369  CG2 ILE A 175       8.164 -47.477  -4.244  1.00  2.78           C
ATOM  17370  CD1 ILE A 175       7.610 -49.169  -1.687  1.00  2.78           C
ATOM  17371  H   ILE A 175       4.306 -48.964  -4.247  1.00  2.78           H
ATOM  17372  HA  ILE A 175       5.697 -46.359  -3.948  1.00  2.78           H
ATOM  17373  HB  ILE A 175       6.809 -49.149  -4.284  1.00  2.78           H
ATOM  17374 1HG1 ILE A 175       6.804 -47.238  -1.917  1.00  2.78           H
ATOM  17375 2HG1 ILE A 175       5.656 -48.572  -2.123  1.00  2.78           H
ATOM  17376 1HG2 ILE A 175       8.990 -48.063  -3.842  1.00  2.78           H
ATOM  17377 2HG2 ILE A 175       8.253 -47.420  -5.333  1.00  2.78           H
ATOM  17378 3HG2 ILE A 175       8.192 -46.478  -3.824  1.00  2.78           H
ATOM  17379 1HD1 ILE A 175       7.417 -49.180  -0.611  1.00  2.78           H
ATOM  17380 2HD1 ILE A 175       7.454 -50.159  -2.094  1.00  2.78           H
ATOM  17381 3HD1 ILE A 175       8.637 -48.857  -1.864  1.00  2.78           H
ATOM  17382  N   ALA A 176       5.787 -45.879  -6.342  1.00  3.16           N
ATOM  17383  CA  ALA A 176       5.748 -45.525  -7.753  1.00  3.16           C
ATOM  17384  C   ALA A 176       7.059 -45.486  -8.454  1.00  3.16           C
ATOM  17385  O   ALA A 176       8.125 -45.414  -7.838  1.00  3.16           O
ATOM  17386  CB  ALA A 176       5.120 -44.215  -7.898  1.00  3.16           C
ATOM  17387  H   ALA A 176       5.725 -45.146  -5.639  1.00  3.16           H
ATOM  17388  HA  ALA A 176       5.148 -46.275  -8.255  1.00  3.16           H
ATOM  17389 1HB  ALA A 176       5.010 -43.948  -8.949  1.00  3.16           H
ATOM  17390 2HB  ALA A 176       4.206 -44.309  -7.440  1.00  3.16           H
ATOM  17391 3HB  ALA A 176       5.701 -43.501  -7.403  1.00  3.16           H
ATOM  17392  N   VAL A 177       6.972 -45.512  -9.776  1.00  3.44           N
ATOM  17393  CA  VAL A 177       8.169 -45.468 -10.575  1.00  3.44           C
ATOM  17394  C   VAL A 177       8.274 -44.185 -11.395  1.00  3.44           C
ATOM  17395  O   VAL A 177       9.353 -43.596 -11.449  1.00  3.44           O
ATOM  17396  CB  VAL A 177       8.238 -46.692 -11.472  1.00  3.44           C
ATOM  17397  CG1 VAL A 177       9.474 -46.622 -12.342  1.00  3.44           C
ATOM  17398  CG2 VAL A 177       8.221 -47.931 -10.631  1.00  3.44           C
ATOM  17399  H   VAL A 177       6.057 -45.535 -10.240  1.00  3.44           H
ATOM  17400  HA  VAL A 177       9.031 -45.513  -9.908  1.00  3.44           H
ATOM  17401  HB  VAL A 177       7.395 -46.694 -12.105  1.00  3.44           H
ATOM  17402 1HG1 VAL A 177       9.510 -47.484 -12.994  1.00  3.44           H
ATOM  17403 2HG1 VAL A 177       9.450 -45.720 -12.939  1.00  3.44           H
ATOM  17404 3HG1 VAL A 177      10.363 -46.608 -11.705  1.00  3.44           H
ATOM  17405 1HG2 VAL A 177       8.254 -48.808 -11.275  1.00  3.44           H
ATOM  17406 2HG2 VAL A 177       9.090 -47.920  -9.975  1.00  3.44           H
ATOM  17407 3HG2 VAL A 177       7.309 -47.964 -10.031  1.00  3.44           H
ATOM  17408  N   GLU A 178       7.202 -43.760 -12.091  1.00  3.52           N
ATOM  17409  CA  GLU A 178       7.402 -42.572 -12.930  1.00  3.52           C
ATOM  17410  C   GLU A 178       6.585 -41.310 -12.625  1.00  3.52           C
ATOM  17411  O   GLU A 178       7.112 -40.225 -12.811  1.00  3.52           O
ATOM  17412  CB  GLU A 178       7.212 -42.895 -14.421  1.00  3.52           C
ATOM  17413  CG  GLU A 178       8.221 -43.887 -15.031  1.00  3.52           C
ATOM  17414  CD  GLU A 178       8.037 -44.107 -16.544  1.00  3.52           C
ATOM  17415  OE1 GLU A 178       7.402 -43.296 -17.180  1.00  3.52           O
ATOM  17416  OE2 GLU A 178       8.535 -45.097 -17.062  1.00  3.52           O
ATOM  17417  H   GLU A 178       6.293 -44.224 -12.026  1.00  3.52           H
ATOM  17418  HA  GLU A 178       8.441 -42.275 -12.824  1.00  3.52           H
ATOM  17419 1HB  GLU A 178       6.226 -43.295 -14.574  1.00  3.52           H
ATOM  17420 2HB  GLU A 178       7.274 -41.971 -14.990  1.00  3.52           H
ATOM  17421 1HG  GLU A 178       9.234 -43.544 -14.830  1.00  3.52           H
ATOM  17422 2HG  GLU A 178       8.082 -44.841 -14.536  1.00  3.52           H
ATOM  17423  N   LYS A 179       5.314 -41.397 -12.241  1.00  3.38           N
ATOM  17424  CA  LYS A 179       4.521 -40.144 -12.098  1.00  3.38           C
ATOM  17425  C   LYS A 179       3.595 -40.141 -10.904  1.00  3.38           C
ATOM  17426  O   LYS A 179       3.570 -41.138 -10.229  1.00  3.38           O
ATOM  17427  CB  LYS A 179       3.773 -39.787 -13.384  1.00  3.38           C
ATOM  17428  CG  LYS A 179       4.696 -39.442 -14.585  1.00  3.38           C
ATOM  17429  CD  LYS A 179       5.412 -38.074 -14.315  1.00  3.38           C
ATOM  17430  CE  LYS A 179       6.356 -37.656 -15.436  1.00  3.38           C
ATOM  17431  NZ  LYS A 179       7.589 -38.509 -15.490  1.00  3.38           N
ATOM  17432  H   LYS A 179       4.891 -42.317 -12.065  1.00  3.38           H
ATOM  17433  HA  LYS A 179       5.225 -39.332 -11.925  1.00  3.38           H
ATOM  17434 1HB  LYS A 179       3.128 -40.615 -13.680  1.00  3.38           H
ATOM  17435 2HB  LYS A 179       3.143 -38.930 -13.207  1.00  3.38           H
ATOM  17436 1HG  LYS A 179       5.418 -40.218 -14.791  1.00  3.38           H
ATOM  17437 2HG  LYS A 179       4.077 -39.328 -15.467  1.00  3.38           H
ATOM  17438 1HD  LYS A 179       4.655 -37.299 -14.208  1.00  3.38           H
ATOM  17439 2HD  LYS A 179       5.976 -38.110 -13.381  1.00  3.38           H
ATOM  17440 1HE  LYS A 179       5.833 -37.734 -16.384  1.00  3.38           H
ATOM  17441 2HE  LYS A 179       6.647 -36.621 -15.279  1.00  3.38           H
ATOM  17442 1HZ  LYS A 179       8.174 -38.200 -16.246  1.00  3.38           H
ATOM  17443 2HZ  LYS A 179       8.148 -38.465 -14.595  1.00  3.38           H
ATOM  17444 3HZ  LYS A 179       7.310 -39.465 -15.648  1.00  3.38           H
ATOM  17445  N   GLY A 180       2.931 -39.000 -10.618  1.00  3.04           N
ATOM  17446  CA  GLY A 180       1.868 -38.705  -9.610  1.00  3.04           C
ATOM  17447  C   GLY A 180       1.940 -38.762  -8.055  1.00  3.04           C
ATOM  17448  O   GLY A 180       2.788 -38.139  -7.395  1.00  3.04           O
ATOM  17449  H   GLY A 180       3.121 -38.206 -11.244  1.00  3.04           H
ATOM  17450 1HA  GLY A 180       1.525 -37.705  -9.851  1.00  3.04           H
ATOM  17451 2HA  GLY A 180       1.049 -39.341  -9.875  1.00  3.04           H
ATOM  17452  N   GLY A 181       0.942 -39.485  -7.493  1.00  2.61           N
ATOM  17453  CA  GLY A 181       0.662 -39.681  -6.039  1.00  2.61           C
ATOM  17454  C   GLY A 181      -0.349 -40.848  -5.806  1.00  2.61           C
ATOM  17455  O   GLY A 181      -0.771 -41.507  -6.764  1.00  2.61           O
ATOM  17456  H   GLY A 181       0.366 -40.005  -8.149  1.00  2.61           H
ATOM  17457 1HA  GLY A 181       1.584 -39.876  -5.505  1.00  2.61           H
ATOM  17458 2HA  GLY A 181       0.245 -38.766  -5.618  1.00  2.61           H
ATOM  17459  N   SER A 182      -0.744 -41.163  -4.567  1.00  2.23           N
ATOM  17460  CA  SER A 182      -1.656 -42.319  -4.420  1.00  2.23           C
ATOM  17461  C   SER A 182      -2.907 -42.019  -5.228  1.00  2.23           C
ATOM  17462  O   SER A 182      -3.381 -42.852  -6.014  1.00  2.23           O
ATOM  17463  CB  SER A 182      -1.993 -42.608  -2.975  1.00  2.23           C
ATOM  17464  OG  SER A 182      -0.851 -43.001  -2.279  1.00  2.23           O
ATOM  17465  H   SER A 182      -0.431 -40.619  -3.764  1.00  2.23           H
ATOM  17466  HA  SER A 182      -1.184 -43.205  -4.825  1.00  2.23           H
ATOM  17467 1HB  SER A 182      -2.448 -41.769  -2.499  1.00  2.23           H
ATOM  17468 2HB  SER A 182      -2.725 -43.397  -2.945  1.00  2.23           H
ATOM  17469  HG  SER A 182      -0.225 -42.268  -2.373  1.00  2.23           H
ATOM  17470  N   VAL A 183      -3.352 -40.781  -5.106  1.00  1.94           N
ATOM  17471  CA  VAL A 183      -4.430 -40.265  -5.917  1.00  1.94           C
ATOM  17472  C   VAL A 183      -3.784 -39.236  -6.821  1.00  1.94           C
ATOM  17473  O   VAL A 183      -3.022 -38.385  -6.354  1.00  1.94           O
ATOM  17474  CB  VAL A 183      -5.526 -39.652  -5.092  1.00  1.94           C
ATOM  17475  CG1 VAL A 183      -6.549 -39.138  -6.006  1.00  1.94           C
ATOM  17476  CG2 VAL A 183      -6.079 -40.678  -4.135  1.00  1.94           C
ATOM  17477  H   VAL A 183      -2.898 -40.189  -4.409  1.00  1.94           H
ATOM  17478  HA  VAL A 183      -4.851 -41.061  -6.531  1.00  1.94           H
ATOM  17479  HB  VAL A 183      -5.138 -38.824  -4.542  1.00  1.94           H
ATOM  17480 1HG1 VAL A 183      -7.307 -38.708  -5.424  1.00  1.94           H
ATOM  17481 2HG1 VAL A 183      -6.120 -38.393  -6.665  1.00  1.94           H
ATOM  17482 3HG1 VAL A 183      -6.949 -39.946  -6.597  1.00  1.94           H
ATOM  17483 1HG2 VAL A 183      -6.871 -40.234  -3.532  1.00  1.94           H
ATOM  17484 2HG2 VAL A 183      -6.470 -41.530  -4.688  1.00  1.94           H
ATOM  17485 3HG2 VAL A 183      -5.267 -41.005  -3.495  1.00  1.94           H
ATOM  17486  N   TYR A 184      -4.032 -39.356  -8.111  1.00  1.75           N
ATOM  17487  CA  TYR A 184      -3.330 -38.548  -9.088  1.00  1.75           C
ATOM  17488  C   TYR A 184      -4.179 -37.991 -10.202  1.00  1.75           C
ATOM  17489  O   TYR A 184      -4.904 -38.717 -10.861  1.00  1.75           O
ATOM  17490  CB  TYR A 184      -2.199 -39.417  -9.653  1.00  1.75           C
ATOM  17491  CG  TYR A 184      -1.383 -38.874 -10.797  1.00  1.75           C
ATOM  17492  CD1 TYR A 184      -1.103 -37.531 -10.918  1.00  1.75           C
ATOM  17493  CD2 TYR A 184      -0.842 -39.782 -11.712  1.00  1.75           C
ATOM  17494  CE1 TYR A 184      -0.302 -37.089 -11.940  1.00  1.75           C
ATOM  17495  CE2 TYR A 184      -0.038 -39.342 -12.732  1.00  1.75           C
ATOM  17496  CZ  TYR A 184       0.235 -37.998 -12.841  1.00  1.75           C
ATOM  17497  OH  TYR A 184       1.062 -37.543 -13.818  1.00  1.75           O
ATOM  17498  H   TYR A 184      -4.696 -40.065  -8.427  1.00  1.75           H
ATOM  17499  HA  TYR A 184      -2.892 -37.705  -8.569  1.00  1.75           H
ATOM  17500 1HB  TYR A 184      -1.516 -39.659  -8.845  1.00  1.75           H
ATOM  17501 2HB  TYR A 184      -2.629 -40.365  -9.983  1.00  1.75           H
ATOM  17502  HD1 TYR A 184      -1.505 -36.825 -10.202  1.00  1.75           H
ATOM  17503  HD2 TYR A 184      -1.047 -40.850 -11.607  1.00  1.75           H
ATOM  17504  HE1 TYR A 184      -0.070 -36.027 -12.032  1.00  1.75           H
ATOM  17505  HE2 TYR A 184       0.393 -40.059 -13.436  1.00  1.75           H
ATOM  17506  HH  TYR A 184       1.702 -36.915 -13.407  1.00  1.75           H
ATOM  17507  N   ALA A 185      -4.089 -36.689 -10.419  1.00  1.61           N
ATOM  17508  CA  ALA A 185      -4.791 -36.129 -11.566  1.00  1.61           C
ATOM  17509  C   ALA A 185      -3.986 -35.036 -12.227  1.00  1.61           C
ATOM  17510  O   ALA A 185      -3.323 -34.232 -11.557  1.00  1.61           O
ATOM  17511  CB  ALA A 185      -6.120 -35.562 -11.149  1.00  1.61           C
ATOM  17512  H   ALA A 185      -3.522 -36.116  -9.788  1.00  1.61           H
ATOM  17513  HA  ALA A 185      -4.946 -36.926 -12.296  1.00  1.61           H
ATOM  17514 1HB  ALA A 185      -6.625 -35.177 -12.008  1.00  1.61           H
ATOM  17515 2HB  ALA A 185      -6.727 -36.330 -10.692  1.00  1.61           H
ATOM  17516 3HB  ALA A 185      -5.956 -34.761 -10.442  1.00  1.61           H
ATOM  17517  N   LYS A 186      -4.105 -34.943 -13.553  1.00  1.52           N
ATOM  17518  CA  LYS A 186      -3.435 -33.859 -14.233  1.00  1.52           C
ATOM  17519  C   LYS A 186      -4.059 -32.531 -13.889  1.00  1.52           C
ATOM  17520  O   LYS A 186      -3.366 -31.535 -13.870  1.00  1.52           O
ATOM  17521  CB  LYS A 186      -3.407 -34.063 -15.736  1.00  1.52           C
ATOM  17522  CG  LYS A 186      -2.470 -35.166 -16.207  1.00  1.52           C
ATOM  17523  CD  LYS A 186      -1.006 -34.768 -15.938  1.00  1.52           C
ATOM  17524  CE  LYS A 186      -0.024 -35.783 -16.496  1.00  1.52           C
ATOM  17525  NZ  LYS A 186       1.403 -35.391 -16.222  1.00  1.52           N
ATOM  17526  H   LYS A 186      -4.641 -35.625 -14.100  1.00  1.52           H
ATOM  17527  HA  LYS A 186      -2.401 -33.830 -13.890  1.00  1.52           H
ATOM  17528 1HB  LYS A 186      -4.403 -34.304 -16.092  1.00  1.52           H
ATOM  17529 2HB  LYS A 186      -3.106 -33.134 -16.219  1.00  1.52           H
ATOM  17530 1HG  LYS A 186      -2.700 -36.092 -15.669  1.00  1.52           H
ATOM  17531 2HG  LYS A 186      -2.612 -35.344 -17.273  1.00  1.52           H
ATOM  17532 1HD  LYS A 186      -0.794 -33.793 -16.389  1.00  1.52           H
ATOM  17533 2HD  LYS A 186      -0.843 -34.689 -14.862  1.00  1.52           H
ATOM  17534 1HE  LYS A 186      -0.221 -36.752 -16.036  1.00  1.52           H
ATOM  17535 2HE  LYS A 186      -0.165 -35.868 -17.571  1.00  1.52           H
ATOM  17536 1HZ  LYS A 186       2.025 -36.080 -16.594  1.00  1.52           H
ATOM  17537 2HZ  LYS A 186       1.642 -34.490 -16.627  1.00  1.52           H
ATOM  17538 3HZ  LYS A 186       1.572 -35.296 -15.230  1.00  1.52           H
ATOM  17539  N   GLU A 187      -5.354 -32.484 -13.600  1.00  1.43           N
ATOM  17540  CA  GLU A 187      -5.905 -31.205 -13.217  1.00  1.43           C
ATOM  17541  C   GLU A 187      -6.354 -31.210 -11.759  1.00  1.43           C
ATOM  17542  O   GLU A 187      -5.776 -30.499 -10.918  1.00  1.43           O
ATOM  17543  CB  GLU A 187      -7.098 -30.846 -14.119  1.00  1.43           C
ATOM  17544  CG  GLU A 187      -6.742 -30.628 -15.598  1.00  1.43           C
ATOM  17545  CD  GLU A 187      -7.951 -30.310 -16.467  1.00  1.43           C
ATOM  17546  OE1 GLU A 187      -9.050 -30.491 -16.000  1.00  1.43           O
ATOM  17547  OE2 GLU A 187      -7.770 -29.897 -17.590  1.00  1.43           O
ATOM  17548  H   GLU A 187      -5.963 -33.295 -13.645  1.00  1.43           H
ATOM  17549  HA  GLU A 187      -5.144 -30.438 -13.330  1.00  1.43           H
ATOM  17550 1HB  GLU A 187      -7.859 -31.615 -14.063  1.00  1.43           H
ATOM  17551 2HB  GLU A 187      -7.549 -29.924 -13.756  1.00  1.43           H
ATOM  17552 1HG  GLU A 187      -6.022 -29.812 -15.672  1.00  1.43           H
ATOM  17553 2HG  GLU A 187      -6.263 -31.534 -15.975  1.00  1.43           H
ATOM  17554  N   ARG A 188      -7.351 -32.043 -11.450  1.00  1.35           N
ATOM  17555  CA  ARG A 188      -7.967 -31.976 -10.128  1.00  1.35           C
ATOM  17556  C   ARG A 188      -8.292 -33.294  -9.434  1.00  1.35           C
ATOM  17557  O   ARG A 188      -8.629 -34.291 -10.074  1.00  1.35           O
ATOM  17558  CB  ARG A 188      -9.266 -31.179 -10.212  1.00  1.35           C
ATOM  17559  CG  ARG A 188      -9.143 -29.722 -10.604  1.00  1.35           C
ATOM  17560  CD  ARG A 188     -10.485 -29.083 -10.692  1.00  1.35           C
ATOM  17561  NE  ARG A 188     -11.276 -29.694 -11.758  1.00  1.35           N
ATOM  17562  CZ  ARG A 188     -11.173 -29.365 -13.070  1.00  1.35           C
ATOM  17563  NH1 ARG A 188     -10.330 -28.423 -13.450  1.00  1.35           N
ATOM  17564  NH2 ARG A 188     -11.904 -29.988 -13.983  1.00  1.35           N
ATOM  17565  H   ARG A 188      -7.713 -32.670 -12.170  1.00  1.35           H
ATOM  17566  HA  ARG A 188      -7.279 -31.434  -9.489  1.00  1.35           H
ATOM  17567 1HB  ARG A 188      -9.923 -31.640 -10.941  1.00  1.35           H
ATOM  17568 2HB  ARG A 188      -9.772 -31.215  -9.245  1.00  1.35           H
ATOM  17569 1HG  ARG A 188      -8.536 -29.200  -9.873  1.00  1.35           H
ATOM  17570 2HG  ARG A 188      -8.685 -29.638 -11.582  1.00  1.35           H
ATOM  17571 1HD  ARG A 188     -11.015 -29.223  -9.750  1.00  1.35           H
ATOM  17572 2HD  ARG A 188     -10.381 -28.021 -10.902  1.00  1.35           H
ATOM  17573  HE  ARG A 188     -11.942 -30.445 -11.498  1.00  1.35           H
ATOM  17574 1HH1 ARG A 188      -9.764 -27.944 -12.766  1.00  1.35           H
ATOM  17575 2HH1 ARG A 188     -10.244 -28.193 -14.434  1.00  1.35           H
ATOM  17576 1HH2 ARG A 188     -12.549 -30.745 -13.705  1.00  1.35           H
ATOM  17577 2HH2 ARG A 188     -11.803 -29.748 -14.957  1.00  1.35           H
ATOM  17578  N   VAL A 189      -8.193 -33.264  -8.115  1.00  1.27           N
ATOM  17579  CA  VAL A 189      -8.600 -34.373  -7.262  1.00  1.27           C
ATOM  17580  C   VAL A 189      -9.638 -33.900  -6.259  1.00  1.27           C
ATOM  17581  O   VAL A 189      -9.416 -32.896  -5.582  1.00  1.27           O
ATOM  17582  CB  VAL A 189      -7.413 -34.963  -6.486  1.00  1.27           C
ATOM  17583  CG1 VAL A 189      -7.926 -36.036  -5.569  1.00  1.27           C
ATOM  17584  CG2 VAL A 189      -6.356 -35.529  -7.458  1.00  1.27           C
ATOM  17585  H   VAL A 189      -7.854 -32.397  -7.688  1.00  1.27           H
ATOM  17586  HA  VAL A 189      -9.042 -35.154  -7.882  1.00  1.27           H
ATOM  17587  HB  VAL A 189      -6.969 -34.199  -5.879  1.00  1.27           H
ATOM  17588 1HG1 VAL A 189      -7.111 -36.452  -5.003  1.00  1.27           H
ATOM  17589 2HG1 VAL A 189      -8.646 -35.614  -4.882  1.00  1.27           H
ATOM  17590 3HG1 VAL A 189      -8.404 -36.812  -6.167  1.00  1.27           H
ATOM  17591 1HG2 VAL A 189      -5.516 -35.945  -6.899  1.00  1.27           H
ATOM  17592 2HG2 VAL A 189      -6.804 -36.311  -8.071  1.00  1.27           H
ATOM  17593 3HG2 VAL A 189      -5.993 -34.739  -8.097  1.00  1.27           H
ATOM  17594  N   SER A 190     -10.749 -34.619  -6.143  1.00  1.21           N
ATOM  17595  CA  SER A 190     -11.768 -34.219  -5.190  1.00  1.21           C
ATOM  17596  C   SER A 190     -12.371 -35.380  -4.410  1.00  1.21           C
ATOM  17597  O   SER A 190     -12.886 -36.339  -4.989  1.00  1.21           O
ATOM  17598  CB  SER A 190     -12.872 -33.462  -5.900  1.00  1.21           C
ATOM  17599  OG  SER A 190     -13.889 -33.102  -5.008  1.00  1.21           O
ATOM  17600  H   SER A 190     -10.893 -35.423  -6.749  1.00  1.21           H
ATOM  17601  HA  SER A 190     -11.305 -33.548  -4.489  1.00  1.21           H
ATOM  17602 1HB  SER A 190     -12.454 -32.566  -6.359  1.00  1.21           H
ATOM  17603 2HB  SER A 190     -13.283 -34.075  -6.695  1.00  1.21           H
ATOM  17604  HG  SER A 190     -13.441 -32.809  -4.197  1.00  1.21           H
ATOM  17605  N   LEU A 191     -12.277 -35.283  -3.087  1.00  1.18           N
ATOM  17606  CA  LEU A 191     -12.832 -36.292  -2.194  1.00  1.18           C
ATOM  17607  C   LEU A 191     -14.111 -35.708  -1.629  1.00  1.18           C
ATOM  17608  O   LEU A 191     -14.080 -34.599  -1.090  1.00  1.18           O
ATOM  17609  CB  LEU A 191     -11.862 -36.607  -1.033  1.00  1.18           C
ATOM  17610  CG  LEU A 191     -10.627 -37.505  -1.309  1.00  1.18           C
ATOM  17611  CD1 LEU A 191      -9.663 -36.796  -2.293  1.00  1.18           C
ATOM  17612  CD2 LEU A 191      -9.923 -37.795   0.030  1.00  1.18           C
ATOM  17613  H   LEU A 191     -11.830 -34.453  -2.700  1.00  1.18           H
ATOM  17614  HA  LEU A 191     -13.071 -37.184  -2.749  1.00  1.18           H
ATOM  17615 1HB  LEU A 191     -11.494 -35.672  -0.639  1.00  1.18           H
ATOM  17616 2HB  LEU A 191     -12.436 -37.097  -0.251  1.00  1.18           H
ATOM  17617  HG  LEU A 191     -10.950 -38.444  -1.752  1.00  1.18           H
ATOM  17618 1HD1 LEU A 191      -8.798 -37.435  -2.479  1.00  1.18           H
ATOM  17619 2HD1 LEU A 191     -10.169 -36.609  -3.225  1.00  1.18           H
ATOM  17620 3HD1 LEU A 191      -9.329 -35.850  -1.867  1.00  1.18           H
ATOM  17621 1HD2 LEU A 191      -9.057 -38.434  -0.143  1.00  1.18           H
ATOM  17622 2HD2 LEU A 191      -9.596 -36.863   0.486  1.00  1.18           H
ATOM  17623 3HD2 LEU A 191     -10.618 -38.298   0.702  1.00  1.18           H
ATOM  17624  N   GLU A 192     -15.227 -36.425  -1.728  1.00  1.18           N
ATOM  17625  CA  GLU A 192     -16.471 -35.854  -1.231  1.00  1.18           C
ATOM  17626  C   GLU A 192     -17.385 -36.880  -0.583  1.00  1.18           C
ATOM  17627  O   GLU A 192     -17.717 -37.913  -1.173  1.00  1.18           O
ATOM  17628  CB  GLU A 192     -17.200 -35.153  -2.384  1.00  1.18           C
ATOM  17629  CG  GLU A 192     -18.483 -34.442  -2.004  1.00  1.18           C
ATOM  17630  CD  GLU A 192     -19.129 -33.700  -3.165  1.00  1.18           C
ATOM  17631  OE1 GLU A 192     -18.584 -33.727  -4.241  1.00  1.18           O
ATOM  17632  OE2 GLU A 192     -20.159 -33.098  -2.965  1.00  1.18           O
ATOM  17633  H   GLU A 192     -15.232 -37.337  -2.183  1.00  1.18           H
ATOM  17634  HA  GLU A 192     -16.225 -35.113  -0.487  1.00  1.18           H
ATOM  17635 1HB  GLU A 192     -16.532 -34.417  -2.834  1.00  1.18           H
ATOM  17636 2HB  GLU A 192     -17.440 -35.890  -3.154  1.00  1.18           H
ATOM  17637 1HG  GLU A 192     -19.177 -35.181  -1.639  1.00  1.18           H
ATOM  17638 2HG  GLU A 192     -18.275 -33.744  -1.188  1.00  1.18           H
ATOM  17639  N   ASN A 193     -17.829 -36.556   0.626  1.00  1.20           N
ATOM  17640  CA  ASN A 193     -18.705 -37.448   1.379  1.00  1.20           C
ATOM  17641  C   ASN A 193     -18.096 -38.841   1.561  1.00  1.20           C
ATOM  17642  O   ASN A 193     -18.798 -39.851   1.486  1.00  1.20           O
ATOM  17643  CB  ASN A 193     -20.083 -37.546   0.741  1.00  1.20           C
ATOM  17644  CG  ASN A 193     -20.869 -36.256   0.803  1.00  1.20           C
ATOM  17645  OD1 ASN A 193     -20.963 -35.618   1.856  1.00  1.20           O
ATOM  17646  ND2 ASN A 193     -21.442 -35.866  -0.305  1.00  1.20           N
ATOM  17647  H   ASN A 193     -17.499 -35.680   1.046  1.00  1.20           H
ATOM  17648  HA  ASN A 193     -18.837 -37.033   2.375  1.00  1.20           H
ATOM  17649 1HB  ASN A 193     -20.010 -37.858  -0.297  1.00  1.20           H
ATOM  17650 2HB  ASN A 193     -20.653 -38.316   1.259  1.00  1.20           H
ATOM  17651 1HD2 ASN A 193     -21.972 -35.015  -0.323  1.00  1.20           H
ATOM  17652 2HD2 ASN A 193     -21.341 -36.404  -1.144  1.00  1.20           H
ATOM  17653  N   VAL A 194     -16.793 -38.877   1.834  1.00  1.21           N
ATOM  17654  CA  VAL A 194     -16.083 -40.119   2.102  1.00  1.21           C
ATOM  17655  C   VAL A 194     -15.910 -40.232   3.606  1.00  1.21           C
ATOM  17656  O   VAL A 194     -15.486 -39.273   4.260  1.00  1.21           O
ATOM  17657  CB  VAL A 194     -14.722 -40.167   1.355  1.00  1.21           C
ATOM  17658  CG1 VAL A 194     -13.940 -41.474   1.714  1.00  1.21           C
ATOM  17659  CG2 VAL A 194     -14.982 -40.097  -0.166  1.00  1.21           C
ATOM  17660  H   VAL A 194     -16.286 -38.005   1.859  1.00  1.21           H
ATOM  17661  HA  VAL A 194     -16.694 -40.942   1.759  1.00  1.21           H
ATOM  17662  HB  VAL A 194     -14.112 -39.324   1.664  1.00  1.21           H
ATOM  17663 1HG1 VAL A 194     -12.988 -41.490   1.188  1.00  1.21           H
ATOM  17664 2HG1 VAL A 194     -13.758 -41.504   2.781  1.00  1.21           H
ATOM  17665 3HG1 VAL A 194     -14.524 -42.346   1.425  1.00  1.21           H
ATOM  17666 1HG2 VAL A 194     -14.036 -40.118  -0.699  1.00  1.21           H
ATOM  17667 2HG2 VAL A 194     -15.591 -40.948  -0.466  1.00  1.21           H
ATOM  17668 3HG2 VAL A 194     -15.507 -39.178  -0.407  1.00  1.21           H
ATOM  17669  N   THR A 195     -16.302 -41.366   4.178  1.00  1.19           N
ATOM  17670  CA  THR A 195     -16.216 -41.467   5.636  1.00  1.19           C
ATOM  17671  C   THR A 195     -14.767 -41.503   6.100  1.00  1.19           C
ATOM  17672  O   THR A 195     -14.384 -40.775   7.016  1.00  1.19           O
ATOM  17673  CB  THR A 195     -16.977 -42.677   6.195  1.00  1.19           C
ATOM  17674  OG1 THR A 195     -18.368 -42.563   5.865  1.00  1.19           O
ATOM  17675  CG2 THR A 195     -16.818 -42.736   7.696  1.00  1.19           C
ATOM  17676  H   THR A 195     -16.592 -42.158   3.587  1.00  1.19           H
ATOM  17677  HA  THR A 195     -16.680 -40.579   6.059  1.00  1.19           H
ATOM  17678  HB  THR A 195     -16.584 -43.588   5.787  1.00  1.19           H
ATOM  17679  HG1 THR A 195     -18.473 -42.641   4.912  1.00  1.19           H
ATOM  17680 1HG2 THR A 195     -17.361 -43.597   8.081  1.00  1.19           H
ATOM  17681 2HG2 THR A 195     -15.759 -42.831   7.945  1.00  1.19           H
ATOM  17682 3HG2 THR A 195     -17.215 -41.829   8.140  1.00  1.19           H
ATOM  17683  N   GLU A 196     -13.951 -42.327   5.447  1.00  1.16           N
ATOM  17684  CA  GLU A 196     -12.542 -42.382   5.819  1.00  1.16           C
ATOM  17685  C   GLU A 196     -11.608 -42.630   4.630  1.00  1.16           C
ATOM  17686  O   GLU A 196     -11.718 -43.654   3.950  1.00  1.16           O
ATOM  17687  CB  GLU A 196     -12.329 -43.464   6.884  1.00  1.16           C
ATOM  17688  CG  GLU A 196     -10.893 -43.578   7.389  1.00  1.16           C
ATOM  17689  CD  GLU A 196     -10.729 -44.595   8.499  1.00  1.16           C
ATOM  17690  OE1 GLU A 196     -11.716 -45.134   8.943  1.00  1.16           O
ATOM  17691  OE2 GLU A 196      -9.611 -44.847   8.885  1.00  1.16           O
ATOM  17692  H   GLU A 196     -14.341 -42.913   4.710  1.00  1.16           H
ATOM  17693  HA  GLU A 196     -12.286 -41.432   6.258  1.00  1.16           H
ATOM  17694 1HB  GLU A 196     -12.970 -43.258   7.742  1.00  1.16           H
ATOM  17695 2HB  GLU A 196     -12.622 -44.431   6.479  1.00  1.16           H
ATOM  17696 1HG  GLU A 196     -10.244 -43.855   6.555  1.00  1.16           H
ATOM  17697 2HG  GLU A 196     -10.575 -42.595   7.746  1.00  1.16           H
ATOM  17698  N   ALA A 197     -10.647 -41.726   4.432  1.00  1.14           N
ATOM  17699  CA  ALA A 197      -9.655 -41.865   3.356  1.00  1.14           C
ATOM  17700  C   ALA A 197      -8.245 -41.944   3.929  1.00  1.14           C
ATOM  17701  O   ALA A 197      -7.741 -40.945   4.440  1.00  1.14           O
ATOM  17702  CB  ALA A 197      -9.748 -40.711   2.383  1.00  1.14           C
ATOM  17703  H   ALA A 197     -10.624 -40.915   5.057  1.00  1.14           H
ATOM  17704  HA  ALA A 197      -9.855 -42.790   2.825  1.00  1.14           H
ATOM  17705 1HB  ALA A 197      -9.021 -40.854   1.587  1.00  1.14           H
ATOM  17706 2HB  ALA A 197     -10.748 -40.674   1.959  1.00  1.14           H
ATOM  17707 3HB  ALA A 197      -9.542 -39.788   2.900  1.00  1.14           H
ATOM  17708  N   THR A 198      -7.616 -43.105   3.810  1.00  1.13           N
ATOM  17709  CA  THR A 198      -6.289 -43.339   4.366  1.00  1.13           C
ATOM  17710  C   THR A 198      -5.243 -43.704   3.319  1.00  1.13           C
ATOM  17711  O   THR A 198      -5.459 -44.574   2.473  1.00  1.13           O
ATOM  17712  CB  THR A 198      -6.334 -44.436   5.439  1.00  1.13           C
ATOM  17713  OG1 THR A 198      -7.183 -44.013   6.510  1.00  1.13           O
ATOM  17714  CG2 THR A 198      -4.919 -44.754   5.975  1.00  1.13           C
ATOM  17715  H   THR A 198      -8.087 -43.862   3.324  1.00  1.13           H
ATOM  17716  HA  THR A 198      -5.968 -42.424   4.846  1.00  1.13           H
ATOM  17717  HB  THR A 198      -6.772 -45.309   5.004  1.00  1.13           H
ATOM  17718  HG1 THR A 198      -7.409 -44.764   7.077  1.00  1.13           H
ATOM  17719 1HG2 THR A 198      -4.986 -45.535   6.728  1.00  1.13           H
ATOM  17720 2HG2 THR A 198      -4.282 -45.099   5.161  1.00  1.13           H
ATOM  17721 3HG2 THR A 198      -4.482 -43.860   6.417  1.00  1.13           H
ATOM  17722  N   PHE A 199      -4.104 -43.042   3.414  1.00  1.17           N
ATOM  17723  CA  PHE A 199      -2.989 -43.252   2.518  1.00  1.17           C
ATOM  17724  C   PHE A 199      -1.782 -43.556   3.401  1.00  1.17           C
ATOM  17725  O   PHE A 199      -1.422 -42.726   4.239  1.00  1.17           O
ATOM  17726  CB  PHE A 199      -2.768 -41.961   1.729  1.00  1.17           C
ATOM  17727  CG  PHE A 199      -4.042 -41.498   1.043  1.00  1.17           C
ATOM  17728  CD1 PHE A 199      -4.861 -40.547   1.677  1.00  1.17           C
ATOM  17729  CD2 PHE A 199      -4.464 -42.021  -0.154  1.00  1.17           C
ATOM  17730  CE1 PHE A 199      -6.043 -40.127   1.108  1.00  1.17           C
ATOM  17731  CE2 PHE A 199      -5.654 -41.611  -0.717  1.00  1.17           C
ATOM  17732  CZ  PHE A 199      -6.442 -40.657  -0.089  1.00  1.17           C
ATOM  17733  H   PHE A 199      -4.033 -42.327   4.131  1.00  1.17           H
ATOM  17734  HA  PHE A 199      -3.184 -44.095   1.856  1.00  1.17           H
ATOM  17735 1HB  PHE A 199      -2.435 -41.175   2.403  1.00  1.17           H
ATOM  17736 2HB  PHE A 199      -2.000 -42.112   0.973  1.00  1.17           H
ATOM  17737  HD1 PHE A 199      -4.549 -40.136   2.643  1.00  1.17           H
ATOM  17738  HD2 PHE A 199      -3.857 -42.776  -0.647  1.00  1.17           H
ATOM  17739  HE1 PHE A 199      -6.657 -39.383   1.618  1.00  1.17           H
ATOM  17740  HE2 PHE A 199      -5.977 -42.046  -1.653  1.00  1.17           H
ATOM  17741  HZ  PHE A 199      -7.377 -40.339  -0.545  1.00  1.17           H
ATOM  17742  N   SER A 200      -1.159 -44.722   3.237  1.00  1.27           N
ATOM  17743  CA  SER A 200      -0.071 -45.058   4.149  1.00  1.27           C
ATOM  17744  C   SER A 200       1.106 -45.830   3.559  1.00  1.27           C
ATOM  17745  O   SER A 200       0.953 -46.663   2.664  1.00  1.27           O
ATOM  17746  CB  SER A 200      -0.645 -45.844   5.314  1.00  1.27           C
ATOM  17747  OG  SER A 200       0.357 -46.234   6.202  1.00  1.27           O
ATOM  17748  H   SER A 200      -1.485 -45.389   2.540  1.00  1.27           H
ATOM  17749  HA  SER A 200       0.321 -44.120   4.518  1.00  1.27           H
ATOM  17750 1HB  SER A 200      -1.373 -45.224   5.836  1.00  1.27           H
ATOM  17751 2HB  SER A 200      -1.167 -46.717   4.944  1.00  1.27           H
ATOM  17752  HG  SER A 200       0.928 -45.443   6.317  1.00  1.27           H
ATOM  17753  N   SER A 201       2.294 -45.484   4.062  1.00  1.44           N
ATOM  17754  CA  SER A 201       3.578 -46.064   3.663  1.00  1.44           C
ATOM  17755  C   SER A 201       3.806 -46.062   2.161  1.00  1.44           C
ATOM  17756  O   SER A 201       4.423 -46.983   1.630  1.00  1.44           O
ATOM  17757  CB  SER A 201       3.705 -47.472   4.197  1.00  1.44           C
ATOM  17758  OG  SER A 201       3.699 -47.477   5.595  1.00  1.44           O
ATOM  17759  H   SER A 201       2.283 -44.787   4.807  1.00  1.44           H
ATOM  17760  HA  SER A 201       4.366 -45.474   4.103  1.00  1.44           H
ATOM  17761 1HB  SER A 201       2.878 -48.069   3.832  1.00  1.44           H
ATOM  17762 2HB  SER A 201       4.625 -47.920   3.828  1.00  1.44           H
ATOM  17763  HG  SER A 201       4.389 -46.851   5.859  1.00  1.44           H
ATOM  17764  N   ASN A 202       3.372 -44.999   1.494  1.00  1.66           N
ATOM  17765  CA  ASN A 202       3.496 -44.875   0.047  1.00  1.66           C
ATOM  17766  C   ASN A 202       4.790 -44.163  -0.304  1.00  1.66           C
ATOM  17767  O   ASN A 202       5.415 -43.542   0.555  1.00  1.66           O
ATOM  17768  CB  ASN A 202       2.296 -44.152  -0.534  1.00  1.66           C
ATOM  17769  CG  ASN A 202       0.978 -44.909  -0.328  1.00  1.66           C
ATOM  17770  OD1 ASN A 202       0.860 -46.141  -0.463  1.00  1.66           O
ATOM  17771  ND2 ASN A 202      -0.041 -44.160  -0.001  1.00  1.66           N
ATOM  17772  H   ASN A 202       2.914 -44.250   2.009  1.00  1.66           H
ATOM  17773  HA  ASN A 202       3.544 -45.874  -0.394  1.00  1.66           H
ATOM  17774 1HB  ASN A 202       2.209 -43.163  -0.080  1.00  1.66           H
ATOM  17775 2HB  ASN A 202       2.447 -44.006  -1.607  1.00  1.66           H
ATOM  17776 1HD2 ASN A 202      -0.940 -44.582   0.135  1.00  1.66           H
ATOM  17777 2HD2 ASN A 202       0.076 -43.173   0.093  1.00  1.66           H
ATOM  17778  N   GLY A 203       5.206 -44.245  -1.552  1.00  1.91           N
ATOM  17779  CA  GLY A 203       6.425 -43.553  -1.948  1.00  1.91           C
ATOM  17780  C   GLY A 203       6.673 -43.743  -3.422  1.00  1.91           C
ATOM  17781  O   GLY A 203       5.743 -44.023  -4.177  1.00  1.91           O
ATOM  17782  H   GLY A 203       4.666 -44.788  -2.230  1.00  1.91           H
ATOM  17783 1HA  GLY A 203       6.333 -42.491  -1.723  1.00  1.91           H
ATOM  17784 2HA  GLY A 203       7.270 -43.934  -1.374  1.00  1.91           H
ATOM  17785  N   GLY A 204       7.897 -43.540  -3.855  1.00  2.10           N
ATOM  17786  CA  GLY A 204       8.176 -43.689  -5.263  1.00  2.10           C
ATOM  17787  C   GLY A 204       9.393 -42.932  -5.696  1.00  2.10           C
ATOM  17788  O   GLY A 204       9.932 -42.106  -4.958  1.00  2.10           O
ATOM  17789  H   GLY A 204       8.637 -43.302  -3.210  1.00  2.10           H
ATOM  17790 1HA  GLY A 204       8.331 -44.744  -5.480  1.00  2.10           H
ATOM  17791 2HA  GLY A 204       7.325 -43.375  -5.846  1.00  2.10           H
ATOM  17792  N   GLU A 205       9.754 -43.149  -6.942  1.00  2.18           N
ATOM  17793  CA  GLU A 205      10.959 -42.577  -7.493  1.00  2.18           C
ATOM  17794  C   GLU A 205      10.945 -41.141  -8.031  1.00  2.18           C
ATOM  17795  O   GLU A 205      11.971 -40.735  -8.546  1.00  2.18           O
ATOM  17796  CB  GLU A 205      11.492 -43.494  -8.596  1.00  2.18           C
ATOM  17797  CG  GLU A 205      11.943 -44.877  -8.099  1.00  2.18           C
ATOM  17798  CD  GLU A 205      12.543 -45.768  -9.185  1.00  2.18           C
ATOM  17799  OE1 GLU A 205      12.634 -45.342 -10.313  1.00  2.18           O
ATOM  17800  OE2 GLU A 205      12.925 -46.873  -8.867  1.00  2.18           O
ATOM  17801  H   GLU A 205       9.215 -43.830  -7.479  1.00  2.18           H
ATOM  17802  HA  GLU A 205      11.692 -42.601  -6.691  1.00  2.18           H
ATOM  17803 1HB  GLU A 205      10.722 -43.644  -9.340  1.00  2.18           H
ATOM  17804 2HB  GLU A 205      12.339 -43.015  -9.089  1.00  2.18           H
ATOM  17805 1HG  GLU A 205      12.682 -44.739  -7.310  1.00  2.18           H
ATOM  17806 2HG  GLU A 205      11.078 -45.382  -7.664  1.00  2.18           H
ATOM  17807  N   GLN A 206       9.844 -40.363  -8.012  1.00  2.11           N
ATOM  17808  CA  GLN A 206      10.004 -38.990  -8.535  1.00  2.11           C
ATOM  17809  C   GLN A 206       9.526 -37.868  -7.574  1.00  2.11           C
ATOM  17810  O   GLN A 206       9.266 -36.750  -8.008  1.00  2.11           O
ATOM  17811  CB  GLN A 206       9.451 -38.806  -9.969  1.00  2.11           C
ATOM  17812  CG  GLN A 206      10.183 -39.700 -11.016  1.00  2.11           C
ATOM  17813  CD  GLN A 206       9.913 -39.427 -12.530  1.00  2.11           C
ATOM  17814  OE1 GLN A 206       9.191 -38.508 -12.974  1.00  2.11           O
ATOM  17815  NE2 GLN A 206      10.536 -40.284 -13.349  1.00  2.11           N
ATOM  17816  H   GLN A 206       8.968 -40.643  -7.594  1.00  2.11           H
ATOM  17817  HA  GLN A 206      11.062 -38.823  -8.668  1.00  2.11           H
ATOM  17818 1HB  GLN A 206       8.420 -39.053 -10.006  1.00  2.11           H
ATOM  17819 2HB  GLN A 206       9.555 -37.766 -10.266  1.00  2.11           H
ATOM  17820 1HG  GLN A 206      11.231 -39.570 -10.860  1.00  2.11           H
ATOM  17821 2HG  GLN A 206       9.912 -40.742 -10.824  1.00  2.11           H
ATOM  17822 1HE2 GLN A 206      10.439 -40.213 -14.338  1.00  2.11           H
ATOM  17823 2HE2 GLN A 206      11.095 -41.025 -12.963  1.00  2.11           H
ATOM  17824  N   GLY A 207       9.462 -38.141  -6.257  1.00  1.91           N
ATOM  17825  CA  GLY A 207       9.149 -37.099  -5.249  1.00  1.91           C
ATOM  17826  C   GLY A 207       7.697 -36.648  -5.026  1.00  1.91           C
ATOM  17827  O   GLY A 207       7.469 -35.470  -4.764  1.00  1.91           O
ATOM  17828  H   GLY A 207       9.654 -39.088  -5.949  1.00  1.91           H
ATOM  17829 1HA  GLY A 207       9.545 -37.432  -4.290  1.00  1.91           H
ATOM  17830 2HA  GLY A 207       9.714 -36.213  -5.499  1.00  1.91           H
ATOM  17831  N   GLY A 208       6.725 -37.551  -5.140  1.00  1.66           N
ATOM  17832  CA  GLY A 208       5.310 -37.174  -4.945  1.00  1.66           C
ATOM  17833  C   GLY A 208       4.761 -37.473  -3.552  1.00  1.66           C
ATOM  17834  O   GLY A 208       5.458 -37.303  -2.549  1.00  1.66           O
ATOM  17835  H   GLY A 208       6.968 -38.502  -5.388  1.00  1.66           H
ATOM  17836 1HA  GLY A 208       5.215 -36.106  -5.131  1.00  1.66           H
ATOM  17837 2HA  GLY A 208       4.677 -37.648  -5.676  1.00  1.66           H
ATOM  17838  N   GLY A 209       3.499 -37.906  -3.486  1.00  1.44           N
ATOM  17839  CA  GLY A 209       2.868 -38.092  -2.187  1.00  1.44           C
ATOM  17840  C   GLY A 209       1.524 -38.817  -2.186  1.00  1.44           C
ATOM  17841  O   GLY A 209       1.192 -39.572  -3.102  1.00  1.44           O
ATOM  17842  H   GLY A 209       2.975 -38.062  -4.336  1.00  1.44           H
ATOM  17843 1HA  GLY A 209       3.559 -38.593  -1.510  1.00  1.44           H
ATOM  17844 2HA  GLY A 209       2.697 -37.098  -1.787  1.00  1.44           H
ATOM  17845  N   GLY A 210       0.790 -38.647  -1.083  1.00  1.28           N
ATOM  17846  CA  GLY A 210      -0.512 -39.290  -0.910  1.00  1.28           C
ATOM  17847  C   GLY A 210      -1.460 -38.808  -1.999  1.00  1.28           C
ATOM  17848  O   GLY A 210      -1.853 -39.576  -2.867  1.00  1.28           O
ATOM  17849  H   GLY A 210       1.133 -37.996  -0.368  1.00  1.28           H
ATOM  17850 1HA  GLY A 210      -0.407 -40.373  -0.948  1.00  1.28           H
ATOM  17851 2HA  GLY A 210      -0.913 -39.035   0.066  1.00  1.28           H
ATOM  17852  N   ILE A 211      -1.730 -37.517  -2.017  1.00  1.19           N
ATOM  17853  CA  ILE A 211      -2.564 -36.960  -3.086  1.00  1.19           C
ATOM  17854  C   ILE A 211      -1.746 -35.965  -3.885  1.00  1.19           C
ATOM  17855  O   ILE A 211      -1.131 -35.073  -3.300  1.00  1.19           O
ATOM  17856  CB  ILE A 211      -3.847 -36.269  -2.575  1.00  1.19           C
ATOM  17857  CG1 ILE A 211      -4.764 -37.251  -1.808  1.00  1.19           C
ATOM  17858  CG2 ILE A 211      -4.595 -35.698  -3.756  1.00  1.19           C
ATOM  17859  CD1 ILE A 211      -5.915 -36.554  -1.105  1.00  1.19           C
ATOM  17860  H   ILE A 211      -1.333 -36.941  -1.271  1.00  1.19           H
ATOM  17861  HA  ILE A 211      -2.861 -37.759  -3.763  1.00  1.19           H
ATOM  17862  HB  ILE A 211      -3.593 -35.484  -1.906  1.00  1.19           H
ATOM  17863 1HG1 ILE A 211      -5.177 -37.972  -2.490  1.00  1.19           H
ATOM  17864 2HG1 ILE A 211      -4.180 -37.779  -1.076  1.00  1.19           H
ATOM  17865 1HG2 ILE A 211      -5.493 -35.214  -3.411  1.00  1.19           H
ATOM  17866 2HG2 ILE A 211      -3.976 -34.976  -4.277  1.00  1.19           H
ATOM  17867 3HG2 ILE A 211      -4.856 -36.500  -4.438  1.00  1.19           H
ATOM  17868 1HD1 ILE A 211      -6.524 -37.291  -0.578  1.00  1.19           H
ATOM  17869 2HD1 ILE A 211      -5.526 -35.830  -0.396  1.00  1.19           H
ATOM  17870 3HD1 ILE A 211      -6.528 -36.037  -1.840  1.00  1.19           H
ATOM  17871  N   TYR A 212      -1.742 -36.104  -5.209  1.00  1.16           N
ATOM  17872  CA  TYR A 212      -0.976 -35.202  -6.060  1.00  1.16           C
ATOM  17873  C   TYR A 212      -1.759 -34.682  -7.258  1.00  1.16           C
ATOM  17874  O   TYR A 212      -2.476 -35.431  -7.939  1.00  1.16           O
ATOM  17875  CB  TYR A 212       0.294 -35.877  -6.592  1.00  1.16           C
ATOM  17876  CG  TYR A 212       1.078 -34.984  -7.544  1.00  1.16           C
ATOM  17877  CD1 TYR A 212       1.999 -34.051  -7.088  1.00  1.16           C
ATOM  17878  CD2 TYR A 212       0.816 -35.075  -8.876  1.00  1.16           C
ATOM  17879  CE1 TYR A 212       2.649 -33.226  -7.991  1.00  1.16           C
ATOM  17880  CE2 TYR A 212       1.442 -34.271  -9.769  1.00  1.16           C
ATOM  17881  CZ  TYR A 212       2.355 -33.346  -9.345  1.00  1.16           C
ATOM  17882  OH  TYR A 212       2.980 -32.547 -10.274  1.00  1.16           O
ATOM  17883  H   TYR A 212      -2.263 -36.874  -5.628  1.00  1.16           H
ATOM  17884  HA  TYR A 212      -0.697 -34.347  -5.465  1.00  1.16           H
ATOM  17885 1HB  TYR A 212       0.947 -36.158  -5.763  1.00  1.16           H
ATOM  17886 2HB  TYR A 212       0.016 -36.778  -7.124  1.00  1.16           H
ATOM  17887  HD1 TYR A 212       2.205 -33.967  -6.032  1.00  1.16           H
ATOM  17888  HD2 TYR A 212       0.098 -35.787  -9.211  1.00  1.16           H
ATOM  17889  HE1 TYR A 212       3.376 -32.491  -7.641  1.00  1.16           H
ATOM  17890  HE2 TYR A 212       1.212 -34.358 -10.828  1.00  1.16           H
ATOM  17891  HH  TYR A 212       3.000 -33.020 -11.147  1.00  1.16           H
ATOM  17892  N   SER A 213      -1.608 -33.388  -7.509  1.00  1.16           N
ATOM  17893  CA  SER A 213      -2.262 -32.804  -8.668  1.00  1.16           C
ATOM  17894  C   SER A 213      -1.538 -31.593  -9.225  1.00  1.16           C
ATOM  17895  O   SER A 213      -0.801 -30.902  -8.508  1.00  1.16           O
ATOM  17896  CB  SER A 213      -3.667 -32.409  -8.300  1.00  1.16           C
ATOM  17897  OG  SER A 213      -3.660 -31.390  -7.352  1.00  1.16           O
ATOM  17898  H   SER A 213      -1.003 -32.841  -6.887  1.00  1.16           H
ATOM  17899  HA  SER A 213      -2.296 -33.559  -9.451  1.00  1.16           H
ATOM  17900 1HB  SER A 213      -4.196 -32.077  -9.196  1.00  1.16           H
ATOM  17901 2HB  SER A 213      -4.198 -33.266  -7.909  1.00  1.16           H
ATOM  17902  HG  SER A 213      -4.583 -31.114  -7.263  1.00  1.16           H
ATOM  17903  N   GLU A 214      -1.799 -31.297 -10.493  1.00  1.16           N
ATOM  17904  CA  GLU A 214      -1.195 -30.096 -11.062  1.00  1.16           C
ATOM  17905  C   GLU A 214      -1.979 -28.819 -10.674  1.00  1.16           C
ATOM  17906  O   GLU A 214      -1.378 -27.784 -10.431  1.00  1.16           O
ATOM  17907  CB  GLU A 214      -1.062 -30.206 -12.584  1.00  1.16           C
ATOM  17908  CG  GLU A 214      -0.079 -29.219 -13.225  1.00  1.16           C
ATOM  17909  CD  GLU A 214       0.157 -29.418 -14.759  1.00  1.16           C
ATOM  17910  OE1 GLU A 214      -0.614 -30.104 -15.383  1.00  1.16           O
ATOM  17911  OE2 GLU A 214       1.140 -28.898 -15.272  1.00  1.16           O
ATOM  17912  H   GLU A 214      -2.387 -31.933 -11.043  1.00  1.16           H
ATOM  17913  HA  GLU A 214      -0.186 -29.998 -10.658  1.00  1.16           H
ATOM  17914 1HB  GLU A 214      -0.835 -31.229 -12.892  1.00  1.16           H
ATOM  17915 2HB  GLU A 214      -2.004 -29.918 -13.002  1.00  1.16           H
ATOM  17916 1HG  GLU A 214      -0.428 -28.209 -13.044  1.00  1.16           H
ATOM  17917 2HG  GLU A 214       0.873 -29.328 -12.714  1.00  1.16           H
ATOM  17918  N   GLN A 215      -3.323 -28.850 -10.621  1.00  1.13           N
ATOM  17919  CA  GLN A 215      -4.005 -27.593 -10.308  1.00  1.13           C
ATOM  17920  C   GLN A 215      -4.677 -27.548  -8.922  1.00  1.13           C
ATOM  17921  O   GLN A 215      -4.459 -26.613  -8.155  1.00  1.13           O
ATOM  17922  CB  GLN A 215      -5.046 -27.288 -11.382  1.00  1.13           C
ATOM  17923  CG  GLN A 215      -4.482 -27.141 -12.828  1.00  1.13           C
ATOM  17924  CD  GLN A 215      -3.464 -25.973 -13.059  1.00  1.13           C
ATOM  17925  OE1 GLN A 215      -3.731 -24.816 -12.720  1.00  1.13           O
ATOM  17926  NE2 GLN A 215      -2.320 -26.306 -13.675  1.00  1.13           N
ATOM  17927  H   GLN A 215      -3.876 -29.682 -10.810  1.00  1.13           H
ATOM  17928  HA  GLN A 215      -3.274 -26.791 -10.331  1.00  1.13           H
ATOM  17929 1HB  GLN A 215      -5.800 -28.067 -11.394  1.00  1.13           H
ATOM  17930 2HB  GLN A 215      -5.551 -26.358 -11.129  1.00  1.13           H
ATOM  17931 1HG  GLN A 215      -3.978 -28.077 -13.085  1.00  1.13           H
ATOM  17932 2HG  GLN A 215      -5.321 -26.987 -13.504  1.00  1.13           H
ATOM  17933 1HE2 GLN A 215      -1.584 -25.614 -13.912  1.00  1.13           H
ATOM  17934 2HE2 GLN A 215      -2.154 -27.266 -13.938  1.00  1.13           H
ATOM  17935  N   ASP A 216      -5.484 -28.541  -8.567  1.00  1.08           N
ATOM  17936  CA  ASP A 216      -6.187 -28.406  -7.276  1.00  1.08           C
ATOM  17937  C   ASP A 216      -6.658 -29.697  -6.631  1.00  1.08           C
ATOM  17938  O   ASP A 216      -7.160 -30.604  -7.302  1.00  1.08           O
ATOM  17939  CB  ASP A 216      -7.396 -27.440  -7.414  1.00  1.08           C
ATOM  17940  CG  ASP A 216      -8.117 -27.014  -6.056  1.00  1.08           C
ATOM  17941  OD1 ASP A 216      -7.590 -26.209  -5.293  1.00  1.08           O
ATOM  17942  OD2 ASP A 216      -9.223 -27.478  -5.846  1.00  1.08           O
ATOM  17943  H   ASP A 216      -5.642 -29.322  -9.205  1.00  1.08           H
ATOM  17944  HA  ASP A 216      -5.498 -27.941  -6.584  1.00  1.08           H
ATOM  17945 1HB  ASP A 216      -7.065 -26.526  -7.907  1.00  1.08           H
ATOM  17946 2HB  ASP A 216      -8.141 -27.890  -8.050  1.00  1.08           H
ATOM  17947  N   VAL A 217      -6.510 -29.741  -5.312  1.00  1.03           N
ATOM  17948  CA  VAL A 217      -7.039 -30.830  -4.498  1.00  1.03           C
ATOM  17949  C   VAL A 217      -8.096 -30.295  -3.543  1.00  1.03           C
ATOM  17950  O   VAL A 217      -7.847 -29.331  -2.817  1.00  1.03           O
ATOM  17951  CB  VAL A 217      -5.941 -31.518  -3.669  1.00  1.03           C
ATOM  17952  CG1 VAL A 217      -6.556 -32.626  -2.770  1.00  1.03           C
ATOM  17953  CG2 VAL A 217      -4.927 -32.095  -4.567  1.00  1.03           C
ATOM  17954  H   VAL A 217      -6.020 -28.958  -4.863  1.00  1.03           H
ATOM  17955  HA  VAL A 217      -7.493 -31.567  -5.153  1.00  1.03           H
ATOM  17956  HB  VAL A 217      -5.464 -30.780  -3.048  1.00  1.03           H
ATOM  17957 1HG1 VAL A 217      -5.767 -33.096  -2.182  1.00  1.03           H
ATOM  17958 2HG1 VAL A 217      -7.290 -32.188  -2.096  1.00  1.03           H
ATOM  17959 3HG1 VAL A 217      -7.046 -33.374  -3.396  1.00  1.03           H
ATOM  17960 1HG2 VAL A 217      -4.129 -32.551  -3.979  1.00  1.03           H
ATOM  17961 2HG2 VAL A 217      -5.362 -32.831  -5.219  1.00  1.03           H
ATOM  17962 3HG2 VAL A 217      -4.541 -31.294  -5.141  1.00  1.03           H
ATOM  17963  N   LEU A 218      -9.259 -30.927  -3.549  1.00  0.98           N
ATOM  17964  CA  LEU A 218     -10.347 -30.534  -2.673  1.00  0.98           C
ATOM  17965  C   LEU A 218     -10.874 -31.690  -1.837  1.00  0.98           C
ATOM  17966  O   LEU A 218     -11.259 -32.729  -2.371  1.00  0.98           O
ATOM  17967  CB  LEU A 218     -11.499 -29.947  -3.494  1.00  0.98           C
ATOM  17968  CG  LEU A 218     -12.794 -29.593  -2.719  1.00  0.98           C
ATOM  17969  CD1 LEU A 218     -12.527 -28.474  -1.727  1.00  0.98           C
ATOM  17970  CD2 LEU A 218     -13.861 -29.196  -3.711  1.00  0.98           C
ATOM  17971  H   LEU A 218      -9.387 -31.696  -4.202  1.00  0.98           H
ATOM  17972  HA  LEU A 218      -9.981 -29.764  -2.012  1.00  0.98           H
ATOM  17973 1HB  LEU A 218     -11.138 -29.032  -3.977  1.00  0.98           H
ATOM  17974 2HB  LEU A 218     -11.761 -30.660  -4.275  1.00  0.98           H
ATOM  17975  HG  LEU A 218     -13.134 -30.465  -2.152  1.00  0.98           H
ATOM  17976 1HD1 LEU A 218     -13.441 -28.239  -1.185  1.00  0.98           H
ATOM  17977 2HD1 LEU A 218     -11.774 -28.790  -1.027  1.00  0.98           H
ATOM  17978 3HD1 LEU A 218     -12.187 -27.592  -2.261  1.00  0.98           H
ATOM  17979 1HD2 LEU A 218     -14.779 -28.958  -3.173  1.00  0.98           H
ATOM  17980 2HD2 LEU A 218     -13.529 -28.323  -4.274  1.00  0.98           H
ATOM  17981 3HD2 LEU A 218     -14.044 -30.025  -4.396  1.00  0.98           H
ATOM  17982  N   ILE A 219     -10.881 -31.511  -0.531  1.00  0.96           N
ATOM  17983  CA  ILE A 219     -11.437 -32.525   0.350  1.00  0.96           C
ATOM  17984  C   ILE A 219     -12.636 -31.934   1.069  1.00  0.96           C
ATOM  17985  O   ILE A 219     -12.468 -31.022   1.882  1.00  0.96           O
ATOM  17986  CB  ILE A 219     -10.399 -32.999   1.384  1.00  0.96           C
ATOM  17987  CG1 ILE A 219      -9.144 -33.601   0.683  1.00  0.96           C
ATOM  17988  CG2 ILE A 219     -11.008 -33.985   2.306  1.00  0.96           C
ATOM  17989  CD1 ILE A 219      -7.998 -33.940   1.630  1.00  0.96           C
ATOM  17990  H   ILE A 219     -10.509 -30.635  -0.157  1.00  0.96           H
ATOM  17991  HA  ILE A 219     -11.777 -33.374  -0.237  1.00  0.96           H
ATOM  17992  HB  ILE A 219     -10.078 -32.151   1.952  1.00  0.96           H
ATOM  17993 1HG1 ILE A 219      -9.441 -34.501   0.163  1.00  0.96           H
ATOM  17994 2HG1 ILE A 219      -8.774 -32.886  -0.051  1.00  0.96           H
ATOM  17995 1HG2 ILE A 219     -10.272 -34.258   3.036  1.00  0.96           H
ATOM  17996 2HG2 ILE A 219     -11.861 -33.544   2.795  1.00  0.96           H
ATOM  17997 3HG2 ILE A 219     -11.325 -34.862   1.744  1.00  0.96           H
ATOM  17998 1HD1 ILE A 219      -7.169 -34.355   1.058  1.00  0.96           H
ATOM  17999 2HD1 ILE A 219      -7.665 -33.044   2.145  1.00  0.96           H
ATOM  18000 3HD1 ILE A 219      -8.336 -34.668   2.359  1.00  0.96           H
ATOM  18001  N   SER A 220     -13.834 -32.458   0.810  1.00  0.96           N
ATOM  18002  CA  SER A 220     -15.009 -31.873   1.443  1.00  0.96           C
ATOM  18003  C   SER A 220     -15.972 -32.870   2.059  1.00  0.96           C
ATOM  18004  O   SER A 220     -16.217 -33.955   1.520  1.00  0.96           O
ATOM  18005  CB  SER A 220     -15.785 -31.014   0.461  1.00  0.96           C
ATOM  18006  OG  SER A 220     -15.044 -29.893   0.048  1.00  0.96           O
ATOM  18007  H   SER A 220     -13.925 -33.225   0.143  1.00  0.96           H
ATOM  18008  HA  SER A 220     -14.655 -31.233   2.228  1.00  0.96           H
ATOM  18009 1HB  SER A 220     -16.050 -31.616  -0.409  1.00  0.96           H
ATOM  18010 2HB  SER A 220     -16.716 -30.685   0.929  1.00  0.96           H
ATOM  18011  HG  SER A 220     -14.926 -29.319   0.841  1.00  0.96           H
ATOM  18012  N   ASP A 221     -16.523 -32.479   3.199  1.00  0.99           N
ATOM  18013  CA  ASP A 221     -17.518 -33.278   3.902  1.00  0.99           C
ATOM  18014  C   ASP A 221     -17.033 -34.704   4.138  1.00  0.99           C
ATOM  18015  O   ASP A 221     -17.800 -35.659   4.035  1.00  0.99           O
ATOM  18016  CB  ASP A 221     -18.840 -33.280   3.129  1.00  0.99           C
ATOM  18017  CG  ASP A 221     -19.502 -31.874   3.062  1.00  0.99           C
ATOM  18018  OD1 ASP A 221     -19.682 -31.254   4.085  1.00  0.99           O
ATOM  18019  OD2 ASP A 221     -19.785 -31.436   1.976  1.00  0.99           O
ATOM  18020  H   ASP A 221     -16.224 -31.579   3.590  1.00  0.99           H
ATOM  18021  HA  ASP A 221     -17.702 -32.824   4.873  1.00  0.99           H
ATOM  18022 1HB  ASP A 221     -18.686 -33.645   2.113  1.00  0.99           H
ATOM  18023 2HB  ASP A 221     -19.536 -33.968   3.610  1.00  0.99           H
ATOM  18024  N   CYS A 222     -15.756 -34.840   4.467  1.00  1.01           N
ATOM  18025  CA  CYS A 222     -15.191 -36.142   4.744  1.00  1.01           C
ATOM  18026  C   CYS A 222     -15.125 -36.283   6.251  1.00  1.01           C
ATOM  18027  O   CYS A 222     -14.980 -35.287   6.961  1.00  1.01           O
ATOM  18028  CB  CYS A 222     -13.830 -36.293   4.053  1.00  1.01           C
ATOM  18029  SG  CYS A 222     -13.966 -36.218   2.217  1.00  1.01           S
ATOM  18030  H   CYS A 222     -15.178 -34.019   4.525  1.00  1.01           H
ATOM  18031  HA  CYS A 222     -15.857 -36.905   4.353  1.00  1.01           H
ATOM  18032 1HB  CYS A 222     -13.151 -35.516   4.376  1.00  1.01           H
ATOM  18033 2HB  CYS A 222     -13.388 -37.255   4.322  1.00  1.01           H
ATOM  18034  HG  CYS A 222     -14.721 -35.101   2.152  1.00  1.01           H
ATOM  18035  N   ASN A 223     -15.265 -37.500   6.756  1.00  1.02           N
ATOM  18036  CA  ASN A 223     -15.289 -37.647   8.211  1.00  1.02           C
ATOM  18037  C   ASN A 223     -13.978 -38.040   8.879  1.00  1.02           C
ATOM  18038  O   ASN A 223     -13.976 -38.209  10.088  1.00  1.02           O
ATOM  18039  CB  ASN A 223     -16.394 -38.577   8.639  1.00  1.02           C
ATOM  18040  CG  ASN A 223     -17.760 -38.005   8.329  1.00  1.02           C
ATOM  18041  OD1 ASN A 223     -17.906 -36.780   8.193  1.00  1.02           O
ATOM  18042  ND2 ASN A 223     -18.755 -38.855   8.226  1.00  1.02           N
ATOM  18043  H   ASN A 223     -15.368 -38.300   6.126  1.00  1.02           H
ATOM  18044  HA  ASN A 223     -15.547 -36.674   8.631  1.00  1.02           H
ATOM  18045 1HB  ASN A 223     -16.286 -39.532   8.147  1.00  1.02           H
ATOM  18046 2HB  ASN A 223     -16.321 -38.751   9.713  1.00  1.02           H
ATOM  18047 1HD2 ASN A 223     -19.677 -38.525   8.026  1.00  1.02           H
ATOM  18048 2HD2 ASN A 223     -18.595 -39.834   8.351  1.00  1.02           H
ATOM  18049  N   ASN A 224     -12.898 -38.179   8.105  1.00  1.05           N
ATOM  18050  CA  ASN A 224     -11.517 -38.492   8.542  1.00  1.05           C
ATOM  18051  C   ASN A 224     -10.595 -38.783   7.362  1.00  1.05           C
ATOM  18052  O   ASN A 224     -10.907 -39.629   6.520  1.00  1.05           O
ATOM  18053  CB  ASN A 224     -11.368 -39.661   9.521  1.00  1.05           C
ATOM  18054  CG  ASN A 224     -11.732 -39.434  11.000  1.00  1.05           C
ATOM  18055  OD1 ASN A 224     -11.491 -38.375  11.618  1.00  1.05           O
ATOM  18056  ND2 ASN A 224     -12.317 -40.454  11.583  1.00  1.05           N
ATOM  18057  H   ASN A 224     -13.045 -38.043   7.117  1.00  1.05           H
ATOM  18058  HA  ASN A 224     -11.118 -37.607   9.031  1.00  1.05           H
ATOM  18059 1HB  ASN A 224     -11.964 -40.501   9.152  1.00  1.05           H
ATOM  18060 2HB  ASN A 224     -10.334 -39.981   9.482  1.00  1.05           H
ATOM  18061 1HD2 ASN A 224     -12.585 -40.394  12.544  1.00  1.05           H
ATOM  18062 2HD2 ASN A 224     -12.494 -41.292  11.063  1.00  1.05           H
ATOM  18063  N   VAL A 225      -9.490 -38.067   7.285  1.00  1.09           N
ATOM  18064  CA  VAL A 225      -8.520 -38.314   6.230  1.00  1.09           C
ATOM  18065  C   VAL A 225      -7.163 -38.518   6.892  1.00  1.09           C
ATOM  18066  O   VAL A 225      -6.794 -37.751   7.786  1.00  1.09           O
ATOM  18067  CB  VAL A 225      -8.478 -37.174   5.203  1.00  1.09           C
ATOM  18068  CG1 VAL A 225      -7.456 -37.486   4.136  1.00  1.09           C
ATOM  18069  CG2 VAL A 225      -9.857 -36.971   4.583  1.00  1.09           C
ATOM  18070  H   VAL A 225      -9.294 -37.379   8.014  1.00  1.09           H
ATOM  18071  HA  VAL A 225      -8.793 -39.228   5.709  1.00  1.09           H
ATOM  18072  HB  VAL A 225      -8.149 -36.295   5.687  1.00  1.09           H
ATOM  18073 1HG1 VAL A 225      -7.401 -36.670   3.423  1.00  1.09           H
ATOM  18074 2HG1 VAL A 225      -6.496 -37.624   4.606  1.00  1.09           H
ATOM  18075 3HG1 VAL A 225      -7.734 -38.400   3.618  1.00  1.09           H
ATOM  18076 1HG2 VAL A 225      -9.799 -36.185   3.873  1.00  1.09           H
ATOM  18077 2HG2 VAL A 225     -10.171 -37.883   4.085  1.00  1.09           H
ATOM  18078 3HG2 VAL A 225     -10.582 -36.714   5.353  1.00  1.09           H
ATOM  18079  N   HIS A 226      -6.441 -39.554   6.492  1.00  1.16           N
ATOM  18080  CA  HIS A 226      -5.171 -39.836   7.135  1.00  1.16           C
ATOM  18081  C   HIS A 226      -4.050 -40.118   6.137  1.00  1.16           C
ATOM  18082  O   HIS A 226      -4.205 -40.897   5.203  1.00  1.16           O
ATOM  18083  CB  HIS A 226      -5.297 -41.089   8.022  1.00  1.16           C
ATOM  18084  CG  HIS A 226      -6.394 -41.096   9.083  1.00  1.16           C
ATOM  18085  ND1 HIS A 226      -6.277 -40.475  10.312  1.00  1.16           N
ATOM  18086  CD2 HIS A 226      -7.606 -41.707   9.089  1.00  1.16           C
ATOM  18087  CE1 HIS A 226      -7.370 -40.692  11.020  1.00  1.16           C
ATOM  18088  NE2 HIS A 226      -8.181 -41.454  10.311  1.00  1.16           N
ATOM  18089  H   HIS A 226      -6.793 -40.147   5.746  1.00  1.16           H
ATOM  18090  HA  HIS A 226      -4.867 -38.991   7.748  1.00  1.16           H
ATOM  18091 1HB  HIS A 226      -5.475 -41.945   7.383  1.00  1.16           H
ATOM  18092 2HB  HIS A 226      -4.346 -41.260   8.527  1.00  1.16           H
ATOM  18093  HD1 HIS A 226      -5.496 -39.955  10.667  1.00  1.16           H
ATOM  18094  HD2 HIS A 226      -8.130 -42.326   8.357  1.00  1.16           H
ATOM  18095  HE1 HIS A 226      -7.463 -40.271  12.024  1.00  1.16           H
ATOM  18096  N   PHE A 227      -2.912 -39.495   6.367  1.00  1.30           N
ATOM  18097  CA  PHE A 227      -1.698 -39.698   5.591  1.00  1.30           C
ATOM  18098  C   PHE A 227      -0.639 -40.164   6.572  1.00  1.30           C
ATOM  18099  O   PHE A 227      -0.260 -39.389   7.453  1.00  1.30           O
ATOM  18100  CB  PHE A 227      -1.254 -38.389   4.941  1.00  1.30           C
ATOM  18101  CG  PHE A 227      -2.251 -37.831   4.020  1.00  1.30           C
ATOM  18102  CD1 PHE A 227      -3.268 -37.033   4.502  1.00  1.30           C
ATOM  18103  CD2 PHE A 227      -2.189 -38.092   2.683  1.00  1.30           C
ATOM  18104  CE1 PHE A 227      -4.196 -36.521   3.655  1.00  1.30           C
ATOM  18105  CE2 PHE A 227      -3.120 -37.587   1.835  1.00  1.30           C
ATOM  18106  CZ  PHE A 227      -4.129 -36.807   2.323  1.00  1.30           C
ATOM  18107  H   PHE A 227      -2.884 -38.830   7.128  1.00  1.30           H
ATOM  18108  HA  PHE A 227      -1.859 -40.458   4.834  1.00  1.30           H
ATOM  18109 1HB  PHE A 227      -1.062 -37.657   5.712  1.00  1.30           H
ATOM  18110 2HB  PHE A 227      -0.325 -38.548   4.394  1.00  1.30           H
ATOM  18111  HD1 PHE A 227      -3.320 -36.812   5.575  1.00  1.30           H
ATOM  18112  HD2 PHE A 227      -1.385 -38.715   2.304  1.00  1.30           H
ATOM  18113  HE1 PHE A 227      -4.992 -35.886   4.044  1.00  1.30           H
ATOM  18114  HE2 PHE A 227      -3.058 -37.805   0.782  1.00  1.30           H
ATOM  18115  HZ  PHE A 227      -4.871 -36.408   1.654  1.00  1.30           H
ATOM  18116  N   GLN A 228      -0.177 -41.409   6.461  1.00  1.53           N
ATOM  18117  CA  GLN A 228       0.750 -41.868   7.489  1.00  1.53           C
ATOM  18118  C   GLN A 228       1.873 -42.807   7.069  1.00  1.53           C
ATOM  18119  O   GLN A 228       1.662 -43.804   6.374  1.00  1.53           O
ATOM  18120  CB  GLN A 228      -0.060 -42.528   8.616  1.00  1.53           C
ATOM  18121  CG  GLN A 228       0.757 -43.021   9.808  1.00  1.53           C
ATOM  18122  CD  GLN A 228      -0.124 -43.494  10.943  1.00  1.53           C
ATOM  18123  OE1 GLN A 228      -1.326 -43.715  10.762  1.00  1.53           O
ATOM  18124  NE2 GLN A 228       0.461 -43.655  12.123  1.00  1.53           N
ATOM  18125  H   GLN A 228      -0.498 -42.010   5.704  1.00  1.53           H
ATOM  18126  HA  GLN A 228       1.215 -40.985   7.882  1.00  1.53           H
ATOM  18127 1HB  GLN A 228      -0.793 -41.815   8.994  1.00  1.53           H
ATOM  18128 2HB  GLN A 228      -0.608 -43.379   8.211  1.00  1.53           H
ATOM  18129 1HG  GLN A 228       1.372 -43.860   9.487  1.00  1.53           H
ATOM  18130 2HG  GLN A 228       1.389 -42.221  10.172  1.00  1.53           H
ATOM  18131 1HE2 GLN A 228      -0.073 -43.967  12.909  1.00  1.53           H
ATOM  18132 2HE2 GLN A 228       1.440 -43.467  12.226  1.00  1.53           H
ATOM  18133  N   GLY A 229       3.071 -42.496   7.553  1.00  1.89           N
ATOM  18134  CA  GLY A 229       4.241 -43.338   7.343  1.00  1.89           C
ATOM  18135  C   GLY A 229       4.840 -43.274   5.939  1.00  1.89           C
ATOM  18136  O   GLY A 229       5.593 -44.173   5.569  1.00  1.89           O
ATOM  18137  H   GLY A 229       3.156 -41.648   8.120  1.00  1.89           H
ATOM  18138 1HA  GLY A 229       5.004 -43.077   8.073  1.00  1.89           H
ATOM  18139 2HA  GLY A 229       3.964 -44.369   7.558  1.00  1.89           H
ATOM  18140  N   ASN A 230       4.491 -42.266   5.137  1.00  2.45           N
ATOM  18141  CA  ASN A 230       4.960 -42.213   3.749  1.00  2.45           C
ATOM  18142  C   ASN A 230       6.486 -42.080   3.674  1.00  2.45           C
ATOM  18143  O   ASN A 230       7.122 -41.517   4.566  1.00  2.45           O
ATOM  18144  CB  ASN A 230       4.237 -41.111   2.986  1.00  2.45           C
ATOM  18145  CG  ASN A 230       2.730 -41.406   2.801  1.00  2.45           C
ATOM  18146  OD1 ASN A 230       2.267 -42.559   2.666  1.00  2.45           O
ATOM  18147  ND2 ASN A 230       1.955 -40.352   2.792  1.00  2.45           N
ATOM  18148  H   ASN A 230       3.899 -41.513   5.487  1.00  2.45           H
ATOM  18149  HA  ASN A 230       4.711 -43.156   3.264  1.00  2.45           H
ATOM  18150 1HB  ASN A 230       4.357 -40.164   3.512  1.00  2.45           H
ATOM  18151 2HB  ASN A 230       4.695 -40.999   2.001  1.00  2.45           H
ATOM  18152 1HD2 ASN A 230       0.971 -40.459   2.671  1.00  2.45           H
ATOM  18153 2HD2 ASN A 230       2.354 -39.440   2.893  1.00  2.45           H
ATOM  18154  N   ALA A 231       7.078 -42.614   2.600  1.00  3.26           N
ATOM  18155  CA  ALA A 231       8.529 -42.577   2.397  1.00  3.26           C
ATOM  18156  C   ALA A 231       8.912 -42.049   1.019  1.00  3.26           C
ATOM  18157  O   ALA A 231       9.771 -42.607   0.328  1.00  3.26           O
ATOM  18158  CB  ALA A 231       9.128 -43.961   2.580  1.00  3.26           C
ATOM  18159  H   ALA A 231       6.498 -43.052   1.893  1.00  3.26           H
ATOM  18160  HA  ALA A 231       8.955 -41.901   3.140  1.00  3.26           H
ATOM  18161 1HB  ALA A 231      10.213 -43.911   2.459  1.00  3.26           H
ATOM  18162 2HB  ALA A 231       8.893 -44.330   3.579  1.00  3.26           H
ATOM  18163 3HB  ALA A 231       8.711 -44.639   1.836  1.00  3.26           H
ATOM  18164  N   ALA A 232       8.297 -40.945   0.616  1.00  4.40           N
ATOM  18165  CA  ALA A 232       8.636 -40.321  -0.661  1.00  4.40           C
ATOM  18166  C   ALA A 232       9.926 -39.570  -0.416  1.00  4.40           C
ATOM  18167  O   ALA A 232       9.935 -38.355  -0.264  1.00  4.40           O
ATOM  18168  CB  ALA A 232       7.528 -39.391  -1.161  1.00  4.40           C
ATOM  18169  H   ALA A 232       7.610 -40.523   1.226  1.00  4.40           H
ATOM  18170  HA  ALA A 232       8.815 -41.098  -1.405  1.00  4.40           H
ATOM  18171 1HB  ALA A 232       7.829 -38.934  -2.108  1.00  4.40           H
ATOM  18172 2HB  ALA A 232       6.607 -39.956  -1.315  1.00  4.40           H
ATOM  18173 3HB  ALA A 232       7.345 -38.608  -0.426  1.00  4.40           H
ATOM  18174  N   GLY A 233      11.034 -40.308  -0.428  1.00  5.87           N
ATOM  18175  CA  GLY A 233      12.337 -39.853   0.064  1.00  5.87           C
ATOM  18176  C   GLY A 233      12.809 -38.476  -0.345  1.00  5.87           C
ATOM  18177  O   GLY A 233      13.651 -37.883   0.330  1.00  5.87           O
ATOM  18178  H   GLY A 233      10.895 -41.297  -0.629  1.00  5.87           H
ATOM  18179 1HA  GLY A 233      12.254 -39.846   1.135  1.00  5.87           H
ATOM  18180 2HA  GLY A 233      13.095 -40.580  -0.191  1.00  5.87           H
ATOM  18181  N   ALA A 234      12.277 -37.971  -1.424  1.00  7.65           N
ATOM  18182  CA  ALA A 234      12.561 -36.652  -1.943  1.00  7.65           C
ATOM  18183  C   ALA A 234      14.025 -36.282  -2.178  1.00  7.65           C
ATOM  18184  O   ALA A 234      14.502 -35.231  -1.719  1.00  7.65           O
ATOM  18185  CB  ALA A 234      11.932 -35.640  -1.005  1.00  7.65           C
ATOM  18186  H   ALA A 234      11.586 -38.537  -1.894  1.00  7.65           H
ATOM  18187  HA  ALA A 234      12.075 -36.619  -2.907  1.00  7.65           H
ATOM  18188 1HB  ALA A 234      12.042 -34.633  -1.378  1.00  7.65           H
ATOM  18189 2HB  ALA A 234      10.881 -35.873  -0.897  1.00  7.65           H
ATOM  18190 3HB  ALA A 234      12.393 -35.702  -0.081  1.00  7.65           H
ATOM  18191  N   THR A 235      14.734 -37.117  -2.938  1.00  9.58           N
ATOM  18192  CA  THR A 235      16.124 -36.848  -3.305  1.00  9.58           C
ATOM  18193  C   THR A 235      16.077 -35.799  -4.410  1.00  9.58           C
ATOM  18194  O   THR A 235      16.203 -36.109  -5.588  1.00  9.58           O
ATOM  18195  CB  THR A 235      16.804 -38.096  -3.881  1.00  9.58           C
ATOM  18196  OG1 THR A 235      16.695 -39.154  -2.950  1.00  9.58           O
ATOM  18197  CG2 THR A 235      18.259 -37.791  -4.138  1.00  9.58           C
ATOM  18198  H   THR A 235      14.294 -37.959  -3.271  1.00  9.58           H
ATOM  18199  HA  THR A 235      16.674 -36.465  -2.443  1.00  9.58           H
ATOM  18200  HB  THR A 235      16.357 -38.390  -4.813  1.00  9.58           H
ATOM  18201  HG1 THR A 235      16.952 -38.838  -2.079  1.00  9.58           H
ATOM  18202 1HG2 THR A 235      18.754 -38.680  -4.539  1.00  9.58           H
ATOM  18203 2HG2 THR A 235      18.338 -36.978  -4.858  1.00  9.58           H
ATOM  18204 3HG2 THR A 235      18.733 -37.502  -3.208  1.00  9.58           H
ATOM  18205  N   ALA A 236      15.939 -34.555  -4.013  1.00 11.43           N
ATOM  18206  CA  ALA A 236      15.620 -33.448  -4.919  1.00 11.43           C
ATOM  18207  C   ALA A 236      16.666 -32.968  -5.894  1.00 11.43           C
ATOM  18208  O   ALA A 236      17.395 -32.012  -5.623  1.00 11.43           O
ATOM  18209  CB  ALA A 236      15.214 -32.297  -4.100  1.00 11.43           C
ATOM  18210  H   ALA A 236      15.888 -34.418  -3.005  1.00 11.43           H
ATOM  18211  HA  ALA A 236      14.784 -33.760  -5.504  1.00 11.43           H
ATOM  18212 1HB  ALA A 236      14.895 -31.478  -4.708  1.00 11.43           H
ATOM  18213 2HB  ALA A 236      14.406 -32.643  -3.515  1.00 11.43           H
ATOM  18214 3HB  ALA A 236      16.037 -31.978  -3.478  1.00 11.43           H
ATOM  18215  N   VAL A 237      16.714 -33.631  -7.045  1.00 13.02           N
ATOM  18216  CA  VAL A 237      17.660 -33.276  -8.101  1.00 13.02           C
ATOM  18217  C   VAL A 237      17.089 -32.960  -9.503  1.00 13.02           C
ATOM  18218  O   VAL A 237      17.798 -32.401 -10.343  1.00 13.02           O
ATOM  18219  CB  VAL A 237      18.638 -34.392  -8.255  1.00 13.02           C
ATOM  18220  CG1 VAL A 237      19.390 -34.579  -7.020  1.00 13.02           C
ATOM  18221  CG2 VAL A 237      17.944 -35.599  -8.560  1.00 13.02           C
ATOM  18222  H   VAL A 237      16.077 -34.429  -7.133  1.00 13.02           H
ATOM  18223  HA  VAL A 237      18.204 -32.402  -7.765  1.00 13.02           H
ATOM  18224  HB  VAL A 237      19.324 -34.148  -9.044  1.00 13.02           H
ATOM  18225 1HG1 VAL A 237      20.092 -35.389  -7.180  1.00 13.02           H
ATOM  18226 2HG1 VAL A 237      19.924 -33.662  -6.781  1.00 13.02           H
ATOM  18227 3HG1 VAL A 237      18.721 -34.836  -6.208  1.00 13.02           H
ATOM  18228 1HG2 VAL A 237      18.685 -36.312  -8.652  1.00 13.02           H
ATOM  18229 2HG2 VAL A 237      17.262 -35.860  -7.764  1.00 13.02           H
ATOM  18230 3HG2 VAL A 237      17.397 -35.515  -9.473  1.00 13.02           H
ATOM  18231  N   LYS A 238      15.851 -33.363  -9.780  1.00 14.28           N
ATOM  18232  CA  LYS A 238      15.209 -33.138 -11.094  1.00 14.28           C
ATOM  18233  C   LYS A 238      13.789 -32.661 -10.845  1.00 14.28           C
ATOM  18234  O   LYS A 238      13.347 -32.737  -9.706  1.00 14.28           O
ATOM  18235  CB  LYS A 238      15.227 -34.397 -11.991  1.00 14.28           C
ATOM  18236  CG  LYS A 238      16.638 -34.897 -12.488  1.00 14.28           C
ATOM  18237  CD  LYS A 238      16.483 -36.110 -13.444  1.00 14.28           C
ATOM  18238  CE  LYS A 238      17.829 -36.558 -14.117  1.00 14.28           C
ATOM  18239  NZ  LYS A 238      18.764 -37.196 -13.160  1.00 14.28           N
ATOM  18240  H   LYS A 238      15.328 -33.849  -9.047  1.00 14.28           H
ATOM  18241  HA  LYS A 238      15.734 -32.339 -11.618  1.00 14.28           H
ATOM  18242 1HB  LYS A 238      14.771 -35.227 -11.442  1.00 14.28           H
ATOM  18243 2HB  LYS A 238      14.612 -34.218 -12.872  1.00 14.28           H
ATOM  18244 1HG  LYS A 238      17.152 -34.089 -13.008  1.00 14.28           H
ATOM  18245 2HG  LYS A 238      17.251 -35.206 -11.657  1.00 14.28           H
ATOM  18246 1HD  LYS A 238      16.097 -36.955 -12.868  1.00 14.28           H
ATOM  18247 2HD  LYS A 238      15.760 -35.867 -14.220  1.00 14.28           H
ATOM  18248 1HE  LYS A 238      17.603 -37.269 -14.908  1.00 14.28           H
ATOM  18249 2HE  LYS A 238      18.318 -35.687 -14.554  1.00 14.28           H
ATOM  18250 1HZ  LYS A 238      19.646 -37.498 -13.596  1.00 14.28           H
ATOM  18251 2HZ  LYS A 238      18.992 -36.553 -12.427  1.00 14.28           H
ATOM  18252 3HZ  LYS A 238      18.333 -38.021 -12.733  1.00 14.28           H
ATOM  18253  N   GLN A 239      13.074 -32.123 -11.839  1.00 15.26           N
ATOM  18254  CA  GLN A 239      11.674 -31.792 -11.541  1.00 15.26           C
ATOM  18255  C   GLN A 239      10.694 -31.938 -12.703  1.00 15.26           C
ATOM  18256  O   GLN A 239      10.342 -30.992 -13.414  1.00 15.26           O
ATOM  18257  CB  GLN A 239      11.515 -30.411 -10.899  1.00 15.26           C
ATOM  18258  CG  GLN A 239      11.834 -29.178 -11.730  1.00 15.26           C
ATOM  18259  CD  GLN A 239      13.270 -28.811 -11.669  1.00 15.26           C
ATOM  18260  OE1 GLN A 239      14.129 -29.664 -11.847  1.00 15.26           O
ATOM  18261  NE2 GLN A 239      13.551 -27.541 -11.362  1.00 15.26           N
ATOM  18262  H   GLN A 239      13.457 -32.008 -12.767  1.00 15.26           H
ATOM  18263  HA  GLN A 239      11.352 -32.501 -10.798  1.00 15.26           H
ATOM  18264 1HB  GLN A 239      10.489 -30.317 -10.599  1.00 15.26           H
ATOM  18265 2HB  GLN A 239      12.111 -30.364  -9.995  1.00 15.26           H
ATOM  18266 1HG  GLN A 239      11.540 -29.349 -12.752  1.00 15.26           H
ATOM  18267 2HG  GLN A 239      11.270 -28.339 -11.343  1.00 15.26           H
ATOM  18268 1HE2 GLN A 239      14.508 -27.250 -11.251  1.00 15.26           H
ATOM  18269 2HE2 GLN A 239      12.801 -26.882 -11.204  1.00 15.26           H
ATOM  18270  N   CYS A 240      10.188 -33.151 -12.827  1.00 16.06           N
ATOM  18271  CA  CYS A 240       9.275 -33.562 -13.880  1.00 16.06           C
ATOM  18272  C   CYS A 240       7.878 -32.985 -13.685  1.00 16.06           C
ATOM  18273  O   CYS A 240       6.964 -33.705 -13.306  1.00 16.06           O
ATOM  18274  CB  CYS A 240       9.164 -35.069 -13.825  1.00 16.06           C
ATOM  18275  SG  CYS A 240       8.432 -35.623 -12.245  1.00 16.06           S
ATOM  18276  H   CYS A 240      10.496 -33.855 -12.170  1.00 16.06           H
ATOM  18277  HA  CYS A 240       9.674 -33.239 -14.842  1.00 16.06           H
ATOM  18278 1HB  CYS A 240       8.550 -35.427 -14.637  1.00 16.06           H
ATOM  18279 2HB  CYS A 240      10.151 -35.522 -13.921  1.00 16.06           H
ATOM  18280  HG  CYS A 240       8.680 -36.937 -12.427  1.00 16.06           H
ATOM  18281  N   LEU A 241       7.720 -31.698 -13.966  1.00 16.71           N
ATOM  18282  CA  LEU A 241       6.481 -30.988 -13.646  1.00 16.71           C
ATOM  18283  C   LEU A 241       5.564 -30.441 -14.730  1.00 16.71           C
ATOM  18284  O   LEU A 241       4.745 -29.585 -14.423  1.00 16.71           O
ATOM  18285  CB  LEU A 241       6.814 -29.761 -12.852  1.00 16.71           C
ATOM  18286  CG  LEU A 241       5.592 -28.938 -12.455  1.00 16.71           C
ATOM  18287  CD1 LEU A 241       4.660 -29.764 -11.535  1.00 16.71           C
ATOM  18288  CD2 LEU A 241       6.072 -27.696 -11.884  1.00 16.71           C
ATOM  18289  H   LEU A 241       8.545 -31.186 -14.273  1.00 16.71           H
ATOM  18290  HA  LEU A 241       5.887 -31.662 -13.024  1.00 16.71           H
ATOM  18291 1HB  LEU A 241       7.368 -30.061 -11.992  1.00 16.71           H
ATOM  18292 2HB  LEU A 241       7.460 -29.118 -13.458  1.00 16.71           H
ATOM  18293  HG  LEU A 241       5.010 -28.688 -13.338  1.00 16.71           H
ATOM  18294 1HD1 LEU A 241       3.795 -29.185 -11.277  1.00 16.71           H
ATOM  18295 2HD1 LEU A 241       4.343 -30.664 -12.063  1.00 16.71           H
ATOM  18296 3HD1 LEU A 241       5.142 -30.053 -10.638  1.00 16.71           H
ATOM  18297 1HD2 LEU A 241       5.276 -27.062 -11.617  1.00 16.71           H
ATOM  18298 2HD2 LEU A 241       6.663 -27.853 -11.052  1.00 16.71           H
ATOM  18299 3HD2 LEU A 241       6.653 -27.239 -12.611  1.00 16.71           H
ATOM  18300  N   ASP A 242       5.648 -30.865 -15.968  1.00 17.21           N
ATOM  18301  CA  ASP A 242       4.717 -30.260 -16.934  1.00 17.21           C
ATOM  18302  C   ASP A 242       4.767 -28.700 -16.978  1.00 17.21           C
ATOM  18303  O   ASP A 242       5.728 -28.167 -17.528  1.00 17.21           O
ATOM  18304  CB  ASP A 242       3.283 -30.779 -16.732  1.00 17.21           C
ATOM  18305  CG  ASP A 242       3.133 -32.298 -17.041  1.00 17.21           C
ATOM  18306  OD1 ASP A 242       3.731 -32.757 -17.983  1.00 17.21           O
ATOM  18307  OD2 ASP A 242       2.414 -32.979 -16.337  1.00 17.21           O
ATOM  18308  H   ASP A 242       6.316 -31.572 -16.235  1.00 17.21           H
ATOM  18309  HA  ASP A 242       5.017 -30.604 -17.923  1.00 17.21           H
ATOM  18310 1HB  ASP A 242       2.954 -30.610 -15.705  1.00 17.21           H
ATOM  18311 2HB  ASP A 242       2.601 -30.222 -17.375  1.00 17.21           H
ATOM  18312  N   GLU A 243       3.740 -27.965 -16.476  1.00 17.58           N
ATOM  18313  CA  GLU A 243       3.726 -26.484 -16.615  1.00 17.58           C
ATOM  18314  C   GLU A 243       5.005 -25.727 -16.168  1.00 17.58           C
ATOM  18315  O   GLU A 243       5.718 -25.196 -17.031  1.00 17.58           O
ATOM  18316  CB  GLU A 243       2.511 -25.929 -15.835  1.00 17.58           C
ATOM  18317  CG  GLU A 243       2.307 -24.389 -15.863  1.00 17.58           C
ATOM  18318  CD  GLU A 243       1.061 -23.911 -15.046  1.00 17.58           C
ATOM  18319  OE1 GLU A 243       0.177 -24.716 -14.773  1.00 17.58           O
ATOM  18320  OE2 GLU A 243       1.028 -22.737 -14.687  1.00 17.58           O
ATOM  18321  H   GLU A 243       2.951 -28.418 -15.993  1.00 17.58           H
ATOM  18322  HA  GLU A 243       3.574 -26.265 -17.671  1.00 17.58           H
ATOM  18323 1HB  GLU A 243       1.601 -26.384 -16.228  1.00 17.58           H
ATOM  18324 2HB  GLU A 243       2.588 -26.235 -14.787  1.00 17.58           H
ATOM  18325 1HG  GLU A 243       3.194 -23.913 -15.445  1.00 17.58           H
ATOM  18326 2HG  GLU A 243       2.208 -24.063 -16.896  1.00 17.58           H
ATOM  18327  N   GLU A 244       5.407 -25.743 -14.885  1.00 17.85           N
ATOM  18328  CA  GLU A 244       6.690 -25.050 -14.610  1.00 17.85           C
ATOM  18329  C   GLU A 244       7.907 -25.980 -14.831  1.00 17.85           C
ATOM  18330  O   GLU A 244       8.459 -26.558 -13.902  1.00 17.85           O
ATOM  18331  CB  GLU A 244       6.714 -24.368 -13.226  1.00 17.85           C
ATOM  18332  CG  GLU A 244       5.686 -23.232 -13.077  1.00 17.85           C
ATOM  18333  CD  GLU A 244       5.759 -22.480 -11.748  1.00 17.85           C
ATOM  18334  OE1 GLU A 244       6.518 -22.850 -10.878  1.00 17.85           O
ATOM  18335  OE2 GLU A 244       5.024 -21.519 -11.574  1.00 17.85           O
ATOM  18336  H   GLU A 244       4.811 -26.117 -14.126  1.00 17.85           H
ATOM  18337  HA  GLU A 244       6.789 -24.237 -15.326  1.00 17.85           H
ATOM  18338 1HB  GLU A 244       6.510 -25.062 -12.444  1.00 17.85           H
ATOM  18339 2HB  GLU A 244       7.706 -23.954 -13.045  1.00 17.85           H
ATOM  18340 1HG  GLU A 244       5.836 -22.523 -13.890  1.00 17.85           H
ATOM  18341 2HG  GLU A 244       4.687 -23.657 -13.190  1.00 17.85           H
ATOM  18342  N   MET A 245       8.315 -26.076 -16.095  1.00 18.04           N
ATOM  18343  CA  MET A 245       9.348 -27.003 -16.602  1.00 18.04           C
ATOM  18344  C   MET A 245      10.729 -26.908 -15.932  1.00 18.04           C
ATOM  18345  O   MET A 245      11.058 -25.913 -15.290  1.00 18.04           O
ATOM  18346  CB  MET A 245       9.534 -26.789 -18.100  1.00 18.04           C
ATOM  18347  CG  MET A 245       8.346 -27.182 -18.951  1.00 18.04           C
ATOM  18348  SD  MET A 245       8.624 -26.868 -20.701  1.00 18.04           S
ATOM  18349  CE  MET A 245       9.857 -28.118 -21.059  1.00 18.04           C
ATOM  18350  H   MET A 245       7.762 -25.532 -16.757  1.00 18.04           H
ATOM  18351  HA  MET A 245       8.978 -28.017 -16.441  1.00 18.04           H
ATOM  18352 1HB  MET A 245       9.737 -25.738 -18.287  1.00 18.04           H
ATOM  18353 2HB  MET A 245      10.399 -27.352 -18.444  1.00 18.04           H
ATOM  18354 1HG  MET A 245       8.124 -28.239 -18.815  1.00 18.04           H
ATOM  18355 2HG  MET A 245       7.470 -26.610 -18.632  1.00 18.04           H
ATOM  18356 1HE  MET A 245      10.142 -28.060 -22.110  1.00 18.04           H
ATOM  18357 2HE  MET A 245      10.737 -27.954 -20.432  1.00 18.04           H
ATOM  18358 3HE  MET A 245       9.442 -29.106 -20.850  1.00 18.04           H
ATOM  18359  N   ILE A 246      11.540 -27.966 -16.122  1.00 18.18           N
ATOM  18360  CA  ILE A 246      12.881 -28.095 -15.531  1.00 18.18           C
ATOM  18361  C   ILE A 246      13.883 -27.039 -15.973  1.00 18.18           C
ATOM  18362  O   ILE A 246      14.056 -26.781 -17.164  1.00 18.18           O
ATOM  18363  CB  ILE A 246      13.502 -29.480 -15.857  1.00 18.18           C
ATOM  18364  CG1 ILE A 246      12.711 -30.566 -15.210  1.00 18.18           C
ATOM  18365  CG2 ILE A 246      14.958 -29.542 -15.379  1.00 18.18           C
ATOM  18366  CD1 ILE A 246      13.083 -31.964 -15.622  1.00 18.18           C
ATOM  18367  H   ILE A 246      11.195 -28.733 -16.679  1.00 18.18           H
ATOM  18368  HA  ILE A 246      12.772 -28.014 -14.453  1.00 18.18           H
ATOM  18369  HB  ILE A 246      13.470 -29.648 -16.931  1.00 18.18           H
ATOM  18370 1HG1 ILE A 246      12.853 -30.494 -14.158  1.00 18.18           H
ATOM  18371 2HG1 ILE A 246      11.660 -30.407 -15.437  1.00 18.18           H
ATOM  18372 1HG2 ILE A 246      15.375 -30.519 -15.617  1.00 18.18           H
ATOM  18373 2HG2 ILE A 246      15.538 -28.781 -15.886  1.00 18.18           H
ATOM  18374 3HG2 ILE A 246      14.997 -29.387 -14.302  1.00 18.18           H
ATOM  18375 1HD1 ILE A 246      12.453 -32.673 -15.092  1.00 18.18           H
ATOM  18376 2HD1 ILE A 246      12.933 -32.075 -16.694  1.00 18.18           H
ATOM  18377 3HD1 ILE A 246      14.127 -32.153 -15.377  1.00 18.18           H
ATOM  18378  N   VAL A 247      14.544 -26.447 -14.976  1.00 18.25           N
ATOM  18379  CA  VAL A 247      15.552 -25.409 -15.147  1.00 18.25           C
ATOM  18380  C   VAL A 247      16.908 -25.767 -14.531  1.00 18.25           C
ATOM  18381  O   VAL A 247      17.717 -24.884 -14.255  1.00 18.25           O
ATOM  18382  CB  VAL A 247      15.060 -24.121 -14.489  1.00 18.25           C
ATOM  18383  CG1 VAL A 247      13.820 -23.603 -15.201  1.00 18.25           C
ATOM  18384  CG2 VAL A 247      14.751 -24.424 -13.033  1.00 18.25           C
ATOM  18385  H   VAL A 247      14.318 -26.732 -14.034  1.00 18.25           H
ATOM  18386  HA  VAL A 247      15.687 -25.237 -16.216  1.00 18.25           H
ATOM  18387  HB  VAL A 247      15.833 -23.357 -14.560  1.00 18.25           H
ATOM  18388 1HG1 VAL A 247      13.480 -22.686 -14.723  1.00 18.25           H
ATOM  18389 2HG1 VAL A 247      14.059 -23.402 -16.244  1.00 18.25           H
ATOM  18390 3HG1 VAL A 247      13.029 -24.346 -15.149  1.00 18.25           H
ATOM  18391 1HG2 VAL A 247      14.403 -23.520 -12.537  1.00 18.25           H
ATOM  18392 2HG2 VAL A 247      13.975 -25.187 -12.987  1.00 18.25           H
ATOM  18393 3HG2 VAL A 247      15.652 -24.788 -12.539  1.00 18.25           H
ATOM  18394  N   LEU A 248      17.141 -27.045 -14.269  1.00 18.22           N
ATOM  18395  CA  LEU A 248      18.384 -27.467 -13.629  1.00 18.22           C
ATOM  18396  C   LEU A 248      19.453 -27.936 -14.596  1.00 18.22           C
ATOM  18397  O   LEU A 248      19.165 -28.430 -15.686  1.00 18.22           O
ATOM  18398  CB  LEU A 248      18.105 -28.564 -12.614  1.00 18.22           C
ATOM  18399  CG  LEU A 248      17.146 -28.163 -11.531  1.00 18.22           C
ATOM  18400  CD1 LEU A 248      16.955 -29.311 -10.588  1.00 18.22           C
ATOM  18401  CD2 LEU A 248      17.643 -26.941 -10.807  1.00 18.22           C
ATOM  18402  H   LEU A 248      16.450 -27.733 -14.524  1.00 18.22           H
ATOM  18403  HA  LEU A 248      18.789 -26.612 -13.086  1.00 18.22           H
ATOM  18404 1HB  LEU A 248      17.671 -29.414 -13.133  1.00 18.22           H
ATOM  18405 2HB  LEU A 248      19.026 -28.884 -12.161  1.00 18.22           H
ATOM  18406  HG  LEU A 248      16.200 -27.941 -11.980  1.00 18.22           H
ATOM  18407 1HD1 LEU A 248      16.248 -29.025  -9.827  1.00 18.22           H
ATOM  18408 2HD1 LEU A 248      16.575 -30.169 -11.128  1.00 18.22           H
ATOM  18409 3HD1 LEU A 248      17.902 -29.573 -10.121  1.00 18.22           H
ATOM  18410 1HD2 LEU A 248      16.917 -26.679 -10.057  1.00 18.22           H
ATOM  18411 2HD2 LEU A 248      18.600 -27.154 -10.334  1.00 18.22           H
ATOM  18412 3HD2 LEU A 248      17.762 -26.115 -11.506  1.00 18.22           H
ATOM  18413  N   LEU A 249      20.697 -27.780 -14.165  1.00 18.05           N
ATOM  18414  CA  LEU A 249      21.869 -28.198 -14.915  1.00 18.05           C
ATOM  18415  C   LEU A 249      22.469 -29.499 -14.407  1.00 18.05           C
ATOM  18416  O   LEU A 249      22.403 -29.809 -13.214  1.00 18.05           O
ATOM  18417  CB  LEU A 249      22.950 -27.123 -14.812  1.00 18.05           C
ATOM  18418  CG  LEU A 249      22.548 -25.743 -15.280  1.00 18.05           C
ATOM  18419  CD1 LEU A 249      23.712 -24.795 -15.049  1.00 18.05           C
ATOM  18420  CD2 LEU A 249      22.148 -25.804 -16.740  1.00 18.05           C
ATOM  18421  H   LEU A 249      20.832 -27.342 -13.262  1.00 18.05           H
ATOM  18422  HA  LEU A 249      21.583 -28.330 -15.957  1.00 18.05           H
ATOM  18423 1HB  LEU A 249      23.257 -27.038 -13.769  1.00 18.05           H
ATOM  18424 2HB  LEU A 249      23.814 -27.432 -15.399  1.00 18.05           H
ATOM  18425  HG  LEU A 249      21.700 -25.385 -14.690  1.00 18.05           H
ATOM  18426 1HD1 LEU A 249      23.438 -23.792 -15.369  1.00 18.05           H
ATOM  18427 2HD1 LEU A 249      23.968 -24.780 -13.986  1.00 18.05           H
ATOM  18428 3HD1 LEU A 249      24.582 -25.133 -15.619  1.00 18.05           H
ATOM  18429 1HD2 LEU A 249      21.855 -24.810 -17.078  1.00 18.05           H
ATOM  18430 2HD2 LEU A 249      22.991 -26.157 -17.334  1.00 18.05           H
ATOM  18431 3HD2 LEU A 249      21.305 -26.491 -16.858  1.00 18.05           H
ATOM  18432  N   ALA A 250      23.187 -30.197 -15.286  1.00 17.71           N
ATOM  18433  CA  ALA A 250      23.935 -31.397 -14.898  1.00 17.71           C
ATOM  18434  C   ALA A 250      24.947 -31.051 -13.807  1.00 17.71           C
ATOM  18435  O   ALA A 250      25.333 -31.885 -13.001  1.00 17.71           O
ATOM  18436  CB  ALA A 250      24.644 -31.995 -16.092  1.00 17.71           C
ATOM  18437  H   ALA A 250      23.202 -29.901 -16.254  1.00 17.71           H
ATOM  18438  HA  ALA A 250      23.231 -32.127 -14.498  1.00 17.71           H
ATOM  18439 1HB  ALA A 250      25.181 -32.892 -15.780  1.00 17.71           H
ATOM  18440 2HB  ALA A 250      23.916 -32.255 -16.859  1.00 17.71           H
ATOM  18441 3HB  ALA A 250      25.352 -31.270 -16.493  1.00 17.71           H
ATOM  18442  N   GLU A 251      25.365 -29.795 -13.786  1.00 17.17           N
ATOM  18443  CA  GLU A 251      26.312 -29.270 -12.823  1.00 17.17           C
ATOM  18444  C   GLU A 251      25.783 -29.361 -11.383  1.00 17.17           C
ATOM  18445  O   GLU A 251      26.566 -29.406 -10.434  1.00 17.17           O
ATOM  18446  CB  GLU A 251      26.605 -27.804 -13.153  1.00 17.17           C
ATOM  18447  CG  GLU A 251      27.357 -27.592 -14.458  1.00 17.17           C
ATOM  18448  CD  GLU A 251      27.604 -26.134 -14.777  1.00 17.17           C
ATOM  18449  OE1 GLU A 251      27.093 -25.292 -14.075  1.00 17.17           O
ATOM  18450  OE2 GLU A 251      28.305 -25.866 -15.724  1.00 17.17           O
ATOM  18451  H   GLU A 251      25.002 -29.169 -14.485  1.00 17.17           H
ATOM  18452  HA  GLU A 251      27.233 -29.849 -12.888  1.00 17.17           H
ATOM  18453 1HB  GLU A 251      25.667 -27.252 -13.210  1.00 17.17           H
ATOM  18454 2HB  GLU A 251      27.192 -27.363 -12.351  1.00 17.17           H
ATOM  18455 1HG  GLU A 251      28.315 -28.111 -14.401  1.00 17.17           H
ATOM  18456 2HG  GLU A 251      26.779 -28.041 -15.266  1.00 17.17           H
ATOM  18457  N   CYS A 252      24.454 -29.319 -11.215  1.00 16.44           N
ATOM  18458  CA  CYS A 252      23.829 -29.329  -9.893  1.00 16.44           C
ATOM  18459  C   CYS A 252      23.042 -30.610  -9.584  1.00 16.44           C
ATOM  18460  O   CYS A 252      22.668 -30.850  -8.447  1.00 16.44           O
ATOM  18461  CB  CYS A 252      22.890 -28.135  -9.761  1.00 16.44           C
ATOM  18462  SG  CYS A 252      21.437 -28.230 -10.785  1.00 16.44           S
ATOM  18463  H   CYS A 252      23.846 -29.312 -12.028  1.00 16.44           H
ATOM  18464  HA  CYS A 252      24.613 -29.224  -9.143  1.00 16.44           H
ATOM  18465 1HB  CYS A 252      22.565 -28.039  -8.744  1.00 16.44           H
ATOM  18466 2HB  CYS A 252      23.422 -27.221 -10.022  1.00 16.44           H
ATOM  18467  HG  CYS A 252      22.016 -28.891 -11.802  1.00 16.44           H
ATOM  18468  N   VAL A 253      22.880 -31.496 -10.558  1.00 15.58           N
ATOM  18469  CA  VAL A 253      22.052 -32.714 -10.404  1.00 15.58           C
ATOM  18470  C   VAL A 253      22.389 -33.670  -9.226  1.00 15.58           C
ATOM  18471  O   VAL A 253      21.675 -34.643  -9.000  1.00 15.58           O
ATOM  18472  CB  VAL A 253      22.066 -33.552 -11.678  1.00 15.58           C
ATOM  18473  CG1 VAL A 253      23.394 -34.276 -11.815  1.00 15.58           C
ATOM  18474  CG2 VAL A 253      20.900 -34.522 -11.626  1.00 15.58           C
ATOM  18475  H   VAL A 253      23.234 -31.259 -11.485  1.00 15.58           H
ATOM  18476  HA  VAL A 253      21.025 -32.372 -10.259  1.00 15.58           H
ATOM  18477  HB  VAL A 253      21.964 -32.892 -12.538  1.00 15.58           H
ATOM  18478 1HG1 VAL A 253      23.404 -34.858 -12.734  1.00 15.58           H
ATOM  18479 2HG1 VAL A 253      24.196 -33.566 -11.832  1.00 15.58           H
ATOM  18480 3HG1 VAL A 253      23.537 -34.944 -10.965  1.00 15.58           H
ATOM  18481 1HG2 VAL A 253      20.888 -35.124 -12.531  1.00 15.58           H
ATOM  18482 2HG2 VAL A 253      21.018 -35.163 -10.766  1.00 15.58           H
ATOM  18483 3HG2 VAL A 253      19.962 -33.964 -11.541  1.00 15.58           H
ATOM  18484  N   ASP A 254      23.525 -33.502  -8.566  1.00 14.67           N
ATOM  18485  CA  ASP A 254      23.896 -34.374  -7.455  1.00 14.67           C
ATOM  18486  C   ASP A 254      22.863 -34.397  -6.318  1.00 14.67           C
ATOM  18487  O   ASP A 254      22.250 -33.391  -5.965  1.00 14.67           O
ATOM  18488  CB  ASP A 254      25.266 -33.971  -6.937  1.00 14.67           C
ATOM  18489  CG  ASP A 254      26.337 -34.400  -7.909  1.00 14.67           C
ATOM  18490  OD1 ASP A 254      26.021 -35.164  -8.792  1.00 14.67           O
ATOM  18491  OD2 ASP A 254      27.447 -33.978  -7.781  1.00 14.67           O
ATOM  18492  H   ASP A 254      24.100 -32.704  -8.795  1.00 14.67           H
ATOM  18493  HA  ASP A 254      23.973 -35.389  -7.843  1.00 14.67           H
ATOM  18494 1HB  ASP A 254      25.303 -32.886  -6.801  1.00 14.67           H
ATOM  18495 2HB  ASP A 254      25.449 -34.432  -5.957  1.00 14.67           H
ATOM  18496  N   SER A 255      22.697 -35.592  -5.770  1.00 13.78           N
ATOM  18497  CA  SER A 255      21.763 -35.961  -4.707  1.00 13.78           C
ATOM  18498  C   SER A 255      21.856 -35.220  -3.385  1.00 13.78           C
ATOM  18499  O   SER A 255      22.938 -34.941  -2.887  1.00 13.78           O
ATOM  18500  CB  SER A 255      21.957 -37.428  -4.456  1.00 13.78           C
ATOM  18501  OG  SER A 255      21.264 -37.872  -3.347  1.00 13.78           O
ATOM  18502  H   SER A 255      23.270 -36.335  -6.141  1.00 13.78           H
ATOM  18503  HA  SER A 255      20.759 -35.818  -5.075  1.00 13.78           H
ATOM  18504 1HB  SER A 255      21.633 -37.993  -5.334  1.00 13.78           H
ATOM  18505 2HB  SER A 255      23.002 -37.629  -4.325  1.00 13.78           H
ATOM  18506  HG  SER A 255      21.580 -38.784  -3.239  1.00 13.78           H
ATOM  18507  N   LEU A 256      20.682 -34.942  -2.807  1.00 12.93           N
ATOM  18508  CA  LEU A 256      20.578 -34.334  -1.484  1.00 12.93           C
ATOM  18509  C   LEU A 256      20.635 -35.470  -0.438  1.00 12.93           C
ATOM  18510  O   LEU A 256      21.521 -35.498   0.416  1.00 12.93           O
ATOM  18511  CB  LEU A 256      19.284 -33.493  -1.419  1.00 12.93           C
ATOM  18512  CG  LEU A 256      19.002 -32.723  -0.125  1.00 12.93           C
ATOM  18513  CD1 LEU A 256      20.115 -31.725   0.131  1.00 12.93           C
ATOM  18514  CD2 LEU A 256      17.661 -31.980  -0.274  1.00 12.93           C
ATOM  18515  H   LEU A 256      19.842 -35.184  -3.308  1.00 12.93           H
ATOM  18516  HA  LEU A 256      21.431 -33.680  -1.327  1.00 12.93           H
ATOM  18517 1HB  LEU A 256      19.311 -32.760  -2.228  1.00 12.93           H
ATOM  18518 2HB  LEU A 256      18.433 -34.152  -1.594  1.00 12.93           H
ATOM  18519  HG  LEU A 256      18.964 -33.415   0.712  1.00 12.93           H
ATOM  18520 1HD1 LEU A 256      19.909 -31.181   1.050  1.00 12.93           H
ATOM  18521 2HD1 LEU A 256      21.060 -32.254   0.227  1.00 12.93           H
ATOM  18522 3HD1 LEU A 256      20.171 -31.020  -0.700  1.00 12.93           H
ATOM  18523 1HD2 LEU A 256      17.441 -31.423   0.637  1.00 12.93           H
ATOM  18524 2HD2 LEU A 256      17.722 -31.285  -1.111  1.00 12.93           H
ATOM  18525 3HD2 LEU A 256      16.870 -32.696  -0.463  1.00 12.93           H
ATOM  18526  N   SER A 257      19.702 -36.425  -0.546  1.00 12.18           N
ATOM  18527  CA  SER A 257      19.689 -37.664   0.248  1.00 12.18           C
ATOM  18528  C   SER A 257      18.668 -38.638  -0.304  1.00 12.18           C
ATOM  18529  O   SER A 257      17.561 -38.243  -0.658  1.00 12.18           O
ATOM  18530  CB  SER A 257      19.401 -37.457   1.719  1.00 12.18           C
ATOM  18531  OG  SER A 257      19.363 -38.719   2.400  1.00 12.18           O
ATOM  18532  H   SER A 257      18.991 -36.308  -1.247  1.00 12.18           H
ATOM  18533  HA  SER A 257      20.672 -38.131   0.163  1.00 12.18           H
ATOM  18534 1HB  SER A 257      20.180 -36.835   2.156  1.00 12.18           H
ATOM  18535 2HB  SER A 257      18.457 -36.940   1.852  1.00 12.18           H
ATOM  18536  HG  SER A 257      19.684 -38.549   3.299  1.00 12.18           H
ATOM  18537  N   GLU A 258      19.021 -39.920  -0.291  1.00 11.54           N
ATOM  18538  CA  GLU A 258      18.140 -41.009  -0.717  1.00 11.54           C
ATOM  18539  C   GLU A 258      17.841 -41.963   0.431  1.00 11.54           C
ATOM  18540  O   GLU A 258      17.181 -42.995   0.242  1.00 11.54           O
ATOM  18541  CB  GLU A 258      18.756 -41.769  -1.907  1.00 11.54           C
ATOM  18542  CG  GLU A 258      20.117 -42.447  -1.632  1.00 11.54           C
ATOM  18543  CD  GLU A 258      20.680 -43.217  -2.847  1.00 11.54           C
ATOM  18544  OE1 GLU A 258      20.916 -42.602  -3.883  1.00 11.54           O
ATOM  18545  OE2 GLU A 258      20.883 -44.399  -2.723  1.00 11.54           O
ATOM  18546  H   GLU A 258      19.952 -40.153   0.026  1.00 11.54           H
ATOM  18547  HA  GLU A 258      17.190 -40.588  -1.034  1.00 11.54           H
ATOM  18548 1HB  GLU A 258      18.059 -42.541  -2.240  1.00 11.54           H
ATOM  18549 2HB  GLU A 258      18.892 -41.077  -2.742  1.00 11.54           H
ATOM  18550 1HG  GLU A 258      20.833 -41.679  -1.338  1.00 11.54           H
ATOM  18551 2HG  GLU A 258      20.001 -43.135  -0.793  1.00 11.54           H
ATOM  18552  N   ASP A 259      18.320 -41.611   1.630  1.00 11.07           N
ATOM  18553  CA  ASP A 259      18.203 -42.515   2.778  1.00 11.07           C
ATOM  18554  C   ASP A 259      16.763 -42.901   3.106  1.00 11.07           C
ATOM  18555  O   ASP A 259      16.494 -44.037   3.485  1.00 11.07           O
ATOM  18556  CB  ASP A 259      18.833 -41.876   4.012  1.00 11.07           C
ATOM  18557  CG  ASP A 259      20.358 -41.814   3.959  1.00 11.07           C
ATOM  18558  OD1 ASP A 259      20.950 -42.487   3.144  1.00 11.07           O
ATOM  18559  OD2 ASP A 259      20.917 -41.073   4.728  1.00 11.07           O
ATOM  18560  H   ASP A 259      18.781 -40.702   1.743  1.00 11.07           H
ATOM  18561  HA  ASP A 259      18.752 -43.429   2.543  1.00 11.07           H
ATOM  18562 1HB  ASP A 259      18.449 -40.862   4.127  1.00 11.07           H
ATOM  18563 2HB  ASP A 259      18.536 -42.435   4.897  1.00 11.07           H
ATOM  18564  N   THR A 260      15.837 -41.956   2.966  1.00 10.79           N
ATOM  18565  CA  THR A 260      14.433 -42.233   3.238  1.00 10.79           C
ATOM  18566  C   THR A 260      13.789 -43.169   2.214  1.00 10.79           C
ATOM  18567  O   THR A 260      13.072 -44.098   2.587  1.00 10.79           O
ATOM  18568  CB  THR A 260      13.634 -40.943   3.331  1.00 10.79           C
ATOM  18569  OG1 THR A 260      14.097 -40.165   4.445  1.00 10.79           O
ATOM  18570  CG2 THR A 260      12.141 -41.256   3.444  1.00 10.79           C
ATOM  18571  H   THR A 260      16.120 -41.039   2.660  1.00 10.79           H
ATOM  18572  HA  THR A 260      14.371 -42.722   4.208  1.00 10.79           H
ATOM  18573  HB  THR A 260      13.833 -40.371   2.451  1.00 10.79           H
ATOM  18574  HG1 THR A 260      15.001 -39.884   4.288  1.00 10.79           H
ATOM  18575 1HG2 THR A 260      11.582 -40.338   3.483  1.00 10.79           H
ATOM  18576 2HG2 THR A 260      11.816 -41.828   2.577  1.00 10.79           H
ATOM  18577 3HG2 THR A 260      11.954 -41.836   4.343  1.00 10.79           H
ATOM  18578  N   LEU A 261      14.034 -42.948   0.917  1.00 10.72           N
ATOM  18579  CA  LEU A 261      13.410 -43.812  -0.092  1.00 10.72           C
ATOM  18580  C   LEU A 261      13.912 -45.245   0.112  1.00 10.72           C
ATOM  18581  O   LEU A 261      13.164 -46.227  -0.013  1.00 10.72           O
ATOM  18582  CB  LEU A 261      13.723 -43.343  -1.527  1.00 10.72           C
ATOM  18583  CG  LEU A 261      12.906 -44.064  -2.640  1.00 10.72           C
ATOM  18584  CD1 LEU A 261      11.405 -43.810  -2.406  1.00 10.72           C
ATOM  18585  CD2 LEU A 261      13.315 -43.542  -4.004  1.00 10.72           C
ATOM  18586  H   LEU A 261      14.650 -42.201   0.639  1.00 10.72           H
ATOM  18587  HA  LEU A 261      12.332 -43.796   0.050  1.00 10.72           H
ATOM  18588 1HB  LEU A 261      13.527 -42.288  -1.617  1.00 10.72           H
ATOM  18589 2HB  LEU A 261      14.785 -43.513  -1.726  1.00 10.72           H
ATOM  18590  HG  LEU A 261      13.087 -45.137  -2.587  1.00 10.72           H
ATOM  18591 1HD1 LEU A 261      10.829 -44.320  -3.177  1.00 10.72           H
ATOM  18592 2HD1 LEU A 261      11.115 -44.191  -1.425  1.00 10.72           H
ATOM  18593 3HD1 LEU A 261      11.204 -42.739  -2.455  1.00 10.72           H
ATOM  18594 1HD2 LEU A 261      12.737 -44.043  -4.780  1.00 10.72           H
ATOM  18595 2HD2 LEU A 261      13.130 -42.487  -4.045  1.00 10.72           H
ATOM  18596 3HD2 LEU A 261      14.380 -43.726  -4.172  1.00 10.72           H
ATOM  18597  N   ASP A 262      15.169 -45.350   0.553  1.00 10.88           N
ATOM  18598  CA  ASP A 262      15.833 -46.620   0.752  1.00 10.88           C
ATOM  18599  C   ASP A 262      15.443 -47.261   2.089  1.00 10.88           C
ATOM  18600  O   ASP A 262      16.010 -48.280   2.477  1.00 10.88           O
ATOM  18601  CB  ASP A 262      17.358 -46.403   0.707  1.00 10.88           C
ATOM  18602  CG  ASP A 262      18.181 -47.666   0.390  1.00 10.88           C
ATOM  18603  OD1 ASP A 262      17.888 -48.309  -0.592  1.00 10.88           O
ATOM  18604  OD2 ASP A 262      19.105 -47.964   1.119  1.00 10.88           O
ATOM  18605  H   ASP A 262      15.728 -44.502   0.666  1.00 10.88           H
ATOM  18606  HA  ASP A 262      15.549 -47.291  -0.052  1.00 10.88           H
ATOM  18607 1HB  ASP A 262      17.586 -45.640  -0.042  1.00 10.88           H
ATOM  18608 2HB  ASP A 262      17.685 -46.001   1.672  1.00 10.88           H
ATOM  18609  N   SER A 263      14.430 -46.699   2.772  1.00 11.25           N
ATOM  18610  CA  SER A 263      13.919 -47.293   3.990  1.00 11.25           C
ATOM  18611  C   SER A 263      12.959 -48.445   3.676  1.00 11.25           C
ATOM  18612  O   SER A 263      12.584 -49.194   4.579  1.00 11.25           O
ATOM  18613  CB  SER A 263      13.208 -46.250   4.849  1.00 11.25           C
ATOM  18614  OG  SER A 263      12.007 -45.814   4.265  1.00 11.25           O
ATOM  18615  H   SER A 263      13.996 -45.836   2.452  1.00 11.25           H
ATOM  18616  HA  SER A 263      14.757 -47.690   4.557  1.00 11.25           H
ATOM  18617 1HB  SER A 263      13.004 -46.673   5.829  1.00 11.25           H
ATOM  18618 2HB  SER A 263      13.871 -45.395   4.992  1.00 11.25           H
ATOM  18619  HG  SER A 263      12.271 -45.280   3.488  1.00 11.25           H
ATOM  18620  N   THR A 264      12.567 -48.618   2.395  1.00 11.77           N
ATOM  18621  CA  THR A 264      11.622 -49.690   2.060  1.00 11.77           C
ATOM  18622  C   THR A 264      12.062 -50.640   0.922  1.00 11.77           C
ATOM  18623  O   THR A 264      11.255 -50.922   0.033  1.00 11.77           O
ATOM  18624  CB  THR A 264      10.279 -49.068   1.614  1.00 11.77           C
ATOM  18625  OG1 THR A 264      10.506 -48.188   0.491  1.00 11.77           O
ATOM  18626  CG2 THR A 264       9.651 -48.263   2.745  1.00 11.77           C
ATOM  18627  H   THR A 264      12.894 -47.971   1.670  1.00 11.77           H
ATOM  18628  HA  THR A 264      11.449 -50.289   2.953  1.00 11.77           H
ATOM  18629  HB  THR A 264       9.592 -49.860   1.320  1.00 11.77           H
ATOM  18630  HG1 THR A 264      11.285 -47.624   0.651  1.00 11.77           H
ATOM  18631 1HG2 THR A 264       8.707 -47.839   2.406  1.00 11.77           H
ATOM  18632 2HG2 THR A 264       9.473 -48.916   3.598  1.00 11.77           H
ATOM  18633 3HG2 THR A 264      10.318 -47.456   3.042  1.00 11.77           H
ATOM  18634  N   PRO A 265      13.269 -51.256   0.965  1.00 12.36           N
ATOM  18635  CA  PRO A 265      13.792 -52.144  -0.070  1.00 12.36           C
ATOM  18636  C   PRO A 265      12.967 -53.417  -0.208  1.00 12.36           C
ATOM  18637  O   PRO A 265      12.860 -54.004  -1.279  1.00 12.36           O
ATOM  18638  CB  PRO A 265      15.196 -52.469   0.450  1.00 12.36           C
ATOM  18639  CG  PRO A 265      15.112 -52.256   1.949  1.00 12.36           C
ATOM  18640  CD  PRO A 265      14.144 -51.120   2.126  1.00 12.36           C
ATOM  18641  HA  PRO A 265      13.854 -51.603  -1.025  1.00 12.36           H
ATOM  18642 1HB  PRO A 265      15.463 -53.500   0.176  1.00 12.36           H
ATOM  18643 2HB  PRO A 265      15.933 -51.807  -0.037  1.00 12.36           H
ATOM  18644 1HG  PRO A 265      14.785 -53.177   2.450  1.00 12.36           H
ATOM  18645 2HG  PRO A 265      16.110 -52.012   2.351  1.00 12.36           H
ATOM  18646 1HD  PRO A 265      13.595 -51.233   3.071  1.00 12.36           H
ATOM  18647 2HD  PRO A 265      14.696 -50.195   2.068  1.00 12.36           H
ATOM  18648  N   GLU A 266      12.254 -53.768   0.852  1.00 12.92           N
ATOM  18649  CA  GLU A 266      11.441 -54.973   0.868  1.00 12.92           C
ATOM  18650  C   GLU A 266      10.326 -54.924  -0.168  1.00 12.92           C
ATOM  18651  O   GLU A 266       9.826 -55.963  -0.604  1.00 12.92           O
ATOM  18652  CB  GLU A 266      10.839 -55.173   2.261  1.00 12.92           C
ATOM  18653  CG  GLU A 266      11.864 -55.516   3.340  1.00 12.92           C
ATOM  18654  CD  GLU A 266      11.258 -55.695   4.718  1.00 12.92           C
ATOM  18655  OE1 GLU A 266      10.085 -55.452   4.875  1.00 12.92           O
ATOM  18656  OE2 GLU A 266      11.978 -56.075   5.612  1.00 12.92           O
ATOM  18657  H   GLU A 266      12.326 -53.229   1.700  1.00 12.92           H
ATOM  18658  HA  GLU A 266      12.083 -55.822   0.635  1.00 12.92           H
ATOM  18659 1HB  GLU A 266      10.323 -54.262   2.565  1.00 12.92           H
ATOM  18660 2HB  GLU A 266      10.098 -55.972   2.227  1.00 12.92           H
ATOM  18661 1HG  GLU A 266      12.374 -56.435   3.058  1.00 12.92           H
ATOM  18662 2HG  GLU A 266      12.606 -54.719   3.375  1.00 12.92           H
ATOM  18663  N   THR A 267       9.900 -53.715  -0.514  1.00 13.40           N
ATOM  18664  CA  THR A 267       8.801 -53.512  -1.429  1.00 13.40           C
ATOM  18665  C   THR A 267       9.188 -52.683  -2.662  1.00 13.40           C
ATOM  18666  O   THR A 267       8.318 -52.138  -3.340  1.00 13.40           O
ATOM  18667  CB  THR A 267       7.628 -52.897  -0.653  1.00 13.40           C
ATOM  18668  OG1 THR A 267       8.059 -51.689  -0.019  1.00 13.40           O
ATOM  18669  CG2 THR A 267       7.147 -53.878   0.417  1.00 13.40           C
ATOM  18670  H   THR A 267      10.377 -52.885  -0.154  1.00 13.40           H
ATOM  18671  HA  THR A 267       8.477 -54.489  -1.788  1.00 13.40           H
ATOM  18672  HB  THR A 267       6.814 -52.671  -1.341  1.00 13.40           H
ATOM  18673  HG1 THR A 267       8.698 -51.230  -0.590  1.00 13.40           H
ATOM  18674 1HG2 THR A 267       6.330 -53.454   0.970  1.00 13.40           H
ATOM  18675 2HG2 THR A 267       6.821 -54.802  -0.063  1.00 13.40           H
ATOM  18676 3HG2 THR A 267       7.956 -54.097   1.107  1.00 13.40           H
ATOM  18677  N   GLU A 268      10.495 -52.603  -2.962  1.00 13.81           N
ATOM  18678  CA  GLU A 268      10.997 -51.805  -4.097  1.00 13.81           C
ATOM  18679  C   GLU A 268      10.683 -52.362  -5.498  1.00 13.81           C
ATOM  18680  O   GLU A 268      10.963 -51.698  -6.490  1.00 13.81           O
ATOM  18681  CB  GLU A 268      12.514 -51.607  -4.006  1.00 13.81           C
ATOM  18682  CG  GLU A 268      13.354 -52.849  -4.317  1.00 13.81           C
ATOM  18683  CD  GLU A 268      14.841 -52.632  -4.098  1.00 13.81           C
ATOM  18684  OE1 GLU A 268      15.218 -51.528  -3.780  1.00 13.81           O
ATOM  18685  OE2 GLU A 268      15.595 -53.566  -4.253  1.00 13.81           O
ATOM  18686  H   GLU A 268      11.176 -53.099  -2.379  1.00 13.81           H
ATOM  18687  HA  GLU A 268      10.532 -50.821  -4.029  1.00 13.81           H
ATOM  18688 1HB  GLU A 268      12.816 -50.822  -4.698  1.00 13.81           H
ATOM  18689 2HB  GLU A 268      12.767 -51.271  -3.008  1.00 13.81           H
ATOM  18690 1HG  GLU A 268      13.014 -53.676  -3.707  1.00 13.81           H
ATOM  18691 2HG  GLU A 268      13.189 -53.121  -5.357  1.00 13.81           H
ATOM  18692  N   GLN A 269      10.172 -53.590  -5.576  1.00 14.17           N
ATOM  18693  CA  GLN A 269       9.865 -54.286  -6.832  1.00 14.17           C
ATOM  18694  C   GLN A 269       9.103 -53.431  -7.855  1.00 14.17           C
ATOM  18695  O   GLN A 269       8.116 -52.782  -7.508  1.00 14.17           O
ATOM  18696  CB  GLN A 269       9.073 -55.559  -6.519  1.00 14.17           C
ATOM  18697  CG  GLN A 269       8.651 -56.329  -7.729  1.00 14.17           C
ATOM  18698  CD  GLN A 269       9.802 -56.913  -8.457  1.00 14.17           C
ATOM  18699  OE1 GLN A 269      10.112 -56.421  -9.547  1.00 14.17           O
ATOM  18700  NE2 GLN A 269      10.440 -57.947  -7.904  1.00 14.17           N
ATOM  18701  H   GLN A 269       9.977 -54.064  -4.708  1.00 14.17           H
ATOM  18702  HA  GLN A 269      10.812 -54.576  -7.288  1.00 14.17           H
ATOM  18703 1HB  GLN A 269       9.671 -56.214  -5.888  1.00 14.17           H
ATOM  18704 2HB  GLN A 269       8.173 -55.295  -5.959  1.00 14.17           H
ATOM  18705 1HG  GLN A 269       7.976 -57.131  -7.432  1.00 14.17           H
ATOM  18706 2HG  GLN A 269       8.155 -55.659  -8.398  1.00 14.17           H
ATOM  18707 1HE2 GLN A 269      11.217 -58.368  -8.381  1.00 14.17           H
ATOM  18708 2HE2 GLN A 269      10.142 -58.308  -7.018  1.00 14.17           H
ATOM  18709  N   THR A 270       9.584 -53.437  -9.123  1.00 14.57           N
ATOM  18710  CA  THR A 270       8.975 -52.667 -10.222  1.00 14.57           C
ATOM  18711  C   THR A 270       8.532 -53.471 -11.473  1.00 14.57           C
ATOM  18712  O   THR A 270       8.098 -52.866 -12.448  1.00 14.57           O
ATOM  18713  CB  THR A 270       9.933 -51.569 -10.735  1.00 14.57           C
ATOM  18714  OG1 THR A 270      11.128 -52.172 -11.256  1.00 14.57           O
ATOM  18715  CG2 THR A 270      10.316 -50.626  -9.620  1.00 14.57           C
ATOM  18716  H   THR A 270      10.402 -53.998  -9.323  1.00 14.57           H
ATOM  18717  HA  THR A 270       8.085 -52.175  -9.830  1.00 14.57           H
ATOM  18718  HB  THR A 270       9.434 -51.009 -11.528  1.00 14.57           H
ATOM  18719  HG1 THR A 270      10.889 -52.838 -11.910  1.00 14.57           H
ATOM  18720 1HG2 THR A 270      10.983 -49.854 -10.003  1.00 14.57           H
ATOM  18721 2HG2 THR A 270       9.422 -50.167  -9.205  1.00 14.57           H
ATOM  18722 3HG2 THR A 270      10.822 -51.179  -8.848  1.00 14.57           H
ATOM  18723  N   GLU A 271       8.713 -54.798 -11.509  1.00 15.08           N
ATOM  18724  CA  GLU A 271       8.376 -55.551 -12.741  1.00 15.08           C
ATOM  18725  C   GLU A 271       6.901 -55.570 -13.218  1.00 15.08           C
ATOM  18726  O   GLU A 271       6.660 -55.622 -14.425  1.00 15.08           O
ATOM  18727  CB  GLU A 271       8.859 -57.004 -12.656  1.00 15.08           C
ATOM  18728  CG  GLU A 271      10.382 -57.188 -12.761  1.00 15.08           C
ATOM  18729  CD  GLU A 271      10.825 -58.645 -12.685  1.00 15.08           C
ATOM  18730  OE1 GLU A 271      10.000 -59.492 -12.431  1.00 15.08           O
ATOM  18731  OE2 GLU A 271      11.990 -58.902 -12.896  1.00 15.08           O
ATOM  18732  H   GLU A 271       9.097 -55.293 -10.705  1.00 15.08           H
ATOM  18733  HA  GLU A 271       8.947 -55.089 -13.547  1.00 15.08           H
ATOM  18734 1HB  GLU A 271       8.538 -57.434 -11.706  1.00 15.08           H
ATOM  18735 2HB  GLU A 271       8.394 -57.586 -13.450  1.00 15.08           H
ATOM  18736 1HG  GLU A 271      10.712 -56.775 -13.714  1.00 15.08           H
ATOM  18737 2HG  GLU A 271      10.869 -56.622 -11.974  1.00 15.08           H
ATOM  18738  N   SER A 272       5.930 -55.588 -12.304  1.00 15.74           N
ATOM  18739  CA  SER A 272       4.510 -55.667 -12.694  1.00 15.74           C
ATOM  18740  C   SER A 272       3.938 -54.300 -13.060  1.00 15.74           C
ATOM  18741  O   SER A 272       4.618 -53.290 -12.909  1.00 15.74           O
ATOM  18742  CB  SER A 272       3.678 -56.322 -11.609  1.00 15.74           C
ATOM  18743  OG  SER A 272       4.071 -57.657 -11.414  1.00 15.74           O
ATOM  18744  H   SER A 272       6.179 -55.534 -11.329  1.00 15.74           H
ATOM  18745  HA  SER A 272       4.436 -56.296 -13.584  1.00 15.74           H
ATOM  18746 1HB  SER A 272       3.769 -55.780 -10.696  1.00 15.74           H
ATOM  18747 2HB  SER A 272       2.626 -56.292 -11.892  1.00 15.74           H
ATOM  18748  HG  SER A 272       3.864 -58.111 -12.241  1.00 15.74           H
ATOM  18749  N   ASN A 273       2.680 -54.280 -13.523  1.00 16.49           N
ATOM  18750  CA  ASN A 273       1.979 -53.060 -13.964  1.00 16.49           C
ATOM  18751  C   ASN A 273       0.634 -52.753 -13.260  1.00 16.49           C
ATOM  18752  O   ASN A 273      -0.379 -52.594 -13.930  1.00 16.49           O
ATOM  18753  CB  ASN A 273       1.744 -53.175 -15.452  1.00 16.49           C
ATOM  18754  CG  ASN A 273       3.027 -53.236 -16.215  1.00 16.49           C
ATOM  18755  OD1 ASN A 273       3.649 -52.218 -16.547  1.00 16.49           O
ATOM  18756  ND2 ASN A 273       3.461 -54.450 -16.462  1.00 16.49           N
ATOM  18757  H   ASN A 273       2.220 -55.182 -13.669  1.00 16.49           H
ATOM  18758  HA  ASN A 273       2.634 -52.207 -13.795  1.00 16.49           H
ATOM  18759 1HB  ASN A 273       1.173 -54.076 -15.661  1.00 16.49           H
ATOM  18760 2HB  ASN A 273       1.154 -52.322 -15.797  1.00 16.49           H
ATOM  18761 1HD2 ASN A 273       4.325 -54.588 -16.947  1.00 16.49           H
ATOM  18762 2HD2 ASN A 273       2.926 -55.260 -16.117  1.00 16.49           H
ATOM  18763  N   GLY A 274       0.597 -52.710 -11.935  1.00 17.26           N
ATOM  18764  CA  GLY A 274      -0.646 -52.400 -11.213  1.00 17.26           C
ATOM  18765  C   GLY A 274      -0.821 -50.891 -10.945  1.00 17.26           C
ATOM  18766  O   GLY A 274      -0.110 -50.039 -11.480  1.00 17.26           O
ATOM  18767  H   GLY A 274       1.438 -52.880 -11.395  1.00 17.26           H
ATOM  18768 1HA  GLY A 274      -1.504 -52.779 -11.773  1.00 17.26           H
ATOM  18769 2HA  GLY A 274      -0.636 -52.931 -10.262  1.00 17.26           H
ATOM  18770  N   ASN A 275      -1.746 -50.532 -10.079  1.00 17.93           N
ATOM  18771  CA  ASN A 275      -1.981 -49.107  -9.844  1.00 17.93           C
ATOM  18772  C   ASN A 275      -1.138 -48.447  -8.740  1.00 17.93           C
ATOM  18773  O   ASN A 275      -1.644 -48.064  -7.688  1.00 17.93           O
ATOM  18774  CB  ASN A 275      -3.459 -48.827  -9.708  1.00 17.93           C
ATOM  18775  CG  ASN A 275      -4.102 -49.600  -8.685  1.00 17.93           C
ATOM  18776  OD1 ASN A 275      -3.686 -50.723  -8.481  1.00 17.93           O
ATOM  18777  ND2 ASN A 275      -5.116 -49.093  -8.061  1.00 17.93           N
ATOM  18778  H   ASN A 275      -2.307 -51.229  -9.616  1.00 17.93           H
ATOM  18779  HA  ASN A 275      -1.694 -48.587 -10.759  1.00 17.93           H
ATOM  18780 1HB  ASN A 275      -3.589 -47.813  -9.483  1.00 17.93           H
ATOM  18781 2HB  ASN A 275      -3.948 -48.964 -10.647  1.00 17.93           H
ATOM  18782 1HD2 ASN A 275      -5.598 -49.623  -7.372  1.00 17.93           H
ATOM  18783 2HD2 ASN A 275      -5.436 -48.153  -8.278  1.00 17.93           H
ATOM  18784  N   GLN A 276       0.174 -48.394  -8.965  1.00 18.42           N
ATOM  18785  CA  GLN A 276       1.057 -47.606  -8.098  1.00 18.42           C
ATOM  18786  C   GLN A 276       2.014 -46.937  -9.050  1.00 18.42           C
ATOM  18787  O   GLN A 276       2.843 -46.118  -8.662  1.00 18.42           O
ATOM  18788  CB  GLN A 276       1.836 -48.380  -7.004  1.00 18.42           C
ATOM  18789  CG  GLN A 276       2.958 -49.243  -7.415  1.00 18.42           C
ATOM  18790  CD  GLN A 276       3.533 -50.111  -6.272  1.00 18.42           C
ATOM  18791  OE1 GLN A 276       2.817 -50.625  -5.425  1.00 18.42           O
ATOM  18792  NE2 GLN A 276       4.840 -50.283  -6.232  1.00 18.42           N
ATOM  18793  H   GLN A 276       0.511 -48.796  -9.839  1.00 18.42           H
ATOM  18794  HA  GLN A 276       0.477 -46.824  -7.610  1.00 18.42           H
ATOM  18795 1HB  GLN A 276       2.287 -47.655  -6.344  1.00 18.42           H
ATOM  18796 2HB  GLN A 276       1.145 -48.992  -6.427  1.00 18.42           H
ATOM  18797 1HG  GLN A 276       2.605 -49.876  -8.131  1.00 18.42           H
ATOM  18798 2HG  GLN A 276       3.753 -48.627  -7.823  1.00 18.42           H
ATOM  18799 1HE2 GLN A 276       5.261 -50.839  -5.512  1.00 18.42           H
ATOM  18800 2HE2 GLN A 276       5.436 -49.809  -6.893  1.00 18.42           H
ATOM  18801  N   ASP A 277       1.820 -47.233 -10.345  1.00 18.71           N
ATOM  18802  CA  ASP A 277       2.682 -46.728 -11.424  1.00 18.71           C
ATOM  18803  C   ASP A 277       2.938 -45.239 -11.263  1.00 18.71           C
ATOM  18804  O   ASP A 277       4.080 -44.718 -11.323  1.00 18.71           O
ATOM  18805  CB  ASP A 277       1.900 -46.732 -12.755  1.00 18.71           C
ATOM  18806  CG  ASP A 277       1.532 -47.885 -13.835  1.00 18.71           C
ATOM  18807  OD1 ASP A 277       2.082 -48.964 -13.901  1.00 18.71           O
ATOM  18808  OD2 ASP A 277       0.694 -47.497 -14.680  1.00 18.71           O
ATOM  18809  H   ASP A 277       1.070 -47.898 -10.581  1.00 18.71           H
ATOM  18810  HA  ASP A 277       3.622 -47.276 -11.457  1.00 18.71           H
ATOM  18811 1HB  ASP A 277       0.947 -46.542 -12.415  1.00 18.71           H
ATOM  18812 2HB  ASP A 277       2.170 -45.900 -13.239  1.00 18.71           H
ATOM  18813  N   GLY A 278       1.796 -44.603 -11.028  1.00 18.80           N
ATOM  18814  CA  GLY A 278       1.568 -43.188 -10.954  1.00 18.80           C
ATOM  18815  C   GLY A 278       1.491 -42.595  -9.569  1.00 18.80           C
ATOM  18816  O   GLY A 278       0.756 -41.619  -9.394  1.00 18.80           O
ATOM  18817  H   GLY A 278       0.975 -45.201 -10.922  1.00 18.80           H
ATOM  18818 1HA  GLY A 278       2.341 -42.696 -11.531  1.00 18.80           H
ATOM  18819 2HA  GLY A 278       0.645 -42.953 -11.447  1.00 18.80           H
ATOM  18820  N   SER A 279       2.195 -43.168  -8.596  1.00 18.74           N
ATOM  18821  CA  SER A 279       2.150 -42.585  -7.262  1.00 18.74           C
ATOM  18822  C   SER A 279       3.327 -41.693  -6.750  1.00 18.74           C
ATOM  18823  O   SER A 279       3.494 -41.524  -5.539  1.00 18.74           O
ATOM  18824  CB  SER A 279       1.745 -43.618  -6.242  1.00 18.74           C
ATOM  18825  OG  SER A 279       0.418 -44.005  -6.494  1.00 18.74           O
ATOM  18826  H   SER A 279       2.725 -44.018  -8.786  1.00 18.74           H
ATOM  18827  HA  SER A 279       1.332 -41.957  -7.319  1.00 18.74           H
ATOM  18828 1HB  SER A 279       2.390 -44.493  -6.269  1.00 18.74           H
ATOM  18829 2HB  SER A 279       1.824 -43.189  -5.241  1.00 18.74           H
ATOM  18830  HG  SER A 279      -0.079 -43.155  -6.659  1.00 18.74           H
ATOM  18831  N   SER A 280       4.116 -41.113  -7.665  1.00 18.60           N
ATOM  18832  CA  SER A 280       5.178 -40.148  -7.336  1.00 18.60           C
ATOM  18833  C   SER A 280       5.622 -39.177  -8.488  1.00 18.60           C
ATOM  18834  O   SER A 280       6.242 -39.615  -9.449  1.00 18.60           O
ATOM  18835  CB  SER A 280       6.393 -40.880  -6.854  1.00 18.60           C
ATOM  18836  OG  SER A 280       7.410 -40.003  -6.585  1.00 18.60           O
ATOM  18837  H   SER A 280       3.918 -41.308  -8.626  1.00 18.60           H
ATOM  18838  HA  SER A 280       4.803 -39.561  -6.515  1.00 18.60           H
ATOM  18839 1HB  SER A 280       6.149 -41.449  -5.962  1.00 18.60           H
ATOM  18840 2HB  SER A 280       6.721 -41.564  -7.626  1.00 18.60           H
ATOM  18841  HG  SER A 280       7.224 -39.242  -7.181  1.00 18.60           H
ATOM  18842  N   GLU A 281       5.416 -37.851  -8.302  1.00 18.41           N
ATOM  18843  CA  GLU A 281       5.756 -36.722  -9.226  1.00 18.41           C
ATOM  18844  C   GLU A 281       6.024 -35.416  -8.475  1.00 18.41           C
ATOM  18845  O   GLU A 281       5.426 -35.183  -7.425  1.00 18.41           O
ATOM  18846  CB  GLU A 281       4.644 -36.503 -10.230  1.00 18.41           C
ATOM  18847  CG  GLU A 281       4.727 -35.380 -11.187  1.00 18.41           C
ATOM  18848  CD  GLU A 281       3.542 -35.407 -12.101  1.00 18.41           C
ATOM  18849  OE1 GLU A 281       3.007 -36.494 -12.320  1.00 18.41           O
ATOM  18850  OE2 GLU A 281       3.091 -34.352 -12.510  1.00 18.41           O
ATOM  18851  H   GLU A 281       4.847 -37.615  -7.500  1.00 18.41           H
ATOM  18852  HA  GLU A 281       6.668 -36.986  -9.769  1.00 18.41           H
ATOM  18853 1HB  GLU A 281       4.693 -37.316 -10.892  1.00 18.41           H
ATOM  18854 2HB  GLU A 281       3.681 -36.477  -9.736  1.00 18.41           H
ATOM  18855 1HG  GLU A 281       4.770 -34.429 -10.672  1.00 18.41           H
ATOM  18856 2HG  GLU A 281       5.617 -35.483 -11.778  1.00 18.41           H
ATOM  18857  N   THR A 282       6.916 -34.566  -9.011  1.00 18.22           N
ATOM  18858  CA  THR A 282       7.268 -33.326  -8.318  1.00 18.22           C
ATOM  18859  C   THR A 282       7.184 -32.009  -9.128  1.00 18.22           C
ATOM  18860  O   THR A 282       6.649 -31.985 -10.228  1.00 18.22           O
ATOM  18861  CB  THR A 282       8.687 -33.460  -7.787  1.00 18.22           C
ATOM  18862  OG1 THR A 282       8.969 -32.361  -6.896  1.00 18.22           O
ATOM  18863  CG2 THR A 282       9.623 -33.453  -9.001  1.00 18.22           C
ATOM  18864  H   THR A 282       7.357 -34.801  -9.891  1.00 18.22           H
ATOM  18865  HA  THR A 282       6.589 -33.227  -7.489  1.00 18.22           H
ATOM  18866  HB  THR A 282       8.789 -34.391  -7.233  1.00 18.22           H
ATOM  18867  HG1 THR A 282       8.261 -32.354  -6.221  1.00 18.22           H
ATOM  18868 1HG2 THR A 282      10.657 -33.544  -8.733  1.00 18.22           H
ATOM  18869 2HG2 THR A 282       9.359 -34.288  -9.644  1.00 18.22           H
ATOM  18870 3HG2 THR A 282       9.487 -32.530  -9.545  1.00 18.22           H
ATOM  18871  N   GLU A 283       7.679 -30.903  -8.509  1.00 18.04           N
ATOM  18872  CA  GLU A 283       7.585 -29.529  -9.013  1.00 18.04           C
ATOM  18873  C   GLU A 283       8.853 -28.674  -9.185  1.00 18.04           C
ATOM  18874  O   GLU A 283       9.078 -28.089 -10.239  1.00 18.04           O
ATOM  18875  CB  GLU A 283       6.725 -28.762  -8.025  1.00 18.04           C
ATOM  18876  CG  GLU A 283       6.371 -27.369  -8.286  1.00 18.04           C
ATOM  18877  CD  GLU A 283       5.655 -26.829  -7.116  1.00 18.04           C
ATOM  18878  OE1 GLU A 283       5.470 -27.564  -6.157  1.00 18.04           O
ATOM  18879  OE2 GLU A 283       5.317 -25.680  -7.142  1.00 18.04           O
ATOM  18880  H   GLU A 283       8.134 -31.056  -7.637  1.00 18.04           H
ATOM  18881  HA  GLU A 283       7.106 -29.596  -9.954  1.00 18.04           H
ATOM  18882 1HB  GLU A 283       5.800 -29.308  -7.850  1.00 18.04           H
ATOM  18883 2HB  GLU A 283       7.277 -28.690  -7.110  1.00 18.04           H
ATOM  18884 1HG  GLU A 283       7.254 -26.773  -8.499  1.00 18.04           H
ATOM  18885 2HG  GLU A 283       5.700 -27.313  -9.125  1.00 18.04           H
ATOM  18886  N   ASP A 284       9.638 -28.534  -8.116  1.00 17.88           N
ATOM  18887  CA  ASP A 284      10.770 -27.599  -8.070  1.00 17.88           C
ATOM  18888  C   ASP A 284      11.891 -28.041  -7.172  1.00 17.88           C
ATOM  18889  O   ASP A 284      11.740 -28.001  -5.963  1.00 17.88           O
ATOM  18890  CB  ASP A 284      10.329 -26.211  -7.605  1.00 17.88           C
ATOM  18891  CG  ASP A 284      11.520 -25.176  -7.568  1.00 17.88           C
ATOM  18892  OD1 ASP A 284      12.661 -25.574  -7.775  1.00 17.88           O
ATOM  18893  OD2 ASP A 284      11.279 -24.021  -7.291  1.00 17.88           O
ATOM  18894  H   ASP A 284       9.423 -29.069  -7.290  1.00 17.88           H
ATOM  18895  HA  ASP A 284      11.170 -27.511  -9.077  1.00 17.88           H
ATOM  18896 1HB  ASP A 284       9.563 -25.832  -8.287  1.00 17.88           H
ATOM  18897 2HB  ASP A 284       9.875 -26.281  -6.614  1.00 17.88           H
ATOM  18898  N   THR A 285      13.016 -28.421  -7.752  1.00 17.74           N
ATOM  18899  CA  THR A 285      14.146 -28.939  -6.997  1.00 17.74           C
ATOM  18900  C   THR A 285      15.421 -28.082  -7.069  1.00 17.74           C
ATOM  18901  O   THR A 285      16.545 -28.599  -7.054  1.00 17.74           O
ATOM  18902  CB  THR A 285      14.399 -30.370  -7.401  1.00 17.74           C
ATOM  18903  OG1 THR A 285      14.583 -30.466  -8.772  1.00 17.74           O
ATOM  18904  CG2 THR A 285      13.225 -31.161  -7.066  1.00 17.74           C
ATOM  18905  H   THR A 285      13.081 -28.376  -8.759  1.00 17.74           H
ATOM  18906  HA  THR A 285      13.854 -28.969  -5.945  1.00 17.74           H
ATOM  18907  HB  THR A 285      15.273 -30.747  -6.891  1.00 17.74           H
ATOM  18908  HG1 THR A 285      14.271 -31.359  -9.050  1.00 17.74           H
ATOM  18909 1HG2 THR A 285      13.439 -32.164  -7.373  1.00 17.74           H
ATOM  18910 2HG2 THR A 285      13.034 -31.120  -5.998  1.00 17.74           H
ATOM  18911 3HG2 THR A 285      12.357 -30.796  -7.600  1.00 17.74           H
ATOM  18912  N   GLN A 286      15.251 -26.754  -7.086  1.00 17.61           N
ATOM  18913  CA  GLN A 286      16.386 -25.810  -7.085  1.00 17.61           C
ATOM  18914  C   GLN A 286      17.379 -25.994  -5.916  1.00 17.61           C
ATOM  18915  O   GLN A 286      18.509 -25.508  -5.973  1.00 17.61           O
ATOM  18916  CB  GLN A 286      15.885 -24.359  -7.128  1.00 17.61           C
ATOM  18917  CG  GLN A 286      15.108 -23.897  -5.899  1.00 17.61           C
ATOM  18918  CD  GLN A 286      14.658 -22.427  -6.016  1.00 17.61           C
ATOM  18919  OE1 GLN A 286      15.457 -21.519  -5.736  1.00 17.61           O
ATOM  18920  NE2 GLN A 286      13.412 -22.179  -6.438  1.00 17.61           N
ATOM  18921  H   GLN A 286      14.291 -26.379  -7.147  1.00 17.61           H
ATOM  18922  HA  GLN A 286      16.954 -25.971  -7.993  1.00 17.61           H
ATOM  18923 1HB  GLN A 286      16.730 -23.685  -7.264  1.00 17.61           H
ATOM  18924 2HB  GLN A 286      15.222 -24.237  -7.986  1.00 17.61           H
ATOM  18925 1HG  GLN A 286      14.213 -24.520  -5.807  1.00 17.61           H
ATOM  18926 2HG  GLN A 286      15.734 -24.000  -5.013  1.00 17.61           H
ATOM  18927 1HE2 GLN A 286      13.094 -21.241  -6.532  1.00 17.61           H
ATOM  18928 2HE2 GLN A 286      12.762 -22.947  -6.691  1.00 17.61           H
ATOM  18929  N   VAL A 287      16.993 -26.738  -4.871  1.00 17.49           N
ATOM  18930  CA  VAL A 287      17.877 -27.006  -3.728  1.00 17.49           C
ATOM  18931  C   VAL A 287      19.111 -27.808  -4.156  1.00 17.49           C
ATOM  18932  O   VAL A 287      20.128 -27.830  -3.452  1.00 17.49           O
ATOM  18933  CB  VAL A 287      17.162 -27.829  -2.648  1.00 17.49           C
ATOM  18934  CG1 VAL A 287      15.967 -27.078  -2.123  1.00 17.49           C
ATOM  18935  CG2 VAL A 287      16.767 -29.183  -3.210  1.00 17.49           C
ATOM  18936  H   VAL A 287      16.063 -27.126  -4.872  1.00 17.49           H
ATOM  18937  HA  VAL A 287      18.198 -26.055  -3.306  1.00 17.49           H
ATOM  18938  HB  VAL A 287      17.838 -27.973  -1.819  1.00 17.49           H
ATOM  18939 1HG1 VAL A 287      15.482 -27.675  -1.339  1.00 17.49           H
ATOM  18940 2HG1 VAL A 287      16.284 -26.124  -1.710  1.00 17.49           H
ATOM  18941 3HG1 VAL A 287      15.260 -26.912  -2.938  1.00 17.49           H
ATOM  18942 1HG2 VAL A 287      16.288 -29.750  -2.427  1.00 17.49           H
ATOM  18943 2HG2 VAL A 287      16.076 -29.055  -4.041  1.00 17.49           H
ATOM  18944 3HG2 VAL A 287      17.641 -29.729  -3.549  1.00 17.49           H
ATOM  18945  N   SER A 288      19.045 -28.404  -5.353  1.00 17.37           N
ATOM  18946  CA  SER A 288      20.119 -29.178  -5.949  1.00 17.37           C
ATOM  18947  C   SER A 288      21.389 -28.345  -6.150  1.00 17.37           C
ATOM  18948  O   SER A 288      22.484 -28.880  -6.280  1.00 17.37           O
ATOM  18949  CB  SER A 288      19.630 -29.749  -7.253  1.00 17.37           C
ATOM  18950  OG  SER A 288      19.338 -28.738  -8.152  1.00 17.37           O
ATOM  18951  H   SER A 288      18.175 -28.337  -5.884  1.00 17.37           H
ATOM  18952  HA  SER A 288      20.352 -30.008  -5.282  1.00 17.37           H
ATOM  18953 1HB  SER A 288      20.373 -30.414  -7.666  1.00 17.37           H
ATOM  18954 2HB  SER A 288      18.735 -30.327  -7.071  1.00 17.37           H
ATOM  18955  HG  SER A 288      18.397 -28.528  -7.994  1.00 17.37           H
ATOM  18956  N   GLU A 289      21.277 -27.021  -6.109  1.00 17.24           N
ATOM  18957  CA  GLU A 289      22.461 -26.183  -6.227  1.00 17.24           C
ATOM  18958  C   GLU A 289      23.452 -26.407  -5.058  1.00 17.24           C
ATOM  18959  O   GLU A 289      24.640 -26.118  -5.199  1.00 17.24           O
ATOM  18960  CB  GLU A 289      22.069 -24.702  -6.307  1.00 17.24           C
ATOM  18961  CG  GLU A 289      21.377 -24.261  -7.620  1.00 17.24           C
ATOM  18962  CD  GLU A 289      22.283 -24.318  -8.843  1.00 17.24           C
ATOM  18963  OE1 GLU A 289      23.387 -23.831  -8.762  1.00 17.24           O
ATOM  18964  OE2 GLU A 289      21.855 -24.810  -9.862  1.00 17.24           O
ATOM  18965  H   GLU A 289      20.355 -26.590  -6.008  1.00 17.24           H
ATOM  18966  HA  GLU A 289      22.974 -26.442  -7.149  1.00 17.24           H
ATOM  18967 1HB  GLU A 289      21.384 -24.473  -5.488  1.00 17.24           H
ATOM  18968 2HB  GLU A 289      22.956 -24.086  -6.172  1.00 17.24           H
ATOM  18969 1HG  GLU A 289      20.520 -24.919  -7.791  1.00 17.24           H
ATOM  18970 2HG  GLU A 289      21.002 -23.249  -7.498  1.00 17.24           H
ATOM  18971  N   SER A 290      22.960 -26.856  -3.889  1.00 17.06           N
ATOM  18972  CA  SER A 290      23.800 -27.018  -2.695  1.00 17.06           C
ATOM  18973  C   SER A 290      24.639 -28.327  -2.517  1.00 17.06           C
ATOM  18974  O   SER A 290      25.859 -28.230  -2.368  1.00 17.06           O
ATOM  18975  CB  SER A 290      22.977 -26.749  -1.443  1.00 17.06           C
ATOM  18976  OG  SER A 290      23.750 -26.932  -0.285  1.00 17.06           O
ATOM  18977  H   SER A 290      21.971 -27.105  -3.832  1.00 17.06           H
ATOM  18978  HA  SER A 290      24.528 -26.207  -2.735  1.00 17.06           H
ATOM  18979 1HB  SER A 290      22.626 -25.718  -1.477  1.00 17.06           H
ATOM  18980 2HB  SER A 290      22.097 -27.371  -1.407  1.00 17.06           H
ATOM  18981  HG  SER A 290      23.942 -27.873  -0.240  1.00 17.06           H
ATOM  18982  N   PRO A 291      24.073 -29.565  -2.529  1.00 16.81           N
ATOM  18983  CA  PRO A 291      24.756 -30.810  -2.144  1.00 16.81           C
ATOM  18984  C   PRO A 291      25.764 -31.394  -3.150  1.00 16.81           C
ATOM  18985  O   PRO A 291      25.694 -32.563  -3.536  1.00 16.81           O
ATOM  18986  CB  PRO A 291      23.573 -31.758  -1.973  1.00 16.81           C
ATOM  18987  CG  PRO A 291      22.570 -31.279  -2.988  1.00 16.81           C
ATOM  18988  CD  PRO A 291      22.693 -29.774  -2.975  1.00 16.81           C
ATOM  18989  HA  PRO A 291      25.249 -30.652  -1.173  1.00 16.81           H
ATOM  18990 1HB  PRO A 291      23.900 -32.792  -2.150  1.00 16.81           H
ATOM  18991 2HB  PRO A 291      23.198 -31.712  -0.945  1.00 16.81           H
ATOM  18992 1HG  PRO A 291      22.798 -31.708  -3.981  1.00 16.81           H
ATOM  18993 2HG  PRO A 291      21.561 -31.621  -2.731  1.00 16.81           H
ATOM  18994 1HD  PRO A 291      22.575 -29.427  -3.967  1.00 16.81           H
ATOM  18995 2HD  PRO A 291      21.959 -29.357  -2.290  1.00 16.81           H
ATOM  18996  N   GLU A 292      26.785 -30.604  -3.465  1.00 16.47           N
ATOM  18997  CA  GLU A 292      27.862 -30.992  -4.390  1.00 16.47           C
ATOM  18998  C   GLU A 292      28.696 -32.164  -3.853  1.00 16.47           C
ATOM  18999  O   GLU A 292      29.373 -32.868  -4.600  1.00 16.47           O
ATOM  19000  CB  GLU A 292      28.798 -29.804  -4.658  1.00 16.47           C
ATOM  19001  CG  GLU A 292      28.188 -28.649  -5.461  1.00 16.47           C
ATOM  19002  CD  GLU A 292      29.186 -27.517  -5.701  1.00 16.47           C
ATOM  19003  OE1 GLU A 292      30.268 -27.582  -5.162  1.00 16.47           O
ATOM  19004  OE2 GLU A 292      28.875 -26.608  -6.435  1.00 16.47           O
ATOM  19005  H   GLU A 292      26.776 -29.664  -3.073  1.00 16.47           H
ATOM  19006  HA  GLU A 292      27.410 -31.304  -5.333  1.00 16.47           H
ATOM  19007 1HB  GLU A 292      29.138 -29.396  -3.704  1.00 16.47           H
ATOM  19008 2HB  GLU A 292      29.678 -30.154  -5.194  1.00 16.47           H
ATOM  19009 1HG  GLU A 292      27.840 -29.027  -6.424  1.00 16.47           H
ATOM  19010 2HG  GLU A 292      27.320 -28.259  -4.920  1.00 16.47           H
ATOM  19011  N   SER A 293      28.666 -32.334  -2.541  1.00 16.02           N
ATOM  19012  CA  SER A 293      29.434 -33.340  -1.824  1.00 16.02           C
ATOM  19013  C   SER A 293      28.880 -34.754  -1.892  1.00 16.02           C
ATOM  19014  O   SER A 293      29.490 -35.672  -1.333  1.00 16.02           O
ATOM  19015  CB  SER A 293      29.496 -32.989  -0.354  1.00 16.02           C
ATOM  19016  OG  SER A 293      28.223 -33.128   0.248  1.00 16.02           O
ATOM  19017  H   SER A 293      28.074 -31.713  -2.010  1.00 16.02           H
ATOM  19018  HA  SER A 293      30.442 -33.350  -2.239  1.00 16.02           H
ATOM  19019 1HB  SER A 293      30.210 -33.644   0.144  1.00 16.02           H
ATOM  19020 2HB  SER A 293      29.849 -31.967  -0.238  1.00 16.02           H
ATOM  19021  HG  SER A 293      27.934 -34.065   0.100  1.00 16.02           H
ATOM  19022  N   THR A 294      27.679 -34.954  -2.428  1.00 15.45           N
ATOM  19023  CA  THR A 294      27.180 -36.319  -2.353  1.00 15.45           C
ATOM  19024  C   THR A 294      26.434 -36.911  -3.554  1.00 15.45           C
ATOM  19025  O   THR A 294      25.237 -37.166  -3.469  1.00 15.45           O
ATOM  19026  CB  THR A 294      26.364 -36.437  -1.084  1.00 15.45           C
ATOM  19027  OG1 THR A 294      27.226 -36.022   0.015  1.00 15.45           O
ATOM  19028  CG2 THR A 294      25.913 -37.879  -0.898  1.00 15.45           C
ATOM  19029  H   THR A 294      27.144 -34.201  -2.873  1.00 15.45           H
ATOM  19030  HA  THR A 294      28.031 -36.961  -2.173  1.00 15.45           H
ATOM  19031  HB  THR A 294      25.489 -35.781  -1.133  1.00 15.45           H
ATOM  19032  HG1 THR A 294      28.171 -36.226  -0.239  1.00 15.45           H
ATOM  19033 1HG2 THR A 294      25.342 -37.968   0.024  1.00 15.45           H
ATOM  19034 2HG2 THR A 294      25.287 -38.175  -1.741  1.00 15.45           H
ATOM  19035 3HG2 THR A 294      26.787 -38.528  -0.851  1.00 15.45           H
ATOM  19036  N   PRO A 295      27.125 -37.305  -4.634  1.00 14.75           N
ATOM  19037  CA  PRO A 295      26.543 -37.813  -5.871  1.00 14.75           C
ATOM  19038  C   PRO A 295      26.085 -39.270  -5.741  1.00 14.75           C
ATOM  19039  O   PRO A 295      26.630 -40.159  -6.398  1.00 14.75           O
ATOM  19040  CB  PRO A 295      27.720 -37.689  -6.844  1.00 14.75           C
ATOM  19041  CG  PRO A 295      28.944 -37.902  -5.981  1.00 14.75           C
ATOM  19042  CD  PRO A 295      28.604 -37.233  -4.651  1.00 14.75           C
ATOM  19043  HA  PRO A 295      25.710 -37.165  -6.178  1.00 14.75           H
ATOM  19044 1HB  PRO A 295      27.618 -38.431  -7.649  1.00 14.75           H
ATOM  19045 2HB  PRO A 295      27.715 -36.703  -7.323  1.00 14.75           H
ATOM  19046 1HG  PRO A 295      29.155 -38.979  -5.877  1.00 14.75           H
ATOM  19047 2HG  PRO A 295      29.823 -37.451  -6.468  1.00 14.75           H
ATOM  19048 1HD  PRO A 295      29.056 -37.822  -3.845  1.00 14.75           H
ATOM  19049 2HD  PRO A 295      28.942 -36.181  -4.653  1.00 14.75           H
ATOM  19050  N   SER A 296      25.098 -39.512  -4.876  1.00 13.88           N
ATOM  19051  CA  SER A 296      24.614 -40.871  -4.639  1.00 13.88           C
ATOM  19052  C   SER A 296      23.924 -41.348  -5.936  1.00 13.88           C
ATOM  19053  O   SER A 296      23.513 -40.503  -6.732  1.00 13.88           O
ATOM  19054  CB  SER A 296      23.645 -40.888  -3.458  1.00 13.88           C
ATOM  19055  OG  SER A 296      22.411 -40.299  -3.780  1.00 13.88           O
ATOM  19056  H   SER A 296      24.722 -38.727  -4.354  1.00 13.88           H
ATOM  19057  HA  SER A 296      25.474 -41.486  -4.403  1.00 13.88           H
ATOM  19058 1HB  SER A 296      23.486 -41.895  -3.094  1.00 13.88           H
ATOM  19059 2HB  SER A 296      24.100 -40.323  -2.646  1.00 13.88           H
ATOM  19060  HG  SER A 296      21.807 -41.056  -3.958  1.00 13.88           H
ATOM  19061  N   PRO A 297      23.800 -42.666  -6.199  1.00 12.72           N
ATOM  19062  CA  PRO A 297      23.140 -43.258  -7.363  1.00 12.72           C
ATOM  19063  C   PRO A 297      21.719 -42.804  -7.739  1.00 12.72           C
ATOM  19064  O   PRO A 297      21.410 -42.680  -8.924  1.00 12.72           O
ATOM  19065  CB  PRO A 297      23.121 -44.744  -6.986  1.00 12.72           C
ATOM  19066  CG  PRO A 297      24.326 -44.929  -6.109  1.00 12.72           C
ATOM  19067  CD  PRO A 297      24.390 -43.675  -5.283  1.00 12.72           C
ATOM  19068  HA  PRO A 297      23.806 -43.111  -8.234  1.00 12.72           H
ATOM  19069 1HB  PRO A 297      22.176 -44.976  -6.458  1.00 12.72           H
ATOM  19070 2HB  PRO A 297      23.142 -45.365  -7.889  1.00 12.72           H
ATOM  19071 1HG  PRO A 297      24.218 -45.835  -5.495  1.00 12.72           H
ATOM  19072 2HG  PRO A 297      25.225 -45.072  -6.734  1.00 12.72           H
ATOM  19073 1HD  PRO A 297      23.777 -43.791  -4.374  1.00 12.72           H
ATOM  19074 2HD  PRO A 297      25.441 -43.479  -5.071  1.00 12.72           H
ATOM  19075  N   ASP A 298      20.844 -42.491  -6.770  1.00 11.16           N
ATOM  19076  CA  ASP A 298      19.481 -42.131  -7.186  1.00 11.16           C
ATOM  19077  C   ASP A 298      19.253 -40.674  -7.542  1.00 11.16           C
ATOM  19078  O   ASP A 298      18.499 -39.967  -6.873  1.00 11.16           O
ATOM  19079  CB  ASP A 298      18.489 -42.531  -6.081  1.00 11.16           C
ATOM  19080  CG  ASP A 298      17.029 -42.303  -6.436  1.00 11.16           C
ATOM  19081  OD1 ASP A 298      16.775 -41.554  -7.347  1.00 11.16           O
ATOM  19082  OD2 ASP A 298      16.178 -42.891  -5.812  1.00 11.16           O
ATOM  19083  H   ASP A 298      21.066 -42.561  -5.773  1.00 11.16           H
ATOM  19084  HA  ASP A 298      19.240 -42.722  -8.070  1.00 11.16           H
ATOM  19085 1HB  ASP A 298      18.633 -43.582  -5.828  1.00 11.16           H
ATOM  19086 2HB  ASP A 298      18.717 -41.956  -5.177  1.00 11.16           H
ATOM  19087  N   ASP A 299      19.744 -40.258  -8.707  1.00  9.24           N
ATOM  19088  CA  ASP A 299      19.591 -38.844  -9.072  1.00  9.24           C
ATOM  19089  C   ASP A 299      18.249 -38.610  -9.783  1.00  9.24           C
ATOM  19090  O   ASP A 299      18.228 -38.182 -10.946  1.00  9.24           O
ATOM  19091  CB  ASP A 299      20.676 -38.341 -10.031  1.00  9.24           C
ATOM  19092  CG  ASP A 299      20.671 -39.049 -11.394  1.00  9.24           C
ATOM  19093  OD1 ASP A 299      20.397 -40.209 -11.459  1.00  9.24           O
ATOM  19094  OD2 ASP A 299      20.864 -38.354 -12.397  1.00  9.24           O
ATOM  19095  H   ASP A 299      20.305 -40.919  -9.241  1.00  9.24           H
ATOM  19096  HA  ASP A 299      19.624 -38.255  -8.156  1.00  9.24           H
ATOM  19097 1HB  ASP A 299      20.547 -37.281 -10.181  1.00  9.24           H
ATOM  19098 2HB  ASP A 299      21.656 -38.482  -9.569  1.00  9.24           H
ATOM  19099  N   VAL A 300      17.139 -38.917  -9.117  1.00  7.16           N
ATOM  19100  CA  VAL A 300      15.838 -38.819  -9.777  1.00  7.16           C
ATOM  19101  C   VAL A 300      14.740 -37.913  -9.158  1.00  7.16           C
ATOM  19102  O   VAL A 300      13.960 -37.308  -9.896  1.00  7.16           O
ATOM  19103  CB  VAL A 300      15.252 -40.216  -9.965  1.00  7.16           C
ATOM  19104  CG1 VAL A 300      13.929 -40.073 -10.619  1.00  7.16           C
ATOM  19105  CG2 VAL A 300      16.205 -41.093 -10.785  1.00  7.16           C
ATOM  19106  H   VAL A 300      17.240 -39.276  -8.161  1.00  7.16           H
ATOM  19107  HA  VAL A 300      16.023 -38.431 -10.775  1.00  7.16           H
ATOM  19108  HB  VAL A 300      15.091 -40.675  -8.994  1.00  7.16           H
ATOM  19109 1HG1 VAL A 300      13.465 -41.053 -10.733  1.00  7.16           H
ATOM  19110 2HG1 VAL A 300      13.317 -39.444  -9.994  1.00  7.16           H
ATOM  19111 3HG1 VAL A 300      14.052 -39.609 -11.594  1.00  7.16           H
ATOM  19112 1HG2 VAL A 300      15.764 -42.081 -10.907  1.00  7.16           H
ATOM  19113 2HG2 VAL A 300      16.369 -40.641 -11.762  1.00  7.16           H
ATOM  19114 3HG2 VAL A 300      17.158 -41.188 -10.260  1.00  7.16           H
ATOM  19115  N   LEU A 301      14.597 -37.935  -7.831  1.00  5.24           N
ATOM  19116  CA  LEU A 301      13.428 -37.378  -7.116  1.00  5.24           C
ATOM  19117  C   LEU A 301      13.337 -35.865  -6.919  1.00  5.24           C
ATOM  19118  O   LEU A 301      14.235 -35.098  -7.297  1.00  5.24           O
ATOM  19119  CB  LEU A 301      13.328 -37.986  -5.715  1.00  5.24           C
ATOM  19120  CG  LEU A 301      12.749 -39.337  -5.612  1.00  5.24           C
ATOM  19121  CD1 LEU A 301      13.786 -40.314  -6.072  1.00  5.24           C
ATOM  19122  CD2 LEU A 301      12.282 -39.620  -4.207  1.00  5.24           C
ATOM  19123  H   LEU A 301      15.309 -38.406  -7.286  1.00  5.24           H
ATOM  19124  HA  LEU A 301      12.554 -37.670  -7.674  1.00  5.24           H
ATOM  19125 1HB  LEU A 301      14.309 -38.069  -5.365  1.00  5.24           H
ATOM  19126 2HB  LEU A 301      12.779 -37.328  -5.063  1.00  5.24           H
ATOM  19127  HG  LEU A 301      11.922 -39.402  -6.259  1.00  5.24           H
ATOM  19128 1HD1 LEU A 301      13.406 -41.319  -6.049  1.00  5.24           H
ATOM  19129 2HD1 LEU A 301      14.073 -40.075  -7.078  1.00  5.24           H
ATOM  19130 3HD1 LEU A 301      14.667 -40.261  -5.429  1.00  5.24           H
ATOM  19131 1HD2 LEU A 301      11.846 -40.614  -4.166  1.00  5.24           H
ATOM  19132 2HD2 LEU A 301      13.125 -39.570  -3.528  1.00  5.24           H
ATOM  19133 3HD2 LEU A 301      11.535 -38.891  -3.932  1.00  5.24           H
ATOM  19134  N   GLY A 302      12.165 -35.464  -6.369  1.00  3.69           N
ATOM  19135  CA  GLY A 302      11.827 -34.095  -5.971  1.00  3.69           C
ATOM  19136  C   GLY A 302      11.150 -33.925  -4.597  1.00  3.69           C
ATOM  19137  O   GLY A 302      11.456 -34.608  -3.650  1.00  3.69           O
ATOM  19138  H   GLY A 302      11.478 -36.179  -6.194  1.00  3.69           H
ATOM  19139 1HA  GLY A 302      12.738 -33.541  -5.933  1.00  3.69           H
ATOM  19140 2HA  GLY A 302      11.224 -33.626  -6.718  1.00  3.69           H
ATOM  19141  N   LYS A 303      10.232 -32.981  -4.509  1.00  2.59           N
ATOM  19142  CA  LYS A 303       9.581 -32.494  -3.267  1.00  2.59           C
ATOM  19143  C   LYS A 303       8.425 -33.320  -2.648  1.00  2.59           C
ATOM  19144  O   LYS A 303       7.273 -32.898  -2.708  1.00  2.59           O
ATOM  19145  CB  LYS A 303       8.993 -31.141  -3.593  1.00  2.59           C
ATOM  19146  CG  LYS A 303       9.946 -30.020  -3.990  1.00  2.59           C
ATOM  19147  CD  LYS A 303      10.545 -29.412  -2.768  1.00  2.59           C
ATOM  19148  CE  LYS A 303      11.329 -28.129  -3.060  1.00  2.59           C
ATOM  19149  NZ  LYS A 303      11.925 -27.549  -1.866  1.00  2.59           N
ATOM  19150  H   LYS A 303       9.976 -32.537  -5.374  1.00  2.59           H
ATOM  19151  HA  LYS A 303      10.358 -32.394  -2.509  1.00  2.59           H
ATOM  19152 1HB  LYS A 303       8.295 -31.259  -4.388  1.00  2.59           H
ATOM  19153 2HB  LYS A 303       8.444 -30.800  -2.725  1.00  2.59           H
ATOM  19154 1HG  LYS A 303      10.760 -30.433  -4.591  1.00  2.59           H
ATOM  19155 2HG  LYS A 303       9.449 -29.256  -4.581  1.00  2.59           H
ATOM  19156 1HD  LYS A 303       9.728 -29.129  -2.142  1.00  2.59           H
ATOM  19157 2HD  LYS A 303      11.139 -30.135  -2.244  1.00  2.59           H
ATOM  19158 1HE  LYS A 303      12.132 -28.330  -3.738  1.00  2.59           H
ATOM  19159 2HE  LYS A 303      10.640 -27.411  -3.494  1.00  2.59           H
ATOM  19160 1HZ  LYS A 303      12.398 -26.703  -2.094  1.00  2.59           H
ATOM  19161 2HZ  LYS A 303      11.238 -27.380  -1.160  1.00  2.59           H
ATOM  19162 3HZ  LYS A 303      12.583 -28.223  -1.498  1.00  2.59           H
ATOM  19163  N   GLY A 304       8.728 -34.442  -2.008  1.00  1.87           N
ATOM  19164  CA  GLY A 304       7.664 -35.342  -1.485  1.00  1.87           C
ATOM  19165  C   GLY A 304       6.882 -34.904  -0.206  1.00  1.87           C
ATOM  19166  O   GLY A 304       7.333 -34.048   0.568  1.00  1.87           O
ATOM  19167  H   GLY A 304       9.711 -34.706  -1.999  1.00  1.87           H
ATOM  19168 1HA  GLY A 304       6.942 -35.480  -2.284  1.00  1.87           H
ATOM  19169 2HA  GLY A 304       8.102 -36.325  -1.309  1.00  1.87           H
ATOM  19170  N   GLY A 305       5.708 -35.547   0.016  1.00  1.43           N
ATOM  19171  CA  GLY A 305       4.851 -35.255   1.198  1.00  1.43           C
ATOM  19172  C   GLY A 305       3.447 -35.934   1.220  1.00  1.43           C
ATOM  19173  O   GLY A 305       3.157 -36.836   0.434  1.00  1.43           O
ATOM  19174  H   GLY A 305       5.426 -36.236  -0.686  1.00  1.43           H
ATOM  19175 1HA  GLY A 305       5.390 -35.536   2.103  1.00  1.43           H
ATOM  19176 2HA  GLY A 305       4.710 -34.174   1.258  1.00  1.43           H
ATOM  19177  N   GLY A 306       2.602 -35.554   2.191  1.00  1.18           N
ATOM  19178  CA  GLY A 306       1.241 -36.117   2.315  1.00  1.18           C
ATOM  19179  C   GLY A 306       0.353 -35.707   1.134  1.00  1.18           C
ATOM  19180  O   GLY A 306      -0.059 -36.547   0.327  1.00  1.18           O
ATOM  19181  H   GLY A 306       2.880 -34.803   2.833  1.00  1.18           H
ATOM  19182 1HA  GLY A 306       1.293 -37.203   2.382  1.00  1.18           H
ATOM  19183 2HA  GLY A 306       0.792 -35.766   3.238  1.00  1.18           H
ATOM  19184  N   ILE A 307       0.129 -34.401   1.008  1.00  1.05           N
ATOM  19185  CA  ILE A 307      -0.600 -33.838  -0.135  1.00  1.05           C
ATOM  19186  C   ILE A 307       0.310 -32.867  -0.854  1.00  1.05           C
ATOM  19187  O   ILE A 307       0.981 -32.057  -0.206  1.00  1.05           O
ATOM  19188  CB  ILE A 307      -1.912 -33.124   0.230  1.00  1.05           C
ATOM  19189  CG1 ILE A 307      -2.870 -34.065   0.899  1.00  1.05           C
ATOM  19190  CG2 ILE A 307      -2.565 -32.588  -1.071  1.00  1.05           C
ATOM  19191  CD1 ILE A 307      -4.068 -33.363   1.482  1.00  1.05           C
ATOM  19192  H   ILE A 307       0.505 -33.797   1.741  1.00  1.05           H
ATOM  19193  HA  ILE A 307      -0.846 -34.640  -0.827  1.00  1.05           H
ATOM  19194  HB  ILE A 307      -1.721 -32.305   0.913  1.00  1.05           H
ATOM  19195 1HG1 ILE A 307      -3.210 -34.790   0.184  1.00  1.05           H
ATOM  19196 2HG1 ILE A 307      -2.354 -34.585   1.682  1.00  1.05           H
ATOM  19197 1HG2 ILE A 307      -3.492 -32.115  -0.848  1.00  1.05           H
ATOM  19198 2HG2 ILE A 307      -1.912 -31.870  -1.558  1.00  1.05           H
ATOM  19199 3HG2 ILE A 307      -2.752 -33.408  -1.749  1.00  1.05           H
ATOM  19200 1HD1 ILE A 307      -4.731 -34.068   1.958  1.00  1.05           H
ATOM  19201 2HD1 ILE A 307      -3.728 -32.645   2.215  1.00  1.05           H
ATOM  19202 3HD1 ILE A 307      -4.603 -32.851   0.689  1.00  1.05           H
ATOM  19203  N   TYR A 308       0.382 -32.989  -2.173  1.00  0.99           N
ATOM  19204  CA  TYR A 308       1.264 -32.146  -2.945  1.00  0.99           C
ATOM  19205  C   TYR A 308       0.638 -31.592  -4.240  1.00  0.99           C
ATOM  19206  O   TYR A 308       0.377 -32.335  -5.192  1.00  0.99           O
ATOM  19207  CB  TYR A 308       2.525 -32.970  -3.187  1.00  0.99           C
ATOM  19208  CG  TYR A 308       3.557 -32.292  -3.884  1.00  0.99           C
ATOM  19209  CD1 TYR A 308       3.540 -30.943  -3.928  1.00  0.99           C
ATOM  19210  CD2 TYR A 308       4.565 -32.993  -4.438  1.00  0.99           C
ATOM  19211  CE1 TYR A 308       4.485 -30.282  -4.539  1.00  0.99           C
ATOM  19212  CE2 TYR A 308       5.546 -32.325  -5.038  1.00  0.99           C
ATOM  19213  CZ  TYR A 308       5.495 -30.966  -5.091  1.00  0.99           C
ATOM  19214  OH  TYR A 308       6.444 -30.278  -5.662  1.00  0.99           O
ATOM  19215  H   TYR A 308      -0.191 -33.687  -2.639  1.00  0.99           H
ATOM  19216  HA  TYR A 308       1.529 -31.298  -2.328  1.00  0.99           H
ATOM  19217 1HB  TYR A 308       2.932 -33.291  -2.222  1.00  0.99           H
ATOM  19218 2HB  TYR A 308       2.269 -33.871  -3.737  1.00  0.99           H
ATOM  19219  HD1 TYR A 308       2.763 -30.409  -3.469  1.00  0.99           H
ATOM  19220  HD2 TYR A 308       4.591 -34.074  -4.378  1.00  0.99           H
ATOM  19221  HE1 TYR A 308       4.462 -29.190  -4.575  1.00  0.99           H
ATOM  19222  HE2 TYR A 308       6.370 -32.871  -5.458  1.00  0.99           H
ATOM  19223  HH  TYR A 308       6.153 -29.326  -5.727  1.00  0.99           H
ATOM  19224  N   THR A 309       0.434 -30.267  -4.263  1.00  0.95           N
ATOM  19225  CA  THR A 309      -0.181 -29.619  -5.416  1.00  0.95           C
ATOM  19226  C   THR A 309       0.549 -28.360  -5.888  1.00  0.95           C
ATOM  19227  O   THR A 309       0.840 -27.456  -5.094  1.00  0.95           O
ATOM  19228  CB  THR A 309      -1.650 -29.346  -5.122  1.00  0.95           C
ATOM  19229  OG1 THR A 309      -2.276 -30.595  -4.856  1.00  0.95           O
ATOM  19230  CG2 THR A 309      -2.331 -28.701  -6.306  1.00  0.95           C
ATOM  19231  H   THR A 309       0.733 -29.723  -3.448  1.00  0.95           H
ATOM  19232  HA  THR A 309      -0.148 -30.325  -6.242  1.00  0.95           H
ATOM  19233  HB  THR A 309      -1.746 -28.705  -4.246  1.00  0.95           H
ATOM  19234  HG1 THR A 309      -2.605 -30.985  -5.707  1.00  0.95           H
ATOM  19235 1HG2 THR A 309      -3.361 -28.557  -6.091  1.00  0.95           H
ATOM  19236 2HG2 THR A 309      -1.883 -27.774  -6.498  1.00  0.95           H
ATOM  19237 3HG2 THR A 309      -2.243 -29.330  -7.178  1.00  0.95           H
ATOM  19238  N   GLU A 310       0.780 -28.294  -7.205  1.00  0.92           N
ATOM  19239  CA  GLU A 310       1.481 -27.155  -7.815  1.00  0.92           C
ATOM  19240  C   GLU A 310       0.799 -25.815  -7.563  1.00  0.92           C
ATOM  19241  O   GLU A 310       1.473 -24.798  -7.544  1.00  0.92           O
ATOM  19242  CB  GLU A 310       1.703 -27.343  -9.313  1.00  0.92           C
ATOM  19243  CG  GLU A 310       2.490 -26.190 -10.023  1.00  0.92           C
ATOM  19244  CD  GLU A 310       2.737 -26.478 -11.497  1.00  0.92           C
ATOM  19245  OE1 GLU A 310       2.309 -27.495 -11.907  1.00  0.92           O
ATOM  19246  OE2 GLU A 310       3.384 -25.698 -12.190  1.00  0.92           O
ATOM  19247  H   GLU A 310       0.452 -29.078  -7.783  1.00  0.92           H
ATOM  19248  HA  GLU A 310       2.473 -27.097  -7.359  1.00  0.92           H
ATOM  19249 1HB  GLU A 310       2.244 -28.273  -9.481  1.00  0.92           H
ATOM  19250 2HB  GLU A 310       0.781 -27.423  -9.800  1.00  0.92           H
ATOM  19251 1HG  GLU A 310       1.919 -25.266  -9.930  1.00  0.92           H
ATOM  19252 2HG  GLU A 310       3.446 -26.050  -9.518  1.00  0.92           H
ATOM  19253  N   LYS A 311      -0.531 -25.780  -7.479  1.00  0.88           N
ATOM  19254  CA  LYS A 311      -1.193 -24.505  -7.227  1.00  0.88           C
ATOM  19255  C   LYS A 311      -1.909 -24.477  -5.853  1.00  0.88           C
ATOM  19256  O   LYS A 311      -1.444 -23.793  -4.929  1.00  0.88           O
ATOM  19257  CB  LYS A 311      -2.215 -24.225  -8.319  1.00  0.88           C
ATOM  19258  CG  LYS A 311      -1.679 -24.197  -9.752  1.00  0.88           C
ATOM  19259  CD  LYS A 311      -0.750 -23.047 -10.048  1.00  0.88           C
ATOM  19260  CE  LYS A 311      -0.368 -23.086 -11.521  1.00  0.88           C
ATOM  19261  NZ  LYS A 311       0.542 -21.990 -11.916  1.00  0.88           N
ATOM  19262  H   LYS A 311      -1.062 -26.633  -7.561  1.00  0.88           H
ATOM  19263  HA  LYS A 311      -0.450 -23.708  -7.231  1.00  0.88           H
ATOM  19264 1HB  LYS A 311      -2.974 -24.924  -8.281  1.00  0.88           H
ATOM  19265 2HB  LYS A 311      -2.670 -23.251  -8.131  1.00  0.88           H
ATOM  19266 1HG  LYS A 311      -1.148 -25.135  -9.955  1.00  0.88           H
ATOM  19267 2HG  LYS A 311      -2.522 -24.141 -10.437  1.00  0.88           H
ATOM  19268 1HD  LYS A 311      -1.249 -22.101  -9.828  1.00  0.88           H
ATOM  19269 2HD  LYS A 311       0.151 -23.120  -9.434  1.00  0.88           H
ATOM  19270 1HE  LYS A 311       0.124 -24.041 -11.731  1.00  0.88           H
ATOM  19271 2HE  LYS A 311      -1.276 -23.023 -12.122  1.00  0.88           H
ATOM  19272 1HZ  LYS A 311       0.744 -22.111 -12.928  1.00  0.88           H
ATOM  19273 2HZ  LYS A 311       0.106 -21.095 -11.754  1.00  0.88           H
ATOM  19274 3HZ  LYS A 311       1.397 -22.055 -11.385  1.00  0.88           H
ATOM  19275  N   SER A 312      -2.969 -25.292  -5.661  1.00  0.85           N
ATOM  19276  CA  SER A 312      -3.687 -25.195  -4.374  1.00  0.85           C
ATOM  19277  C   SER A 312      -4.357 -26.449  -3.763  1.00  0.85           C
ATOM  19278  O   SER A 312      -4.629 -27.448  -4.431  1.00  0.85           O
ATOM  19279  CB  SER A 312      -4.712 -24.075  -4.490  1.00  0.85           C
ATOM  19280  OG  SER A 312      -5.659 -24.324  -5.498  1.00  0.85           O
ATOM  19281  H   SER A 312      -3.336 -25.871  -6.420  1.00  0.85           H
ATOM  19282  HA  SER A 312      -2.974 -24.849  -3.646  1.00  0.85           H
ATOM  19283 1HB  SER A 312      -5.223 -23.956  -3.533  1.00  0.85           H
ATOM  19284 2HB  SER A 312      -4.197 -23.136  -4.697  1.00  0.85           H
ATOM  19285  HG  SER A 312      -6.210 -25.094  -5.214  1.00  0.85           H
ATOM  19286  N   LEU A 313      -4.596 -26.351  -2.448  1.00  0.83           N
ATOM  19287  CA  LEU A 313      -5.308 -27.350  -1.642  1.00  0.83           C
ATOM  19288  C   LEU A 313      -6.346 -26.721  -0.736  1.00  0.83           C
ATOM  19289  O   LEU A 313      -6.033 -25.804   0.032  1.00  0.83           O
ATOM  19290  CB  LEU A 313      -4.340 -28.185  -0.768  1.00  0.83           C
ATOM  19291  CG  LEU A 313      -5.034 -29.143   0.364  1.00  0.83           C
ATOM  19292  CD1 LEU A 313      -5.897 -30.207  -0.231  1.00  0.83           C
ATOM  19293  CD2 LEU A 313      -3.969 -29.827   1.170  1.00  0.83           C
ATOM  19294  H   LEU A 313      -4.294 -25.493  -1.983  1.00  0.83           H
ATOM  19295  HA  LEU A 313      -5.822 -28.027  -2.321  1.00  0.83           H
ATOM  19296 1HB  LEU A 313      -3.756 -28.827  -1.427  1.00  0.83           H
ATOM  19297 2HB  LEU A 313      -3.655 -27.502  -0.264  1.00  0.83           H
ATOM  19298  HG  LEU A 313      -5.654 -28.527   1.015  1.00  0.83           H
ATOM  19299 1HD1 LEU A 313      -6.336 -30.813   0.560  1.00  0.83           H
ATOM  19300 2HD1 LEU A 313      -6.680 -29.764  -0.797  1.00  0.83           H
ATOM  19301 3HD1 LEU A 313      -5.303 -30.821  -0.856  1.00  0.83           H
ATOM  19302 1HD2 LEU A 313      -4.432 -30.440   1.922  1.00  0.83           H
ATOM  19303 2HD2 LEU A 313      -3.368 -30.429   0.533  1.00  0.83           H
ATOM  19304 3HD2 LEU A 313      -3.359 -29.138   1.632  1.00  0.83           H
ATOM  19305  N   THR A 314      -7.570 -27.211  -0.847  1.00  0.81           N
ATOM  19306  CA  THR A 314      -8.670 -26.743  -0.033  1.00  0.81           C
ATOM  19307  C   THR A 314      -9.330 -27.903   0.716  1.00  0.81           C
ATOM  19308  O   THR A 314      -9.640 -28.936   0.122  1.00  0.81           O
ATOM  19309  CB  THR A 314      -9.709 -26.007  -0.901  1.00  0.81           C
ATOM  19310  OG1 THR A 314      -9.113 -24.860  -1.536  1.00  0.81           O
ATOM  19311  CG2 THR A 314     -10.861 -25.575  -0.065  1.00  0.81           C
ATOM  19312  H   THR A 314      -7.735 -27.952  -1.532  1.00  0.81           H
ATOM  19313  HA  THR A 314      -8.282 -26.042   0.697  1.00  0.81           H
ATOM  19314  HB  THR A 314     -10.061 -26.680  -1.680  1.00  0.81           H
ATOM  19315  HG1 THR A 314      -8.530 -25.152  -2.250  1.00  0.81           H
ATOM  19316 1HG2 THR A 314     -11.596 -25.067  -0.682  1.00  0.81           H
ATOM  19317 2HG2 THR A 314     -11.303 -26.457   0.371  1.00  0.81           H
ATOM  19318 3HG2 THR A 314     -10.514 -24.902   0.723  1.00  0.81           H
ATOM  19319  N   ILE A 315      -9.517 -27.733   2.015  1.00  0.82           N
ATOM  19320  CA  ILE A 315     -10.172 -28.742   2.830  1.00  0.82           C
ATOM  19321  C   ILE A 315     -11.343 -28.126   3.586  1.00  0.82           C
ATOM  19322  O   ILE A 315     -11.130 -27.190   4.363  1.00  0.82           O
ATOM  19323  CB  ILE A 315      -9.182 -29.360   3.832  1.00  0.82           C
ATOM  19324  CG1 ILE A 315      -7.988 -30.018   3.093  1.00  0.82           C
ATOM  19325  CG2 ILE A 315      -9.901 -30.336   4.667  1.00  0.82           C
ATOM  19326  CD1 ILE A 315      -6.906 -30.543   4.009  1.00  0.82           C
ATOM  19327  H   ILE A 315      -9.212 -26.858   2.436  1.00  0.82           H
ATOM  19328  HA  ILE A 315     -10.554 -29.525   2.184  1.00  0.82           H
ATOM  19329  HB  ILE A 315      -8.778 -28.584   4.468  1.00  0.82           H
ATOM  19330 1HG1 ILE A 315      -8.357 -30.827   2.492  1.00  0.82           H
ATOM  19331 2HG1 ILE A 315      -7.535 -29.285   2.435  1.00  0.82           H
ATOM  19332 1HG2 ILE A 315      -9.227 -30.745   5.366  1.00  0.82           H
ATOM  19333 2HG2 ILE A 315     -10.707 -29.824   5.190  1.00  0.82           H
ATOM  19334 3HG2 ILE A 315     -10.317 -31.130   4.047  1.00  0.82           H
ATOM  19335 1HD1 ILE A 315      -6.113 -30.989   3.417  1.00  0.82           H
ATOM  19336 2HD1 ILE A 315      -6.502 -29.733   4.604  1.00  0.82           H
ATOM  19337 3HD1 ILE A 315      -7.335 -31.295   4.660  1.00  0.82           H
ATOM  19338  N   THR A 316     -12.573 -28.596   3.331  1.00  0.84           N
ATOM  19339  CA  THR A 316     -13.715 -27.970   3.998  1.00  0.84           C
ATOM  19340  C   THR A 316     -14.786 -28.892   4.578  1.00  0.84           C
ATOM  19341  O   THR A 316     -15.079 -29.954   4.027  1.00  0.84           O
ATOM  19342  CB  THR A 316     -14.425 -26.983   3.033  1.00  0.84           C
ATOM  19343  OG1 THR A 316     -14.936 -27.690   1.865  1.00  0.84           O
ATOM  19344  CG2 THR A 316     -13.489 -25.883   2.581  1.00  0.84           C
ATOM  19345  H   THR A 316     -12.685 -29.390   2.704  1.00  0.84           H
ATOM  19346  HA  THR A 316     -13.311 -27.408   4.820  1.00  0.84           H
ATOM  19347  HB  THR A 316     -15.262 -26.529   3.564  1.00  0.84           H
ATOM  19348  HG1 THR A 316     -15.447 -27.075   1.324  1.00  0.84           H
ATOM  19349 1HG2 THR A 316     -14.019 -25.195   1.925  1.00  0.84           H
ATOM  19350 2HG2 THR A 316     -13.122 -25.346   3.451  1.00  0.84           H
ATOM  19351 3HG2 THR A 316     -12.672 -26.309   2.056  1.00  0.84           H
ATOM  19352  N   GLY A 317     -15.453 -28.421   5.636  1.00  0.86           N
ATOM  19353  CA  GLY A 317     -16.628 -29.127   6.165  1.00  0.86           C
ATOM  19354  C   GLY A 317     -16.260 -30.467   6.789  1.00  0.86           C
ATOM  19355  O   GLY A 317     -17.018 -31.431   6.707  1.00  0.86           O
ATOM  19356  H   GLY A 317     -15.111 -27.559   6.074  1.00  0.86           H
ATOM  19357 1HA  GLY A 317     -17.107 -28.501   6.918  1.00  0.86           H
ATOM  19358 2HA  GLY A 317     -17.354 -29.282   5.367  1.00  0.86           H
ATOM  19359  N   ILE A 318     -15.086 -30.546   7.383  1.00  0.87           N
ATOM  19360  CA  ILE A 318     -14.634 -31.818   7.906  1.00  0.87           C
ATOM  19361  C   ILE A 318     -15.064 -31.966   9.349  1.00  0.87           C
ATOM  19362  O   ILE A 318     -14.615 -31.239  10.239  1.00  0.87           O
ATOM  19363  CB  ILE A 318     -13.112 -31.917   7.783  1.00  0.87           C
ATOM  19364  CG1 ILE A 318     -12.703 -31.668   6.342  1.00  0.87           C
ATOM  19365  CG2 ILE A 318     -12.577 -33.237   8.326  1.00  0.87           C
ATOM  19366  CD1 ILE A 318     -13.312 -32.584   5.344  1.00  0.87           C
ATOM  19367  H   ILE A 318     -14.540 -29.697   7.498  1.00  0.87           H
ATOM  19368  HA  ILE A 318     -15.083 -32.625   7.326  1.00  0.87           H
ATOM  19369  HB  ILE A 318     -12.691 -31.127   8.347  1.00  0.87           H
ATOM  19370 1HG1 ILE A 318     -12.975 -30.647   6.081  1.00  0.87           H
ATOM  19371 2HG1 ILE A 318     -11.636 -31.761   6.281  1.00  0.87           H
ATOM  19372 1HG2 ILE A 318     -11.501 -33.249   8.261  1.00  0.87           H
ATOM  19373 2HG2 ILE A 318     -12.862 -33.322   9.351  1.00  0.87           H
ATOM  19374 3HG2 ILE A 318     -12.982 -34.067   7.758  1.00  0.87           H
ATOM  19375 1HD1 ILE A 318     -12.960 -32.316   4.353  1.00  0.87           H
ATOM  19376 2HD1 ILE A 318     -13.028 -33.602   5.582  1.00  0.87           H
ATOM  19377 3HD1 ILE A 318     -14.392 -32.481   5.384  1.00  0.87           H
ATOM  19378  N   THR A 319     -15.906 -32.955   9.602  1.00  0.87           N
ATOM  19379  CA  THR A 319     -16.434 -33.140  10.943  1.00  0.87           C
ATOM  19380  C   THR A 319     -15.474 -33.973  11.788  1.00  0.87           C
ATOM  19381  O   THR A 319     -15.613 -34.088  13.010  1.00  0.87           O
ATOM  19382  CB  THR A 319     -17.822 -33.794  10.891  1.00  0.87           C
ATOM  19383  OG1 THR A 319     -17.733 -35.104  10.319  1.00  0.87           O
ATOM  19384  CG2 THR A 319     -18.746 -32.943  10.032  1.00  0.87           C
ATOM  19385  H   THR A 319     -16.225 -33.543   8.838  1.00  0.87           H
ATOM  19386  HA  THR A 319     -16.537 -32.161  11.410  1.00  0.87           H
ATOM  19387  HB  THR A 319     -18.223 -33.870  11.900  1.00  0.87           H
ATOM  19388  HG1 THR A 319     -17.658 -35.038   9.357  1.00  0.87           H
ATOM  19389 1HG2 THR A 319     -19.734 -33.403   9.993  1.00  0.87           H
ATOM  19390 2HG2 THR A 319     -18.826 -31.944  10.462  1.00  0.87           H
ATOM  19391 3HG2 THR A 319     -18.339 -32.872   9.020  1.00  0.87           H
ATOM  19392  N   GLY A 320     -14.494 -34.544  11.113  1.00  0.84           N
ATOM  19393  CA  GLY A 320     -13.473 -35.368  11.722  1.00  0.84           C
ATOM  19394  C   GLY A 320     -12.114 -34.693  11.716  1.00  0.84           C
ATOM  19395  O   GLY A 320     -12.004 -33.459  11.843  1.00  0.84           O
ATOM  19396  H   GLY A 320     -14.470 -34.398  10.116  1.00  0.84           H
ATOM  19397 1HA  GLY A 320     -13.759 -35.609  12.746  1.00  0.84           H
ATOM  19398 2HA  GLY A 320     -13.396 -36.301  11.194  1.00  0.84           H
ATOM  19399  N   THR A 321     -11.090 -35.524  11.539  1.00  0.81           N
ATOM  19400  CA  THR A 321      -9.717 -35.083  11.609  1.00  0.81           C
ATOM  19401  C   THR A 321      -8.926 -35.342  10.320  1.00  0.81           C
ATOM  19402  O   THR A 321      -9.066 -36.405   9.709  1.00  0.81           O
ATOM  19403  CB  THR A 321      -9.019 -35.822  12.766  1.00  0.81           C
ATOM  19404  OG1 THR A 321      -9.713 -35.563  13.997  1.00  0.81           O
ATOM  19405  CG2 THR A 321      -7.597 -35.323  12.904  1.00  0.81           C
ATOM  19406  H   THR A 321     -11.274 -36.519  11.420  1.00  0.81           H
ATOM  19407  HA  THR A 321      -9.716 -34.024  11.813  1.00  0.81           H
ATOM  19408  HB  THR A 321      -9.011 -36.898  12.574  1.00  0.81           H
ATOM  19409  HG1 THR A 321      -9.143 -35.816  14.729  1.00  0.81           H
ATOM  19410 1HG2 THR A 321      -7.109 -35.840  13.727  1.00  0.81           H
ATOM  19411 2HG2 THR A 321      -7.057 -35.523  11.996  1.00  0.81           H
ATOM  19412 3HG2 THR A 321      -7.585 -34.260  13.095  1.00  0.81           H
ATOM  19413  N   ILE A 322      -8.117 -34.359   9.913  1.00  0.79           N
ATOM  19414  CA  ILE A 322      -7.185 -34.541   8.804  1.00  0.79           C
ATOM  19415  C   ILE A 322      -5.779 -34.718   9.402  1.00  0.79           C
ATOM  19416  O   ILE A 322      -5.187 -33.744   9.878  1.00  0.79           O
ATOM  19417  CB  ILE A 322      -7.134 -33.320   7.895  1.00  0.79           C
ATOM  19418  CG1 ILE A 322      -8.518 -32.902   7.420  1.00  0.79           C
ATOM  19419  CG2 ILE A 322      -6.260 -33.683   6.693  1.00  0.79           C
ATOM  19420  CD1 ILE A 322      -9.250 -33.934   6.601  1.00  0.79           C
ATOM  19421  H   ILE A 322      -8.121 -33.492  10.438  1.00  0.79           H
ATOM  19422  HA  ILE A 322      -7.452 -35.425   8.234  1.00  0.79           H
ATOM  19423  HB  ILE A 322      -6.709 -32.489   8.430  1.00  0.79           H
ATOM  19424 1HG1 ILE A 322      -9.121 -32.669   8.301  1.00  0.79           H
ATOM  19425 2HG1 ILE A 322      -8.408 -32.012   6.858  1.00  0.79           H
ATOM  19426 1HG2 ILE A 322      -6.171 -32.836   6.023  1.00  0.79           H
ATOM  19427 2HG2 ILE A 322      -5.281 -33.969   7.053  1.00  0.79           H
ATOM  19428 3HG2 ILE A 322      -6.699 -34.520   6.161  1.00  0.79           H
ATOM  19429 1HD1 ILE A 322     -10.218 -33.562   6.303  1.00  0.79           H
ATOM  19430 2HD1 ILE A 322      -8.668 -34.141   5.709  1.00  0.79           H
ATOM  19431 3HD1 ILE A 322      -9.379 -34.844   7.188  1.00  0.79           H
ATOM  19432  N   ASP A 323      -5.271 -35.943   9.376  1.00  0.79           N
ATOM  19433  CA  ASP A 323      -3.986 -36.302   9.988  1.00  0.79           C
ATOM  19434  C   ASP A 323      -2.819 -36.564   9.052  1.00  0.79           C
ATOM  19435  O   ASP A 323      -2.907 -37.403   8.160  1.00  0.79           O
ATOM  19436  CB  ASP A 323      -4.118 -37.559  10.839  1.00  0.79           C
ATOM  19437  CG  ASP A 323      -4.796 -37.387  12.152  1.00  0.79           C
ATOM  19438  OD1 ASP A 323      -4.875 -36.288  12.626  1.00  0.79           O
ATOM  19439  OD2 ASP A 323      -5.240 -38.367  12.697  1.00  0.79           O
ATOM  19440  H   ASP A 323      -5.819 -36.669   8.915  1.00  0.79           H
ATOM  19441  HA  ASP A 323      -3.690 -35.477  10.640  1.00  0.79           H
ATOM  19442 1HB  ASP A 323      -4.675 -38.281  10.265  1.00  0.79           H
ATOM  19443 2HB  ASP A 323      -3.141 -37.975  11.007  1.00  0.79           H
ATOM  19444  N   PHE A 324      -1.703 -35.915   9.321  1.00  0.83           N
ATOM  19445  CA  PHE A 324      -0.453 -36.171   8.621  1.00  0.83           C
ATOM  19446  C   PHE A 324       0.534 -36.676   9.677  1.00  0.83           C
ATOM  19447  O   PHE A 324       0.962 -35.903  10.536  1.00  0.83           O
ATOM  19448  CB  PHE A 324       0.058 -34.896   7.971  1.00  0.83           C
ATOM  19449  CG  PHE A 324      -0.892 -34.326   6.969  1.00  0.83           C
ATOM  19450  CD1 PHE A 324      -1.907 -33.475   7.379  1.00  0.83           C
ATOM  19451  CD2 PHE A 324      -0.790 -34.626   5.638  1.00  0.83           C
ATOM  19452  CE1 PHE A 324      -2.784 -32.949   6.481  1.00  0.83           C
ATOM  19453  CE2 PHE A 324      -1.669 -34.104   4.737  1.00  0.83           C
ATOM  19454  CZ  PHE A 324      -2.675 -33.266   5.159  1.00  0.83           C
ATOM  19455  H   PHE A 324      -1.720 -35.192  10.032  1.00  0.83           H
ATOM  19456  HA  PHE A 324      -0.596 -36.944   7.873  1.00  0.83           H
ATOM  19457 1HB  PHE A 324       0.234 -34.149   8.728  1.00  0.83           H
ATOM  19458 2HB  PHE A 324       1.001 -35.098   7.476  1.00  0.83           H
ATOM  19459  HD1 PHE A 324      -1.998 -33.223   8.439  1.00  0.83           H
ATOM  19460  HD2 PHE A 324       0.001 -35.290   5.306  1.00  0.83           H
ATOM  19461  HE1 PHE A 324      -3.570 -32.281   6.826  1.00  0.83           H
ATOM  19462  HE2 PHE A 324      -1.569 -34.354   3.692  1.00  0.83           H
ATOM  19463  HZ  PHE A 324      -3.377 -32.852   4.447  1.00  0.83           H
ATOM  19464  N   VAL A 325       0.825 -37.980   9.667  1.00  0.91           N
ATOM  19465  CA  VAL A 325       1.643 -38.572  10.726  1.00  0.91           C
ATOM  19466  C   VAL A 325       2.847 -39.391  10.237  1.00  0.91           C
ATOM  19467  O   VAL A 325       2.713 -40.253   9.372  1.00  0.91           O
ATOM  19468  CB  VAL A 325       0.751 -39.453  11.632  1.00  0.91           C
ATOM  19469  CG1 VAL A 325       1.589 -40.098  12.733  1.00  0.91           C
ATOM  19470  CG2 VAL A 325      -0.363 -38.605  12.228  1.00  0.91           C
ATOM  19471  H   VAL A 325       0.454 -38.564   8.919  1.00  0.91           H
ATOM  19472  HA  VAL A 325       2.019 -37.761  11.332  1.00  0.91           H
ATOM  19473  HB  VAL A 325       0.313 -40.249  11.040  1.00  0.91           H
ATOM  19474 1HG1 VAL A 325       0.952 -40.719  13.357  1.00  0.91           H
ATOM  19475 2HG1 VAL A 325       2.366 -40.716  12.292  1.00  0.91           H
ATOM  19476 3HG1 VAL A 325       2.050 -39.318  13.345  1.00  0.91           H
ATOM  19477 1HG2 VAL A 325      -0.998 -39.225  12.857  1.00  0.91           H
ATOM  19478 2HG2 VAL A 325       0.057 -37.809  12.813  1.00  0.91           H
ATOM  19479 3HG2 VAL A 325      -0.954 -38.182  11.438  1.00  0.91           H
ATOM  19480  N   SER A 326       4.017 -39.126  10.793  1.00  1.04           N
ATOM  19481  CA  SER A 326       5.232 -39.862  10.431  1.00  1.04           C
ATOM  19482  C   SER A 326       5.526 -39.917   8.939  1.00  1.04           C
ATOM  19483  O   SER A 326       5.964 -40.945   8.432  1.00  1.04           O
ATOM  19484  CB  SER A 326       5.174 -41.281  10.971  1.00  1.04           C
ATOM  19485  OG  SER A 326       5.106 -41.274  12.369  1.00  1.04           O
ATOM  19486  H   SER A 326       4.058 -38.383  11.497  1.00  1.04           H
ATOM  19487  HA  SER A 326       6.073 -39.371  10.891  1.00  1.04           H
ATOM  19488 1HB  SER A 326       4.317 -41.810  10.563  1.00  1.04           H
ATOM  19489 2HB  SER A 326       6.066 -41.817  10.653  1.00  1.04           H
ATOM  19490  HG  SER A 326       5.853 -40.733  12.662  1.00  1.04           H
ATOM  19491  N   ASN A 327       5.329 -38.814   8.237  1.00  1.22           N
ATOM  19492  CA  ASN A 327       5.634 -38.785   6.814  1.00  1.22           C
ATOM  19493  C   ASN A 327       7.072 -38.339   6.652  1.00  1.22           C
ATOM  19494  O   ASN A 327       7.478 -37.291   7.178  1.00  1.22           O
ATOM  19495  CB  ASN A 327       4.643 -37.936   6.057  1.00  1.22           C
ATOM  19496  CG  ASN A 327       3.234 -38.563   6.082  1.00  1.22           C
ATOM  19497  OD1 ASN A 327       3.016 -39.778   5.855  1.00  1.22           O
ATOM  19498  ND2 ASN A 327       2.273 -37.727   6.348  1.00  1.22           N
ATOM  19499  H   ASN A 327       4.969 -37.982   8.697  1.00  1.22           H
ATOM  19500  HA  ASN A 327       5.575 -39.798   6.417  1.00  1.22           H
ATOM  19501 1HB  ASN A 327       4.594 -36.938   6.501  1.00  1.22           H
ATOM  19502 2HB  ASN A 327       4.969 -37.823   5.021  1.00  1.22           H
ATOM  19503 1HD2 ASN A 327       1.320 -38.047   6.387  1.00  1.22           H
ATOM  19504 2HD2 ASN A 327       2.498 -36.768   6.516  1.00  1.22           H
ATOM  19505  N   ILE A 328       7.868 -39.180   6.007  1.00  1.41           N
ATOM  19506  CA  ILE A 328       9.285 -38.909   5.918  1.00  1.41           C
ATOM  19507  C   ILE A 328       9.667 -38.515   4.485  1.00  1.41           C
ATOM  19508  O   ILE A 328       9.298 -39.196   3.528  1.00  1.41           O
ATOM  19509  CB  ILE A 328      10.063 -40.169   6.312  1.00  1.41           C
ATOM  19510  CG1 ILE A 328       9.482 -40.772   7.630  1.00  1.41           C
ATOM  19511  CG2 ILE A 328      11.525 -39.771   6.548  1.00  1.41           C
ATOM  19512  CD1 ILE A 328       9.541 -39.884   8.832  1.00  1.41           C
ATOM  19513  H   ILE A 328       7.494 -40.029   5.584  1.00  1.41           H
ATOM  19514  HA  ILE A 328       9.538 -38.102   6.591  1.00  1.41           H
ATOM  19515  HB  ILE A 328       9.983 -40.916   5.527  1.00  1.41           H
ATOM  19516 1HG1 ILE A 328       8.434 -41.022   7.440  1.00  1.41           H
ATOM  19517 2HG1 ILE A 328      10.015 -41.695   7.858  1.00  1.41           H
ATOM  19518 1HG2 ILE A 328      12.104 -40.646   6.834  1.00  1.41           H
ATOM  19519 2HG2 ILE A 328      11.944 -39.343   5.647  1.00  1.41           H
ATOM  19520 3HG2 ILE A 328      11.571 -39.028   7.344  1.00  1.41           H
ATOM  19521 1HD1 ILE A 328       9.099 -40.395   9.686  1.00  1.41           H
ATOM  19522 2HD1 ILE A 328      10.574 -39.680   9.032  1.00  1.41           H
ATOM  19523 3HD1 ILE A 328       9.005 -38.959   8.650  1.00  1.41           H
ATOM  19524  N   ALA A 329      10.370 -37.398   4.334  1.00  1.58           N
ATOM  19525  CA  ALA A 329      10.808 -36.955   3.000  1.00  1.58           C
ATOM  19526  C   ALA A 329      11.925 -35.919   3.127  1.00  1.58           C
ATOM  19527  O   ALA A 329      11.810 -34.985   3.908  1.00  1.58           O
ATOM  19528  CB  ALA A 329       9.617 -36.404   2.232  1.00  1.58           C
ATOM  19529  H   ALA A 329      10.614 -36.875   5.178  1.00  1.58           H
ATOM  19530  HA  ALA A 329      11.215 -37.809   2.459  1.00  1.58           H
ATOM  19531 1HB  ALA A 329       9.933 -36.084   1.247  1.00  1.58           H
ATOM  19532 2HB  ALA A 329       8.858 -37.176   2.122  1.00  1.58           H
ATOM  19533 3HB  ALA A 329       9.197 -35.602   2.748  1.00  1.58           H
ATOM  19534  N   THR A 330      12.975 -36.008   2.328  1.00  1.64           N
ATOM  19535  CA  THR A 330      14.045 -35.045   2.490  1.00  1.64           C
ATOM  19536  C   THR A 330      13.693 -33.604   2.052  1.00  1.64           C
ATOM  19537  O   THR A 330      13.436 -32.756   2.908  1.00  1.64           O
ATOM  19538  CB  THR A 330      15.270 -35.528   1.694  1.00  1.64           C
ATOM  19539  OG1 THR A 330      15.652 -36.820   2.157  1.00  1.64           O
ATOM  19540  CG2 THR A 330      16.434 -34.591   1.883  1.00  1.64           C
ATOM  19541  H   THR A 330      13.080 -36.754   1.642  1.00  1.64           H
ATOM  19542  HA  THR A 330      14.314 -35.030   3.542  1.00  1.64           H
ATOM  19543  HB  THR A 330      15.028 -35.582   0.648  1.00  1.64           H
ATOM  19544  HG1 THR A 330      15.154 -37.482   1.631  1.00  1.64           H
ATOM  19545 1HG2 THR A 330      17.278 -34.958   1.308  1.00  1.64           H
ATOM  19546 2HG2 THR A 330      16.165 -33.605   1.547  1.00  1.64           H
ATOM  19547 3HG2 THR A 330      16.701 -34.553   2.930  1.00  1.64           H
ATOM  19548  N   ASP A 331      13.553 -33.338   0.753  1.00  1.59           N
ATOM  19549  CA  ASP A 331      13.365 -31.955   0.292  1.00  1.59           C
ATOM  19550  C   ASP A 331      11.958 -31.414   0.483  1.00  1.59           C
ATOM  19551  O   ASP A 331      11.005 -31.902  -0.123  1.00  1.59           O
ATOM  19552  CB  ASP A 331      13.731 -31.826  -1.151  1.00  1.59           C
ATOM  19553  CG  ASP A 331      13.688 -30.401  -1.629  1.00  1.59           C
ATOM  19554  OD1 ASP A 331      13.409 -29.549  -0.845  1.00  1.59           O
ATOM  19555  OD2 ASP A 331      13.872 -30.154  -2.791  1.00  1.59           O
ATOM  19556  H   ASP A 331      13.702 -34.067   0.051  1.00  1.59           H
ATOM  19557  HA  ASP A 331      14.040 -31.318   0.870  1.00  1.59           H
ATOM  19558 1HB  ASP A 331      14.722 -32.231  -1.292  1.00  1.59           H
ATOM  19559 2HB  ASP A 331      13.034 -32.423  -1.744  1.00  1.59           H
ATOM  19560  N   SER A 332      11.834 -30.454   1.397  1.00  1.43           N
ATOM  19561  CA  SER A 332      10.583 -29.862   1.855  1.00  1.43           C
ATOM  19562  C   SER A 332       9.632 -30.929   2.264  1.00  1.43           C
ATOM  19563  O   SER A 332       8.423 -30.786   2.082  1.00  1.43           O
ATOM  19564  CB  SER A 332       9.896 -28.967   0.836  1.00  1.43           C
ATOM  19565  OG  SER A 332      10.667 -27.825   0.536  1.00  1.43           O
ATOM  19566  H   SER A 332      12.681 -30.087   1.815  1.00  1.43           H
ATOM  19567  HA  SER A 332      10.803 -29.249   2.722  1.00  1.43           H
ATOM  19568 1HB  SER A 332       9.702 -29.539  -0.040  1.00  1.43           H
ATOM  19569 2HB  SER A 332       8.931 -28.654   1.236  1.00  1.43           H
ATOM  19570  HG  SER A 332      10.783 -27.373   1.388  1.00  1.43           H
ATOM  19571  N   GLY A 333      10.152 -31.979   2.870  1.00  1.25           N
ATOM  19572  CA  GLY A 333       9.251 -33.007   3.285  1.00  1.25           C
ATOM  19573  C   GLY A 333       8.217 -32.398   4.177  1.00  1.25           C
ATOM  19574  O   GLY A 333       8.555 -31.727   5.163  1.00  1.25           O
ATOM  19575  H   GLY A 333      11.164 -32.078   2.971  1.00  1.25           H
ATOM  19576 1HA  GLY A 333       8.783 -33.451   2.411  1.00  1.25           H
ATOM  19577 2HA  GLY A 333       9.788 -33.775   3.822  1.00  1.25           H
ATOM  19578  N   ALA A 334       6.964 -32.649   3.859  1.00  1.08           N
ATOM  19579  CA  ALA A 334       5.929 -32.067   4.687  1.00  1.08           C
ATOM  19580  C   ALA A 334       4.632 -32.815   4.617  1.00  1.08           C
ATOM  19581  O   ALA A 334       4.373 -33.587   3.686  1.00  1.08           O
ATOM  19582  CB  ALA A 334       5.687 -30.602   4.303  1.00  1.08           C
ATOM  19583  H   ALA A 334       6.777 -33.183   3.005  1.00  1.08           H
ATOM  19584  HA  ALA A 334       6.272 -32.126   5.706  1.00  1.08           H
ATOM  19585 1HB  ALA A 334       4.933 -30.170   4.962  1.00  1.08           H
ATOM  19586 2HB  ALA A 334       6.613 -30.036   4.400  1.00  1.08           H
ATOM  19587 3HB  ALA A 334       5.335 -30.547   3.272  1.00  1.08           H
ATOM  19588  N   GLY A 335       3.804 -32.584   5.623  1.00  0.96           N
ATOM  19589  CA  GLY A 335       2.462 -33.126   5.587  1.00  0.96           C
ATOM  19590  C   GLY A 335       1.822 -32.579   4.326  1.00  0.96           C
ATOM  19591  O   GLY A 335       1.430 -33.347   3.444  1.00  0.96           O
ATOM  19592  H   GLY A 335       4.098 -31.955   6.384  1.00  0.96           H
ATOM  19593 1HA  GLY A 335       2.493 -34.213   5.567  1.00  0.96           H
ATOM  19594 2HA  GLY A 335       1.906 -32.813   6.461  1.00  0.96           H
ATOM  19595  N   VAL A 336       1.802 -31.255   4.220  1.00  0.89           N
ATOM  19596  CA  VAL A 336       1.267 -30.610   3.024  1.00  0.89           C
ATOM  19597  C   VAL A 336       2.252 -29.663   2.353  1.00  0.89           C
ATOM  19598  O   VAL A 336       2.812 -28.777   3.006  1.00  0.89           O
ATOM  19599  CB  VAL A 336      -0.004 -29.805   3.325  1.00  0.89           C
ATOM  19600  CG1 VAL A 336      -0.464 -29.116   2.055  1.00  0.89           C
ATOM  19601  CG2 VAL A 336      -1.084 -30.699   3.828  1.00  0.89           C
ATOM  19602  H   VAL A 336       2.172 -30.717   5.007  1.00  0.89           H
ATOM  19603  HA  VAL A 336       1.010 -31.386   2.302  1.00  0.89           H
ATOM  19604  HB  VAL A 336       0.219 -29.039   4.070  1.00  0.89           H
ATOM  19605 1HG1 VAL A 336      -1.334 -28.554   2.264  1.00  0.89           H
ATOM  19606 2HG1 VAL A 336       0.305 -28.439   1.690  1.00  0.89           H
ATOM  19607 3HG1 VAL A 336      -0.685 -29.862   1.287  1.00  0.89           H
ATOM  19608 1HG2 VAL A 336      -1.979 -30.113   4.033  1.00  0.89           H
ATOM  19609 2HG2 VAL A 336      -1.304 -31.451   3.076  1.00  0.89           H
ATOM  19610 3HG2 VAL A 336      -0.757 -31.180   4.730  1.00  0.89           H
ATOM  19611  N   PHE A 337       2.437 -29.838   1.043  1.00  0.87           N
ATOM  19612  CA  PHE A 337       3.261 -28.930   0.251  1.00  0.87           C
ATOM  19613  C   PHE A 337       2.434 -28.343  -0.900  1.00  0.87           C
ATOM  19614  O   PHE A 337       1.961 -29.068  -1.781  1.00  0.87           O
ATOM  19615  CB  PHE A 337       4.534 -29.600  -0.277  1.00  0.87           C
ATOM  19616  CG  PHE A 337       5.412 -28.652  -1.070  1.00  0.87           C
ATOM  19617  CD1 PHE A 337       5.424 -27.293  -0.807  1.00  0.87           C
ATOM  19618  CD2 PHE A 337       6.196 -29.110  -2.083  1.00  0.87           C
ATOM  19619  CE1 PHE A 337       6.191 -26.427  -1.556  1.00  0.87           C
ATOM  19620  CE2 PHE A 337       6.959 -28.240  -2.833  1.00  0.87           C
ATOM  19621  CZ  PHE A 337       6.956 -26.906  -2.569  1.00  0.87           C
ATOM  19622  H   PHE A 337       1.956 -30.611   0.580  1.00  0.87           H
ATOM  19623  HA  PHE A 337       3.576 -28.110   0.887  1.00  0.87           H
ATOM  19624 1HB  PHE A 337       5.118 -29.992   0.558  1.00  0.87           H
ATOM  19625 2HB  PHE A 337       4.269 -30.444  -0.919  1.00  0.87           H
ATOM  19626  HD1 PHE A 337       4.810 -26.911  -0.010  1.00  0.87           H
ATOM  19627  HD2 PHE A 337       6.198 -30.180  -2.305  1.00  0.87           H
ATOM  19628  HE1 PHE A 337       6.178 -25.359  -1.348  1.00  0.87           H
ATOM  19629  HE2 PHE A 337       7.554 -28.610  -3.649  1.00  0.87           H
ATOM  19630  HZ  PHE A 337       7.558 -26.225  -3.173  1.00  0.87           H
ATOM  19631  N   THR A 338       2.225 -27.039  -0.850  1.00  0.87           N
ATOM  19632  CA  THR A 338       1.425 -26.349  -1.855  1.00  0.87           C
ATOM  19633  C   THR A 338       2.119 -25.086  -2.358  1.00  0.87           C
ATOM  19634  O   THR A 338       2.732 -24.373  -1.574  1.00  0.87           O
ATOM  19635  CB  THR A 338       0.044 -26.044  -1.284  1.00  0.87           C
ATOM  19636  OG1 THR A 338      -0.597 -27.268  -0.915  1.00  0.87           O
ATOM  19637  CG2 THR A 338      -0.780 -25.349  -2.250  1.00  0.87           C
ATOM  19638  H   THR A 338       2.640 -26.516  -0.073  1.00  0.87           H
ATOM  19639  HA  THR A 338       1.297 -27.012  -2.707  1.00  0.87           H
ATOM  19640  HB  THR A 338       0.146 -25.426  -0.398  1.00  0.87           H
ATOM  19641  HG1 THR A 338      -0.712 -27.814  -1.702  1.00  0.87           H
ATOM  19642 1HG2 THR A 338      -1.731 -25.176  -1.799  1.00  0.87           H
ATOM  19643 2HG2 THR A 338      -0.329 -24.404  -2.520  1.00  0.87           H
ATOM  19644 3HG2 THR A 338      -0.895 -25.973  -3.141  1.00  0.87           H
ATOM  19645  N   LYS A 339       2.071 -24.787  -3.646  1.00  0.88           N
ATOM  19646  CA  LYS A 339       2.748 -23.540  -4.008  1.00  0.88           C
ATOM  19647  C   LYS A 339       1.945 -22.278  -3.645  1.00  0.88           C
ATOM  19648  O   LYS A 339       2.463 -21.377  -2.982  1.00  0.88           O
ATOM  19649  CB  LYS A 339       3.068 -23.455  -5.491  1.00  0.88           C
ATOM  19650  CG  LYS A 339       3.919 -22.230  -5.873  1.00  0.88           C
ATOM  19651  CD  LYS A 339       4.334 -22.227  -7.355  1.00  0.88           C
ATOM  19652  CE  LYS A 339       5.232 -21.013  -7.660  1.00  0.88           C
ATOM  19653  NZ  LYS A 339       5.744 -20.979  -9.079  1.00  0.88           N
ATOM  19654  H   LYS A 339       1.607 -25.407  -4.318  1.00  0.88           H
ATOM  19655  HA  LYS A 339       3.694 -23.505  -3.471  1.00  0.88           H
ATOM  19656 1HB  LYS A 339       3.516 -24.380  -5.864  1.00  0.88           H
ATOM  19657 2HB  LYS A 339       2.144 -23.285  -5.998  1.00  0.88           H
ATOM  19658 1HG  LYS A 339       3.355 -21.320  -5.657  1.00  0.88           H
ATOM  19659 2HG  LYS A 339       4.819 -22.230  -5.273  1.00  0.88           H
ATOM  19660 1HD  LYS A 339       4.880 -23.146  -7.590  1.00  0.88           H
ATOM  19661 2HD  LYS A 339       3.442 -22.188  -7.985  1.00  0.88           H
ATOM  19662 1HE  LYS A 339       4.668 -20.101  -7.471  1.00  0.88           H
ATOM  19663 2HE  LYS A 339       6.088 -21.044  -6.987  1.00  0.88           H
ATOM  19664 1HZ  LYS A 339       6.327 -20.178  -9.208  1.00  0.88           H
ATOM  19665 2HZ  LYS A 339       6.290 -21.817  -9.317  1.00  0.88           H
ATOM  19666 3HZ  LYS A 339       5.009 -20.942  -9.782  1.00  0.88           H
ATOM  19667  N   GLU A 340       0.685 -22.182  -4.055  1.00  0.87           N
ATOM  19668  CA  GLU A 340       0.012 -20.914  -3.835  1.00  0.87           C
ATOM  19669  C   GLU A 340      -0.809 -20.859  -2.553  1.00  0.87           C
ATOM  19670  O   GLU A 340      -0.563 -20.005  -1.698  1.00  0.87           O
ATOM  19671  CB  GLU A 340      -0.862 -20.597  -5.050  1.00  0.87           C
ATOM  19672  CG  GLU A 340      -0.049 -20.363  -6.343  1.00  0.87           C
ATOM  19673  CD  GLU A 340      -0.893 -20.141  -7.594  1.00  0.87           C
ATOM  19674  OE1 GLU A 340      -2.094 -20.244  -7.515  1.00  0.87           O
ATOM  19675  OE2 GLU A 340      -0.319 -19.891  -8.636  1.00  0.87           O
ATOM  19676  H   GLU A 340       0.197 -22.930  -4.542  1.00  0.87           H
ATOM  19677  HA  GLU A 340       0.772 -20.136  -3.772  1.00  0.87           H
ATOM  19678 1HB  GLU A 340      -1.578 -21.388  -5.224  1.00  0.87           H
ATOM  19679 2HB  GLU A 340      -1.426 -19.689  -4.856  1.00  0.87           H
ATOM  19680 1HG  GLU A 340       0.598 -19.500  -6.194  1.00  0.87           H
ATOM  19681 2HG  GLU A 340       0.590 -21.233  -6.502  1.00  0.87           H
ATOM  19682  N   ASN A 341      -1.782 -21.750  -2.399  1.00  0.87           N
ATOM  19683  CA  ASN A 341      -2.634 -21.603  -1.217  1.00  0.87           C
ATOM  19684  C   ASN A 341      -3.113 -22.895  -0.581  1.00  0.87           C
ATOM  19685  O   ASN A 341      -3.630 -23.784  -1.268  1.00  0.87           O
ATOM  19686  CB  ASN A 341      -3.883 -20.779  -1.541  1.00  0.87           C
ATOM  19687  CG  ASN A 341      -3.657 -19.329  -1.960  1.00  0.87           C
ATOM  19688  OD1 ASN A 341      -3.465 -18.431  -1.140  1.00  0.87           O
ATOM  19689  ND2 ASN A 341      -3.713 -19.091  -3.245  1.00  0.87           N
ATOM  19690  H   ASN A 341      -1.923 -22.469  -3.110  1.00  0.87           H
ATOM  19691  HA  ASN A 341      -2.066 -21.079  -0.456  1.00  0.87           H
ATOM  19692 1HB  ASN A 341      -4.431 -21.281  -2.340  1.00  0.87           H
ATOM  19693 2HB  ASN A 341      -4.533 -20.780  -0.663  1.00  0.87           H
ATOM  19694 1HD2 ASN A 341      -3.586 -18.159  -3.588  1.00  0.87           H
ATOM  19695 2HD2 ASN A 341      -3.894 -19.837  -3.888  1.00  0.87           H
ATOM  19696  N   LEU A 342      -3.047 -22.911   0.748  1.00  0.87           N
ATOM  19697  CA  LEU A 342      -3.612 -23.962   1.586  1.00  0.87           C
ATOM  19698  C   LEU A 342      -4.705 -23.397   2.469  1.00  0.87           C
ATOM  19699  O   LEU A 342      -4.440 -22.553   3.329  1.00  0.87           O
ATOM  19700  CB  LEU A 342      -2.543 -24.614   2.450  1.00  0.87           C
ATOM  19701  CG  LEU A 342      -3.022 -25.635   3.471  1.00  0.87           C
ATOM  19702  CD1 LEU A 342      -3.708 -26.712   2.774  1.00  0.87           C
ATOM  19703  CD2 LEU A 342      -1.798 -26.182   4.207  1.00  0.87           C
ATOM  19704  H   LEU A 342      -2.568 -22.131   1.201  1.00  0.87           H
ATOM  19705  HA  LEU A 342      -4.044 -24.726   0.943  1.00  0.87           H
ATOM  19706 1HB  LEU A 342      -1.813 -25.099   1.800  1.00  0.87           H
ATOM  19707 2HB  LEU A 342      -2.056 -23.835   3.009  1.00  0.87           H
ATOM  19708  HG  LEU A 342      -3.715 -25.178   4.183  1.00  0.87           H
ATOM  19709 1HD1 LEU A 342      -4.035 -27.473   3.479  1.00  0.87           H
ATOM  19710 2HD1 LEU A 342      -4.573 -26.323   2.239  1.00  0.87           H
ATOM  19711 3HD1 LEU A 342      -3.012 -27.110   2.077  1.00  0.87           H
ATOM  19712 1HD2 LEU A 342      -2.109 -26.928   4.938  1.00  0.87           H
ATOM  19713 2HD2 LEU A 342      -1.120 -26.633   3.497  1.00  0.87           H
ATOM  19714 3HD2 LEU A 342      -1.292 -25.379   4.704  1.00  0.87           H
ATOM  19715  N   SER A 343      -5.924 -23.867   2.261  1.00  0.87           N
ATOM  19716  CA  SER A 343      -7.071 -23.359   2.998  1.00  0.87           C
ATOM  19717  C   SER A 343      -7.884 -24.472   3.630  1.00  0.87           C
ATOM  19718  O   SER A 343      -8.530 -25.254   2.933  1.00  0.87           O
ATOM  19719  CB  SER A 343      -7.936 -22.544   2.057  1.00  0.87           C
ATOM  19720  OG  SER A 343      -9.121 -22.117   2.675  1.00  0.87           O
ATOM  19721  H   SER A 343      -6.056 -24.573   1.536  1.00  0.87           H
ATOM  19722  HA  SER A 343      -6.714 -22.710   3.795  1.00  0.87           H
ATOM  19723 1HB  SER A 343      -7.369 -21.678   1.720  1.00  0.87           H
ATOM  19724 2HB  SER A 343      -8.175 -23.143   1.174  1.00  0.87           H
ATOM  19725  HG  SER A 343      -8.864 -21.730   3.518  1.00  0.87           H
ATOM  19726  N   CYS A 344      -7.858 -24.507   4.956  1.00  0.89           N
ATOM  19727  CA  CYS A 344      -8.556 -25.510   5.751  1.00  0.89           C
ATOM  19728  C   CYS A 344      -9.676 -24.824   6.533  1.00  0.89           C
ATOM  19729  O   CYS A 344      -9.395 -24.176   7.544  1.00  0.89           O
ATOM  19730  CB  CYS A 344      -7.583 -26.185   6.718  1.00  0.89           C
ATOM  19731  SG  CYS A 344      -6.179 -27.017   5.913  1.00  0.89           S
ATOM  19732  H   CYS A 344      -7.304 -23.799   5.440  1.00  0.89           H
ATOM  19733  HA  CYS A 344      -8.986 -26.257   5.092  1.00  0.89           H
ATOM  19734 1HB  CYS A 344      -7.188 -25.443   7.382  1.00  0.89           H
ATOM  19735 2HB  CYS A 344      -8.116 -26.923   7.322  1.00  0.89           H
ATOM  19736  HG  CYS A 344      -6.909 -27.935   5.287  1.00  0.89           H
ATOM  19737  N   THR A 345     -10.917 -24.920   6.045  1.00  0.91           N
ATOM  19738  CA  THR A 345     -12.021 -24.188   6.672  1.00  0.91           C
ATOM  19739  C   THR A 345     -13.166 -25.068   7.169  1.00  0.91           C
ATOM  19740  O   THR A 345     -13.701 -25.892   6.433  1.00  0.91           O
ATOM  19741  CB  THR A 345     -12.557 -23.064   5.768  1.00  0.91           C
ATOM  19742  OG1 THR A 345     -11.501 -22.116   5.528  1.00  0.91           O
ATOM  19743  CG2 THR A 345     -13.723 -22.344   6.446  1.00  0.91           C
ATOM  19744  H   THR A 345     -11.078 -25.528   5.243  1.00  0.91           H
ATOM  19745  HA  THR A 345     -11.602 -23.688   7.508  1.00  0.91           H
ATOM  19746  HB  THR A 345     -12.883 -23.476   4.825  1.00  0.91           H
ATOM  19747  HG1 THR A 345     -11.338 -21.593   6.350  1.00  0.91           H
ATOM  19748 1HG2 THR A 345     -14.078 -21.545   5.800  1.00  0.91           H
ATOM  19749 2HG2 THR A 345     -14.525 -23.037   6.620  1.00  0.91           H
ATOM  19750 3HG2 THR A 345     -13.391 -21.919   7.398  1.00  0.91           H
ATOM  19751  N   ASN A 346     -13.583 -24.837   8.413  1.00  0.93           N
ATOM  19752  CA  ASN A 346     -14.626 -25.646   9.043  1.00  0.93           C
ATOM  19753  C   ASN A 346     -14.136 -27.079   9.127  1.00  0.93           C
ATOM  19754  O   ASN A 346     -14.671 -27.970   8.462  1.00  0.93           O
ATOM  19755  CB  ASN A 346     -15.973 -25.559   8.335  1.00  0.93           C
ATOM  19756  CG  ASN A 346     -16.498 -24.186   8.327  1.00  0.93           C
ATOM  19757  OD1 ASN A 346     -16.226 -23.443   9.270  1.00  0.93           O
ATOM  19758  ND2 ASN A 346     -17.250 -23.834   7.316  1.00  0.93           N
ATOM  19759  H   ASN A 346     -13.087 -24.123   8.949  1.00  0.93           H
ATOM  19760  HA  ASN A 346     -14.780 -25.296  10.062  1.00  0.93           H
ATOM  19761 1HB  ASN A 346     -15.920 -25.923   7.319  1.00  0.93           H
ATOM  19762 2HB  ASN A 346     -16.686 -26.196   8.860  1.00  0.93           H
ATOM  19763 1HD2 ASN A 346     -17.651 -22.916   7.269  1.00  0.93           H
ATOM  19764 2HD2 ASN A 346     -17.441 -24.489   6.586  1.00  0.93           H
ATOM  19765  N   THR A 347     -13.038 -27.247   9.865  1.00  0.92           N
ATOM  19766  CA  THR A 347     -12.389 -28.535  10.086  1.00  0.92           C
ATOM  19767  C   THR A 347     -12.289 -28.779  11.584  1.00  0.92           C
ATOM  19768  O   THR A 347     -11.634 -28.012  12.291  1.00  0.92           O
ATOM  19769  CB  THR A 347     -10.964 -28.552   9.455  1.00  0.92           C
ATOM  19770  OG1 THR A 347     -11.053 -28.317   8.042  1.00  0.92           O
ATOM  19771  CG2 THR A 347     -10.229 -29.878   9.704  1.00  0.92           C
ATOM  19772  H   THR A 347     -12.702 -26.426  10.371  1.00  0.92           H
ATOM  19773  HA  THR A 347     -13.000 -29.321   9.652  1.00  0.92           H
ATOM  19774  HB  THR A 347     -10.382 -27.745   9.901  1.00  0.92           H
ATOM  19775  HG1 THR A 347     -11.540 -27.503   7.880  1.00  0.92           H
ATOM  19776 1HG2 THR A 347      -9.232 -29.838   9.265  1.00  0.92           H
ATOM  19777 2HG2 THR A 347     -10.144 -30.029  10.760  1.00  0.92           H
ATOM  19778 3HG2 THR A 347     -10.764 -30.703   9.275  1.00  0.92           H
ATOM  19779  N   ASN A 348     -12.902 -29.849  12.087  1.00  0.90           N
ATOM  19780  CA  ASN A 348     -12.823 -30.082  13.527  1.00  0.90           C
ATOM  19781  C   ASN A 348     -11.387 -30.319  13.988  1.00  0.90           C
ATOM  19782  O   ASN A 348     -10.980 -29.805  15.029  1.00  0.90           O
[truncated: 1,624,166 more chars]
