# Supplementary material for: Sequence, structure prediction, and epitope analysis of the polymorphic membrane protein family in Chlamydia trachomatis
Source: PLoS One. 2024 Jun 11;19(6):e0304525. doi: 10.1371/journal.pone.0304525 (PMC11166332; doi:10.1371/journal.pone.0304525)
Supplement: S2 File — (ZIP) [file pone.0304525.s002.zip › PmpD_SerE_RoseTTAF.pdb]

HELIX    1   1 ILE A    2  VAL A   13  1                                  12
HELIX    2   2 PRO A   30  GLN A   38  1                                   9
HELIX    3   3 ALA A   70  THR A   72  1                                   3
HELIX    4   4 GLN A   96  ASP A   98  1                                   3
HELIX    5   5 ALA A  204  ALA A  209  1                                   6
HELIX    6   6 HIS A  212  GLY A  214  1                                   3
HELIX    7   7 GLU A  229  TYR A  233  1                                   5
HELIX    8   8 LEU A  448  GLN A  450  1                                   3
HELIX    9   9 PHE A  531  LYS A  533  1                                   3
HELIX   10  10 GLU A  573  LEU A  579  1                                   7
HELIX   11  11 THR A  705  GLU A  707  1                                   3
HELIX   12  12 PHE A  726  GLY A  728  1                                   3
HELIX   13  13 ALA A  730  ASP A  747  1                                  18
HELIX   14  14 PRO A  752  SER A  754  1                                   3
HELIX   15  15 SER A  758  ARG A  764  1                                   7
HELIX   16  16 GLU A  807  LEU A  811  1                                   5
HELIX   17  17 GLU A 1029  ILE A 1032  1                                   4
HELIX   18  18 LEU A 1044  ALA A 1047  1                                   4
HELIX   19  19 LEU A 1066  SER A 1070  1                                   5
HELIX   20  20 THR A 1106  GLU A 1109  1                                   4
HELIX   21  21 ALA A 1112  LYS A 1115  1                                   4
HELIX   22  22 ASP A 1130  GLU A 1135  1                                   6
HELIX   23  23 ASN A 1138  ASP A 1143  1                                   6
HELIX   24  24 PRO A 1187  LYS A 1189  1                                   3
HELIX   25  25 ALA A 1192  LEU A 1217  1                                  26
HELIX   26  26 GLN A 1220  GLU A 1223  1                                   4
HELIX   27  27 GLU A 1244  LEU A 1246  1                                   3
SHEET    1   1 1 SER A  63  GLN A  66  0
SHEET    2   2 1 VAL A  89  GLN A  92  0
SHEET    3   3 1 ILE A 137  THR A 140  0
SHEET    4   4 1 ASP A 156  GLU A 160  0
SHEET    5   5 1 LEU A 166  ALA A 169  0
SHEET    6   6 1 SER A 172  LEU A 174  0
SHEET    7   7 1 SER A 184  HIS A 188  0
SHEET    8   8 1 LEU A 193  LYS A 196  0
SHEET    9   9 1 THR A 199  ALA A 201  0
SHEET   10  10 1 PHE A 220  VAL A 222  0
SHEET   11  11 1 MET A 239  ALA A 242  0
SHEET   12  12 1 ILE A 248  GLU A 251  0
SHEET   13  13 1 ILE A 263  ALA A 265  0
SHEET   14  14 1 VAL A 269  VAL A 272  0
SHEET   15  15 1 THR A 278  ILE A 281  0
SHEET   16  16 1 ILE A 291  ALA A 293  0
SHEET   17  17 1 ILE A 297  GLN A 300  0
SHEET   18  18 1 LEU A 305  LYS A 308  0
SHEET   19  19 1 ILE A 326  SER A 328  0
SHEET   20  20 1 THR A 331  GLN A 335  0
SHEET   21  21 1 ILE A 340  ASP A 343  0
SHEET   22  22 1 ILE A 354  GLY A 356  0
SHEET   23  23 1 ASN A 358  SER A 362  0
SHEET   24  24 1 VAL A 368  ARG A 371  0
SHEET   25  25 1 ILE A 382  ALA A 384  0
SHEET   26  26 1 ILE A 387  GLN A 391  0
SHEET   27  27 1 ILE A 397  GLU A 400  0
SHEET   28  28 1 ILE A 410  CYS A 412  0
SHEET   29  29 1 ALA A 426  SER A 430  0
SHEET   30  30 1 ILE A 436  SER A 439  0
SHEET   31  31 1 LEU A 459  GLY A 461  0
SHEET   32  32 1 ASN A 463  SER A 467  0
SHEET   33  33 1 LEU A 473  LYS A 476  0
SHEET   34  34 1 ILE A 495  ALA A 497  0
SHEET   35  35 1 LYS A 500  THR A 504  0
SHEET   36  36 1 ILE A 510  THR A 513  0
SHEET   37  37 1 ILE A 549  GLY A 551  0
SHEET   38  38 1 GLU A 553  LEU A 557  0
SHEET   39  39 1 VAL A 562  GLU A 565  0
SHEET   40  40 1 VAL A 587  GLY A 589  0
SHEET   41  41 1 SER A 592  VAL A 596  0
SHEET   42  42 1 VAL A 601  GLY A 604  0
SHEET   43  43 1 LEU A 618  SER A 620  0
SHEET   44  44 1 THR A 622  ALA A 626  0
SHEET   45  45 1 SER A 630  SER A 634  0
SHEET   46  46 1 LEU A 645  ALA A 647  0
SHEET   47  47 1 GLU A 649  VAL A 655  0
SHEET   48  48 1 TYR A 659  ARG A 663  0
SHEET   49  49 1 ILE A 674  CYS A 676  0
SHEET   50  50 1 ARG A 678  SER A 684  0
SHEET   51  51 1 VAL A 690  LYS A 693  0
SHEET   52  52 1 ILE A 772  ALA A 774  0
SHEET   53  53 1 ARG A 776  VAL A 780  0
SHEET   54  54 1 VAL A 786  SER A 789  0
SHEET   55  55 1 GLU A 817  SER A 821  0
SHEET   56  56 1 VAL A 827  SER A 830  0
SHEET   57  57 1 ILE A 848  THR A 850  0
SHEET   58  58 1 ASN A 852  SER A 856  0
SHEET   59  59 1 VAL A 862  TYR A 865  0
SHEET   60  60 1 VAL A 875  ILE A 877  0
SHEET   61  61 1 ASN A 882  ALA A 887  0
SHEET   62  62 1 ILE A 892  LYS A 895  0
SHEET   63  63 1 ASP A 906  PHE A 910  0
SHEET   64  64 1 HIS A 916  ALA A 922  0
SHEET   65  65 1 ALA A 927  PHE A 930  0
SHEET   66  66 1 ALA A 933  VAL A 935  0
SHEET   67  67 1 LEU A 948  ILE A 950  0
SHEET   68  68 1 SER A 961  LEU A 965  0
SHEET   69  69 1 GLU A 968  LYS A 970  0
SHEET   70  70 1 ILE A 975  VAL A 977  0
SHEET   71  71 1 SER A 981  LEU A 985  0
SHEET   72  72 1 THR A 989  SER A 992  0
SHEET   73  73 1 GLY A 994  GLN A 997  0
SHEET   74  74 1 LEU A1003  LEU A1005  0
SHEET   75  75 1 LYS A1010  ILE A1013  0
SHEET   76  76 1 MET A1056  ILE A1059  0
SHEET   77  77 1 THR A1061  ASP A1065  0
SHEET   78  78 1 GLN A1082  VAL A1085  0
SHEET   79  79 1 ASN A1097  VAL A1101  0
SHEET   80  80 1 ALA A1118  ALA A1127  0
SHEET   81  81 1 GLN A1145  VAL A1148  0
SHEET   82  82 1 GLY A1162  TRP A1164  0
SHEET   83  83 1 LYS A1168  GLN A1170  0
SHEET   84  84 1 THR A1173  PRO A1180  0
SHEET   85  85 1 THR A1228  LEU A1241  0
SHEET   86  86 1 TYR A1252  GLN A1266  0
SHEET   87  87 1 PHE A1271  ASP A1285  0
SHEET   88  88 1 GLU A1292  PHE A1306  0
SHEET   89  89 1 TRP A1311  THR A1328  0
SHEET   90  90 1 SER A1336  TYR A1353  0
SHEET   91  91 1 TYR A1365  PHE A1382  0
SHEET   92  92 1 ARG A1393  PHE A1395  0
SHEET   93  93 1 ALA A1398  LYS A1417  0
SHEET   94  94 1 PHE A1420  VAL A1438  0
SHEET   95  95 1 GLY A1441  LEU A1445  0
SHEET   96  96 1 PHE A1450  GLY A1454  0
SHEET   97  97 1 GLN A1462  SER A1475  0
SHEET   98  98 1 PHE A1478  CYS A1488  0
SHEET   99  99 1 LEU A1498  ILE A1509  0
ATOM      1  N   ALA A   1       1.916   3.252   0.307  1.00  6.01           N
ATOM      2  CA  ALA A   1       2.851   3.846   1.257  1.00  6.01           C
ATOM      3  C   ALA A   1       4.244   3.235   1.165  1.00  6.01           C
ATOM      4  O   ALA A   1       5.201   3.906   0.751  1.00  6.01           O
ATOM      5  CB  ALA A   1       2.335   3.684   2.679  1.00  6.01           C
ATOM      6 1H   ALA A   1       0.991   3.249   0.715  1.00  6.01           H
ATOM      7 2H   ALA A   1       1.899   3.797  -0.543  1.00  6.01           H
ATOM      8 3H   ALA A   1       2.189   2.306   0.096  1.00  6.01           H
ATOM      9  HA  ALA A   1       2.933   4.908   1.026  1.00  6.01           H
ATOM     10 1HB  ALA A   1       3.030   4.161   3.370  1.00  6.01           H
ATOM     11 2HB  ALA A   1       1.357   4.155   2.766  1.00  6.01           H
ATOM     12 3HB  ALA A   1       2.248   2.631   2.929  1.00  6.01           H
ATOM     13  N   ILE A   2       4.371   1.968   1.563  1.00  5.62           N
ATOM     14  CA  ILE A   2       5.694   1.369   1.707  1.00  5.62           C
ATOM     15  C   ILE A   2       6.420   1.113   0.402  1.00  5.62           C
ATOM     16  O   ILE A   2       7.564   1.517   0.259  1.00  5.62           O
ATOM     17  CB  ILE A   2       5.583   0.046   2.461  1.00  5.62           C
ATOM     18  CG1 ILE A   2       5.009   0.281   3.862  1.00  5.62           C
ATOM     19  CG2 ILE A   2       6.919  -0.613   2.543  1.00  5.62           C
ATOM     20  CD1 ILE A   2       5.837   1.209   4.710  1.00  5.62           C
ATOM     21  H   ILE A   2       3.568   1.425   1.850  1.00  5.62           H
ATOM     22  HA  ILE A   2       6.306   2.051   2.301  1.00  5.62           H
ATOM     23  HB  ILE A   2       4.896  -0.610   1.930  1.00  5.62           H
ATOM     24 1HG1 ILE A   2       4.010   0.700   3.768  1.00  5.62           H
ATOM     25 2HG1 ILE A   2       4.937  -0.679   4.379  1.00  5.62           H
ATOM     26 1HG2 ILE A   2       6.806  -1.545   3.069  1.00  5.62           H
ATOM     27 2HG2 ILE A   2       7.307  -0.792   1.543  1.00  5.62           H
ATOM     28 3HG2 ILE A   2       7.591  -0.002   3.072  1.00  5.62           H
ATOM     29 1HD1 ILE A   2       5.369   1.323   5.688  1.00  5.62           H
ATOM     30 2HD1 ILE A   2       6.830   0.791   4.834  1.00  5.62           H
ATOM     31 3HD1 ILE A   2       5.910   2.184   4.227  1.00  5.62           H
ATOM     32  N   LEU A   3       5.766   0.496  -0.570  1.00  5.20           N
ATOM     33  CA  LEU A   3       6.445   0.240  -1.836  1.00  5.20           C
ATOM     34  C   LEU A   3       6.817   1.535  -2.551  1.00  5.20           C
ATOM     35  O   LEU A   3       7.860   1.612  -3.209  1.00  5.20           O
ATOM     36  CB  LEU A   3       5.589  -0.683  -2.684  1.00  5.20           C
ATOM     37  CG  LEU A   3       5.544  -2.106  -2.130  1.00  5.20           C
ATOM     38  CD1 LEU A   3       4.500  -2.933  -2.842  1.00  5.20           C
ATOM     39  CD2 LEU A   3       6.928  -2.718  -2.326  1.00  5.20           C
ATOM     40  H   LEU A   3       4.822   0.177  -0.428  1.00  5.20           H
ATOM     41  HA  LEU A   3       7.367  -0.295  -1.616  1.00  5.20           H
ATOM     42 1HB  LEU A   3       4.575  -0.295  -2.734  1.00  5.20           H
ATOM     43 2HB  LEU A   3       6.002  -0.725  -3.690  1.00  5.20           H
ATOM     44  HG  LEU A   3       5.297  -2.081  -1.071  1.00  5.20           H
ATOM     45 1HD1 LEU A   3       4.499  -3.943  -2.431  1.00  5.20           H
ATOM     46 2HD1 LEU A   3       3.519  -2.482  -2.699  1.00  5.20           H
ATOM     47 3HD1 LEU A   3       4.723  -2.977  -3.901  1.00  5.20           H
ATOM     48 1HD2 LEU A   3       6.927  -3.726  -1.940  1.00  5.20           H
ATOM     49 2HD2 LEU A   3       7.172  -2.743  -3.383  1.00  5.20           H
ATOM     50 3HD2 LEU A   3       7.673  -2.121  -1.802  1.00  5.20           H
ATOM     51  N   ALA A   4       5.963   2.555  -2.437  1.00  4.80           N
ATOM     52  CA  ALA A   4       6.277   3.847  -3.034  1.00  4.80           C
ATOM     53  C   ALA A   4       7.518   4.425  -2.362  1.00  4.80           C
ATOM     54  O   ALA A   4       8.413   4.958  -3.029  1.00  4.80           O
ATOM     55  CB  ALA A   4       5.111   4.801  -2.888  1.00  4.80           C
ATOM     56  H   ALA A   4       5.117   2.437  -1.906  1.00  4.80           H
ATOM     57  HA  ALA A   4       6.496   3.696  -4.090  1.00  4.80           H
ATOM     58 1HB  ALA A   4       5.367   5.756  -3.348  1.00  4.80           H
ATOM     59 2HB  ALA A   4       4.235   4.384  -3.381  1.00  4.80           H
ATOM     60 3HB  ALA A   4       4.901   4.952  -1.830  1.00  4.80           H
ATOM     61  N   SER A   5       7.591   4.263  -1.034  1.00  4.49           N
ATOM     62  CA  SER A   5       8.720   4.728  -0.256  1.00  4.49           C
ATOM     63  C   SER A   5       9.976   3.954  -0.670  1.00  4.49           C
ATOM     64  O   SER A   5      11.064   4.538  -0.748  1.00  4.49           O
ATOM     65  CB  SER A   5       8.417   4.600   1.231  1.00  4.49           C
ATOM     66  OG  SER A   5       7.363   5.452   1.606  1.00  4.49           O
ATOM     67  H   SER A   5       6.818   3.835  -0.527  1.00  4.49           H
ATOM     68  HA  SER A   5       8.881   5.783  -0.477  1.00  4.49           H
ATOM     69 1HB  SER A   5       8.142   3.586   1.465  1.00  4.49           H
ATOM     70 2HB  SER A   5       9.305   4.845   1.807  1.00  4.49           H
ATOM     71  HG  SER A   5       6.553   5.058   1.209  1.00  4.49           H
ATOM     72  N   VAL A   6       9.818   2.645  -0.966  1.00  4.29           N
ATOM     73  CA  VAL A   6      10.945   1.823  -1.398  1.00  4.29           C
ATOM     74  C   VAL A   6      11.485   2.361  -2.700  1.00  4.29           C
ATOM     75  O   VAL A   6      12.690   2.541  -2.808  1.00  4.29           O
ATOM     76  CB  VAL A   6      10.589   0.325  -1.582  1.00  4.29           C
ATOM     77  CG1 VAL A   6      11.767  -0.366  -2.229  1.00  4.29           C
ATOM     78  CG2 VAL A   6      10.283  -0.356  -0.236  1.00  4.29           C
ATOM     79  H   VAL A   6       8.901   2.222  -0.844  1.00  4.29           H
ATOM     80  HA  VAL A   6      11.737   1.891  -0.661  1.00  4.29           H
ATOM     81  HB  VAL A   6       9.735   0.242  -2.243  1.00  4.29           H
ATOM     82 1HG1 VAL A   6      11.537  -1.413  -2.396  1.00  4.29           H
ATOM     83 2HG1 VAL A   6      11.977   0.112  -3.172  1.00  4.29           H
ATOM     84 3HG1 VAL A   6      12.635  -0.279  -1.585  1.00  4.29           H
ATOM     85 1HG2 VAL A   6      10.042  -1.404  -0.403  1.00  4.29           H
ATOM     86 2HG2 VAL A   6      11.157  -0.285   0.408  1.00  4.29           H
ATOM     87 3HG2 VAL A   6       9.454   0.122   0.238  1.00  4.29           H
ATOM     88  N   SER A   7      10.608   2.690  -3.662  1.00  4.22           N
ATOM     89  CA  SER A   7      11.064   3.280  -4.928  1.00  4.22           C
ATOM     90  C   SER A   7      11.830   4.560  -4.653  1.00  4.22           C
ATOM     91  O   SER A   7      12.904   4.786  -5.217  1.00  4.22           O
ATOM     92  CB  SER A   7       9.900   3.562  -5.861  1.00  4.22           C
ATOM     93  OG  SER A   7      10.326   4.220  -7.056  1.00  4.22           O
ATOM     94  H   SER A   7       9.615   2.506  -3.511  1.00  4.22           H
ATOM     95  HA  SER A   7      11.732   2.581  -5.423  1.00  4.22           H
ATOM     96 1HB  SER A   7       9.413   2.622  -6.119  1.00  4.22           H
ATOM     97 2HB  SER A   7       9.165   4.175  -5.348  1.00  4.22           H
ATOM     98  HG  SER A   7      11.024   3.671  -7.497  1.00  4.22           H
ATOM     99  N   GLY A   8      11.294   5.394  -3.768  1.00  4.30           N
ATOM    100  CA  GLY A   8      11.954   6.637  -3.417  1.00  4.30           C
ATOM    101  C   GLY A   8      13.385   6.388  -2.938  1.00  4.30           C
ATOM    102  O   GLY A   8      14.346   6.924  -3.493  1.00  4.30           O
ATOM    103  H   GLY A   8      10.392   5.165  -3.347  1.00  4.30           H
ATOM    104 1HA  GLY A   8      11.961   7.302  -4.280  1.00  4.30           H
ATOM    105 2HA  GLY A   8      11.384   7.129  -2.629  1.00  4.30           H
ATOM    106  N   LEU A   9      13.552   5.555  -1.921  1.00  4.52           N
ATOM    107  CA  LEU A   9      14.899   5.300  -1.425  1.00  4.52           C
ATOM    108  C   LEU A   9      15.760   4.581  -2.465  1.00  4.52           C
ATOM    109  O   LEU A   9      16.927   4.904  -2.668  1.00  4.52           O
ATOM    110  CB  LEU A   9      14.818   4.471  -0.152  1.00  4.52           C
ATOM    111  CG  LEU A   9      14.210   5.188   1.029  1.00  4.52           C
ATOM    112  CD1 LEU A   9      14.060   4.231   2.133  1.00  4.52           C
ATOM    113  CD2 LEU A   9      15.093   6.350   1.442  1.00  4.52           C
ATOM    114  H   LEU A   9      12.738   5.110  -1.493  1.00  4.52           H
ATOM    115  HA  LEU A   9      15.365   6.256  -1.194  1.00  4.52           H
ATOM    116 1HB  LEU A   9      14.204   3.588  -0.357  1.00  4.52           H
ATOM    117 2HB  LEU A   9      15.801   4.148   0.121  1.00  4.52           H
ATOM    118  HG  LEU A   9      13.219   5.551   0.754  1.00  4.52           H
ATOM    119 1HD1 LEU A   9      13.601   4.717   2.986  1.00  4.52           H
ATOM    120 2HD1 LEU A   9      13.452   3.414   1.811  1.00  4.52           H
ATOM    121 3HD1 LEU A   9      15.031   3.883   2.390  1.00  4.52           H
ATOM    122 1HD2 LEU A   9      14.644   6.863   2.295  1.00  4.52           H
ATOM    123 2HD2 LEU A   9      16.076   5.988   1.723  1.00  4.52           H
ATOM    124 3HD2 LEU A   9      15.190   7.048   0.611  1.00  4.52           H
ATOM    125  N   ALA A  10      15.162   3.649  -3.187  1.00  4.87           N
ATOM    126  CA  ALA A  10      15.821   2.871  -4.220  1.00  4.87           C
ATOM    127  C   ALA A  10      16.358   3.777  -5.340  1.00  4.87           C
ATOM    128  O   ALA A  10      17.403   3.499  -5.949  1.00  4.87           O
ATOM    129  CB  ALA A  10      14.839   1.837  -4.748  1.00  4.87           C
ATOM    130  H   ALA A  10      14.191   3.434  -3.003  1.00  4.87           H
ATOM    131  HA  ALA A  10      16.667   2.359  -3.766  1.00  4.87           H
ATOM    132 1HB  ALA A  10      15.267   1.217  -5.468  1.00  4.87           H
ATOM    133 2HB  ALA A  10      14.495   1.214  -3.924  1.00  4.87           H
ATOM    134 3HB  ALA A  10      13.997   2.349  -5.186  1.00  4.87           H
ATOM    135  N   SER A  11      15.682   4.906  -5.585  1.00  5.33           N
ATOM    136  CA  SER A  11      16.103   5.830  -6.630  1.00  5.33           C
ATOM    137  C   SER A  11      17.457   6.469  -6.303  1.00  5.33           C
ATOM    138  O   SER A  11      18.111   6.997  -7.198  1.00  5.33           O
ATOM    139  CB  SER A  11      15.075   6.929  -6.891  1.00  5.33           C
ATOM    140  OG  SER A  11      15.022   7.890  -5.867  1.00  5.33           O
ATOM    141  H   SER A  11      14.812   5.097  -5.082  1.00  5.33           H
ATOM    142  HA  SER A  11      16.213   5.264  -7.554  1.00  5.33           H
ATOM    143 1HB  SER A  11      15.306   7.418  -7.836  1.00  5.33           H
ATOM    144 2HB  SER A  11      14.092   6.468  -6.996  1.00  5.33           H
ATOM    145  HG  SER A  11      14.787   7.422  -5.047  1.00  5.33           H
ATOM    146  N   CYS A  12      17.932   6.364  -5.051  1.00  5.87           N
ATOM    147  CA  CYS A  12      19.221   6.943  -4.664  1.00  5.87           C
ATOM    148  C   CYS A  12      20.377   6.348  -5.464  1.00  5.87           C
ATOM    149  O   CYS A  12      21.443   6.954  -5.570  1.00  5.87           O
ATOM    150  CB  CYS A  12      19.523   6.671  -3.188  1.00  5.87           C
ATOM    151  SG  CYS A  12      18.393   7.441  -2.025  1.00  5.87           S
ATOM    152  H   CYS A  12      17.388   5.885  -4.333  1.00  5.87           H
ATOM    153  HA  CYS A  12      19.182   8.018  -4.836  1.00  5.87           H
ATOM    154 1HB  CYS A  12      19.492   5.594  -3.015  1.00  5.87           H
ATOM    155 2HB  CYS A  12      20.530   7.007  -2.957  1.00  5.87           H
ATOM    156  HG  CYS A  12      17.404   6.557  -2.266  1.00  5.87           H
ATOM    157  N   VAL A  13      20.171   5.146  -5.995  1.00  6.45           N
ATOM    158  CA  VAL A  13      21.168   4.442  -6.778  1.00  6.45           C
ATOM    159  C   VAL A  13      20.564   4.047  -8.137  1.00  6.45           C
ATOM    160  O   VAL A  13      21.020   3.093  -8.770  1.00  6.45           O
ATOM    161  CB  VAL A  13      21.607   3.191  -6.033  1.00  6.45           C
ATOM    162  CG1 VAL A  13      22.309   3.530  -4.715  1.00  6.45           C
ATOM    163  CG2 VAL A  13      20.422   2.437  -5.814  1.00  6.45           C
ATOM    164  H   VAL A  13      19.262   4.696  -5.873  1.00  6.45           H
ATOM    165  HA  VAL A  13      22.026   5.097  -6.944  1.00  6.45           H
ATOM    166  HB  VAL A  13      22.305   2.623  -6.645  1.00  6.45           H
ATOM    167 1HG1 VAL A  13      22.593   2.614  -4.204  1.00  6.45           H
ATOM    168 2HG1 VAL A  13      23.199   4.123  -4.921  1.00  6.45           H
ATOM    169 3HG1 VAL A  13      21.633   4.097  -4.081  1.00  6.45           H
ATOM    170 1HG2 VAL A  13      20.644   1.519  -5.314  1.00  6.45           H
ATOM    171 2HG2 VAL A  13      19.727   3.021  -5.231  1.00  6.45           H
ATOM    172 3HG2 VAL A  13      20.018   2.266  -6.776  1.00  6.45           H
ATOM    173  N   ASP A  14      19.504   4.764  -8.549  1.00  7.05           N
ATOM    174  CA  ASP A  14      18.754   4.524  -9.792  1.00  7.05           C
ATOM    175  C   ASP A  14      18.167   3.109 -10.007  1.00  7.05           C
ATOM    176  O   ASP A  14      18.225   2.590 -11.123  1.00  7.05           O
ATOM    177  CB  ASP A  14      19.639   4.851 -11.004  1.00  7.05           C
ATOM    178  CG  ASP A  14      20.022   6.331 -11.109  1.00  7.05           C
ATOM    179  OD1 ASP A  14      19.182   7.168 -10.875  1.00  7.05           O
ATOM    180  OD2 ASP A  14      21.160   6.606 -11.417  1.00  7.05           O
ATOM    181  H   ASP A  14      19.198   5.549  -7.978  1.00  7.05           H
ATOM    182  HA  ASP A  14      17.916   5.224  -9.792  1.00  7.05           H
ATOM    183 1HB  ASP A  14      20.551   4.258 -10.968  1.00  7.05           H
ATOM    184 2HB  ASP A  14      19.113   4.567 -11.916  1.00  7.05           H
ATOM    185  N   LEU A  15      17.572   2.496  -8.981  1.00  7.59           N
ATOM    186  CA  LEU A  15      16.969   1.161  -9.140  1.00  7.59           C
ATOM    187  C   LEU A  15      15.595   1.001  -9.784  1.00  7.59           C
ATOM    188  O   LEU A  15      15.465   0.265 -10.763  1.00  7.59           O
ATOM    189  CB  LEU A  15      16.852   0.525  -7.787  1.00  7.59           C
ATOM    190  CG  LEU A  15      18.062   0.045  -7.191  1.00  7.59           C
ATOM    191  CD1 LEU A  15      17.832  -0.178  -5.742  1.00  7.59           C
ATOM    192  CD2 LEU A  15      18.427  -1.248  -7.853  1.00  7.59           C
ATOM    193  H   LEU A  15      17.547   2.943  -8.062  1.00  7.59           H
ATOM    194  HA  LEU A  15      17.672   0.578  -9.739  1.00  7.59           H
ATOM    195 1HB  LEU A  15      16.482   1.281  -7.150  1.00  7.59           H
ATOM    196 2HB  LEU A  15      16.144  -0.291  -7.835  1.00  7.59           H
ATOM    197  HG  LEU A  15      18.827   0.725  -7.340  1.00  7.59           H
ATOM    198 1HD1 LEU A  15      18.707  -0.527  -5.312  1.00  7.59           H
ATOM    199 2HD1 LEU A  15      17.570   0.761  -5.285  1.00  7.59           H
ATOM    200 3HD1 LEU A  15      17.034  -0.890  -5.604  1.00  7.59           H
ATOM    201 1HD2 LEU A  15      19.322  -1.635  -7.432  1.00  7.59           H
ATOM    202 2HD2 LEU A  15      17.621  -1.973  -7.717  1.00  7.59           H
ATOM    203 3HD2 LEU A  15      18.579  -1.073  -8.916  1.00  7.59           H
ATOM    204  N   HIS A  16      14.541   1.614  -9.228  1.00  8.03           N
ATOM    205  CA  HIS A  16      13.228   1.292  -9.788  1.00  8.03           C
ATOM    206  C   HIS A  16      12.103   2.291  -9.523  1.00  8.03           C
ATOM    207  O   HIS A  16      12.217   3.235  -8.734  1.00  8.03           O
ATOM    208  CB  HIS A  16      12.759  -0.094  -9.314  1.00  8.03           C
ATOM    209  CG  HIS A  16      12.426  -0.196  -7.881  1.00  8.03           C
ATOM    210  ND1 HIS A  16      11.169   0.090  -7.400  1.00  8.03           N
ATOM    211  CD2 HIS A  16      13.165  -0.545  -6.819  1.00  8.03           C
ATOM    212  CE1 HIS A  16      11.154  -0.094  -6.098  1.00  8.03           C
ATOM    213  NE2 HIS A  16      12.357  -0.471  -5.721  1.00  8.03           N
ATOM    214  H   HIS A  16      14.648   2.241  -8.446  1.00  8.03           H
ATOM    215  HA  HIS A  16      13.330   1.236 -10.871  1.00  8.03           H
ATOM    216 1HB  HIS A  16      11.870  -0.377  -9.867  1.00  8.03           H
ATOM    217 2HB  HIS A  16      13.515  -0.844  -9.538  1.00  8.03           H
ATOM    218  HD1 HIS A  16      10.370   0.377  -7.984  1.00  8.03           H
ATOM    219  HD2 HIS A  16      14.196  -0.837  -6.717  1.00  8.03           H
ATOM    220  HE1 HIS A  16      10.244   0.079  -5.518  1.00  8.03           H
ATOM    221  N   ALA A  17      10.998   2.004 -10.193  1.00  8.29           N
ATOM    222  CA  ALA A  17       9.729   2.715 -10.209  1.00  8.29           C
ATOM    223  C   ALA A  17       8.660   1.644 -10.101  1.00  8.29           C
ATOM    224  O   ALA A  17       8.842   0.688  -9.344  1.00  8.29           O
ATOM    225  CB  ALA A  17       9.586   3.553 -11.469  1.00  8.29           C
ATOM    226  H   ALA A  17      11.051   1.191 -10.793  1.00  8.29           H
ATOM    227  HA  ALA A  17       9.666   3.361  -9.336  1.00  8.29           H
ATOM    228 1HB  ALA A  17       8.630   4.071 -11.462  1.00  8.29           H
ATOM    229 2HB  ALA A  17      10.389   4.290 -11.500  1.00  8.29           H
ATOM    230 3HB  ALA A  17       9.648   2.911 -12.346  1.00  8.29           H
ATOM    231  N   GLY A  18       7.526   1.794 -10.804  1.00  8.31           N
ATOM    232  CA  GLY A  18       6.462   0.777 -10.736  1.00  8.31           C
ATOM    233  C   GLY A  18       7.019  -0.624 -11.067  1.00  8.31           C
ATOM    234  O   GLY A  18       6.523  -1.643 -10.580  1.00  8.31           O
ATOM    235  H   GLY A  18       7.391   2.599 -11.397  1.00  8.31           H
ATOM    236 1HA  GLY A  18       6.022   0.774  -9.739  1.00  8.31           H
ATOM    237 2HA  GLY A  18       5.667   1.034 -11.437  1.00  8.31           H
ATOM    238  N   GLY A  19       8.067  -0.680 -11.890  1.00  8.09           N
ATOM    239  CA  GLY A  19       8.731  -1.933 -12.241  1.00  8.09           C
ATOM    240  C   GLY A  19       9.599  -2.384 -11.054  1.00  8.09           C
ATOM    241  O   GLY A  19      10.823  -2.299 -11.093  1.00  8.09           O
ATOM    242  H   GLY A  19       8.417   0.182 -12.273  1.00  8.09           H
ATOM    243 1HA  GLY A  19       7.987  -2.695 -12.474  1.00  8.09           H
ATOM    244 2HA  GLY A  19       9.351  -1.790 -13.125  1.00  8.09           H
ATOM    245  N   GLN A  20       8.931  -2.884 -10.015  1.00  7.67           N
ATOM    246  CA  GLN A  20       9.509  -3.235  -8.707  1.00  7.67           C
ATOM    247  C   GLN A  20      10.218  -4.584  -8.639  1.00  7.67           C
ATOM    248  O   GLN A  20      10.655  -4.998  -7.564  1.00  7.67           O
ATOM    249  CB  GLN A  20       8.397  -3.236  -7.655  1.00  7.67           C
ATOM    250  CG  GLN A  20       7.782  -1.879  -7.394  1.00  7.67           C
ATOM    251  CD  GLN A  20       6.560  -1.957  -6.531  1.00  7.67           C
ATOM    252  OE1 GLN A  20       6.359  -2.931  -5.804  1.00  7.67           O
ATOM    253  NE2 GLN A  20       5.715  -0.935  -6.624  1.00  7.67           N
ATOM    254  H   GLN A  20       7.917  -2.909 -10.122  1.00  7.67           H
ATOM    255  HA  GLN A  20      10.237  -2.467  -8.450  1.00  7.67           H
ATOM    256 1HB  GLN A  20       7.603  -3.911  -7.968  1.00  7.67           H
ATOM    257 2HB  GLN A  20       8.795  -3.606  -6.712  1.00  7.67           H
ATOM    258 1HG  GLN A  20       8.510  -1.252  -6.897  1.00  7.67           H
ATOM    259 2HG  GLN A  20       7.504  -1.430  -8.333  1.00  7.67           H
ATOM    260 1HE2 GLN A  20       4.862  -0.925  -6.107  1.00  7.67           H
ATOM    261 2HE2 GLN A  20       5.922  -0.178  -7.242  1.00  7.67           H
ATOM    262  N   SER A  21      10.298  -5.291  -9.757  1.00  7.11           N
ATOM    263  CA  SER A  21      10.973  -6.583  -9.770  1.00  7.11           C
ATOM    264  C   SER A  21      12.381  -6.401  -9.198  1.00  7.11           C
ATOM    265  O   SER A  21      13.111  -5.487  -9.591  1.00  7.11           O
ATOM    266  CB  SER A  21      11.007  -7.115 -11.200  1.00  7.11           C
ATOM    267  OG  SER A  21      11.724  -8.319 -11.305  1.00  7.11           O
ATOM    268  H   SER A  21       9.913  -4.905 -10.606  1.00  7.11           H
ATOM    269  HA  SER A  21      10.424  -7.280  -9.136  1.00  7.11           H
ATOM    270 1HB  SER A  21       9.986  -7.269 -11.545  1.00  7.11           H
ATOM    271 2HB  SER A  21      11.458  -6.366 -11.851  1.00  7.11           H
ATOM    272  HG  SER A  21      11.385  -8.892 -10.612  1.00  7.11           H
ATOM    273  N   VAL A  22      12.775  -7.285  -8.289  1.00  6.53           N
ATOM    274  CA  VAL A  22      14.079  -7.169  -7.649  1.00  6.53           C
ATOM    275  C   VAL A  22      15.229  -7.832  -8.373  1.00  6.53           C
ATOM    276  O   VAL A  22      15.350  -9.056  -8.370  1.00  6.53           O
ATOM    277  CB  VAL A  22      13.977  -7.762  -6.234  1.00  6.53           C
ATOM    278  CG1 VAL A  22      15.286  -7.754  -5.567  1.00  6.53           C
ATOM    279  CG2 VAL A  22      13.022  -6.934  -5.449  1.00  6.53           C
ATOM    280  H   VAL A  22      12.148  -8.023  -8.013  1.00  6.53           H
ATOM    281  HA  VAL A  22      14.306  -6.106  -7.555  1.00  6.53           H
ATOM    282  HB  VAL A  22      13.623  -8.791  -6.283  1.00  6.53           H
ATOM    283 1HG1 VAL A  22      15.186  -8.147  -4.583  1.00  6.53           H
ATOM    284 2HG1 VAL A  22      15.974  -8.375  -6.131  1.00  6.53           H
ATOM    285 3HG1 VAL A  22      15.656  -6.766  -5.520  1.00  6.53           H
ATOM    286 1HG2 VAL A  22      12.940  -7.337  -4.453  1.00  6.53           H
ATOM    287 2HG2 VAL A  22      13.381  -5.913  -5.401  1.00  6.53           H
ATOM    288 3HG2 VAL A  22      12.043  -6.946  -5.930  1.00  6.53           H
ATOM    289  N   ASN A  23      16.091  -6.995  -8.964  1.00  6.02           N
ATOM    290  CA  ASN A  23      17.231  -7.475  -9.733  1.00  6.02           C
ATOM    291  C   ASN A  23      18.564  -6.706  -9.514  1.00  6.02           C
ATOM    292  O   ASN A  23      19.207  -6.385 -10.515  1.00  6.02           O
ATOM    293  CB  ASN A  23      16.879  -7.407 -11.212  1.00  6.02           C
ATOM    294  CG  ASN A  23      15.672  -8.242 -11.553  1.00  6.02           C
ATOM    295  OD1 ASN A  23      15.736  -9.466 -11.720  1.00  6.02           O
ATOM    296  ND2 ASN A  23      14.551  -7.567 -11.628  1.00  6.02           N
ATOM    297  H   ASN A  23      15.917  -6.001  -8.909  1.00  6.02           H
ATOM    298  HA  ASN A  23      17.412  -8.513  -9.453  1.00  6.02           H
ATOM    299 1HB  ASN A  23      16.684  -6.372 -11.490  1.00  6.02           H
ATOM    300 2HB  ASN A  23      17.727  -7.754 -11.801  1.00  6.02           H
ATOM    301 1HD2 ASN A  23      13.666  -8.021 -11.791  1.00  6.02           H
ATOM    302 2HD2 ASN A  23      14.555  -6.575 -11.475  1.00  6.02           H
ATOM    303  N   GLU A  24      19.034  -6.396  -8.277  1.00  5.59           N
ATOM    304  CA  GLU A  24      18.483  -6.623  -6.930  1.00  5.59           C
ATOM    305  C   GLU A  24      18.481  -5.268  -6.219  1.00  5.59           C
ATOM    306  O   GLU A  24      18.912  -4.272  -6.810  1.00  5.59           O
ATOM    307  CB  GLU A  24      19.234  -7.733  -6.193  1.00  5.59           C
ATOM    308  CG  GLU A  24      19.137  -9.076  -6.966  1.00  5.59           C
ATOM    309  CD  GLU A  24      19.681 -10.287  -6.266  1.00  5.59           C
ATOM    310  OE1 GLU A  24      20.076 -10.177  -5.146  1.00  5.59           O
ATOM    311  OE2 GLU A  24      19.701 -11.342  -6.886  1.00  5.59           O
ATOM    312  H   GLU A  24      19.919  -5.910  -8.276  1.00  5.59           H
ATOM    313  HA  GLU A  24      17.476  -6.943  -6.985  1.00  5.59           H
ATOM    314 1HB  GLU A  24      20.281  -7.460  -6.070  1.00  5.59           H
ATOM    315 2HB  GLU A  24      18.804  -7.871  -5.195  1.00  5.59           H
ATOM    316 1HG  GLU A  24      18.085  -9.261  -7.190  1.00  5.59           H
ATOM    317 2HG  GLU A  24      19.659  -8.966  -7.915  1.00  5.59           H
ATOM    318  N   LEU A  25      17.973  -5.153  -4.994  1.00  5.21           N
ATOM    319  CA  LEU A  25      17.905  -3.792  -4.493  1.00  5.21           C
ATOM    320  C   LEU A  25      19.205  -3.317  -3.867  1.00  5.21           C
ATOM    321  O   LEU A  25      19.507  -3.569  -2.706  1.00  5.21           O
ATOM    322  CB  LEU A  25      16.740  -3.639  -3.521  1.00  5.21           C
ATOM    323  CG  LEU A  25      15.394  -4.001  -4.116  1.00  5.21           C
ATOM    324  CD1 LEU A  25      14.363  -3.872  -3.100  1.00  5.21           C
ATOM    325  CD2 LEU A  25      15.102  -3.136  -5.302  1.00  5.21           C
ATOM    326  H   LEU A  25      17.620  -5.924  -4.424  1.00  5.21           H
ATOM    327  HA  LEU A  25      17.693  -3.142  -5.335  1.00  5.21           H
ATOM    328 1HB  LEU A  25      16.902  -4.261  -2.655  1.00  5.21           H
ATOM    329 2HB  LEU A  25      16.694  -2.600  -3.193  1.00  5.21           H
ATOM    330  HG  LEU A  25      15.416  -5.010  -4.405  1.00  5.21           H
ATOM    331 1HD1 LEU A  25      13.403  -4.156  -3.519  1.00  5.21           H
ATOM    332 2HD1 LEU A  25      14.614  -4.523  -2.262  1.00  5.21           H
ATOM    333 3HD1 LEU A  25      14.329  -2.841  -2.780  1.00  5.21           H
ATOM    334 1HD2 LEU A  25      14.135  -3.411  -5.729  1.00  5.21           H
ATOM    335 2HD2 LEU A  25      15.074  -2.099  -4.976  1.00  5.21           H
ATOM    336 3HD2 LEU A  25      15.882  -3.265  -6.053  1.00  5.21           H
ATOM    337  N   VAL A  26      19.939  -2.590  -4.675  1.00  4.86           N
ATOM    338  CA  VAL A  26      21.244  -2.007  -4.395  1.00  4.86           C
ATOM    339  C   VAL A  26      21.340  -1.029  -3.225  1.00  4.86           C
ATOM    340  O   VAL A  26      22.331  -1.022  -2.500  1.00  4.86           O
ATOM    341  CB  VAL A  26      21.758  -1.293  -5.649  1.00  4.86           C
ATOM    342  CG1 VAL A  26      22.995  -0.495  -5.319  1.00  4.86           C
ATOM    343  CG2 VAL A  26      22.048  -2.312  -6.744  1.00  4.86           C
ATOM    344  H   VAL A  26      19.563  -2.522  -5.622  1.00  4.86           H
ATOM    345  HA  VAL A  26      21.910  -2.822  -4.170  1.00  4.86           H
ATOM    346  HB  VAL A  26      21.007  -0.608  -5.992  1.00  4.86           H
ATOM    347 1HG1 VAL A  26      23.324   0.030  -6.206  1.00  4.86           H
ATOM    348 2HG1 VAL A  26      22.767   0.227  -4.546  1.00  4.86           H
ATOM    349 3HG1 VAL A  26      23.784  -1.157  -4.967  1.00  4.86           H
ATOM    350 1HG2 VAL A  26      22.402  -1.801  -7.638  1.00  4.86           H
ATOM    351 2HG2 VAL A  26      22.796  -2.992  -6.412  1.00  4.86           H
ATOM    352 3HG2 VAL A  26      21.152  -2.879  -6.977  1.00  4.86           H
ATOM    353  N   TYR A  27      20.376  -0.126  -3.081  1.00  4.54           N
ATOM    354  CA  TYR A  27      20.498   0.841  -2.000  1.00  4.54           C
ATOM    355  C   TYR A  27      20.321   0.178  -0.635  1.00  4.54           C
ATOM    356  O   TYR A  27      19.306  -0.470  -0.369  1.00  4.54           O
ATOM    357  CB  TYR A  27      19.515   1.993  -2.189  1.00  4.54           C
ATOM    358  CG  TYR A  27      19.677   3.080  -1.179  1.00  4.54           C
ATOM    359  CD1 TYR A  27      20.895   3.723  -1.042  1.00  4.54           C
ATOM    360  CD2 TYR A  27      18.623   3.450  -0.414  1.00  4.54           C
ATOM    361  CE1 TYR A  27      21.038   4.730  -0.112  1.00  4.54           C
ATOM    362  CE2 TYR A  27      18.754   4.452   0.522  1.00  4.54           C
ATOM    363  CZ  TYR A  27      19.954   5.090   0.675  1.00  4.54           C
ATOM    364  OH  TYR A  27      20.086   6.084   1.615  1.00  4.54           O
ATOM    365  H   TYR A  27      19.573  -0.134  -3.684  1.00  4.54           H
ATOM    366  HA  TYR A  27      21.504   1.256  -2.030  1.00  4.54           H
ATOM    367 1HB  TYR A  27      19.636   2.423  -3.151  1.00  4.54           H
ATOM    368 2HB  TYR A  27      18.495   1.615  -2.125  1.00  4.54           H
ATOM    369  HD1 TYR A  27      21.738   3.431  -1.664  1.00  4.54           H
ATOM    370  HD2 TYR A  27      17.673   2.944  -0.549  1.00  4.54           H
ATOM    371  HE1 TYR A  27      21.996   5.236   0.003  1.00  4.54           H
ATOM    372  HE2 TYR A  27      17.907   4.737   1.135  1.00  4.54           H
ATOM    373  HH  TYR A  27      20.942   6.509   1.514  1.00  4.54           H
ATOM    374  N   VAL A  28      21.305   0.382   0.237  1.00  4.23           N
ATOM    375  CA  VAL A  28      21.321  -0.212   1.571  1.00  4.23           C
ATOM    376  C   VAL A  28      21.324   0.812   2.686  1.00  4.23           C
ATOM    377  O   VAL A  28      21.933   0.572   3.716  1.00  4.23           O
ATOM    378  CB  VAL A  28      22.561  -1.112   1.771  1.00  4.23           C
ATOM    379  CG1 VAL A  28      22.507  -2.314   0.871  1.00  4.23           C
ATOM    380  CG2 VAL A  28      23.792  -0.301   1.506  1.00  4.23           C
ATOM    381  H   VAL A  28      22.096   0.936  -0.053  1.00  4.23           H
ATOM    382  HA  VAL A  28      20.428  -0.831   1.676  1.00  4.23           H
ATOM    383  HB  VAL A  28      22.574  -1.472   2.800  1.00  4.23           H
ATOM    384 1HG1 VAL A  28      23.381  -2.942   1.038  1.00  4.23           H
ATOM    385 2HG1 VAL A  28      21.627  -2.858   1.103  1.00  4.23           H
ATOM    386 3HG1 VAL A  28      22.482  -2.001  -0.170  1.00  4.23           H
ATOM    387 1HG2 VAL A  28      24.682  -0.908   1.665  1.00  4.23           H
ATOM    388 2HG2 VAL A  28      23.777   0.063   0.477  1.00  4.23           H
ATOM    389 3HG2 VAL A  28      23.796   0.527   2.183  1.00  4.23           H
ATOM    390  N   GLY A  29      20.708   1.968   2.492  1.00  3.93           N
ATOM    391  CA  GLY A  29      20.716   2.936   3.583  1.00  3.93           C
ATOM    392  C   GLY A  29      19.890   2.364   4.730  1.00  3.93           C
ATOM    393  O   GLY A  29      19.033   1.519   4.475  1.00  3.93           O
ATOM    394  H   GLY A  29      20.232   2.152   1.619  1.00  3.93           H
ATOM    395 1HA  GLY A  29      21.730   3.136   3.871  1.00  3.93           H
ATOM    396 2HA  GLY A  29      20.282   3.876   3.246  1.00  3.93           H
ATOM    397  N   PRO A  30      20.085   2.799   5.992  1.00  3.66           N
ATOM    398  CA  PRO A  30      19.312   2.400   7.165  1.00  3.66           C
ATOM    399  C   PRO A  30      17.825   2.462   6.954  1.00  3.66           C
ATOM    400  O   PRO A  30      17.065   1.599   7.387  1.00  3.66           O
ATOM    401  CB  PRO A  30      19.750   3.425   8.200  1.00  3.66           C
ATOM    402  CG  PRO A  30      21.146   3.783   7.792  1.00  3.66           C
ATOM    403  CD  PRO A  30      21.130   3.797   6.285  1.00  3.66           C
ATOM    404  HA  PRO A  30      19.599   1.378   7.476  1.00  3.66           H
ATOM    405 1HB  PRO A  30      19.061   4.289   8.184  1.00  3.66           H
ATOM    406 2HB  PRO A  30      19.699   2.998   9.212  1.00  3.66           H
ATOM    407 1HG  PRO A  30      21.451   4.735   8.248  1.00  3.66           H
ATOM    408 2HG  PRO A  30      21.800   3.024   8.181  1.00  3.66           H
ATOM    409 1HD  PRO A  30      20.859   4.789   5.891  1.00  3.66           H
ATOM    410 2HD  PRO A  30      22.111   3.462   5.947  1.00  3.66           H
ATOM    411  N   GLN A  31      17.404   3.490   6.208  1.00  3.45           N
ATOM    412  CA  GLN A  31      15.998   3.651   5.936  1.00  3.45           C
ATOM    413  C   GLN A  31      15.544   2.566   4.992  1.00  3.45           C
ATOM    414  O   GLN A  31      14.464   2.008   5.152  1.00  3.45           O
ATOM    415  CB  GLN A  31      15.734   5.027   5.328  1.00  3.45           C
ATOM    416  CG  GLN A  31      15.963   6.185   6.282  1.00  3.45           C
ATOM    417  CD  GLN A  31      15.766   7.542   5.619  1.00  3.45           C
ATOM    418  OE1 GLN A  31      16.028   7.714   4.428  1.00  3.45           O
ATOM    419  NE2 GLN A  31      15.302   8.517   6.395  1.00  3.45           N
ATOM    420  H   GLN A  31      18.060   4.171   5.860  1.00  3.45           H
ATOM    421  HA  GLN A  31      15.441   3.550   6.867  1.00  3.45           H
ATOM    422 1HB  GLN A  31      16.363   5.170   4.449  1.00  3.45           H
ATOM    423 2HB  GLN A  31      14.701   5.080   5.004  1.00  3.45           H
ATOM    424 1HG  GLN A  31      15.263   6.103   7.112  1.00  3.45           H
ATOM    425 2HG  GLN A  31      16.988   6.132   6.652  1.00  3.45           H
ATOM    426 1HE2 GLN A  31      15.153   9.432   6.016  1.00  3.45           H
ATOM    427 2HE2 GLN A  31      15.103   8.339   7.359  1.00  3.45           H
ATOM    428  N   ALA A  32      16.382   2.268   3.998  1.00  3.28           N
ATOM    429  CA  ALA A  32      16.044   1.276   2.999  1.00  3.28           C
ATOM    430  C   ALA A  32      15.985  -0.087   3.602  1.00  3.28           C
ATOM    431  O   ALA A  32      15.065  -0.837   3.331  1.00  3.28           O
ATOM    432  CB  ALA A  32      17.042   1.293   1.874  1.00  3.28           C
ATOM    433  H   ALA A  32      17.279   2.731   3.948  1.00  3.28           H
ATOM    434  HA  ALA A  32      15.059   1.511   2.603  1.00  3.28           H
ATOM    435 1HB  ALA A  32      16.765   0.564   1.113  1.00  3.28           H
ATOM    436 2HB  ALA A  32      17.035   2.272   1.460  1.00  3.28           H
ATOM    437 3HB  ALA A  32      18.029   1.056   2.249  1.00  3.28           H
ATOM    438  N   VAL A  33      16.914  -0.402   4.481  1.00  3.18           N
ATOM    439  CA  VAL A  33      16.897  -1.730   5.054  1.00  3.18           C
ATOM    440  C   VAL A  33      15.660  -1.943   5.913  1.00  3.18           C
ATOM    441  O   VAL A  33      14.955  -2.940   5.737  1.00  3.18           O
ATOM    442  CB  VAL A  33      18.196  -1.974   5.814  1.00  3.18           C
ATOM    443  CG1 VAL A  33      18.131  -3.260   6.597  1.00  3.18           C
ATOM    444  CG2 VAL A  33      19.320  -2.049   4.774  1.00  3.18           C
ATOM    445  H   VAL A  33      17.652   0.264   4.700  1.00  3.18           H
ATOM    446  HA  VAL A  33      16.867  -2.447   4.236  1.00  3.18           H
ATOM    447  HB  VAL A  33      18.373  -1.155   6.516  1.00  3.18           H
ATOM    448 1HG1 VAL A  33      19.067  -3.409   7.130  1.00  3.18           H
ATOM    449 2HG1 VAL A  33      17.315  -3.199   7.318  1.00  3.18           H
ATOM    450 3HG1 VAL A  33      17.953  -4.097   5.923  1.00  3.18           H
ATOM    451 1HG2 VAL A  33      20.243  -2.224   5.266  1.00  3.18           H
ATOM    452 2HG2 VAL A  33      19.122  -2.868   4.082  1.00  3.18           H
ATOM    453 3HG2 VAL A  33      19.372  -1.108   4.221  1.00  3.18           H
ATOM    454  N   LEU A  34      15.343  -0.992   6.787  1.00  3.14           N
ATOM    455  CA  LEU A  34      14.139  -1.131   7.594  1.00  3.14           C
ATOM    456  C   LEU A  34      12.863  -1.076   6.747  1.00  3.14           C
ATOM    457  O   LEU A  34      11.887  -1.787   7.023  1.00  3.14           O
ATOM    458  CB  LEU A  34      14.134  -0.075   8.690  1.00  3.14           C
ATOM    459  CG  LEU A  34      15.179  -0.325   9.785  1.00  3.14           C
ATOM    460  CD1 LEU A  34      15.247   0.862  10.726  1.00  3.14           C
ATOM    461  CD2 LEU A  34      14.785  -1.610  10.533  1.00  3.14           C
ATOM    462  H   LEU A  34      15.938  -0.168   6.907  1.00  3.14           H
ATOM    463  HA  LEU A  34      14.179  -2.105   8.079  1.00  3.14           H
ATOM    464 1HB  LEU A  34      14.352   0.895   8.232  1.00  3.14           H
ATOM    465 2HB  LEU A  34      13.149  -0.038   9.146  1.00  3.14           H
ATOM    466  HG  LEU A  34      16.168  -0.455   9.331  1.00  3.14           H
ATOM    467 1HD1 LEU A  34      15.988   0.679  11.498  1.00  3.14           H
ATOM    468 2HD1 LEU A  34      15.528   1.750  10.156  1.00  3.14           H
ATOM    469 3HD1 LEU A  34      14.275   1.014  11.187  1.00  3.14           H
ATOM    470 1HD2 LEU A  34      15.501  -1.821  11.306  1.00  3.14           H
ATOM    471 2HD2 LEU A  34      13.804  -1.486  10.982  1.00  3.14           H
ATOM    472 3HD2 LEU A  34      14.762  -2.449   9.829  1.00  3.14           H
ATOM    473  N   LEU A  35      12.854  -0.259   5.706  1.00  3.15           N
ATOM    474  CA  LEU A  35      11.686  -0.171   4.862  1.00  3.15           C
ATOM    475  C   LEU A  35      11.509  -1.498   4.116  1.00  3.15           C
ATOM    476  O   LEU A  35      10.406  -2.034   4.018  1.00  3.15           O
ATOM    477  CB  LEU A  35      11.829   0.959   3.879  1.00  3.15           C
ATOM    478  CG  LEU A  35      10.648   1.238   3.085  1.00  3.15           C
ATOM    479  CD1 LEU A  35       9.531   1.650   3.986  1.00  3.15           C
ATOM    480  CD2 LEU A  35      10.946   2.265   2.166  1.00  3.15           C
ATOM    481  H   LEU A  35      13.653   0.342   5.493  1.00  3.15           H
ATOM    482  HA  LEU A  35      10.812   0.003   5.490  1.00  3.15           H
ATOM    483 1HB  LEU A  35      12.079   1.867   4.425  1.00  3.15           H
ATOM    484 2HB  LEU A  35      12.654   0.730   3.202  1.00  3.15           H
ATOM    485  HG  LEU A  35      10.348   0.345   2.557  1.00  3.15           H
ATOM    486 1HD1 LEU A  35       8.653   1.877   3.389  1.00  3.15           H
ATOM    487 2HD1 LEU A  35       9.312   0.847   4.687  1.00  3.15           H
ATOM    488 3HD1 LEU A  35       9.826   2.541   4.535  1.00  3.15           H
ATOM    489 1HD2 LEU A  35      10.072   2.427   1.609  1.00  3.15           H
ATOM    490 2HD2 LEU A  35      11.233   3.173   2.692  1.00  3.15           H
ATOM    491 3HD2 LEU A  35      11.748   1.942   1.528  1.00  3.15           H
ATOM    492  N   LEU A  36      12.613  -2.048   3.601  1.00  3.20           N
ATOM    493  CA  LEU A  36      12.550  -3.314   2.902  1.00  3.20           C
ATOM    494  C   LEU A  36      12.082  -4.379   3.868  1.00  3.20           C
ATOM    495  O   LEU A  36      11.281  -5.223   3.503  1.00  3.20           O
ATOM    496  CB  LEU A  36      13.892  -3.670   2.260  1.00  3.20           C
ATOM    497  CG  LEU A  36      14.272  -2.769   1.073  1.00  3.20           C
ATOM    498  CD1 LEU A  36      15.663  -3.102   0.580  1.00  3.20           C
ATOM    499  CD2 LEU A  36      13.272  -2.940   0.033  1.00  3.20           C
ATOM    500  H   LEU A  36      13.506  -1.582   3.691  1.00  3.20           H
ATOM    501  HA  LEU A  36      11.812  -3.234   2.106  1.00  3.20           H
ATOM    502 1HB  LEU A  36      14.671  -3.581   3.021  1.00  3.20           H
ATOM    503 2HB  LEU A  36      13.856  -4.703   1.913  1.00  3.20           H
ATOM    504  HG  LEU A  36      14.260  -1.742   1.373  1.00  3.20           H
ATOM    505 1HD1 LEU A  36      15.924  -2.456  -0.260  1.00  3.20           H
ATOM    506 2HD1 LEU A  36      16.381  -2.951   1.387  1.00  3.20           H
ATOM    507 3HD1 LEU A  36      15.680  -4.138   0.258  1.00  3.20           H
ATOM    508 1HD2 LEU A  36      13.512  -2.298  -0.790  1.00  3.20           H
ATOM    509 2HD2 LEU A  36      13.268  -3.973  -0.286  1.00  3.20           H
ATOM    510 3HD2 LEU A  36      12.300  -2.672   0.430  1.00  3.20           H
ATOM    511  N   ASP A  37      12.493  -4.315   5.137  1.00  3.29           N
ATOM    512  CA  ASP A  37      11.916  -5.265   6.074  1.00  3.29           C
ATOM    513  C   ASP A  37      10.385  -5.205   6.103  1.00  3.29           C
ATOM    514  O   ASP A  37       9.735  -6.246   6.216  1.00  3.29           O
ATOM    515  CB  ASP A  37      12.435  -5.106   7.508  1.00  3.29           C
ATOM    516  CG  ASP A  37      13.761  -5.767   7.853  1.00  3.29           C
ATOM    517  OD1 ASP A  37      14.405  -6.397   7.040  1.00  3.29           O
ATOM    518  OD2 ASP A  37      13.997  -5.783   9.040  1.00  3.29           O
ATOM    519  H   ASP A  37      13.195  -3.639   5.433  1.00  3.29           H
ATOM    520  HA  ASP A  37      12.194  -6.266   5.744  1.00  3.29           H
ATOM    521 1HB  ASP A  37      12.622  -4.051   7.641  1.00  3.29           H
ATOM    522 2HB  ASP A  37      11.674  -5.324   8.232  1.00  3.29           H
ATOM    523  N   GLN A  38       9.793  -4.016   5.907  1.00  3.39           N
ATOM    524  CA  GLN A  38       8.333  -3.933   5.923  1.00  3.39           C
ATOM    525  C   GLN A  38       7.779  -4.799   4.779  1.00  3.39           C
ATOM    526  O   GLN A  38       6.712  -5.412   4.908  1.00  3.39           O
ATOM    527  CB  GLN A  38       7.850  -2.485   5.738  1.00  3.39           C
ATOM    528  CG  GLN A  38       8.291  -1.519   6.820  1.00  3.39           C
ATOM    529  CD  GLN A  38       7.782  -1.841   8.184  1.00  3.39           C
ATOM    530  OE1 GLN A  38       6.575  -1.993   8.413  1.00  3.39           O
ATOM    531  NE2 GLN A  38       8.714  -1.952   9.123  1.00  3.39           N
ATOM    532  H   GLN A  38      10.366  -3.173   5.822  1.00  3.39           H
ATOM    533  HA  GLN A  38       7.968  -4.326   6.872  1.00  3.39           H
ATOM    534 1HB  GLN A  38       8.195  -2.108   4.799  1.00  3.39           H
ATOM    535 2HB  GLN A  38       6.762  -2.472   5.703  1.00  3.39           H
ATOM    536 1HG  GLN A  38       9.376  -1.545   6.859  1.00  3.39           H
ATOM    537 2HG  GLN A  38       7.958  -0.520   6.556  1.00  3.39           H
ATOM    538 1HE2 GLN A  38       8.458  -2.173  10.064  1.00  3.39           H
ATOM    539 2HE2 GLN A  38       9.682  -1.829   8.880  1.00  3.39           H
ATOM    540  N   ILE A  39       8.517  -4.854   3.659  1.00  3.49           N
ATOM    541  CA  ILE A  39       8.126  -5.716   2.544  1.00  3.49           C
ATOM    542  C   ILE A  39       9.000  -6.971   2.525  1.00  3.49           C
ATOM    543  O   ILE A  39      10.041  -7.036   1.861  1.00  3.49           O
ATOM    544  CB  ILE A  39       8.277  -5.044   1.191  1.00  3.49           C
ATOM    545  CG1 ILE A  39       7.583  -3.740   1.164  1.00  3.49           C
ATOM    546  CG2 ILE A  39       7.660  -5.982   0.138  1.00  3.49           C
ATOM    547  CD1 ILE A  39       6.101  -3.845   1.407  1.00  3.49           C
ATOM    548  H   ILE A  39       9.374  -4.294   3.622  1.00  3.49           H
ATOM    549  HA  ILE A  39       7.088  -6.016   2.676  1.00  3.49           H
ATOM    550  HB  ILE A  39       9.323  -4.876   0.994  1.00  3.49           H
ATOM    551 1HG1 ILE A  39       8.032  -3.118   1.926  1.00  3.49           H
ATOM    552 2HG1 ILE A  39       7.760  -3.276   0.222  1.00  3.49           H
ATOM    553 1HG2 ILE A  39       7.748  -5.547  -0.845  1.00  3.49           H
ATOM    554 2HG2 ILE A  39       8.174  -6.938   0.159  1.00  3.49           H
ATOM    555 3HG2 ILE A  39       6.607  -6.137   0.365  1.00  3.49           H
ATOM    556 1HD1 ILE A  39       5.647  -2.868   1.377  1.00  3.49           H
ATOM    557 2HD1 ILE A  39       5.653  -4.464   0.630  1.00  3.49           H
ATOM    558 3HD1 ILE A  39       5.923  -4.298   2.381  1.00  3.49           H
ATOM    559  N   ARG A  40       8.488  -8.021   3.135  1.00  3.54           N
ATOM    560  CA  ARG A  40       9.217  -9.267   3.362  1.00  3.54           C
ATOM    561  C   ARG A  40       9.637 -10.004   2.078  1.00  3.54           C
ATOM    562  O   ARG A  40      10.490 -10.889   2.114  1.00  3.54           O
ATOM    563  CB  ARG A  40       8.367 -10.166   4.245  1.00  3.54           C
ATOM    564  CG  ARG A  40       8.218  -9.643   5.686  1.00  3.54           C
ATOM    565  CD  ARG A  40       7.292 -10.477   6.517  1.00  3.54           C
ATOM    566  NE  ARG A  40       7.147  -9.960   7.895  1.00  3.54           N
ATOM    567  CZ  ARG A  40       6.326 -10.458   8.828  1.00  3.54           C
ATOM    568  NH1 ARG A  40       5.546 -11.494   8.579  1.00  3.54           N
ATOM    569  NH2 ARG A  40       6.326  -9.875  10.004  1.00  3.54           N
ATOM    570  H   ARG A  40       7.589  -7.897   3.584  1.00  3.54           H
ATOM    571  HA  ARG A  40      10.124  -9.020   3.920  1.00  3.54           H
ATOM    572 1HB  ARG A  40       7.372 -10.272   3.814  1.00  3.54           H
ATOM    573 2HB  ARG A  40       8.815 -11.159   4.295  1.00  3.54           H
ATOM    574 1HG  ARG A  40       9.201  -9.665   6.148  1.00  3.54           H
ATOM    575 2HG  ARG A  40       7.854  -8.610   5.674  1.00  3.54           H
ATOM    576 1HD  ARG A  40       6.307 -10.482   6.054  1.00  3.54           H
ATOM    577 2HD  ARG A  40       7.669 -11.494   6.573  1.00  3.54           H
ATOM    578  HE  ARG A  40       7.710  -9.144   8.199  1.00  3.54           H
ATOM    579 1HH1 ARG A  40       5.558 -11.929   7.668  1.00  3.54           H
ATOM    580 2HH1 ARG A  40       4.933 -11.849   9.300  1.00  3.54           H
ATOM    581 1HH2 ARG A  40       6.959  -9.064  10.143  1.00  3.54           H
ATOM    582 2HH2 ARG A  40       5.728 -10.204  10.743  1.00  3.54           H
ATOM    583  N   ASP A  41       9.022  -9.652   0.952  1.00  3.53           N
ATOM    584  CA  ASP A  41       9.299 -10.295  -0.329  1.00  3.53           C
ATOM    585  C   ASP A  41      10.413  -9.635  -1.169  1.00  3.53           C
ATOM    586  O   ASP A  41      10.699 -10.100  -2.276  1.00  3.53           O
ATOM    587  CB  ASP A  41       8.020 -10.329  -1.163  1.00  3.53           C
ATOM    588  CG  ASP A  41       6.935 -11.211  -0.547  1.00  3.53           C
ATOM    589  OD1 ASP A  41       7.257 -12.257  -0.035  1.00  3.53           O
ATOM    590  OD2 ASP A  41       5.796 -10.818  -0.580  1.00  3.53           O
ATOM    591  H   ASP A  41       8.347  -8.906   0.994  1.00  3.53           H
ATOM    592  HA  ASP A  41       9.604 -11.322  -0.125  1.00  3.53           H
ATOM    593 1HB  ASP A  41       7.634  -9.314  -1.271  1.00  3.53           H
ATOM    594 2HB  ASP A  41       8.248 -10.699  -2.163  1.00  3.53           H
ATOM    595  N   LEU A  42      11.036  -8.561  -0.679  1.00  3.48           N
ATOM    596  CA  LEU A  42      12.097  -7.914  -1.464  1.00  3.48           C
ATOM    597  C   LEU A  42      13.487  -8.336  -0.991  1.00  3.48           C
ATOM    598  O   LEU A  42      13.699  -8.571   0.196  1.00  3.48           O
ATOM    599  CB  LEU A  42      11.977  -6.394  -1.372  1.00  3.48           C
ATOM    600  CG  LEU A  42      10.645  -5.813  -1.852  1.00  3.48           C
ATOM    601  CD1 LEU A  42      10.600  -4.318  -1.606  1.00  3.48           C
ATOM    602  CD2 LEU A  42      10.453  -6.082  -3.300  1.00  3.48           C
ATOM    603  H   LEU A  42      10.776  -8.182   0.237  1.00  3.48           H
ATOM    604  HA  LEU A  42      11.986  -8.211  -2.503  1.00  3.48           H
ATOM    605 1HB  LEU A  42      12.109  -6.105  -0.328  1.00  3.48           H
ATOM    606 2HB  LEU A  42      12.769  -5.958  -1.956  1.00  3.48           H
ATOM    607  HG  LEU A  42       9.870  -6.280  -1.306  1.00  3.48           H
ATOM    608 1HD1 LEU A  42       9.643  -3.925  -1.932  1.00  3.48           H
ATOM    609 2HD1 LEU A  42      10.726  -4.120  -0.553  1.00  3.48           H
ATOM    610 3HD1 LEU A  42      11.394  -3.836  -2.162  1.00  3.48           H
ATOM    611 1HD2 LEU A  42       9.492  -5.681  -3.624  1.00  3.48           H
ATOM    612 2HD2 LEU A  42      11.245  -5.596  -3.854  1.00  3.48           H
ATOM    613 3HD2 LEU A  42      10.477  -7.159  -3.482  1.00  3.48           H
ATOM    614  N   PHE A  43      14.449  -8.390  -1.911  1.00  3.43           N
ATOM    615  CA  PHE A  43      15.831  -8.726  -1.552  1.00  3.43           C
ATOM    616  C   PHE A  43      16.766  -7.558  -1.791  1.00  3.43           C
ATOM    617  O   PHE A  43      16.608  -6.811  -2.762  1.00  3.43           O
ATOM    618  CB  PHE A  43      16.319  -9.936  -2.341  1.00  3.43           C
ATOM    619  CG  PHE A  43      15.590 -11.177  -1.996  1.00  3.43           C
ATOM    620  CD1 PHE A  43      14.379 -11.478  -2.603  1.00  3.43           C
ATOM    621  CD2 PHE A  43      16.111 -12.055  -1.070  1.00  3.43           C
ATOM    622  CE1 PHE A  43      13.701 -12.634  -2.279  1.00  3.43           C
ATOM    623  CE2 PHE A  43      15.440 -13.216  -0.743  1.00  3.43           C
ATOM    624  CZ  PHE A  43      14.232 -13.505  -1.348  1.00  3.43           C
ATOM    625  H   PHE A  43      14.217  -8.200  -2.874  1.00  3.43           H
ATOM    626  HA  PHE A  43      15.869  -8.973  -0.489  1.00  3.43           H
ATOM    627 1HB  PHE A  43      16.225  -9.767  -3.404  1.00  3.43           H
ATOM    628 2HB  PHE A  43      17.381 -10.096  -2.131  1.00  3.43           H
ATOM    629  HD1 PHE A  43      13.960 -10.789  -3.338  1.00  3.43           H
ATOM    630  HD2 PHE A  43      17.069 -11.815  -0.598  1.00  3.43           H
ATOM    631  HE1 PHE A  43      12.748 -12.857  -2.759  1.00  3.43           H
ATOM    632  HE2 PHE A  43      15.861 -13.902  -0.009  1.00  3.43           H
ATOM    633  HZ  PHE A  43      13.698 -14.419  -1.092  1.00  3.43           H
ATOM    634  N   VAL A  44      17.756  -7.439  -0.915  1.00  3.40           N
ATOM    635  CA  VAL A  44      18.716  -6.346  -0.949  1.00  3.40           C
ATOM    636  C   VAL A  44      20.122  -6.863  -1.255  1.00  3.40           C
ATOM    637  O   VAL A  44      20.470  -7.979  -0.872  1.00  3.40           O
ATOM    638  CB  VAL A  44      18.628  -5.571   0.402  1.00  3.40           C
ATOM    639  CG1 VAL A  44      18.953  -6.450   1.531  1.00  3.40           C
ATOM    640  CG2 VAL A  44      19.549  -4.403   0.421  1.00  3.40           C
ATOM    641  H   VAL A  44      17.845  -8.129  -0.161  1.00  3.40           H
ATOM    642  HA  VAL A  44      18.434  -5.663  -1.743  1.00  3.40           H
ATOM    643  HB  VAL A  44      17.621  -5.236   0.537  1.00  3.40           H
ATOM    644 1HG1 VAL A  44      18.866  -5.904   2.469  1.00  3.40           H
ATOM    645 2HG1 VAL A  44      18.270  -7.279   1.541  1.00  3.40           H
ATOM    646 3HG1 VAL A  44      19.953  -6.792   1.403  1.00  3.40           H
ATOM    647 1HG2 VAL A  44      19.445  -3.887   1.373  1.00  3.40           H
ATOM    648 2HG2 VAL A  44      20.570  -4.749   0.304  1.00  3.40           H
ATOM    649 3HG2 VAL A  44      19.303  -3.716  -0.372  1.00  3.40           H
ATOM    650  N   GLY A  45      20.893  -6.084  -2.003  1.00  3.45           N
ATOM    651  CA  GLY A  45      22.277  -6.442  -2.351  1.00  3.45           C
ATOM    652  C   GLY A  45      22.774  -5.541  -3.469  1.00  3.45           C
ATOM    653  O   GLY A  45      21.991  -5.123  -4.316  1.00  3.45           O
ATOM    654  H   GLY A  45      20.510  -5.184  -2.301  1.00  3.45           H
ATOM    655 1HA  GLY A  45      22.922  -6.343  -1.477  1.00  3.45           H
ATOM    656 2HA  GLY A  45      22.317  -7.481  -2.670  1.00  3.45           H
ATOM    657  N   SER A  46      24.083  -5.282  -3.506  1.00  3.58           N
ATOM    658  CA  SER A  46      24.636  -4.310  -4.445  1.00  3.58           C
ATOM    659  C   SER A  46      24.887  -4.747  -5.895  1.00  3.58           C
ATOM    660  O   SER A  46      25.121  -3.894  -6.753  1.00  3.58           O
ATOM    661  CB  SER A  46      25.890  -3.721  -3.842  1.00  3.58           C
ATOM    662  OG  SER A  46      26.903  -4.665  -3.736  1.00  3.58           O
ATOM    663  H   SER A  46      24.720  -5.731  -2.842  1.00  3.58           H
ATOM    664  HA  SER A  46      23.936  -3.493  -4.488  1.00  3.58           H
ATOM    665 1HB  SER A  46      26.221  -2.888  -4.447  1.00  3.58           H
ATOM    666 2HB  SER A  46      25.657  -3.330  -2.852  1.00  3.58           H
ATOM    667  HG  SER A  46      26.547  -5.389  -3.183  1.00  3.58           H
ATOM    668  N   LYS A  47      24.832  -6.037  -6.207  1.00  3.80           N
ATOM    669  CA  LYS A  47      25.115  -6.444  -7.591  1.00  3.80           C
ATOM    670  C   LYS A  47      26.392  -5.788  -8.147  1.00  3.80           C
ATOM    671  O   LYS A  47      27.468  -5.994  -7.597  1.00  3.80           O
ATOM    672  CB  LYS A  47      23.904  -6.176  -8.494  1.00  3.80           C
ATOM    673  CG  LYS A  47      22.707  -7.057  -8.182  1.00  3.80           C
ATOM    674  CD  LYS A  47      23.027  -8.500  -8.599  1.00  3.80           C
ATOM    675  CE  LYS A  47      23.015  -8.646 -10.139  1.00  3.80           C
ATOM    676  NZ  LYS A  47      23.465 -10.005 -10.587  1.00  3.80           N
ATOM    677  H   LYS A  47      24.616  -6.722  -5.493  1.00  3.80           H
ATOM    678  HA  LYS A  47      25.291  -7.522  -7.594  1.00  3.80           H
ATOM    679 1HB  LYS A  47      23.584  -5.134  -8.408  1.00  3.80           H
ATOM    680 2HB  LYS A  47      24.172  -6.364  -9.536  1.00  3.80           H
ATOM    681 1HG  LYS A  47      22.487  -7.026  -7.111  1.00  3.80           H
ATOM    682 2HG  LYS A  47      21.839  -6.707  -8.731  1.00  3.80           H
ATOM    683 1HD  LYS A  47      24.020  -8.788  -8.231  1.00  3.80           H
ATOM    684 2HD  LYS A  47      22.289  -9.178  -8.164  1.00  3.80           H
ATOM    685 1HE  LYS A  47      21.999  -8.476 -10.498  1.00  3.80           H
ATOM    686 2HE  LYS A  47      23.678  -7.897 -10.576  1.00  3.80           H
ATOM    687 1HZ  LYS A  47      23.451 -10.057 -11.589  1.00  3.80           H
ATOM    688 2HZ  LYS A  47      24.436 -10.146 -10.261  1.00  3.80           H
ATOM    689 3HZ  LYS A  47      22.876 -10.720 -10.203  1.00  3.80           H
ATOM    690  N   ASP A  48      26.275  -4.995  -9.223  1.00  4.08           N
ATOM    691  CA  ASP A  48      27.435  -4.374  -9.870  1.00  4.08           C
ATOM    692  C   ASP A  48      27.685  -2.920  -9.444  1.00  4.08           C
ATOM    693  O   ASP A  48      28.523  -2.235 -10.045  1.00  4.08           O
ATOM    694  CB  ASP A  48      27.257  -4.403 -11.389  1.00  4.08           C
ATOM    695  CG  ASP A  48      27.247  -5.805 -11.969  1.00  4.08           C
ATOM    696  OD1 ASP A  48      28.051  -6.605 -11.565  1.00  4.08           O
ATOM    697  OD2 ASP A  48      26.418  -6.065 -12.808  1.00  4.08           O
ATOM    698  H   ASP A  48      25.363  -4.824  -9.612  1.00  4.08           H
ATOM    699  HA  ASP A  48      28.316  -4.957  -9.612  1.00  4.08           H
ATOM    700 1HB  ASP A  48      26.322  -3.905 -11.652  1.00  4.08           H
ATOM    701 2HB  ASP A  48      28.068  -3.841 -11.856  1.00  4.08           H
ATOM    702  N   SER A  49      26.961  -2.457  -8.424  1.00  4.39           N
ATOM    703  CA  SER A  49      27.085  -1.095  -7.912  1.00  4.39           C
ATOM    704  C   SER A  49      27.893  -1.074  -6.615  1.00  4.39           C
ATOM    705  O   SER A  49      28.050  -2.095  -5.953  1.00  4.39           O
ATOM    706  CB  SER A  49      25.716  -0.502  -7.689  1.00  4.39           C
ATOM    707  OG  SER A  49      25.015  -0.358  -8.898  1.00  4.39           O
ATOM    708  H   SER A  49      26.302  -3.081  -7.958  1.00  4.39           H
ATOM    709  HA  SER A  49      27.613  -0.491  -8.650  1.00  4.39           H
ATOM    710 1HB  SER A  49      25.170  -1.168  -7.032  1.00  4.39           H
ATOM    711 2HB  SER A  49      25.805   0.461  -7.190  1.00  4.39           H
ATOM    712  HG  SER A  49      24.216   0.134  -8.688  1.00  4.39           H
ATOM    713  N   GLN A  50      28.472   0.079  -6.289  1.00  4.69           N
ATOM    714  CA  GLN A  50      29.294   0.194  -5.087  1.00  4.69           C
ATOM    715  C   GLN A  50      28.677   1.020  -3.957  1.00  4.69           C
ATOM    716  O   GLN A  50      28.541   2.243  -4.037  1.00  4.69           O
ATOM    717  CB  GLN A  50      30.681   0.703  -5.480  1.00  4.69           C
ATOM    718  CG  GLN A  50      31.473  -0.331  -6.309  1.00  4.69           C
ATOM    719  CD  GLN A  50      30.958  -0.479  -7.731  1.00  4.69           C
ATOM    720  OE1 GLN A  50      30.753   0.516  -8.439  1.00  4.69           O
ATOM    721  NE2 GLN A  50      30.702  -1.730  -8.141  1.00  4.69           N
ATOM    722  H   GLN A  50      28.331   0.888  -6.876  1.00  4.69           H
ATOM    723  HA  GLN A  50      29.437  -0.811  -4.690  1.00  4.69           H
ATOM    724 1HB  GLN A  50      30.602   1.636  -6.040  1.00  4.69           H
ATOM    725 2HB  GLN A  50      31.262   0.906  -4.580  1.00  4.69           H
ATOM    726 1HG  GLN A  50      32.528  -0.052  -6.337  1.00  4.69           H
ATOM    727 2HG  GLN A  50      31.345  -1.292  -5.826  1.00  4.69           H
ATOM    728 1HE2 GLN A  50      30.274  -1.886  -9.056  1.00  4.69           H
ATOM    729 2HE2 GLN A  50      30.863  -2.528  -7.508  1.00  4.69           H
ATOM    730  N   ALA A  51      28.314   0.339  -2.877  1.00  4.92           N
ATOM    731  CA  ALA A  51      27.679   0.987  -1.729  1.00  4.92           C
ATOM    732  C   ALA A  51      28.725   1.726  -0.895  1.00  4.92           C
ATOM    733  O   ALA A  51      29.138   1.244   0.154  1.00  4.92           O
ATOM    734  CB  ALA A  51      26.966  -0.045  -0.867  1.00  4.92           C
ATOM    735  H   ALA A  51      28.450  -0.662  -2.870  1.00  4.92           H
ATOM    736  HA  ALA A  51      26.957   1.716  -2.097  1.00  4.92           H
ATOM    737 1HB  ALA A  51      26.489   0.457  -0.028  1.00  4.92           H
ATOM    738 2HB  ALA A  51      26.206  -0.559  -1.459  1.00  4.92           H
ATOM    739 3HB  ALA A  51      27.686  -0.770  -0.493  1.00  4.92           H
ATOM    740  N   GLU A  52      29.168   2.878  -1.397  1.00  5.05           N
ATOM    741  CA  GLU A  52      30.269   3.649  -0.794  1.00  5.05           C
ATOM    742  C   GLU A  52      29.932   4.651   0.320  1.00  5.05           C
ATOM    743  O   GLU A  52      30.819   5.404   0.735  1.00  5.05           O
ATOM    744  CB  GLU A  52      31.056   4.412  -1.868  1.00  5.05           C
ATOM    745  CG  GLU A  52      31.856   3.544  -2.833  1.00  5.05           C
ATOM    746  CD  GLU A  52      32.642   4.362  -3.857  1.00  5.05           C
ATOM    747  OE1 GLU A  52      32.507   5.564  -3.857  1.00  5.05           O
ATOM    748  OE2 GLU A  52      33.411   3.789  -4.601  1.00  5.05           O
ATOM    749  H   GLU A  52      28.764   3.172  -2.285  1.00  5.05           H
ATOM    750  HA  GLU A  52      30.954   2.924  -0.359  1.00  5.05           H
ATOM    751 1HB  GLU A  52      30.368   5.017  -2.458  1.00  5.05           H
ATOM    752 2HB  GLU A  52      31.754   5.092  -1.381  1.00  5.05           H
ATOM    753 1HG  GLU A  52      32.544   2.916  -2.262  1.00  5.05           H
ATOM    754 2HG  GLU A  52      31.163   2.893  -3.351  1.00  5.05           H
ATOM    755  N   GLY A  53      28.679   4.757   0.762  1.00  5.08           N
ATOM    756  CA  GLY A  53      28.411   5.702   1.845  1.00  5.08           C
ATOM    757  C   GLY A  53      28.672   4.963   3.144  1.00  5.08           C
ATOM    758  O   GLY A  53      29.163   3.848   3.105  1.00  5.08           O
ATOM    759  H   GLY A  53      27.924   4.158   0.431  1.00  5.08           H
ATOM    760 1HA  GLY A  53      29.056   6.576   1.763  1.00  5.08           H
ATOM    761 2HA  GLY A  53      27.376   6.036   1.804  1.00  5.08           H
ATOM    762  N   GLN A  54      28.354   5.546   4.289  1.00  4.97           N
ATOM    763  CA  GLN A  54      28.534   4.794   5.532  1.00  4.97           C
ATOM    764  C   GLN A  54      27.151   4.352   5.968  1.00  4.97           C
ATOM    765  O   GLN A  54      26.181   5.074   5.729  1.00  4.97           O
ATOM    766  CB  GLN A  54      29.246   5.606   6.614  1.00  4.97           C
ATOM    767  CG  GLN A  54      30.722   5.946   6.295  1.00  4.97           C
ATOM    768  CD  GLN A  54      31.396   6.782   7.404  1.00  4.97           C
ATOM    769  OE1 GLN A  54      30.779   7.740   7.875  1.00  4.97           O
ATOM    770  NE2 GLN A  54      32.622   6.455   7.829  1.00  4.97           N
ATOM    771  H   GLN A  54      27.966   6.477   4.301  1.00  4.97           H
ATOM    772  HA  GLN A  54      29.126   3.898   5.337  1.00  4.97           H
ATOM    773 1HB  GLN A  54      28.707   6.537   6.787  1.00  4.97           H
ATOM    774 2HB  GLN A  54      29.220   5.042   7.537  1.00  4.97           H
ATOM    775 1HG  GLN A  54      31.269   5.008   6.197  1.00  4.97           H
ATOM    776 2HG  GLN A  54      30.762   6.504   5.363  1.00  4.97           H
ATOM    777 1HE2 GLN A  54      33.062   6.998   8.543  1.00  4.97           H
ATOM    778 2HE2 GLN A  54      33.162   5.675   7.439  1.00  4.97           H
ATOM    779  N   TYR A  55      27.039   3.180   6.588  1.00  4.75           N
ATOM    780  CA  TYR A  55      25.715   2.691   6.929  1.00  4.75           C
ATOM    781  C   TYR A  55      25.581   2.242   8.382  1.00  4.75           C
ATOM    782  O   TYR A  55      26.532   1.743   8.972  1.00  4.75           O
ATOM    783  CB  TYR A  55      25.383   1.541   5.981  1.00  4.75           C
ATOM    784  CG  TYR A  55      25.546   1.937   4.514  1.00  4.75           C
ATOM    785  CD1 TYR A  55      26.713   1.634   3.835  1.00  4.75           C
ATOM    786  CD2 TYR A  55      24.580   2.664   3.892  1.00  4.75           C
ATOM    787  CE1 TYR A  55      26.882   2.048   2.535  1.00  4.75           C
ATOM    788  CE2 TYR A  55      24.737   3.097   2.583  1.00  4.75           C
ATOM    789  CZ  TYR A  55      25.892   2.789   1.900  1.00  4.75           C
ATOM    790  OH  TYR A  55      26.080   3.238   0.595  1.00  4.75           O
ATOM    791  H   TYR A  55      27.857   2.620   6.782  1.00  4.75           H
ATOM    792  HA  TYR A  55      24.994   3.495   6.774  1.00  4.75           H
ATOM    793 1HB  TYR A  55      26.023   0.683   6.189  1.00  4.75           H
ATOM    794 2HB  TYR A  55      24.381   1.246   6.132  1.00  4.75           H
ATOM    795  HD1 TYR A  55      27.510   1.074   4.329  1.00  4.75           H
ATOM    796  HD2 TYR A  55      23.706   2.903   4.443  1.00  4.75           H
ATOM    797  HE1 TYR A  55      27.805   1.810   2.026  1.00  4.75           H
ATOM    798  HE2 TYR A  55      23.955   3.684   2.104  1.00  4.75           H
ATOM    799  HH  TYR A  55      25.286   3.700   0.305  1.00  4.75           H
ATOM    800  N   ARG A  56      24.376   2.398   8.923  1.00  4.44           N
ATOM    801  CA  ARG A  56      23.988   1.960  10.269  1.00  4.44           C
ATOM    802  C   ARG A  56      22.717   1.127  10.143  1.00  4.44           C
ATOM    803  O   ARG A  56      21.616   1.622  10.372  1.00  4.44           O
ATOM    804  CB  ARG A  56      23.689   3.145  11.165  1.00  4.44           C
ATOM    805  CG  ARG A  56      24.848   4.076  11.437  1.00  4.44           C
ATOM    806  CD  ARG A  56      24.433   5.199  12.326  1.00  4.44           C
ATOM    807  NE  ARG A  56      25.498   6.144  12.514  1.00  4.44           N
ATOM    808  CZ  ARG A  56      25.435   7.281  13.209  1.00  4.44           C
ATOM    809  NH1 ARG A  56      24.335   7.660  13.826  1.00  4.44           N
ATOM    810  NH2 ARG A  56      26.523   8.002  13.244  1.00  4.44           N
ATOM    811  H   ARG A  56      23.672   2.840   8.355  1.00  4.44           H
ATOM    812  HA  ARG A  56      24.787   1.368  10.711  1.00  4.44           H
ATOM    813 1HB  ARG A  56      22.888   3.738  10.728  1.00  4.44           H
ATOM    814 2HB  ARG A  56      23.336   2.779  12.128  1.00  4.44           H
ATOM    815 1HG  ARG A  56      25.655   3.521  11.929  1.00  4.44           H
ATOM    816 2HG  ARG A  56      25.222   4.495  10.503  1.00  4.44           H
ATOM    817 1HD  ARG A  56      23.586   5.722  11.886  1.00  4.44           H
ATOM    818 2HD  ARG A  56      24.153   4.804  13.301  1.00  4.44           H
ATOM    819  HE  ARG A  56      26.400   5.947  12.075  1.00  4.44           H
ATOM    820 1HH1 ARG A  56      23.508   7.082  13.782  1.00  4.44           H
ATOM    821 2HH1 ARG A  56      24.319   8.526  14.343  1.00  4.44           H
ATOM    822 1HH2 ARG A  56      27.333   7.633  12.732  1.00  4.44           H
ATOM    823 2HH2 ARG A  56      26.557   8.873  13.748  1.00  4.44           H
ATOM    824  N   LEU A  57      22.858  -0.115   9.730  1.00  4.09           N
ATOM    825  CA  LEU A  57      21.712  -0.918   9.362  1.00  4.09           C
ATOM    826  C   LEU A  57      21.137  -1.688  10.529  1.00  4.09           C
ATOM    827  O   LEU A  57      21.886  -2.144  11.398  1.00  4.09           O
ATOM    828  CB  LEU A  57      22.161  -1.860   8.257  1.00  4.09           C
ATOM    829  CG  LEU A  57      22.811  -1.090   7.123  1.00  4.09           C
ATOM    830  CD1 LEU A  57      23.228  -2.015   5.985  1.00  4.09           C
ATOM    831  CD2 LEU A  57      21.885  -0.001   6.721  1.00  4.09           C
ATOM    832  H   LEU A  57      23.782  -0.490   9.602  1.00  4.09           H
ATOM    833  HA  LEU A  57      20.936  -0.254   8.975  1.00  4.09           H
ATOM    834 1HB  LEU A  57      22.884  -2.570   8.661  1.00  4.09           H
ATOM    835 2HB  LEU A  57      21.300  -2.403   7.869  1.00  4.09           H
ATOM    836  HG  LEU A  57      23.727  -0.630   7.494  1.00  4.09           H
ATOM    837 1HD1 LEU A  57      23.712  -1.423   5.201  1.00  4.09           H
ATOM    838 2HD1 LEU A  57      23.925  -2.760   6.362  1.00  4.09           H
ATOM    839 3HD1 LEU A  57      22.375  -2.512   5.573  1.00  4.09           H
ATOM    840 1HD2 LEU A  57      22.329   0.594   5.969  1.00  4.09           H
ATOM    841 2HD2 LEU A  57      20.961  -0.397   6.353  1.00  4.09           H
ATOM    842 3HD2 LEU A  57      21.692   0.613   7.576  1.00  4.09           H
ATOM    843  N   ILE A  58      19.804  -1.791  10.530  1.00  3.75           N
ATOM    844  CA  ILE A  58      19.005  -2.534  11.501  1.00  3.75           C
ATOM    845  C   ILE A  58      17.987  -3.404  10.767  1.00  3.75           C
ATOM    846  O   ILE A  58      17.405  -2.961   9.784  1.00  3.75           O
ATOM    847  CB  ILE A  58      18.270  -1.611  12.502  1.00  3.75           C
ATOM    848  CG1 ILE A  58      19.257  -0.732  13.271  1.00  3.75           C
ATOM    849  CG2 ILE A  58      17.484  -2.460  13.520  1.00  3.75           C
ATOM    850  CD1 ILE A  58      18.582   0.312  14.112  1.00  3.75           C
ATOM    851  H   ILE A  58      19.306  -1.336   9.781  1.00  3.75           H
ATOM    852  HA  ILE A  58      19.657  -3.189  12.058  1.00  3.75           H
ATOM    853  HB  ILE A  58      17.601  -0.961  11.965  1.00  3.75           H
ATOM    854 1HG1 ILE A  58      19.866  -1.362  13.916  1.00  3.75           H
ATOM    855 2HG1 ILE A  58      19.910  -0.218  12.572  1.00  3.75           H
ATOM    856 1HG2 ILE A  58      16.974  -1.804  14.219  1.00  3.75           H
ATOM    857 2HG2 ILE A  58      16.747  -3.078  13.021  1.00  3.75           H
ATOM    858 3HG2 ILE A  58      18.183  -3.099  14.064  1.00  3.75           H
ATOM    859 1HD1 ILE A  58      19.339   0.900  14.631  1.00  3.75           H
ATOM    860 2HD1 ILE A  58      17.987   0.965  13.472  1.00  3.75           H
ATOM    861 3HD1 ILE A  58      17.936  -0.172  14.841  1.00  3.75           H
ATOM    862  N   VAL A  59      17.807  -4.642  11.207  1.00  3.44           N
ATOM    863  CA  VAL A  59      16.831  -5.551  10.606  1.00  3.44           C
ATOM    864  C   VAL A  59      15.883  -6.031  11.704  1.00  3.44           C
ATOM    865  O   VAL A  59      16.164  -5.814  12.884  1.00  3.44           O
ATOM    866  CB  VAL A  59      17.514  -6.772   9.966  1.00  3.44           C
ATOM    867  CG1 VAL A  59      18.486  -6.336   8.908  1.00  3.44           C
ATOM    868  CG2 VAL A  59      18.162  -7.593  11.035  1.00  3.44           C
ATOM    869  H   VAL A  59      18.339  -4.952  12.005  1.00  3.44           H
ATOM    870  HA  VAL A  59      16.255  -5.020   9.843  1.00  3.44           H
ATOM    871  HB  VAL A  59      16.754  -7.381   9.461  1.00  3.44           H
ATOM    872 1HG1 VAL A  59      18.919  -7.212   8.472  1.00  3.44           H
ATOM    873 2HG1 VAL A  59      17.951  -5.770   8.148  1.00  3.44           H
ATOM    874 3HG1 VAL A  59      19.262  -5.723   9.338  1.00  3.44           H
ATOM    875 1HG2 VAL A  59      18.628  -8.473  10.606  1.00  3.44           H
ATOM    876 2HG2 VAL A  59      18.883  -7.021  11.543  1.00  3.44           H
ATOM    877 3HG2 VAL A  59      17.395  -7.879  11.705  1.00  3.44           H
ATOM    878  N   GLY A  60      14.803  -6.709  11.318  1.00  3.19           N
ATOM    879  CA  GLY A  60      13.796  -7.234  12.249  1.00  3.19           C
ATOM    880  C   GLY A  60      12.794  -8.179  11.552  1.00  3.19           C
ATOM    881  O   GLY A  60      12.465  -9.259  12.055  1.00  3.19           O
ATOM    882  H   GLY A  60      14.641  -6.795  10.315  1.00  3.19           H
ATOM    883 1HA  GLY A  60      14.290  -7.736  13.069  1.00  3.19           H
ATOM    884 2HA  GLY A  60      13.254  -6.399  12.688  1.00  3.19           H
ATOM    885  N   ASP A  61      12.261  -7.777  10.412  1.00  3.00           N
ATOM    886  CA  ASP A  61      11.351  -8.683   9.686  1.00  3.00           C
ATOM    887  C   ASP A  61      12.261  -9.710   9.038  1.00  3.00           C
ATOM    888  O   ASP A  61      13.454  -9.443   8.934  1.00  3.00           O
ATOM    889  CB  ASP A  61      10.507  -7.924   8.672  1.00  3.00           C
ATOM    890  CG  ASP A  61       9.366  -7.094   9.302  1.00  3.00           C
ATOM    891  OD1 ASP A  61       8.365  -7.700   9.671  1.00  3.00           O
ATOM    892  OD2 ASP A  61       9.518  -5.907   9.481  1.00  3.00           O
ATOM    893  H   ASP A  61      12.580  -6.888  10.007  1.00  3.00           H
ATOM    894  HA  ASP A  61      10.694  -9.183  10.395  1.00  3.00           H
ATOM    895 1HB  ASP A  61      11.140  -7.328   8.120  1.00  3.00           H
ATOM    896 2HB  ASP A  61      10.084  -8.570   7.953  1.00  3.00           H
ATOM    897  N   PRO A  62      11.800 -10.901   8.635  1.00  2.87           N
ATOM    898  CA  PRO A  62      12.677 -11.832   7.985  1.00  2.87           C
ATOM    899  C   PRO A  62      13.153 -11.157   6.715  1.00  2.87           C
ATOM    900  O   PRO A  62      12.346 -10.567   5.988  1.00  2.87           O
ATOM    901  CB  PRO A  62      11.783 -13.049   7.737  1.00  2.87           C
ATOM    902  CG  PRO A  62      10.352 -12.500   7.778  1.00  2.87           C
ATOM    903  CD  PRO A  62      10.397 -11.330   8.756  1.00  2.87           C
ATOM    904  HA  PRO A  62      13.507 -12.053   8.662  1.00  2.87           H
ATOM    905 1HB  PRO A  62      12.043 -13.503   6.770  1.00  2.87           H
ATOM    906 2HB  PRO A  62      11.979 -13.810   8.504  1.00  2.87           H
ATOM    907 1HG  PRO A  62      10.049 -12.199   6.766  1.00  2.87           H
ATOM    908 2HG  PRO A  62       9.653 -13.287   8.099  1.00  2.87           H
ATOM    909 1HD  PRO A  62       9.722 -10.587   8.423  1.00  2.87           H
ATOM    910 2HD  PRO A  62      10.149 -11.650   9.752  1.00  2.87           H
ATOM    911  N   SER A  63      14.444 -11.260   6.438  1.00  2.79           N
ATOM    912  CA  SER A  63      15.002 -10.590   5.261  1.00  2.79           C
ATOM    913  C   SER A  63      16.358 -11.136   4.843  1.00  2.79           C
ATOM    914  O   SER A  63      16.982 -11.912   5.571  1.00  2.79           O
ATOM    915  CB  SER A  63      15.050  -9.078   5.488  1.00  2.79           C
ATOM    916  OG  SER A  63      15.943  -8.699   6.497  1.00  2.79           O
ATOM    917  H   SER A  63      15.027 -11.803   7.078  1.00  2.79           H
ATOM    918  HA  SER A  63      14.316 -10.760   4.431  1.00  2.79           H
ATOM    919 1HB  SER A  63      15.317  -8.575   4.562  1.00  2.79           H
ATOM    920 2HB  SER A  63      14.052  -8.724   5.757  1.00  2.79           H
ATOM    921  HG  SER A  63      15.572  -7.828   6.830  1.00  2.79           H
ATOM    922  N   SER A  64      16.820 -10.730   3.665  1.00  2.77           N
ATOM    923  CA  SER A  64      18.095 -11.235   3.196  1.00  2.77           C
ATOM    924  C   SER A  64      18.891 -10.284   2.312  1.00  2.77           C
ATOM    925  O   SER A  64      18.342  -9.643   1.403  1.00  2.77           O
ATOM    926  CB  SER A  64      17.837 -12.527   2.449  1.00  2.77           C
ATOM    927  OG  SER A  64      19.006 -13.040   1.903  1.00  2.77           O
ATOM    928  H   SER A  64      16.284 -10.087   3.100  1.00  2.77           H
ATOM    929  HA  SER A  64      18.703 -11.451   4.071  1.00  2.77           H
ATOM    930 1HB  SER A  64      17.415 -13.254   3.141  1.00  2.77           H
ATOM    931 2HB  SER A  64      17.109 -12.363   1.675  1.00  2.77           H
ATOM    932  HG  SER A  64      19.709 -12.793   2.529  1.00  2.77           H
ATOM    933  N   PHE A  65      20.196 -10.257   2.603  1.00  2.82           N
ATOM    934  CA  PHE A  65      21.227  -9.512   1.903  1.00  2.82           C
ATOM    935  C   PHE A  65      22.059 -10.479   1.082  1.00  2.82           C
ATOM    936  O   PHE A  65      22.747 -11.336   1.642  1.00  2.82           O
ATOM    937  CB  PHE A  65      22.179  -8.828   2.888  1.00  2.82           C
ATOM    938  CG  PHE A  65      21.622  -7.756   3.750  1.00  2.82           C
ATOM    939  CD1 PHE A  65      20.974  -8.091   4.917  1.00  2.82           C
ATOM    940  CD2 PHE A  65      21.797  -6.405   3.440  1.00  2.82           C
ATOM    941  CE1 PHE A  65      20.499  -7.122   5.750  1.00  2.82           C
ATOM    942  CE2 PHE A  65      21.315  -5.425   4.284  1.00  2.82           C
ATOM    943  CZ  PHE A  65      20.666  -5.790   5.443  1.00  2.82           C
ATOM    944  H   PHE A  65      20.499 -10.826   3.382  1.00  2.82           H
ATOM    945  HA  PHE A  65      20.768  -8.797   1.252  1.00  2.82           H
ATOM    946 1HB  PHE A  65      22.589  -9.577   3.543  1.00  2.82           H
ATOM    947 2HB  PHE A  65      23.014  -8.406   2.330  1.00  2.82           H
ATOM    948  HD1 PHE A  65      20.849  -9.150   5.178  1.00  2.82           H
ATOM    949  HD2 PHE A  65      22.323  -6.132   2.522  1.00  2.82           H
ATOM    950  HE1 PHE A  65      20.002  -7.415   6.652  1.00  2.82           H
ATOM    951  HE2 PHE A  65      21.453  -4.373   4.038  1.00  2.82           H
ATOM    952  HZ  PHE A  65      20.293  -5.034   6.116  1.00  2.82           H
ATOM    953  N   GLN A  66      21.977 -10.370  -0.229  1.00  2.94           N
ATOM    954  CA  GLN A  66      22.691 -11.296  -1.100  1.00  2.94           C
ATOM    955  C   GLN A  66      23.507 -10.522  -2.106  1.00  2.94           C
ATOM    956  O   GLN A  66      22.961  -9.854  -2.978  1.00  2.94           O
ATOM    957  CB  GLN A  66      21.713 -12.254  -1.790  1.00  2.94           C
ATOM    958  CG  GLN A  66      20.974 -13.169  -0.813  1.00  2.94           C
ATOM    959  CD  GLN A  66      19.982 -14.122  -1.461  1.00  2.94           C
ATOM    960  OE1 GLN A  66      20.167 -14.612  -2.585  1.00  2.94           O
ATOM    961  NE2 GLN A  66      18.915 -14.400  -0.727  1.00  2.94           N
ATOM    962  H   GLN A  66      21.409  -9.616  -0.622  1.00  2.94           H
ATOM    963  HA  GLN A  66      23.382 -11.888  -0.500  1.00  2.94           H
ATOM    964 1HB  GLN A  66      20.979 -11.685  -2.369  1.00  2.94           H
ATOM    965 2HB  GLN A  66      22.265 -12.884  -2.477  1.00  2.94           H
ATOM    966 1HG  GLN A  66      21.704 -13.758  -0.260  1.00  2.94           H
ATOM    967 2HG  GLN A  66      20.418 -12.540  -0.126  1.00  2.94           H
ATOM    968 1HE2 GLN A  66      18.216 -15.026  -1.070  1.00  2.94           H
ATOM    969 2HE2 GLN A  66      18.829 -13.978   0.192  1.00  2.94           H
ATOM    970  N   GLU A  67      24.823 -10.594  -1.981  1.00  3.14           N
ATOM    971  CA  GLU A  67      25.650  -9.791  -2.863  1.00  3.14           C
ATOM    972  C   GLU A  67      25.913 -10.541  -4.153  1.00  3.14           C
ATOM    973  O   GLU A  67      25.835  -9.963  -5.234  1.00  3.14           O
ATOM    974  CB  GLU A  67      26.958  -9.417  -2.168  1.00  3.14           C
ATOM    975  CG  GLU A  67      26.757  -8.571  -0.901  1.00  3.14           C
ATOM    976  CD  GLU A  67      26.118  -7.222  -1.150  1.00  3.14           C
ATOM    977  OE1 GLU A  67      26.061  -6.818  -2.284  1.00  3.14           O
ATOM    978  OE2 GLU A  67      25.678  -6.601  -0.216  1.00  3.14           O
ATOM    979  H   GLU A  67      25.233 -11.197  -1.265  1.00  3.14           H
ATOM    980  HA  GLU A  67      25.114  -8.874  -3.107  1.00  3.14           H
ATOM    981 1HB  GLU A  67      27.486 -10.320  -1.884  1.00  3.14           H
ATOM    982 2HB  GLU A  67      27.600  -8.862  -2.855  1.00  3.14           H
ATOM    983 1HG  GLU A  67      26.110  -9.137  -0.231  1.00  3.14           H
ATOM    984 2HG  GLU A  67      27.708  -8.439  -0.409  1.00  3.14           H
ATOM    985  N   LYS A  68      26.201 -11.842  -4.029  1.00  3.40           N
ATOM    986  CA  LYS A  68      26.459 -12.781  -5.136  1.00  3.40           C
ATOM    987  C   LYS A  68      27.684 -12.420  -5.982  1.00  3.40           C
ATOM    988  O   LYS A  68      28.691 -13.131  -6.001  1.00  3.40           O
ATOM    989  CB  LYS A  68      25.219 -12.870  -6.032  1.00  3.40           C
ATOM    990  CG  LYS A  68      24.019 -13.500  -5.339  1.00  3.40           C
ATOM    991  CD  LYS A  68      22.784 -13.516  -6.232  1.00  3.40           C
ATOM    992  CE  LYS A  68      21.589 -14.101  -5.489  1.00  3.40           C
ATOM    993  NZ  LYS A  68      20.349 -14.051  -6.286  1.00  3.40           N
ATOM    994  H   LYS A  68      26.241 -12.204  -3.089  1.00  3.40           H
ATOM    995  HA  LYS A  68      26.642 -13.765  -4.702  1.00  3.40           H
ATOM    996 1HB  LYS A  68      24.927 -11.892  -6.401  1.00  3.40           H
ATOM    997 2HB  LYS A  68      25.458 -13.477  -6.906  1.00  3.40           H
ATOM    998 1HG  LYS A  68      24.259 -14.521  -5.046  1.00  3.40           H
ATOM    999 2HG  LYS A  68      23.788 -12.928  -4.440  1.00  3.40           H
ATOM   1000 1HD  LYS A  68      22.534 -12.492  -6.532  1.00  3.40           H
ATOM   1001 2HD  LYS A  68      22.974 -14.106  -7.127  1.00  3.40           H
ATOM   1002 1HE  LYS A  68      21.802 -15.134  -5.228  1.00  3.40           H
ATOM   1003 2HE  LYS A  68      21.431 -13.532  -4.583  1.00  3.40           H
ATOM   1004 1HZ  LYS A  68      19.592 -14.436  -5.745  1.00  3.40           H
ATOM   1005 2HZ  LYS A  68      20.139 -13.065  -6.507  1.00  3.40           H
ATOM   1006 3HZ  LYS A  68      20.459 -14.570  -7.134  1.00  3.40           H
ATOM   1007  N   ASP A  69      27.630 -11.265  -6.626  1.00  3.72           N
ATOM   1008  CA  ASP A  69      28.699 -10.766  -7.473  1.00  3.72           C
ATOM   1009  C   ASP A  69      29.699 -10.045  -6.581  1.00  3.72           C
ATOM   1010  O   ASP A  69      29.892  -8.839  -6.653  1.00  3.72           O
ATOM   1011  CB  ASP A  69      28.101  -9.832  -8.517  1.00  3.72           C
ATOM   1012  CG  ASP A  69      27.151 -10.586  -9.468  1.00  3.72           C
ATOM   1013  OD1 ASP A  69      27.452 -11.683  -9.867  1.00  3.72           O
ATOM   1014  OD2 ASP A  69      26.085 -10.064  -9.726  1.00  3.72           O
ATOM   1015  H   ASP A  69      26.796 -10.706  -6.510  1.00  3.72           H
ATOM   1016  HA  ASP A  69      29.193 -11.603  -7.966  1.00  3.72           H
ATOM   1017 1HB  ASP A  69      27.549  -9.029  -8.016  1.00  3.72           H
ATOM   1018 2HB  ASP A  69      28.901  -9.363  -9.097  1.00  3.72           H
ATOM   1019  N   ALA A  70      30.338 -10.828  -5.733  1.00  4.07           N
ATOM   1020  CA  ALA A  70      31.217 -10.359  -4.669  1.00  4.07           C
ATOM   1021  C   ALA A  70      32.400  -9.523  -5.165  1.00  4.07           C
ATOM   1022  O   ALA A  70      32.861  -8.607  -4.478  1.00  4.07           O
ATOM   1023  CB  ALA A  70      31.701 -11.560  -3.904  1.00  4.07           C
ATOM   1024  H   ALA A  70      30.115 -11.822  -5.793  1.00  4.07           H
ATOM   1025  HA  ALA A  70      30.623  -9.732  -4.001  1.00  4.07           H
ATOM   1026 1HB  ALA A  70      32.290 -11.238  -3.101  1.00  4.07           H
ATOM   1027 2HB  ALA A  70      30.844 -12.118  -3.527  1.00  4.07           H
ATOM   1028 3HB  ALA A  70      32.293 -12.199  -4.561  1.00  4.07           H
ATOM   1029  N   ASP A  71      32.858  -9.816  -6.377  1.00  4.41           N
ATOM   1030  CA  ASP A  71      33.997  -9.157  -7.020  1.00  4.41           C
ATOM   1031  C   ASP A  71      33.795  -7.649  -7.212  1.00  4.41           C
ATOM   1032  O   ASP A  71      34.756  -6.910  -7.437  1.00  4.41           O
ATOM   1033  CB  ASP A  71      34.252  -9.784  -8.392  1.00  4.41           C
ATOM   1034  CG  ASP A  71      34.824 -11.201  -8.332  1.00  4.41           C
ATOM   1035  OD1 ASP A  71      35.242 -11.626  -7.280  1.00  4.41           O
ATOM   1036  OD2 ASP A  71      34.832 -11.848  -9.351  1.00  4.41           O
ATOM   1037  H   ASP A  71      32.391 -10.557  -6.880  1.00  4.41           H
ATOM   1038  HA  ASP A  71      34.875  -9.305  -6.391  1.00  4.41           H
ATOM   1039 1HB  ASP A  71      33.317  -9.808  -8.952  1.00  4.41           H
ATOM   1040 2HB  ASP A  71      34.946  -9.154  -8.950  1.00  4.41           H
ATOM   1041  N   THR A  72      32.542  -7.205  -7.159  1.00  4.72           N
ATOM   1042  CA  THR A  72      32.182  -5.817  -7.363  1.00  4.72           C
ATOM   1043  C   THR A  72      31.816  -5.084  -6.072  1.00  4.72           C
ATOM   1044  O   THR A  72      31.243  -3.992  -6.136  1.00  4.72           O
ATOM   1045  CB  THR A  72      31.006  -5.719  -8.337  1.00  4.72           C
ATOM   1046  OG1 THR A  72      29.954  -6.491  -7.820  1.00  4.72           O
ATOM   1047  CG2 THR A  72      31.372  -6.232  -9.714  1.00  4.72           C
ATOM   1048  H   THR A  72      31.779  -7.854  -6.955  1.00  4.72           H
ATOM   1049  HA  THR A  72      33.036  -5.306  -7.803  1.00  4.72           H
ATOM   1050  HB  THR A  72      30.683  -4.686  -8.400  1.00  4.72           H
ATOM   1051  HG1 THR A  72      29.092  -6.085  -7.969  1.00  4.72           H
ATOM   1052 1HG2 THR A  72      30.501  -6.157 -10.374  1.00  4.72           H
ATOM   1053 2HG2 THR A  72      32.188  -5.635 -10.116  1.00  4.72           H
ATOM   1054 3HG2 THR A  72      31.681  -7.272  -9.641  1.00  4.72           H
ATOM   1055  N   LEU A  73      32.233  -5.602  -4.893  1.00  4.96           N
ATOM   1056  CA  LEU A  73      31.877  -4.926  -3.632  1.00  4.96           C
ATOM   1057  C   LEU A  73      32.983  -4.239  -2.776  1.00  4.96           C
ATOM   1058  O   LEU A  73      33.163  -4.590  -1.605  1.00  4.96           O
ATOM   1059  CB  LEU A  73      31.209  -5.959  -2.704  1.00  4.96           C
ATOM   1060  CG  LEU A  73      30.776  -5.447  -1.309  1.00  4.96           C
ATOM   1061  CD1 LEU A  73      29.682  -4.395  -1.480  1.00  4.96           C
ATOM   1062  CD2 LEU A  73      30.318  -6.639  -0.455  1.00  4.96           C
ATOM   1063  H   LEU A  73      32.707  -6.513  -4.870  1.00  4.96           H
ATOM   1064  HA  LEU A  73      31.138  -4.166  -3.882  1.00  4.96           H
ATOM   1065 1HB  LEU A  73      30.318  -6.343  -3.206  1.00  4.96           H
ATOM   1066 2HB  LEU A  73      31.903  -6.798  -2.559  1.00  4.96           H
ATOM   1067  HG  LEU A  73      31.611  -4.971  -0.824  1.00  4.96           H
ATOM   1068 1HD1 LEU A  73      29.379  -4.014  -0.504  1.00  4.96           H
ATOM   1069 2HD1 LEU A  73      30.059  -3.573  -2.088  1.00  4.96           H
ATOM   1070 3HD1 LEU A  73      28.823  -4.847  -1.975  1.00  4.96           H
ATOM   1071 1HD2 LEU A  73      30.015  -6.289   0.529  1.00  4.96           H
ATOM   1072 2HD2 LEU A  73      29.479  -7.118  -0.947  1.00  4.96           H
ATOM   1073 3HD2 LEU A  73      31.140  -7.352  -0.353  1.00  4.96           H
ATOM   1074  N   PRO A  74      33.709  -3.213  -3.296  1.00  5.09           N
ATOM   1075  CA  PRO A  74      34.518  -2.280  -2.531  1.00  5.09           C
ATOM   1076  C   PRO A  74      33.730  -1.510  -1.470  1.00  5.09           C
ATOM   1077  O   PRO A  74      34.334  -0.948  -0.580  1.00  5.09           O
ATOM   1078  CB  PRO A  74      35.061  -1.335  -3.592  1.00  5.09           C
ATOM   1079  CG  PRO A  74      35.075  -2.149  -4.844  1.00  5.09           C
ATOM   1080  CD  PRO A  74      33.882  -3.060  -4.739  1.00  5.09           C
ATOM   1081  HA  PRO A  74      35.340  -2.839  -2.057  1.00  5.09           H
ATOM   1082 1HB  PRO A  74      34.415  -0.447  -3.659  1.00  5.09           H
ATOM   1083 2HB  PRO A  74      36.062  -0.983  -3.291  1.00  5.09           H
ATOM   1084 1HG  PRO A  74      35.023  -1.487  -5.723  1.00  5.09           H
ATOM   1085 2HG  PRO A  74      36.025  -2.700  -4.919  1.00  5.09           H
ATOM   1086 1HD  PRO A  74      33.022  -2.624  -5.201  1.00  5.09           H
ATOM   1087 2HD  PRO A  74      34.197  -4.008  -5.193  1.00  5.09           H
ATOM   1088  N   GLY A  75      32.402  -1.380  -1.637  1.00  5.10           N
ATOM   1089  CA  GLY A  75      31.472  -0.737  -0.675  1.00  5.10           C
ATOM   1090  C   GLY A  75      32.080   0.290   0.296  1.00  5.10           C
ATOM   1091  O   GLY A  75      32.864   1.155  -0.103  1.00  5.10           O
ATOM   1092  H   GLY A  75      31.992  -1.812  -2.444  1.00  5.10           H
ATOM   1093 1HA  GLY A  75      30.695  -0.248  -1.251  1.00  5.10           H
ATOM   1094 2HA  GLY A  75      30.974  -1.511  -0.100  1.00  5.10           H
ATOM   1095  N   LYS A  76      31.665   0.170   1.589  1.00  4.97           N
ATOM   1096  CA  LYS A  76      32.186   0.909   2.760  1.00  4.97           C
ATOM   1097  C   LYS A  76      31.377   0.565   4.056  1.00  4.97           C
ATOM   1098  O   LYS A  76      30.346   1.172   4.335  1.00  4.97           O
ATOM   1099  CB  LYS A  76      32.184   2.422   2.501  1.00  4.97           C
ATOM   1100  CG  LYS A  76      32.833   3.295   3.557  1.00  4.97           C
ATOM   1101  CD  LYS A  76      32.848   4.740   3.054  1.00  4.97           C
ATOM   1102  CE  LYS A  76      33.652   5.659   3.933  1.00  4.97           C
ATOM   1103  NZ  LYS A  76      33.667   7.051   3.412  1.00  4.97           N
ATOM   1104  H   LYS A  76      30.967  -0.532   1.782  1.00  4.97           H
ATOM   1105  HA  LYS A  76      33.216   0.598   2.925  1.00  4.97           H
ATOM   1106 1HB  LYS A  76      32.719   2.666   1.604  1.00  4.97           H
ATOM   1107 2HB  LYS A  76      31.168   2.755   2.357  1.00  4.97           H
ATOM   1108 1HG  LYS A  76      32.265   3.242   4.484  1.00  4.97           H
ATOM   1109 2HG  LYS A  76      33.852   2.963   3.747  1.00  4.97           H
ATOM   1110 1HD  LYS A  76      33.242   4.772   2.038  1.00  4.97           H
ATOM   1111 2HD  LYS A  76      31.823   5.105   3.034  1.00  4.97           H
ATOM   1112 1HE  LYS A  76      33.236   5.659   4.926  1.00  4.97           H
ATOM   1113 2HE  LYS A  76      34.678   5.294   3.982  1.00  4.97           H
ATOM   1114 1HZ  LYS A  76      34.222   7.628   4.029  1.00  4.97           H
ATOM   1115 2HZ  LYS A  76      34.071   7.058   2.487  1.00  4.97           H
ATOM   1116 3HZ  LYS A  76      32.724   7.405   3.372  1.00  4.97           H
ATOM   1117  N   VAL A  77      31.917  -0.318   4.913  1.00  4.72           N
ATOM   1118  CA  VAL A  77      31.265  -0.720   6.193  1.00  4.72           C
ATOM   1119  C   VAL A  77      31.940  -0.187   7.460  1.00  4.72           C
ATOM   1120  O   VAL A  77      31.962  -0.860   8.488  1.00  4.72           O
ATOM   1121  CB  VAL A  77      31.169  -2.260   6.363  1.00  4.72           C
ATOM   1122  CG1 VAL A  77      30.252  -2.864   5.311  1.00  4.72           C
ATOM   1123  CG2 VAL A  77      32.575  -2.889   6.308  1.00  4.72           C
ATOM   1124  H   VAL A  77      32.743  -0.814   4.586  1.00  4.72           H
ATOM   1125  HA  VAL A  77      30.245  -0.333   6.175  1.00  4.72           H
ATOM   1126  HB  VAL A  77      30.725  -2.476   7.336  1.00  4.72           H
ATOM   1127 1HG1 VAL A  77      30.181  -3.941   5.472  1.00  4.72           H
ATOM   1128 2HG1 VAL A  77      29.263  -2.419   5.398  1.00  4.72           H
ATOM   1129 3HG1 VAL A  77      30.634  -2.681   4.330  1.00  4.72           H
ATOM   1130 1HG2 VAL A  77      32.501  -3.972   6.457  1.00  4.72           H
ATOM   1131 2HG2 VAL A  77      33.040  -2.701   5.354  1.00  4.72           H
ATOM   1132 3HG2 VAL A  77      33.196  -2.463   7.090  1.00  4.72           H
ATOM   1133  N   GLU A  78      32.491   1.012   7.378  1.00  4.39           N
ATOM   1134  CA  GLU A  78      33.195   1.662   8.495  1.00  4.39           C
ATOM   1135  C   GLU A  78      32.370   1.946   9.772  1.00  4.39           C
ATOM   1136  O   GLU A  78      32.908   1.932  10.877  1.00  4.39           O
ATOM   1137  CB  GLU A  78      33.806   2.964   7.994  1.00  4.39           C
ATOM   1138  CG  GLU A  78      34.949   2.761   7.025  1.00  4.39           C
ATOM   1139  CD  GLU A  78      35.509   4.039   6.490  1.00  4.39           C
ATOM   1140  OE1 GLU A  78      34.922   5.082   6.712  1.00  4.39           O
ATOM   1141  OE2 GLU A  78      36.515   3.983   5.823  1.00  4.39           O
ATOM   1142  H   GLU A  78      32.420   1.496   6.494  1.00  4.39           H
ATOM   1143  HA  GLU A  78      34.013   0.998   8.789  1.00  4.39           H
ATOM   1144 1HB  GLU A  78      33.040   3.551   7.492  1.00  4.39           H
ATOM   1145 2HB  GLU A  78      34.173   3.547   8.842  1.00  4.39           H
ATOM   1146 1HG  GLU A  78      35.744   2.213   7.538  1.00  4.39           H
ATOM   1147 2HG  GLU A  78      34.598   2.147   6.196  1.00  4.39           H
ATOM   1148  N   GLN A  79      31.087   2.277   9.643  1.00  4.05           N
ATOM   1149  CA  GLN A  79      30.326   2.575  10.860  1.00  4.05           C
ATOM   1150  C   GLN A  79      29.614   1.363  11.427  1.00  4.05           C
ATOM   1151  O   GLN A  79      29.332   0.392  10.720  1.00  4.05           O
ATOM   1152  CB  GLN A  79      29.337   3.738  10.726  1.00  4.05           C
ATOM   1153  CG  GLN A  79      29.990   5.114  10.535  1.00  4.05           C
ATOM   1154  CD  GLN A  79      28.971   6.257  10.740  1.00  4.05           C
ATOM   1155  OE1 GLN A  79      28.109   6.111  11.620  1.00  4.05           O
ATOM   1156  NE2 GLN A  79      29.056   7.356  10.004  1.00  4.05           N
ATOM   1157  H   GLN A  79      30.652   2.286   8.737  1.00  4.05           H
ATOM   1158  HA  GLN A  79      31.037   2.893  11.620  1.00  4.05           H
ATOM   1159 1HB  GLN A  79      28.679   3.554   9.872  1.00  4.05           H
ATOM   1160 2HB  GLN A  79      28.703   3.781  11.612  1.00  4.05           H
ATOM   1161 1HG  GLN A  79      30.788   5.230  11.267  1.00  4.05           H
ATOM   1162 2HG  GLN A  79      30.398   5.178   9.540  1.00  4.05           H
ATOM   1163 1HE2 GLN A  79      28.409   8.102  10.132  1.00  4.05           H
ATOM   1164 2HE2 GLN A  79      29.782   7.466   9.313  1.00  4.05           H
ATOM   1165  N   SER A  80      29.351   1.448  12.729  1.00  3.71           N
ATOM   1166  CA  SER A  80      28.651   0.436  13.503  1.00  3.71           C
ATOM   1167  C   SER A  80      27.225   0.187  13.034  1.00  3.71           C
ATOM   1168  O   SER A  80      26.493   1.131  12.728  1.00  3.71           O
ATOM   1169  CB  SER A  80      28.578   0.900  14.947  1.00  3.71           C
ATOM   1170  OG  SER A  80      29.851   1.041  15.516  1.00  3.71           O
ATOM   1171  H   SER A  80      29.652   2.281  13.213  1.00  3.71           H
ATOM   1172  HA  SER A  80      29.206  -0.497  13.423  1.00  3.71           H
ATOM   1173 1HB  SER A  80      28.057   1.854  14.988  1.00  3.71           H
ATOM   1174 2HB  SER A  80      27.995   0.194  15.524  1.00  3.71           H
ATOM   1175  HG  SER A  80      30.342   1.648  14.945  1.00  3.71           H
ATOM   1176  N   THR A  81      26.820  -1.075  13.083  1.00  3.40           N
ATOM   1177  CA  THR A  81      25.483  -1.529  12.753  1.00  3.40           C
ATOM   1178  C   THR A  81      24.906  -2.300  13.957  1.00  3.40           C
ATOM   1179  O   THR A  81      25.630  -2.602  14.906  1.00  3.40           O
ATOM   1180  CB  THR A  81      25.534  -2.346  11.432  1.00  3.40           C
ATOM   1181  OG1 THR A  81      26.424  -3.452  11.570  1.00  3.40           O
ATOM   1182  CG2 THR A  81      26.031  -1.492  10.269  1.00  3.40           C
ATOM   1183  H   THR A  81      27.487  -1.803  13.327  1.00  3.40           H
ATOM   1184  HA  THR A  81      24.846  -0.662  12.578  1.00  3.40           H
ATOM   1185  HB  THR A  81      24.530  -2.719  11.209  1.00  3.40           H
ATOM   1186  HG1 THR A  81      27.359  -3.113  11.650  1.00  3.40           H
ATOM   1187 1HG2 THR A  81      26.051  -2.092   9.362  1.00  3.40           H
ATOM   1188 2HG2 THR A  81      25.414  -0.665  10.124  1.00  3.40           H
ATOM   1189 3HG2 THR A  81      27.030  -1.131  10.475  1.00  3.40           H
ATOM   1190  N   LEU A  82      23.602  -2.550  13.979  1.00  3.11           N
ATOM   1191  CA  LEU A  82      23.016  -3.281  15.114  1.00  3.11           C
ATOM   1192  C   LEU A  82      21.829  -4.090  14.668  1.00  3.11           C
ATOM   1193  O   LEU A  82      21.016  -3.591  13.906  1.00  3.11           O
ATOM   1194  CB  LEU A  82      22.619  -2.302  16.228  1.00  3.11           C
ATOM   1195  CG  LEU A  82      22.022  -2.933  17.497  1.00  3.11           C
ATOM   1196  CD1 LEU A  82      22.443  -2.113  18.713  1.00  3.11           C
ATOM   1197  CD2 LEU A  82      20.475  -2.958  17.371  1.00  3.11           C
ATOM   1198  H   LEU A  82      23.014  -2.298  13.178  1.00  3.11           H
ATOM   1199  HA  LEU A  82      23.762  -3.970  15.510  1.00  3.11           H
ATOM   1200 1HB  LEU A  82      23.503  -1.739  16.525  1.00  3.11           H
ATOM   1201 2HB  LEU A  82      21.883  -1.607  15.827  1.00  3.11           H
ATOM   1202  HG  LEU A  82      22.396  -3.946  17.617  1.00  3.11           H
ATOM   1203 1HD1 LEU A  82      22.024  -2.560  19.614  1.00  3.11           H
ATOM   1204 2HD1 LEU A  82      23.532  -2.107  18.785  1.00  3.11           H
ATOM   1205 3HD1 LEU A  82      22.080  -1.094  18.609  1.00  3.11           H
ATOM   1206 1HD2 LEU A  82      20.040  -3.403  18.264  1.00  3.11           H
ATOM   1207 2HD2 LEU A  82      20.102  -1.940  17.258  1.00  3.11           H
ATOM   1208 3HD2 LEU A  82      20.181  -3.539  16.508  1.00  3.11           H
ATOM   1209  N   PHE A  83      21.698  -5.332  15.127  1.00  2.85           N
ATOM   1210  CA  PHE A  83      20.553  -6.075  14.625  1.00  2.85           C
ATOM   1211  C   PHE A  83      19.601  -6.686  15.662  1.00  2.85           C
ATOM   1212  O   PHE A  83      19.855  -7.761  16.234  1.00  2.85           O
ATOM   1213  CB  PHE A  83      21.010  -7.165  13.656  1.00  2.85           C
ATOM   1214  CG  PHE A  83      21.780  -6.694  12.394  1.00  2.85           C
ATOM   1215  CD1 PHE A  83      23.023  -7.169  12.133  1.00  2.85           C
ATOM   1216  CD2 PHE A  83      21.271  -5.764  11.521  1.00  2.85           C
ATOM   1217  CE1 PHE A  83      23.743  -6.763  11.025  1.00  2.85           C
ATOM   1218  CE2 PHE A  83      21.970  -5.339  10.415  1.00  2.85           C
ATOM   1219  CZ  PHE A  83      23.210  -5.844  10.162  1.00  2.85           C
ATOM   1220  H   PHE A  83      22.366  -5.721  15.799  1.00  2.85           H
ATOM   1221  HA  PHE A  83      19.943  -5.391  14.039  1.00  2.85           H
ATOM   1222 1HB  PHE A  83      21.650  -7.831  14.190  1.00  2.85           H
ATOM   1223 2HB  PHE A  83      20.153  -7.725  13.334  1.00  2.85           H
ATOM   1224  HD1 PHE A  83      23.446  -7.876  12.810  1.00  2.85           H
ATOM   1225  HD2 PHE A  83      20.308  -5.353  11.719  1.00  2.85           H
ATOM   1226  HE1 PHE A  83      24.732  -7.171  10.844  1.00  2.85           H
ATOM   1227  HE2 PHE A  83      21.531  -4.599   9.747  1.00  2.85           H
ATOM   1228  HZ  PHE A  83      23.774  -5.516   9.290  1.00  2.85           H
ATOM   1229  N   SER A  84      18.431  -6.059  15.814  1.00  2.61           N
ATOM   1230  CA  SER A  84      17.359  -6.574  16.670  1.00  2.61           C
ATOM   1231  C   SER A  84      16.592  -7.543  15.771  1.00  2.61           C
ATOM   1232  O   SER A  84      15.422  -7.344  15.434  1.00  2.61           O
ATOM   1233  CB  SER A  84      16.462  -5.445  17.140  1.00  2.61           C
ATOM   1234  OG  SER A  84      17.166  -4.532  17.942  1.00  2.61           O
ATOM   1235  H   SER A  84      18.275  -5.193  15.317  1.00  2.61           H
ATOM   1236  HA  SER A  84      17.766  -7.110  17.522  1.00  2.61           H
ATOM   1237 1HB  SER A  84      16.046  -4.931  16.271  1.00  2.61           H
ATOM   1238 2HB  SER A  84      15.628  -5.864  17.703  1.00  2.61           H
ATOM   1239  HG  SER A  84      17.394  -5.010  18.745  1.00  2.61           H
ATOM   1240  N   VAL A  85      17.281  -8.630  15.430  1.00  2.38           N
ATOM   1241  CA  VAL A  85      16.908  -9.506  14.340  1.00  2.38           C
ATOM   1242  C   VAL A  85      15.477  -9.968  14.375  1.00  2.38           C
ATOM   1243  O   VAL A  85      14.847 -10.002  13.336  1.00  2.38           O
ATOM   1244  CB  VAL A  85      17.809 -10.738  14.310  1.00  2.38           C
ATOM   1245  CG1 VAL A  85      17.299 -11.671  13.302  1.00  2.38           C
ATOM   1246  CG2 VAL A  85      19.221 -10.366  14.006  1.00  2.38           C
ATOM   1247  H   VAL A  85      18.200  -8.724  15.849  1.00  2.38           H
ATOM   1248  HA  VAL A  85      17.051  -8.967  13.424  1.00  2.38           H
ATOM   1249  HB  VAL A  85      17.765 -11.234  15.268  1.00  2.38           H
ATOM   1250 1HG1 VAL A  85      17.919 -12.543  13.302  1.00  2.38           H
ATOM   1251 2HG1 VAL A  85      16.291 -11.940  13.518  1.00  2.38           H
ATOM   1252 3HG1 VAL A  85      17.326 -11.203  12.319  1.00  2.38           H
ATOM   1253 1HG2 VAL A  85      19.823 -11.258  13.996  1.00  2.38           H
ATOM   1254 2HG2 VAL A  85      19.264  -9.885  13.033  1.00  2.38           H
ATOM   1255 3HG2 VAL A  85      19.588  -9.700  14.764  1.00  2.38           H
ATOM   1256  N   THR A  86      14.984 -10.375  15.534  1.00  2.15           N
ATOM   1257  CA  THR A  86      13.586 -10.767  15.763  1.00  2.15           C
ATOM   1258  C   THR A  86      13.116 -11.979  14.925  1.00  2.15           C
ATOM   1259  O   THR A  86      12.821 -13.043  15.481  1.00  2.15           O
ATOM   1260  CB  THR A  86      12.658  -9.571  15.488  1.00  2.15           C
ATOM   1261  OG1 THR A  86      13.042  -8.453  16.320  1.00  2.15           O
ATOM   1262  CG2 THR A  86      11.236  -9.970  15.823  1.00  2.15           C
ATOM   1263  H   THR A  86      15.601 -10.336  16.325  1.00  2.15           H
ATOM   1264  HA  THR A  86      13.488 -11.037  16.807  1.00  2.15           H
ATOM   1265  HB  THR A  86      12.712  -9.281  14.461  1.00  2.15           H
ATOM   1266  HG1 THR A  86      13.883  -8.046  15.972  1.00  2.15           H
ATOM   1267 1HG2 THR A  86      10.571  -9.131  15.637  1.00  2.15           H
ATOM   1268 2HG2 THR A  86      10.943 -10.811  15.209  1.00  2.15           H
ATOM   1269 3HG2 THR A  86      11.177 -10.255  16.874  1.00  2.15           H
ATOM   1270  N   ASN A  87      13.125 -11.839  13.598  1.00  1.95           N
ATOM   1271  CA  ASN A  87      12.858 -12.901  12.631  1.00  1.95           C
ATOM   1272  C   ASN A  87      14.129 -13.122  11.796  1.00  1.95           C
ATOM   1273  O   ASN A  87      14.865 -12.179  11.556  1.00  1.95           O
ATOM   1274  CB  ASN A  87      11.674 -12.560  11.781  1.00  1.95           C
ATOM   1275  CG  ASN A  87      10.390 -12.601  12.529  1.00  1.95           C
ATOM   1276  OD1 ASN A  87       9.890 -13.684  12.857  1.00  1.95           O
ATOM   1277  ND2 ASN A  87       9.840 -11.454  12.805  1.00  1.95           N
ATOM   1278  H   ASN A  87      13.330 -10.906  13.226  1.00  1.95           H
ATOM   1279  HA  ASN A  87      12.630 -13.795  13.193  1.00  1.95           H
ATOM   1280 1HB  ASN A  87      11.817 -11.562  11.404  1.00  1.95           H
ATOM   1281 2HB  ASN A  87      11.614 -13.222  10.933  1.00  1.95           H
ATOM   1282 1HD2 ASN A  87       8.975 -11.420  13.307  1.00  1.95           H
ATOM   1283 2HD2 ASN A  87      10.298 -10.602  12.524  1.00  1.95           H
ATOM   1284  N   PRO A  88      14.402 -14.318  11.265  1.00  1.79           N
ATOM   1285  CA  PRO A  88      15.668 -14.639  10.632  1.00  1.79           C
ATOM   1286  C   PRO A  88      16.173 -13.695   9.539  1.00  1.79           C
ATOM   1287  O   PRO A  88      15.442 -13.347   8.603  1.00  1.79           O
ATOM   1288  CB  PRO A  88      15.375 -16.015  10.027  1.00  1.79           C
ATOM   1289  CG  PRO A  88      14.312 -16.605  10.922  1.00  1.79           C
ATOM   1290  CD  PRO A  88      13.427 -15.429  11.268  1.00  1.79           C
ATOM   1291  HA  PRO A  88      16.395 -14.717  11.420  1.00  1.79           H
ATOM   1292 1HB  PRO A  88      15.047 -15.902   8.981  1.00  1.79           H
ATOM   1293 2HB  PRO A  88      16.297 -16.616  10.008  1.00  1.79           H
ATOM   1294 1HG  PRO A  88      13.772 -17.404  10.392  1.00  1.79           H
ATOM   1295 2HG  PRO A  88      14.775 -17.071  11.805  1.00  1.79           H
ATOM   1296 1HD  PRO A  88      12.664 -15.279  10.495  1.00  1.79           H
ATOM   1297 2HD  PRO A  88      13.000 -15.617  12.236  1.00  1.79           H
ATOM   1298  N   VAL A  89      17.470 -13.381   9.626  1.00  1.66           N
ATOM   1299  CA  VAL A  89      18.149 -12.538   8.647  1.00  1.66           C
ATOM   1300  C   VAL A  89      19.315 -13.300   8.042  1.00  1.66           C
ATOM   1301  O   VAL A  89      20.107 -13.908   8.770  1.00  1.66           O
ATOM   1302  CB  VAL A  89      18.701 -11.248   9.286  1.00  1.66           C
ATOM   1303  CG1 VAL A  89      19.722 -11.598  10.386  1.00  1.66           C
ATOM   1304  CG2 VAL A  89      19.335 -10.353   8.194  1.00  1.66           C
ATOM   1305  H   VAL A  89      17.981 -13.721  10.439  1.00  1.66           H
ATOM   1306  HA  VAL A  89      17.445 -12.274   7.866  1.00  1.66           H
ATOM   1307  HB  VAL A  89      17.877 -10.708   9.759  1.00  1.66           H
ATOM   1308 1HG1 VAL A  89      20.098 -10.685  10.846  1.00  1.66           H
ATOM   1309 2HG1 VAL A  89      19.247 -12.214  11.143  1.00  1.66           H
ATOM   1310 3HG1 VAL A  89      20.544 -12.150   9.947  1.00  1.66           H
ATOM   1311 1HG2 VAL A  89      19.705  -9.441   8.643  1.00  1.66           H
ATOM   1312 2HG2 VAL A  89      20.163 -10.865   7.714  1.00  1.66           H
ATOM   1313 3HG2 VAL A  89      18.578 -10.109   7.443  1.00  1.66           H
ATOM   1314  N   VAL A  90      19.439 -13.211   6.726  1.00  1.59           N
ATOM   1315  CA  VAL A  90      20.509 -13.895   6.015  1.00  1.59           C
ATOM   1316  C   VAL A  90      21.438 -12.940   5.271  1.00  1.59           C
ATOM   1317  O   VAL A  90      20.974 -12.053   4.560  1.00  1.59           O
ATOM   1318  CB  VAL A  90      19.898 -14.882   4.995  1.00  1.59           C
ATOM   1319  CG1 VAL A  90      21.020 -15.589   4.199  1.00  1.59           C
ATOM   1320  CG2 VAL A  90      18.973 -15.884   5.715  1.00  1.59           C
ATOM   1321  H   VAL A  90      18.723 -12.690   6.216  1.00  1.59           H
ATOM   1322  HA  VAL A  90      21.104 -14.450   6.737  1.00  1.59           H
ATOM   1323  HB  VAL A  90      19.308 -14.326   4.281  1.00  1.59           H
ATOM   1324 1HG1 VAL A  90      20.574 -16.261   3.467  1.00  1.59           H
ATOM   1325 2HG1 VAL A  90      21.626 -14.851   3.676  1.00  1.59           H
ATOM   1326 3HG1 VAL A  90      21.653 -16.160   4.868  1.00  1.59           H
ATOM   1327 1HG2 VAL A  90      18.532 -16.555   4.980  1.00  1.59           H
ATOM   1328 2HG2 VAL A  90      19.519 -16.463   6.433  1.00  1.59           H
ATOM   1329 3HG2 VAL A  90      18.178 -15.343   6.229  1.00  1.59           H
ATOM   1330  N   PHE A  91      22.742 -13.138   5.435  1.00  1.57           N
ATOM   1331  CA  PHE A  91      23.764 -12.351   4.751  1.00  1.57           C
ATOM   1332  C   PHE A  91      24.628 -13.326   3.940  1.00  1.57           C
ATOM   1333  O   PHE A  91      25.271 -14.201   4.531  1.00  1.57           O
ATOM   1334  CB  PHE A  91      24.680 -11.657   5.760  1.00  1.57           C
ATOM   1335  CG  PHE A  91      23.984 -10.760   6.784  1.00  1.57           C
ATOM   1336  CD1 PHE A  91      23.481 -11.319   7.960  1.00  1.57           C
ATOM   1337  CD2 PHE A  91      23.842  -9.397   6.600  1.00  1.57           C
ATOM   1338  CE1 PHE A  91      22.870 -10.548   8.911  1.00  1.57           C
ATOM   1339  CE2 PHE A  91      23.211  -8.619   7.566  1.00  1.57           C
ATOM   1340  CZ  PHE A  91      22.728  -9.203   8.719  1.00  1.57           C
ATOM   1341  H   PHE A  91      23.041 -13.863   6.073  1.00  1.57           H
ATOM   1342  HA  PHE A  91      23.300 -11.639   4.079  1.00  1.57           H
ATOM   1343 1HB  PHE A  91      25.232 -12.409   6.282  1.00  1.57           H
ATOM   1344 2HB  PHE A  91      25.403 -11.046   5.219  1.00  1.57           H
ATOM   1345  HD1 PHE A  91      23.583 -12.393   8.124  1.00  1.57           H
ATOM   1346  HD2 PHE A  91      24.227  -8.936   5.689  1.00  1.57           H
ATOM   1347  HE1 PHE A  91      22.500 -11.010   9.818  1.00  1.57           H
ATOM   1348  HE2 PHE A  91      23.098  -7.546   7.413  1.00  1.57           H
ATOM   1349  HZ  PHE A  91      22.234  -8.597   9.474  1.00  1.57           H
ATOM   1350  N   GLN A  92      24.648 -13.187   2.609  1.00  1.59           N
ATOM   1351  CA  GLN A  92      25.409 -14.143   1.801  1.00  1.59           C
ATOM   1352  C   GLN A  92      26.218 -13.564   0.635  1.00  1.59           C
ATOM   1353  O   GLN A  92      25.776 -12.670  -0.099  1.00  1.59           O
ATOM   1354  CB  GLN A  92      24.479 -15.248   1.262  1.00  1.59           C
ATOM   1355  CG  GLN A  92      25.216 -16.351   0.451  1.00  1.59           C
ATOM   1356  CD  GLN A  92      24.358 -17.525   0.096  1.00  1.59           C
ATOM   1357  OE1 GLN A  92      23.126 -17.435   0.093  1.00  1.59           O
ATOM   1358  NE2 GLN A  92      24.998 -18.658  -0.208  1.00  1.59           N
ATOM   1359  H   GLN A  92      24.091 -12.457   2.171  1.00  1.59           H
ATOM   1360  HA  GLN A  92      26.117 -14.611   2.464  1.00  1.59           H
ATOM   1361 1HB  GLN A  92      23.967 -15.729   2.097  1.00  1.59           H
ATOM   1362 2HB  GLN A  92      23.721 -14.804   0.622  1.00  1.59           H
ATOM   1363 1HG  GLN A  92      25.579 -15.925  -0.479  1.00  1.59           H
ATOM   1364 2HG  GLN A  92      26.049 -16.725   1.029  1.00  1.59           H
ATOM   1365 1HE2 GLN A  92      24.479 -19.475  -0.453  1.00  1.59           H
ATOM   1366 2HE2 GLN A  92      26.037 -18.713  -0.186  1.00  1.59           H
ATOM   1367  N   GLY A  93      27.428 -14.105   0.478  1.00  1.66           N
ATOM   1368  CA  GLY A  93      28.310 -13.744  -0.633  1.00  1.66           C
ATOM   1369  C   GLY A  93      29.028 -12.420  -0.420  1.00  1.66           C
ATOM   1370  O   GLY A  93      29.509 -11.804  -1.372  1.00  1.66           O
ATOM   1371  H   GLY A  93      27.730 -14.820   1.149  1.00  1.66           H
ATOM   1372 1HA  GLY A  93      29.049 -14.535  -0.766  1.00  1.66           H
ATOM   1373 2HA  GLY A  93      27.731 -13.703  -1.553  1.00  1.66           H
ATOM   1374  N   VAL A  94      29.093 -11.978   0.823  1.00  1.79           N
ATOM   1375  CA  VAL A  94      29.715 -10.711   1.142  1.00  1.79           C
ATOM   1376  C   VAL A  94      31.227 -10.870   1.250  1.00  1.79           C
ATOM   1377  O   VAL A  94      31.714 -11.551   2.153  1.00  1.79           O
ATOM   1378  CB  VAL A  94      29.203 -10.223   2.499  1.00  1.79           C
ATOM   1379  CG1 VAL A  94      29.856  -8.941   2.815  1.00  1.79           C
ATOM   1380  CG2 VAL A  94      27.687 -10.145   2.503  1.00  1.79           C
ATOM   1381  H   VAL A  94      28.687 -12.543   1.552  1.00  1.79           H
ATOM   1382  HA  VAL A  94      29.478  -9.986   0.361  1.00  1.79           H
ATOM   1383  HB  VAL A  94      29.514 -10.919   3.258  1.00  1.79           H
ATOM   1384 1HG1 VAL A  94      29.540  -8.582   3.791  1.00  1.79           H
ATOM   1385 2HG1 VAL A  94      30.935  -9.091   2.810  1.00  1.79           H
ATOM   1386 3HG1 VAL A  94      29.581  -8.212   2.057  1.00  1.79           H
ATOM   1387 1HG2 VAL A  94      27.341  -9.816   3.484  1.00  1.79           H
ATOM   1388 2HG2 VAL A  94      27.356  -9.442   1.755  1.00  1.79           H
ATOM   1389 3HG2 VAL A  94      27.269 -11.131   2.285  1.00  1.79           H
ATOM   1390  N   ASP A  95      31.963 -10.222   0.359  1.00  1.99           N
ATOM   1391  CA  ASP A  95      33.418 -10.346   0.351  1.00  1.99           C
ATOM   1392  C   ASP A  95      34.032  -8.989   0.589  1.00  1.99           C
ATOM   1393  O   ASP A  95      34.002  -8.119  -0.278  1.00  1.99           O
ATOM   1394  CB  ASP A  95      33.916 -10.938  -0.963  1.00  1.99           C
ATOM   1395  CG  ASP A  95      35.422 -11.268  -1.017  1.00  1.99           C
ATOM   1396  OD1 ASP A  95      36.220 -10.755  -0.249  1.00  1.99           O
ATOM   1397  OD2 ASP A  95      35.767 -12.105  -1.826  1.00  1.99           O
ATOM   1398  H   ASP A  95      31.500  -9.667  -0.347  1.00  1.99           H
ATOM   1399  HA  ASP A  95      33.725 -11.002   1.165  1.00  1.99           H
ATOM   1400 1HB  ASP A  95      33.360 -11.854  -1.168  1.00  1.99           H
ATOM   1401 2HB  ASP A  95      33.710 -10.225  -1.762  1.00  1.99           H
ATOM   1402  N   GLN A  96      34.573  -8.805   1.779  1.00  2.25           N
ATOM   1403  CA  GLN A  96      35.113  -7.531   2.206  1.00  2.25           C
ATOM   1404  C   GLN A  96      36.581  -7.346   1.867  1.00  2.25           C
ATOM   1405  O   GLN A  96      37.168  -6.315   2.211  1.00  2.25           O
ATOM   1406  CB  GLN A  96      34.930  -7.389   3.708  1.00  2.25           C
ATOM   1407  CG  GLN A  96      33.527  -7.346   4.136  1.00  2.25           C
ATOM   1408  CD  GLN A  96      32.837  -6.144   3.676  1.00  2.25           C
ATOM   1409  OE1 GLN A  96      33.396  -5.064   3.779  1.00  2.25           O
ATOM   1410  NE2 GLN A  96      31.621  -6.290   3.188  1.00  2.25           N
ATOM   1411  H   GLN A  96      34.608  -9.588   2.436  1.00  2.25           H
ATOM   1412  HA  GLN A  96      34.549  -6.743   1.708  1.00  2.25           H
ATOM   1413 1HB  GLN A  96      35.413  -8.224   4.219  1.00  2.25           H
ATOM   1414 2HB  GLN A  96      35.400  -6.468   4.048  1.00  2.25           H
ATOM   1415 1HG  GLN A  96      33.025  -8.199   3.694  1.00  2.25           H
ATOM   1416 2HG  GLN A  96      33.490  -7.394   5.182  1.00  2.25           H
ATOM   1417 1HE2 GLN A  96      31.100  -5.505   2.864  1.00  2.25           H
ATOM   1418 2HE2 GLN A  96      31.217  -7.188   3.151  1.00  2.25           H
ATOM   1419  N   GLN A  97      37.194  -8.304   1.171  1.00  2.58           N
ATOM   1420  CA  GLN A  97      38.623  -8.177   0.901  1.00  2.58           C
ATOM   1421  C   GLN A  97      38.967  -6.983   0.009  1.00  2.58           C
ATOM   1422  O   GLN A  97      40.062  -6.432   0.102  1.00  2.58           O
ATOM   1423  CB  GLN A  97      39.158  -9.460   0.272  1.00  2.58           C
ATOM   1424  CG  GLN A  97      39.165 -10.653   1.215  1.00  2.58           C
ATOM   1425  CD  GLN A  97      39.617 -11.893   0.536  1.00  2.58           C
ATOM   1426  OE1 GLN A  97      40.767 -12.353   0.634  1.00  2.58           O
ATOM   1427  NE2 GLN A  97      38.695 -12.437  -0.215  1.00  2.58           N
ATOM   1428  H   GLN A  97      36.686  -9.139   0.832  1.00  2.58           H
ATOM   1429  HA  GLN A  97      39.119  -8.025   1.853  1.00  2.58           H
ATOM   1430 1HB  GLN A  97      38.541  -9.720  -0.594  1.00  2.58           H
ATOM   1431 2HB  GLN A  97      40.174  -9.297  -0.083  1.00  2.58           H
ATOM   1432 1HG  GLN A  97      39.823 -10.464   2.034  1.00  2.58           H
ATOM   1433 2HG  GLN A  97      38.144 -10.815   1.577  1.00  2.58           H
ATOM   1434 1HE2 GLN A  97      38.879 -13.256  -0.743  1.00  2.58           H
ATOM   1435 2HE2 GLN A  97      37.774 -11.965  -0.274  1.00  2.58           H
ATOM   1436  N   ASP A  98      38.029  -6.561  -0.835  1.00  2.96           N
ATOM   1437  CA  ASP A  98      38.259  -5.422  -1.718  1.00  2.96           C
ATOM   1438  C   ASP A  98      37.753  -4.112  -1.110  1.00  2.96           C
ATOM   1439  O   ASP A  98      37.806  -3.066  -1.758  1.00  2.96           O
ATOM   1440  CB  ASP A  98      37.582  -5.649  -3.071  1.00  2.96           C
ATOM   1441  CG  ASP A  98      38.210  -6.797  -3.864  1.00  2.96           C
ATOM   1442  OD1 ASP A  98      39.410  -6.917  -3.862  1.00  2.96           O
ATOM   1443  OD2 ASP A  98      37.477  -7.548  -4.445  1.00  2.96           O
ATOM   1444  H   ASP A  98      37.142  -7.046  -0.866  1.00  2.96           H
ATOM   1445  HA  ASP A  98      39.332  -5.325  -1.883  1.00  2.96           H
ATOM   1446 1HB  ASP A  98      36.518  -5.865  -2.915  1.00  2.96           H
ATOM   1447 2HB  ASP A  98      37.643  -4.736  -3.664  1.00  2.96           H
ATOM   1448  N   GLN A  99      37.223  -4.183   0.116  1.00  3.33           N
ATOM   1449  CA  GLN A  99      36.644  -3.034   0.802  1.00  3.33           C
ATOM   1450  C   GLN A  99      37.454  -2.565   1.995  1.00  3.33           C
ATOM   1451  O   GLN A  99      37.762  -1.376   2.116  1.00  3.33           O
ATOM   1452  CB  GLN A  99      35.233  -3.385   1.246  1.00  3.33           C
ATOM   1453  CG  GLN A  99      34.539  -2.323   1.999  1.00  3.33           C
ATOM   1454  CD  GLN A  99      33.143  -2.616   2.168  1.00  3.33           C
ATOM   1455  OE1 GLN A  99      32.538  -2.044   3.062  1.00  3.33           O
ATOM   1456  NE2 GLN A  99      32.546  -3.472   1.333  1.00  3.33           N
ATOM   1457  H   GLN A  99      37.235  -5.062   0.624  1.00  3.33           H
ATOM   1458  HA  GLN A  99      36.586  -2.206   0.096  1.00  3.33           H
ATOM   1459 1HB  GLN A  99      34.629  -3.648   0.382  1.00  3.33           H
ATOM   1460 2HB  GLN A  99      35.268  -4.263   1.890  1.00  3.33           H
ATOM   1461 1HG  GLN A  99      34.941  -2.296   2.955  1.00  3.33           H
ATOM   1462 2HG  GLN A  99      34.668  -1.358   1.583  1.00  3.33           H
ATOM   1463 1HE2 GLN A  99      31.585  -3.672   1.466  1.00  3.33           H
ATOM   1464 2HE2 GLN A  99      33.056  -3.924   0.557  1.00  3.33           H
ATOM   1465  N   VAL A 100      37.808  -3.488   2.877  1.00  3.61           N
ATOM   1466  CA  VAL A 100      38.584  -3.103   4.041  1.00  3.61           C
ATOM   1467  C   VAL A 100      39.840  -3.959   4.101  1.00  3.61           C
ATOM   1468  O   VAL A 100      39.814  -5.062   4.642  1.00  3.61           O
ATOM   1469  CB  VAL A 100      37.799  -3.331   5.369  1.00  3.61           C
ATOM   1470  CG1 VAL A 100      38.619  -2.872   6.499  1.00  3.61           C
ATOM   1471  CG2 VAL A 100      36.462  -2.666   5.382  1.00  3.61           C
ATOM   1472  H   VAL A 100      37.544  -4.462   2.734  1.00  3.61           H
ATOM   1473  HA  VAL A 100      38.869  -2.056   3.959  1.00  3.61           H
ATOM   1474  HB  VAL A 100      37.653  -4.370   5.501  1.00  3.61           H
ATOM   1475 1HG1 VAL A 100      38.108  -3.080   7.446  1.00  3.61           H
ATOM   1476 2HG1 VAL A 100      39.526  -3.399   6.465  1.00  3.61           H
ATOM   1477 3HG1 VAL A 100      38.809  -1.807   6.420  1.00  3.61           H
ATOM   1478 1HG2 VAL A 100      35.970  -2.881   6.338  1.00  3.61           H
ATOM   1479 2HG2 VAL A 100      36.569  -1.589   5.259  1.00  3.61           H
ATOM   1480 3HG2 VAL A 100      35.884  -3.079   4.600  1.00  3.61           H
ATOM   1481  N   SER A 101      40.980  -3.456   3.622  1.00  3.72           N
ATOM   1482  CA  SER A 101      42.189  -4.292   3.688  1.00  3.72           C
ATOM   1483  C   SER A 101      42.587  -4.515   5.150  1.00  3.72           C
ATOM   1484  O   SER A 101      43.175  -5.532   5.529  1.00  3.72           O
ATOM   1485  CB  SER A 101      43.314  -3.643   2.911  1.00  3.72           C
ATOM   1486  OG  SER A 101      43.713  -2.438   3.508  1.00  3.72           O
ATOM   1487  H   SER A 101      40.996  -2.544   3.185  1.00  3.72           H
ATOM   1488  HA  SER A 101      41.968  -5.262   3.237  1.00  3.72           H
ATOM   1489 1HB  SER A 101      44.161  -4.327   2.859  1.00  3.72           H
ATOM   1490 2HB  SER A 101      42.983  -3.456   1.891  1.00  3.72           H
ATOM   1491  HG  SER A 101      44.169  -2.681   4.323  1.00  3.72           H
ATOM   1492  N   SER A 102      42.149  -3.586   5.985  1.00  3.64           N
ATOM   1493  CA  SER A 102      42.364  -3.583   7.415  1.00  3.64           C
ATOM   1494  C   SER A 102      41.341  -4.472   8.107  1.00  3.64           C
ATOM   1495  O   SER A 102      40.446  -3.983   8.783  1.00  3.64           O
ATOM   1496  CB  SER A 102      42.274  -2.170   7.955  1.00  3.64           C
ATOM   1497  OG  SER A 102      43.296  -1.361   7.421  1.00  3.64           O
ATOM   1498  H   SER A 102      41.646  -2.811   5.582  1.00  3.64           H
ATOM   1499  HA  SER A 102      43.360  -3.978   7.620  1.00  3.64           H
ATOM   1500 1HB  SER A 102      41.300  -1.745   7.706  1.00  3.64           H
ATOM   1501 2HB  SER A 102      42.347  -2.189   9.044  1.00  3.64           H
ATOM   1502  HG  SER A 102      43.154  -0.476   7.779  1.00  3.64           H
ATOM   1503  N   GLN A 103      41.526  -5.773   7.944  1.00  3.42           N
ATOM   1504  CA  GLN A 103      40.701  -6.849   8.507  1.00  3.42           C
ATOM   1505  C   GLN A 103      39.337  -7.189   7.876  1.00  3.42           C
ATOM   1506  O   GLN A 103      38.658  -8.067   8.400  1.00  3.42           O
ATOM   1507  CB  GLN A 103      40.366  -6.491   9.974  1.00  3.42           C
ATOM   1508  CG  GLN A 103      41.560  -6.225  10.894  1.00  3.42           C
ATOM   1509  CD  GLN A 103      41.120  -5.580  12.169  1.00  3.42           C
ATOM   1510  OE1 GLN A 103      39.904  -5.447  12.425  1.00  3.42           O
ATOM   1511  NE2 GLN A 103      42.087  -5.187  12.991  1.00  3.42           N
ATOM   1512  H   GLN A 103      42.298  -6.030   7.327  1.00  3.42           H
ATOM   1513  HA  GLN A 103      41.310  -7.744   8.490  1.00  3.42           H
ATOM   1514 1HB  GLN A 103      39.632  -5.700  10.045  1.00  3.42           H
ATOM   1515 2HB  GLN A 103      39.878  -7.363  10.408  1.00  3.42           H
ATOM   1516 1HG  GLN A 103      42.018  -7.175  11.148  1.00  3.42           H
ATOM   1517 2HG  GLN A 103      42.288  -5.583  10.419  1.00  3.42           H
ATOM   1518 1HE2 GLN A 103      41.865  -4.754  13.868  1.00  3.42           H
ATOM   1519 2HE2 GLN A 103      43.043  -5.324  12.733  1.00  3.42           H
ATOM   1520  N   GLY A 104      38.931  -6.636   6.733  1.00  3.16           N
ATOM   1521  CA  GLY A 104      37.630  -7.060   6.207  1.00  3.16           C
ATOM   1522  C   GLY A 104      36.526  -6.740   7.216  1.00  3.16           C
ATOM   1523  O   GLY A 104      36.327  -5.580   7.571  1.00  3.16           O
ATOM   1524  H   GLY A 104      39.464  -5.933   6.232  1.00  3.16           H
ATOM   1525 1HA  GLY A 104      37.440  -6.564   5.258  1.00  3.16           H
ATOM   1526 2HA  GLY A 104      37.644  -8.119   6.013  1.00  3.16           H
ATOM   1527  N   LEU A 105      35.830  -7.808   7.655  1.00  2.95           N
ATOM   1528  CA  LEU A 105      34.724  -7.855   8.628  1.00  2.95           C
ATOM   1529  C   LEU A 105      33.364  -7.587   8.003  1.00  2.95           C
ATOM   1530  O   LEU A 105      33.175  -6.594   7.314  1.00  2.95           O
ATOM   1531  CB  LEU A 105      35.010  -6.909   9.777  1.00  2.95           C
ATOM   1532  CG  LEU A 105      36.357  -7.204  10.459  1.00  2.95           C
ATOM   1533  CD1 LEU A 105      36.594  -6.291  11.571  1.00  2.95           C
ATOM   1534  CD2 LEU A 105      36.380  -8.627  10.805  1.00  2.95           C
ATOM   1535  H   LEU A 105      36.116  -8.698   7.282  1.00  2.95           H
ATOM   1536  HA  LEU A 105      34.689  -8.858   9.044  1.00  2.95           H
ATOM   1537 1HB  LEU A 105      34.974  -5.896   9.447  1.00  2.95           H
ATOM   1538 2HB  LEU A 105      34.231  -7.050  10.532  1.00  2.95           H
ATOM   1539  HG  LEU A 105      37.139  -7.000   9.797  1.00  2.95           H
ATOM   1540 1HD1 LEU A 105      37.554  -6.487  12.012  1.00  2.95           H
ATOM   1541 2HD1 LEU A 105      36.583  -5.270  11.198  1.00  2.95           H
ATOM   1542 3HD1 LEU A 105      35.812  -6.451  12.300  1.00  2.95           H
ATOM   1543 1HD2 LEU A 105      37.328  -8.867  11.250  1.00  2.95           H
ATOM   1544 2HD2 LEU A 105      35.566  -8.865  11.487  1.00  2.95           H
ATOM   1545 3HD2 LEU A 105      36.258  -9.186   9.884  1.00  2.95           H
ATOM   1546  N   ILE A 106      32.436  -8.541   8.192  1.00  2.83           N
ATOM   1547  CA  ILE A 106      31.179  -8.575   7.450  1.00  2.83           C
ATOM   1548  C   ILE A 106      30.088  -7.744   8.101  1.00  2.83           C
ATOM   1549  O   ILE A 106      29.432  -6.930   7.441  1.00  2.83           O
ATOM   1550  CB  ILE A 106      30.717 -10.043   7.431  1.00  2.83           C
ATOM   1551  CG1 ILE A 106      31.820 -10.872   6.812  1.00  2.83           C
ATOM   1552  CG2 ILE A 106      29.428 -10.226   6.650  1.00  2.83           C
ATOM   1553  CD1 ILE A 106      32.174 -10.471   5.443  1.00  2.83           C
ATOM   1554  H   ILE A 106      32.598  -9.286   8.862  1.00  2.83           H
ATOM   1555  HA  ILE A 106      31.349  -8.218   6.444  1.00  2.83           H
ATOM   1556  HB  ILE A 106      30.559 -10.387   8.445  1.00  2.83           H
ATOM   1557 1HG1 ILE A 106      32.720 -10.758   7.411  1.00  2.83           H
ATOM   1558 2HG1 ILE A 106      31.527 -11.902   6.835  1.00  2.83           H
ATOM   1559 1HG2 ILE A 106      29.144 -11.277   6.664  1.00  2.83           H
ATOM   1560 2HG2 ILE A 106      28.644  -9.636   7.097  1.00  2.83           H
ATOM   1561 3HG2 ILE A 106      29.578  -9.908   5.636  1.00  2.83           H
ATOM   1562 1HD1 ILE A 106      32.979 -11.095   5.072  1.00  2.83           H
ATOM   1563 2HD1 ILE A 106      31.317 -10.565   4.793  1.00  2.83           H
ATOM   1564 3HD1 ILE A 106      32.487  -9.464   5.475  1.00  2.83           H
ATOM   1565  N   CYS A 107      29.893  -7.946   9.389  1.00  2.85           N
ATOM   1566  CA  CYS A 107      28.881  -7.199  10.117  1.00  2.85           C
ATOM   1567  C   CYS A 107      29.575  -6.389  11.227  1.00  2.85           C
ATOM   1568  O   CYS A 107      30.208  -6.973  12.109  1.00  2.85           O
ATOM   1569  CB  CYS A 107      27.815  -8.162  10.644  1.00  2.85           C
ATOM   1570  SG  CYS A 107      26.898  -9.096   9.387  1.00  2.85           S
ATOM   1571  H   CYS A 107      30.472  -8.638   9.873  1.00  2.85           H
ATOM   1572  HA  CYS A 107      28.394  -6.500   9.439  1.00  2.85           H
ATOM   1573 1HB  CYS A 107      28.289  -8.882  11.300  1.00  2.85           H
ATOM   1574 2HB  CYS A 107      27.078  -7.611  11.190  1.00  2.85           H
ATOM   1575  HG  CYS A 107      26.481  -8.036   8.693  1.00  2.85           H
ATOM   1576  N   SER A 108      29.466  -5.056  11.161  1.00  3.02           N
ATOM   1577  CA  SER A 108      30.187  -4.136  12.057  1.00  3.02           C
ATOM   1578  C   SER A 108      29.571  -3.646  13.363  1.00  3.02           C
ATOM   1579  O   SER A 108      28.367  -3.447  13.453  1.00  3.02           O
ATOM   1580  CB  SER A 108      30.409  -2.866  11.289  1.00  3.02           C
ATOM   1581  OG  SER A 108      29.153  -2.305  10.999  1.00  3.02           O
ATOM   1582  H   SER A 108      28.899  -4.662  10.424  1.00  3.02           H
ATOM   1583  HA  SER A 108      31.115  -4.626  12.303  1.00  3.02           H
ATOM   1584 1HB  SER A 108      30.989  -2.168  11.891  1.00  3.02           H
ATOM   1585 2HB  SER A 108      30.958  -3.054  10.363  1.00  3.02           H
ATOM   1586  HG  SER A 108      29.310  -1.340  10.803  1.00  3.02           H
ATOM   1587  N   PHE A 109      30.456  -3.297  14.312  1.00  3.34           N
ATOM   1588  CA  PHE A 109      30.167  -2.562  15.554  1.00  3.34           C
ATOM   1589  C   PHE A 109      31.489  -2.139  16.177  1.00  3.34           C
ATOM   1590  O   PHE A 109      32.403  -2.961  16.286  1.00  3.34           O
ATOM   1591  CB  PHE A 109      29.397  -3.370  16.575  1.00  3.34           C
ATOM   1592  CG  PHE A 109      28.806  -2.584  17.679  1.00  3.34           C
ATOM   1593  CD1 PHE A 109      27.639  -1.870  17.469  1.00  3.34           C
ATOM   1594  CD2 PHE A 109      29.381  -2.566  18.932  1.00  3.34           C
ATOM   1595  CE1 PHE A 109      27.055  -1.147  18.483  1.00  3.34           C
ATOM   1596  CE2 PHE A 109      28.807  -1.842  19.955  1.00  3.34           C
ATOM   1597  CZ  PHE A 109      27.640  -1.131  19.731  1.00  3.34           C
ATOM   1598  H   PHE A 109      31.416  -3.541  14.145  1.00  3.34           H
ATOM   1599  HA  PHE A 109      29.595  -1.676  15.325  1.00  3.34           H
ATOM   1600 1HB  PHE A 109      28.614  -3.879  16.106  1.00  3.34           H
ATOM   1601 2HB  PHE A 109      30.059  -4.067  17.020  1.00  3.34           H
ATOM   1602  HD1 PHE A 109      27.185  -1.888  16.489  1.00  3.34           H
ATOM   1603  HD2 PHE A 109      30.299  -3.128  19.107  1.00  3.34           H
ATOM   1604  HE1 PHE A 109      26.136  -0.592  18.299  1.00  3.34           H
ATOM   1605  HE2 PHE A 109      29.274  -1.832  20.941  1.00  3.34           H
ATOM   1606  HZ  PHE A 109      27.188  -0.561  20.540  1.00  3.34           H
ATOM   1607  N   THR A 110      31.596  -0.896  16.626  1.00  3.84           N
ATOM   1608  CA  THR A 110      32.832  -0.462  17.275  1.00  3.84           C
ATOM   1609  C   THR A 110      32.603   0.111  18.667  1.00  3.84           C
ATOM   1610  O   THR A 110      31.501   0.526  19.019  1.00  3.84           O
ATOM   1611  CB  THR A 110      33.567   0.596  16.430  1.00  3.84           C
ATOM   1612  OG1 THR A 110      32.754   1.772  16.318  1.00  3.84           O
ATOM   1613  CG2 THR A 110      33.872   0.062  15.060  1.00  3.84           C
ATOM   1614  H   THR A 110      30.833  -0.245  16.487  1.00  3.84           H
ATOM   1615  HA  THR A 110      33.491  -1.326  17.377  1.00  3.84           H
ATOM   1616  HB  THR A 110      34.507   0.862  16.920  1.00  3.84           H
ATOM   1617  HG1 THR A 110      32.742   2.229  17.176  1.00  3.84           H
ATOM   1618 1HG2 THR A 110      34.399   0.817  14.479  1.00  3.84           H
ATOM   1619 2HG2 THR A 110      34.505  -0.825  15.163  1.00  3.84           H
ATOM   1620 3HG2 THR A 110      32.950  -0.202  14.551  1.00  3.84           H
ATOM   1621  N   SER A 111      33.683   0.159  19.437  1.00  4.51           N
ATOM   1622  CA  SER A 111      33.705   0.750  20.774  1.00  4.51           C
ATOM   1623  C   SER A 111      33.487   2.253  20.708  1.00  4.51           C
ATOM   1624  O   SER A 111      33.900   2.893  19.741  1.00  4.51           O
ATOM   1625  CB  SER A 111      35.023   0.489  21.466  1.00  4.51           C
ATOM   1626  OG  SER A 111      35.037   1.099  22.736  1.00  4.51           O
ATOM   1627  H   SER A 111      34.547  -0.218  19.070  1.00  4.51           H
ATOM   1628  HA  SER A 111      32.903   0.305  21.369  1.00  4.51           H
ATOM   1629 1HB  SER A 111      35.186  -0.581  21.569  1.00  4.51           H
ATOM   1630 2HB  SER A 111      35.837   0.892  20.861  1.00  4.51           H
ATOM   1631  HG  SER A 111      34.504   0.498  23.302  1.00  4.51           H
ATOM   1632  N   SER A 112      32.847   2.823  21.730  1.00  5.31           N
ATOM   1633  CA  SER A 112      32.716   4.280  21.806  1.00  5.31           C
ATOM   1634  C   SER A 112      34.043   4.953  22.220  1.00  5.31           C
ATOM   1635  O   SER A 112      34.199   6.171  22.098  1.00  5.31           O
ATOM   1636  CB  SER A 112      31.616   4.654  22.779  1.00  5.31           C
ATOM   1637  OG  SER A 112      31.966   4.321  24.094  1.00  5.31           O
ATOM   1638  H   SER A 112      32.491   2.240  22.475  1.00  5.31           H
ATOM   1639  HA  SER A 112      32.444   4.650  20.817  1.00  5.31           H
ATOM   1640 1HB  SER A 112      31.421   5.723  22.713  1.00  5.31           H
ATOM   1641 2HB  SER A 112      30.699   4.136  22.502  1.00  5.31           H
ATOM   1642  HG  SER A 112      32.711   4.892  24.321  1.00  5.31           H
ATOM   1643  N   ASN A 113      34.978   4.150  22.739  1.00  6.17           N
ATOM   1644  CA  ASN A 113      36.312   4.582  23.157  1.00  6.17           C
ATOM   1645  C   ASN A 113      37.227   4.103  22.045  1.00  6.17           C
ATOM   1646  O   ASN A 113      36.732   3.398  21.172  1.00  6.17           O
ATOM   1647  CB  ASN A 113      36.677   3.987  24.503  1.00  6.17           C
ATOM   1648  CG  ASN A 113      35.760   4.459  25.615  1.00  6.17           C
ATOM   1649  OD1 ASN A 113      35.377   5.634  25.687  1.00  6.17           O
ATOM   1650  ND2 ASN A 113      35.399   3.549  26.489  1.00  6.17           N
ATOM   1651  H   ASN A 113      34.786   3.150  22.801  1.00  6.17           H
ATOM   1652  HA  ASN A 113      36.362   5.671  23.199  1.00  6.17           H
ATOM   1653 1HB  ASN A 113      36.630   2.899  24.441  1.00  6.17           H
ATOM   1654 2HB  ASN A 113      37.705   4.256  24.753  1.00  6.17           H
ATOM   1655 1HD2 ASN A 113      34.794   3.795  27.248  1.00  6.17           H
ATOM   1656 2HD2 ASN A 113      35.728   2.608  26.398  1.00  6.17           H
ATOM   1657  N   LEU A 114      38.507   4.502  21.990  1.00  6.99           N
ATOM   1658  CA  LEU A 114      39.313   3.919  20.913  1.00  6.99           C
ATOM   1659  C   LEU A 114      40.415   3.007  21.522  1.00  6.99           C
ATOM   1660  O   LEU A 114      40.298   1.789  21.410  1.00  6.99           O
ATOM   1661  CB  LEU A 114      39.823   5.000  19.919  1.00  6.99           C
ATOM   1662  CG  LEU A 114      38.769   5.807  19.159  1.00  6.99           C
ATOM   1663  CD1 LEU A 114      39.487   6.859  18.341  1.00  6.99           C
ATOM   1664  CD2 LEU A 114      37.983   4.918  18.254  1.00  6.99           C
ATOM   1665  H   LEU A 114      38.941   5.073  22.728  1.00  6.99           H
ATOM   1666  HA  LEU A 114      38.682   3.266  20.312  1.00  6.99           H
ATOM   1667 1HB  LEU A 114      40.418   5.730  20.357  1.00  6.99           H
ATOM   1668 2HB  LEU A 114      40.423   4.486  19.166  1.00  6.99           H
ATOM   1669  HG  LEU A 114      38.103   6.300  19.864  1.00  6.99           H
ATOM   1670 1HD1 LEU A 114      38.761   7.457  17.790  1.00  6.99           H
ATOM   1671 2HD1 LEU A 114      40.067   7.505  18.999  1.00  6.99           H
ATOM   1672 3HD1 LEU A 114      40.158   6.365  17.637  1.00  6.99           H
ATOM   1673 1HD2 LEU A 114      37.251   5.504  17.705  1.00  6.99           H
ATOM   1674 2HD2 LEU A 114      38.663   4.460  17.564  1.00  6.99           H
ATOM   1675 3HD2 LEU A 114      37.470   4.145  18.824  1.00  6.99           H
ATOM   1676  N   ASP A 115      41.454   3.520  22.229  1.00  7.61           N
ATOM   1677  CA  ASP A 115      41.854   4.918  22.438  1.00  7.61           C
ATOM   1678  C   ASP A 115      42.954   5.295  21.432  1.00  7.61           C
ATOM   1679  O   ASP A 115      43.542   6.373  21.499  1.00  7.61           O
ATOM   1680  CB  ASP A 115      42.284   5.151  23.870  1.00  7.61           C
ATOM   1681  CG  ASP A 115      41.091   5.047  24.797  1.00  7.61           C
ATOM   1682  OD1 ASP A 115      39.971   5.307  24.343  1.00  7.61           O
ATOM   1683  OD2 ASP A 115      41.278   4.703  25.935  1.00  7.61           O
ATOM   1684  H   ASP A 115      42.062   2.836  22.660  1.00  7.61           H
ATOM   1685  HA  ASP A 115      41.007   5.572  22.311  1.00  7.61           H
ATOM   1686 1HB  ASP A 115      43.034   4.414  24.158  1.00  7.61           H
ATOM   1687 2HB  ASP A 115      42.730   6.142  23.966  1.00  7.61           H
ATOM   1688  N   SER A 116      43.228   4.363  20.520  1.00  7.89           N
ATOM   1689  CA  SER A 116      44.217   4.504  19.461  1.00  7.89           C
ATOM   1690  C   SER A 116      43.639   5.472  18.425  1.00  7.89           C
ATOM   1691  O   SER A 116      42.467   5.808  18.526  1.00  7.89           O
ATOM   1692  CB  SER A 116      44.464   3.145  18.820  1.00  7.89           C
ATOM   1693  OG  SER A 116      43.351   2.742  18.071  1.00  7.89           O
ATOM   1694  H   SER A 116      42.693   3.505  20.553  1.00  7.89           H
ATOM   1695  HA  SER A 116      45.133   4.895  19.893  1.00  7.89           H
ATOM   1696 1HB  SER A 116      45.345   3.149  18.200  1.00  7.89           H
ATOM   1697 2HB  SER A 116      44.639   2.423  19.605  1.00  7.89           H
ATOM   1698  HG  SER A 116      43.270   3.386  17.341  1.00  7.89           H
ATOM   1699  N   PRO A 117      44.417   5.979  17.463  1.00  7.81           N
ATOM   1700  CA  PRO A 117      43.936   6.793  16.364  1.00  7.81           C
ATOM   1701  C   PRO A 117      42.922   6.024  15.519  1.00  7.81           C
ATOM   1702  O   PRO A 117      42.985   4.796  15.437  1.00  7.81           O
ATOM   1703  CB  PRO A 117      45.219   7.066  15.563  1.00  7.81           C
ATOM   1704  CG  PRO A 117      46.340   6.940  16.575  1.00  7.81           C
ATOM   1705  CD  PRO A 117      45.894   5.848  17.517  1.00  7.81           C
ATOM   1706  HA  PRO A 117      43.500   7.718  16.754  1.00  7.81           H
ATOM   1707 1HB  PRO A 117      45.305   6.348  14.734  1.00  7.81           H
ATOM   1708 2HB  PRO A 117      45.166   8.066  15.112  1.00  7.81           H
ATOM   1709 1HG  PRO A 117      47.287   6.700  16.064  1.00  7.81           H
ATOM   1710 2HG  PRO A 117      46.493   7.902  17.085  1.00  7.81           H
ATOM   1711 1HD  PRO A 117      46.224   4.880  17.130  1.00  7.81           H
ATOM   1712 2HD  PRO A 117      46.295   6.071  18.510  1.00  7.81           H
ATOM   1713  N   ARG A 118      42.020   6.786  14.881  1.00  7.38           N
ATOM   1714  CA  ARG A 118      40.961   6.335  13.957  1.00  7.38           C
ATOM   1715  C   ARG A 118      39.661   5.875  14.711  1.00  7.38           C
ATOM   1716  O   ARG A 118      38.966   6.776  15.175  1.00  7.38           O
ATOM   1717  CB  ARG A 118      41.538   5.349  12.949  1.00  7.38           C
ATOM   1718  CG  ARG A 118      42.543   5.881  11.998  1.00  7.38           C
ATOM   1719  CD  ARG A 118      43.170   4.731  11.316  1.00  7.38           C
ATOM   1720  NE  ARG A 118      43.953   3.943  12.271  1.00  7.38           N
ATOM   1721  CZ  ARG A 118      44.477   2.724  12.036  1.00  7.38           C
ATOM   1722  NH1 ARG A 118      44.309   2.124  10.874  1.00  7.38           N
ATOM   1723  NH2 ARG A 118      45.168   2.121  12.995  1.00  7.38           N
ATOM   1724  H   ARG A 118      42.070   7.780  15.047  1.00  7.38           H
ATOM   1725  HA  ARG A 118      40.673   7.196  13.356  1.00  7.38           H
ATOM   1726 1HB  ARG A 118      42.043   4.533  13.396  1.00  7.38           H
ATOM   1727 2HB  ARG A 118      40.735   4.965  12.318  1.00  7.38           H
ATOM   1728 1HG  ARG A 118      42.061   6.514  11.253  1.00  7.38           H
ATOM   1729 2HG  ARG A 118      43.311   6.440  12.528  1.00  7.38           H
ATOM   1730 1HD  ARG A 118      42.393   4.089  10.915  1.00  7.38           H
ATOM   1731 2HD  ARG A 118      43.824   5.061  10.509  1.00  7.38           H
ATOM   1732  HE  ARG A 118      44.105   4.343  13.192  1.00  7.38           H
ATOM   1733 1HH1 ARG A 118      43.754   2.566  10.120  1.00  7.38           H
ATOM   1734 2HH1 ARG A 118      44.705   1.211  10.720  1.00  7.38           H
ATOM   1735 1HH2 ARG A 118      45.294   2.577  13.892  1.00  7.38           H
ATOM   1736 2HH2 ARG A 118      45.561   1.207  12.835  1.00  7.38           H
ATOM   1737  N   ASP A 119      39.232   4.577  14.857  1.00  6.74           N
ATOM   1738  CA  ASP A 119      39.706   3.243  14.429  1.00  6.74           C
ATOM   1739  C   ASP A 119      38.516   2.551  13.777  1.00  6.74           C
ATOM   1740  O   ASP A 119      38.380   1.337  13.839  1.00  6.74           O
ATOM   1741  CB  ASP A 119      40.252   2.382  15.585  1.00  6.74           C
ATOM   1742  CG  ASP A 119      39.222   1.988  16.636  1.00  6.74           C
ATOM   1743  OD1 ASP A 119      38.065   2.240  16.428  1.00  6.74           O
ATOM   1744  OD2 ASP A 119      39.605   1.441  17.641  1.00  6.74           O
ATOM   1745  H   ASP A 119      38.371   4.515  15.380  1.00  6.74           H
ATOM   1746  HA  ASP A 119      40.452   3.263  13.677  1.00  6.74           H
ATOM   1747 1HB  ASP A 119      40.688   1.468  15.174  1.00  6.74           H
ATOM   1748 2HB  ASP A 119      41.063   2.929  16.084  1.00  6.74           H
ATOM   1749  N   GLY A 120      37.683   3.335  13.079  1.00  5.99           N
ATOM   1750  CA  GLY A 120      36.476   2.830  12.397  1.00  5.99           C
ATOM   1751  C   GLY A 120      36.808   1.957  11.181  1.00  5.99           C
ATOM   1752  O   GLY A 120      35.936   1.396  10.531  1.00  5.99           O
ATOM   1753  H   GLY A 120      37.872   4.326  13.056  1.00  5.99           H
ATOM   1754 1HA  GLY A 120      35.877   2.255  13.104  1.00  5.99           H
ATOM   1755 2HA  GLY A 120      35.864   3.675  12.081  1.00  5.99           H
ATOM   1756  N   GLU A 121      38.087   1.854  10.880  1.00  5.24           N
ATOM   1757  CA  GLU A 121      38.593   1.040   9.802  1.00  5.24           C
ATOM   1758  C   GLU A 121      38.771  -0.409  10.260  1.00  5.24           C
ATOM   1759  O   GLU A 121      39.048  -1.275   9.438  1.00  5.24           O
ATOM   1760  CB  GLU A 121      39.954   1.593   9.350  1.00  5.24           C
ATOM   1761  CG  GLU A 121      39.915   2.984   8.724  1.00  5.24           C
ATOM   1762  CD  GLU A 121      41.299   3.513   8.377  1.00  5.24           C
ATOM   1763  OE1 GLU A 121      42.266   2.826   8.654  1.00  5.24           O
ATOM   1764  OE2 GLU A 121      41.388   4.595   7.846  1.00  5.24           O
ATOM   1765  H   GLU A 121      38.745   2.349  11.454  1.00  5.24           H
ATOM   1766  HA  GLU A 121      37.883   1.064   8.975  1.00  5.24           H
ATOM   1767 1HB  GLU A 121      40.627   1.633  10.212  1.00  5.24           H
ATOM   1768 2HB  GLU A 121      40.400   0.906   8.625  1.00  5.24           H
ATOM   1769 1HG  GLU A 121      39.302   2.954   7.821  1.00  5.24           H
ATOM   1770 2HG  GLU A 121      39.441   3.667   9.430  1.00  5.24           H
ATOM   1771  N   SER A 122      38.628  -0.666  11.569  1.00  4.57           N
ATOM   1772  CA  SER A 122      38.910  -1.984  12.137  1.00  4.57           C
ATOM   1773  C   SER A 122      38.078  -2.360  13.370  1.00  4.57           C
ATOM   1774  O   SER A 122      37.340  -1.548  13.917  1.00  4.57           O
ATOM   1775  CB  SER A 122      40.388  -2.033  12.468  1.00  4.57           C
ATOM   1776  OG  SER A 122      40.740  -1.058  13.405  1.00  4.57           O
ATOM   1777  H   SER A 122      38.369   0.086  12.212  1.00  4.57           H
ATOM   1778  HA  SER A 122      38.713  -2.732  11.365  1.00  4.57           H
ATOM   1779 1HB  SER A 122      40.602  -2.981  12.886  1.00  4.57           H
ATOM   1780 2HB  SER A 122      40.984  -1.925  11.566  1.00  4.57           H
ATOM   1781  HG  SER A 122      40.027  -1.049  14.059  1.00  4.57           H
ATOM   1782  N   PHE A 123      38.161  -3.627  13.789  1.00  3.99           N
ATOM   1783  CA  PHE A 123      37.441  -4.108  14.979  1.00  3.99           C
ATOM   1784  C   PHE A 123      35.932  -3.919  14.868  1.00  3.99           C
ATOM   1785  O   PHE A 123      35.288  -3.433  15.797  1.00  3.99           O
ATOM   1786  CB  PHE A 123      37.891  -3.369  16.227  1.00  3.99           C
ATOM   1787  CG  PHE A 123      39.357  -3.263  16.350  1.00  3.99           C
ATOM   1788  CD1 PHE A 123      39.957  -2.017  16.456  1.00  3.99           C
ATOM   1789  CD2 PHE A 123      40.149  -4.380  16.322  1.00  3.99           C
ATOM   1790  CE1 PHE A 123      41.323  -1.902  16.553  1.00  3.99           C
ATOM   1791  CE2 PHE A 123      41.512  -4.270  16.415  1.00  3.99           C
ATOM   1792  CZ  PHE A 123      42.104  -3.031  16.532  1.00  3.99           C
ATOM   1793  H   PHE A 123      38.775  -4.278  13.295  1.00  3.99           H
ATOM   1794  HA  PHE A 123      37.643  -5.176  15.095  1.00  3.99           H
ATOM   1795 1HB  PHE A 123      37.465  -2.364  16.254  1.00  3.99           H
ATOM   1796 2HB  PHE A 123      37.515  -3.899  17.097  1.00  3.99           H
ATOM   1797  HD1 PHE A 123      39.330  -1.114  16.470  1.00  3.99           H
ATOM   1798  HD2 PHE A 123      39.682  -5.359  16.232  1.00  3.99           H
ATOM   1799  HE1 PHE A 123      41.777  -0.911  16.644  1.00  3.99           H
ATOM   1800  HE2 PHE A 123      42.125  -5.160  16.402  1.00  3.99           H
ATOM   1801  HZ  PHE A 123      43.186  -2.952  16.612  1.00  3.99           H
ATOM   1802  N   LEU A 124      35.394  -4.299  13.723  1.00  3.50           N
ATOM   1803  CA  LEU A 124      33.985  -4.208  13.372  1.00  3.50           C
ATOM   1804  C   LEU A 124      33.227  -5.521  13.772  1.00  3.50           C
ATOM   1805  O   LEU A 124      33.172  -6.484  12.999  1.00  3.50           O
ATOM   1806  CB  LEU A 124      33.931  -3.969  11.851  1.00  3.50           C
ATOM   1807  CG  LEU A 124      34.765  -2.774  11.323  1.00  3.50           C
ATOM   1808  CD1 LEU A 124      34.689  -2.698   9.800  1.00  3.50           C
ATOM   1809  CD2 LEU A 124      34.268  -1.532  11.938  1.00  3.50           C
ATOM   1810  H   LEU A 124      36.028  -4.680  13.043  1.00  3.50           H
ATOM   1811  HA  LEU A 124      33.550  -3.362  13.903  1.00  3.50           H
ATOM   1812 1HB  LEU A 124      34.230  -4.839  11.356  1.00  3.50           H
ATOM   1813 2HB  LEU A 124      32.951  -3.768  11.564  1.00  3.50           H
ATOM   1814  HG  LEU A 124      35.804  -2.913  11.597  1.00  3.50           H
ATOM   1815 1HD1 LEU A 124      35.286  -1.852   9.450  1.00  3.50           H
ATOM   1816 2HD1 LEU A 124      35.076  -3.614   9.358  1.00  3.50           H
ATOM   1817 3HD1 LEU A 124      33.654  -2.558   9.500  1.00  3.50           H
ATOM   1818 1HD2 LEU A 124      34.866  -0.686  11.593  1.00  3.50           H
ATOM   1819 2HD2 LEU A 124      33.227  -1.367  11.669  1.00  3.50           H
ATOM   1820 3HD2 LEU A 124      34.363  -1.634  13.001  1.00  3.50           H
ATOM   1821  N   GLY A 125      32.740  -5.567  15.020  1.00  3.09           N
ATOM   1822  CA  GLY A 125      32.046  -6.707  15.664  1.00  3.09           C
ATOM   1823  C   GLY A 125      30.527  -6.594  15.880  1.00  3.09           C
ATOM   1824  O   GLY A 125      30.105  -6.368  17.011  1.00  3.09           O
ATOM   1825  H   GLY A 125      32.831  -4.715  15.574  1.00  3.09           H
ATOM   1826 1HA  GLY A 125      32.213  -7.584  15.053  1.00  3.09           H
ATOM   1827 2HA  GLY A 125      32.520  -6.922  16.601  1.00  3.09           H
ATOM   1828  N   ILE A 126      29.700  -6.746  14.861  1.00  2.76           N
ATOM   1829  CA  ILE A 126      28.252  -6.518  15.018  1.00  2.76           C
ATOM   1830  C   ILE A 126      27.562  -6.901  16.300  1.00  2.76           C
ATOM   1831  O   ILE A 126      27.592  -8.040  16.781  1.00  2.76           O
ATOM   1832  CB  ILE A 126      27.507  -7.255  13.946  1.00  2.76           C
ATOM   1833  CG1 ILE A 126      26.043  -7.003  13.973  1.00  2.76           C
ATOM   1834  CG2 ILE A 126      27.778  -8.590  14.072  1.00  2.76           C
ATOM   1835  CD1 ILE A 126      25.700  -5.661  13.596  1.00  2.76           C
ATOM   1836  H   ILE A 126      30.065  -6.952  13.933  1.00  2.76           H
ATOM   1837  HA  ILE A 126      28.065  -5.472  14.851  1.00  2.76           H
ATOM   1838  HB  ILE A 126      27.833  -6.891  13.056  1.00  2.76           H
ATOM   1839 1HG1 ILE A 126      25.581  -7.688  13.292  1.00  2.76           H
ATOM   1840 2HG1 ILE A 126      25.658  -7.211  14.935  1.00  2.76           H
ATOM   1841 1HG2 ILE A 126      27.298  -9.129  13.292  1.00  2.76           H
ATOM   1842 2HG2 ILE A 126      28.847  -8.692  14.000  1.00  2.76           H
ATOM   1843 3HG2 ILE A 126      27.418  -8.931  15.034  1.00  2.76           H
ATOM   1844 1HD1 ILE A 126      24.632  -5.515  13.621  1.00  2.76           H
ATOM   1845 2HD1 ILE A 126      26.166  -4.957  14.270  1.00  2.76           H
ATOM   1846 3HD1 ILE A 126      26.068  -5.507  12.604  1.00  2.76           H
ATOM   1847  N   ALA A 127      26.807  -5.924  16.781  1.00  2.51           N
ATOM   1848  CA  ALA A 127      25.994  -6.043  17.955  1.00  2.51           C
ATOM   1849  C   ALA A 127      24.711  -6.771  17.631  1.00  2.51           C
ATOM   1850  O   ALA A 127      23.653  -6.152  17.502  1.00  2.51           O
ATOM   1851  CB  ALA A 127      25.663  -4.676  18.516  1.00  2.51           C
ATOM   1852  H   ALA A 127      26.828  -5.031  16.302  1.00  2.51           H
ATOM   1853  HA  ALA A 127      26.540  -6.625  18.697  1.00  2.51           H
ATOM   1854 1HB  ALA A 127      25.052  -4.789  19.409  1.00  2.51           H
ATOM   1855 2HB  ALA A 127      26.580  -4.167  18.774  1.00  2.51           H
ATOM   1856 3HB  ALA A 127      25.120  -4.095  17.771  1.00  2.51           H
ATOM   1857  N   PHE A 128      24.788  -8.073  17.424  1.00  2.35           N
ATOM   1858  CA  PHE A 128      23.518  -8.746  17.214  1.00  2.35           C
ATOM   1859  C   PHE A 128      22.817  -8.665  18.563  1.00  2.35           C
ATOM   1860  O   PHE A 128      23.453  -8.840  19.603  1.00  2.35           O
ATOM   1861  CB  PHE A 128      23.647 -10.212  16.772  1.00  2.35           C
ATOM   1862  CG  PHE A 128      24.038 -10.459  15.310  1.00  2.35           C
ATOM   1863  CD1 PHE A 128      25.280 -10.918  14.976  1.00  2.35           C
ATOM   1864  CD2 PHE A 128      23.124 -10.255  14.285  1.00  2.35           C
ATOM   1865  CE1 PHE A 128      25.619 -11.170  13.646  1.00  2.35           C
ATOM   1866  CE2 PHE A 128      23.452 -10.495  12.960  1.00  2.35           C
ATOM   1867  CZ  PHE A 128      24.706 -10.948  12.641  1.00  2.35           C
ATOM   1868  H   PHE A 128      25.697  -8.542  17.452  1.00  2.35           H
ATOM   1869  HA  PHE A 128      22.926  -8.204  16.475  1.00  2.35           H
ATOM   1870 1HB  PHE A 128      24.391 -10.704  17.403  1.00  2.35           H
ATOM   1871 2HB  PHE A 128      22.699 -10.716  16.953  1.00  2.35           H
ATOM   1872  HD1 PHE A 128      25.993 -11.088  15.773  1.00  2.35           H
ATOM   1873  HD2 PHE A 128      22.130  -9.912  14.542  1.00  2.35           H
ATOM   1874  HE1 PHE A 128      26.614 -11.536  13.404  1.00  2.35           H
ATOM   1875  HE2 PHE A 128      22.712 -10.328  12.176  1.00  2.35           H
ATOM   1876  HZ  PHE A 128      24.970 -11.139  11.605  1.00  2.35           H
ATOM   1877  N   VAL A 129      21.525  -8.380  18.548  1.00  2.26           N
ATOM   1878  CA  VAL A 129      20.739  -8.287  19.769  1.00  2.26           C
ATOM   1879  C   VAL A 129      19.656  -9.347  19.771  1.00  2.26           C
ATOM   1880  O   VAL A 129      19.500 -10.103  20.729  1.00  2.26           O
ATOM   1881  CB  VAL A 129      20.117  -6.882  19.901  1.00  2.26           C
ATOM   1882  CG1 VAL A 129      19.242  -6.814  21.127  1.00  2.26           C
ATOM   1883  CG2 VAL A 129      21.222  -5.847  19.965  1.00  2.26           C
ATOM   1884  H   VAL A 129      21.063  -8.220  17.659  1.00  2.26           H
ATOM   1885  HA  VAL A 129      21.395  -8.456  20.623  1.00  2.26           H
ATOM   1886  HB  VAL A 129      19.491  -6.684  19.041  1.00  2.26           H
ATOM   1887 1HG1 VAL A 129      18.799  -5.823  21.203  1.00  2.26           H
ATOM   1888 2HG1 VAL A 129      18.450  -7.562  21.048  1.00  2.26           H
ATOM   1889 3HG1 VAL A 129      19.843  -7.013  22.013  1.00  2.26           H
ATOM   1890 1HG2 VAL A 129      20.788  -4.856  20.049  1.00  2.26           H
ATOM   1891 2HG2 VAL A 129      21.857  -6.041  20.829  1.00  2.26           H
ATOM   1892 3HG2 VAL A 129      21.813  -5.901  19.067  1.00  2.26           H
ATOM   1893  N   GLY A 130      18.895  -9.381  18.689  1.00  2.21           N
ATOM   1894  CA  GLY A 130      17.799 -10.325  18.557  1.00  2.21           C
ATOM   1895  C   GLY A 130      16.613 -10.005  19.459  1.00  2.21           C
ATOM   1896  O   GLY A 130      16.458  -8.884  19.945  1.00  2.21           O
ATOM   1897  H   GLY A 130      19.106  -8.742  17.928  1.00  2.21           H
ATOM   1898 1HA  GLY A 130      17.471 -10.357  17.524  1.00  2.21           H
ATOM   1899 2HA  GLY A 130      18.167 -11.322  18.797  1.00  2.21           H
ATOM   1900  N   ASP A 131      15.772 -11.015  19.632  1.00  2.15           N
ATOM   1901  CA  ASP A 131      14.540 -11.007  20.412  1.00  2.15           C
ATOM   1902  C   ASP A 131      14.175 -12.449  20.718  1.00  2.15           C
ATOM   1903  O   ASP A 131      14.789 -13.378  20.210  1.00  2.15           O
ATOM   1904  CB  ASP A 131      13.379 -10.279  19.689  1.00  2.15           C
ATOM   1905  CG  ASP A 131      12.189  -9.741  20.639  1.00  2.15           C
ATOM   1906  OD1 ASP A 131      11.987 -10.302  21.717  1.00  2.15           O
ATOM   1907  OD2 ASP A 131      11.538  -8.794  20.271  1.00  2.15           O
ATOM   1908  H   ASP A 131      16.025 -11.890  19.205  1.00  2.15           H
ATOM   1909  HA  ASP A 131      14.725 -10.494  21.357  1.00  2.15           H
ATOM   1910 1HB  ASP A 131      13.773  -9.433  19.117  1.00  2.15           H
ATOM   1911 2HB  ASP A 131      12.930 -10.965  18.983  1.00  2.15           H
ATOM   1912  N   SER A 132      13.144 -12.610  21.511  1.00  2.06           N
ATOM   1913  CA  SER A 132      12.624 -13.878  21.976  1.00  2.06           C
ATOM   1914  C   SER A 132      11.842 -14.723  20.963  1.00  2.06           C
ATOM   1915  O   SER A 132      11.526 -15.875  21.253  1.00  2.06           O
ATOM   1916  CB  SER A 132      11.768 -13.570  23.179  1.00  2.06           C
ATOM   1917  OG  SER A 132      10.690 -12.734  22.815  1.00  2.06           O
ATOM   1918  H   SER A 132      12.687 -11.768  21.850  1.00  2.06           H
ATOM   1919  HA  SER A 132      13.476 -14.474  22.305  1.00  2.06           H
ATOM   1920 1HB  SER A 132      11.386 -14.497  23.603  1.00  2.06           H
ATOM   1921 2HB  SER A 132      12.372 -13.081  23.941  1.00  2.06           H
ATOM   1922  HG  SER A 132      11.103 -11.887  22.463  1.00  2.06           H
ATOM   1923  N   SER A 133      11.491 -14.163  19.801  1.00  1.91           N
ATOM   1924  CA  SER A 133      10.709 -14.944  18.839  1.00  1.91           C
ATOM   1925  C   SER A 133      11.563 -15.958  18.060  1.00  1.91           C
ATOM   1926  O   SER A 133      11.421 -17.166  18.261  1.00  1.91           O
ATOM   1927  CB  SER A 133      10.011 -14.009  17.867  1.00  1.91           C
ATOM   1928  OG  SER A 133       9.260 -14.728  16.936  1.00  1.91           O
ATOM   1929  H   SER A 133      11.767 -13.213  19.605  1.00  1.91           H
ATOM   1930  HA  SER A 133       9.948 -15.497  19.390  1.00  1.91           H
ATOM   1931 1HB  SER A 133       9.361 -13.330  18.419  1.00  1.91           H
ATOM   1932 2HB  SER A 133      10.753 -13.400  17.346  1.00  1.91           H
ATOM   1933  HG  SER A 133       9.876 -15.342  16.528  1.00  1.91           H
ATOM   1934  N   LYS A 134      12.483 -15.487  17.206  1.00  1.72           N
ATOM   1935  CA  LYS A 134      13.405 -16.403  16.521  1.00  1.72           C
ATOM   1936  C   LYS A 134      14.831 -15.868  16.507  1.00  1.72           C
ATOM   1937  O   LYS A 134      15.803 -16.553  16.851  1.00  1.72           O
ATOM   1938  CB  LYS A 134      12.942 -16.681  15.088  1.00  1.72           C
ATOM   1939  CG  LYS A 134      11.651 -17.506  14.987  1.00  1.72           C
ATOM   1940  CD  LYS A 134      11.241 -17.779  13.546  1.00  1.72           C
ATOM   1941  CE  LYS A 134       9.968 -18.628  13.499  1.00  1.72           C
ATOM   1942  NZ  LYS A 134       9.513 -18.887  12.104  1.00  1.72           N
ATOM   1943  H   LYS A 134      12.556 -14.490  17.012  1.00  1.72           H
ATOM   1944  HA  LYS A 134      13.407 -17.343  17.049  1.00  1.72           H
ATOM   1945 1HB  LYS A 134      12.762 -15.734  14.590  1.00  1.72           H
ATOM   1946 2HB  LYS A 134      13.724 -17.198  14.540  1.00  1.72           H
ATOM   1947 1HG  LYS A 134      11.789 -18.456  15.508  1.00  1.72           H
ATOM   1948 2HG  LYS A 134      10.839 -16.970  15.466  1.00  1.72           H
ATOM   1949 1HD  LYS A 134      11.041 -16.833  13.040  1.00  1.72           H
ATOM   1950 2HD  LYS A 134      12.042 -18.298  13.020  1.00  1.72           H
ATOM   1951 1HE  LYS A 134      10.159 -19.581  13.991  1.00  1.72           H
ATOM   1952 2HE  LYS A 134       9.174 -18.107  14.037  1.00  1.72           H
ATOM   1953 1HZ  LYS A 134       8.673 -19.448  12.123  1.00  1.72           H
ATOM   1954 2HZ  LYS A 134       9.320 -18.007  11.644  1.00  1.72           H
ATOM   1955 3HZ  LYS A 134      10.235 -19.380  11.599  1.00  1.72           H
ATOM   1956  N   ALA A 135      14.955 -14.646  16.029  1.00  1.52           N
ATOM   1957  CA  ALA A 135      16.216 -13.953  15.854  1.00  1.52           C
ATOM   1958  C   ALA A 135      17.250 -14.778  15.099  1.00  1.52           C
ATOM   1959  O   ALA A 135      18.427 -14.729  15.440  1.00  1.52           O
ATOM   1960  CB  ALA A 135      16.781 -13.556  17.193  1.00  1.52           C
ATOM   1961  H   ALA A 135      14.117 -14.150  15.779  1.00  1.52           H
ATOM   1962  HA  ALA A 135      16.009 -13.060  15.294  1.00  1.52           H
ATOM   1963 1HB  ALA A 135      17.702 -12.999  17.047  1.00  1.52           H
ATOM   1964 2HB  ALA A 135      16.051 -12.947  17.696  1.00  1.52           H
ATOM   1965 3HB  ALA A 135      16.989 -14.442  17.787  1.00  1.52           H
ATOM   1966  N   GLY A 136      16.830 -15.511  14.069  1.00  1.33           N
ATOM   1967  CA  GLY A 136      17.783 -16.343  13.346  1.00  1.33           C
ATOM   1968  C   GLY A 136      18.822 -15.519  12.592  1.00  1.33           C
ATOM   1969  O   GLY A 136      18.523 -14.450  12.066  1.00  1.33           O
ATOM   1970  H   GLY A 136      15.856 -15.506  13.816  1.00  1.33           H
ATOM   1971 1HA  GLY A 136      18.277 -16.987  14.066  1.00  1.33           H
ATOM   1972 2HA  GLY A 136      17.253 -16.997  12.656  1.00  1.33           H
ATOM   1973  N   ILE A 137      20.045 -16.005  12.542  1.00  1.20           N
ATOM   1974  CA  ILE A 137      21.113 -15.307  11.834  1.00  1.20           C
ATOM   1975  C   ILE A 137      21.914 -16.213  10.906  1.00  1.20           C
ATOM   1976  O   ILE A 137      22.441 -17.220  11.370  1.00  1.20           O
ATOM   1977  CB  ILE A 137      22.080 -14.732  12.866  1.00  1.20           C
ATOM   1978  CG1 ILE A 137      21.399 -13.754  13.793  1.00  1.20           C
ATOM   1979  CG2 ILE A 137      23.279 -14.088  12.162  1.00  1.20           C
ATOM   1980  CD1 ILE A 137      22.208 -13.441  14.992  1.00  1.20           C
ATOM   1981  H   ILE A 137      20.232 -16.886  13.018  1.00  1.20           H
ATOM   1982  HA  ILE A 137      20.677 -14.505  11.241  1.00  1.20           H
ATOM   1983  HB  ILE A 137      22.404 -15.536  13.486  1.00  1.20           H
ATOM   1984 1HG1 ILE A 137      21.221 -12.844  13.236  1.00  1.20           H
ATOM   1985 2HG1 ILE A 137      20.464 -14.137  14.141  1.00  1.20           H
ATOM   1986 1HG2 ILE A 137      23.977 -13.720  12.909  1.00  1.20           H
ATOM   1987 2HG2 ILE A 137      23.776 -14.827  11.542  1.00  1.20           H
ATOM   1988 3HG2 ILE A 137      22.938 -13.264  11.537  1.00  1.20           H
ATOM   1989 1HD1 ILE A 137      21.679 -12.716  15.610  1.00  1.20           H
ATOM   1990 2HD1 ILE A 137      22.368 -14.349  15.562  1.00  1.20           H
ATOM   1991 3HD1 ILE A 137      23.157 -13.046  14.687  1.00  1.20           H
ATOM   1992  N   THR A 138      22.054 -15.857   9.634  1.00  1.13           N
ATOM   1993  CA  THR A 138      22.903 -16.665   8.758  1.00  1.13           C
ATOM   1994  C   THR A 138      23.972 -15.817   8.059  1.00  1.13           C
ATOM   1995  O   THR A 138      23.665 -14.814   7.422  1.00  1.13           O
ATOM   1996  CB  THR A 138      22.074 -17.408   7.705  1.00  1.13           C
ATOM   1997  OG1 THR A 138      21.119 -18.272   8.337  1.00  1.13           O
ATOM   1998  CG2 THR A 138      22.970 -18.222   6.811  1.00  1.13           C
ATOM   1999  H   THR A 138      21.547 -15.045   9.278  1.00  1.13           H
ATOM   2000  HA  THR A 138      23.422 -17.408   9.359  1.00  1.13           H
ATOM   2001  HB  THR A 138      21.562 -16.697   7.119  1.00  1.13           H
ATOM   2002  HG1 THR A 138      21.582 -19.005   8.753  1.00  1.13           H
ATOM   2003 1HG2 THR A 138      22.374 -18.733   6.058  1.00  1.13           H
ATOM   2004 2HG2 THR A 138      23.679 -17.561   6.319  1.00  1.13           H
ATOM   2005 3HG2 THR A 138      23.515 -18.960   7.403  1.00  1.13           H
ATOM   2006  N   LEU A 139      25.225 -16.226   8.208  1.00  1.11           N
ATOM   2007  CA  LEU A 139      26.408 -15.596   7.619  1.00  1.11           C
ATOM   2008  C   LEU A 139      27.099 -16.632   6.708  1.00  1.11           C
ATOM   2009  O   LEU A 139      27.900 -17.440   7.198  1.00  1.11           O
ATOM   2010  CB  LEU A 139      27.323 -15.149   8.779  1.00  1.11           C
ATOM   2011  CG  LEU A 139      26.672 -14.131   9.804  1.00  1.11           C
ATOM   2012  CD1 LEU A 139      27.526 -13.985  11.039  1.00  1.11           C
ATOM   2013  CD2 LEU A 139      26.538 -12.791   9.144  1.00  1.11           C
ATOM   2014  H   LEU A 139      25.374 -17.056   8.768  1.00  1.11           H
ATOM   2015  HA  LEU A 139      26.107 -14.739   7.018  1.00  1.11           H
ATOM   2016 1HB  LEU A 139      27.627 -16.030   9.342  1.00  1.11           H
ATOM   2017 2HB  LEU A 139      28.213 -14.682   8.360  1.00  1.11           H
ATOM   2018  HG  LEU A 139      25.695 -14.495  10.104  1.00  1.11           H
ATOM   2019 1HD1 LEU A 139      27.054 -13.284  11.721  1.00  1.11           H
ATOM   2020 2HD1 LEU A 139      27.611 -14.954  11.521  1.00  1.11           H
ATOM   2021 3HD1 LEU A 139      28.506 -13.621  10.776  1.00  1.11           H
ATOM   2022 1HD2 LEU A 139      26.081 -12.087   9.827  1.00  1.11           H
ATOM   2023 2HD2 LEU A 139      27.521 -12.421   8.847  1.00  1.11           H
ATOM   2024 3HD2 LEU A 139      25.921 -12.903   8.282  1.00  1.11           H
ATOM   2025  N   THR A 140      26.777 -16.613   5.408  1.00  1.13           N
ATOM   2026  CA  THR A 140      27.220 -17.672   4.485  1.00  1.13           C
ATOM   2027  C   THR A 140      28.092 -17.181   3.330  1.00  1.13           C
ATOM   2028  O   THR A 140      27.776 -16.171   2.699  1.00  1.13           O
ATOM   2029  CB  THR A 140      25.999 -18.423   3.903  1.00  1.13           C
ATOM   2030  OG1 THR A 140      25.258 -19.029   4.958  1.00  1.13           O
ATOM   2031  CG2 THR A 140      26.428 -19.498   2.944  1.00  1.13           C
ATOM   2032  H   THR A 140      26.170 -15.863   5.067  1.00  1.13           H
ATOM   2033  HA  THR A 140      27.800 -18.384   5.059  1.00  1.13           H
ATOM   2034  HB  THR A 140      25.355 -17.713   3.386  1.00  1.13           H
ATOM   2035  HG1 THR A 140      25.720 -19.813   5.271  1.00  1.13           H
ATOM   2036 1HG2 THR A 140      25.552 -20.009   2.556  1.00  1.13           H
ATOM   2037 2HG2 THR A 140      26.964 -19.053   2.128  1.00  1.13           H
ATOM   2038 3HG2 THR A 140      27.071 -20.215   3.456  1.00  1.13           H
ATOM   2039  N   ASP A 141      29.185 -17.892   3.052  1.00  1.18           N
ATOM   2040  CA  ASP A 141      30.076 -17.509   1.961  1.00  1.18           C
ATOM   2041  C   ASP A 141      30.549 -16.079   2.125  1.00  1.18           C
ATOM   2042  O   ASP A 141      30.476 -15.281   1.188  1.00  1.18           O
ATOM   2043  CB  ASP A 141      29.397 -17.659   0.585  1.00  1.18           C
ATOM   2044  CG  ASP A 141      29.069 -19.116   0.207  1.00  1.18           C
ATOM   2045  OD1 ASP A 141      29.958 -19.938   0.236  1.00  1.18           O
ATOM   2046  OD2 ASP A 141      27.917 -19.394  -0.100  1.00  1.18           O
ATOM   2047  H   ASP A 141      29.409 -18.696   3.639  1.00  1.18           H
ATOM   2048  HA  ASP A 141      30.951 -18.159   1.988  1.00  1.18           H
ATOM   2049 1HB  ASP A 141      28.491 -17.073   0.537  1.00  1.18           H
ATOM   2050 2HB  ASP A 141      30.068 -17.265  -0.177  1.00  1.18           H
ATOM   2051  N   VAL A 142      31.008 -15.744   3.325  1.00  1.26           N
ATOM   2052  CA  VAL A 142      31.472 -14.398   3.576  1.00  1.26           C
ATOM   2053  C   VAL A 142      32.967 -14.404   3.881  1.00  1.26           C
ATOM   2054  O   VAL A 142      33.467 -15.335   4.530  1.00  1.26           O
ATOM   2055  CB  VAL A 142      30.681 -13.788   4.745  1.00  1.26           C
ATOM   2056  CG1 VAL A 142      29.189 -13.691   4.397  1.00  1.26           C
ATOM   2057  CG2 VAL A 142      30.871 -14.625   6.017  1.00  1.26           C
ATOM   2058  H   VAL A 142      31.036 -16.440   4.054  1.00  1.26           H
ATOM   2059  HA  VAL A 142      31.296 -13.803   2.686  1.00  1.26           H
ATOM   2060  HB  VAL A 142      31.021 -12.816   4.884  1.00  1.26           H
ATOM   2061 1HG1 VAL A 142      28.646 -13.225   5.216  1.00  1.26           H
ATOM   2062 2HG1 VAL A 142      29.062 -13.110   3.500  1.00  1.26           H
ATOM   2063 3HG1 VAL A 142      28.803 -14.666   4.242  1.00  1.26           H
ATOM   2064 1HG2 VAL A 142      30.319 -14.170   6.840  1.00  1.26           H
ATOM   2065 2HG2 VAL A 142      30.498 -15.640   5.847  1.00  1.26           H
ATOM   2066 3HG2 VAL A 142      31.929 -14.660   6.265  1.00  1.26           H
ATOM   2067  N   LYS A 143      33.663 -13.354   3.425  1.00  1.36           N
ATOM   2068  CA  LYS A 143      35.119 -13.287   3.581  1.00  1.36           C
ATOM   2069  C   LYS A 143      35.688 -11.980   4.130  1.00  1.36           C
ATOM   2070  O   LYS A 143      35.212 -10.876   3.834  1.00  1.36           O
ATOM   2071  CB  LYS A 143      35.790 -13.558   2.233  1.00  1.36           C
ATOM   2072  CG  LYS A 143      35.499 -14.940   1.655  1.00  1.36           C
ATOM   2073  CD  LYS A 143      36.246 -15.178   0.353  1.00  1.36           C
ATOM   2074  CE  LYS A 143      35.923 -16.557  -0.221  1.00  1.36           C
ATOM   2075  NZ  LYS A 143      36.631 -16.809  -1.510  1.00  1.36           N
ATOM   2076  H   LYS A 143      33.152 -12.623   2.929  1.00  1.36           H
ATOM   2077  HA  LYS A 143      35.409 -14.075   4.270  1.00  1.36           H
ATOM   2078 1HB  LYS A 143      35.472 -12.812   1.508  1.00  1.36           H
ATOM   2079 2HB  LYS A 143      36.874 -13.460   2.342  1.00  1.36           H
ATOM   2080 1HG  LYS A 143      35.763 -15.698   2.378  1.00  1.36           H
ATOM   2081 2HG  LYS A 143      34.435 -15.023   1.449  1.00  1.36           H
ATOM   2082 1HD  LYS A 143      35.970 -14.406  -0.376  1.00  1.36           H
ATOM   2083 2HD  LYS A 143      37.318 -15.111   0.536  1.00  1.36           H
ATOM   2084 1HE  LYS A 143      36.218 -17.319   0.501  1.00  1.36           H
ATOM   2085 2HE  LYS A 143      34.847 -16.628  -0.390  1.00  1.36           H
ATOM   2086 1HZ  LYS A 143      36.391 -17.729  -1.855  1.00  1.36           H
ATOM   2087 2HZ  LYS A 143      36.352 -16.110  -2.189  1.00  1.36           H
ATOM   2088 3HZ  LYS A 143      37.627 -16.754  -1.364  1.00  1.36           H
ATOM   2089  N   ALA A 144      36.804 -12.117   4.850  1.00  1.45           N
ATOM   2090  CA  ALA A 144      37.551 -10.977   5.379  1.00  1.45           C
ATOM   2091  C   ALA A 144      39.042 -11.075   5.019  1.00  1.45           C
ATOM   2092  O   ALA A 144      39.577 -12.169   4.870  1.00  1.45           O
ATOM   2093  CB  ALA A 144      37.378 -10.917   6.893  1.00  1.45           C
ATOM   2094  H   ALA A 144      37.110 -13.066   5.076  1.00  1.45           H
ATOM   2095  HA  ALA A 144      37.158 -10.072   4.921  1.00  1.45           H
ATOM   2096 1HB  ALA A 144      37.921 -10.078   7.292  1.00  1.45           H
ATOM   2097 2HB  ALA A 144      36.319 -10.825   7.144  1.00  1.45           H
ATOM   2098 3HB  ALA A 144      37.775 -11.833   7.337  1.00  1.45           H
ATOM   2099  N   SER A 145      39.706  -9.923   4.874  1.00  1.52           N
ATOM   2100  CA  SER A 145      41.137  -9.868   4.558  1.00  1.52           C
ATOM   2101  C   SER A 145      41.991  -9.914   5.796  1.00  1.52           C
ATOM   2102  O   SER A 145      41.664  -9.275   6.781  1.00  1.52           O
ATOM   2103  CB  SER A 145      41.468  -8.598   3.798  1.00  1.52           C
ATOM   2104  OG  SER A 145      42.846  -8.464   3.608  1.00  1.52           O
ATOM   2105  H   SER A 145      39.216  -9.051   5.007  1.00  1.52           H
ATOM   2106  HA  SER A 145      41.386 -10.732   3.940  1.00  1.52           H
ATOM   2107 1HB  SER A 145      40.993  -8.622   2.839  1.00  1.52           H
ATOM   2108 2HB  SER A 145      41.082  -7.727   4.336  1.00  1.52           H
ATOM   2109  HG  SER A 145      43.193  -8.117   4.444  1.00  1.52           H
ATOM   2110  N   LEU A 146      43.113 -10.607   5.720  1.00  1.55           N
ATOM   2111  CA  LEU A 146      44.033 -10.707   6.845  1.00  1.55           C
ATOM   2112  C   LEU A 146      43.287 -11.045   8.134  1.00  1.55           C
ATOM   2113  O   LEU A 146      42.266 -11.753   8.096  1.00  1.55           O
ATOM   2114  CB  LEU A 146      44.826  -9.407   6.981  1.00  1.55           C
ATOM   2115  CG  LEU A 146      45.617  -9.024   5.745  1.00  1.55           C
ATOM   2116  CD1 LEU A 146      46.284  -7.679   5.978  1.00  1.55           C
ATOM   2117  CD2 LEU A 146      46.638 -10.129   5.450  1.00  1.55           C
ATOM   2118  H   LEU A 146      43.321 -11.093   4.860  1.00  1.55           H
ATOM   2119  HA  LEU A 146      44.745 -11.493   6.640  1.00  1.55           H
ATOM   2120 1HB  LEU A 146      44.147  -8.591   7.235  1.00  1.55           H
ATOM   2121 2HB  LEU A 146      45.556  -9.520   7.775  1.00  1.55           H
ATOM   2122  HG  LEU A 146      44.955  -8.925   4.902  1.00  1.55           H
ATOM   2123 1HD1 LEU A 146      46.848  -7.394   5.090  1.00  1.55           H
ATOM   2124 2HD1 LEU A 146      45.519  -6.924   6.180  1.00  1.55           H
ATOM   2125 3HD1 LEU A 146      46.958  -7.750   6.829  1.00  1.55           H
ATOM   2126 1HD2 LEU A 146      47.210  -9.868   4.559  1.00  1.55           H
ATOM   2127 2HD2 LEU A 146      47.317 -10.236   6.298  1.00  1.55           H
ATOM   2128 3HD2 LEU A 146      46.119 -11.078   5.284  1.00  1.55           H
ATOM   2129  N   SER A 147      43.800 -10.545   9.272  1.00  1.53           N
ATOM   2130  CA  SER A 147      43.222 -10.866  10.572  1.00  1.53           C
ATOM   2131  C   SER A 147      41.755 -10.528  10.546  1.00  1.53           C
ATOM   2132  O   SER A 147      41.407  -9.425  10.154  1.00  1.53           O
ATOM   2133  CB  SER A 147      43.868 -10.011  11.646  1.00  1.53           C
ATOM   2134  OG  SER A 147      45.254 -10.245  11.751  1.00  1.53           O
ATOM   2135  H   SER A 147      44.617  -9.959   9.241  1.00  1.53           H
ATOM   2136  HA  SER A 147      43.351 -11.929  10.781  1.00  1.53           H
ATOM   2137 1HB  SER A 147      43.686  -8.961  11.427  1.00  1.53           H
ATOM   2138 2HB  SER A 147      43.396 -10.229  12.588  1.00  1.53           H
ATOM   2139  HG  SER A 147      45.605 -10.158  10.860  1.00  1.53           H
ATOM   2140  N   GLY A 148      40.887 -11.400  11.023  1.00  1.49           N
ATOM   2141  CA  GLY A 148      39.487 -10.997  10.953  1.00  1.49           C
ATOM   2142  C   GLY A 148      38.490 -12.099  11.234  1.00  1.49           C
ATOM   2143  O   GLY A 148      38.850 -13.180  11.715  1.00  1.49           O
ATOM   2144  H   GLY A 148      41.205 -12.307  11.369  1.00  1.49           H
ATOM   2145 1HA  GLY A 148      39.326 -10.186  11.660  1.00  1.49           H
ATOM   2146 2HA  GLY A 148      39.288 -10.578   9.963  1.00  1.49           H
ATOM   2147  N   ALA A 149      37.227 -11.785  10.976  1.00  1.43           N
ATOM   2148  CA  ALA A 149      36.115 -12.677  11.241  1.00  1.43           C
ATOM   2149  C   ALA A 149      34.836 -12.199  10.590  1.00  1.43           C
ATOM   2150  O   ALA A 149      34.783 -11.098  10.048  1.00  1.43           O
ATOM   2151  CB  ALA A 149      35.899 -12.794  12.732  1.00  1.43           C
ATOM   2152  H   ALA A 149      37.033 -10.880  10.579  1.00  1.43           H
ATOM   2153  HA  ALA A 149      36.354 -13.629  10.791  1.00  1.43           H
ATOM   2154 1HB  ALA A 149      35.090 -13.454  12.930  1.00  1.43           H
ATOM   2155 2HB  ALA A 149      36.790 -13.170  13.223  1.00  1.43           H
ATOM   2156 3HB  ALA A 149      35.663 -11.843  13.116  1.00  1.43           H
ATOM   2157  N   ALA A 150      33.790 -13.025  10.600  1.00  1.39           N
ATOM   2158  CA  ALA A 150      32.515 -12.503  10.150  1.00  1.39           C
ATOM   2159  C   ALA A 150      32.139 -11.347  11.102  1.00  1.39           C
ATOM   2160  O   ALA A 150      31.716 -10.265  10.668  1.00  1.39           O
ATOM   2161  CB  ALA A 150      31.466 -13.606  10.108  1.00  1.39           C
ATOM   2162  H   ALA A 150      33.837 -13.951  11.019  1.00  1.39           H
ATOM   2163  HA  ALA A 150      32.642 -12.105   9.156  1.00  1.39           H
ATOM   2164 1HB  ALA A 150      30.529 -13.186   9.756  1.00  1.39           H
ATOM   2165 2HB  ALA A 150      31.790 -14.394   9.429  1.00  1.39           H
ATOM   2166 3HB  ALA A 150      31.333 -14.017  11.090  1.00  1.39           H
ATOM   2167  N   LEU A 151      32.420 -11.581  12.404  1.00  1.38           N
ATOM   2168  CA  LEU A 151      32.242 -10.595  13.486  1.00  1.38           C
ATOM   2169  C   LEU A 151      33.544 -10.429  14.279  1.00  1.38           C
ATOM   2170  O   LEU A 151      33.988 -11.408  14.872  1.00  1.38           O
ATOM   2171  CB  LEU A 151      31.275 -11.081  14.561  1.00  1.38           C
ATOM   2172  CG  LEU A 151      29.873 -11.347  14.282  1.00  1.38           C
ATOM   2173  CD1 LEU A 151      29.712 -12.701  13.784  1.00  1.38           C
ATOM   2174  CD2 LEU A 151      29.140 -11.177  15.594  1.00  1.38           C
ATOM   2175  H   LEU A 151      32.754 -12.520  12.631  1.00  1.38           H
ATOM   2176  HA  LEU A 151      31.942  -9.632  13.067  1.00  1.38           H
ATOM   2177 1HB  LEU A 151      31.687 -11.988  14.987  1.00  1.38           H
ATOM   2178 2HB  LEU A 151      31.280 -10.321  15.340  1.00  1.38           H
ATOM   2179  HG  LEU A 151      29.502 -10.688  13.521  1.00  1.38           H
ATOM   2180 1HD1 LEU A 151      28.661 -12.901  13.606  1.00  1.38           H
ATOM   2181 2HD1 LEU A 151      30.263 -12.808  12.863  1.00  1.38           H
ATOM   2182 3HD1 LEU A 151      30.094 -13.394  14.526  1.00  1.38           H
ATOM   2183 1HD2 LEU A 151      28.104 -11.382  15.457  1.00  1.38           H
ATOM   2184 2HD2 LEU A 151      29.547 -11.864  16.318  1.00  1.38           H
ATOM   2185 3HD2 LEU A 151      29.265 -10.158  15.968  1.00  1.38           H
ATOM   2186  N   TYR A 152      34.123  -9.226  14.363  1.00  1.39           N
ATOM   2187  CA  TYR A 152      35.364  -9.049  15.148  1.00  1.39           C
ATOM   2188  C   TYR A 152      35.412  -7.792  16.009  1.00  1.39           C
ATOM   2189  O   TYR A 152      35.427  -6.694  15.476  1.00  1.39           O
ATOM   2190  CB  TYR A 152      36.574  -9.066  14.222  1.00  1.39           C
ATOM   2191  CG  TYR A 152      37.919  -8.753  14.815  1.00  1.39           C
ATOM   2192  CD1 TYR A 152      38.237  -8.927  16.152  1.00  1.39           C
ATOM   2193  CD2 TYR A 152      38.868  -8.272  13.968  1.00  1.39           C
ATOM   2194  CE1 TYR A 152      39.474  -8.539  16.601  1.00  1.39           C
ATOM   2195  CE2 TYR A 152      40.066  -7.931  14.422  1.00  1.39           C
ATOM   2196  CZ  TYR A 152      40.366  -8.029  15.703  1.00  1.39           C
ATOM   2197  OH  TYR A 152      41.562  -7.601  16.085  1.00  1.39           O
ATOM   2198  H   TYR A 152      33.726  -8.423  13.865  1.00  1.39           H
ATOM   2199  HA  TYR A 152      35.456  -9.895  15.805  1.00  1.39           H
ATOM   2200 1HB  TYR A 152      36.649 -10.008  13.718  1.00  1.39           H
ATOM   2201 2HB  TYR A 152      36.401  -8.328  13.499  1.00  1.39           H
ATOM   2202  HD1 TYR A 152      37.520  -9.329  16.851  1.00  1.39           H
ATOM   2203  HD2 TYR A 152      38.656  -8.154  12.919  1.00  1.39           H
ATOM   2204  HE1 TYR A 152      39.733  -8.623  17.655  1.00  1.39           H
ATOM   2205  HE2 TYR A 152      40.800  -7.555  13.755  1.00  1.39           H
ATOM   2206  HH  TYR A 152      41.618  -7.600  17.051  1.00  1.39           H
ATOM   2207  N   SER A 153      35.512  -7.942  17.333  1.00  1.41           N
ATOM   2208  CA  SER A 153      35.605  -6.768  18.207  1.00  1.41           C
ATOM   2209  C   SER A 153      36.782  -6.856  19.194  1.00  1.41           C
ATOM   2210  O   SER A 153      37.599  -7.774  19.140  1.00  1.41           O
ATOM   2211  CB  SER A 153      34.330  -6.585  19.026  1.00  1.41           C
ATOM   2212  OG  SER A 153      34.351  -5.343  19.674  1.00  1.41           O
ATOM   2213  H   SER A 153      35.482  -8.887  17.717  1.00  1.41           H
ATOM   2214  HA  SER A 153      35.753  -5.882  17.586  1.00  1.41           H
ATOM   2215 1HB  SER A 153      33.473  -6.650  18.426  1.00  1.41           H
ATOM   2216 2HB  SER A 153      34.262  -7.384  19.772  1.00  1.41           H
ATOM   2217  HG  SER A 153      34.262  -4.680  18.965  1.00  1.41           H
ATOM   2218  N   THR A 154      36.851  -5.860  20.082  1.00  1.40           N
ATOM   2219  CA  THR A 154      37.830  -5.732  21.156  1.00  1.40           C
ATOM   2220  C   THR A 154      37.056  -5.635  22.462  1.00  1.40           C
ATOM   2221  O   THR A 154      37.629  -5.569  23.546  1.00  1.40           O
ATOM   2222  CB  THR A 154      38.762  -4.520  20.957  1.00  1.40           C
ATOM   2223  OG1 THR A 154      37.987  -3.311  20.912  1.00  1.40           O
ATOM   2224  CG2 THR A 154      39.550  -4.681  19.676  1.00  1.40           C
ATOM   2225  H   THR A 154      36.116  -5.179  20.037  1.00  1.40           H
ATOM   2226  HA  THR A 154      38.443  -6.633  21.190  1.00  1.40           H
ATOM   2227  HB  THR A 154      39.455  -4.456  21.790  1.00  1.40           H
ATOM   2228  HG1 THR A 154      37.562  -3.174  21.769  1.00  1.40           H
ATOM   2229 1HG2 THR A 154      40.218  -3.828  19.531  1.00  1.40           H
ATOM   2230 2HG2 THR A 154      40.145  -5.594  19.718  1.00  1.40           H
ATOM   2231 3HG2 THR A 154      38.863  -4.746  18.850  1.00  1.40           H
ATOM   2232  N   GLU A 155      35.734  -5.615  22.315  1.00  1.36           N
ATOM   2233  CA  GLU A 155      34.767  -5.613  23.407  1.00  1.36           C
ATOM   2234  C   GLU A 155      34.046  -6.946  23.350  1.00  1.36           C
ATOM   2235  O   GLU A 155      34.376  -7.781  22.503  1.00  1.36           O
ATOM   2236  CB  GLU A 155      33.773  -4.445  23.343  1.00  1.36           C
ATOM   2237  CG  GLU A 155      34.379  -3.070  23.559  1.00  1.36           C
ATOM   2238  CD  GLU A 155      33.327  -1.971  23.656  1.00  1.36           C
ATOM   2239  OE1 GLU A 155      32.170  -2.244  23.448  1.00  1.36           O
ATOM   2240  OE2 GLU A 155      33.691  -0.864  23.984  1.00  1.36           O
ATOM   2241  H   GLU A 155      35.361  -5.612  21.370  1.00  1.36           H
ATOM   2242  HA  GLU A 155      35.299  -5.560  24.358  1.00  1.36           H
ATOM   2243 1HB  GLU A 155      33.284  -4.443  22.366  1.00  1.36           H
ATOM   2244 2HB  GLU A 155      32.996  -4.583  24.092  1.00  1.36           H
ATOM   2245 1HG  GLU A 155      34.968  -3.083  24.477  1.00  1.36           H
ATOM   2246 2HG  GLU A 155      35.052  -2.852  22.731  1.00  1.36           H
ATOM   2247  N   ASP A 156      33.145  -7.186  24.288  1.00  1.30           N
ATOM   2248  CA  ASP A 156      32.386  -8.429  24.314  1.00  1.30           C
ATOM   2249  C   ASP A 156      31.409  -8.571  23.126  1.00  1.30           C
ATOM   2250  O   ASP A 156      30.760  -7.595  22.739  1.00  1.30           O
ATOM   2251  CB  ASP A 156      31.568  -8.475  25.606  1.00  1.30           C
ATOM   2252  CG  ASP A 156      32.446  -8.521  26.847  1.00  1.30           C
ATOM   2253  OD1 ASP A 156      33.636  -8.654  26.699  1.00  1.30           O
ATOM   2254  OD2 ASP A 156      31.922  -8.400  27.929  1.00  1.30           O
ATOM   2255  H   ASP A 156      32.952  -6.473  24.978  1.00  1.30           H
ATOM   2256  HA  ASP A 156      33.086  -9.259  24.292  1.00  1.30           H
ATOM   2257 1HB  ASP A 156      30.914  -7.605  25.661  1.00  1.30           H
ATOM   2258 2HB  ASP A 156      30.933  -9.366  25.594  1.00  1.30           H
ATOM   2259  N   LEU A 157      31.239  -9.796  22.621  1.00  1.22           N
ATOM   2260  CA  LEU A 157      30.174 -10.092  21.650  1.00  1.22           C
ATOM   2261  C   LEU A 157      29.217 -11.044  22.313  1.00  1.22           C
ATOM   2262  O   LEU A 157      29.643 -12.016  22.943  1.00  1.22           O
ATOM   2263  CB  LEU A 157      30.672 -10.670  20.320  1.00  1.22           C
ATOM   2264  CG  LEU A 157      31.531  -9.713  19.478  1.00  1.22           C
ATOM   2265  CD1 LEU A 157      32.052 -10.427  18.225  1.00  1.22           C
ATOM   2266  CD2 LEU A 157      30.701  -8.537  19.088  1.00  1.22           C
ATOM   2267  H   LEU A 157      31.847 -10.544  22.957  1.00  1.22           H
ATOM   2268  HA  LEU A 157      29.634  -9.172  21.426  1.00  1.22           H
ATOM   2269 1HB  LEU A 157      31.263 -11.563  20.523  1.00  1.22           H
ATOM   2270 2HB  LEU A 157      29.807 -10.958  19.717  1.00  1.22           H
ATOM   2271  HG  LEU A 157      32.367  -9.363  20.066  1.00  1.22           H
ATOM   2272 1HD1 LEU A 157      32.659  -9.740  17.628  1.00  1.22           H
ATOM   2273 2HD1 LEU A 157      32.655 -11.279  18.504  1.00  1.22           H
ATOM   2274 3HD1 LEU A 157      31.212 -10.763  17.645  1.00  1.22           H
ATOM   2275 1HD2 LEU A 157      31.315  -7.864  18.516  1.00  1.22           H
ATOM   2276 2HD2 LEU A 157      29.845  -8.857  18.484  1.00  1.22           H
ATOM   2277 3HD2 LEU A 157      30.342  -8.025  19.981  1.00  1.22           H
ATOM   2278  N   ILE A 158      27.937 -10.736  22.214  1.00  1.15           N
ATOM   2279  CA  ILE A 158      26.945 -11.535  22.895  1.00  1.15           C
ATOM   2280  C   ILE A 158      25.834 -12.048  21.991  1.00  1.15           C
ATOM   2281  O   ILE A 158      25.181 -11.277  21.293  1.00  1.15           O
ATOM   2282  CB  ILE A 158      26.349 -10.704  24.045  1.00  1.15           C
ATOM   2283  CG1 ILE A 158      27.466 -10.279  25.025  1.00  1.15           C
ATOM   2284  CG2 ILE A 158      25.329 -11.488  24.727  1.00  1.15           C
ATOM   2285  CD1 ILE A 158      27.013  -9.341  26.096  1.00  1.15           C
ATOM   2286  H   ILE A 158      27.649  -9.930  21.673  1.00  1.15           H
ATOM   2287  HA  ILE A 158      27.439 -12.404  23.326  1.00  1.15           H
ATOM   2288  HB  ILE A 158      25.897  -9.796  23.648  1.00  1.15           H
ATOM   2289 1HG1 ILE A 158      27.885 -11.159  25.472  1.00  1.15           H
ATOM   2290 2HG1 ILE A 158      28.247  -9.765  24.482  1.00  1.15           H
ATOM   2291 1HG2 ILE A 158      24.887 -10.913  25.538  1.00  1.15           H
ATOM   2292 2HG2 ILE A 158      24.574 -11.722  23.997  1.00  1.15           H
ATOM   2293 3HG2 ILE A 158      25.760 -12.407  25.130  1.00  1.15           H
ATOM   2294 1HD1 ILE A 158      27.861  -9.086  26.735  1.00  1.15           H
ATOM   2295 2HD1 ILE A 158      26.615  -8.432  25.641  1.00  1.15           H
ATOM   2296 3HD1 ILE A 158      26.237  -9.819  26.694  1.00  1.15           H
ATOM   2297  N   PHE A 159      25.614 -13.354  22.032  1.00  1.10           N
ATOM   2298  CA  PHE A 159      24.551 -13.988  21.278  1.00  1.10           C
ATOM   2299  C   PHE A 159      23.524 -14.528  22.269  1.00  1.10           C
ATOM   2300  O   PHE A 159      23.831 -15.455  23.023  1.00  1.10           O
ATOM   2301  CB  PHE A 159      25.090 -15.152  20.445  1.00  1.10           C
ATOM   2302  CG  PHE A 159      26.141 -14.783  19.398  1.00  1.10           C
ATOM   2303  CD1 PHE A 159      27.495 -14.790  19.737  1.00  1.10           C
ATOM   2304  CD2 PHE A 159      25.789 -14.423  18.090  1.00  1.10           C
ATOM   2305  CE1 PHE A 159      28.463 -14.477  18.796  1.00  1.10           C
ATOM   2306  CE2 PHE A 159      26.761 -14.108  17.152  1.00  1.10           C
ATOM   2307  CZ  PHE A 159      28.095 -14.145  17.508  1.00  1.10           C
ATOM   2308  H   PHE A 159      26.214 -13.931  22.617  1.00  1.10           H
ATOM   2309  HA  PHE A 159      24.070 -13.255  20.630  1.00  1.10           H
ATOM   2310 1HB  PHE A 159      25.535 -15.877  21.117  1.00  1.10           H
ATOM   2311 2HB  PHE A 159      24.281 -15.647  19.951  1.00  1.10           H
ATOM   2312  HD1 PHE A 159      27.787 -15.060  20.759  1.00  1.10           H
ATOM   2313  HD2 PHE A 159      24.740 -14.401  17.805  1.00  1.10           H
ATOM   2314  HE1 PHE A 159      29.515 -14.498  19.074  1.00  1.10           H
ATOM   2315  HE2 PHE A 159      26.472 -13.840  16.134  1.00  1.10           H
ATOM   2316  HZ  PHE A 159      28.856 -13.911  16.775  1.00  1.10           H
ATOM   2317  N   GLU A 160      22.336 -13.936  22.295  1.00  1.06           N
ATOM   2318  CA  GLU A 160      21.323 -14.357  23.259  1.00  1.06           C
ATOM   2319  C   GLU A 160      19.969 -14.622  22.660  1.00  1.06           C
ATOM   2320  O   GLU A 160      19.499 -13.904  21.780  1.00  1.06           O
ATOM   2321  CB  GLU A 160      21.135 -13.318  24.377  1.00  1.06           C
ATOM   2322  CG  GLU A 160      22.273 -13.195  25.339  1.00  1.06           C
ATOM   2323  CD  GLU A 160      22.090 -12.089  26.370  1.00  1.06           C
ATOM   2324  OE1 GLU A 160      21.107 -11.393  26.298  1.00  1.06           O
ATOM   2325  OE2 GLU A 160      22.924 -11.964  27.239  1.00  1.06           O
ATOM   2326  H   GLU A 160      22.139 -13.178  21.653  1.00  1.06           H
ATOM   2327  HA  GLU A 160      21.661 -15.282  23.716  1.00  1.06           H
ATOM   2328 1HB  GLU A 160      20.962 -12.339  23.932  1.00  1.06           H
ATOM   2329 2HB  GLU A 160      20.252 -13.571  24.956  1.00  1.06           H
ATOM   2330 1HG  GLU A 160      22.339 -14.119  25.862  1.00  1.06           H
ATOM   2331 2HG  GLU A 160      23.166 -13.092  24.804  1.00  1.06           H
ATOM   2332  N   LYS A 161      19.344 -15.657  23.199  1.00  1.04           N
ATOM   2333  CA  LYS A 161      17.988 -16.075  22.891  1.00  1.04           C
ATOM   2334  C   LYS A 161      17.754 -16.295  21.409  1.00  1.04           C
ATOM   2335  O   LYS A 161      16.662 -16.053  20.905  1.00  1.04           O
ATOM   2336  CB  LYS A 161      16.993 -15.058  23.454  1.00  1.04           C
ATOM   2337  CG  LYS A 161      17.125 -14.902  24.981  1.00  1.04           C
ATOM   2338  CD  LYS A 161      16.055 -14.029  25.575  1.00  1.04           C
ATOM   2339  CE  LYS A 161      16.339 -13.733  27.065  1.00  1.04           C
ATOM   2340  NZ  LYS A 161      16.351 -14.975  27.930  1.00  1.04           N
ATOM   2341  H   LYS A 161      19.864 -16.209  23.885  1.00  1.04           H
ATOM   2342  HA  LYS A 161      17.806 -17.021  23.390  1.00  1.04           H
ATOM   2343 1HB  LYS A 161      17.143 -14.084  22.981  1.00  1.04           H
ATOM   2344 2HB  LYS A 161      15.977 -15.381  23.227  1.00  1.04           H
ATOM   2345 1HG  LYS A 161      17.066 -15.886  25.448  1.00  1.04           H
ATOM   2346 2HG  LYS A 161      18.093 -14.477  25.221  1.00  1.04           H
ATOM   2347 1HD  LYS A 161      16.004 -13.088  25.024  1.00  1.04           H
ATOM   2348 2HD  LYS A 161      15.093 -14.532  25.493  1.00  1.04           H
ATOM   2349 1HE  LYS A 161      17.306 -13.236  27.151  1.00  1.04           H
ATOM   2350 2HE  LYS A 161      15.564 -13.062  27.433  1.00  1.04           H
ATOM   2351 1HZ  LYS A 161      16.532 -14.719  28.885  1.00  1.04           H
ATOM   2352 2HZ  LYS A 161      15.464 -15.440  27.878  1.00  1.04           H
ATOM   2353 3HZ  LYS A 161      17.087 -15.642  27.654  1.00  1.04           H
ATOM   2354  N   ILE A 162      18.743 -16.844  20.729  1.00  1.02           N
ATOM   2355  CA  ILE A 162      18.561 -17.133  19.329  1.00  1.02           C
ATOM   2356  C   ILE A 162      17.862 -18.471  19.270  1.00  1.02           C
ATOM   2357  O   ILE A 162      18.394 -19.460  19.772  1.00  1.02           O
ATOM   2358  CB  ILE A 162      19.909 -17.197  18.597  1.00  1.02           C
ATOM   2359  CG1 ILE A 162      20.636 -15.870  18.699  1.00  1.02           C
ATOM   2360  CG2 ILE A 162      19.688 -17.564  17.162  1.00  1.02           C
ATOM   2361  CD1 ILE A 162      22.053 -15.950  18.205  1.00  1.02           C
ATOM   2362  H   ILE A 162      19.622 -17.031  21.186  1.00  1.02           H
ATOM   2363  HA  ILE A 162      17.926 -16.375  18.870  1.00  1.02           H
ATOM   2364  HB  ILE A 162      20.537 -17.949  19.063  1.00  1.02           H
ATOM   2365 1HG1 ILE A 162      20.097 -15.118  18.117  1.00  1.02           H
ATOM   2366 2HG1 ILE A 162      20.652 -15.555  19.745  1.00  1.02           H
ATOM   2367 1HG2 ILE A 162      20.642 -17.620  16.650  1.00  1.02           H
ATOM   2368 2HG2 ILE A 162      19.197 -18.521  17.122  1.00  1.02           H
ATOM   2369 3HG2 ILE A 162      19.063 -16.816  16.679  1.00  1.02           H
ATOM   2370 1HD1 ILE A 162      22.524 -14.976  18.310  1.00  1.02           H
ATOM   2371 2HD1 ILE A 162      22.598 -16.691  18.789  1.00  1.02           H
ATOM   2372 3HD1 ILE A 162      22.050 -16.242  17.160  1.00  1.02           H
ATOM   2373  N   LYS A 163      16.664 -18.501  18.692  1.00  1.00           N
ATOM   2374  CA  LYS A 163      15.865 -19.724  18.647  1.00  1.00           C
ATOM   2375  C   LYS A 163      15.830 -20.252  17.216  1.00  1.00           C
ATOM   2376  O   LYS A 163      15.713 -21.451  16.969  1.00  1.00           O
ATOM   2377  CB  LYS A 163      14.448 -19.455  19.162  1.00  1.00           C
ATOM   2378  CG  LYS A 163      14.359 -18.905  20.602  1.00  1.00           C
ATOM   2379  CD  LYS A 163      14.853 -19.913  21.636  1.00  1.00           C
ATOM   2380  CE  LYS A 163      14.680 -19.399  23.064  1.00  1.00           C
ATOM   2381  NZ  LYS A 163      15.135 -20.408  24.066  1.00  1.00           N
ATOM   2382  H   LYS A 163      16.292 -17.652  18.274  1.00  1.00           H
ATOM   2383  HA  LYS A 163      16.327 -20.476  19.282  1.00  1.00           H
ATOM   2384 1HB  LYS A 163      13.950 -18.765  18.526  1.00  1.00           H
ATOM   2385 2HB  LYS A 163      13.881 -20.386  19.137  1.00  1.00           H
ATOM   2386 1HG  LYS A 163      14.957 -17.996  20.676  1.00  1.00           H
ATOM   2387 2HG  LYS A 163      13.320 -18.643  20.819  1.00  1.00           H
ATOM   2388 1HD  LYS A 163      14.290 -20.836  21.536  1.00  1.00           H
ATOM   2389 2HD  LYS A 163      15.911 -20.135  21.465  1.00  1.00           H
ATOM   2390 1HE  LYS A 163      15.267 -18.486  23.191  1.00  1.00           H
ATOM   2391 2HE  LYS A 163      13.630 -19.174  23.239  1.00  1.00           H
ATOM   2392 1HZ  LYS A 163      15.027 -20.080  25.009  1.00  1.00           H
ATOM   2393 2HZ  LYS A 163      14.604 -21.262  23.970  1.00  1.00           H
ATOM   2394 3HZ  LYS A 163      16.124 -20.621  23.920  1.00  1.00           H
ATOM   2395  N   GLY A 164      15.965 -19.328  16.264  1.00  0.97           N
ATOM   2396  CA  GLY A 164      15.918 -19.631  14.833  1.00  0.97           C
ATOM   2397  C   GLY A 164      17.267 -20.122  14.298  1.00  0.97           C
ATOM   2398  O   GLY A 164      17.403 -20.418  13.111  1.00  0.97           O
ATOM   2399  H   GLY A 164      16.059 -18.357  16.546  1.00  0.97           H
ATOM   2400 1HA  GLY A 164      15.153 -20.385  14.649  1.00  0.97           H
ATOM   2401 2HA  GLY A 164      15.618 -18.736  14.292  1.00  0.97           H
ATOM   2402  N   GLY A 165      18.256 -20.177  15.178  1.00  0.94           N
ATOM   2403  CA  GLY A 165      19.608 -20.610  14.869  1.00  0.94           C
ATOM   2404  C   GLY A 165      20.548 -19.504  14.416  1.00  0.94           C
ATOM   2405  O   GLY A 165      20.122 -18.407  14.054  1.00  0.94           O
ATOM   2406  H   GLY A 165      18.048 -19.928  16.133  1.00  0.94           H
ATOM   2407 1HA  GLY A 165      20.026 -21.061  15.761  1.00  0.94           H
ATOM   2408 2HA  GLY A 165      19.578 -21.395  14.116  1.00  0.94           H
ATOM   2409  N   LEU A 166      21.830 -19.817  14.474  1.00  0.91           N
ATOM   2410  CA  LEU A 166      22.944 -18.953  14.078  1.00  0.91           C
ATOM   2411  C   LEU A 166      23.861 -19.768  13.231  1.00  0.91           C
ATOM   2412  O   LEU A 166      24.466 -20.704  13.737  1.00  0.91           O
ATOM   2413  CB  LEU A 166      23.731 -18.494  15.296  1.00  0.91           C
ATOM   2414  CG  LEU A 166      25.043 -17.686  15.138  1.00  0.91           C
ATOM   2415  CD1 LEU A 166      24.829 -16.379  14.466  1.00  0.91           C
ATOM   2416  CD2 LEU A 166      25.617 -17.493  16.548  1.00  0.91           C
ATOM   2417  H   LEU A 166      22.030 -20.770  14.779  1.00  0.91           H
ATOM   2418  HA  LEU A 166      22.570 -18.103  13.527  1.00  0.91           H
ATOM   2419 1HB  LEU A 166      23.073 -17.959  15.958  1.00  0.91           H
ATOM   2420 2HB  LEU A 166      24.050 -19.396  15.761  1.00  0.91           H
ATOM   2421  HG  LEU A 166      25.741 -18.251  14.525  1.00  0.91           H
ATOM   2422 1HD1 LEU A 166      25.777 -15.849  14.378  1.00  0.91           H
ATOM   2423 2HD1 LEU A 166      24.427 -16.564  13.471  1.00  0.91           H
ATOM   2424 3HD1 LEU A 166      24.139 -15.787  15.049  1.00  0.91           H
ATOM   2425 1HD2 LEU A 166      26.547 -16.944  16.502  1.00  0.91           H
ATOM   2426 2HD2 LEU A 166      24.902 -16.939  17.148  1.00  0.91           H
ATOM   2427 3HD2 LEU A 166      25.796 -18.463  17.006  1.00  0.91           H
ATOM   2428  N   GLU A 167      24.007 -19.420  11.979  1.00  0.89           N
ATOM   2429  CA  GLU A 167      24.847 -20.227  11.131  1.00  0.89           C
ATOM   2430  C   GLU A 167      25.940 -19.439  10.465  1.00  0.89           C
ATOM   2431  O   GLU A 167      25.690 -18.458   9.772  1.00  0.89           O
ATOM   2432  CB  GLU A 167      24.004 -20.939  10.065  1.00  0.89           C
ATOM   2433  CG  GLU A 167      24.813 -21.816   9.108  1.00  0.89           C
ATOM   2434  CD  GLU A 167      23.964 -22.559   8.088  1.00  0.89           C
ATOM   2435  OE1 GLU A 167      23.153 -23.360   8.482  1.00  0.89           O
ATOM   2436  OE2 GLU A 167      24.154 -22.347   6.912  1.00  0.89           O
ATOM   2437  H   GLU A 167      23.499 -18.621  11.619  1.00  0.89           H
ATOM   2438  HA  GLU A 167      25.315 -20.990  11.738  1.00  0.89           H
ATOM   2439 1HB  GLU A 167      23.266 -21.574  10.557  1.00  0.89           H
ATOM   2440 2HB  GLU A 167      23.461 -20.200   9.480  1.00  0.89           H
ATOM   2441 1HG  GLU A 167      25.513 -21.176   8.572  1.00  0.89           H
ATOM   2442 2HG  GLU A 167      25.398 -22.533   9.693  1.00  0.89           H
ATOM   2443  N   PHE A 168      27.148 -19.911  10.649  1.00  0.88           N
ATOM   2444  CA  PHE A 168      28.309 -19.361   9.991  1.00  0.88           C
ATOM   2445  C   PHE A 168      28.723 -20.451   9.036  1.00  0.88           C
ATOM   2446  O   PHE A 168      28.954 -21.584   9.465  1.00  0.88           O
ATOM   2447  CB  PHE A 168      29.443 -19.122  10.957  1.00  0.88           C
ATOM   2448  CG  PHE A 168      29.278 -18.102  12.029  1.00  0.88           C
ATOM   2449  CD1 PHE A 168      28.624 -18.406  13.210  1.00  0.88           C
ATOM   2450  CD2 PHE A 168      29.870 -16.884  11.915  1.00  0.88           C
ATOM   2451  CE1 PHE A 168      28.572 -17.507  14.237  1.00  0.88           C
ATOM   2452  CE2 PHE A 168      29.824 -15.993  12.942  1.00  0.88           C
ATOM   2453  CZ  PHE A 168      29.170 -16.298  14.112  1.00  0.88           C
ATOM   2454  H   PHE A 168      27.259 -20.705  11.281  1.00  0.88           H
ATOM   2455  HA  PHE A 168      28.055 -18.456   9.442  1.00  0.88           H
ATOM   2456 1HB  PHE A 168      29.664 -20.043  11.433  1.00  0.88           H
ATOM   2457 2HB  PHE A 168      30.328 -18.852  10.383  1.00  0.88           H
ATOM   2458  HD1 PHE A 168      28.156 -19.389  13.325  1.00  0.88           H
ATOM   2459  HD2 PHE A 168      30.411 -16.637  11.000  1.00  0.88           H
ATOM   2460  HE1 PHE A 168      28.070 -17.773  15.150  1.00  0.88           H
ATOM   2461  HE2 PHE A 168      30.322 -15.057  12.827  1.00  0.88           H
ATOM   2462  HZ  PHE A 168      29.140 -15.587  14.934  1.00  0.88           H
ATOM   2463  N   ALA A 169      28.780 -20.167   7.754  1.00  0.88           N
ATOM   2464  CA  ALA A 169      29.110 -21.271   6.874  1.00  0.88           C
ATOM   2465  C   ALA A 169      29.936 -20.857   5.696  1.00  0.88           C
ATOM   2466  O   ALA A 169      29.684 -19.826   5.068  1.00  0.88           O
ATOM   2467  CB  ALA A 169      27.842 -21.940   6.392  1.00  0.88           C
ATOM   2468  H   ALA A 169      28.573 -19.226   7.421  1.00  0.88           H
ATOM   2469  HA  ALA A 169      29.686 -21.980   7.441  1.00  0.88           H
ATOM   2470 1HB  ALA A 169      28.101 -22.792   5.767  1.00  0.88           H
ATOM   2471 2HB  ALA A 169      27.268 -22.277   7.250  1.00  0.88           H
ATOM   2472 3HB  ALA A 169      27.252 -21.234   5.820  1.00  0.88           H
ATOM   2473  N   SER A 170      30.925 -21.689   5.397  1.00  0.91           N
ATOM   2474  CA  SER A 170      31.843 -21.456   4.294  1.00  0.91           C
ATOM   2475  C   SER A 170      32.449 -20.066   4.435  1.00  0.91           C
ATOM   2476  O   SER A 170      32.635 -19.352   3.448  1.00  0.91           O
ATOM   2477  CB  SER A 170      31.125 -21.560   2.956  1.00  0.91           C
ATOM   2478  OG  SER A 170      30.555 -22.829   2.763  1.00  0.91           O
ATOM   2479  H   SER A 170      31.072 -22.496   6.009  1.00  0.91           H
ATOM   2480  HA  SER A 170      32.643 -22.194   4.335  1.00  0.91           H
ATOM   2481 1HB  SER A 170      30.350 -20.801   2.882  1.00  0.91           H
ATOM   2482 2HB  SER A 170      31.834 -21.358   2.153  1.00  0.91           H
ATOM   2483  HG  SER A 170      30.002 -22.741   1.974  1.00  0.91           H
ATOM   2484  N   CYS A 171      32.744 -19.667   5.669  1.00  0.97           N
ATOM   2485  CA  CYS A 171      33.301 -18.349   5.880  1.00  0.97           C
ATOM   2486  C   CYS A 171      34.819 -18.402   5.912  1.00  0.97           C
ATOM   2487  O   CYS A 171      35.408 -19.480   6.103  1.00  0.97           O
ATOM   2488  CB  CYS A 171      32.727 -17.714   7.163  1.00  0.97           C
ATOM   2489  SG  CYS A 171      33.264 -18.420   8.779  1.00  0.97           S
ATOM   2490  H   CYS A 171      32.577 -20.282   6.454  1.00  0.97           H
ATOM   2491  HA  CYS A 171      33.005 -17.711   5.045  1.00  0.97           H
ATOM   2492 1HB  CYS A 171      32.983 -16.656   7.170  1.00  0.97           H
ATOM   2493 2HB  CYS A 171      31.638 -17.774   7.126  1.00  0.97           H
ATOM   2494  N   SER A 172      35.463 -17.264   5.718  1.00  1.05           N
ATOM   2495  CA  SER A 172      36.918 -17.272   5.721  1.00  1.05           C
ATOM   2496  C   SER A 172      37.600 -15.965   6.088  1.00  1.05           C
ATOM   2497  O   SER A 172      37.139 -14.871   5.745  1.00  1.05           O
ATOM   2498  CB  SER A 172      37.416 -17.736   4.361  1.00  1.05           C
ATOM   2499  OG  SER A 172      38.808 -17.700   4.283  1.00  1.05           O
ATOM   2500  H   SER A 172      34.926 -16.418   5.516  1.00  1.05           H
ATOM   2501  HA  SER A 172      37.230 -18.007   6.457  1.00  1.05           H
ATOM   2502 1HB  SER A 172      37.076 -18.755   4.186  1.00  1.05           H
ATOM   2503 2HB  SER A 172      36.996 -17.119   3.589  1.00  1.05           H
ATOM   2504  HG  SER A 172      39.127 -18.100   5.106  1.00  1.05           H
ATOM   2505  N   SER A 173      38.735 -16.134   6.750  1.00  1.13           N
ATOM   2506  CA  SER A 173      39.627 -15.069   7.189  1.00  1.13           C
ATOM   2507  C   SER A 173      41.067 -15.519   6.997  1.00  1.13           C
ATOM   2508  O   SER A 173      41.300 -16.662   6.591  1.00  1.13           O
ATOM   2509  CB  SER A 173      39.361 -14.758   8.652  1.00  1.13           C
ATOM   2510  OG  SER A 173      39.679 -15.862   9.481  1.00  1.13           O
ATOM   2511  H   SER A 173      38.980 -17.098   6.987  1.00  1.13           H
ATOM   2512  HA  SER A 173      39.457 -14.177   6.583  1.00  1.13           H
ATOM   2513 1HB  SER A 173      39.967 -13.897   8.950  1.00  1.13           H
ATOM   2514 2HB  SER A 173      38.316 -14.481   8.791  1.00  1.13           H
ATOM   2515  HG  SER A 173      39.668 -15.510  10.386  1.00  1.13           H
ATOM   2516  N   LEU A 174      42.025 -14.630   7.233  1.00  1.18           N
ATOM   2517  CA  LEU A 174      43.417 -15.019   7.132  1.00  1.18           C
ATOM   2518  C   LEU A 174      44.209 -14.632   8.377  1.00  1.18           C
ATOM   2519  O   LEU A 174      43.783 -13.799   9.161  1.00  1.18           O
ATOM   2520  CB  LEU A 174      44.080 -14.412   5.892  1.00  1.18           C
ATOM   2521  CG  LEU A 174      43.552 -14.853   4.555  1.00  1.18           C
ATOM   2522  CD1 LEU A 174      42.550 -13.819   4.034  1.00  1.18           C
ATOM   2523  CD2 LEU A 174      44.734 -15.048   3.613  1.00  1.18           C
ATOM   2524  H   LEU A 174      41.820 -13.669   7.521  1.00  1.18           H
ATOM   2525  HA  LEU A 174      43.448 -16.093   7.039  1.00  1.18           H
ATOM   2526 1HB  LEU A 174      43.942 -13.368   5.929  1.00  1.18           H
ATOM   2527 2HB  LEU A 174      45.152 -14.629   5.925  1.00  1.18           H
ATOM   2528  HG  LEU A 174      43.020 -15.787   4.669  1.00  1.18           H
ATOM   2529 1HD1 LEU A 174      42.153 -14.144   3.070  1.00  1.18           H
ATOM   2530 2HD1 LEU A 174      41.724 -13.707   4.738  1.00  1.18           H
ATOM   2531 3HD1 LEU A 174      43.046 -12.867   3.912  1.00  1.18           H
ATOM   2532 1HD2 LEU A 174      44.377 -15.380   2.638  1.00  1.18           H
ATOM   2533 2HD2 LEU A 174      45.263 -14.107   3.505  1.00  1.18           H
ATOM   2534 3HD2 LEU A 174      45.410 -15.799   4.028  1.00  1.18           H
ATOM   2535  N   GLU A 175      45.343 -15.275   8.580  1.00  1.19           N
ATOM   2536  CA  GLU A 175      46.360 -14.935   9.585  1.00  1.19           C
ATOM   2537  C   GLU A 175      46.004 -15.271  11.048  1.00  1.19           C
ATOM   2538  O   GLU A 175      46.807 -15.857  11.765  1.00  1.19           O
ATOM   2539  CB  GLU A 175      46.664 -13.440   9.518  1.00  1.19           C
ATOM   2540  CG  GLU A 175      47.057 -12.931   8.133  1.00  1.19           C
ATOM   2541  CD  GLU A 175      48.093 -13.683   7.497  1.00  1.19           C
ATOM   2542  OE1 GLU A 175      49.086 -13.922   8.101  1.00  1.19           O
ATOM   2543  OE2 GLU A 175      47.890 -14.036   6.360  1.00  1.19           O
ATOM   2544  H   GLU A 175      45.549 -16.028   7.939  1.00  1.19           H
ATOM   2545  HA  GLU A 175      47.266 -15.483   9.331  1.00  1.19           H
ATOM   2546 1HB  GLU A 175      45.842 -12.844   9.898  1.00  1.19           H
ATOM   2547 2HB  GLU A 175      47.500 -13.249  10.170  1.00  1.19           H
ATOM   2548 1HG  GLU A 175      46.205 -12.934   7.493  1.00  1.19           H
ATOM   2549 2HG  GLU A 175      47.386 -11.897   8.236  1.00  1.19           H
ATOM   2550  N   GLN A 176      44.842 -14.829  11.499  1.00  1.16           N
ATOM   2551  CA  GLN A 176      44.345 -15.094  12.853  1.00  1.16           C
ATOM   2552  C   GLN A 176      42.869 -14.717  12.931  1.00  1.16           C
ATOM   2553  O   GLN A 176      42.371 -13.959  12.088  1.00  1.16           O
ATOM   2554  CB  GLN A 176      45.144 -14.337  13.926  1.00  1.16           C
ATOM   2555  CG  GLN A 176      45.031 -12.842  13.842  1.00  1.16           C
ATOM   2556  CD  GLN A 176      45.887 -12.083  14.869  1.00  1.16           C
ATOM   2557  OE1 GLN A 176      46.127 -12.506  16.004  1.00  1.16           O
ATOM   2558  NE2 GLN A 176      46.334 -10.911  14.445  1.00  1.16           N
ATOM   2559  H   GLN A 176      44.268 -14.319  10.838  1.00  1.16           H
ATOM   2560  HA  GLN A 176      44.432 -16.163  13.059  1.00  1.16           H
ATOM   2561 1HB  GLN A 176      44.797 -14.648  14.915  1.00  1.16           H
ATOM   2562 2HB  GLN A 176      46.200 -14.607  13.865  1.00  1.16           H
ATOM   2563 1HG  GLN A 176      45.365 -12.543  12.851  1.00  1.16           H
ATOM   2564 2HG  GLN A 176      43.993 -12.566  13.982  1.00  1.16           H
ATOM   2565 1HE2 GLN A 176      46.888 -10.335  15.042  1.00  1.16           H
ATOM   2566 2HE2 GLN A 176      46.083 -10.598  13.514  1.00  1.16           H
ATOM   2567  N   GLY A 177      42.180 -15.181  13.962  1.00  1.10           N
ATOM   2568  CA  GLY A 177      40.765 -14.809  14.080  1.00  1.10           C
ATOM   2569  C   GLY A 177      39.869 -15.988  13.748  1.00  1.10           C
ATOM   2570  O   GLY A 177      40.174 -17.108  14.117  1.00  1.10           O
ATOM   2571  H   GLY A 177      42.641 -15.807  14.633  1.00  1.10           H
ATOM   2572 1HA  GLY A 177      40.558 -14.463  15.089  1.00  1.10           H
ATOM   2573 2HA  GLY A 177      40.539 -13.979  13.415  1.00  1.10           H
ATOM   2574  N   GLY A 178      38.728 -15.769  13.141  1.00  1.03           N
ATOM   2575  CA  GLY A 178      37.840 -16.917  13.011  1.00  1.03           C
ATOM   2576  C   GLY A 178      36.452 -16.561  12.555  1.00  1.03           C
ATOM   2577  O   GLY A 178      36.233 -15.503  12.014  1.00  1.03           O
ATOM   2578  H   GLY A 178      38.500 -14.846  12.772  1.00  1.03           H
ATOM   2579 1HA  GLY A 178      38.279 -17.642  12.322  1.00  1.03           H
ATOM   2580 2HA  GLY A 178      37.769 -17.395  13.984  1.00  1.03           H
ATOM   2581  N   ALA A 179      35.491 -17.450  12.713  1.00  0.98           N
ATOM   2582  CA  ALA A 179      34.138 -17.074  12.297  1.00  0.98           C
ATOM   2583  C   ALA A 179      33.663 -15.847  13.114  1.00  0.98           C
ATOM   2584  O   ALA A 179      33.118 -14.882  12.558  1.00  0.98           O
ATOM   2585  CB  ALA A 179      33.192 -18.239  12.461  1.00  0.98           C
ATOM   2586  H   ALA A 179      35.718 -18.353  13.126  1.00  0.98           H
ATOM   2587  HA  ALA A 179      34.172 -16.795  11.246  1.00  0.98           H
ATOM   2588 1HB  ALA A 179      32.237 -17.963  12.126  1.00  0.98           H
ATOM   2589 2HB  ALA A 179      33.549 -19.078  11.867  1.00  0.98           H
ATOM   2590 3HB  ALA A 179      33.126 -18.535  13.491  1.00  0.98           H
ATOM   2591  N   CYS A 180      34.009 -15.845  14.410  1.00  0.95           N
ATOM   2592  CA  CYS A 180      33.698 -14.773  15.361  1.00  0.95           C
ATOM   2593  C   CYS A 180      34.860 -14.533  16.340  1.00  0.95           C
ATOM   2594  O   CYS A 180      35.404 -15.485  16.910  1.00  0.95           O
ATOM   2595  CB  CYS A 180      32.467 -15.137  16.170  1.00  0.95           C
ATOM   2596  SG  CYS A 180      31.954 -13.898  17.353  1.00  0.95           S
ATOM   2597  H   CYS A 180      34.434 -16.696  14.774  1.00  0.95           H
ATOM   2598  HA  CYS A 180      33.506 -13.857  14.808  1.00  0.95           H
ATOM   2599 1HB  CYS A 180      31.636 -15.330  15.499  1.00  0.95           H
ATOM   2600 2HB  CYS A 180      32.677 -16.044  16.692  1.00  0.95           H
ATOM   2601  HG  CYS A 180      33.184 -13.655  17.822  1.00  0.95           H
ATOM   2602  N   ALA A 181      35.220 -13.269  16.547  1.00  0.94           N
ATOM   2603  CA  ALA A 181      36.324 -12.922  17.436  1.00  0.94           C
ATOM   2604  C   ALA A 181      35.989 -11.707  18.316  1.00  0.94           C
ATOM   2605  O   ALA A 181      35.268 -10.796  17.905  1.00  0.94           O
ATOM   2606  CB  ALA A 181      37.564 -12.664  16.592  1.00  0.94           C
ATOM   2607  H   ALA A 181      34.738 -12.535  16.037  1.00  0.94           H
ATOM   2608  HA  ALA A 181      36.507 -13.765  18.093  1.00  0.94           H
ATOM   2609 1HB  ALA A 181      38.384 -12.444  17.219  1.00  0.94           H
ATOM   2610 2HB  ALA A 181      37.792 -13.553  16.001  1.00  0.94           H
ATOM   2611 3HB  ALA A 181      37.382 -11.824  15.925  1.00  0.94           H
ATOM   2612  N   ALA A 182      36.481 -11.715  19.548  1.00  0.93           N
ATOM   2613  CA  ALA A 182      36.148 -10.643  20.498  1.00  0.93           C
ATOM   2614  C   ALA A 182      36.996 -10.668  21.733  1.00  0.93           C
ATOM   2615  O   ALA A 182      37.757 -11.598  21.924  1.00  0.93           O
ATOM   2616  CB  ALA A 182      34.724 -10.776  20.941  1.00  0.93           C
ATOM   2617  H   ALA A 182      37.084 -12.499  19.820  1.00  0.93           H
ATOM   2618  HA  ALA A 182      36.294  -9.692  19.994  1.00  0.93           H
ATOM   2619 1HB  ALA A 182      34.458  -9.985  21.614  1.00  0.93           H
ATOM   2620 2HB  ALA A 182      34.100 -10.749  20.103  1.00  0.93           H
ATOM   2621 3HB  ALA A 182      34.612 -11.706  21.443  1.00  0.93           H
ATOM   2622  N   GLN A 183      36.877  -9.663  22.602  1.00  0.92           N
ATOM   2623  CA  GLN A 183      37.541  -9.821  23.899  1.00  0.92           C
ATOM   2624  C   GLN A 183      36.998 -11.036  24.618  1.00  0.92           C
ATOM   2625  O   GLN A 183      37.729 -11.804  25.219  1.00  0.92           O
ATOM   2626  CB  GLN A 183      37.338  -8.648  24.840  1.00  0.92           C
ATOM   2627  CG  GLN A 183      37.979  -8.934  26.195  1.00  0.92           C
ATOM   2628  CD  GLN A 183      37.919  -7.811  27.206  1.00  0.92           C
ATOM   2629  OE1 GLN A 183      37.143  -6.850  27.105  1.00  0.92           O
ATOM   2630  NE2 GLN A 183      38.770  -7.939  28.227  1.00  0.92           N
ATOM   2631  H   GLN A 183      36.259  -8.870  22.417  1.00  0.92           H
ATOM   2632  HA  GLN A 183      38.610  -9.966  23.738  1.00  0.92           H
ATOM   2633 1HB  GLN A 183      37.813  -7.778  24.436  1.00  0.92           H
ATOM   2634 2HB  GLN A 183      36.271  -8.438  24.974  1.00  0.92           H
ATOM   2635 1HG  GLN A 183      37.453  -9.782  26.631  1.00  0.92           H
ATOM   2636 2HG  GLN A 183      39.017  -9.207  26.038  1.00  0.92           H
ATOM   2637 1HE2 GLN A 183      38.804  -7.249  28.948  1.00  0.92           H
ATOM   2638 2HE2 GLN A 183      39.389  -8.764  28.266  1.00  0.92           H
ATOM   2639  N   SER A 184      35.690 -11.187  24.550  1.00  0.90           N
ATOM   2640  CA  SER A 184      34.972 -12.254  25.216  1.00  0.90           C
ATOM   2641  C   SER A 184      33.724 -12.561  24.405  1.00  0.90           C
ATOM   2642  O   SER A 184      33.147 -11.651  23.799  1.00  0.90           O
ATOM   2643  CB  SER A 184      34.626 -11.851  26.640  1.00  0.90           C
ATOM   2644  OG  SER A 184      33.898 -12.849  27.290  1.00  0.90           O
ATOM   2645  H   SER A 184      35.170 -10.513  24.015  1.00  0.90           H
ATOM   2646  HA  SER A 184      35.606 -13.126  25.263  1.00  0.90           H
ATOM   2647 1HB  SER A 184      35.547 -11.657  27.186  1.00  0.90           H
ATOM   2648 2HB  SER A 184      34.060 -10.946  26.629  1.00  0.90           H
ATOM   2649  HG  SER A 184      34.274 -13.691  26.986  1.00  0.90           H
ATOM   2650  N   ILE A 185      33.356 -13.838  24.333  1.00  0.87           N
ATOM   2651  CA  ILE A 185      32.160 -14.216  23.573  1.00  0.87           C
ATOM   2652  C   ILE A 185      31.193 -15.002  24.427  1.00  0.87           C
ATOM   2653  O   ILE A 185      31.555 -16.056  24.967  1.00  0.87           O
ATOM   2654  CB  ILE A 185      32.503 -15.038  22.310  1.00  0.87           C
ATOM   2655  CG1 ILE A 185      33.456 -14.204  21.408  1.00  0.87           C
ATOM   2656  CG2 ILE A 185      31.208 -15.361  21.553  1.00  0.87           C
ATOM   2657  CD1 ILE A 185      34.087 -14.917  20.237  1.00  0.87           C
ATOM   2658  H   ILE A 185      33.890 -14.517  24.873  1.00  0.87           H
ATOM   2659  HA  ILE A 185      31.658 -13.311  23.250  1.00  0.87           H
ATOM   2660  HB  ILE A 185      32.995 -15.955  22.574  1.00  0.87           H
ATOM   2661 1HG1 ILE A 185      32.896 -13.352  21.023  1.00  0.87           H
ATOM   2662 2HG1 ILE A 185      34.258 -13.845  22.020  1.00  0.87           H
ATOM   2663 1HG2 ILE A 185      31.435 -15.922  20.663  1.00  0.87           H
ATOM   2664 2HG2 ILE A 185      30.546 -15.949  22.187  1.00  0.87           H
ATOM   2665 3HG2 ILE A 185      30.708 -14.426  21.279  1.00  0.87           H
ATOM   2666 1HD1 ILE A 185      34.729 -14.226  19.702  1.00  0.87           H
ATOM   2667 2HD1 ILE A 185      34.680 -15.754  20.590  1.00  0.87           H
ATOM   2668 3HD1 ILE A 185      33.328 -15.264  19.587  1.00  0.87           H
ATOM   2669  N   LEU A 186      29.973 -14.498  24.530  1.00  0.84           N
ATOM   2670  CA  LEU A 186      28.972 -15.177  25.325  1.00  0.84           C
ATOM   2671  C   LEU A 186      27.831 -15.696  24.470  1.00  0.84           C
ATOM   2672  O   LEU A 186      27.328 -14.984  23.598  1.00  0.84           O
ATOM   2673  CB  LEU A 186      28.392 -14.220  26.358  1.00  0.84           C
ATOM   2674  CG  LEU A 186      29.390 -13.542  27.307  1.00  0.84           C
ATOM   2675  CD1 LEU A 186      28.637 -12.572  28.206  1.00  0.84           C
ATOM   2676  CD2 LEU A 186      30.098 -14.585  28.124  1.00  0.84           C
ATOM   2677  H   LEU A 186      29.755 -13.625  24.044  1.00  0.84           H
ATOM   2678  HA  LEU A 186      29.432 -16.022  25.835  1.00  0.84           H
ATOM   2679 1HB  LEU A 186      27.840 -13.452  25.841  1.00  0.84           H
ATOM   2680 2HB  LEU A 186      27.707 -14.778  26.958  1.00  0.84           H
ATOM   2681  HG  LEU A 186      30.121 -12.975  26.726  1.00  0.84           H
ATOM   2682 1HD1 LEU A 186      29.340 -12.080  28.878  1.00  0.84           H
ATOM   2683 2HD1 LEU A 186      28.134 -11.827  27.611  1.00  0.84           H
ATOM   2684 3HD1 LEU A 186      27.898 -13.123  28.789  1.00  0.84           H
ATOM   2685 1HD2 LEU A 186      30.807 -14.107  28.798  1.00  0.84           H
ATOM   2686 2HD2 LEU A 186      29.352 -15.127  28.701  1.00  0.84           H
ATOM   2687 3HD2 LEU A 186      30.632 -15.272  27.467  1.00  0.84           H
ATOM   2688  N   ILE A 187      27.411 -16.915  24.758  1.00  0.82           N
ATOM   2689  CA  ILE A 187      26.261 -17.541  24.130  1.00  0.82           C
ATOM   2690  C   ILE A 187      25.267 -18.002  25.183  1.00  0.82           C
ATOM   2691  O   ILE A 187      25.598 -18.858  26.007  1.00  0.82           O
ATOM   2692  CB  ILE A 187      26.690 -18.741  23.265  1.00  0.82           C
ATOM   2693  CG1 ILE A 187      27.633 -18.279  22.097  1.00  0.82           C
ATOM   2694  CG2 ILE A 187      25.502 -19.474  22.805  1.00  0.82           C
ATOM   2695  CD1 ILE A 187      28.242 -19.409  21.283  1.00  0.82           C
ATOM   2696  H   ILE A 187      27.922 -17.443  25.465  1.00  0.82           H
ATOM   2697  HA  ILE A 187      25.771 -16.813  23.492  1.00  0.82           H
ATOM   2698  HB  ILE A 187      27.275 -19.404  23.876  1.00  0.82           H
ATOM   2699 1HG1 ILE A 187      27.062 -17.646  21.425  1.00  0.82           H
ATOM   2700 2HG1 ILE A 187      28.450 -17.693  22.512  1.00  0.82           H
ATOM   2701 1HG2 ILE A 187      25.831 -20.337  22.251  1.00  0.82           H
ATOM   2702 2HG2 ILE A 187      24.915 -19.793  23.657  1.00  0.82           H
ATOM   2703 3HG2 ILE A 187      24.903 -18.817  22.178  1.00  0.82           H
ATOM   2704 1HD1 ILE A 187      28.873 -18.987  20.501  1.00  0.82           H
ATOM   2705 2HD1 ILE A 187      28.843 -20.040  21.919  1.00  0.82           H
ATOM   2706 3HD1 ILE A 187      27.452 -20.002  20.830  1.00  0.82           H
ATOM   2707  N   HIS A 188      24.049 -17.464  25.164  1.00  0.81           N
ATOM   2708  CA  HIS A 188      23.118 -17.871  26.211  1.00  0.81           C
ATOM   2709  C   HIS A 188      21.698 -18.097  25.729  1.00  0.81           C
ATOM   2710  O   HIS A 188      21.191 -17.369  24.868  1.00  0.81           O
ATOM   2711  CB  HIS A 188      23.021 -16.834  27.336  1.00  0.81           C
ATOM   2712  CG  HIS A 188      24.297 -16.449  28.032  1.00  0.81           C
ATOM   2713  ND1 HIS A 188      24.907 -17.258  28.947  1.00  0.81           N
ATOM   2714  CD2 HIS A 188      25.036 -15.314  27.981  1.00  0.81           C
ATOM   2715  CE1 HIS A 188      25.981 -16.659  29.426  1.00  0.81           C
ATOM   2716  NE2 HIS A 188      26.073 -15.472  28.875  1.00  0.81           N
ATOM   2717  H   HIS A 188      23.814 -16.766  24.454  1.00  0.81           H
ATOM   2718  HA  HIS A 188      23.457 -18.800  26.636  1.00  0.81           H
ATOM   2719 1HB  HIS A 188      22.555 -15.950  26.964  1.00  0.81           H
ATOM   2720 2HB  HIS A 188      22.347 -17.233  28.102  1.00  0.81           H
ATOM   2721  HD1 HIS A 188      24.583 -18.160  29.223  1.00  0.81           H
ATOM   2722  HD2 HIS A 188      24.930 -14.384  27.414  1.00  0.81           H
ATOM   2723  HE1 HIS A 188      26.608 -17.149  30.169  1.00  0.81           H
ATOM   2724  N   ASP A 189      21.054 -19.095  26.322  1.00  0.81           N
ATOM   2725  CA  ASP A 189      19.645 -19.420  26.056  1.00  0.81           C
ATOM   2726  C   ASP A 189      19.381 -19.622  24.559  1.00  0.81           C
ATOM   2727  O   ASP A 189      18.323 -19.237  24.057  1.00  0.81           O
ATOM   2728  CB  ASP A 189      18.729 -18.276  26.513  1.00  0.81           C
ATOM   2729  CG  ASP A 189      18.810 -17.879  27.988  1.00  0.81           C
ATOM   2730  OD1 ASP A 189      19.371 -18.588  28.771  1.00  0.81           O
ATOM   2731  OD2 ASP A 189      18.259 -16.832  28.314  1.00  0.81           O
ATOM   2732  H   ASP A 189      21.584 -19.656  26.998  1.00  0.81           H
ATOM   2733  HA  ASP A 189      19.379 -20.333  26.577  1.00  0.81           H
ATOM   2734 1HB  ASP A 189      18.936 -17.397  25.918  1.00  0.81           H
ATOM   2735 2HB  ASP A 189      17.699 -18.560  26.305  1.00  0.81           H
ATOM   2736  N   CYS A 190      20.329 -20.227  23.859  1.00  0.81           N
ATOM   2737  CA  CYS A 190      20.242 -20.412  22.418  1.00  0.81           C
ATOM   2738  C   CYS A 190      19.912 -21.823  21.922  1.00  0.81           C
ATOM   2739  O   CYS A 190      20.052 -22.811  22.658  1.00  0.81           O
ATOM   2740  CB  CYS A 190      21.548 -19.962  21.789  1.00  0.81           C
ATOM   2741  SG  CYS A 190      21.919 -18.173  21.941  1.00  0.81           S
ATOM   2742  H   CYS A 190      21.164 -20.525  24.345  1.00  0.81           H
ATOM   2743  HA  CYS A 190      19.459 -19.747  22.053  1.00  0.81           H
ATOM   2744 1HB  CYS A 190      22.361 -20.514  22.251  1.00  0.81           H
ATOM   2745 2HB  CYS A 190      21.517 -20.221  20.756  1.00  0.81           H
ATOM   2746  HG  CYS A 190      21.737 -18.076  23.276  1.00  0.81           H
ATOM   2747  N   GLN A 191      19.442 -21.891  20.668  1.00  0.80           N
ATOM   2748  CA  GLN A 191      19.202 -23.144  19.956  1.00  0.80           C
ATOM   2749  C   GLN A 191      19.766 -23.080  18.538  1.00  0.80           C
ATOM   2750  O   GLN A 191      19.642 -22.048  17.889  1.00  0.80           O
ATOM   2751  CB  GLN A 191      17.685 -23.390  19.760  1.00  0.80           C
ATOM   2752  CG  GLN A 191      16.826 -23.501  20.997  1.00  0.80           C
ATOM   2753  CD  GLN A 191      15.348 -23.788  20.711  1.00  0.80           C
ATOM   2754  OE1 GLN A 191      14.627 -22.965  20.151  1.00  0.80           O
ATOM   2755  NE2 GLN A 191      14.888 -24.973  21.107  1.00  0.80           N
ATOM   2756  H   GLN A 191      19.258 -21.017  20.182  1.00  0.80           H
ATOM   2757  HA  GLN A 191      19.689 -23.951  20.485  1.00  0.80           H
ATOM   2758 1HB  GLN A 191      17.280 -22.592  19.144  1.00  0.80           H
ATOM   2759 2HB  GLN A 191      17.550 -24.309  19.194  1.00  0.80           H
ATOM   2760 1HG  GLN A 191      17.169 -24.297  21.576  1.00  0.80           H
ATOM   2761 2HG  GLN A 191      16.894 -22.568  21.552  1.00  0.80           H
ATOM   2762 1HE2 GLN A 191      13.930 -25.216  20.948  1.00  0.80           H
ATOM   2763 2HE2 GLN A 191      15.491 -25.632  21.560  1.00  0.80           H
ATOM   2764  N   GLY A 192      20.271 -24.196  17.994  1.00  0.78           N
ATOM   2765  CA  GLY A 192      20.572 -24.215  16.565  1.00  0.78           C
ATOM   2766  C   GLY A 192      21.787 -23.393  16.169  1.00  0.78           C
ATOM   2767  O   GLY A 192      21.760 -22.704  15.144  1.00  0.78           O
ATOM   2768  H   GLY A 192      20.485 -25.021  18.547  1.00  0.78           H
ATOM   2769 1HA  GLY A 192      20.733 -25.250  16.262  1.00  0.78           H
ATOM   2770 2HA  GLY A 192      19.700 -23.861  16.015  1.00  0.78           H
ATOM   2771  N   LEU A 193      22.827 -23.399  16.984  1.00  0.76           N
ATOM   2772  CA  LEU A 193      23.972 -22.575  16.623  1.00  0.76           C
ATOM   2773  C   LEU A 193      24.955 -23.461  15.872  1.00  0.76           C
ATOM   2774  O   LEU A 193      25.187 -24.602  16.277  1.00  0.76           O
ATOM   2775  CB  LEU A 193      24.636 -22.000  17.868  1.00  0.76           C
ATOM   2776  CG  LEU A 193      23.712 -21.250  18.843  1.00  0.76           C
ATOM   2777  CD1 LEU A 193      24.542 -20.805  19.940  1.00  0.76           C
ATOM   2778  CD2 LEU A 193      23.015 -20.072  18.201  1.00  0.76           C
ATOM   2779  H   LEU A 193      22.820 -24.009  17.804  1.00  0.76           H
ATOM   2780  HA  LEU A 193      23.656 -21.766  15.970  1.00  0.76           H
ATOM   2781 1HB  LEU A 193      25.096 -22.805  18.402  1.00  0.76           H
ATOM   2782 2HB  LEU A 193      25.417 -21.307  17.551  1.00  0.76           H
ATOM   2783  HG  LEU A 193      22.959 -21.944  19.226  1.00  0.76           H
ATOM   2784 1HD1 LEU A 193      23.944 -20.301  20.643  1.00  0.76           H
ATOM   2785 2HD1 LEU A 193      25.024 -21.653  20.410  1.00  0.76           H
ATOM   2786 3HD1 LEU A 193      25.300 -20.122  19.561  1.00  0.76           H
ATOM   2787 1HD2 LEU A 193      22.391 -19.561  18.905  1.00  0.76           H
ATOM   2788 2HD2 LEU A 193      23.761 -19.395  17.873  1.00  0.76           H
ATOM   2789 3HD2 LEU A 193      22.400 -20.409  17.364  1.00  0.76           H
ATOM   2790  N   GLN A 194      25.524 -22.960  14.787  1.00  0.75           N
ATOM   2791  CA  GLN A 194      26.444 -23.768  14.014  1.00  0.75           C
ATOM   2792  C   GLN A 194      27.526 -23.013  13.253  1.00  0.75           C
ATOM   2793  O   GLN A 194      27.249 -22.013  12.589  1.00  0.75           O
ATOM   2794  CB  GLN A 194      25.645 -24.626  13.019  1.00  0.75           C
ATOM   2795  CG  GLN A 194      26.490 -25.567  12.184  1.00  0.75           C
ATOM   2796  CD  GLN A 194      25.653 -26.564  11.397  1.00  0.75           C
ATOM   2797  OE1 GLN A 194      25.052 -26.256  10.356  1.00  0.75           O
ATOM   2798  NE2 GLN A 194      25.596 -27.788  11.911  1.00  0.75           N
ATOM   2799  H   GLN A 194      25.286 -22.030  14.482  1.00  0.75           H
ATOM   2800  HA  GLN A 194      26.925 -24.426  14.708  1.00  0.75           H
ATOM   2801 1HB  GLN A 194      24.916 -25.227  13.562  1.00  0.75           H
ATOM   2802 2HB  GLN A 194      25.093 -23.972  12.340  1.00  0.75           H
ATOM   2803 1HG  GLN A 194      27.061 -24.972  11.466  1.00  0.75           H
ATOM   2804 2HG  GLN A 194      27.175 -26.114  12.831  1.00  0.75           H
ATOM   2805 1HE2 GLN A 194      25.065 -28.506  11.462  1.00  0.75           H
ATOM   2806 2HE2 GLN A 194      26.070 -27.981  12.784  1.00  0.75           H
ATOM   2807  N   VAL A 195      28.748 -23.531  13.320  1.00  0.74           N
ATOM   2808  CA  VAL A 195      29.833 -22.983  12.523  1.00  0.74           C
ATOM   2809  C   VAL A 195      30.408 -24.086  11.662  1.00  0.74           C
ATOM   2810  O   VAL A 195      31.001 -25.032  12.193  1.00  0.74           O
ATOM   2811  CB  VAL A 195      30.961 -22.417  13.399  1.00  0.74           C
ATOM   2812  CG1 VAL A 195      32.054 -21.856  12.465  1.00  0.74           C
ATOM   2813  CG2 VAL A 195      30.422 -21.343  14.333  1.00  0.74           C
ATOM   2814  H   VAL A 195      28.900 -24.338  13.929  1.00  0.74           H
ATOM   2815  HA  VAL A 195      29.446 -22.207  11.873  1.00  0.74           H
ATOM   2816  HB  VAL A 195      31.397 -23.216  13.980  1.00  0.74           H
ATOM   2817 1HG1 VAL A 195      32.871 -21.461  13.026  1.00  0.74           H
ATOM   2818 2HG1 VAL A 195      32.420 -22.645  11.813  1.00  0.74           H
ATOM   2819 3HG1 VAL A 195      31.640 -21.064  11.856  1.00  0.74           H
ATOM   2820 1HG2 VAL A 195      31.201 -20.926  14.942  1.00  0.74           H
ATOM   2821 2HG2 VAL A 195      30.011 -20.578  13.744  1.00  0.74           H
ATOM   2822 3HG2 VAL A 195      29.653 -21.767  14.979  1.00  0.74           H
ATOM   2823  N   LYS A 196      30.302 -23.950  10.348  1.00  0.76           N
ATOM   2824  CA  LYS A 196      30.790 -25.028   9.513  1.00  0.76           C
ATOM   2825  C   LYS A 196      31.578 -24.592   8.300  1.00  0.76           C
ATOM   2826  O   LYS A 196      31.272 -23.596   7.644  1.00  0.76           O
ATOM   2827  CB  LYS A 196      29.605 -25.885   9.073  1.00  0.76           C
ATOM   2828  CG  LYS A 196      28.577 -25.145   8.238  1.00  0.76           C
ATOM   2829  CD  LYS A 196      27.396 -26.035   7.921  1.00  0.76           C
ATOM   2830  CE  LYS A 196      26.316 -25.273   7.166  1.00  0.76           C
ATOM   2831  NZ  LYS A 196      25.087 -26.086   6.974  1.00  0.76           N
ATOM   2832  H   LYS A 196      29.841 -23.131   9.953  1.00  0.76           H
ATOM   2833  HA  LYS A 196      31.454 -25.630  10.118  1.00  0.76           H
ATOM   2834 1HB  LYS A 196      29.973 -26.739   8.497  1.00  0.76           H
ATOM   2835 2HB  LYS A 196      29.100 -26.284   9.953  1.00  0.76           H
ATOM   2836 1HG  LYS A 196      28.224 -24.262   8.785  1.00  0.76           H
ATOM   2837 2HG  LYS A 196      29.038 -24.815   7.310  1.00  0.76           H
ATOM   2838 1HD  LYS A 196      27.734 -26.872   7.307  1.00  0.76           H
ATOM   2839 2HD  LYS A 196      26.990 -26.432   8.833  1.00  0.76           H
ATOM   2840 1HE  LYS A 196      26.063 -24.384   7.727  1.00  0.76           H
ATOM   2841 2HE  LYS A 196      26.700 -24.981   6.192  1.00  0.76           H
ATOM   2842 1HZ  LYS A 196      24.389 -25.543   6.475  1.00  0.76           H
ATOM   2843 2HZ  LYS A 196      25.300 -26.918   6.452  1.00  0.76           H
ATOM   2844 3HZ  LYS A 196      24.722 -26.337   7.896  1.00  0.76           H
ATOM   2845  N   HIS A 197      32.592 -25.379   8.001  1.00  0.80           N
ATOM   2846  CA  HIS A 197      33.475 -25.168   6.871  1.00  0.80           C
ATOM   2847  C   HIS A 197      34.118 -23.780   6.887  1.00  0.80           C
ATOM   2848  O   HIS A 197      34.354 -23.188   5.832  1.00  0.80           O
ATOM   2849  CB  HIS A 197      32.728 -25.408   5.570  1.00  0.80           C
ATOM   2850  CG  HIS A 197      32.119 -26.775   5.512  1.00  0.80           C
ATOM   2851  ND1 HIS A 197      32.875 -27.926   5.411  1.00  0.80           N
ATOM   2852  CD2 HIS A 197      30.827 -27.176   5.548  1.00  0.80           C
ATOM   2853  CE1 HIS A 197      32.072 -28.976   5.391  1.00  0.80           C
ATOM   2854  NE2 HIS A 197      30.825 -28.547   5.470  1.00  0.80           N
ATOM   2855  H   HIS A 197      32.750 -26.190   8.602  1.00  0.80           H
ATOM   2856  HA  HIS A 197      34.281 -25.890   6.909  1.00  0.80           H
ATOM   2857 1HB  HIS A 197      31.940 -24.669   5.441  1.00  0.80           H
ATOM   2858 2HB  HIS A 197      33.416 -25.304   4.732  1.00  0.80           H
ATOM   2859  HD1 HIS A 197      33.876 -27.978   5.368  1.00  0.80           H
ATOM   2860  HD2 HIS A 197      29.888 -26.629   5.623  1.00  0.80           H
ATOM   2861  HE1 HIS A 197      32.478 -29.984   5.319  1.00  0.80           H
ATOM   2862  N   CYS A 198      34.405 -23.263   8.080  1.00  0.89           N
ATOM   2863  CA  CYS A 198      35.051 -21.972   8.222  1.00  0.89           C
ATOM   2864  C   CYS A 198      36.534 -22.147   8.401  1.00  0.89           C
ATOM   2865  O   CYS A 198      36.977 -22.990   9.191  1.00  0.89           O
ATOM   2866  CB  CYS A 198      34.447 -21.150   9.356  1.00  0.89           C
ATOM   2867  SG  CYS A 198      32.764 -20.460   8.995  1.00  0.89           S
ATOM   2868  H   CYS A 198      34.190 -23.793   8.919  1.00  0.89           H
ATOM   2869  HA  CYS A 198      34.884 -21.418   7.307  1.00  0.89           H
ATOM   2870 1HB  CYS A 198      34.370 -21.767  10.250  1.00  0.89           H
ATOM   2871 2HB  CYS A 198      35.114 -20.322   9.591  1.00  0.89           H
ATOM   2872  N   THR A 199      37.301 -21.368   7.654  1.00  1.03           N
ATOM   2873  CA  THR A 199      38.739 -21.536   7.726  1.00  1.03           C
ATOM   2874  C   THR A 199      39.517 -20.244   7.900  1.00  1.03           C
ATOM   2875  O   THR A 199      39.074 -19.178   7.445  1.00  1.03           O
ATOM   2876  CB  THR A 199      39.234 -22.223   6.439  1.00  1.03           C
ATOM   2877  OG1 THR A 199      39.033 -21.355   5.307  1.00  1.03           O
ATOM   2878  CG2 THR A 199      38.434 -23.521   6.189  1.00  1.03           C
ATOM   2879  H   THR A 199      36.856 -20.684   7.036  1.00  1.03           H
ATOM   2880  HA  THR A 199      38.969 -22.172   8.577  1.00  1.03           H
ATOM   2881  HB  THR A 199      40.296 -22.458   6.547  1.00  1.03           H
ATOM   2882  HG1 THR A 199      38.087 -21.227   5.167  1.00  1.03           H
ATOM   2883 1HG2 THR A 199      38.802 -24.004   5.286  1.00  1.03           H
ATOM   2884 2HG2 THR A 199      38.543 -24.191   7.026  1.00  1.03           H
ATOM   2885 3HG2 THR A 199      37.381 -23.290   6.060  1.00  1.03           H
ATOM   2886  N   THR A 200      40.716 -20.376   8.476  1.00  1.26           N
ATOM   2887  CA  THR A 200      41.628 -19.247   8.537  1.00  1.26           C
ATOM   2888  C   THR A 200      42.941 -19.648   7.809  1.00  1.26           C
ATOM   2889  O   THR A 200      43.678 -20.562   8.225  1.00  1.26           O
ATOM   2890  CB  THR A 200      41.853 -18.766   9.991  1.00  1.26           C
ATOM   2891  OG1 THR A 200      40.590 -18.430  10.597  1.00  1.26           O
ATOM   2892  CG2 THR A 200      42.687 -17.460   9.978  1.00  1.26           C
ATOM   2893  H   THR A 200      40.979 -21.291   8.847  1.00  1.26           H
ATOM   2894  HA  THR A 200      41.182 -18.428   8.007  1.00  1.26           H
ATOM   2895  HB  THR A 200      42.339 -19.544  10.564  1.00  1.26           H
ATOM   2896  HG1 THR A 200      40.247 -17.597  10.198  1.00  1.26           H
ATOM   2897 1HG2 THR A 200      42.836 -17.109  10.994  1.00  1.26           H
ATOM   2898 2HG2 THR A 200      43.637 -17.610   9.507  1.00  1.26           H
ATOM   2899 3HG2 THR A 200      42.152 -16.708   9.419  1.00  1.26           H
ATOM   2900  N   ALA A 201      43.190 -18.955   6.689  1.00  1.60           N
ATOM   2901  CA  ALA A 201      44.308 -19.186   5.748  1.00  1.60           C
ATOM   2902  C   ALA A 201      45.478 -18.284   6.074  1.00  1.60           C
ATOM   2903  O   ALA A 201      45.331 -17.441   6.940  1.00  1.60           O
ATOM   2904  CB  ALA A 201      43.847 -18.954   4.325  1.00  1.60           C
ATOM   2905  H   ALA A 201      42.532 -18.200   6.481  1.00  1.60           H
ATOM   2906  HA  ALA A 201      44.638 -20.218   5.855  1.00  1.60           H
ATOM   2907 1HB  ALA A 201      44.668 -19.145   3.640  1.00  1.60           H
ATOM   2908 2HB  ALA A 201      43.019 -19.626   4.100  1.00  1.60           H
ATOM   2909 3HB  ALA A 201      43.517 -17.935   4.212  1.00  1.60           H
ATOM   2910  N   VAL A 202      46.646 -18.463   5.443  1.00  2.06           N
ATOM   2911  CA  VAL A 202      47.757 -17.578   5.814  1.00  2.06           C
ATOM   2912  C   VAL A 202      48.731 -17.169   4.697  1.00  2.06           C
ATOM   2913  O   VAL A 202      49.278 -18.010   3.978  1.00  2.06           O
ATOM   2914  CB  VAL A 202      48.563 -18.310   6.895  1.00  2.06           C
ATOM   2915  CG1 VAL A 202      49.109 -19.590   6.347  1.00  2.06           C
ATOM   2916  CG2 VAL A 202      49.641 -17.455   7.421  1.00  2.06           C
ATOM   2917  H   VAL A 202      46.761 -19.176   4.737  1.00  2.06           H
ATOM   2918  HA  VAL A 202      47.334 -16.663   6.232  1.00  2.06           H
ATOM   2919  HB  VAL A 202      47.910 -18.578   7.669  1.00  2.06           H
ATOM   2920 1HG1 VAL A 202      49.648 -20.116   7.135  1.00  2.06           H
ATOM   2921 2HG1 VAL A 202      48.289 -20.213   5.989  1.00  2.06           H
ATOM   2922 3HG1 VAL A 202      49.787 -19.373   5.525  1.00  2.06           H
ATOM   2923 1HG2 VAL A 202      50.178 -18.002   8.185  1.00  2.06           H
ATOM   2924 2HG2 VAL A 202      50.300 -17.201   6.658  1.00  2.06           H
ATOM   2925 3HG2 VAL A 202      49.208 -16.547   7.837  1.00  2.06           H
ATOM   2926  N   ASN A 203      49.077 -15.878   4.665  1.00  2.64           N
ATOM   2927  CA  ASN A 203      50.095 -15.341   3.760  1.00  2.64           C
ATOM   2928  C   ASN A 203      51.450 -15.413   4.465  1.00  2.64           C
ATOM   2929  O   ASN A 203      52.109 -14.391   4.715  1.00  2.64           O
ATOM   2930  CB  ASN A 203      49.762 -13.912   3.381  1.00  2.64           C
ATOM   2931  CG  ASN A 203      48.482 -13.791   2.585  1.00  2.64           C
ATOM   2932  OD1 ASN A 203      48.198 -14.594   1.686  1.00  2.64           O
ATOM   2933  ND2 ASN A 203      47.707 -12.789   2.903  1.00  2.64           N
ATOM   2934  H   ASN A 203      48.615 -15.228   5.301  1.00  2.64           H
ATOM   2935  HA  ASN A 203      50.145 -15.960   2.864  1.00  2.64           H
ATOM   2936 1HB  ASN A 203      49.663 -13.317   4.294  1.00  2.64           H
ATOM   2937 2HB  ASN A 203      50.582 -13.490   2.802  1.00  2.64           H
ATOM   2938 1HD2 ASN A 203      46.848 -12.644   2.413  1.00  2.64           H
ATOM   2939 2HD2 ASN A 203      47.977 -12.167   3.640  1.00  2.64           H
ATOM   2940  N   ALA A 204      51.863 -16.642   4.752  1.00  3.32           N
ATOM   2941  CA  ALA A 204      53.011 -16.926   5.614  1.00  3.32           C
ATOM   2942  C   ALA A 204      54.307 -16.310   5.130  1.00  3.32           C
ATOM   2943  O   ALA A 204      55.132 -15.877   5.943  1.00  3.32           O
ATOM   2944  CB  ALA A 204      53.185 -18.421   5.756  1.00  3.32           C
ATOM   2945  H   ALA A 204      51.257 -17.399   4.425  1.00  3.32           H
ATOM   2946  HA  ALA A 204      52.791 -16.509   6.593  1.00  3.32           H
ATOM   2947 1HB  ALA A 204      54.008 -18.624   6.441  1.00  3.32           H
ATOM   2948 2HB  ALA A 204      52.268 -18.859   6.150  1.00  3.32           H
ATOM   2949 3HB  ALA A 204      53.405 -18.856   4.783  1.00  3.32           H
ATOM   2950  N   GLU A 205      54.460 -16.191   3.818  1.00  4.05           N
ATOM   2951  CA  GLU A 205      55.680 -15.647   3.238  1.00  4.05           C
ATOM   2952  C   GLU A 205      55.952 -14.223   3.725  1.00  4.05           C
ATOM   2953  O   GLU A 205      57.108 -13.798   3.786  1.00  4.05           O
ATOM   2954  CB  GLU A 205      55.591 -15.660   1.710  1.00  4.05           C
ATOM   2955  CG  GLU A 205      55.628 -17.056   1.089  1.00  4.05           C
ATOM   2956  CD  GLU A 205      55.493 -17.047  -0.423  1.00  4.05           C
ATOM   2957  OE1 GLU A 205      55.230 -16.005  -0.975  1.00  4.05           O
ATOM   2958  OE2 GLU A 205      55.655 -18.087  -1.018  1.00  4.05           O
ATOM   2959  H   GLU A 205      53.724 -16.522   3.210  1.00  4.05           H
ATOM   2960  HA  GLU A 205      56.516 -16.275   3.546  1.00  4.05           H
ATOM   2961 1HB  GLU A 205      54.664 -15.177   1.398  1.00  4.05           H
ATOM   2962 2HB  GLU A 205      56.416 -15.083   1.293  1.00  4.05           H
ATOM   2963 1HG  GLU A 205      56.573 -17.530   1.354  1.00  4.05           H
ATOM   2964 2HG  GLU A 205      54.823 -17.651   1.520  1.00  4.05           H
ATOM   2965  N   GLY A 206      54.889 -13.461   4.003  1.00  4.72           N
ATOM   2966  CA  GLY A 206      55.048 -12.097   4.479  1.00  4.72           C
ATOM   2967  C   GLY A 206      54.933 -12.033   6.002  1.00  4.72           C
ATOM   2968  O   GLY A 206      55.724 -11.367   6.672  1.00  4.72           O
ATOM   2969  H   GLY A 206      53.955 -13.860   3.958  1.00  4.72           H
ATOM   2970 1HA  GLY A 206      56.015 -11.707   4.165  1.00  4.72           H
ATOM   2971 2HA  GLY A 206      54.282 -11.469   4.029  1.00  4.72           H
ATOM   2972  N   SER A 207      53.961 -12.766   6.553  1.00  5.26           N
ATOM   2973  CA  SER A 207      53.666 -12.729   7.987  1.00  5.26           C
ATOM   2974  C   SER A 207      54.770 -13.303   8.880  1.00  5.26           C
ATOM   2975  O   SER A 207      54.928 -12.889  10.041  1.00  5.26           O
ATOM   2976  CB  SER A 207      52.336 -13.378   8.219  1.00  5.26           C
ATOM   2977  OG  SER A 207      51.336 -12.586   7.646  1.00  5.26           O
ATOM   2978  H   SER A 207      53.371 -13.337   5.947  1.00  5.26           H
ATOM   2979  HA  SER A 207      53.547 -11.681   8.263  1.00  5.26           H
ATOM   2980 1HB  SER A 207      52.322 -14.357   7.756  1.00  5.26           H
ATOM   2981 2HB  SER A 207      52.155 -13.500   9.281  1.00  5.26           H
ATOM   2982  HG  SER A 207      50.505 -13.078   7.774  1.00  5.26           H
ATOM   2983  N   SER A 208      55.629 -14.151   8.307  1.00  5.56           N
ATOM   2984  CA  SER A 208      56.778 -14.687   9.027  1.00  5.56           C
ATOM   2985  C   SER A 208      57.687 -13.552   9.525  1.00  5.56           C
ATOM   2986  O   SER A 208      58.465 -13.739  10.459  1.00  5.56           O
ATOM   2987  CB  SER A 208      57.583 -15.607   8.128  1.00  5.56           C
ATOM   2988  OG  SER A 208      56.856 -16.752   7.791  1.00  5.56           O
ATOM   2989  H   SER A 208      55.452 -14.492   7.360  1.00  5.56           H
ATOM   2990  HA  SER A 208      56.418 -15.253   9.887  1.00  5.56           H
ATOM   2991 1HB  SER A 208      57.853 -15.070   7.215  1.00  5.56           H
ATOM   2992 2HB  SER A 208      58.506 -15.891   8.628  1.00  5.56           H
ATOM   2993  HG  SER A 208      56.113 -16.428   7.238  1.00  5.56           H
ATOM   2994  N   ALA A 209      57.583 -12.366   8.904  1.00  5.58           N
ATOM   2995  CA  ALA A 209      58.363 -11.186   9.248  1.00  5.58           C
ATOM   2996  C   ALA A 209      58.173 -10.741  10.699  1.00  5.58           C
ATOM   2997  O   ALA A 209      59.079 -10.144  11.280  1.00  5.58           O
ATOM   2998  CB  ALA A 209      57.984 -10.041   8.331  1.00  5.58           C
ATOM   2999  H   ALA A 209      56.909 -12.256   8.146  1.00  5.58           H
ATOM   3000  HA  ALA A 209      59.416 -11.431   9.107  1.00  5.58           H
ATOM   3001 1HB  ALA A 209      58.591  -9.168   8.563  1.00  5.58           H
ATOM   3002 2HB  ALA A 209      58.148 -10.338   7.295  1.00  5.58           H
ATOM   3003 3HB  ALA A 209      56.930  -9.802   8.476  1.00  5.58           H
ATOM   3004  N   ASN A 210      56.982 -10.965  11.271  1.00  5.27           N
ATOM   3005  CA  ASN A 210      56.744 -10.532  12.648  1.00  5.27           C
ATOM   3006  C   ASN A 210      56.190 -11.648  13.524  1.00  5.27           C
ATOM   3007  O   ASN A 210      56.010 -11.481  14.731  1.00  5.27           O
ATOM   3008  CB  ASN A 210      55.825  -9.331  12.645  1.00  5.27           C
ATOM   3009  CG  ASN A 210      54.456  -9.613  12.041  1.00  5.27           C
ATOM   3010  OD1 ASN A 210      53.881 -10.727  12.093  1.00  5.27           O
ATOM   3011  ND2 ASN A 210      53.916  -8.577  11.431  1.00  5.27           N
ATOM   3012  H   ASN A 210      56.263 -11.474  10.760  1.00  5.27           H
ATOM   3013  HA  ASN A 210      57.697 -10.235  13.086  1.00  5.27           H
ATOM   3014 1HB  ASN A 210      55.690  -8.977  13.667  1.00  5.27           H
ATOM   3015 2HB  ASN A 210      56.296  -8.526  12.080  1.00  5.27           H
ATOM   3016 1HD2 ASN A 210      53.023  -8.654  10.987  1.00  5.27           H
ATOM   3017 2HD2 ASN A 210      54.408  -7.706  11.403  1.00  5.27           H
ATOM   3018  N   ASP A 211      55.968 -12.800  12.911  1.00  4.66           N
ATOM   3019  CA  ASP A 211      55.454 -14.004  13.547  1.00  4.66           C
ATOM   3020  C   ASP A 211      54.140 -13.851  14.328  1.00  4.66           C
ATOM   3021  O   ASP A 211      53.900 -14.578  15.298  1.00  4.66           O
ATOM   3022  CB  ASP A 211      56.508 -14.616  14.479  1.00  4.66           C
ATOM   3023  CG  ASP A 211      56.193 -16.077  14.815  1.00  4.66           C
ATOM   3024  OD1 ASP A 211      55.568 -16.708  13.993  1.00  4.66           O
ATOM   3025  OD2 ASP A 211      56.584 -16.548  15.861  1.00  4.66           O
ATOM   3026  H   ASP A 211      56.116 -12.842  11.906  1.00  4.66           H
ATOM   3027  HA  ASP A 211      55.271 -14.724  12.749  1.00  4.66           H
ATOM   3028 1HB  ASP A 211      57.491 -14.562  14.005  1.00  4.66           H
ATOM   3029 2HB  ASP A 211      56.557 -14.038  15.405  1.00  4.66           H
ATOM   3030  N   HIS A 212      53.181 -13.071  13.822  1.00  3.86           N
ATOM   3031  CA  HIS A 212      51.876 -13.022  14.511  1.00  3.86           C
ATOM   3032  C   HIS A 212      51.077 -14.321  14.285  1.00  3.86           C
ATOM   3033  O   HIS A 212      49.976 -14.494  14.793  1.00  3.86           O
ATOM   3034  CB  HIS A 212      51.021 -11.790  14.166  1.00  3.86           C
ATOM   3035  CG  HIS A 212      50.512 -11.653  12.765  1.00  3.86           C
ATOM   3036  ND1 HIS A 212      51.316 -11.308  11.713  1.00  3.86           N
ATOM   3037  CD2 HIS A 212      49.262 -11.768  12.261  1.00  3.86           C
ATOM   3038  CE1 HIS A 212      50.588 -11.209  10.620  1.00  3.86           C
ATOM   3039  NE2 HIS A 212      49.339 -11.472  10.929  1.00  3.86           N
ATOM   3040  H   HIS A 212      53.392 -12.447  13.039  1.00  3.86           H
ATOM   3041  HA  HIS A 212      52.060 -12.956  15.582  1.00  3.86           H
ATOM   3042 1HB  HIS A 212      50.151 -11.776  14.825  1.00  3.86           H
ATOM   3043 2HB  HIS A 212      51.601 -10.893  14.387  1.00  3.86           H
ATOM   3044  HD1 HIS A 212      52.300 -11.105  11.761  1.00  3.86           H
ATOM   3045  HD2 HIS A 212      48.301 -12.011  12.705  1.00  3.86           H
ATOM   3046  HE1 HIS A 212      51.047 -10.938   9.672  1.00  3.86           H
ATOM   3047  N   LEU A 213      51.679 -15.262  13.561  1.00  3.03           N
ATOM   3048  CA  LEU A 213      51.119 -16.557  13.215  1.00  3.03           C
ATOM   3049  C   LEU A 213      51.135 -17.486  14.437  1.00  3.03           C
ATOM   3050  O   LEU A 213      50.603 -18.608  14.408  1.00  3.03           O
ATOM   3051  CB  LEU A 213      51.961 -17.144  12.091  1.00  3.03           C
ATOM   3052  CG  LEU A 213      51.976 -16.273  10.837  1.00  3.03           C
ATOM   3053  CD1 LEU A 213      52.855 -16.920   9.761  1.00  3.03           C
ATOM   3054  CD2 LEU A 213      50.577 -16.050  10.407  1.00  3.03           C
ATOM   3055  H   LEU A 213      52.601 -15.055  13.211  1.00  3.03           H
ATOM   3056  HA  LEU A 213      50.089 -16.420  12.884  1.00  3.03           H
ATOM   3057 1HB  LEU A 213      52.993 -17.259  12.445  1.00  3.03           H
ATOM   3058 2HB  LEU A 213      51.566 -18.123  11.824  1.00  3.03           H
ATOM   3059  HG  LEU A 213      52.426 -15.304  11.075  1.00  3.03           H
ATOM   3060 1HD1 LEU A 213      52.880 -16.291   8.889  1.00  3.03           H
ATOM   3061 2HD1 LEU A 213      53.871 -17.039  10.145  1.00  3.03           H
ATOM   3062 3HD1 LEU A 213      52.451 -17.894   9.493  1.00  3.03           H
ATOM   3063 1HD2 LEU A 213      50.552 -15.420   9.521  1.00  3.03           H
ATOM   3064 2HD2 LEU A 213      50.154 -16.997  10.195  1.00  3.03           H
ATOM   3065 3HD2 LEU A 213      50.005 -15.565  11.205  1.00  3.03           H
ATOM   3066  N   GLY A 214      51.748 -16.973  15.516  1.00  2.30           N
ATOM   3067  CA  GLY A 214      51.784 -17.604  16.821  1.00  2.30           C
ATOM   3068  C   GLY A 214      50.421 -17.440  17.535  1.00  2.30           C
ATOM   3069  O   GLY A 214      50.181 -18.049  18.586  1.00  2.30           O
ATOM   3070  H   GLY A 214      52.235 -16.081  15.418  1.00  2.30           H
ATOM   3071 1HA  GLY A 214      52.056 -18.648  16.716  1.00  2.30           H
ATOM   3072 2HA  GLY A 214      52.566 -17.136  17.414  1.00  2.30           H
ATOM   3073  N   PHE A 215      49.529 -16.611  16.960  1.00  1.74           N
ATOM   3074  CA  PHE A 215      48.185 -16.421  17.491  1.00  1.74           C
ATOM   3075  C   PHE A 215      47.244 -17.304  16.684  1.00  1.74           C
ATOM   3076  O   PHE A 215      47.373 -17.412  15.468  1.00  1.74           O
ATOM   3077  CB  PHE A 215      47.779 -14.956  17.448  1.00  1.74           C
ATOM   3078  CG  PHE A 215      48.551 -14.150  18.438  1.00  1.74           C
ATOM   3079  CD1 PHE A 215      49.759 -13.565  18.106  1.00  1.74           C
ATOM   3080  CD2 PHE A 215      48.078 -14.010  19.725  1.00  1.74           C
ATOM   3081  CE1 PHE A 215      50.478 -12.849  19.039  1.00  1.74           C
ATOM   3082  CE2 PHE A 215      48.785 -13.306  20.665  1.00  1.74           C
ATOM   3083  CZ  PHE A 215      49.991 -12.720  20.324  1.00  1.74           C
ATOM   3084  H   PHE A 215      49.777 -16.090  16.119  1.00  1.74           H
ATOM   3085  HA  PHE A 215      48.161 -16.750  18.530  1.00  1.74           H
ATOM   3086 1HB  PHE A 215      47.957 -14.547  16.448  1.00  1.74           H
ATOM   3087 2HB  PHE A 215      46.718 -14.849  17.661  1.00  1.74           H
ATOM   3088  HD1 PHE A 215      50.137 -13.676  17.100  1.00  1.74           H
ATOM   3089  HD2 PHE A 215      47.136 -14.474  19.987  1.00  1.74           H
ATOM   3090  HE1 PHE A 215      51.429 -12.393  18.761  1.00  1.74           H
ATOM   3091  HE2 PHE A 215      48.393 -13.210  21.680  1.00  1.74           H
ATOM   3092  HZ  PHE A 215      50.554 -12.158  21.070  1.00  1.74           H
ATOM   3093  N   GLY A 216      46.291 -17.922  17.360  1.00  1.35           N
ATOM   3094  CA  GLY A 216      45.414 -18.891  16.719  1.00  1.35           C
ATOM   3095  C   GLY A 216      44.193 -18.352  15.997  1.00  1.35           C
ATOM   3096  O   GLY A 216      44.100 -17.173  15.634  1.00  1.35           O
ATOM   3097  H   GLY A 216      46.219 -17.780  18.355  1.00  1.35           H
ATOM   3098 1HA  GLY A 216      46.003 -19.494  16.049  1.00  1.35           H
ATOM   3099 2HA  GLY A 216      45.075 -19.579  17.487  1.00  1.35           H
ATOM   3100  N   GLY A 217      43.236 -19.240  15.809  1.00  1.10           N
ATOM   3101  CA  GLY A 217      42.016 -18.892  15.134  1.00  1.10           C
ATOM   3102  C   GLY A 217      41.054 -20.062  15.109  1.00  1.10           C
ATOM   3103  O   GLY A 217      41.415 -21.160  15.548  1.00  1.10           O
ATOM   3104  H   GLY A 217      43.365 -20.182  16.137  1.00  1.10           H
ATOM   3105 1HA  GLY A 217      41.564 -18.064  15.673  1.00  1.10           H
ATOM   3106 2HA  GLY A 217      42.230 -18.556  14.118  1.00  1.10           H
ATOM   3107  N   GLY A 218      39.843 -19.836  14.589  1.00  0.95           N
ATOM   3108  CA  GLY A 218      38.825 -20.892  14.602  1.00  0.95           C
ATOM   3109  C   GLY A 218      37.392 -20.425  14.366  1.00  0.95           C
ATOM   3110  O   GLY A 218      37.107 -19.625  13.479  1.00  0.95           O
ATOM   3111  H   GLY A 218      39.651 -18.903  14.232  1.00  0.95           H
ATOM   3112 1HA  GLY A 218      39.091 -21.682  13.899  1.00  0.95           H
ATOM   3113 2HA  GLY A 218      38.839 -21.318  15.586  1.00  0.95           H
ATOM   3114  N   ALA A 219      36.464 -21.026  15.102  1.00  0.88           N
ATOM   3115  CA  ALA A 219      35.059 -20.675  15.031  1.00  0.88           C
ATOM   3116  C   ALA A 219      34.810 -19.497  15.981  1.00  0.88           C
ATOM   3117  O   ALA A 219      34.249 -18.474  15.587  1.00  0.88           O
ATOM   3118  CB  ALA A 219      34.211 -21.869  15.399  1.00  0.88           C
ATOM   3119  H   ALA A 219      36.737 -21.709  15.800  1.00  0.88           H
ATOM   3120  HA  ALA A 219      34.823 -20.362  14.017  1.00  0.88           H
ATOM   3121 1HB  ALA A 219      33.195 -21.593  15.346  1.00  0.88           H
ATOM   3122 2HB  ALA A 219      34.412 -22.686  14.708  1.00  0.88           H
ATOM   3123 3HB  ALA A 219      34.426 -22.186  16.399  1.00  0.88           H
ATOM   3124  N   PHE A 220      35.303 -19.624  17.215  1.00  0.88           N
ATOM   3125  CA  PHE A 220      35.185 -18.555  18.213  1.00  0.88           C
ATOM   3126  C   PHE A 220      36.558 -18.293  18.851  1.00  0.88           C
ATOM   3127  O   PHE A 220      37.195 -19.225  19.352  1.00  0.88           O
ATOM   3128  CB  PHE A 220      34.112 -18.861  19.267  1.00  0.88           C
ATOM   3129  CG  PHE A 220      32.683 -18.982  18.721  1.00  0.88           C
ATOM   3130  CD1 PHE A 220      32.140 -20.179  18.385  1.00  0.88           C
ATOM   3131  CD2 PHE A 220      31.907 -17.854  18.538  1.00  0.88           C
ATOM   3132  CE1 PHE A 220      30.834 -20.251  17.873  1.00  0.88           C
ATOM   3133  CE2 PHE A 220      30.626 -17.904  18.034  1.00  0.88           C
ATOM   3134  CZ  PHE A 220      30.087 -19.107  17.698  1.00  0.88           C
ATOM   3135  H   PHE A 220      35.764 -20.501  17.461  1.00  0.88           H
ATOM   3136  HA  PHE A 220      34.874 -17.647  17.709  1.00  0.88           H
ATOM   3137 1HB  PHE A 220      34.365 -19.780  19.793  1.00  0.88           H
ATOM   3138 2HB  PHE A 220      34.101 -18.062  19.980  1.00  0.88           H
ATOM   3139  HD1 PHE A 220      32.741 -21.072  18.529  1.00  0.88           H
ATOM   3140  HD2 PHE A 220      32.326 -16.912  18.791  1.00  0.88           H
ATOM   3141  HE1 PHE A 220      30.399 -21.210  17.607  1.00  0.88           H
ATOM   3142  HE2 PHE A 220      30.051 -16.988  17.902  1.00  0.88           H
ATOM   3143  HZ  PHE A 220      29.076 -19.166  17.298  1.00  0.88           H
ATOM   3144  N   PHE A 221      37.013 -17.032  18.808  1.00  0.98           N
ATOM   3145  CA  PHE A 221      38.371 -16.696  19.266  1.00  0.98           C
ATOM   3146  C   PHE A 221      38.485 -15.441  20.152  1.00  0.98           C
ATOM   3147  O   PHE A 221      38.123 -14.334  19.735  1.00  0.98           O
ATOM   3148  CB  PHE A 221      39.214 -16.519  17.993  1.00  0.98           C
ATOM   3149  CG  PHE A 221      40.665 -16.261  18.127  1.00  0.98           C
ATOM   3150  CD1 PHE A 221      41.476 -17.244  18.571  1.00  0.98           C
ATOM   3151  CD2 PHE A 221      41.224 -15.060  17.749  1.00  0.98           C
ATOM   3152  CE1 PHE A 221      42.821 -17.076  18.638  1.00  0.98           C
ATOM   3153  CE2 PHE A 221      42.583 -14.882  17.804  1.00  0.98           C
ATOM   3154  CZ  PHE A 221      43.378 -15.884  18.234  1.00  0.98           C
ATOM   3155  H   PHE A 221      36.430 -16.323  18.362  1.00  0.98           H
ATOM   3156  HA  PHE A 221      38.751 -17.543  19.827  1.00  0.98           H
ATOM   3157 1HB  PHE A 221      39.103 -17.418  17.381  1.00  0.98           H
ATOM   3158 2HB  PHE A 221      38.789 -15.701  17.410  1.00  0.98           H
ATOM   3159  HD1 PHE A 221      41.029 -18.164  18.855  1.00  0.98           H
ATOM   3160  HD2 PHE A 221      40.584 -14.259  17.390  1.00  0.98           H
ATOM   3161  HE1 PHE A 221      43.450 -17.889  18.994  1.00  0.98           H
ATOM   3162  HE2 PHE A 221      43.033 -13.955  17.497  1.00  0.98           H
ATOM   3163  HZ  PHE A 221      44.454 -15.739  18.265  1.00  0.98           H
ATOM   3164  N   VAL A 222      39.003 -15.638  21.377  1.00  1.18           N
ATOM   3165  CA  VAL A 222      39.173 -14.542  22.346  1.00  1.18           C
ATOM   3166  C   VAL A 222      40.620 -14.459  22.879  1.00  1.18           C
ATOM   3167  O   VAL A 222      40.873 -14.235  24.078  1.00  1.18           O
ATOM   3168  CB  VAL A 222      38.218 -14.678  23.518  1.00  1.18           C
ATOM   3169  CG1 VAL A 222      36.797 -14.572  23.047  1.00  1.18           C
ATOM   3170  CG2 VAL A 222      38.480 -15.838  24.168  1.00  1.18           C
ATOM   3171  H   VAL A 222      39.272 -16.591  21.637  1.00  1.18           H
ATOM   3172  HA  VAL A 222      38.951 -13.613  21.839  1.00  1.18           H
ATOM   3173  HB  VAL A 222      38.384 -13.865  24.203  1.00  1.18           H
ATOM   3174 1HG1 VAL A 222      36.143 -14.665  23.882  1.00  1.18           H
ATOM   3175 2HG1 VAL A 222      36.639 -13.622  22.565  1.00  1.18           H
ATOM   3176 3HG1 VAL A 222      36.589 -15.364  22.345  1.00  1.18           H
ATOM   3177 1HG2 VAL A 222      37.829 -15.937  25.029  1.00  1.18           H
ATOM   3178 2HG2 VAL A 222      38.336 -16.631  23.485  1.00  1.18           H
ATOM   3179 3HG2 VAL A 222      39.503 -15.802  24.497  1.00  1.18           H
ATOM   3180  N   THR A 223      41.584 -14.765  22.025  1.00  1.53           N
ATOM   3181  CA  THR A 223      42.972 -14.688  22.456  1.00  1.53           C
ATOM   3182  C   THR A 223      43.508 -13.286  22.275  1.00  1.53           C
ATOM   3183  O   THR A 223      43.570 -12.779  21.154  1.00  1.53           O
ATOM   3184  CB  THR A 223      43.849 -15.646  21.657  1.00  1.53           C
ATOM   3185  OG1 THR A 223      43.416 -17.000  21.875  1.00  1.53           O
ATOM   3186  CG2 THR A 223      45.325 -15.510  21.958  1.00  1.53           C
ATOM   3187  H   THR A 223      41.352 -14.983  21.065  1.00  1.53           H
ATOM   3188  HA  THR A 223      43.022 -14.943  23.502  1.00  1.53           H
ATOM   3189  HB  THR A 223      43.724 -15.399  20.673  1.00  1.53           H
ATOM   3190  HG1 THR A 223      43.944 -17.600  21.342  1.00  1.53           H
ATOM   3191 1HG2 THR A 223      45.884 -16.187  21.315  1.00  1.53           H
ATOM   3192 2HG2 THR A 223      45.634 -14.481  21.766  1.00  1.53           H
ATOM   3193 3HG2 THR A 223      45.533 -15.752  22.972  1.00  1.53           H
ATOM   3194  N   GLY A 224      43.912 -12.673  23.378  1.00  2.08           N
ATOM   3195  CA  GLY A 224      44.407 -11.312  23.313  1.00  2.08           C
ATOM   3196  C   GLY A 224      45.917 -11.261  23.233  1.00  2.08           C
ATOM   3197  O   GLY A 224      46.576 -12.296  23.103  1.00  2.08           O
ATOM   3198  H   GLY A 224      43.836 -13.160  24.271  1.00  2.08           H
ATOM   3199 1HA  GLY A 224      43.984 -10.822  22.447  1.00  2.08           H
ATOM   3200 2HA  GLY A 224      44.071 -10.758  24.182  1.00  2.08           H
ATOM   3201  N   SER A 225      46.463 -10.054  23.356  1.00  2.86           N
ATOM   3202  CA  SER A 225      47.914  -9.867  23.302  1.00  2.86           C
ATOM   3203  C   SER A 225      48.406  -8.633  24.035  1.00  2.86           C
ATOM   3204  O   SER A 225      47.770  -7.587  24.020  1.00  2.86           O
ATOM   3205  CB  SER A 225      48.394  -9.745  21.864  1.00  2.86           C
ATOM   3206  OG  SER A 225      49.809  -9.581  21.820  1.00  2.86           O
ATOM   3207  H   SER A 225      45.823  -9.261  23.429  1.00  2.86           H
ATOM   3208  HA  SER A 225      48.382 -10.741  23.758  1.00  2.86           H
ATOM   3209 1HB  SER A 225      48.101 -10.626  21.307  1.00  2.86           H
ATOM   3210 2HB  SER A 225      47.909  -8.890  21.388  1.00  2.86           H
ATOM   3211  HG  SER A 225      50.045  -9.588  20.875  1.00  2.86           H
ATOM   3212  N   LEU A 226      49.574  -8.776  24.652  1.00  3.82           N
ATOM   3213  CA  LEU A 226      50.298  -7.685  25.295  1.00  3.82           C
ATOM   3214  C   LEU A 226      51.691  -7.564  24.678  1.00  3.82           C
ATOM   3215  O   LEU A 226      52.621  -7.056  25.303  1.00  3.82           O
ATOM   3216  CB  LEU A 226      50.404  -7.927  26.799  1.00  3.82           C
ATOM   3217  CG  LEU A 226      49.076  -7.926  27.557  1.00  3.82           C
ATOM   3218  CD1 LEU A 226      49.314  -8.366  28.990  1.00  3.82           C
ATOM   3219  CD2 LEU A 226      48.471  -6.531  27.494  1.00  3.82           C
ATOM   3220  H   LEU A 226      50.001  -9.692  24.643  1.00  3.82           H
ATOM   3221  HA  LEU A 226      49.761  -6.753  25.124  1.00  3.82           H
ATOM   3222 1HB  LEU A 226      50.882  -8.891  26.963  1.00  3.82           H
ATOM   3223 2HB  LEU A 226      51.036  -7.153  27.233  1.00  3.82           H
ATOM   3224  HG  LEU A 226      48.391  -8.636  27.099  1.00  3.82           H
ATOM   3225 1HD1 LEU A 226      48.368  -8.374  29.531  1.00  3.82           H
ATOM   3226 2HD1 LEU A 226      49.744  -9.368  28.998  1.00  3.82           H
ATOM   3227 3HD1 LEU A 226      50.002  -7.672  29.474  1.00  3.82           H
ATOM   3228 1HD2 LEU A 226      47.520  -6.522  28.026  1.00  3.82           H
ATOM   3229 2HD2 LEU A 226      49.152  -5.816  27.954  1.00  3.82           H
ATOM   3230 3HD2 LEU A 226      48.303  -6.253  26.449  1.00  3.82           H
ATOM   3231  N   SER A 227      51.823  -8.049  23.443  1.00  4.75           N
ATOM   3232  CA  SER A 227      53.099  -8.106  22.720  1.00  4.75           C
ATOM   3233  C   SER A 227      53.655  -6.795  22.135  1.00  4.75           C
ATOM   3234  O   SER A 227      54.778  -6.785  21.628  1.00  4.75           O
ATOM   3235  CB  SER A 227      52.977  -9.127  21.596  1.00  4.75           C
ATOM   3236  OG  SER A 227      52.034  -8.715  20.631  1.00  4.75           O
ATOM   3237  H   SER A 227      51.003  -8.443  22.985  1.00  4.75           H
ATOM   3238  HA  SER A 227      53.843  -8.479  23.425  1.00  4.75           H
ATOM   3239 1HB  SER A 227      53.949  -9.252  21.123  1.00  4.75           H
ATOM   3240 2HB  SER A 227      52.684 -10.093  22.006  1.00  4.75           H
ATOM   3241  HG  SER A 227      51.165  -8.909  21.011  1.00  4.75           H
ATOM   3242  N   GLY A 228      52.883  -5.713  22.140  1.00  5.39           N
ATOM   3243  CA  GLY A 228      53.360  -4.472  21.528  1.00  5.39           C
ATOM   3244  C   GLY A 228      52.218  -3.704  20.891  1.00  5.39           C
ATOM   3245  O   GLY A 228      51.102  -3.671  21.410  1.00  5.39           O
ATOM   3246  H   GLY A 228      51.979  -5.760  22.581  1.00  5.39           H
ATOM   3247 1HA  GLY A 228      53.841  -3.855  22.288  1.00  5.39           H
ATOM   3248 2HA  GLY A 228      54.114  -4.699  20.775  1.00  5.39           H
ATOM   3249  N   GLU A 229      52.479  -3.104  19.730  1.00  5.54           N
ATOM   3250  CA  GLU A 229      51.456  -2.344  19.000  1.00  5.54           C
ATOM   3251  C   GLU A 229      50.297  -3.271  18.626  1.00  5.54           C
ATOM   3252  O   GLU A 229      49.143  -2.855  18.529  1.00  5.54           O
ATOM   3253  CB  GLU A 229      52.046  -1.713  17.739  1.00  5.54           C
ATOM   3254  CG  GLU A 229      53.050  -0.592  18.002  1.00  5.54           C
ATOM   3255  CD  GLU A 229      53.633  -0.002  16.735  1.00  5.54           C
ATOM   3256  OE1 GLU A 229      53.369  -0.523  15.677  1.00  5.54           O
ATOM   3257  OE2 GLU A 229      54.343   0.973  16.831  1.00  5.54           O
ATOM   3258  H   GLU A 229      53.412  -3.163  19.346  1.00  5.54           H
ATOM   3259  HA  GLU A 229      51.072  -1.554  19.647  1.00  5.54           H
ATOM   3260 1HB  GLU A 229      52.543  -2.483  17.147  1.00  5.54           H
ATOM   3261 2HB  GLU A 229      51.240  -1.304  17.129  1.00  5.54           H
ATOM   3262 1HG  GLU A 229      52.552   0.199  18.563  1.00  5.54           H
ATOM   3263 2HG  GLU A 229      53.857  -0.983  18.621  1.00  5.54           H
ATOM   3264  N   LYS A 230      50.607  -4.560  18.497  1.00  5.21           N
ATOM   3265  CA  LYS A 230      49.639  -5.578  18.134  1.00  5.21           C
ATOM   3266  C   LYS A 230      48.716  -5.913  19.305  1.00  5.21           C
ATOM   3267  O   LYS A 230      47.756  -6.662  19.143  1.00  5.21           O
ATOM   3268  CB  LYS A 230      50.345  -6.840  17.635  1.00  5.21           C
ATOM   3269  CG  LYS A 230      51.165  -6.638  16.357  1.00  5.21           C
ATOM   3270  CD  LYS A 230      50.269  -6.256  15.177  1.00  5.21           C
ATOM   3271  CE  LYS A 230      51.062  -6.132  13.879  1.00  5.21           C
ATOM   3272  NZ  LYS A 230      50.193  -5.717  12.736  1.00  5.21           N
ATOM   3273  H   LYS A 230      51.570  -4.832  18.625  1.00  5.21           H
ATOM   3274  HA  LYS A 230      49.021  -5.190  17.326  1.00  5.21           H
ATOM   3275 1HB  LYS A 230      51.020  -7.209  18.412  1.00  5.21           H
ATOM   3276 2HB  LYS A 230      49.606  -7.618  17.446  1.00  5.21           H
ATOM   3277 1HG  LYS A 230      51.898  -5.847  16.519  1.00  5.21           H
ATOM   3278 2HG  LYS A 230      51.697  -7.560  16.115  1.00  5.21           H
ATOM   3279 1HD  LYS A 230      49.499  -7.018  15.046  1.00  5.21           H
ATOM   3280 2HD  LYS A 230      49.782  -5.303  15.385  1.00  5.21           H
ATOM   3281 1HE  LYS A 230      51.849  -5.390  14.012  1.00  5.21           H
ATOM   3282 2HE  LYS A 230      51.520  -7.094  13.644  1.00  5.21           H
ATOM   3283 1HZ  LYS A 230      50.751  -5.643  11.897  1.00  5.21           H
ATOM   3284 2HZ  LYS A 230      49.466  -6.404  12.596  1.00  5.21           H
ATOM   3285 3HZ  LYS A 230      49.773  -4.820  12.939  1.00  5.21           H
ATOM   3286  N   SER A 231      48.941  -5.292  20.473  1.00  4.58           N
ATOM   3287  CA  SER A 231      48.052  -5.440  21.619  1.00  4.58           C
ATOM   3288  C   SER A 231      46.694  -4.820  21.287  1.00  4.58           C
ATOM   3289  O   SER A 231      45.688  -5.111  21.931  1.00  4.58           O
ATOM   3290  CB  SER A 231      48.652  -4.808  22.870  1.00  4.58           C
ATOM   3291  OG  SER A 231      48.766  -3.418  22.748  1.00  4.58           O
ATOM   3292  H   SER A 231      49.744  -4.681  20.588  1.00  4.58           H
ATOM   3293  HA  SER A 231      47.902  -6.500  21.806  1.00  4.58           H
ATOM   3294 1HB  SER A 231      48.022  -5.045  23.723  1.00  4.58           H
ATOM   3295 2HB  SER A 231      49.631  -5.240  23.059  1.00  4.58           H
ATOM   3296  HG  SER A 231      49.518  -3.274  22.135  1.00  4.58           H
ATOM   3297  N   LEU A 232      46.654  -3.987  20.239  1.00  3.81           N
ATOM   3298  CA  LEU A 232      45.419  -3.399  19.766  1.00  3.81           C
ATOM   3299  C   LEU A 232      44.513  -4.471  19.163  1.00  3.81           C
ATOM   3300  O   LEU A 232      43.305  -4.282  19.068  1.00  3.81           O
ATOM   3301  CB  LEU A 232      45.715  -2.311  18.732  1.00  3.81           C
ATOM   3302  CG  LEU A 232      46.419  -1.070  19.286  1.00  3.81           C
ATOM   3303  CD1 LEU A 232      46.789  -0.142  18.142  1.00  3.81           C
ATOM   3304  CD2 LEU A 232      45.491  -0.378  20.274  1.00  3.81           C
ATOM   3305  H   LEU A 232      47.518  -3.748  19.746  1.00  3.81           H
ATOM   3306  HA  LEU A 232      44.905  -2.949  20.612  1.00  3.81           H
ATOM   3307 1HB  LEU A 232      46.352  -2.738  17.956  1.00  3.81           H
ATOM   3308 2HB  LEU A 232      44.779  -1.993  18.281  1.00  3.81           H
ATOM   3309  HG  LEU A 232      47.342  -1.368  19.795  1.00  3.81           H
ATOM   3310 1HD1 LEU A 232      47.296   0.737  18.536  1.00  3.81           H
ATOM   3311 2HD1 LEU A 232      47.456  -0.671  17.456  1.00  3.81           H
ATOM   3312 3HD1 LEU A 232      45.887   0.163  17.615  1.00  3.81           H
ATOM   3313 1HD2 LEU A 232      45.987   0.505  20.678  1.00  3.81           H
ATOM   3314 2HD2 LEU A 232      44.571  -0.080  19.765  1.00  3.81           H
ATOM   3315 3HD2 LEU A 232      45.252  -1.064  21.087  1.00  3.81           H
ATOM   3316  N   TYR A 233      45.093  -5.611  18.746  1.00  3.03           N
ATOM   3317  CA  TYR A 233      44.313  -6.684  18.148  1.00  3.03           C
ATOM   3318  C   TYR A 233      43.179  -7.095  19.065  1.00  3.03           C
ATOM   3319  O   TYR A 233      42.032  -7.212  18.632  1.00  3.03           O
ATOM   3320  CB  TYR A 233      45.192  -7.918  17.833  1.00  3.03           C
ATOM   3321  CG  TYR A 233      44.369  -9.113  17.352  1.00  3.03           C
ATOM   3322  CD1 TYR A 233      43.908  -9.169  16.058  1.00  3.03           C
ATOM   3323  CD2 TYR A 233      44.060 -10.133  18.230  1.00  3.03           C
ATOM   3324  CE1 TYR A 233      43.105 -10.219  15.657  1.00  3.03           C
ATOM   3325  CE2 TYR A 233      43.271 -11.178  17.827  1.00  3.03           C
ATOM   3326  CZ  TYR A 233      42.781 -11.211  16.538  1.00  3.03           C
ATOM   3327  OH  TYR A 233      41.963 -12.221  16.116  1.00  3.03           O
ATOM   3328  H   TYR A 233      46.090  -5.761  18.868  1.00  3.03           H
ATOM   3329  HA  TYR A 233      43.883  -6.324  17.219  1.00  3.03           H
ATOM   3330 1HB  TYR A 233      45.929  -7.668  17.069  1.00  3.03           H
ATOM   3331 2HB  TYR A 233      45.733  -8.219  18.730  1.00  3.03           H
ATOM   3332  HD1 TYR A 233      44.147  -8.371  15.358  1.00  3.03           H
ATOM   3333  HD2 TYR A 233      44.431 -10.100  19.253  1.00  3.03           H
ATOM   3334  HE1 TYR A 233      42.716 -10.250  14.651  1.00  3.03           H
ATOM   3335  HE2 TYR A 233      43.022 -11.964  18.543  1.00  3.03           H
ATOM   3336  HH  TYR A 233      41.783 -12.096  15.181  1.00  3.03           H
ATOM   3337  N   MET A 234      43.486  -7.355  20.329  1.00  2.34           N
ATOM   3338  CA  MET A 234      42.442  -7.785  21.232  1.00  2.34           C
ATOM   3339  C   MET A 234      42.960  -7.876  22.684  1.00  2.34           C
ATOM   3340  O   MET A 234      44.098  -8.322  22.897  1.00  2.34           O
ATOM   3341  CB  MET A 234      41.987  -9.179  20.771  1.00  2.34           C
ATOM   3342  CG  MET A 234      40.890  -9.806  21.471  1.00  2.34           C
ATOM   3343  SD  MET A 234      40.600 -11.411  20.806  1.00  2.34           S
ATOM   3344  CE  MET A 234      39.978 -11.043  19.219  1.00  2.34           C
ATOM   3345  H   MET A 234      44.437  -7.222  20.653  1.00  2.34           H
ATOM   3346  HA  MET A 234      41.616  -7.094  21.137  1.00  2.34           H
ATOM   3347 1HB  MET A 234      41.665  -9.173  19.747  1.00  2.34           H
ATOM   3348 2HB  MET A 234      42.814  -9.862  20.831  1.00  2.34           H
ATOM   3349 1HG  MET A 234      41.143  -9.922  22.470  1.00  2.34           H
ATOM   3350 2HG  MET A 234      39.976  -9.213  21.394  1.00  2.34           H
ATOM   3351 1HE  MET A 234      39.792 -11.969  18.720  1.00  2.34           H
ATOM   3352 2HE  MET A 234      39.056 -10.464  19.304  1.00  2.34           H
ATOM   3353 3HE  MET A 234      40.711 -10.474  18.664  1.00  2.34           H
ATOM   3354  N   PRO A 235      42.194  -7.392  23.681  1.00  1.79           N
ATOM   3355  CA  PRO A 235      42.291  -7.670  25.109  1.00  1.79           C
ATOM   3356  C   PRO A 235      42.031  -9.140  25.385  1.00  1.79           C
ATOM   3357  O   PRO A 235      41.220  -9.748  24.701  1.00  1.79           O
ATOM   3358  CB  PRO A 235      41.228  -6.767  25.718  1.00  1.79           C
ATOM   3359  CG  PRO A 235      40.982  -5.694  24.691  1.00  1.79           C
ATOM   3360  CD  PRO A 235      41.187  -6.366  23.364  1.00  1.79           C
ATOM   3361  HA  PRO A 235      43.305  -7.381  25.457  1.00  1.79           H
ATOM   3362 1HB  PRO A 235      40.345  -7.347  25.906  1.00  1.79           H
ATOM   3363 2HB  PRO A 235      41.564  -6.371  26.685  1.00  1.79           H
ATOM   3364 1HG  PRO A 235      39.955  -5.297  24.803  1.00  1.79           H
ATOM   3365 2HG  PRO A 235      41.669  -4.849  24.851  1.00  1.79           H
ATOM   3366 1HD  PRO A 235      40.247  -6.823  23.016  1.00  1.79           H
ATOM   3367 2HD  PRO A 235      41.593  -5.609  22.668  1.00  1.79           H
ATOM   3368  N   ALA A 236      42.641  -9.722  26.386  1.00  1.38           N
ATOM   3369  CA  ALA A 236      42.343 -11.125  26.691  1.00  1.38           C
ATOM   3370  C   ALA A 236      40.956 -11.306  27.297  1.00  1.38           C
ATOM   3371  O   ALA A 236      40.502 -10.448  28.065  1.00  1.38           O
ATOM   3372  CB  ALA A 236      43.378 -11.666  27.653  1.00  1.38           C
ATOM   3373  H   ALA A 236      43.305  -9.209  26.948  1.00  1.38           H
ATOM   3374  HA  ALA A 236      42.370 -11.692  25.758  1.00  1.38           H
ATOM   3375 1HB  ALA A 236      43.165 -12.700  27.870  1.00  1.38           H
ATOM   3376 2HB  ALA A 236      44.371 -11.579  27.211  1.00  1.38           H
ATOM   3377 3HB  ALA A 236      43.339 -11.099  28.581  1.00  1.38           H
ATOM   3378  N   GLY A 237      40.325 -12.463  27.058  1.00  1.09           N
ATOM   3379  CA  GLY A 237      39.080 -12.750  27.770  1.00  1.09           C
ATOM   3380  C   GLY A 237      38.589 -14.189  27.624  1.00  1.09           C
ATOM   3381  O   GLY A 237      39.284 -15.042  27.070  1.00  1.09           O
ATOM   3382  H   GLY A 237      40.667 -13.118  26.350  1.00  1.09           H
ATOM   3383 1HA  GLY A 237      39.235 -12.546  28.828  1.00  1.09           H
ATOM   3384 2HA  GLY A 237      38.305 -12.063  27.453  1.00  1.09           H
ATOM   3385  N   ASP A 238      37.396 -14.433  28.165  1.00  0.91           N
ATOM   3386  CA  ASP A 238      36.768 -15.753  28.231  1.00  0.91           C
ATOM   3387  C   ASP A 238      35.669 -16.016  27.200  1.00  0.91           C
ATOM   3388  O   ASP A 238      35.104 -15.084  26.612  1.00  0.91           O
ATOM   3389  CB  ASP A 238      36.129 -15.940  29.610  1.00  0.91           C
ATOM   3390  CG  ASP A 238      37.125 -15.897  30.756  1.00  0.91           C
ATOM   3391  OD1 ASP A 238      38.300 -15.962  30.486  1.00  0.91           O
ATOM   3392  OD2 ASP A 238      36.716 -15.805  31.879  1.00  0.91           O
ATOM   3393  H   ASP A 238      36.904 -13.652  28.577  1.00  0.91           H
ATOM   3394  HA  ASP A 238      37.545 -16.505  28.088  1.00  0.91           H
ATOM   3395 1HB  ASP A 238      35.373 -15.173  29.769  1.00  0.91           H
ATOM   3396 2HB  ASP A 238      35.619 -16.909  29.635  1.00  0.91           H
ATOM   3397  N   MET A 239      35.322 -17.292  27.045  1.00  0.80           N
ATOM   3398  CA  MET A 239      34.137 -17.648  26.276  1.00  0.80           C
ATOM   3399  C   MET A 239      33.220 -18.510  27.103  1.00  0.80           C
ATOM   3400  O   MET A 239      33.679 -19.430  27.784  1.00  0.80           O
ATOM   3401  CB  MET A 239      34.479 -18.334  24.974  1.00  0.80           C
ATOM   3402  CG  MET A 239      35.155 -17.426  24.059  1.00  0.80           C
ATOM   3403  SD  MET A 239      35.403 -18.070  22.469  1.00  0.80           S
ATOM   3404  CE  MET A 239      36.737 -19.080  22.776  1.00  0.80           C
ATOM   3405  H   MET A 239      35.876 -18.012  27.513  1.00  0.80           H
ATOM   3406  HA  MET A 239      33.593 -16.738  26.044  1.00  0.80           H
ATOM   3407 1HB  MET A 239      35.123 -19.192  25.160  1.00  0.80           H
ATOM   3408 2HB  MET A 239      33.564 -18.689  24.493  1.00  0.80           H
ATOM   3409 1HG  MET A 239      34.607 -16.501  23.994  1.00  0.80           H
ATOM   3410 2HG  MET A 239      36.108 -17.221  24.478  1.00  0.80           H
ATOM   3411 1HE  MET A 239      37.009 -19.563  21.868  1.00  0.80           H
ATOM   3412 2HE  MET A 239      37.532 -18.513  23.110  1.00  0.80           H
ATOM   3413 3HE  MET A 239      36.481 -19.804  23.536  1.00  0.80           H
ATOM   3414  N   VAL A 240      31.935 -18.177  27.071  1.00  0.74           N
ATOM   3415  CA  VAL A 240      30.968 -18.929  27.851  1.00  0.74           C
ATOM   3416  C   VAL A 240      29.738 -19.306  27.059  1.00  0.74           C
ATOM   3417  O   VAL A 240      29.060 -18.433  26.515  1.00  0.74           O
ATOM   3418  CB  VAL A 240      30.492 -18.121  29.075  1.00  0.74           C
ATOM   3419  CG1 VAL A 240      29.489 -18.965  29.881  1.00  0.74           C
ATOM   3420  CG2 VAL A 240      31.698 -17.685  29.928  1.00  0.74           C
ATOM   3421  H   VAL A 240      31.644 -17.405  26.468  1.00  0.74           H
ATOM   3422  HA  VAL A 240      31.445 -19.839  28.202  1.00  0.74           H
ATOM   3423  HB  VAL A 240      29.959 -17.265  28.741  1.00  0.74           H
ATOM   3424 1HG1 VAL A 240      29.133 -18.391  30.732  1.00  0.74           H
ATOM   3425 2HG1 VAL A 240      28.642 -19.229  29.254  1.00  0.74           H
ATOM   3426 3HG1 VAL A 240      29.977 -19.874  30.234  1.00  0.74           H
ATOM   3427 1HG2 VAL A 240      31.346 -17.113  30.784  1.00  0.74           H
ATOM   3428 2HG2 VAL A 240      32.235 -18.559  30.271  1.00  0.74           H
ATOM   3429 3HG2 VAL A 240      32.368 -17.062  29.338  1.00  0.74           H
ATOM   3430  N   VAL A 241      29.415 -20.584  27.071  1.00  0.72           N
ATOM   3431  CA  VAL A 241      28.208 -21.086  26.448  1.00  0.72           C
ATOM   3432  C   VAL A 241      27.338 -21.575  27.584  1.00  0.72           C
ATOM   3433  O   VAL A 241      27.769 -22.460  28.322  1.00  0.72           O
ATOM   3434  CB  VAL A 241      28.523 -22.267  25.518  1.00  0.72           C
ATOM   3435  CG1 VAL A 241      27.254 -22.765  24.895  1.00  0.72           C
ATOM   3436  CG2 VAL A 241      29.530 -21.850  24.479  1.00  0.72           C
ATOM   3437  H   VAL A 241      30.049 -21.234  27.531  1.00  0.72           H
ATOM   3438  HA  VAL A 241      27.695 -20.291  25.916  1.00  0.72           H
ATOM   3439  HB  VAL A 241      28.934 -23.079  26.108  1.00  0.72           H
ATOM   3440 1HG1 VAL A 241      27.487 -23.616  24.267  1.00  0.72           H
ATOM   3441 2HG1 VAL A 241      26.555 -23.064  25.671  1.00  0.72           H
ATOM   3442 3HG1 VAL A 241      26.808 -21.971  24.298  1.00  0.72           H
ATOM   3443 1HG2 VAL A 241      29.756 -22.695  23.830  1.00  0.72           H
ATOM   3444 2HG2 VAL A 241      29.120 -21.043  23.899  1.00  0.72           H
ATOM   3445 3HG2 VAL A 241      30.446 -21.518  24.971  1.00  0.72           H
ATOM   3446  N   ALA A 242      26.147 -21.027  27.762  1.00  0.72           N
ATOM   3447  CA  ALA A 242      25.390 -21.494  28.913  1.00  0.72           C
ATOM   3448  C   ALA A 242      23.888 -21.426  28.776  1.00  0.72           C
ATOM   3449  O   ALA A 242      23.339 -20.623  28.019  1.00  0.72           O
ATOM   3450  CB  ALA A 242      25.783 -20.697  30.138  1.00  0.72           C
ATOM   3451  H   ALA A 242      25.817 -20.291  27.139  1.00  0.72           H
ATOM   3452  HA  ALA A 242      25.649 -22.534  29.053  1.00  0.72           H
ATOM   3453 1HB  ALA A 242      25.253 -21.096  31.008  1.00  0.72           H
ATOM   3454 2HB  ALA A 242      26.855 -20.786  30.296  1.00  0.72           H
ATOM   3455 3HB  ALA A 242      25.528 -19.672  30.007  1.00  0.72           H
ATOM   3456  N   ASN A 243      23.235 -22.307  29.521  1.00  0.73           N
ATOM   3457  CA  ASN A 243      21.786 -22.379  29.595  1.00  0.73           C
ATOM   3458  C   ASN A 243      21.174 -22.539  28.220  1.00  0.73           C
ATOM   3459  O   ASN A 243      20.073 -22.062  27.981  1.00  0.73           O
ATOM   3460  CB  ASN A 243      21.227 -21.146  30.284  1.00  0.73           C
ATOM   3461  CG  ASN A 243      21.633 -21.077  31.739  1.00  0.73           C
ATOM   3462  OD1 ASN A 243      21.417 -22.029  32.498  1.00  0.73           O
ATOM   3463  ND2 ASN A 243      22.211 -19.971  32.141  1.00  0.73           N
ATOM   3464  H   ASN A 243      23.792 -22.953  30.085  1.00  0.73           H
ATOM   3465  HA  ASN A 243      21.504 -23.245  30.182  1.00  0.73           H
ATOM   3466 1HB  ASN A 243      21.558 -20.240  29.778  1.00  0.73           H
ATOM   3467 2HB  ASN A 243      20.139 -21.163  30.224  1.00  0.73           H
ATOM   3468 1HD2 ASN A 243      22.496 -19.874  33.096  1.00  0.73           H
ATOM   3469 2HD2 ASN A 243      22.354 -19.222  31.496  1.00  0.73           H
ATOM   3470  N   CYS A 244      21.840 -23.243  27.313  1.00  0.74           N
ATOM   3471  CA  CYS A 244      21.291 -23.357  25.980  1.00  0.74           C
ATOM   3472  C   CYS A 244      20.208 -24.416  25.905  1.00  0.74           C
ATOM   3473  O   CYS A 244      20.215 -25.409  26.642  1.00  0.74           O
ATOM   3474  CB  CYS A 244      22.418 -23.555  24.974  1.00  0.74           C
ATOM   3475  SG  CYS A 244      23.522 -22.081  24.913  1.00  0.74           S
ATOM   3476  H   CYS A 244      22.751 -23.645  27.524  1.00  0.74           H
ATOM   3477  HA  CYS A 244      20.826 -22.406  25.728  1.00  0.74           H
ATOM   3478 1HB  CYS A 244      23.014 -24.425  25.243  1.00  0.74           H
ATOM   3479 2HB  CYS A 244      22.011 -23.726  23.978  1.00  0.74           H
ATOM   3480  HG  CYS A 244      23.896 -22.134  26.199  1.00  0.74           H
ATOM   3481  N   ASP A 245      19.238 -24.158  25.034  1.00  0.75           N
ATOM   3482  CA  ASP A 245      18.090 -25.035  24.855  1.00  0.75           C
ATOM   3483  C   ASP A 245      18.246 -26.008  23.699  1.00  0.75           C
ATOM   3484  O   ASP A 245      17.615 -27.061  23.698  1.00  0.75           O
ATOM   3485  CB  ASP A 245      16.803 -24.241  24.607  1.00  0.75           C
ATOM   3486  CG  ASP A 245      16.326 -23.322  25.731  1.00  0.75           C
ATOM   3487  OD1 ASP A 245      16.167 -23.760  26.825  1.00  0.75           O
ATOM   3488  OD2 ASP A 245      16.052 -22.171  25.435  1.00  0.75           O
ATOM   3489  H   ASP A 245      19.340 -23.346  24.431  1.00  0.75           H
ATOM   3490  HA  ASP A 245      17.964 -25.617  25.768  1.00  0.75           H
ATOM   3491 1HB  ASP A 245      16.967 -23.610  23.760  1.00  0.75           H
ATOM   3492 2HB  ASP A 245      15.999 -24.928  24.347  1.00  0.75           H
ATOM   3493  N   GLY A 246      19.000 -25.624  22.668  1.00  0.75           N
ATOM   3494  CA  GLY A 246      19.121 -26.493  21.502  1.00  0.75           C
ATOM   3495  C   GLY A 246      20.558 -26.856  21.194  1.00  0.75           C
ATOM   3496  O   GLY A 246      21.478 -26.482  21.917  1.00  0.75           O
ATOM   3497  H   GLY A 246      19.484 -24.727  22.692  1.00  0.75           H
ATOM   3498 1HA  GLY A 246      18.550 -27.401  21.663  1.00  0.75           H
ATOM   3499 2HA  GLY A 246      18.677 -26.014  20.637  1.00  0.75           H
ATOM   3500  N   ALA A 247      20.743 -27.570  20.095  1.00  0.73           N
ATOM   3501  CA  ALA A 247      22.066 -28.019  19.697  1.00  0.73           C
ATOM   3502  C   ALA A 247      22.986 -26.886  19.292  1.00  0.73           C
ATOM   3503  O   ALA A 247      22.527 -25.852  18.769  1.00  0.73           O
ATOM   3504  CB  ALA A 247      21.973 -29.004  18.548  1.00  0.73           C
ATOM   3505  H   ALA A 247      19.946 -27.844  19.539  1.00  0.73           H
ATOM   3506  HA  ALA A 247      22.507 -28.516  20.557  1.00  0.73           H
ATOM   3507 1HB  ALA A 247      22.978 -29.356  18.302  1.00  0.73           H
ATOM   3508 2HB  ALA A 247      21.354 -29.850  18.842  1.00  0.73           H
ATOM   3509 3HB  ALA A 247      21.535 -28.514  17.682  1.00  0.73           H
ATOM   3510  N   ILE A 248      24.279 -27.121  19.544  1.00  0.71           N
ATOM   3511  CA  ILE A 248      25.385 -26.260  19.133  1.00  0.71           C
ATOM   3512  C   ILE A 248      26.431 -27.095  18.390  1.00  0.71           C
ATOM   3513  O   ILE A 248      26.867 -28.120  18.905  1.00  0.71           O
ATOM   3514  CB  ILE A 248      26.041 -25.557  20.336  1.00  0.71           C
ATOM   3515  CG1 ILE A 248      24.998 -24.691  21.048  1.00  0.71           C
ATOM   3516  CG2 ILE A 248      27.247 -24.729  19.885  1.00  0.71           C
ATOM   3517  CD1 ILE A 248      25.490 -24.073  22.293  1.00  0.71           C
ATOM   3518  H   ILE A 248      24.496 -27.994  20.030  1.00  0.71           H
ATOM   3519  HA  ILE A 248      25.000 -25.501  18.464  1.00  0.71           H
ATOM   3520  HB  ILE A 248      26.372 -26.309  21.051  1.00  0.71           H
ATOM   3521 1HG1 ILE A 248      24.663 -23.926  20.377  1.00  0.71           H
ATOM   3522 2HG1 ILE A 248      24.141 -25.309  21.314  1.00  0.71           H
ATOM   3523 1HG2 ILE A 248      27.701 -24.251  20.750  1.00  0.71           H
ATOM   3524 2HG2 ILE A 248      27.977 -25.382  19.409  1.00  0.71           H
ATOM   3525 3HG2 ILE A 248      26.931 -23.972  19.176  1.00  0.71           H
ATOM   3526 1HD1 ILE A 248      24.697 -23.493  22.726  1.00  0.71           H
ATOM   3527 2HD1 ILE A 248      25.799 -24.855  22.989  1.00  0.71           H
ATOM   3528 3HD1 ILE A 248      26.335 -23.425  22.065  1.00  0.71           H
ATOM   3529  N   SER A 249      26.840 -26.691  17.200  1.00  0.70           N
ATOM   3530  CA  SER A 249      27.817 -27.530  16.520  1.00  0.70           C
ATOM   3531  C   SER A 249      28.876 -26.820  15.709  1.00  0.70           C
ATOM   3532  O   SER A 249      28.682 -25.722  15.195  1.00  0.70           O
ATOM   3533  CB  SER A 249      27.077 -28.471  15.593  1.00  0.70           C
ATOM   3534  OG  SER A 249      26.400 -27.741  14.617  1.00  0.70           O
ATOM   3535  H   SER A 249      26.444 -25.854  16.778  1.00  0.70           H
ATOM   3536  HA  SER A 249      28.336 -28.114  17.274  1.00  0.70           H
ATOM   3537 1HB  SER A 249      27.789 -29.156  15.122  1.00  0.70           H
ATOM   3538 2HB  SER A 249      26.372 -29.072  16.168  1.00  0.70           H
ATOM   3539  HG  SER A 249      25.837 -27.113  15.096  1.00  0.70           H
ATOM   3540  N   PHE A 250      29.980 -27.520  15.553  1.00  0.69           N
ATOM   3541  CA  PHE A 250      31.102 -27.091  14.762  1.00  0.69           C
ATOM   3542  C   PHE A 250      31.473 -28.218  13.820  1.00  0.69           C
ATOM   3543  O   PHE A 250      31.624 -29.356  14.276  1.00  0.69           O
ATOM   3544  CB  PHE A 250      32.263 -26.812  15.697  1.00  0.69           C
ATOM   3545  CG  PHE A 250      31.943 -25.818  16.695  1.00  0.69           C
ATOM   3546  CD1 PHE A 250      31.309 -26.180  17.881  1.00  0.69           C
ATOM   3547  CD2 PHE A 250      32.240 -24.545  16.477  1.00  0.69           C
ATOM   3548  CE1 PHE A 250      30.992 -25.244  18.810  1.00  0.69           C
ATOM   3549  CE2 PHE A 250      31.931 -23.610  17.385  1.00  0.69           C
ATOM   3550  CZ  PHE A 250      31.302 -23.942  18.561  1.00  0.69           C
ATOM   3551  H   PHE A 250      30.057 -28.393  16.062  1.00  0.69           H
ATOM   3552  HA  PHE A 250      30.834 -26.206  14.201  1.00  0.69           H
ATOM   3553 1HB  PHE A 250      32.540 -27.717  16.207  1.00  0.69           H
ATOM   3554 2HB  PHE A 250      33.125 -26.475  15.130  1.00  0.69           H
ATOM   3555  HD1 PHE A 250      31.065 -27.229  18.062  1.00  0.69           H
ATOM   3556  HD2 PHE A 250      32.730 -24.276  15.550  1.00  0.69           H
ATOM   3557  HE1 PHE A 250      30.497 -25.537  19.737  1.00  0.69           H
ATOM   3558  HE2 PHE A 250      32.177 -22.603  17.171  1.00  0.69           H
ATOM   3559  HZ  PHE A 250      31.056 -23.169  19.288  1.00  0.69           H
ATOM   3560  N   GLU A 251      31.603 -27.932  12.531  1.00  0.69           N
ATOM   3561  CA  GLU A 251      31.955 -29.024  11.629  1.00  0.69           C
ATOM   3562  C   GLU A 251      32.792 -28.616  10.421  1.00  0.69           C
ATOM   3563  O   GLU A 251      32.457 -27.676   9.702  1.00  0.69           O
ATOM   3564  CB  GLU A 251      30.667 -29.723  11.170  1.00  0.69           C
ATOM   3565  CG  GLU A 251      30.866 -30.942  10.270  1.00  0.69           C
ATOM   3566  CD  GLU A 251      29.569 -31.657   9.955  1.00  0.69           C
ATOM   3567  OE1 GLU A 251      28.544 -31.231  10.435  1.00  0.69           O
ATOM   3568  OE2 GLU A 251      29.603 -32.626   9.233  1.00  0.69           O
ATOM   3569  H   GLU A 251      31.458 -26.975  12.207  1.00  0.69           H
ATOM   3570  HA  GLU A 251      32.536 -29.730  12.203  1.00  0.69           H
ATOM   3571 1HB  GLU A 251      30.106 -30.053  12.046  1.00  0.69           H
ATOM   3572 2HB  GLU A 251      30.043 -29.008  10.633  1.00  0.69           H
ATOM   3573 1HG  GLU A 251      31.321 -30.615   9.335  1.00  0.69           H
ATOM   3574 2HG  GLU A 251      31.556 -31.632  10.751  1.00  0.69           H
ATOM   3575  N   GLY A 252      33.873 -29.348  10.188  1.00  0.72           N
ATOM   3576  CA  GLY A 252      34.711 -29.106   9.020  1.00  0.72           C
ATOM   3577  C   GLY A 252      35.517 -27.799   9.075  1.00  0.72           C
ATOM   3578  O   GLY A 252      35.855 -27.247   8.028  1.00  0.72           O
ATOM   3579  H   GLY A 252      34.090 -30.117  10.828  1.00  0.72           H
ATOM   3580 1HA  GLY A 252      35.396 -29.945   8.904  1.00  0.72           H
ATOM   3581 2HA  GLY A 252      34.079 -29.101   8.133  1.00  0.72           H
ATOM   3582  N   ASN A 253      35.813 -27.281  10.266  1.00  0.78           N
ATOM   3583  CA  ASN A 253      36.521 -25.999  10.353  1.00  0.78           C
ATOM   3584  C   ASN A 253      38.031 -26.235  10.306  1.00  0.78           C
ATOM   3585  O   ASN A 253      38.488 -27.321  10.681  1.00  0.78           O
ATOM   3586  CB  ASN A 253      36.119 -25.252  11.624  1.00  0.78           C
ATOM   3587  CG  ASN A 253      34.622 -24.870  11.652  1.00  0.78           C
ATOM   3588  OD1 ASN A 253      34.018 -24.445  10.651  1.00  0.78           O
ATOM   3589  ND2 ASN A 253      34.025 -25.013  12.812  1.00  0.78           N
ATOM   3590  H   ASN A 253      35.548 -27.772  11.118  1.00  0.78           H
ATOM   3591  HA  ASN A 253      36.258 -25.389   9.487  1.00  0.78           H
ATOM   3592 1HB  ASN A 253      36.343 -25.869  12.494  1.00  0.78           H
ATOM   3593 2HB  ASN A 253      36.711 -24.338  11.704  1.00  0.78           H
ATOM   3594 1HD2 ASN A 253      33.046 -24.779  12.906  1.00  0.78           H
ATOM   3595 2HD2 ASN A 253      34.546 -25.338  13.599  1.00  0.78           H
ATOM   3596  N   SER A 254      38.807 -25.230   9.875  1.00  0.86           N
ATOM   3597  CA  SER A 254      40.263 -25.407   9.825  1.00  0.86           C
ATOM   3598  C   SER A 254      41.092 -24.162  10.160  1.00  0.86           C
ATOM   3599  O   SER A 254      41.015 -23.142   9.466  1.00  0.86           O
ATOM   3600  CB  SER A 254      40.668 -25.923   8.456  1.00  0.86           C
ATOM   3601  OG  SER A 254      42.053 -26.062   8.362  1.00  0.86           O
ATOM   3602  H   SER A 254      38.363 -24.359   9.588  1.00  0.86           H
ATOM   3603  HA  SER A 254      40.515 -26.168  10.544  1.00  0.86           H
ATOM   3604 1HB  SER A 254      40.190 -26.886   8.279  1.00  0.86           H
ATOM   3605 2HB  SER A 254      40.335 -25.249   7.697  1.00  0.86           H
ATOM   3606  HG  SER A 254      42.329 -26.495   9.174  1.00  0.86           H
ATOM   3607  N   ALA A 255      41.913 -24.280  11.211  1.00  0.95           N
ATOM   3608  CA  ALA A 255      42.787 -23.184  11.664  1.00  0.95           C
ATOM   3609  C   ALA A 255      44.262 -23.533  11.458  1.00  0.95           C
ATOM   3610  O   ALA A 255      44.803 -24.390  12.163  1.00  0.95           O
ATOM   3611  CB  ALA A 255      42.530 -22.873  13.130  1.00  0.95           C
ATOM   3612  H   ALA A 255      41.911 -25.175  11.709  1.00  0.95           H
ATOM   3613  HA  ALA A 255      42.563 -22.299  11.068  1.00  0.95           H
ATOM   3614 1HB  ALA A 255      43.161 -22.044  13.448  1.00  0.95           H
ATOM   3615 2HB  ALA A 255      41.484 -22.600  13.263  1.00  0.95           H
ATOM   3616 3HB  ALA A 255      42.752 -23.749  13.740  1.00  0.95           H
ATOM   3617  N   ASN A 256      44.948 -22.780  10.604  1.00  1.03           N
ATOM   3618  CA  ASN A 256      46.348 -23.075  10.264  1.00  1.03           C
ATOM   3619  C   ASN A 256      47.374 -22.363  11.148  1.00  1.03           C
ATOM   3620  O   ASN A 256      48.486 -22.076  10.700  1.00  1.03           O
ATOM   3621  CB  ASN A 256      46.601 -22.672   8.822  1.00  1.03           C
ATOM   3622  CG  ASN A 256      45.885 -23.536   7.836  1.00  1.03           C
ATOM   3623  OD1 ASN A 256      46.303 -24.670   7.562  1.00  1.03           O
ATOM   3624  ND2 ASN A 256      44.809 -23.026   7.292  1.00  1.03           N
ATOM   3625  H   ASN A 256      44.468 -22.044  10.070  1.00  1.03           H
ATOM   3626  HA  ASN A 256      46.510 -24.146  10.378  1.00  1.03           H
ATOM   3627 1HB  ASN A 256      46.277 -21.635   8.673  1.00  1.03           H
ATOM   3628 2HB  ASN A 256      47.668 -22.709   8.617  1.00  1.03           H
ATOM   3629 1HD2 ASN A 256      44.282 -23.556   6.627  1.00  1.03           H
ATOM   3630 2HD2 ASN A 256      44.495 -22.093   7.555  1.00  1.03           H
ATOM   3631  N   PHE A 257      46.996 -22.053  12.391  1.00  1.08           N
ATOM   3632  CA  PHE A 257      47.870 -21.279  13.269  1.00  1.08           C
ATOM   3633  C   PHE A 257      48.122 -21.900  14.615  1.00  1.08           C
ATOM   3634  O   PHE A 257      47.366 -22.761  15.096  1.00  1.08           O
ATOM   3635  CB  PHE A 257      47.246 -19.939  13.495  1.00  1.08           C
ATOM   3636  CG  PHE A 257      46.967 -19.410  12.287  1.00  1.08           C
ATOM   3637  CD1 PHE A 257      45.753 -19.695  11.777  1.00  1.08           C
ATOM   3638  CD2 PHE A 257      47.872 -18.711  11.570  1.00  1.08           C
ATOM   3639  CE1 PHE A 257      45.442 -19.306  10.584  1.00  1.08           C
ATOM   3640  CE2 PHE A 257      47.528 -18.304  10.344  1.00  1.08           C
ATOM   3641  CZ  PHE A 257      46.306 -18.613   9.855  1.00  1.08           C
ATOM   3642  H   PHE A 257      46.082 -22.344  12.711  1.00  1.08           H
ATOM   3643  HA  PHE A 257      48.832 -21.152  12.775  1.00  1.08           H
ATOM   3644 1HB  PHE A 257      46.329 -20.038  14.034  1.00  1.08           H
ATOM   3645 2HB  PHE A 257      47.927 -19.282  14.036  1.00  1.08           H
ATOM   3646  HD1 PHE A 257      45.043 -20.279  12.366  1.00  1.08           H
ATOM   3647  HD2 PHE A 257      48.857 -18.497  11.988  1.00  1.08           H
ATOM   3648  HE1 PHE A 257      44.502 -19.562  10.193  1.00  1.08           H
ATOM   3649  HE2 PHE A 257      48.209 -17.745   9.753  1.00  1.08           H
ATOM   3650  HZ  PHE A 257      46.028 -18.307   8.889  1.00  1.08           H
ATOM   3651  N   ALA A 258      49.218 -21.477  15.222  1.00  1.07           N
ATOM   3652  CA  ALA A 258      49.537 -21.970  16.531  1.00  1.07           C
ATOM   3653  C   ALA A 258      48.451 -21.564  17.480  1.00  1.07           C
ATOM   3654  O   ALA A 258      47.904 -20.476  17.367  1.00  1.07           O
ATOM   3655  CB  ALA A 258      50.854 -21.426  17.009  1.00  1.07           C
ATOM   3656  H   ALA A 258      49.800 -20.746  14.804  1.00  1.07           H
ATOM   3657  HA  ALA A 258      49.585 -23.056  16.488  1.00  1.07           H
ATOM   3658 1HB  ALA A 258      51.071 -21.809  18.005  1.00  1.07           H
ATOM   3659 2HB  ALA A 258      51.639 -21.717  16.322  1.00  1.07           H
ATOM   3660 3HB  ALA A 258      50.775 -20.361  17.049  1.00  1.07           H
ATOM   3661  N   ASN A 259      48.152 -22.440  18.412  1.00  1.01           N
ATOM   3662  CA  ASN A 259      47.179 -22.208  19.465  1.00  1.01           C
ATOM   3663  C   ASN A 259      45.747 -21.987  18.958  1.00  1.01           C
ATOM   3664  O   ASN A 259      44.930 -21.381  19.656  1.00  1.01           O
ATOM   3665  CB  ASN A 259      47.625 -21.006  20.288  1.00  1.01           C
ATOM   3666  CG  ASN A 259      48.982 -21.221  20.945  1.00  1.01           C
ATOM   3667  OD1 ASN A 259      49.148 -22.176  21.716  1.00  1.01           O
ATOM   3668  ND2 ASN A 259      49.959 -20.377  20.640  1.00  1.01           N
ATOM   3669  H   ASN A 259      48.619 -23.330  18.369  1.00  1.01           H
ATOM   3670  HA  ASN A 259      47.161 -23.091  20.104  1.00  1.01           H
ATOM   3671 1HB  ASN A 259      47.662 -20.099  19.692  1.00  1.01           H
ATOM   3672 2HB  ASN A 259      46.889 -20.835  21.071  1.00  1.01           H
ATOM   3673 1HD2 ASN A 259      50.861 -20.499  21.051  1.00  1.01           H
ATOM   3674 2HD2 ASN A 259      49.821 -19.603  19.984  1.00  1.01           H
ATOM   3675  N   GLY A 260      45.415 -22.516  17.777  1.00  0.92           N
ATOM   3676  CA  GLY A 260      44.047 -22.413  17.281  1.00  0.92           C
ATOM   3677  C   GLY A 260      43.169 -23.576  17.727  1.00  0.92           C
ATOM   3678  O   GLY A 260      43.561 -24.390  18.577  1.00  0.92           O
ATOM   3679  H   GLY A 260      46.126 -22.951  17.186  1.00  0.92           H
ATOM   3680 1HA  GLY A 260      43.603 -21.483  17.630  1.00  0.92           H
ATOM   3681 2HA  GLY A 260      44.066 -22.370  16.192  1.00  0.92           H
ATOM   3682  N   GLY A 261      41.974 -23.635  17.151  1.00  0.84           N
ATOM   3683  CA  GLY A 261      41.019 -24.676  17.496  1.00  0.84           C
ATOM   3684  C   GLY A 261      39.611 -24.275  17.117  1.00  0.84           C
ATOM   3685  O   GLY A 261      39.420 -23.222  16.542  1.00  0.84           O
ATOM   3686  H   GLY A 261      41.720 -22.913  16.477  1.00  0.84           H
ATOM   3687 1HA  GLY A 261      41.293 -25.601  16.988  1.00  0.84           H
ATOM   3688 2HA  GLY A 261      41.064 -24.846  18.570  1.00  0.84           H
ATOM   3689  N   ALA A 262      38.607 -25.112  17.378  1.00  0.78           N
ATOM   3690  CA  ALA A 262      37.254 -24.661  17.022  1.00  0.78           C
ATOM   3691  C   ALA A 262      36.908 -23.476  17.917  1.00  0.78           C
ATOM   3692  O   ALA A 262      36.485 -22.415  17.454  1.00  0.78           O
ATOM   3693  CB  ALA A 262      36.216 -25.764  17.181  1.00  0.78           C
ATOM   3694  H   ALA A 262      38.788 -25.982  17.883  1.00  0.78           H
ATOM   3695  HA  ALA A 262      37.263 -24.326  15.986  1.00  0.78           H
ATOM   3696 1HB  ALA A 262      35.236 -25.378  16.900  1.00  0.78           H
ATOM   3697 2HB  ALA A 262      36.476 -26.600  16.538  1.00  0.78           H
ATOM   3698 3HB  ALA A 262      36.178 -26.094  18.200  1.00  0.78           H
ATOM   3699  N   ILE A 263      37.193 -23.651  19.194  1.00  0.75           N
ATOM   3700  CA  ILE A 263      36.995 -22.636  20.210  1.00  0.75           C
ATOM   3701  C   ILE A 263      38.336 -22.384  20.878  1.00  0.75           C
ATOM   3702  O   ILE A 263      38.935 -23.322  21.395  1.00  0.75           O
ATOM   3703  CB  ILE A 263      35.949 -23.116  21.234  1.00  0.75           C
ATOM   3704  CG1 ILE A 263      34.614 -23.358  20.558  1.00  0.75           C
ATOM   3705  CG2 ILE A 263      35.774 -22.193  22.335  1.00  0.75           C
ATOM   3706  CD1 ILE A 263      33.635 -23.969  21.484  1.00  0.75           C
ATOM   3707  H   ILE A 263      37.552 -24.566  19.471  1.00  0.75           H
ATOM   3708  HA  ILE A 263      36.654 -21.711  19.745  1.00  0.75           H
ATOM   3709  HB  ILE A 263      36.283 -24.067  21.630  1.00  0.75           H
ATOM   3710 1HG1 ILE A 263      34.214 -22.411  20.193  1.00  0.75           H
ATOM   3711 2HG1 ILE A 263      34.749 -24.021  19.713  1.00  0.75           H
ATOM   3712 1HG2 ILE A 263      35.047 -22.591  23.032  1.00  0.75           H
ATOM   3713 2HG2 ILE A 263      36.729 -22.047  22.841  1.00  0.75           H
ATOM   3714 3HG2 ILE A 263      35.407 -21.262  21.930  1.00  0.75           H
ATOM   3715 1HD1 ILE A 263      32.697 -24.137  20.984  1.00  0.75           H
ATOM   3716 2HD1 ILE A 263      34.031 -24.904  21.830  1.00  0.75           H
ATOM   3717 3HD1 ILE A 263      33.474 -23.305  22.332  1.00  0.75           H
ATOM   3718  N   ALA A 264      38.812 -21.144  20.873  1.00  0.73           N
ATOM   3719  CA  ALA A 264      40.119 -20.871  21.464  1.00  0.73           C
ATOM   3720  C   ALA A 264      40.131 -19.572  22.270  1.00  0.73           C
ATOM   3721  O   ALA A 264      39.631 -18.541  21.809  1.00  0.73           O
ATOM   3722  CB  ALA A 264      41.160 -20.816  20.351  1.00  0.73           C
ATOM   3723  H   ALA A 264      38.275 -20.405  20.419  1.00  0.73           H
ATOM   3724  HA  ALA A 264      40.362 -21.680  22.128  1.00  0.73           H
ATOM   3725 1HB  ALA A 264      42.153 -20.645  20.777  1.00  0.73           H
ATOM   3726 2HB  ALA A 264      41.159 -21.766  19.807  1.00  0.73           H
ATOM   3727 3HB  ALA A 264      40.913 -20.038  19.686  1.00  0.73           H
ATOM   3728  N   ALA A 265      40.763 -19.619  23.451  1.00  0.73           N
ATOM   3729  CA  ALA A 265      40.815 -18.434  24.320  1.00  0.73           C
ATOM   3730  C   ALA A 265      42.118 -18.243  25.089  1.00  0.73           C
ATOM   3731  O   ALA A 265      42.745 -19.216  25.505  1.00  0.73           O
ATOM   3732  CB  ALA A 265      39.709 -18.554  25.376  1.00  0.73           C
ATOM   3733  H   ALA A 265      41.126 -20.522  23.765  1.00  0.73           H
ATOM   3734  HA  ALA A 265      40.675 -17.563  23.687  1.00  0.73           H
ATOM   3735 1HB  ALA A 265      39.703 -17.670  26.015  1.00  0.73           H
ATOM   3736 2HB  ALA A 265      38.751 -18.657  24.919  1.00  0.73           H
ATOM   3737 3HB  ALA A 265      39.899 -19.430  25.993  1.00  0.73           H
ATOM   3738  N   SER A 266      42.477 -16.975  25.367  1.00  0.72           N
ATOM   3739  CA  SER A 266      43.615 -16.719  26.262  1.00  0.72           C
ATOM   3740  C   SER A 266      43.165 -16.719  27.721  1.00  0.72           C
ATOM   3741  O   SER A 266      43.970 -16.612  28.648  1.00  0.72           O
ATOM   3742  CB  SER A 266      44.362 -15.459  25.898  1.00  0.72           C
ATOM   3743  OG  SER A 266      43.582 -14.317  26.004  1.00  0.72           O
ATOM   3744  H   SER A 266      41.955 -16.183  24.979  1.00  0.72           H
ATOM   3745  HA  SER A 266      44.327 -17.532  26.134  1.00  0.72           H
ATOM   3746 1HB  SER A 266      45.225 -15.364  26.558  1.00  0.72           H
ATOM   3747 2HB  SER A 266      44.738 -15.548  24.921  1.00  0.72           H
ATOM   3748  HG  SER A 266      43.322 -14.277  26.932  1.00  0.72           H
ATOM   3749  N   GLY A 267      41.859 -16.808  27.895  1.00  0.72           N
ATOM   3750  CA  GLY A 267      41.186 -16.888  29.169  1.00  0.72           C
ATOM   3751  C   GLY A 267      40.629 -18.295  29.284  1.00  0.72           C
ATOM   3752  O   GLY A 267      41.267 -19.257  28.843  1.00  0.72           O
ATOM   3753  H   GLY A 267      41.273 -16.838  27.075  1.00  0.72           H
ATOM   3754 1HA  GLY A 267      41.878 -16.685  29.984  1.00  0.72           H
ATOM   3755 2HA  GLY A 267      40.379 -16.158  29.217  1.00  0.72           H
ATOM   3756  N   LYS A 268      39.455 -18.401  29.884  1.00  0.71           N
ATOM   3757  CA  LYS A 268      38.797 -19.674  30.134  1.00  0.71           C
ATOM   3758  C   LYS A 268      37.707 -19.962  29.111  1.00  0.71           C
ATOM   3759  O   LYS A 268      37.159 -19.030  28.510  1.00  0.71           O
ATOM   3760  CB  LYS A 268      38.177 -19.672  31.535  1.00  0.71           C
ATOM   3761  CG  LYS A 268      39.194 -19.550  32.653  1.00  0.71           C
ATOM   3762  CD  LYS A 268      38.551 -19.669  34.031  1.00  0.71           C
ATOM   3763  CE  LYS A 268      39.612 -19.588  35.141  1.00  0.71           C
ATOM   3764  NZ  LYS A 268      39.027 -19.818  36.496  1.00  0.71           N
ATOM   3765  H   LYS A 268      39.005 -17.539  30.195  1.00  0.71           H
ATOM   3766  HA  LYS A 268      39.542 -20.468  30.068  1.00  0.71           H
ATOM   3767 1HB  LYS A 268      37.471 -18.842  31.623  1.00  0.71           H
ATOM   3768 2HB  LYS A 268      37.621 -20.599  31.686  1.00  0.71           H
ATOM   3769 1HG  LYS A 268      39.938 -20.329  32.535  1.00  0.71           H
ATOM   3770 2HG  LYS A 268      39.692 -18.584  32.576  1.00  0.71           H
ATOM   3771 1HD  LYS A 268      37.834 -18.857  34.160  1.00  0.71           H
ATOM   3772 2HD  LYS A 268      38.020 -20.616  34.108  1.00  0.71           H
ATOM   3773 1HE  LYS A 268      40.379 -20.337  34.958  1.00  0.71           H
ATOM   3774 2HE  LYS A 268      40.075 -18.602  35.121  1.00  0.71           H
ATOM   3775 1HZ  LYS A 268      39.761 -19.764  37.188  1.00  0.71           H
ATOM   3776 2HZ  LYS A 268      38.324 -19.123  36.690  1.00  0.71           H
ATOM   3777 3HZ  LYS A 268      38.607 -20.743  36.530  1.00  0.71           H
ATOM   3778  N   VAL A 269      37.392 -21.242  28.926  1.00  0.70           N
ATOM   3779  CA  VAL A 269      36.262 -21.605  28.069  1.00  0.70           C
ATOM   3780  C   VAL A 269      35.279 -22.444  28.875  1.00  0.70           C
ATOM   3781  O   VAL A 269      35.622 -23.549  29.305  1.00  0.70           O
ATOM   3782  CB  VAL A 269      36.691 -22.418  26.842  1.00  0.70           C
ATOM   3783  CG1 VAL A 269      35.467 -22.718  26.040  1.00  0.70           C
ATOM   3784  CG2 VAL A 269      37.730 -21.662  26.004  1.00  0.70           C
ATOM   3785  H   VAL A 269      37.922 -21.946  29.447  1.00  0.70           H
ATOM   3786  HA  VAL A 269      35.762 -20.701  27.733  1.00  0.70           H
ATOM   3787  HB  VAL A 269      37.110 -23.356  27.172  1.00  0.70           H
ATOM   3788 1HG1 VAL A 269      35.726 -23.325  25.186  1.00  0.70           H
ATOM   3789 2HG1 VAL A 269      34.771 -23.241  26.666  1.00  0.70           H
ATOM   3790 3HG1 VAL A 269      35.014 -21.784  25.703  1.00  0.70           H
ATOM   3791 1HG2 VAL A 269      38.023 -22.262  25.138  1.00  0.70           H
ATOM   3792 2HG2 VAL A 269      37.304 -20.720  25.666  1.00  0.70           H
ATOM   3793 3HG2 VAL A 269      38.600 -21.462  26.613  1.00  0.70           H
ATOM   3794  N   LEU A 270      34.076 -21.926  29.076  1.00  0.70           N
ATOM   3795  CA  LEU A 270      33.114 -22.624  29.909  1.00  0.70           C
ATOM   3796  C   LEU A 270      31.854 -23.021  29.142  1.00  0.70           C
ATOM   3797  O   LEU A 270      31.342 -22.246  28.332  1.00  0.70           O
ATOM   3798  CB  LEU A 270      32.733 -21.699  31.068  1.00  0.70           C
ATOM   3799  CG  LEU A 270      33.933 -21.136  31.887  1.00  0.70           C
ATOM   3800  CD1 LEU A 270      33.417 -20.157  32.916  1.00  0.70           C
ATOM   3801  CD2 LEU A 270      34.688 -22.258  32.548  1.00  0.70           C
ATOM   3802  H   LEU A 270      33.850 -21.021  28.667  1.00  0.70           H
ATOM   3803  HA  LEU A 270      33.574 -23.527  30.302  1.00  0.70           H
ATOM   3804 1HB  LEU A 270      32.174 -20.865  30.672  1.00  0.70           H
ATOM   3805 2HB  LEU A 270      32.091 -22.251  31.754  1.00  0.70           H
ATOM   3806  HG  LEU A 270      34.606 -20.596  31.215  1.00  0.70           H
ATOM   3807 1HD1 LEU A 270      34.257 -19.746  33.480  1.00  0.70           H
ATOM   3808 2HD1 LEU A 270      32.887 -19.347  32.421  1.00  0.70           H
ATOM   3809 3HD1 LEU A 270      32.739 -20.671  33.596  1.00  0.70           H
ATOM   3810 1HD2 LEU A 270      35.528 -21.854  33.112  1.00  0.70           H
ATOM   3811 2HD2 LEU A 270      34.010 -22.768  33.222  1.00  0.70           H
ATOM   3812 3HD2 LEU A 270      35.060 -22.954  31.800  1.00  0.70           H
ATOM   3813  N   PHE A 271      31.341 -24.202  29.450  1.00  0.71           N
ATOM   3814  CA  PHE A 271      30.082 -24.714  28.923  1.00  0.71           C
ATOM   3815  C   PHE A 271      29.234 -25.070  30.139  1.00  0.71           C
ATOM   3816  O   PHE A 271      29.585 -25.996  30.869  1.00  0.71           O
ATOM   3817  CB  PHE A 271      30.346 -25.952  28.071  1.00  0.71           C
ATOM   3818  CG  PHE A 271      31.271 -25.691  26.921  1.00  0.71           C
ATOM   3819  CD1 PHE A 271      32.632 -25.730  27.138  1.00  0.71           C
ATOM   3820  CD2 PHE A 271      30.813 -25.442  25.634  1.00  0.71           C
ATOM   3821  CE1 PHE A 271      33.508 -25.524  26.132  1.00  0.71           C
ATOM   3822  CE2 PHE A 271      31.712 -25.228  24.604  1.00  0.71           C
ATOM   3823  CZ  PHE A 271      33.064 -25.269  24.865  1.00  0.71           C
ATOM   3824  H   PHE A 271      31.871 -24.795  30.081  1.00  0.71           H
ATOM   3825  HA  PHE A 271      29.589 -23.952  28.334  1.00  0.71           H
ATOM   3826 1HB  PHE A 271      30.777 -26.724  28.675  1.00  0.71           H
ATOM   3827 2HB  PHE A 271      29.408 -26.328  27.675  1.00  0.71           H
ATOM   3828  HD1 PHE A 271      33.006 -25.936  28.146  1.00  0.71           H
ATOM   3829  HD2 PHE A 271      29.739 -25.416  25.442  1.00  0.71           H
ATOM   3830  HE1 PHE A 271      34.575 -25.565  26.346  1.00  0.71           H
ATOM   3831  HE2 PHE A 271      31.353 -25.029  23.592  1.00  0.71           H
ATOM   3832  HZ  PHE A 271      33.784 -25.107  24.076  1.00  0.71           H
ATOM   3833  N   VAL A 272      28.174 -24.309  30.407  1.00  0.73           N
ATOM   3834  CA  VAL A 272      27.415 -24.532  31.636  1.00  0.73           C
ATOM   3835  C   VAL A 272      25.901 -24.676  31.471  1.00  0.73           C
ATOM   3836  O   VAL A 272      25.237 -23.784  30.946  1.00  0.73           O
ATOM   3837  CB  VAL A 272      27.689 -23.372  32.620  1.00  0.73           C
ATOM   3838  CG1 VAL A 272      26.892 -23.587  33.893  1.00  0.73           C
ATOM   3839  CG2 VAL A 272      29.208 -23.272  32.924  1.00  0.73           C
ATOM   3840  H   VAL A 272      27.916 -23.571  29.756  1.00  0.73           H
ATOM   3841  HA  VAL A 272      27.786 -25.447  32.092  1.00  0.73           H
ATOM   3842  HB  VAL A 272      27.350 -22.440  32.176  1.00  0.73           H
ATOM   3843 1HG1 VAL A 272      27.073 -22.761  34.578  1.00  0.73           H
ATOM   3844 2HG1 VAL A 272      25.833 -23.630  33.660  1.00  0.73           H
ATOM   3845 3HG1 VAL A 272      27.203 -24.524  34.359  1.00  0.73           H
ATOM   3846 1HG2 VAL A 272      29.385 -22.448  33.614  1.00  0.73           H
ATOM   3847 2HG2 VAL A 272      29.552 -24.203  33.377  1.00  0.73           H
ATOM   3848 3HG2 VAL A 272      29.762 -23.090  32.010  1.00  0.73           H
ATOM   3849  N   ALA A 273      25.349 -25.755  32.006  1.00  0.76           N
ATOM   3850  CA  ALA A 273      23.910 -26.009  32.002  1.00  0.76           C
ATOM   3851  C   ALA A 273      23.292 -26.000  30.616  1.00  0.76           C
ATOM   3852  O   ALA A 273      22.223 -25.439  30.416  1.00  0.76           O
ATOM   3853  CB  ALA A 273      23.194 -24.969  32.855  1.00  0.76           C
ATOM   3854  H   ALA A 273      25.967 -26.456  32.410  1.00  0.76           H
ATOM   3855  HA  ALA A 273      23.748 -26.997  32.429  1.00  0.76           H
ATOM   3856 1HB  ALA A 273      22.130 -25.198  32.878  1.00  0.76           H
ATOM   3857 2HB  ALA A 273      23.594 -25.000  33.867  1.00  0.76           H
ATOM   3858 3HB  ALA A 273      23.330 -23.973  32.448  1.00  0.76           H
ATOM   3859  N   ASN A 274      23.949 -26.621  29.659  1.00  0.79           N
ATOM   3860  CA  ASN A 274      23.393 -26.691  28.318  1.00  0.79           C
ATOM   3861  C   ASN A 274      22.534 -27.944  28.194  1.00  0.79           C
ATOM   3862  O   ASN A 274      23.037 -29.067  28.305  1.00  0.79           O
ATOM   3863  CB  ASN A 274      24.501 -26.633  27.293  1.00  0.79           C
ATOM   3864  CG  ASN A 274      25.227 -25.310  27.351  1.00  0.79           C
ATOM   3865  OD1 ASN A 274      24.606 -24.232  27.383  1.00  0.79           O
ATOM   3866  ND2 ASN A 274      26.534 -25.380  27.358  1.00  0.79           N
ATOM   3867  H   ASN A 274      24.831 -27.061  29.876  1.00  0.79           H
ATOM   3868  HA  ASN A 274      22.730 -25.839  28.160  1.00  0.79           H
ATOM   3869 1HB  ASN A 274      25.212 -27.441  27.477  1.00  0.79           H
ATOM   3870 2HB  ASN A 274      24.087 -26.774  26.291  1.00  0.79           H
ATOM   3871 1HD2 ASN A 274      27.088 -24.539  27.389  1.00  0.79           H
ATOM   3872 2HD2 ASN A 274      26.977 -26.277  27.321  1.00  0.79           H
ATOM   3873  N   ASP A 275      21.225 -27.753  28.001  1.00  0.80           N
ATOM   3874  CA  ASP A 275      20.274 -28.868  27.969  1.00  0.80           C
ATOM   3875  C   ASP A 275      20.370 -29.767  26.739  1.00  0.80           C
ATOM   3876  O   ASP A 275      19.820 -30.871  26.744  1.00  0.80           O
ATOM   3877  CB  ASP A 275      18.831 -28.397  28.147  1.00  0.80           C
ATOM   3878  CG  ASP A 275      18.486 -28.011  29.620  1.00  0.80           C
ATOM   3879  OD1 ASP A 275      19.256 -28.328  30.498  1.00  0.80           O
ATOM   3880  OD2 ASP A 275      17.430 -27.462  29.842  1.00  0.80           O
ATOM   3881  H   ASP A 275      20.880 -26.801  27.857  1.00  0.80           H
ATOM   3882  HA  ASP A 275      20.491 -29.494  28.832  1.00  0.80           H
ATOM   3883 1HB  ASP A 275      18.662 -27.522  27.509  1.00  0.80           H
ATOM   3884 2HB  ASP A 275      18.149 -29.179  27.815  1.00  0.80           H
ATOM   3885  N   LYS A 276      21.020 -29.292  25.685  1.00  0.80           N
ATOM   3886  CA  LYS A 276      21.182 -30.082  24.468  1.00  0.80           C
ATOM   3887  C   LYS A 276      22.619 -30.188  23.967  1.00  0.80           C
ATOM   3888  O   LYS A 276      23.501 -29.407  24.328  1.00  0.80           O
ATOM   3889  CB  LYS A 276      20.261 -29.604  23.368  1.00  0.80           C
ATOM   3890  CG  LYS A 276      18.774 -29.772  23.672  1.00  0.80           C
ATOM   3891  CD  LYS A 276      18.364 -31.239  23.714  1.00  0.80           C
ATOM   3892  CE  LYS A 276      16.868 -31.382  23.960  1.00  0.80           C
ATOM   3893  NZ  LYS A 276      16.460 -32.813  24.088  1.00  0.80           N
ATOM   3894  H   LYS A 276      21.430 -28.373  25.741  1.00  0.80           H
ATOM   3895  HA  LYS A 276      20.868 -31.099  24.698  1.00  0.80           H
ATOM   3896 1HB  LYS A 276      20.425 -28.554  23.253  1.00  0.80           H
ATOM   3897 2HB  LYS A 276      20.498 -30.089  22.423  1.00  0.80           H
ATOM   3898 1HG  LYS A 276      18.517 -29.288  24.612  1.00  0.80           H
ATOM   3899 2HG  LYS A 276      18.199 -29.310  22.885  1.00  0.80           H
ATOM   3900 1HD  LYS A 276      18.611 -31.712  22.764  1.00  0.80           H
ATOM   3901 2HD  LYS A 276      18.903 -31.751  24.507  1.00  0.80           H
ATOM   3902 1HE  LYS A 276      16.611 -30.855  24.879  1.00  0.80           H
ATOM   3903 2HE  LYS A 276      16.326 -30.930  23.131  1.00  0.80           H
ATOM   3904 1HZ  LYS A 276      15.465 -32.870  24.254  1.00  0.80           H
ATOM   3905 2HZ  LYS A 276      16.689 -33.306  23.238  1.00  0.80           H
ATOM   3906 3HZ  LYS A 276      16.956 -33.231  24.865  1.00  0.80           H
ATOM   3907  N   LYS A 277      22.808 -31.186  23.117  1.00  0.78           N
ATOM   3908  CA  LYS A 277      24.064 -31.587  22.504  1.00  0.78           C
ATOM   3909  C   LYS A 277      24.922 -30.534  21.820  1.00  0.78           C
ATOM   3910  O   LYS A 277      24.460 -29.799  20.941  1.00  0.78           O
ATOM   3911  CB  LYS A 277      23.744 -32.659  21.465  1.00  0.78           C
ATOM   3912  CG  LYS A 277      24.943 -33.252  20.747  1.00  0.78           C
ATOM   3913  CD  LYS A 277      24.490 -34.368  19.816  1.00  0.78           C
ATOM   3914  CE  LYS A 277      25.652 -35.057  19.147  1.00  0.78           C
ATOM   3915  NZ  LYS A 277      25.191 -36.172  18.265  1.00  0.78           N
ATOM   3916  H   LYS A 277      22.003 -31.750  22.892  1.00  0.78           H
ATOM   3917  HA  LYS A 277      24.674 -32.021  23.288  1.00  0.78           H
ATOM   3918 1HB  LYS A 277      23.222 -33.488  21.949  1.00  0.78           H
ATOM   3919 2HB  LYS A 277      23.074 -32.246  20.712  1.00  0.78           H
ATOM   3920 1HG  LYS A 277      25.445 -32.480  20.162  1.00  0.78           H
ATOM   3921 2HG  LYS A 277      25.651 -33.645  21.472  1.00  0.78           H
ATOM   3922 1HD  LYS A 277      23.925 -35.106  20.388  1.00  0.78           H
ATOM   3923 2HD  LYS A 277      23.838 -33.955  19.051  1.00  0.78           H
ATOM   3924 1HE  LYS A 277      26.206 -34.337  18.550  1.00  0.78           H
ATOM   3925 2HE  LYS A 277      26.309 -35.459  19.914  1.00  0.78           H
ATOM   3926 1HZ  LYS A 277      25.989 -36.618  17.839  1.00  0.78           H
ATOM   3927 2HZ  LYS A 277      24.681 -36.852  18.824  1.00  0.78           H
ATOM   3928 3HZ  LYS A 277      24.585 -35.805  17.548  1.00  0.78           H
ATOM   3929  N   THR A 278      26.200 -30.553  22.199  1.00  0.75           N
ATOM   3930  CA  THR A 278      27.238 -29.726  21.610  1.00  0.75           C
ATOM   3931  C   THR A 278      28.214 -30.651  20.882  1.00  0.75           C
ATOM   3932  O   THR A 278      28.631 -31.661  21.458  1.00  0.75           O
ATOM   3933  CB  THR A 278      28.017 -28.898  22.660  1.00  0.75           C
ATOM   3934  OG1 THR A 278      27.117 -28.005  23.343  1.00  0.75           O
ATOM   3935  CG2 THR A 278      29.129 -28.063  21.970  1.00  0.75           C
ATOM   3936  H   THR A 278      26.455 -31.177  22.963  1.00  0.75           H
ATOM   3937  HA  THR A 278      26.779 -29.051  20.920  1.00  0.75           H
ATOM   3938  HB  THR A 278      28.464 -29.575  23.389  1.00  0.75           H
ATOM   3939  HG1 THR A 278      26.334 -28.487  23.631  1.00  0.75           H
ATOM   3940 1HG2 THR A 278      29.668 -27.485  22.718  1.00  0.75           H
ATOM   3941 2HG2 THR A 278      29.822 -28.724  21.460  1.00  0.75           H
ATOM   3942 3HG2 THR A 278      28.677 -27.387  21.244  1.00  0.75           H
ATOM   3943  N   SER A 279      28.584 -30.333  19.643  1.00  0.72           N
ATOM   3944  CA  SER A 279      29.544 -31.222  18.988  1.00  0.72           C
ATOM   3945  C   SER A 279      30.560 -30.563  18.063  1.00  0.72           C
ATOM   3946  O   SER A 279      30.302 -29.524  17.460  1.00  0.72           O
ATOM   3947  CB  SER A 279      28.788 -32.292  18.217  1.00  0.72           C
ATOM   3948  OG  SER A 279      28.028 -31.747  17.185  1.00  0.72           O
ATOM   3949  H   SER A 279      28.183 -29.508  19.198  1.00  0.72           H
ATOM   3950  HA  SER A 279      30.108 -31.708  19.775  1.00  0.72           H
ATOM   3951 1HB  SER A 279      29.500 -33.014  17.811  1.00  0.72           H
ATOM   3952 2HB  SER A 279      28.139 -32.828  18.903  1.00  0.72           H
ATOM   3953  HG  SER A 279      28.660 -31.352  16.585  1.00  0.72           H
ATOM   3954  N   PHE A 280      31.709 -31.232  17.945  1.00  0.70           N
ATOM   3955  CA  PHE A 280      32.849 -30.825  17.124  1.00  0.70           C
ATOM   3956  C   PHE A 280      33.256 -31.956  16.192  1.00  0.70           C
ATOM   3957  O   PHE A 280      33.874 -32.924  16.649  1.00  0.70           O
ATOM   3958  CB  PHE A 280      34.010 -30.526  18.058  1.00  0.70           C
ATOM   3959  CG  PHE A 280      33.710 -29.475  19.045  1.00  0.70           C
ATOM   3960  CD1 PHE A 280      33.062 -29.808  20.222  1.00  0.70           C
ATOM   3961  CD2 PHE A 280      34.073 -28.180  18.835  1.00  0.70           C
ATOM   3962  CE1 PHE A 280      32.770 -28.854  21.142  1.00  0.70           C
ATOM   3963  CE2 PHE A 280      33.791 -27.224  19.768  1.00  0.70           C
ATOM   3964  CZ  PHE A 280      33.128 -27.565  20.921  1.00  0.70           C
ATOM   3965  H   PHE A 280      31.797 -32.081  18.494  1.00  0.70           H
ATOM   3966  HA  PHE A 280      32.581 -29.956  16.533  1.00  0.70           H
ATOM   3967 1HB  PHE A 280      34.268 -31.428  18.596  1.00  0.70           H
ATOM   3968 2HB  PHE A 280      34.878 -30.227  17.484  1.00  0.70           H
ATOM   3969  HD1 PHE A 280      32.775 -30.850  20.403  1.00  0.70           H
ATOM   3970  HD2 PHE A 280      34.584 -27.918  17.917  1.00  0.70           H
ATOM   3971  HE1 PHE A 280      32.253 -29.119  22.051  1.00  0.70           H
ATOM   3972  HE2 PHE A 280      34.080 -26.197  19.587  1.00  0.70           H
ATOM   3973  HZ  PHE A 280      32.886 -26.815  21.664  1.00  0.70           H
ATOM   3974  N   ILE A 281      32.924 -31.828  14.912  1.00  0.69           N
ATOM   3975  CA  ILE A 281      33.140 -32.913  13.965  1.00  0.69           C
ATOM   3976  C   ILE A 281      34.067 -32.580  12.785  1.00  0.69           C
ATOM   3977  O   ILE A 281      33.896 -31.573  12.096  1.00  0.69           O
ATOM   3978  CB  ILE A 281      31.771 -33.397  13.463  1.00  0.69           C
ATOM   3979  CG1 ILE A 281      30.931 -33.913  14.659  1.00  0.69           C
ATOM   3980  CG2 ILE A 281      31.939 -34.465  12.424  1.00  0.69           C
ATOM   3981  CD1 ILE A 281      29.506 -34.189  14.314  1.00  0.69           C
ATOM   3982  H   ILE A 281      32.456 -30.975  14.603  1.00  0.69           H
ATOM   3983  HA  ILE A 281      33.595 -33.736  14.507  1.00  0.69           H
ATOM   3984  HB  ILE A 281      31.229 -32.556  13.030  1.00  0.69           H
ATOM   3985 1HG1 ILE A 281      31.381 -34.820  15.041  1.00  0.69           H
ATOM   3986 2HG1 ILE A 281      30.927 -33.171  15.445  1.00  0.69           H
ATOM   3987 1HG2 ILE A 281      30.963 -34.790  12.074  1.00  0.69           H
ATOM   3988 2HG2 ILE A 281      32.498 -34.057  11.587  1.00  0.69           H
ATOM   3989 3HG2 ILE A 281      32.480 -35.313  12.853  1.00  0.69           H
ATOM   3990 1HD1 ILE A 281      28.978 -34.541  15.202  1.00  0.69           H
ATOM   3991 2HD1 ILE A 281      29.038 -33.270  13.951  1.00  0.69           H
ATOM   3992 3HD1 ILE A 281      29.459 -34.951  13.538  1.00  0.69           H
ATOM   3993  N   GLU A 282      35.059 -33.437  12.578  1.00  0.70           N
ATOM   3994  CA  GLU A 282      36.038 -33.302  11.504  1.00  0.70           C
ATOM   3995  C   GLU A 282      36.712 -31.941  11.412  1.00  0.70           C
ATOM   3996  O   GLU A 282      36.865 -31.398  10.317  1.00  0.70           O
ATOM   3997  CB  GLU A 282      35.415 -33.649  10.151  1.00  0.70           C
ATOM   3998  CG  GLU A 282      34.955 -35.111  10.034  1.00  0.70           C
ATOM   3999  CD  GLU A 282      34.440 -35.482   8.655  1.00  0.70           C
ATOM   4000  OE1 GLU A 282      34.372 -34.624   7.807  1.00  0.70           O
ATOM   4001  OE2 GLU A 282      34.115 -36.631   8.459  1.00  0.70           O
ATOM   4002  H   GLU A 282      35.133 -34.240  13.202  1.00  0.70           H
ATOM   4003  HA  GLU A 282      36.819 -34.031  11.690  1.00  0.70           H
ATOM   4004 1HB  GLU A 282      34.555 -33.005   9.961  1.00  0.70           H
ATOM   4005 2HB  GLU A 282      36.143 -33.463   9.361  1.00  0.70           H
ATOM   4006 1HG  GLU A 282      35.809 -35.748  10.267  1.00  0.70           H
ATOM   4007 2HG  GLU A 282      34.196 -35.317  10.770  1.00  0.70           H
ATOM   4008  N   ASN A 283      37.132 -31.394  12.542  1.00  0.72           N
ATOM   4009  CA  ASN A 283      37.815 -30.113  12.529  1.00  0.72           C
ATOM   4010  C   ASN A 283      39.307 -30.362  12.432  1.00  0.72           C
ATOM   4011  O   ASN A 283      39.792 -31.427  12.849  1.00  0.72           O
ATOM   4012  CB  ASN A 283      37.492 -29.292  13.762  1.00  0.72           C
ATOM   4013  CG  ASN A 283      36.023 -28.872  13.862  1.00  0.72           C
ATOM   4014  OD1 ASN A 283      35.332 -28.475  12.901  1.00  0.72           O
ATOM   4015  ND2 ASN A 283      35.536 -28.932  15.067  1.00  0.72           N
ATOM   4016  H   ASN A 283      36.982 -31.877  13.422  1.00  0.72           H
ATOM   4017  HA  ASN A 283      37.518 -29.553  11.640  1.00  0.72           H
ATOM   4018 1HB  ASN A 283      37.752 -29.864  14.653  1.00  0.72           H
ATOM   4019 2HB  ASN A 283      38.110 -28.391  13.759  1.00  0.72           H
ATOM   4020 1HD2 ASN A 283      34.587 -28.660  15.232  1.00  0.72           H
ATOM   4021 2HD2 ASN A 283      36.123 -29.233  15.820  1.00  0.72           H
ATOM   4022  N   ARG A 284      40.033 -29.378  11.930  1.00  0.75           N
ATOM   4023  CA  ARG A 284      41.473 -29.495  11.830  1.00  0.75           C
ATOM   4024  C   ARG A 284      42.183 -28.269  12.357  1.00  0.75           C
ATOM   4025  O   ARG A 284      41.692 -27.139  12.251  1.00  0.75           O
ATOM   4026  CB  ARG A 284      41.893 -29.695  10.375  1.00  0.75           C
ATOM   4027  CG  ARG A 284      41.420 -30.976   9.704  1.00  0.75           C
ATOM   4028  CD  ARG A 284      42.138 -32.111  10.271  1.00  0.75           C
ATOM   4029  NE  ARG A 284      41.813 -33.389   9.647  1.00  0.75           N
ATOM   4030  CZ  ARG A 284      40.821 -34.208  10.057  1.00  0.75           C
ATOM   4031  NH1 ARG A 284      40.057 -33.858  11.059  1.00  0.75           N
ATOM   4032  NH2 ARG A 284      40.632 -35.373   9.452  1.00  0.75           N
ATOM   4033  H   ARG A 284      39.560 -28.547  11.577  1.00  0.75           H
ATOM   4034  HA  ARG A 284      41.790 -30.355  12.411  1.00  0.75           H
ATOM   4035 1HB  ARG A 284      41.525 -28.862   9.780  1.00  0.75           H
ATOM   4036 2HB  ARG A 284      42.982 -29.682  10.317  1.00  0.75           H
ATOM   4037 1HG  ARG A 284      40.351 -31.118   9.861  1.00  0.75           H
ATOM   4038 2HG  ARG A 284      41.628 -30.928   8.636  1.00  0.75           H
ATOM   4039 1HD  ARG A 284      43.211 -31.948  10.182  1.00  0.75           H
ATOM   4040 2HD  ARG A 284      41.875 -32.173  11.325  1.00  0.75           H
ATOM   4041  HE  ARG A 284      42.388 -33.694   8.875  1.00  0.75           H
ATOM   4042 1HH1 ARG A 284      40.182 -32.951  11.511  1.00  0.75           H
ATOM   4043 2HH1 ARG A 284      39.336 -34.498  11.399  1.00  0.75           H
ATOM   4044 1HH2 ARG A 284      41.226 -35.643   8.683  1.00  0.75           H
ATOM   4045 2HH2 ARG A 284      39.891 -35.994   9.754  1.00  0.75           H
ATOM   4046  N   ALA A 285      43.358 -28.487  12.902  1.00  0.78           N
ATOM   4047  CA  ALA A 285      44.153 -27.360  13.335  1.00  0.78           C
ATOM   4048  C   ALA A 285      45.626 -27.682  13.291  1.00  0.78           C
ATOM   4049  O   ALA A 285      46.024 -28.834  13.428  1.00  0.78           O
ATOM   4050  CB  ALA A 285      43.757 -26.936  14.748  1.00  0.78           C
ATOM   4051  H   ALA A 285      43.680 -29.450  13.028  1.00  0.78           H
ATOM   4052  HA  ALA A 285      43.967 -26.541  12.650  1.00  0.78           H
ATOM   4053 1HB  ALA A 285      44.350 -26.068  15.050  1.00  0.78           H
ATOM   4054 2HB  ALA A 285      42.700 -26.674  14.775  1.00  0.78           H
ATOM   4055 3HB  ALA A 285      43.946 -27.754  15.443  1.00  0.78           H
ATOM   4056  N   LEU A 286      46.429 -26.648  13.150  1.00  0.80           N
ATOM   4057  CA  LEU A 286      47.874 -26.784  13.259  1.00  0.80           C
ATOM   4058  C   LEU A 286      48.284 -27.256  14.655  1.00  0.80           C
ATOM   4059  O   LEU A 286      49.224 -28.017  14.815  1.00  0.80           O
ATOM   4060  CB  LEU A 286      48.561 -25.468  12.945  1.00  0.80           C
ATOM   4061  CG  LEU A 286      50.078 -25.507  13.000  1.00  0.80           C
ATOM   4062  CD1 LEU A 286      50.590 -26.525  11.999  1.00  0.80           C
ATOM   4063  CD2 LEU A 286      50.619 -24.127  12.710  1.00  0.80           C
ATOM   4064  H   LEU A 286      46.009 -25.734  12.957  1.00  0.80           H
ATOM   4065  HA  LEU A 286      48.203 -27.534  12.537  1.00  0.80           H
ATOM   4066 1HB  LEU A 286      48.272 -25.151  11.948  1.00  0.80           H
ATOM   4067 2HB  LEU A 286      48.219 -24.723  13.654  1.00  0.80           H
ATOM   4068  HG  LEU A 286      50.401 -25.821  13.995  1.00  0.80           H
ATOM   4069 1HD1 LEU A 286      51.675 -26.554  12.045  1.00  0.80           H
ATOM   4070 2HD1 LEU A 286      50.191 -27.514  12.237  1.00  0.80           H
ATOM   4071 3HD1 LEU A 286      50.278 -26.240  10.996  1.00  0.80           H
ATOM   4072 1HD2 LEU A 286      51.706 -24.146  12.751  1.00  0.80           H
ATOM   4073 2HD2 LEU A 286      50.297 -23.809  11.717  1.00  0.80           H
ATOM   4074 3HD2 LEU A 286      50.244 -23.434  13.446  1.00  0.80           H
ATOM   4075  N   SER A 287      47.633 -26.741  15.679  1.00  0.80           N
ATOM   4076  CA  SER A 287      47.978 -27.105  17.049  1.00  0.80           C
ATOM   4077  C   SER A 287      46.787 -26.760  17.933  1.00  0.80           C
ATOM   4078  O   SER A 287      45.800 -26.215  17.441  1.00  0.80           O
ATOM   4079  CB  SER A 287      49.212 -26.363  17.514  1.00  0.80           C
ATOM   4080  OG  SER A 287      48.899 -25.056  17.769  1.00  0.80           O
ATOM   4081  H   SER A 287      46.876 -26.097  15.505  1.00  0.80           H
ATOM   4082  HA  SER A 287      48.155 -28.182  17.106  1.00  0.80           H
ATOM   4083 1HB  SER A 287      49.609 -26.810  18.386  1.00  0.80           H
ATOM   4084 2HB  SER A 287      49.986 -26.415  16.751  1.00  0.80           H
ATOM   4085  HG  SER A 287      48.061 -25.117  18.258  1.00  0.80           H
ATOM   4086  N   GLY A 288      46.884 -27.026  19.234  1.00  0.78           N
ATOM   4087  CA  GLY A 288      45.777 -26.701  20.155  1.00  0.78           C
ATOM   4088  C   GLY A 288      44.689 -27.780  20.205  1.00  0.78           C
ATOM   4089  O   GLY A 288      44.907 -28.829  20.814  1.00  0.78           O
ATOM   4090  H   GLY A 288      47.730 -27.489  19.583  1.00  0.78           H
ATOM   4091 1HA  GLY A 288      46.183 -26.558  21.157  1.00  0.78           H
ATOM   4092 2HA  GLY A 288      45.331 -25.751  19.861  1.00  0.78           H
ATOM   4093  N   GLY A 289      43.492 -27.508  19.684  1.00  0.75           N
ATOM   4094  CA  GLY A 289      42.472 -28.562  19.796  1.00  0.75           C
ATOM   4095  C   GLY A 289      41.052 -28.200  19.375  1.00  0.75           C
ATOM   4096  O   GLY A 289      40.817 -27.176  18.750  1.00  0.75           O
ATOM   4097  H   GLY A 289      43.332 -26.611  19.215  1.00  0.75           H
ATOM   4098 1HA  GLY A 289      42.803 -29.420  19.213  1.00  0.75           H
ATOM   4099 2HA  GLY A 289      42.443 -28.887  20.836  1.00  0.75           H
ATOM   4100  N   ALA A 290      40.082 -29.082  19.638  1.00  0.73           N
ATOM   4101  CA  ALA A 290      38.727 -28.694  19.269  1.00  0.73           C
ATOM   4102  C   ALA A 290      38.389 -27.494  20.136  1.00  0.73           C
ATOM   4103  O   ALA A 290      38.007 -26.444  19.625  1.00  0.73           O
ATOM   4104  CB  ALA A 290      37.724 -29.818  19.454  1.00  0.73           C
ATOM   4105  H   ALA A 290      40.283 -29.942  20.153  1.00  0.73           H
ATOM   4106  HA  ALA A 290      38.719 -28.390  18.223  1.00  0.73           H
ATOM   4107 1HB  ALA A 290      36.740 -29.467  19.175  1.00  0.73           H
ATOM   4108 2HB  ALA A 290      38.002 -30.663  18.828  1.00  0.73           H
ATOM   4109 3HB  ALA A 290      37.704 -30.122  20.469  1.00  0.73           H
ATOM   4110  N   ILE A 291      38.682 -27.625  21.427  1.00  0.72           N
ATOM   4111  CA  ILE A 291      38.525 -26.546  22.387  1.00  0.72           C
ATOM   4112  C   ILE A 291      39.882 -26.312  23.019  1.00  0.72           C
ATOM   4113  O   ILE A 291      40.466 -27.252  23.568  1.00  0.72           O
ATOM   4114  CB  ILE A 291      37.529 -26.905  23.483  1.00  0.72           C
ATOM   4115  CG1 ILE A 291      36.189 -27.229  22.868  1.00  0.72           C
ATOM   4116  CG2 ILE A 291      37.368 -25.706  24.430  1.00  0.72           C
ATOM   4117  CD1 ILE A 291      35.292 -27.853  23.827  1.00  0.72           C
ATOM   4118  H   ILE A 291      39.005 -28.537  21.747  1.00  0.72           H
ATOM   4119  HA  ILE A 291      38.208 -25.641  21.876  1.00  0.72           H
ATOM   4120  HB  ILE A 291      37.880 -27.779  24.033  1.00  0.72           H
ATOM   4121 1HG1 ILE A 291      35.740 -26.314  22.511  1.00  0.72           H
ATOM   4122 2HG1 ILE A 291      36.315 -27.900  22.027  1.00  0.72           H
ATOM   4123 1HG2 ILE A 291      36.656 -25.946  25.211  1.00  0.72           H
ATOM   4124 2HG2 ILE A 291      38.321 -25.452  24.877  1.00  0.72           H
ATOM   4125 3HG2 ILE A 291      37.011 -24.852  23.859  1.00  0.72           H
ATOM   4126 1HD1 ILE A 291      34.336 -28.069  23.386  1.00  0.72           H
ATOM   4127 2HD1 ILE A 291      35.745 -28.769  24.163  1.00  0.72           H
ATOM   4128 3HD1 ILE A 291      35.163 -27.190  24.653  1.00  0.72           H
ATOM   4129  N   ALA A 292      40.375 -25.087  22.964  1.00  0.71           N
ATOM   4130  CA  ALA A 292      41.690 -24.812  23.494  1.00  0.71           C
ATOM   4131  C   ALA A 292      41.713 -23.568  24.362  1.00  0.71           C
ATOM   4132  O   ALA A 292      40.997 -22.596  24.111  1.00  0.71           O
ATOM   4133  CB  ALA A 292      42.681 -24.644  22.346  1.00  0.71           C
ATOM   4134  H   ALA A 292      39.846 -24.358  22.502  1.00  0.71           H
ATOM   4135  HA  ALA A 292      41.980 -25.654  24.091  1.00  0.71           H
ATOM   4136 1HB  ALA A 292      43.677 -24.473  22.750  1.00  0.71           H
ATOM   4137 2HB  ALA A 292      42.687 -25.546  21.733  1.00  0.71           H
ATOM   4138 3HB  ALA A 292      42.386 -23.792  21.729  1.00  0.71           H
ATOM   4139  N   ALA A 293      42.557 -23.588  25.375  1.00  0.71           N
ATOM   4140  CA  ALA A 293      42.672 -22.405  26.204  1.00  0.71           C
ATOM   4141  C   ALA A 293      44.014 -22.284  26.907  1.00  0.71           C
ATOM   4142  O   ALA A 293      44.654 -23.277  27.257  1.00  0.71           O
ATOM   4143  CB  ALA A 293      41.565 -22.413  27.243  1.00  0.71           C
ATOM   4144  H   ALA A 293      43.075 -24.442  25.578  1.00  0.71           H
ATOM   4145  HA  ALA A 293      42.553 -21.545  25.559  1.00  0.71           H
ATOM   4146 1HB  ALA A 293      41.610 -21.509  27.840  1.00  0.71           H
ATOM   4147 2HB  ALA A 293      40.611 -22.467  26.749  1.00  0.71           H
ATOM   4148 3HB  ALA A 293      41.687 -23.273  27.884  1.00  0.71           H
ATOM   4149  N   SER A 294      44.381 -21.050  27.215  1.00  0.71           N
ATOM   4150  CA  SER A 294      45.588 -20.792  27.995  1.00  0.71           C
ATOM   4151  C   SER A 294      45.303 -20.902  29.492  1.00  0.71           C
ATOM   4152  O   SER A 294      46.200 -20.776  30.325  1.00  0.71           O
ATOM   4153  CB  SER A 294      46.148 -19.435  27.678  1.00  0.71           C
ATOM   4154  OG  SER A 294      46.558 -19.350  26.337  1.00  0.71           O
ATOM   4155  H   SER A 294      43.820 -20.274  26.850  1.00  0.71           H
ATOM   4156  HA  SER A 294      46.330 -21.542  27.729  1.00  0.71           H
ATOM   4157 1HB  SER A 294      45.398 -18.686  27.887  1.00  0.71           H
ATOM   4158 2HB  SER A 294      46.994 -19.236  28.331  1.00  0.71           H
ATOM   4159  HG  SER A 294      47.261 -19.995  26.234  1.00  0.71           H
ATOM   4160  N   SER A 295      44.043 -21.137  29.815  1.00  0.70           N
ATOM   4161  CA  SER A 295      43.559 -21.285  31.167  1.00  0.70           C
ATOM   4162  C   SER A 295      42.516 -22.404  31.207  1.00  0.70           C
ATOM   4163  O   SER A 295      42.429 -23.216  30.285  1.00  0.70           O
ATOM   4164  CB  SER A 295      42.994 -19.981  31.693  1.00  0.70           C
ATOM   4165  OG  SER A 295      42.764 -20.078  33.068  1.00  0.70           O
ATOM   4166  H   SER A 295      43.372 -21.202  29.063  1.00  0.70           H
ATOM   4167  HA  SER A 295      44.393 -21.580  31.807  1.00  0.70           H
ATOM   4168 1HB  SER A 295      43.680 -19.163  31.480  1.00  0.70           H
ATOM   4169 2HB  SER A 295      42.066 -19.772  31.192  1.00  0.70           H
ATOM   4170  HG  SER A 295      43.624 -20.260  33.466  1.00  0.70           H
ATOM   4171  N   ASP A 296      41.772 -22.468  32.298  1.00  0.69           N
ATOM   4172  CA  ASP A 296      40.814 -23.539  32.565  1.00  0.69           C
ATOM   4173  C   ASP A 296      39.692 -23.702  31.518  1.00  0.69           C
ATOM   4174  O   ASP A 296      39.192 -22.722  30.948  1.00  0.69           O
ATOM   4175  CB  ASP A 296      40.135 -23.297  33.911  1.00  0.69           C
ATOM   4176  CG  ASP A 296      41.058 -23.385  35.146  1.00  0.69           C
ATOM   4177  OD1 ASP A 296      42.202 -23.823  35.033  1.00  0.69           O
ATOM   4178  OD2 ASP A 296      40.597 -23.004  36.209  1.00  0.69           O
ATOM   4179  H   ASP A 296      41.910 -21.727  32.972  1.00  0.69           H
ATOM   4180  HA  ASP A 296      41.375 -24.469  32.602  1.00  0.69           H
ATOM   4181 1HB  ASP A 296      39.659 -22.346  33.895  1.00  0.69           H
ATOM   4182 2HB  ASP A 296      39.346 -24.045  34.031  1.00  0.69           H
ATOM   4183  N   ILE A 297      39.297 -24.955  31.301  1.00  0.68           N
ATOM   4184  CA  ILE A 297      38.172 -25.305  30.436  1.00  0.68           C
ATOM   4185  C   ILE A 297      37.190 -26.126  31.262  1.00  0.68           C
ATOM   4186  O   ILE A 297      37.607 -27.076  31.929  1.00  0.68           O
ATOM   4187  CB  ILE A 297      38.576 -26.130  29.191  1.00  0.68           C
ATOM   4188  CG1 ILE A 297      39.583 -25.370  28.323  1.00  0.68           C
ATOM   4189  CG2 ILE A 297      37.342 -26.426  28.370  1.00  0.68           C
ATOM   4190  CD1 ILE A 297      40.174 -26.203  27.192  1.00  0.68           C
ATOM   4191  H   ILE A 297      39.786 -25.693  31.810  1.00  0.68           H
ATOM   4192  HA  ILE A 297      37.683 -24.395  30.110  1.00  0.68           H
ATOM   4193  HB  ILE A 297      39.037 -27.063  29.508  1.00  0.68           H
ATOM   4194 1HG1 ILE A 297      39.092 -24.504  27.888  1.00  0.68           H
ATOM   4195 2HG1 ILE A 297      40.399 -25.023  28.956  1.00  0.68           H
ATOM   4196 1HG2 ILE A 297      37.606 -27.019  27.498  1.00  0.68           H
ATOM   4197 2HG2 ILE A 297      36.650 -26.960  28.978  1.00  0.68           H
ATOM   4198 3HG2 ILE A 297      36.882 -25.499  28.048  1.00  0.68           H
ATOM   4199 1HD1 ILE A 297      40.873 -25.594  26.629  1.00  0.68           H
ATOM   4200 2HD1 ILE A 297      40.691 -27.065  27.594  1.00  0.68           H
ATOM   4201 3HD1 ILE A 297      39.390 -26.540  26.540  1.00  0.68           H
ATOM   4202  N   ALA A 298      35.912 -25.782  31.243  1.00  0.68           N
ATOM   4203  CA  ALA A 298      34.993 -26.577  32.050  1.00  0.68           C
ATOM   4204  C   ALA A 298      33.681 -26.825  31.369  1.00  0.68           C
ATOM   4205  O   ALA A 298      33.109 -25.942  30.731  1.00  0.68           O
ATOM   4206  CB  ALA A 298      34.714 -25.902  33.382  1.00  0.68           C
ATOM   4207  H   ALA A 298      35.611 -24.996  30.663  1.00  0.68           H
ATOM   4208  HA  ALA A 298      35.457 -27.545  32.231  1.00  0.68           H
ATOM   4209 1HB  ALA A 298      34.056 -26.539  33.974  1.00  0.68           H
ATOM   4210 2HB  ALA A 298      35.651 -25.749  33.917  1.00  0.68           H
ATOM   4211 3HB  ALA A 298      34.236 -24.967  33.212  1.00  0.68           H
ATOM   4212  N   PHE A 299      33.195 -28.032  31.574  1.00  0.68           N
ATOM   4213  CA  PHE A 299      31.935 -28.506  31.053  1.00  0.68           C
ATOM   4214  C   PHE A 299      31.100 -28.947  32.227  1.00  0.68           C
ATOM   4215  O   PHE A 299      31.422 -29.959  32.862  1.00  0.68           O
ATOM   4216  CB  PHE A 299      32.211 -29.696  30.156  1.00  0.68           C
ATOM   4217  CG  PHE A 299      33.163 -29.382  29.060  1.00  0.68           C
ATOM   4218  CD1 PHE A 299      34.505 -29.447  29.326  1.00  0.68           C
ATOM   4219  CD2 PHE A 299      32.767 -29.060  27.798  1.00  0.68           C
ATOM   4220  CE1 PHE A 299      35.422 -29.218  28.385  1.00  0.68           C
ATOM   4221  CE2 PHE A 299      33.709 -28.828  26.823  1.00  0.68           C
ATOM   4222  CZ  PHE A 299      35.047 -28.910  27.133  1.00  0.68           C
ATOM   4223  H   PHE A 299      33.763 -28.683  32.116  1.00  0.68           H
ATOM   4224  HA  PHE A 299      31.422 -27.708  30.527  1.00  0.68           H
ATOM   4225 1HB  PHE A 299      32.627 -30.506  30.744  1.00  0.68           H
ATOM   4226 2HB  PHE A 299      31.276 -30.050  29.717  1.00  0.68           H
ATOM   4227  HD1 PHE A 299      34.828 -29.690  30.334  1.00  0.68           H
ATOM   4228  HD2 PHE A 299      31.701 -29.001  27.561  1.00  0.68           H
ATOM   4229  HE1 PHE A 299      36.478 -29.284  28.642  1.00  0.68           H
ATOM   4230  HE2 PHE A 299      33.388 -28.580  25.813  1.00  0.68           H
ATOM   4231  HZ  PHE A 299      35.808 -28.729  26.390  1.00  0.68           H
ATOM   4232  N   GLN A 300      30.069 -28.186  32.547  1.00  0.68           N
ATOM   4233  CA  GLN A 300      29.283 -28.475  33.728  1.00  0.68           C
ATOM   4234  C   GLN A 300      27.804 -28.603  33.437  1.00  0.68           C
ATOM   4235  O   GLN A 300      27.203 -27.726  32.815  1.00  0.68           O
ATOM   4236  CB  GLN A 300      29.535 -27.399  34.783  1.00  0.68           C
ATOM   4237  CG  GLN A 300      30.991 -27.387  35.291  1.00  0.68           C
ATOM   4238  CD  GLN A 300      31.276 -26.324  36.316  1.00  0.68           C
ATOM   4239  OE1 GLN A 300      31.196 -25.128  36.011  1.00  0.68           O
ATOM   4240  NE2 GLN A 300      31.607 -26.735  37.544  1.00  0.68           N
ATOM   4241  H   GLN A 300      29.852 -27.375  31.974  1.00  0.68           H
ATOM   4242  HA  GLN A 300      29.625 -29.415  34.126  1.00  0.68           H
ATOM   4243 1HB  GLN A 300      29.307 -26.422  34.364  1.00  0.68           H
ATOM   4244 2HB  GLN A 300      28.874 -27.560  35.634  1.00  0.68           H
ATOM   4245 1HG  GLN A 300      31.207 -28.345  35.736  1.00  0.68           H
ATOM   4246 2HG  GLN A 300      31.656 -27.217  34.449  1.00  0.68           H
ATOM   4247 1HE2 GLN A 300      31.803 -26.062  38.257  1.00  0.68           H
ATOM   4248 2HE2 GLN A 300      31.659 -27.735  37.784  1.00  0.68           H
ATOM   4249  N   ASN A 301      27.226 -29.711  33.880  1.00  0.69           N
ATOM   4250  CA  ASN A 301      25.809 -29.996  33.668  1.00  0.69           C
ATOM   4251  C   ASN A 301      25.411 -29.924  32.189  1.00  0.69           C
ATOM   4252  O   ASN A 301      24.341 -29.415  31.858  1.00  0.69           O
ATOM   4253  CB  ASN A 301      24.950 -29.048  34.486  1.00  0.69           C
ATOM   4254  CG  ASN A 301      25.151 -29.205  35.975  1.00  0.69           C
ATOM   4255  OD1 ASN A 301      25.171 -30.318  36.513  1.00  0.69           O
ATOM   4256  ND2 ASN A 301      25.303 -28.095  36.655  1.00  0.69           N
ATOM   4257  H   ASN A 301      27.810 -30.391  34.378  1.00  0.69           H
ATOM   4258  HA  ASN A 301      25.605 -31.003  33.999  1.00  0.69           H
ATOM   4259 1HB  ASN A 301      25.158 -28.019  34.215  1.00  0.69           H
ATOM   4260 2HB  ASN A 301      23.902 -29.235  34.257  1.00  0.69           H
ATOM   4261 1HD2 ASN A 301      25.438 -28.130  37.647  1.00  0.69           H
ATOM   4262 2HD2 ASN A 301      25.278 -27.213  36.187  1.00  0.69           H
ATOM   4263  N   CYS A 302      26.262 -30.440  31.300  1.00  0.70           N
ATOM   4264  CA  CYS A 302      25.978 -30.421  29.869  1.00  0.70           C
ATOM   4265  C   CYS A 302      25.335 -31.735  29.443  1.00  0.70           C
ATOM   4266  O   CYS A 302      25.846 -32.819  29.746  1.00  0.70           O
ATOM   4267  CB  CYS A 302      27.266 -30.159  29.080  1.00  0.70           C
ATOM   4268  SG  CYS A 302      28.004 -28.524  29.442  1.00  0.70           S
ATOM   4269  H   CYS A 302      27.126 -30.857  31.622  1.00  0.70           H
ATOM   4270  HA  CYS A 302      25.279 -29.611  29.661  1.00  0.70           H
ATOM   4271 1HB  CYS A 302      28.004 -30.927  29.312  1.00  0.70           H
ATOM   4272 2HB  CYS A 302      27.057 -30.209  28.010  1.00  0.70           H
ATOM   4273  HG  CYS A 302      28.068 -28.678  30.771  1.00  0.70           H
ATOM   4274  N   ALA A 303      24.227 -31.632  28.718  1.00  0.70           N
ATOM   4275  CA  ALA A 303      23.472 -32.797  28.274  1.00  0.70           C
ATOM   4276  C   ALA A 303      24.249 -33.762  27.393  1.00  0.70           C
ATOM   4277  O   ALA A 303      24.073 -34.972  27.503  1.00  0.70           O
ATOM   4278  CB  ALA A 303      22.275 -32.348  27.513  1.00  0.70           C
ATOM   4279  H   ALA A 303      23.864 -30.702  28.507  1.00  0.70           H
ATOM   4280  HA  ALA A 303      23.132 -33.316  29.155  1.00  0.70           H
ATOM   4281 1HB  ALA A 303      21.673 -33.204  27.221  1.00  0.70           H
ATOM   4282 2HB  ALA A 303      21.703 -31.701  28.165  1.00  0.70           H
ATOM   4283 3HB  ALA A 303      22.588 -31.805  26.628  1.00  0.70           H
ATOM   4284  N   GLU A 304      25.057 -33.239  26.489  1.00  0.69           N
ATOM   4285  CA  GLU A 304      25.860 -34.098  25.636  1.00  0.69           C
ATOM   4286  C   GLU A 304      26.995 -33.315  24.981  1.00  0.69           C
ATOM   4287  O   GLU A 304      26.792 -32.192  24.509  1.00  0.69           O
ATOM   4288  CB  GLU A 304      24.992 -34.831  24.592  1.00  0.69           C
ATOM   4289  CG  GLU A 304      25.763 -35.779  23.673  1.00  0.69           C
ATOM   4290  CD  GLU A 304      24.881 -36.544  22.716  1.00  0.69           C
ATOM   4291  OE1 GLU A 304      23.685 -36.377  22.766  1.00  0.69           O
ATOM   4292  OE2 GLU A 304      25.407 -37.277  21.905  1.00  0.69           O
ATOM   4293  H   GLU A 304      25.151 -32.238  26.432  1.00  0.69           H
ATOM   4294  HA  GLU A 304      26.295 -34.858  26.270  1.00  0.69           H
ATOM   4295 1HB  GLU A 304      24.238 -35.431  25.093  1.00  0.69           H
ATOM   4296 2HB  GLU A 304      24.471 -34.124  23.984  1.00  0.69           H
ATOM   4297 1HG  GLU A 304      26.464 -35.191  23.098  1.00  0.69           H
ATOM   4298 2HG  GLU A 304      26.334 -36.479  24.284  1.00  0.69           H
ATOM   4299  N   LEU A 305      28.177 -33.914  24.936  1.00  0.68           N
ATOM   4300  CA  LEU A 305      29.335 -33.313  24.270  1.00  0.68           C
ATOM   4301  C   LEU A 305      30.076 -34.324  23.407  1.00  0.68           C
ATOM   4302  O   LEU A 305      30.624 -35.294  23.933  1.00  0.68           O
ATOM   4303  CB  LEU A 305      30.285 -32.794  25.326  1.00  0.68           C
ATOM   4304  CG  LEU A 305      31.579 -32.211  24.886  1.00  0.68           C
ATOM   4305  CD1 LEU A 305      31.356 -30.943  24.072  1.00  0.68           C
ATOM   4306  CD2 LEU A 305      32.410 -31.982  26.138  1.00  0.68           C
ATOM   4307  H   LEU A 305      28.262 -34.823  25.392  1.00  0.68           H
ATOM   4308  HA  LEU A 305      28.996 -32.495  23.647  1.00  0.68           H
ATOM   4309 1HB  LEU A 305      29.767 -32.046  25.923  1.00  0.68           H
ATOM   4310 2HB  LEU A 305      30.525 -33.612  25.950  1.00  0.68           H
ATOM   4311  HG  LEU A 305      32.082 -32.913  24.234  1.00  0.68           H
ATOM   4312 1HD1 LEU A 305      32.320 -30.553  23.764  1.00  0.68           H
ATOM   4313 2HD1 LEU A 305      30.752 -31.173  23.189  1.00  0.68           H
ATOM   4314 3HD1 LEU A 305      30.842 -30.203  24.682  1.00  0.68           H
ATOM   4315 1HD2 LEU A 305      33.377 -31.566  25.882  1.00  0.68           H
ATOM   4316 2HD2 LEU A 305      31.874 -31.310  26.771  1.00  0.68           H
ATOM   4317 3HD2 LEU A 305      32.553 -32.917  26.664  1.00  0.68           H
ATOM   4318  N   VAL A 306      30.131 -34.083  22.104  1.00  0.67           N
ATOM   4319  CA  VAL A 306      30.796 -35.035  21.220  1.00  0.67           C
ATOM   4320  C   VAL A 306      31.878 -34.445  20.343  1.00  0.67           C
ATOM   4321  O   VAL A 306      31.669 -33.443  19.664  1.00  0.67           O
ATOM   4322  CB  VAL A 306      29.773 -35.752  20.319  1.00  0.67           C
ATOM   4323  CG1 VAL A 306      30.500 -36.712  19.351  1.00  0.67           C
ATOM   4324  CG2 VAL A 306      28.790 -36.512  21.204  1.00  0.67           C
ATOM   4325  H   VAL A 306      29.668 -33.251  21.737  1.00  0.67           H
ATOM   4326  HA  VAL A 306      31.261 -35.796  21.842  1.00  0.67           H
ATOM   4327  HB  VAL A 306      29.233 -35.023  19.721  1.00  0.67           H
ATOM   4328 1HG1 VAL A 306      29.772 -37.216  18.722  1.00  0.67           H
ATOM   4329 2HG1 VAL A 306      31.185 -36.153  18.716  1.00  0.67           H
ATOM   4330 3HG1 VAL A 306      31.062 -37.456  19.924  1.00  0.67           H
ATOM   4331 1HG2 VAL A 306      28.056 -37.027  20.589  1.00  0.67           H
ATOM   4332 2HG2 VAL A 306      29.319 -37.236  21.805  1.00  0.67           H
ATOM   4333 3HG2 VAL A 306      28.277 -35.824  21.858  1.00  0.67           H
ATOM   4334  N   PHE A 307      33.018 -35.104  20.334  1.00  0.66           N
ATOM   4335  CA  PHE A 307      34.120 -34.729  19.483  1.00  0.66           C
ATOM   4336  C   PHE A 307      34.345 -35.915  18.560  1.00  0.66           C
ATOM   4337  O   PHE A 307      34.440 -37.049  19.045  1.00  0.66           O
ATOM   4338  CB  PHE A 307      35.389 -34.502  20.289  1.00  0.66           C
ATOM   4339  CG  PHE A 307      35.296 -33.468  21.338  1.00  0.66           C
ATOM   4340  CD1 PHE A 307      34.830 -33.821  22.579  1.00  0.66           C
ATOM   4341  CD2 PHE A 307      35.665 -32.169  21.116  1.00  0.66           C
ATOM   4342  CE1 PHE A 307      34.760 -32.913  23.573  1.00  0.66           C
ATOM   4343  CE2 PHE A 307      35.581 -31.237  22.123  1.00  0.66           C
ATOM   4344  CZ  PHE A 307      35.129 -31.617  23.353  1.00  0.66           C
ATOM   4345  H   PHE A 307      33.113 -35.910  20.941  1.00  0.66           H
ATOM   4346  HA  PHE A 307      33.865 -33.850  18.900  1.00  0.66           H
ATOM   4347 1HB  PHE A 307      35.671 -35.425  20.764  1.00  0.66           H
ATOM   4348 2HB  PHE A 307      36.196 -34.233  19.620  1.00  0.66           H
ATOM   4349  HD1 PHE A 307      34.526 -34.855  22.766  1.00  0.66           H
ATOM   4350  HD2 PHE A 307      36.026 -31.891  20.134  1.00  0.66           H
ATOM   4351  HE1 PHE A 307      34.406 -33.227  24.549  1.00  0.66           H
ATOM   4352  HE2 PHE A 307      35.874 -30.206  21.945  1.00  0.66           H
ATOM   4353  HZ  PHE A 307      35.060 -30.897  24.160  1.00  0.66           H
ATOM   4354  N   LYS A 308      34.402 -35.688  17.254  1.00  0.66           N
ATOM   4355  CA  LYS A 308      34.611 -36.826  16.372  1.00  0.66           C
ATOM   4356  C   LYS A 308      35.416 -36.541  15.115  1.00  0.66           C
ATOM   4357  O   LYS A 308      35.059 -35.680  14.310  1.00  0.66           O
ATOM   4358  CB  LYS A 308      33.262 -37.415  15.977  1.00  0.66           C
ATOM   4359  CG  LYS A 308      33.345 -38.658  15.115  1.00  0.66           C
ATOM   4360  CD  LYS A 308      31.963 -39.258  14.894  1.00  0.66           C
ATOM   4361  CE  LYS A 308      32.032 -40.511  14.034  1.00  0.66           C
ATOM   4362  NZ  LYS A 308      30.688 -41.118  13.833  1.00  0.66           N
ATOM   4363  H   LYS A 308      34.296 -34.740  16.894  1.00  0.66           H
ATOM   4364  HA  LYS A 308      35.153 -37.573  16.936  1.00  0.66           H
ATOM   4365 1HB  LYS A 308      32.700 -37.670  16.878  1.00  0.66           H
ATOM   4366 2HB  LYS A 308      32.693 -36.674  15.432  1.00  0.66           H
ATOM   4367 1HG  LYS A 308      33.773 -38.395  14.148  1.00  0.66           H
ATOM   4368 2HG  LYS A 308      33.997 -39.392  15.589  1.00  0.66           H
ATOM   4369 1HD  LYS A 308      31.524 -39.515  15.861  1.00  0.66           H
ATOM   4370 2HD  LYS A 308      31.323 -38.522  14.404  1.00  0.66           H
ATOM   4371 1HE  LYS A 308      32.452 -40.254  13.063  1.00  0.66           H
ATOM   4372 2HE  LYS A 308      32.682 -41.241  14.519  1.00  0.66           H
ATOM   4373 1HZ  LYS A 308      30.773 -41.945  13.260  1.00  0.66           H
ATOM   4374 2HZ  LYS A 308      30.298 -41.370  14.734  1.00  0.66           H
ATOM   4375 3HZ  LYS A 308      30.080 -40.454  13.376  1.00  0.66           H
ATOM   4376  N   GLY A 309      36.480 -37.319  14.932  1.00  0.67           N
ATOM   4377  CA  GLY A 309      37.319 -37.236  13.747  1.00  0.67           C
ATOM   4378  C   GLY A 309      38.168 -35.970  13.662  1.00  0.67           C
ATOM   4379  O   GLY A 309      38.490 -35.540  12.549  1.00  0.67           O
ATOM   4380  H   GLY A 309      36.704 -38.011  15.650  1.00  0.67           H
ATOM   4381 1HA  GLY A 309      37.976 -38.107  13.727  1.00  0.67           H
ATOM   4382 2HA  GLY A 309      36.688 -37.305  12.863  1.00  0.67           H
ATOM   4383  N   ASN A 310      38.512 -35.359  14.801  1.00  0.71           N
ATOM   4384  CA  ASN A 310      39.266 -34.106  14.779  1.00  0.71           C
ATOM   4385  C   ASN A 310      40.761 -34.386  14.756  1.00  0.71           C
ATOM   4386  O   ASN A 310      41.203 -35.407  15.292  1.00  0.71           O
ATOM   4387  CB  ASN A 310      38.941 -33.260  16.000  1.00  0.71           C
ATOM   4388  CG  ASN A 310      37.473 -32.843  16.091  1.00  0.71           C
ATOM   4389  OD1 ASN A 310      36.801 -32.472  15.117  1.00  0.71           O
ATOM   4390  ND2 ASN A 310      36.968 -32.886  17.291  1.00  0.71           N
ATOM   4391  H   ASN A 310      38.258 -35.768  15.699  1.00  0.71           H
ATOM   4392  HA  ASN A 310      39.013 -33.554  13.875  1.00  0.71           H
ATOM   4393 1HB  ASN A 310      39.205 -33.815  16.902  1.00  0.71           H
ATOM   4394 2HB  ASN A 310      39.557 -32.359  15.980  1.00  0.71           H
ATOM   4395 1HD2 ASN A 310      36.006 -32.623  17.431  1.00  0.71           H
ATOM   4396 2HD2 ASN A 310      37.543 -33.166  18.061  1.00  0.71           H
ATOM   4397  N   CYS A 311      41.542 -33.463  14.199  1.00  0.80           N
ATOM   4398  CA  CYS A 311      42.987 -33.653  14.205  1.00  0.80           C
ATOM   4399  C   CYS A 311      43.815 -32.388  14.302  1.00  0.80           C
ATOM   4400  O   CYS A 311      43.623 -31.425  13.548  1.00  0.80           O
ATOM   4401  CB  CYS A 311      43.458 -34.402  12.970  1.00  0.80           C
ATOM   4402  SG  CYS A 311      45.241 -34.709  12.981  1.00  0.80           S
ATOM   4403  H   CYS A 311      41.112 -32.647  13.765  1.00  0.80           H
ATOM   4404  HA  CYS A 311      43.217 -34.266  15.064  1.00  0.80           H
ATOM   4405 1HB  CYS A 311      42.949 -35.365  12.913  1.00  0.80           H
ATOM   4406 2HB  CYS A 311      43.228 -33.857  12.092  1.00  0.80           H
ATOM   4407  HG  CYS A 311      45.282 -35.187  14.235  1.00  0.80           H
ATOM   4408  N   ALA A 312      44.761 -32.431  15.234  1.00  0.96           N
ATOM   4409  CA  ALA A 312      45.703 -31.352  15.459  1.00  0.96           C
ATOM   4410  C   ALA A 312      47.109 -31.794  15.048  1.00  0.96           C
ATOM   4411  O   ALA A 312      47.688 -32.729  15.626  1.00  0.96           O
ATOM   4412  CB  ALA A 312      45.659 -30.917  16.888  1.00  0.96           C
ATOM   4413  H   ALA A 312      44.835 -33.279  15.797  1.00  0.96           H
ATOM   4414  HA  ALA A 312      45.412 -30.520  14.843  1.00  0.96           H
ATOM   4415 1HB  ALA A 312      46.354 -30.090  17.035  1.00  0.96           H
ATOM   4416 2HB  ALA A 312      44.655 -30.590  17.147  1.00  0.96           H
ATOM   4417 3HB  ALA A 312      45.940 -31.759  17.517  1.00  0.96           H
ATOM   4418  N   ILE A 313      47.641 -31.131  14.034  1.00  1.23           N
ATOM   4419  CA  ILE A 313      48.915 -31.524  13.460  1.00  1.23           C
ATOM   4420  C   ILE A 313      50.089 -30.707  13.947  1.00  1.23           C
ATOM   4421  O   ILE A 313      50.607 -29.872  13.209  1.00  1.23           O
ATOM   4422  CB  ILE A 313      48.867 -31.390  11.941  1.00  1.23           C
ATOM   4423  CG1 ILE A 313      47.756 -32.285  11.379  1.00  1.23           C
ATOM   4424  CG2 ILE A 313      50.230 -31.757  11.358  1.00  1.23           C
ATOM   4425  CD1 ILE A 313      46.377 -31.609  11.351  1.00  1.23           C
ATOM   4426  H   ILE A 313      47.129 -30.335  13.649  1.00  1.23           H
ATOM   4427  HA  ILE A 313      49.098 -32.566  13.711  1.00  1.23           H
ATOM   4428  HB  ILE A 313      48.624 -30.359  11.678  1.00  1.23           H
ATOM   4429 1HG1 ILE A 313      48.017 -32.578  10.364  1.00  1.23           H
ATOM   4430 2HG1 ILE A 313      47.691 -33.181  11.991  1.00  1.23           H
ATOM   4431 1HG2 ILE A 313      50.207 -31.653  10.276  1.00  1.23           H
ATOM   4432 2HG2 ILE A 313      50.994 -31.095  11.771  1.00  1.23           H
ATOM   4433 3HG2 ILE A 313      50.471 -32.787  11.620  1.00  1.23           H
ATOM   4434 1HD1 ILE A 313      45.639 -32.298  10.946  1.00  1.23           H
ATOM   4435 2HD1 ILE A 313      46.083 -31.323  12.354  1.00  1.23           H
ATOM   4436 3HD1 ILE A 313      46.420 -30.719  10.728  1.00  1.23           H
ATOM   4437  N   GLY A 314      50.568 -31.020  15.141  1.00  1.64           N
ATOM   4438  CA  GLY A 314      51.721 -30.332  15.700  1.00  1.64           C
ATOM   4439  C   GLY A 314      52.908 -30.576  14.783  1.00  1.64           C
ATOM   4440  O   GLY A 314      52.976 -31.616  14.115  1.00  1.64           O
ATOM   4441  H   GLY A 314      50.095 -31.729  15.679  1.00  1.64           H
ATOM   4442 1HA  GLY A 314      51.515 -29.263  15.780  1.00  1.64           H
ATOM   4443 2HA  GLY A 314      51.929 -30.706  16.699  1.00  1.64           H
ATOM   4444  N   THR A 315      53.840 -29.621  14.746  1.00  2.18           N
ATOM   4445  CA  THR A 315      54.976 -29.717  13.842  1.00  2.18           C
ATOM   4446  C   THR A 315      56.379 -29.628  14.488  1.00  2.18           C
ATOM   4447  O   THR A 315      56.988 -30.647  14.819  1.00  2.18           O
ATOM   4448  CB  THR A 315      54.855 -28.606  12.772  1.00  2.18           C
ATOM   4449  OG1 THR A 315      54.783 -27.328  13.436  1.00  2.18           O
ATOM   4450  CG2 THR A 315      53.612 -28.812  11.929  1.00  2.18           C
ATOM   4451  H   THR A 315      53.732 -28.800  15.329  1.00  2.18           H
ATOM   4452  HA  THR A 315      54.917 -30.679  13.334  1.00  2.18           H
ATOM   4453  HB  THR A 315      55.731 -28.627  12.126  1.00  2.18           H
ATOM   4454  HG1 THR A 315      54.210 -27.377  14.244  1.00  2.18           H
ATOM   4455 1HG2 THR A 315      53.543 -28.025  11.183  1.00  2.18           H
ATOM   4456 2HG2 THR A 315      53.662 -29.780  11.432  1.00  2.18           H
ATOM   4457 3HG2 THR A 315      52.736 -28.780  12.562  1.00  2.18           H
ATOM   4458  N   GLU A 316      56.910 -28.401  14.578  1.00  2.74           N
ATOM   4459  CA  GLU A 316      58.300 -28.145  14.954  1.00  2.74           C
ATOM   4460  C   GLU A 316      58.507 -27.114  16.073  1.00  2.74           C
ATOM   4461  O   GLU A 316      57.563 -26.553  16.626  1.00  2.74           O
ATOM   4462  CB  GLU A 316      59.084 -27.728  13.697  1.00  2.74           C
ATOM   4463  CG  GLU A 316      59.130 -28.817  12.592  1.00  2.74           C
ATOM   4464  CD  GLU A 316      59.924 -28.433  11.354  1.00  2.74           C
ATOM   4465  OE1 GLU A 316      60.460 -27.355  11.311  1.00  2.74           O
ATOM   4466  OE2 GLU A 316      59.984 -29.235  10.450  1.00  2.74           O
ATOM   4467  H   GLU A 316      56.317 -27.624  14.323  1.00  2.74           H
ATOM   4468  HA  GLU A 316      58.722 -29.087  15.304  1.00  2.74           H
ATOM   4469 1HB  GLU A 316      58.630 -26.834  13.269  1.00  2.74           H
ATOM   4470 2HB  GLU A 316      60.110 -27.477  13.959  1.00  2.74           H
ATOM   4471 1HG  GLU A 316      59.557 -29.725  13.018  1.00  2.74           H
ATOM   4472 2HG  GLU A 316      58.118 -29.044  12.284  1.00  2.74           H
ATOM   4473  N   ASP A 317      59.777 -26.915  16.422  1.00  3.11           N
ATOM   4474  CA  ASP A 317      60.242 -25.971  17.443  1.00  3.11           C
ATOM   4475  C   ASP A 317      59.676 -26.164  18.847  1.00  3.11           C
ATOM   4476  O   ASP A 317      59.398 -25.192  19.551  1.00  3.11           O
ATOM   4477  CB  ASP A 317      59.958 -24.530  17.005  1.00  3.11           C
ATOM   4478  CG  ASP A 317      60.744 -24.113  15.760  1.00  3.11           C
ATOM   4479  OD1 ASP A 317      61.847 -24.582  15.593  1.00  3.11           O
ATOM   4480  OD2 ASP A 317      60.234 -23.335  14.990  1.00  3.11           O
ATOM   4481  H   ASP A 317      60.478 -27.441  15.921  1.00  3.11           H
ATOM   4482  HA  ASP A 317      61.325 -26.082  17.514  1.00  3.11           H
ATOM   4483 1HB  ASP A 317      58.893 -24.403  16.810  1.00  3.11           H
ATOM   4484 2HB  ASP A 317      60.217 -23.852  17.818  1.00  3.11           H
ATOM   4485  N   LYS A 318      59.531 -27.425  19.262  1.00  3.09           N
ATOM   4486  CA  LYS A 318      59.141 -27.840  20.624  1.00  3.09           C
ATOM   4487  C   LYS A 318      57.740 -27.456  21.126  1.00  3.09           C
ATOM   4488  O   LYS A 318      57.003 -28.313  21.607  1.00  3.09           O
ATOM   4489  CB  LYS A 318      60.184 -27.334  21.628  1.00  3.09           C
ATOM   4490  CG  LYS A 318      61.554 -27.999  21.483  1.00  3.09           C
ATOM   4491  CD  LYS A 318      62.555 -27.455  22.492  1.00  3.09           C
ATOM   4492  CE  LYS A 318      63.922 -28.111  22.325  1.00  3.09           C
ATOM   4493  NZ  LYS A 318      64.926 -27.556  23.276  1.00  3.09           N
ATOM   4494  H   LYS A 318      59.735 -28.151  18.591  1.00  3.09           H
ATOM   4495  HA  LYS A 318      59.183 -28.930  20.643  1.00  3.09           H
ATOM   4496 1HB  LYS A 318      60.318 -26.260  21.544  1.00  3.09           H
ATOM   4497 2HB  LYS A 318      59.828 -27.531  22.638  1.00  3.09           H
ATOM   4498 1HG  LYS A 318      61.452 -29.075  21.630  1.00  3.09           H
ATOM   4499 2HG  LYS A 318      61.936 -27.824  20.478  1.00  3.09           H
ATOM   4500 1HD  LYS A 318      62.658 -26.377  22.360  1.00  3.09           H
ATOM   4501 2HD  LYS A 318      62.192 -27.646  23.502  1.00  3.09           H
ATOM   4502 1HE  LYS A 318      63.826 -29.182  22.497  1.00  3.09           H
ATOM   4503 2HE  LYS A 318      64.274 -27.947  21.306  1.00  3.09           H
ATOM   4504 1HZ  LYS A 318      65.814 -28.014  23.134  1.00  3.09           H
ATOM   4505 2HZ  LYS A 318      65.030 -26.563  23.115  1.00  3.09           H
ATOM   4506 3HZ  LYS A 318      64.615 -27.712  24.224  1.00  3.09           H
ATOM   4507  N   GLY A 319      57.381 -26.178  21.032  1.00  2.69           N
ATOM   4508  CA  GLY A 319      56.109 -25.660  21.533  1.00  2.69           C
ATOM   4509  C   GLY A 319      54.919 -25.920  20.613  1.00  2.69           C
ATOM   4510  O   GLY A 319      53.775 -25.623  20.968  1.00  2.69           O
ATOM   4511  H   GLY A 319      58.043 -25.541  20.609  1.00  2.69           H
ATOM   4512 1HA  GLY A 319      55.909 -26.103  22.509  1.00  2.69           H
ATOM   4513 2HA  GLY A 319      56.209 -24.588  21.694  1.00  2.69           H
ATOM   4514  N   SER A 320      55.154 -26.495  19.442  1.00  2.13           N
ATOM   4515  CA  SER A 320      54.056 -26.771  18.521  1.00  2.13           C
ATOM   4516  C   SER A 320      53.321 -28.031  18.979  1.00  2.13           C
ATOM   4517  O   SER A 320      53.474 -29.112  18.391  1.00  2.13           O
ATOM   4518  CB  SER A 320      54.598 -26.917  17.110  1.00  2.13           C
ATOM   4519  OG  SER A 320      53.579 -27.125  16.159  1.00  2.13           O
ATOM   4520  H   SER A 320      56.104 -26.728  19.184  1.00  2.13           H
ATOM   4521  HA  SER A 320      53.356 -25.934  18.545  1.00  2.13           H
ATOM   4522 1HB  SER A 320      55.144 -26.013  16.853  1.00  2.13           H
ATOM   4523 2HB  SER A 320      55.307 -27.745  17.076  1.00  2.13           H
ATOM   4524  HG  SER A 320      52.867 -26.513  16.403  1.00  2.13           H
ATOM   4525  N   LEU A 321      52.531 -27.871  20.044  1.00  1.61           N
ATOM   4526  CA  LEU A 321      51.850 -28.988  20.692  1.00  1.61           C
ATOM   4527  C   LEU A 321      50.479 -29.258  20.100  1.00  1.61           C
ATOM   4528  O   LEU A 321      49.609 -28.376  20.068  1.00  1.61           O
ATOM   4529  CB  LEU A 321      51.731 -28.768  22.192  1.00  1.61           C
ATOM   4530  CG  LEU A 321      53.064 -28.551  22.900  1.00  1.61           C
ATOM   4531  CD1 LEU A 321      52.827 -28.455  24.398  1.00  1.61           C
ATOM   4532  CD2 LEU A 321      54.016 -29.663  22.513  1.00  1.61           C
ATOM   4533  H   LEU A 321      52.492 -26.935  20.445  1.00  1.61           H
ATOM   4534  HA  LEU A 321      52.466 -29.869  20.572  1.00  1.61           H
ATOM   4535 1HB  LEU A 321      51.103 -27.898  22.370  1.00  1.61           H
ATOM   4536 2HB  LEU A 321      51.256 -29.646  22.634  1.00  1.61           H
ATOM   4537  HG  LEU A 321      53.491 -27.607  22.588  1.00  1.61           H
ATOM   4538 1HD1 LEU A 321      53.777 -28.284  24.903  1.00  1.61           H
ATOM   4539 2HD1 LEU A 321      52.147 -27.629  24.607  1.00  1.61           H
ATOM   4540 3HD1 LEU A 321      52.390 -29.390  24.754  1.00  1.61           H
ATOM   4541 1HD2 LEU A 321      54.977 -29.510  23.005  1.00  1.61           H
ATOM   4542 2HD2 LEU A 321      53.604 -30.603  22.810  1.00  1.61           H
ATOM   4543 3HD2 LEU A 321      54.162 -29.663  21.434  1.00  1.61           H
ATOM   4544  N   GLY A 322      50.309 -30.483  19.615  1.00  1.22           N
ATOM   4545  CA  GLY A 322      49.110 -30.950  18.947  1.00  1.22           C
ATOM   4546  C   GLY A 322      47.923 -30.897  19.880  1.00  1.22           C
ATOM   4547  O   GLY A 322      46.814 -30.616  19.466  1.00  1.22           O
ATOM   4548  H   GLY A 322      51.060 -31.158  19.760  1.00  1.22           H
ATOM   4549 1HA  GLY A 322      48.919 -30.336  18.067  1.00  1.22           H
ATOM   4550 2HA  GLY A 322      49.268 -31.966  18.596  1.00  1.22           H
ATOM   4551  N   GLY A 323      48.146 -31.143  21.157  1.00  0.97           N
ATOM   4552  CA  GLY A 323      47.015 -31.070  22.078  1.00  0.97           C
ATOM   4553  C   GLY A 323      45.928 -32.098  21.747  1.00  0.97           C
ATOM   4554  O   GLY A 323      46.187 -33.302  21.780  1.00  0.97           O
ATOM   4555  H   GLY A 323      49.093 -31.394  21.451  1.00  0.97           H
ATOM   4556 1HA  GLY A 323      47.374 -31.238  23.093  1.00  0.97           H
ATOM   4557 2HA  GLY A 323      46.596 -30.066  22.060  1.00  0.97           H
ATOM   4558  N   GLY A 324      44.703 -31.671  21.448  1.00  0.82           N
ATOM   4559  CA  GLY A 324      43.697 -32.708  21.205  1.00  0.82           C
ATOM   4560  C   GLY A 324      42.244 -32.260  21.156  1.00  0.82           C
ATOM   4561  O   GLY A 324      41.912 -31.230  20.577  1.00  0.82           O
ATOM   4562  H   GLY A 324      44.518 -30.672  21.357  1.00  0.82           H
ATOM   4563 1HA  GLY A 324      43.948 -33.251  20.294  1.00  0.82           H
ATOM   4564 2HA  GLY A 324      43.787 -33.404  22.016  1.00  0.82           H
ATOM   4565  N   ALA A 325      41.337 -33.102  21.652  1.00  0.75           N
ATOM   4566  CA  ALA A 325      39.937 -32.688  21.603  1.00  0.75           C
ATOM   4567  C   ALA A 325      39.794 -31.466  22.499  1.00  0.75           C
ATOM   4568  O   ALA A 325      39.371 -30.407  22.045  1.00  0.75           O
ATOM   4569  CB  ALA A 325      38.987 -33.797  22.043  1.00  0.75           C
ATOM   4570  H   ALA A 325      41.638 -33.958  22.132  1.00  0.75           H
ATOM   4571  HA  ALA A 325      39.692 -32.407  20.580  1.00  0.75           H
ATOM   4572 1HB  ALA A 325      37.987 -33.436  21.983  1.00  0.75           H
ATOM   4573 2HB  ALA A 325      39.107 -34.653  21.393  1.00  0.75           H
ATOM   4574 3HB  ALA A 325      39.170 -34.095  23.052  1.00  0.75           H
ATOM   4575  N   ILE A 326      40.276 -31.593  23.731  1.00  0.72           N
ATOM   4576  CA  ILE A 326      40.257 -30.504  24.697  1.00  0.72           C
ATOM   4577  C   ILE A 326      41.694 -30.246  25.155  1.00  0.72           C
ATOM   4578  O   ILE A 326      42.358 -31.173  25.624  1.00  0.72           O
ATOM   4579  CB  ILE A 326      39.369 -30.865  25.903  1.00  0.72           C
ATOM   4580  CG1 ILE A 326      37.923 -31.170  25.454  1.00  0.72           C
ATOM   4581  CG2 ILE A 326      39.340 -29.705  26.857  1.00  0.72           C
ATOM   4582  CD1 ILE A 326      37.067 -31.808  26.542  1.00  0.72           C
ATOM   4583  H   ILE A 326      40.644 -32.503  24.005  1.00  0.72           H
ATOM   4584  HA  ILE A 326      39.872 -29.603  24.223  1.00  0.72           H
ATOM   4585  HB  ILE A 326      39.762 -31.740  26.398  1.00  0.72           H
ATOM   4586 1HG1 ILE A 326      37.460 -30.235  25.151  1.00  0.72           H
ATOM   4587 2HG1 ILE A 326      37.934 -31.843  24.602  1.00  0.72           H
ATOM   4588 1HG2 ILE A 326      38.715 -29.946  27.697  1.00  0.72           H
ATOM   4589 2HG2 ILE A 326      40.350 -29.487  27.200  1.00  0.72           H
ATOM   4590 3HG2 ILE A 326      38.933 -28.840  26.341  1.00  0.72           H
ATOM   4591 1HD1 ILE A 326      36.059 -31.977  26.174  1.00  0.72           H
ATOM   4592 2HD1 ILE A 326      37.489 -32.748  26.840  1.00  0.72           H
ATOM   4593 3HD1 ILE A 326      37.033 -31.162  27.393  1.00  0.72           H
ATOM   4594  N   SER A 327      42.167 -29.007  25.037  1.00  0.70           N
ATOM   4595  CA  SER A 327      43.552 -28.696  25.396  1.00  0.70           C
ATOM   4596  C   SER A 327      43.683 -27.430  26.226  1.00  0.70           C
ATOM   4597  O   SER A 327      43.187 -26.372  25.848  1.00  0.70           O
ATOM   4598  CB  SER A 327      44.407 -28.546  24.154  1.00  0.70           C
ATOM   4599  OG  SER A 327      45.716 -28.180  24.501  1.00  0.70           O
ATOM   4600  H   SER A 327      41.569 -28.286  24.638  1.00  0.70           H
ATOM   4601  HA  SER A 327      43.940 -29.525  25.971  1.00  0.70           H
ATOM   4602 1HB  SER A 327      44.417 -29.483  23.596  1.00  0.70           H
ATOM   4603 2HB  SER A 327      43.971 -27.784  23.509  1.00  0.70           H
ATOM   4604  HG  SER A 327      45.625 -27.494  25.177  1.00  0.70           H
ATOM   4605  N   SER A 328      44.384 -27.536  27.340  1.00  0.70           N
ATOM   4606  CA  SER A 328      44.497 -26.408  28.247  1.00  0.70           C
ATOM   4607  C   SER A 328      45.816 -26.298  28.977  1.00  0.70           C
ATOM   4608  O   SER A 328      46.399 -27.286  29.386  1.00  0.70           O
ATOM   4609  CB  SER A 328      43.434 -26.520  29.300  1.00  0.70           C
ATOM   4610  OG  SER A 328      43.538 -25.494  30.224  1.00  0.70           O
ATOM   4611  H   SER A 328      44.788 -28.442  27.580  1.00  0.70           H
ATOM   4612  HA  SER A 328      44.340 -25.508  27.673  1.00  0.70           H
ATOM   4613 1HB  SER A 328      42.465 -26.509  28.858  1.00  0.70           H
ATOM   4614 2HB  SER A 328      43.555 -27.467  29.807  1.00  0.70           H
ATOM   4615  HG  SER A 328      43.024 -24.739  29.878  1.00  0.70           H
ATOM   4616  N   LEU A 329      46.244 -25.078  29.237  1.00  0.69           N
ATOM   4617  CA  LEU A 329      47.439 -24.889  30.061  1.00  0.69           C
ATOM   4618  C   LEU A 329      47.083 -24.809  31.553  1.00  0.69           C
ATOM   4619  O   LEU A 329      47.941 -24.551  32.400  1.00  0.69           O
ATOM   4620  CB  LEU A 329      48.198 -23.643  29.633  1.00  0.69           C
ATOM   4621  CG  LEU A 329      48.730 -23.665  28.208  1.00  0.69           C
ATOM   4622  CD1 LEU A 329      49.399 -22.330  27.899  1.00  0.69           C
ATOM   4623  CD2 LEU A 329      49.698 -24.827  28.058  1.00  0.69           C
ATOM   4624  H   LEU A 329      45.741 -24.289  28.825  1.00  0.69           H
ATOM   4625  HA  LEU A 329      48.095 -25.745  29.917  1.00  0.69           H
ATOM   4626 1HB  LEU A 329      47.545 -22.795  29.734  1.00  0.69           H
ATOM   4627 2HB  LEU A 329      49.044 -23.505  30.304  1.00  0.69           H
ATOM   4628  HG  LEU A 329      47.897 -23.794  27.512  1.00  0.69           H
ATOM   4629 1HD1 LEU A 329      49.770 -22.337  26.874  1.00  0.69           H
ATOM   4630 2HD1 LEU A 329      48.682 -21.523  28.018  1.00  0.69           H
ATOM   4631 3HD1 LEU A 329      50.230 -22.176  28.585  1.00  0.69           H
ATOM   4632 1HD2 LEU A 329      50.080 -24.856  27.037  1.00  0.69           H
ATOM   4633 2HD2 LEU A 329      50.529 -24.699  28.753  1.00  0.69           H
ATOM   4634 3HD2 LEU A 329      49.180 -25.761  28.281  1.00  0.69           H
ATOM   4635  N   GLY A 330      45.800 -24.989  31.854  1.00  0.69           N
ATOM   4636  CA  GLY A 330      45.241 -24.976  33.193  1.00  0.69           C
ATOM   4637  C   GLY A 330      44.575 -26.320  33.517  1.00  0.69           C
ATOM   4638  O   GLY A 330      45.126 -27.410  33.247  1.00  0.69           O
ATOM   4639  H   GLY A 330      45.148 -25.176  31.107  1.00  0.69           H
ATOM   4640 1HA  GLY A 330      46.026 -24.769  33.919  1.00  0.69           H
ATOM   4641 2HA  GLY A 330      44.503 -24.177  33.275  1.00  0.69           H
ATOM   4642  N   THR A 331      43.377 -26.215  34.097  1.00  0.68           N
ATOM   4643  CA  THR A 331      42.586 -27.362  34.513  1.00  0.68           C
ATOM   4644  C   THR A 331      41.429 -27.633  33.545  1.00  0.68           C
ATOM   4645  O   THR A 331      40.743 -26.703  33.119  1.00  0.68           O
ATOM   4646  CB  THR A 331      42.003 -27.123  35.927  1.00  0.68           C
ATOM   4647  OG1 THR A 331      43.074 -26.919  36.860  1.00  0.68           O
ATOM   4648  CG2 THR A 331      41.137 -28.321  36.392  1.00  0.68           C
ATOM   4649  H   THR A 331      42.994 -25.282  34.295  1.00  0.68           H
ATOM   4650  HA  THR A 331      43.235 -28.228  34.534  1.00  0.68           H
ATOM   4651  HB  THR A 331      41.381 -26.231  35.910  1.00  0.68           H
ATOM   4652  HG1 THR A 331      43.349 -25.993  36.815  1.00  0.68           H
ATOM   4653 1HG2 THR A 331      40.742 -28.116  37.385  1.00  0.68           H
ATOM   4654 2HG2 THR A 331      40.308 -28.472  35.706  1.00  0.68           H
ATOM   4655 3HG2 THR A 331      41.736 -29.221  36.427  1.00  0.68           H
ATOM   4656  N   VAL A 332      41.228 -28.896  33.191  1.00  0.67           N
ATOM   4657  CA  VAL A 332      40.089 -29.286  32.374  1.00  0.67           C
ATOM   4658  C   VAL A 332      39.120 -30.030  33.273  1.00  0.67           C
ATOM   4659  O   VAL A 332      39.506 -31.003  33.924  1.00  0.67           O
ATOM   4660  CB  VAL A 332      40.463 -30.200  31.189  1.00  0.67           C
ATOM   4661  CG1 VAL A 332      39.165 -30.570  30.440  1.00  0.67           C
ATOM   4662  CG2 VAL A 332      41.454 -29.490  30.258  1.00  0.67           C
ATOM   4663  H   VAL A 332      41.853 -29.601  33.563  1.00  0.67           H
ATOM   4664  HA  VAL A 332      39.607 -28.396  31.982  1.00  0.67           H
ATOM   4665  HB  VAL A 332      40.912 -31.120  31.562  1.00  0.67           H
ATOM   4666 1HG1 VAL A 332      39.388 -31.219  29.609  1.00  0.67           H
ATOM   4667 2HG1 VAL A 332      38.482 -31.085  31.116  1.00  0.67           H
ATOM   4668 3HG1 VAL A 332      38.691 -29.657  30.074  1.00  0.67           H
ATOM   4669 1HG2 VAL A 332      41.710 -30.142  29.422  1.00  0.67           H
ATOM   4670 2HG2 VAL A 332      41.006 -28.573  29.878  1.00  0.67           H
ATOM   4671 3HG2 VAL A 332      42.355 -29.252  30.820  1.00  0.67           H
ATOM   4672  N   LEU A 333      37.881 -29.560  33.338  1.00  0.66           N
ATOM   4673  CA  LEU A 333      36.900 -30.194  34.205  1.00  0.66           C
ATOM   4674  C   LEU A 333      35.628 -30.668  33.519  1.00  0.66           C
ATOM   4675  O   LEU A 333      34.889 -29.877  32.930  1.00  0.66           O
ATOM   4676  CB  LEU A 333      36.487 -29.219  35.310  1.00  0.66           C
ATOM   4677  CG  LEU A 333      35.360 -29.718  36.243  1.00  0.66           C
ATOM   4678  CD1 LEU A 333      35.853 -30.914  37.038  1.00  0.66           C
ATOM   4679  CD2 LEU A 333      34.917 -28.591  37.145  1.00  0.66           C
ATOM   4680  H   LEU A 333      37.641 -28.732  32.793  1.00  0.66           H
ATOM   4681  HA  LEU A 333      37.368 -31.057  34.667  1.00  0.66           H
ATOM   4682 1HB  LEU A 333      37.360 -29.007  35.925  1.00  0.66           H
ATOM   4683 2HB  LEU A 333      36.158 -28.291  34.848  1.00  0.66           H
ATOM   4684  HG  LEU A 333      34.511 -30.046  35.643  1.00  0.66           H
ATOM   4685 1HD1 LEU A 333      35.070 -31.285  37.691  1.00  0.66           H
ATOM   4686 2HD1 LEU A 333      36.151 -31.705  36.357  1.00  0.66           H
ATOM   4687 3HD1 LEU A 333      36.704 -30.611  37.637  1.00  0.66           H
ATOM   4688 1HD2 LEU A 333      34.117 -28.941  37.793  1.00  0.66           H
ATOM   4689 2HD2 LEU A 333      35.757 -28.258  37.754  1.00  0.66           H
ATOM   4690 3HD2 LEU A 333      34.554 -27.760  36.539  1.00  0.66           H
ATOM   4691  N   LEU A 334      35.354 -31.962  33.634  1.00  0.66           N
ATOM   4692  CA  LEU A 334      34.112 -32.523  33.123  1.00  0.66           C
ATOM   4693  C   LEU A 334      33.264 -32.855  34.353  1.00  0.66           C
ATOM   4694  O   LEU A 334      33.615 -33.781  35.086  1.00  0.66           O
ATOM   4695  CB  LEU A 334      34.335 -33.821  32.315  1.00  0.66           C
ATOM   4696  CG  LEU A 334      35.340 -33.799  31.117  1.00  0.66           C
ATOM   4697  CD1 LEU A 334      35.356 -35.194  30.426  1.00  0.66           C
ATOM   4698  CD2 LEU A 334      34.973 -32.708  30.159  1.00  0.66           C
ATOM   4699  H   LEU A 334      36.028 -32.564  34.106  1.00  0.66           H
ATOM   4700  HA  LEU A 334      33.587 -31.786  32.518  1.00  0.66           H
ATOM   4701 1HB  LEU A 334      34.679 -34.583  32.997  1.00  0.66           H
ATOM   4702 2HB  LEU A 334      33.375 -34.140  31.925  1.00  0.66           H
ATOM   4703  HG  LEU A 334      36.348 -33.611  31.499  1.00  0.66           H
ATOM   4704 1HD1 LEU A 334      36.057 -35.178  29.618  1.00  0.66           H
ATOM   4705 2HD1 LEU A 334      35.630 -35.961  31.111  1.00  0.66           H
ATOM   4706 3HD1 LEU A 334      34.400 -35.427  30.042  1.00  0.66           H
ATOM   4707 1HD2 LEU A 334      35.688 -32.678  29.334  1.00  0.66           H
ATOM   4708 2HD2 LEU A 334      33.978 -32.857  29.766  1.00  0.66           H
ATOM   4709 3HD2 LEU A 334      35.006 -31.791  30.706  1.00  0.66           H
ATOM   4710  N   GLN A 335      32.175 -32.122  34.602  1.00  0.67           N
ATOM   4711  CA  GLN A 335      31.419 -32.375  35.828  1.00  0.67           C
ATOM   4712  C   GLN A 335      29.899 -32.352  35.710  1.00  0.67           C
ATOM   4713  O   GLN A 335      29.311 -31.400  35.199  1.00  0.67           O
ATOM   4714  CB  GLN A 335      31.814 -31.357  36.891  1.00  0.67           C
ATOM   4715  CG  GLN A 335      31.128 -31.540  38.209  1.00  0.67           C
ATOM   4716  CD  GLN A 335      31.557 -30.531  39.234  1.00  0.67           C
ATOM   4717  OE1 GLN A 335      31.818 -29.341  38.944  1.00  0.67           O
ATOM   4718  NE2 GLN A 335      31.628 -30.992  40.482  1.00  0.67           N
ATOM   4719  H   GLN A 335      31.898 -31.372  33.971  1.00  0.67           H
ATOM   4720  HA  GLN A 335      31.701 -33.348  36.166  1.00  0.67           H
ATOM   4721 1HB  GLN A 335      32.874 -31.433  37.066  1.00  0.67           H
ATOM   4722 2HB  GLN A 335      31.612 -30.367  36.533  1.00  0.67           H
ATOM   4723 1HG  GLN A 335      30.054 -31.443  38.072  1.00  0.67           H
ATOM   4724 2HG  GLN A 335      31.369 -32.534  38.590  1.00  0.67           H
ATOM   4725 1HE2 GLN A 335      31.898 -30.388  41.229  1.00  0.67           H
ATOM   4726 2HE2 GLN A 335      31.390 -31.981  40.692  1.00  0.67           H
ATOM   4727  N   GLY A 336      29.256 -33.400  36.219  1.00  0.67           N
ATOM   4728  CA  GLY A 336      27.790 -33.425  36.216  1.00  0.67           C
ATOM   4729  C   GLY A 336      27.213 -33.586  34.815  1.00  0.67           C
ATOM   4730  O   GLY A 336      26.079 -33.192  34.561  1.00  0.67           O
ATOM   4731  H   GLY A 336      29.807 -34.162  36.629  1.00  0.67           H
ATOM   4732 1HA  GLY A 336      27.425 -34.224  36.846  1.00  0.67           H
ATOM   4733 2HA  GLY A 336      27.417 -32.501  36.655  1.00  0.67           H
ATOM   4734  N   ASN A 337      27.988 -34.146  33.899  1.00  0.68           N
ATOM   4735  CA  ASN A 337      27.556 -34.223  32.512  1.00  0.68           C
ATOM   4736  C   ASN A 337      26.745 -35.487  32.209  1.00  0.68           C
ATOM   4737  O   ASN A 337      26.803 -36.488  32.941  1.00  0.68           O
ATOM   4738  CB  ASN A 337      28.768 -34.045  31.612  1.00  0.68           C
ATOM   4739  CG  ASN A 337      29.387 -32.637  31.768  1.00  0.68           C
ATOM   4740  OD1 ASN A 337      28.719 -31.597  31.818  1.00  0.68           O
ATOM   4741  ND2 ASN A 337      30.670 -32.600  31.852  1.00  0.68           N
ATOM   4742  H   ASN A 337      28.901 -34.510  34.161  1.00  0.68           H
ATOM   4743  HA  ASN A 337      26.889 -33.380  32.317  1.00  0.68           H
ATOM   4744 1HB  ASN A 337      29.521 -34.796  31.851  1.00  0.68           H
ATOM   4745 2HB  ASN A 337      28.471 -34.188  30.572  1.00  0.68           H
ATOM   4746 1HD2 ASN A 337      31.131 -31.704  31.950  1.00  0.68           H
ATOM   4747 2HD2 ASN A 337      31.199 -33.448  31.817  1.00  0.68           H
ATOM   4748  N   HIS A 338      25.971 -35.426  31.124  1.00  0.69           N
ATOM   4749  CA  HIS A 338      25.081 -36.515  30.735  1.00  0.69           C
ATOM   4750  C   HIS A 338      25.506 -37.306  29.493  1.00  0.69           C
ATOM   4751  O   HIS A 338      24.691 -38.004  28.887  1.00  0.69           O
ATOM   4752  CB  HIS A 338      23.697 -35.963  30.539  1.00  0.69           C
ATOM   4753  CG  HIS A 338      23.107 -35.385  31.763  1.00  0.69           C
ATOM   4754  ND1 HIS A 338      22.551 -36.154  32.749  1.00  0.69           N
ATOM   4755  CD2 HIS A 338      23.021 -34.097  32.187  1.00  0.69           C
ATOM   4756  CE1 HIS A 338      22.132 -35.370  33.733  1.00  0.69           C
ATOM   4757  NE2 HIS A 338      22.405 -34.117  33.414  1.00  0.69           N
ATOM   4758  H   HIS A 338      25.964 -34.570  30.563  1.00  0.69           H
ATOM   4759  HA  HIS A 338      25.017 -37.212  31.558  1.00  0.69           H
ATOM   4760 1HB  HIS A 338      23.745 -35.218  29.829  1.00  0.69           H
ATOM   4761 2HB  HIS A 338      23.038 -36.741  30.158  1.00  0.69           H
ATOM   4762  HD2 HIS A 338      23.381 -33.211  31.657  1.00  0.69           H
ATOM   4763  HE1 HIS A 338      21.650 -35.699  34.648  1.00  0.69           H
ATOM   4764  HE2 HIS A 338      22.202 -33.307  33.982  1.00  0.69           H
ATOM   4765  N   GLY A 339      26.786 -37.272  29.174  1.00  0.69           N
ATOM   4766  CA  GLY A 339      27.321 -38.054  28.068  1.00  0.69           C
ATOM   4767  C   GLY A 339      28.360 -37.296  27.263  1.00  0.69           C
ATOM   4768  O   GLY A 339      28.057 -36.276  26.644  1.00  0.69           O
ATOM   4769  H   GLY A 339      27.407 -36.689  29.714  1.00  0.69           H
ATOM   4770 1HA  GLY A 339      27.741 -38.971  28.456  1.00  0.69           H
ATOM   4771 2HA  GLY A 339      26.504 -38.346  27.410  1.00  0.69           H
ATOM   4772  N   ILE A 340      29.583 -37.810  27.289  1.00  0.69           N
ATOM   4773  CA  ILE A 340      30.694 -37.208  26.568  1.00  0.69           C
ATOM   4774  C   ILE A 340      31.412 -38.233  25.708  1.00  0.69           C
ATOM   4775  O   ILE A 340      31.766 -39.302  26.207  1.00  0.69           O
ATOM   4776  CB  ILE A 340      31.693 -36.569  27.541  1.00  0.69           C
ATOM   4777  CG1 ILE A 340      30.984 -35.514  28.372  1.00  0.69           C
ATOM   4778  CG2 ILE A 340      32.889 -35.980  26.779  1.00  0.69           C
ATOM   4779  CD1 ILE A 340      31.802 -34.964  29.404  1.00  0.69           C
ATOM   4780  H   ILE A 340      29.733 -38.663  27.828  1.00  0.69           H
ATOM   4781  HA  ILE A 340      30.299 -36.432  25.927  1.00  0.69           H
ATOM   4782  HB  ILE A 340      32.045 -37.318  28.219  1.00  0.69           H
ATOM   4783 1HG1 ILE A 340      30.661 -34.727  27.743  1.00  0.69           H
ATOM   4784 2HG1 ILE A 340      30.120 -35.948  28.850  1.00  0.69           H
ATOM   4785 1HG2 ILE A 340      33.592 -35.537  27.482  1.00  0.69           H
ATOM   4786 2HG2 ILE A 340      33.391 -36.767  26.217  1.00  0.69           H
ATOM   4787 3HG2 ILE A 340      32.535 -35.217  26.084  1.00  0.69           H
ATOM   4788 1HD1 ILE A 340      31.244 -34.234  29.930  1.00  0.69           H
ATOM   4789 2HD1 ILE A 340      32.118 -35.752  30.085  1.00  0.69           H
ATOM   4790 3HD1 ILE A 340      32.657 -34.501  28.943  1.00  0.69           H
ATOM   4791  N   THR A 341      31.597 -37.940  24.428  1.00  0.69           N
ATOM   4792  CA  THR A 341      32.292 -38.895  23.576  1.00  0.69           C
ATOM   4793  C   THR A 341      33.416 -38.274  22.748  1.00  0.69           C
ATOM   4794  O   THR A 341      33.205 -37.285  22.052  1.00  0.69           O
ATOM   4795  CB  THR A 341      31.304 -39.592  22.625  1.00  0.69           C
ATOM   4796  OG1 THR A 341      30.280 -40.268  23.377  1.00  0.69           O
ATOM   4797  CG2 THR A 341      32.034 -40.592  21.782  1.00  0.69           C
ATOM   4798  H   THR A 341      31.271 -37.041  24.074  1.00  0.69           H
ATOM   4799  HA  THR A 341      32.734 -39.656  24.209  1.00  0.69           H
ATOM   4800  HB  THR A 341      30.848 -38.866  21.977  1.00  0.69           H
ATOM   4801  HG1 THR A 341      30.685 -40.791  24.077  1.00  0.69           H
ATOM   4802 1HG2 THR A 341      31.337 -41.084  21.106  1.00  0.69           H
ATOM   4803 2HG2 THR A 341      32.797 -40.090  21.194  1.00  0.69           H
ATOM   4804 3HG2 THR A 341      32.508 -41.342  22.419  1.00  0.69           H
ATOM   4805  N   CYS A 342      34.602 -38.874  22.809  1.00  0.69           N
ATOM   4806  CA  CYS A 342      35.747 -38.467  21.996  1.00  0.69           C
ATOM   4807  C   CYS A 342      36.162 -39.591  21.040  1.00  0.69           C
ATOM   4808  O   CYS A 342      36.921 -40.481  21.436  1.00  0.69           O
ATOM   4809  CB  CYS A 342      36.931 -38.085  22.880  1.00  0.69           C
ATOM   4810  SG  CYS A 342      36.649 -36.649  23.975  1.00  0.69           S
ATOM   4811  H   CYS A 342      34.701 -39.664  23.439  1.00  0.69           H
ATOM   4812  HA  CYS A 342      35.462 -37.605  21.399  1.00  0.69           H
ATOM   4813 1HB  CYS A 342      37.184 -38.933  23.509  1.00  0.69           H
ATOM   4814 2HB  CYS A 342      37.793 -37.873  22.263  1.00  0.69           H
ATOM   4815  HG  CYS A 342      36.404 -35.769  23.003  1.00  0.69           H
ATOM   4816  N   ASP A 343      35.649 -39.552  19.809  1.00  0.70           N
ATOM   4817  CA  ASP A 343      35.877 -40.608  18.818  1.00  0.70           C
ATOM   4818  C   ASP A 343      36.851 -40.292  17.680  1.00  0.70           C
ATOM   4819  O   ASP A 343      36.670 -39.333  16.930  1.00  0.70           O
ATOM   4820  CB  ASP A 343      34.567 -41.063  18.183  1.00  0.70           C
ATOM   4821  CG  ASP A 343      33.686 -41.902  19.077  1.00  0.70           C
ATOM   4822  OD1 ASP A 343      34.149 -42.384  20.078  1.00  0.70           O
ATOM   4823  OD2 ASP A 343      32.534 -42.072  18.754  1.00  0.70           O
ATOM   4824  H   ASP A 343      35.072 -38.749  19.549  1.00  0.70           H
ATOM   4825  HA  ASP A 343      36.288 -41.466  19.351  1.00  0.70           H
ATOM   4826 1HB  ASP A 343      34.000 -40.179  17.890  1.00  0.70           H
ATOM   4827 2HB  ASP A 343      34.784 -41.626  17.275  1.00  0.70           H
ATOM   4828  N   LYS A 344      37.852 -41.143  17.530  1.00  0.71           N
ATOM   4829  CA  LYS A 344      38.828 -41.082  16.446  1.00  0.71           C
ATOM   4830  C   LYS A 344      39.546 -39.750  16.295  1.00  0.71           C
ATOM   4831  O   LYS A 344      39.713 -39.257  15.179  1.00  0.71           O
ATOM   4832  CB  LYS A 344      38.128 -41.434  15.132  1.00  0.71           C
ATOM   4833  CG  LYS A 344      37.485 -42.837  15.154  1.00  0.71           C
ATOM   4834  CD  LYS A 344      36.885 -43.224  13.819  1.00  0.71           C
ATOM   4835  CE  LYS A 344      36.092 -44.545  13.915  1.00  0.71           C
ATOM   4836  NZ  LYS A 344      36.951 -45.732  14.278  1.00  0.71           N
ATOM   4837  H   LYS A 344      37.954 -41.891  18.211  1.00  0.71           H
ATOM   4838  HA  LYS A 344      39.586 -41.840  16.645  1.00  0.71           H
ATOM   4839 1HB  LYS A 344      37.354 -40.703  14.907  1.00  0.71           H
ATOM   4840 2HB  LYS A 344      38.852 -41.407  14.320  1.00  0.71           H
ATOM   4841 1HG  LYS A 344      38.251 -43.567  15.391  1.00  0.71           H
ATOM   4842 2HG  LYS A 344      36.716 -42.885  15.925  1.00  0.71           H
ATOM   4843 1HD  LYS A 344      36.217 -42.431  13.477  1.00  0.71           H
ATOM   4844 2HD  LYS A 344      37.681 -43.347  13.087  1.00  0.71           H
ATOM   4845 1HE  LYS A 344      35.310 -44.435  14.665  1.00  0.71           H
ATOM   4846 2HE  LYS A 344      35.628 -44.735  12.948  1.00  0.71           H
ATOM   4847 1HZ  LYS A 344      36.385 -46.562  14.319  1.00  0.71           H
ATOM   4848 2HZ  LYS A 344      37.670 -45.862  13.592  1.00  0.71           H
ATOM   4849 3HZ  LYS A 344      37.398 -45.631  15.198  1.00  0.71           H
ATOM   4850  N   ASN A 345      39.978 -39.171  17.405  1.00  0.75           N
ATOM   4851  CA  ASN A 345      40.699 -37.910  17.342  1.00  0.75           C
ATOM   4852  C   ASN A 345      42.199 -38.190  17.285  1.00  0.75           C
ATOM   4853  O   ASN A 345      42.649 -39.210  17.819  1.00  0.75           O
ATOM   4854  CB  ASN A 345      40.343 -37.046  18.528  1.00  0.75           C
ATOM   4855  CG  ASN A 345      38.861 -36.669  18.565  1.00  0.75           C
ATOM   4856  OD1 ASN A 345      38.180 -36.314  17.577  1.00  0.75           O
ATOM   4857  ND2 ASN A 345      38.346 -36.745  19.754  1.00  0.75           N
ATOM   4858  H   ASN A 345      39.803 -39.615  18.293  1.00  0.75           H
ATOM   4859  HA  ASN A 345      40.421 -37.391  16.427  1.00  0.75           H
ATOM   4860 1HB  ASN A 345      40.602 -37.566  19.452  1.00  0.75           H
ATOM   4861 2HB  ASN A 345      40.935 -36.129  18.489  1.00  0.75           H
ATOM   4862 1HD2 ASN A 345      37.380 -36.520  19.893  1.00  0.75           H
ATOM   4863 2HD2 ASN A 345      38.932 -37.021  20.519  1.00  0.75           H
ATOM   4864  N   GLU A 346      42.960 -37.265  16.712  1.00  0.80           N
ATOM   4865  CA  GLU A 346      44.408 -37.434  16.602  1.00  0.80           C
ATOM   4866  C   GLU A 346      45.232 -36.183  16.870  1.00  0.80           C
ATOM   4867  O   GLU A 346      44.879 -35.080  16.445  1.00  0.80           O
ATOM   4868  CB  GLU A 346      44.760 -37.974  15.210  1.00  0.80           C
ATOM   4869  CG  GLU A 346      46.265 -38.188  14.965  1.00  0.80           C
ATOM   4870  CD  GLU A 346      46.571 -38.850  13.650  1.00  0.80           C
ATOM   4871  OE1 GLU A 346      45.653 -39.194  12.945  1.00  0.80           O
ATOM   4872  OE2 GLU A 346      47.732 -39.013  13.351  1.00  0.80           O
ATOM   4873  H   GLU A 346      42.498 -36.463  16.286  1.00  0.80           H
ATOM   4874  HA  GLU A 346      44.708 -38.181  17.334  1.00  0.80           H
ATOM   4875 1HB  GLU A 346      44.262 -38.933  15.063  1.00  0.80           H
ATOM   4876 2HB  GLU A 346      44.383 -37.294  14.451  1.00  0.80           H
ATOM   4877 1HG  GLU A 346      46.755 -37.214  14.966  1.00  0.80           H
ATOM   4878 2HG  GLU A 346      46.688 -38.773  15.779  1.00  0.80           H
ATOM   4879  N   SER A 347      46.343 -36.389  17.570  1.00  0.85           N
ATOM   4880  CA  SER A 347      47.306 -35.339  17.857  1.00  0.85           C
ATOM   4881  C   SER A 347      48.739 -35.753  17.604  1.00  0.85           C
ATOM   4882  O   SER A 347      49.249 -36.731  18.162  1.00  0.85           O
ATOM   4883  CB  SER A 347      47.204 -34.894  19.274  1.00  0.85           C
ATOM   4884  OG  SER A 347      48.243 -33.985  19.575  1.00  0.85           O
ATOM   4885  H   SER A 347      46.512 -37.332  17.923  1.00  0.85           H
ATOM   4886  HA  SER A 347      47.082 -34.491  17.212  1.00  0.85           H
ATOM   4887 1HB  SER A 347      46.242 -34.407  19.420  1.00  0.85           H
ATOM   4888 2HB  SER A 347      47.248 -35.752  19.941  1.00  0.85           H
ATOM   4889  HG  SER A 347      47.953 -33.535  20.389  1.00  0.85           H
ATOM   4890  N   ALA A 348      49.410 -34.946  16.801  1.00  0.90           N
ATOM   4891  CA  ALA A 348      50.787 -35.223  16.434  1.00  0.90           C
ATOM   4892  C   ALA A 348      51.816 -34.803  17.497  1.00  0.90           C
ATOM   4893  O   ALA A 348      53.011 -34.983  17.261  1.00  0.90           O
ATOM   4894  CB  ALA A 348      51.120 -34.557  15.117  1.00  0.90           C
ATOM   4895  H   ALA A 348      48.916 -34.148  16.394  1.00  0.90           H
ATOM   4896  HA  ALA A 348      50.874 -36.300  16.296  1.00  0.90           H
ATOM   4897 1HB  ALA A 348      52.135 -34.815  14.822  1.00  0.90           H
ATOM   4898 2HB  ALA A 348      50.422 -34.889  14.347  1.00  0.90           H
ATOM   4899 3HB  ALA A 348      51.051 -33.512  15.230  1.00  0.90           H
ATOM   4900  N   SER A 349      51.398 -34.216  18.638  1.00  0.92           N
ATOM   4901  CA  SER A 349      52.430 -33.861  19.638  1.00  0.92           C
ATOM   4902  C   SER A 349      51.929 -33.541  21.062  1.00  0.92           C
ATOM   4903  O   SER A 349      51.270 -32.513  21.275  1.00  0.92           O
ATOM   4904  CB  SER A 349      53.256 -32.678  19.134  1.00  0.92           C
ATOM   4905  OG  SER A 349      52.461 -31.553  18.982  1.00  0.92           O
ATOM   4906  H   SER A 349      50.395 -34.095  18.829  1.00  0.92           H
ATOM   4907  HA  SER A 349      53.098 -34.712  19.713  1.00  0.92           H
ATOM   4908 1HB  SER A 349      54.042 -32.465  19.858  1.00  0.92           H
ATOM   4909 2HB  SER A 349      53.744 -32.904  18.193  1.00  0.92           H
ATOM   4910  HG  SER A 349      53.061 -30.796  18.719  1.00  0.92           H
ATOM   4911  N   GLN A 350      52.347 -34.387  22.034  1.00  0.90           N
ATOM   4912  CA  GLN A 350      52.009 -34.306  23.473  1.00  0.90           C
ATOM   4913  C   GLN A 350      50.523 -34.138  23.661  1.00  0.90           C
ATOM   4914  O   GLN A 350      50.083 -33.221  24.348  1.00  0.90           O
ATOM   4915  CB  GLN A 350      52.691 -33.136  24.191  1.00  0.90           C
ATOM   4916  CG  GLN A 350      54.206 -33.146  24.192  1.00  0.90           C
ATOM   4917  CD  GLN A 350      54.782 -32.017  25.062  1.00  0.90           C
ATOM   4918  OE1 GLN A 350      54.055 -31.361  25.815  1.00  0.90           O
ATOM   4919  NE2 GLN A 350      56.088 -31.786  24.957  1.00  0.90           N
ATOM   4920  H   GLN A 350      52.869 -35.210  21.728  1.00  0.90           H
ATOM   4921  HA  GLN A 350      52.309 -35.241  23.951  1.00  0.90           H
ATOM   4922 1HB  GLN A 350      52.343 -32.206  23.761  1.00  0.90           H
ATOM   4923 2HB  GLN A 350      52.374 -33.135  25.231  1.00  0.90           H
ATOM   4924 1HG  GLN A 350      54.556 -34.097  24.569  1.00  0.90           H
ATOM   4925 2HG  GLN A 350      54.557 -33.007  23.170  1.00  0.90           H
ATOM   4926 1HE2 GLN A 350      56.514 -31.055  25.495  1.00  0.90           H
ATOM   4927 2HE2 GLN A 350      56.643 -32.336  24.333  1.00  0.90           H
ATOM   4928  N   GLY A 351      49.748 -34.967  23.000  1.00  0.86           N
ATOM   4929  CA  GLY A 351      48.319 -34.768  23.018  1.00  0.86           C
ATOM   4930  C   GLY A 351      47.459 -35.852  23.606  1.00  0.86           C
ATOM   4931  O   GLY A 351      47.856 -36.605  24.493  1.00  0.86           O
ATOM   4932  H   GLY A 351      50.165 -35.723  22.470  1.00  0.86           H
ATOM   4933 1HA  GLY A 351      48.090 -33.823  23.510  1.00  0.86           H
ATOM   4934 2HA  GLY A 351      48.030 -34.650  21.988  1.00  0.86           H
ATOM   4935  N   GLY A 352      46.247 -35.909  23.100  1.00  0.80           N
ATOM   4936  CA  GLY A 352      45.293 -36.874  23.590  1.00  0.80           C
ATOM   4937  C   GLY A 352      43.872 -36.445  23.357  1.00  0.80           C
ATOM   4938  O   GLY A 352      43.595 -35.554  22.559  1.00  0.80           O
ATOM   4939  H   GLY A 352      45.996 -35.220  22.392  1.00  0.80           H
ATOM   4940 1HA  GLY A 352      45.468 -37.847  23.135  1.00  0.80           H
ATOM   4941 2HA  GLY A 352      45.446 -36.966  24.663  1.00  0.80           H
ATOM   4942  N   ALA A 353      42.935 -37.127  23.981  1.00  0.74           N
ATOM   4943  CA  ALA A 353      41.592 -36.639  23.800  1.00  0.74           C
ATOM   4944  C   ALA A 353      41.520 -35.370  24.624  1.00  0.74           C
ATOM   4945  O   ALA A 353      41.196 -34.304  24.108  1.00  0.74           O
ATOM   4946  CB  ALA A 353      40.560 -37.642  24.217  1.00  0.74           C
ATOM   4947  H   ALA A 353      43.173 -37.884  24.629  1.00  0.74           H
ATOM   4948  HA  ALA A 353      41.437 -36.392  22.750  1.00  0.74           H
ATOM   4949 1HB  ALA A 353      39.581 -37.209  24.076  1.00  0.74           H
ATOM   4950 2HB  ALA A 353      40.658 -38.544  23.612  1.00  0.74           H
ATOM   4951 3HB  ALA A 353      40.688 -37.886  25.250  1.00  0.74           H
ATOM   4952  N   ILE A 354      41.970 -35.476  25.872  1.00  0.70           N
ATOM   4953  CA  ILE A 354      42.019 -34.353  26.797  1.00  0.70           C
ATOM   4954  C   ILE A 354      43.458 -34.136  27.259  1.00  0.70           C
ATOM   4955  O   ILE A 354      44.102 -35.084  27.697  1.00  0.70           O
ATOM   4956  CB  ILE A 354      41.134 -34.608  28.027  1.00  0.70           C
ATOM   4957  CG1 ILE A 354      39.704 -34.817  27.599  1.00  0.70           C
ATOM   4958  CG2 ILE A 354      41.243 -33.427  28.977  1.00  0.70           C
ATOM   4959  CD1 ILE A 354      38.813 -35.289  28.698  1.00  0.70           C
ATOM   4960  H   ILE A 354      42.251 -36.401  26.196  1.00  0.70           H
ATOM   4961  HA  ILE A 354      41.676 -33.456  26.288  1.00  0.70           H
ATOM   4962  HB  ILE A 354      41.461 -35.514  28.527  1.00  0.70           H
ATOM   4963 1HG1 ILE A 354      39.327 -33.896  27.212  1.00  0.70           H
ATOM   4964 2HG1 ILE A 354      39.677 -35.556  26.808  1.00  0.70           H
ATOM   4965 1HG2 ILE A 354      40.625 -33.595  29.855  1.00  0.70           H
ATOM   4966 2HG2 ILE A 354      42.271 -33.302  29.282  1.00  0.70           H
ATOM   4967 3HG2 ILE A 354      40.914 -32.527  28.462  1.00  0.70           H
ATOM   4968 1HD1 ILE A 354      37.815 -35.420  28.297  1.00  0.70           H
ATOM   4969 2HD1 ILE A 354      39.177 -36.236  29.084  1.00  0.70           H
ATOM   4970 3HD1 ILE A 354      38.794 -34.554  29.504  1.00  0.70           H
ATOM   4971  N   PHE A 355      43.959 -32.903  27.173  1.00  0.67           N
ATOM   4972  CA  PHE A 355      45.327 -32.611  27.610  1.00  0.67           C
ATOM   4973  C   PHE A 355      45.492 -31.288  28.344  1.00  0.67           C
ATOM   4974  O   PHE A 355      45.159 -30.231  27.811  1.00  0.67           O
ATOM   4975  CB  PHE A 355      46.307 -32.620  26.435  1.00  0.67           C
ATOM   4976  CG  PHE A 355      47.751 -32.290  26.855  1.00  0.67           C
ATOM   4977  CD1 PHE A 355      48.363 -32.974  27.897  1.00  0.67           C
ATOM   4978  CD2 PHE A 355      48.486 -31.307  26.206  1.00  0.67           C
ATOM   4979  CE1 PHE A 355      49.650 -32.698  28.289  1.00  0.67           C
ATOM   4980  CE2 PHE A 355      49.794 -31.024  26.590  1.00  0.67           C
ATOM   4981  CZ  PHE A 355      50.375 -31.723  27.633  1.00  0.67           C
ATOM   4982  H   PHE A 355      43.385 -32.170  26.768  1.00  0.67           H
ATOM   4983  HA  PHE A 355      45.630 -33.398  28.284  1.00  0.67           H
ATOM   4984 1HB  PHE A 355      46.305 -33.605  25.962  1.00  0.67           H
ATOM   4985 2HB  PHE A 355      45.993 -31.894  25.685  1.00  0.67           H
[truncated: 1,339,450 more chars]
