# Supplementary material for: Sequence, structure prediction, and epitope analysis of the polymorphic membrane protein family in Chlamydia trachomatis
Source: PLoS One. 2024 Jun 11;19(6):e0304525. doi: 10.1371/journal.pone.0304525 (PMC11166332; doi:10.1371/journal.pone.0304525)
Supplement: S2 File — (ZIP) [file pone.0304525.s002.zip › PmpE_SerE_RoseTTAF.pdb]

AUTHOR BAKER-ROBETTA
REMARK ID 103742 MODEL 3 PmpE_SerE
HELIX    1   1 ARG A    6  PHE A    8  1                                   3
HELIX    2   2 PRO A   17  LYS A   19  1                                   3
HELIX    3   3 LEU A   22  ASN A   24  1                                   3
HELIX    4   4 PRO A  125  ARG A  132  1                                   8
HELIX    5   5 GLN A  426  LEU A  429  1                                   4
HELIX    6   6 LEU A  497  LEU A  501  1                                   5
HELIX    7   7 PRO A  546  GLU A  548  1                                   3
HELIX    8   8 THR A  550  LEU A  552  1                                   3
HELIX    9   9 SER A  580  LEU A  582  1                                   3
HELIX   10  10 PRO A  614  ALA A  617  1                                   4
HELIX   11  11 LEU A  643  GLU A  664  1                                  22
SHEET    1   1 1 ASN A  37  TYR A  39  0
SHEET    2   2 1 TYR A  65  PHE A  68  0
SHEET    3   3 1 ILE A  76  ALA A  79  0
SHEET    4   4 1 THR A  99  ARG A 103  0
SHEET    5   5 1 VAL A 109  GLU A 112  0
SHEET    6   6 1 GLU A 133  GLY A 135  0
SHEET    7   7 1 ILE A 137  ALA A 139  0
SHEET    8   8 1 ASN A 141  ASN A 145  0
SHEET    9   9 1 VAL A 151  MET A 154  0
SHEET   10  10 1 GLN A 161  GLY A 163  0
SHEET   11  11 1 ILE A 165  THR A 167  0
SHEET   12  12 1 THR A 170  SER A 174  0
SHEET   13  13 1 PHE A 180  MET A 183  0
SHEET   14  14 1 LYS A 195  GLY A 197  0
SHEET   15  15 1 ILE A 199  ALA A 201  0
SHEET   16  16 1 SER A 204  GLU A 208  0
SHEET   17  17 1 LEU A 214  ILE A 217  0
SHEET   18  18 1 ILE A 227  SER A 229  0
SHEET   19  19 1 ILE A 231  THR A 235  0
SHEET   20  20 1 ILE A 241  TYR A 244  0
SHEET   21  21 1 ILE A 265  VAL A 267  0
SHEET   22  22 1 ARG A 270  THR A 274  0
SHEET   23  23 1 ILE A 280  SER A 283  0
SHEET   24  24 1 VAL A 299  VAL A 302  0
SHEET   25  25 1 THR A 307  ILE A 310  0
SHEET   26  26 1 ILE A 321  ILE A 323  0
SHEET   27  27 1 SER A 329  ALA A 333  0
SHEET   28  28 1 ILE A 338  ASN A 341  0
SHEET   29  29 1 ILE A 366  VAL A 368  0
SHEET   30  30 1 ILE A 375  ALA A 379  0
SHEET   31  31 1 ASN A 384  PHE A 387  0
SHEET   32  32 1 ILE A 391  VAL A 393  0
SHEET   33  33 1 VAL A 400  PHE A 402  0
SHEET   34  34 1 SER A 411  SER A 415  0
SHEET   35  35 1 GLN A 430  THR A 433  0
SHEET   36  36 1 PRO A 436  LEU A 439  0
SHEET   37  37 1 PHE A 443  GLU A 447  0
SHEET   38  38 1 GLN A 451  VAL A 454  0
SHEET   39  39 1 ARG A 456  GLN A 459  0
SHEET   40  40 1 VAL A 463  LEU A 466  0
SHEET   41  41 1 VAL A 471  CYS A 474  0
SHEET   42  42 1 SER A 487  THR A 489  0
SHEET   43  43 1 HIS A 492  ASN A 496  0
SHEET   44  44 1 LEU A 509  VAL A 512  0
SHEET   45  45 1 THR A 528  SER A 530  0
SHEET   46  46 1 LYS A 535  ILE A 539  0
SHEET   47  47 1 SER A 558  GLU A 566  0
SHEET   48  48 1 GLY A 591  GLN A 601  0
SHEET   49  49 1 PHE A 620  PRO A 630  0
SHEET   50  50 1 TRP A 673  GLN A 686  0
SHEET   51  51 1 PHE A 695  ALA A 708  0
SHEET   52  52 1 THR A 713  GLU A 727  0
SHEET   53  53 1 ASN A 732  LEU A 749  0
SHEET   54  54 1 LEU A 754  HIS A 771  0
SHEET   55  55 1 SER A 781  ASP A 797  0
SHEET   56  56 1 LEU A 809  LEU A 823  0
SHEET   57  57 1 PHE A 826  GLU A 828  0
SHEET   58  58 1 ARG A 834  THR A 838  0
SHEET   59  59 1 LEU A 842  LEU A 846  0
SHEET   60  60 1 ILE A 849  ASN A 857  0
SHEET   61  61 1 GLN A 863  PRO A 873  0
SHEET   62  62 1 ILE A 882  LEU A 886  0
SHEET   63  63 1 GLY A 891  GLY A 895  0
SHEET   64  64 1 HIS A 903  THR A 913  0
SHEET   65  65 1 LEU A 919  SER A 930  0
SHEET   66  66 1 THR A 933  ARG A 945  0

METHOD    ROSETTA provides both ab initio and
METHOD    comparative models of protein domains.
METHOD    Comparative models are built from structures
METHOD    detected and aligned by HHSEARCH, SPARKS, and
METHOD    Raptor. Loop regions are assembled from fragments and 
METHOD    optimized to fit the aligned template structures.
METHOD    De novo models are built using the Rosetta de
METHOD    novo protocol.  The procedure is fully automated.
PFRMAT TS
TARGET PmpE_SerE
ATOM      1  N   ARG A   1      -0.575   0.508   1.000  1.00  7.19           N
ATOM      2  CA  ARG A   1       0.805   0.441   0.533  1.00  7.19           C
ATOM      3  C   ARG A   1       1.576   1.703   0.883  1.00  7.19           C
ATOM      4  O   ARG A   1       1.160   2.829   0.583  1.00  7.19           O
ATOM      5  CB  ARG A   1       0.857   0.200  -0.965  1.00  7.19           C
ATOM      6  CG  ARG A   1       2.259   0.035  -1.554  1.00  7.19           C
ATOM      7  CD  ARG A   1       2.194  -0.401  -2.974  1.00  7.19           C
ATOM      8  NE  ARG A   1       1.516   0.578  -3.812  1.00  7.19           N
ATOM      9  CZ  ARG A   1       1.083   0.339  -5.063  1.00  7.19           C
ATOM     10  NH1 ARG A   1       1.292  -0.839  -5.606  1.00  7.19           N
ATOM     11  NH2 ARG A   1       0.432   1.278  -5.734  1.00  7.19           N
ATOM     12 1H   ARG A   1      -0.891  -0.417   1.249  1.00  7.19           H
ATOM     13 2H   ARG A   1      -0.623   1.110   1.810  1.00  7.19           H
ATOM     14 3H   ARG A   1      -1.163   0.880   0.268  1.00  7.19           H
ATOM     15  HA  ARG A   1       1.290  -0.402   1.027  1.00  7.19           H
ATOM     16 1HB  ARG A   1       0.292  -0.699  -1.207  1.00  7.19           H
ATOM     17 2HB  ARG A   1       0.382   1.034  -1.481  1.00  7.19           H
ATOM     18 1HG  ARG A   1       2.807   0.970  -1.495  1.00  7.19           H
ATOM     19 2HG  ARG A   1       2.796  -0.727  -0.991  1.00  7.19           H
ATOM     20 1HD  ARG A   1       3.205  -0.530  -3.349  1.00  7.19           H
ATOM     21 2HD  ARG A   1       1.657  -1.345  -3.045  1.00  7.19           H
ATOM     22  HE  ARG A   1       1.333   1.490  -3.415  1.00  7.19           H
ATOM     23 1HH1 ARG A   1       1.781  -1.555  -5.086  1.00  7.19           H
ATOM     24 2HH1 ARG A   1       0.957  -1.032  -6.537  1.00  7.19           H
ATOM     25 1HH2 ARG A   1       0.244   2.175  -5.306  1.00  7.19           H
ATOM     26 2HH2 ARG A   1       0.084   1.095  -6.661  1.00  7.19           H
ATOM     27  N   GLU A   2       2.738   1.520   1.486  1.00  6.76           N
ATOM     28  CA  GLU A   2       3.543   2.652   1.930  1.00  6.76           C
ATOM     29  C   GLU A   2       4.343   3.288   0.807  1.00  6.76           C
ATOM     30  O   GLU A   2       5.553   3.083   0.703  1.00  6.76           O
ATOM     31  CB  GLU A   2       4.506   2.215   3.036  1.00  6.76           C
ATOM     32  CG  GLU A   2       3.831   1.729   4.314  1.00  6.76           C
ATOM     33  CD  GLU A   2       4.821   1.332   5.387  1.00  6.76           C
ATOM     34  OE1 GLU A   2       5.997   1.312   5.107  1.00  6.76           O
ATOM     35  OE2 GLU A   2       4.397   1.052   6.486  1.00  6.76           O
ATOM     36  H   GLU A   2       3.066   0.584   1.684  1.00  6.76           H
ATOM     37  HA  GLU A   2       2.873   3.412   2.333  1.00  6.76           H
ATOM     38 1HB  GLU A   2       5.142   1.409   2.666  1.00  6.76           H
ATOM     39 2HB  GLU A   2       5.159   3.050   3.298  1.00  6.76           H
ATOM     40 1HG  GLU A   2       3.196   2.525   4.699  1.00  6.76           H
ATOM     41 2HG  GLU A   2       3.197   0.876   4.077  1.00  6.76           H
ATOM     42  N   VAL A   3       3.647   4.042  -0.037  1.00  6.31           N
ATOM     43  CA  VAL A   3       4.277   4.718  -1.164  1.00  6.31           C
ATOM     44  C   VAL A   3       5.132   5.919  -0.686  1.00  6.31           C
ATOM     45  O   VAL A   3       6.354   5.853  -0.813  1.00  6.31           O
ATOM     46  CB  VAL A   3       3.228   5.051  -2.265  1.00  6.31           C
ATOM     47  CG1 VAL A   3       3.833   5.935  -3.361  1.00  6.31           C
ATOM     48  CG2 VAL A   3       2.745   3.744  -2.866  1.00  6.31           C
ATOM     49  H   VAL A   3       2.643   4.102   0.125  1.00  6.31           H
ATOM     50  HA  VAL A   3       4.960   4.008  -1.629  1.00  6.31           H
ATOM     51  HB  VAL A   3       2.383   5.544  -1.844  1.00  6.31           H
ATOM     52 1HG1 VAL A   3       3.081   6.139  -4.123  1.00  6.31           H
ATOM     53 2HG1 VAL A   3       4.174   6.876  -2.938  1.00  6.31           H
ATOM     54 3HG1 VAL A   3       4.660   5.438  -3.812  1.00  6.31           H
ATOM     55 1HG2 VAL A   3       1.998   3.949  -3.634  1.00  6.31           H
ATOM     56 2HG2 VAL A   3       3.580   3.204  -3.308  1.00  6.31           H
ATOM     57 3HG2 VAL A   3       2.299   3.149  -2.078  1.00  6.31           H
ATOM     58  N   PRO A   4       4.580   7.031  -0.133  1.00  5.87           N
ATOM     59  CA  PRO A   4       5.390   8.086   0.446  1.00  5.87           C
ATOM     60  C   PRO A   4       6.011   7.546   1.721  1.00  5.87           C
ATOM     61  O   PRO A   4       5.349   6.835   2.478  1.00  5.87           O
ATOM     62  CB  PRO A   4       4.375   9.197   0.722  1.00  5.87           C
ATOM     63  CG  PRO A   4       3.056   8.466   0.902  1.00  5.87           C
ATOM     64  CD  PRO A   4       3.130   7.271  -0.037  1.00  5.87           C
ATOM     65  HA  PRO A   4       6.161   8.404  -0.273  1.00  5.87           H
ATOM     66 1HB  PRO A   4       4.676   9.756   1.612  1.00  5.87           H
ATOM     67 2HB  PRO A   4       4.361   9.910  -0.115  1.00  5.87           H
ATOM     68 1HG  PRO A   4       2.931   8.168   1.953  1.00  5.87           H
ATOM     69 2HG  PRO A   4       2.218   9.139   0.663  1.00  5.87           H
ATOM     70 1HD  PRO A   4       2.603   6.424   0.408  1.00  5.87           H
ATOM     71 2HD  PRO A   4       2.715   7.573  -1.003  1.00  5.87           H
ATOM     72  N   SER A   5       7.255   7.902   1.980  1.00  5.48           N
ATOM     73  CA  SER A   5       7.925   7.468   3.198  1.00  5.48           C
ATOM     74  C   SER A   5       9.080   8.411   3.576  1.00  5.48           C
ATOM     75  O   SER A   5       8.904   9.445   4.220  1.00  5.48           O
ATOM     76  CB  SER A   5       8.380   6.019   3.037  1.00  5.48           C
ATOM     77  OG  SER A   5       9.303   5.900   1.993  1.00  5.48           O
ATOM     78  H   SER A   5       7.743   8.477   1.313  1.00  5.48           H
ATOM     79  HA  SER A   5       7.198   7.497   4.010  1.00  5.48           H
ATOM     80 1HB  SER A   5       8.837   5.684   3.968  1.00  5.48           H
ATOM     81 2HB  SER A   5       7.518   5.372   2.845  1.00  5.48           H
ATOM     82  HG  SER A   5       8.773   5.814   1.182  1.00  5.48           H
ATOM     83  N   ARG A   6      10.271   8.064   3.087  1.00  5.15           N
ATOM     84  CA  ARG A   6      11.529   8.761   3.334  1.00  5.15           C
ATOM     85  C   ARG A   6      11.594  10.078   2.554  1.00  5.15           C
ATOM     86  O   ARG A   6      12.499  10.896   2.708  1.00  5.15           O
ATOM     87  CB  ARG A   6      12.658   7.792   3.056  1.00  5.15           C
ATOM     88  CG  ARG A   6      12.656   6.654   4.117  1.00  5.15           C
ATOM     89  CD  ARG A   6      13.650   5.585   3.884  1.00  5.15           C
ATOM     90  NE  ARG A   6      14.993   6.043   4.019  1.00  5.15           N
ATOM     91  CZ  ARG A   6      15.713   6.072   5.144  1.00  5.15           C
ATOM     92  NH1 ARG A   6      15.226   5.652   6.294  1.00  5.15           N
ATOM     93  NH2 ARG A   6      16.926   6.542   5.042  1.00  5.15           N
ATOM     94  H   ARG A   6      10.298   7.224   2.535  1.00  5.15           H
ATOM     95  HA  ARG A   6      11.575   8.997   4.396  1.00  5.15           H
ATOM     96 1HB  ARG A   6      12.530   7.343   2.073  1.00  5.15           H
ATOM     97 2HB  ARG A   6      13.613   8.288   3.063  1.00  5.15           H
ATOM     98 1HG  ARG A   6      12.864   7.095   5.091  1.00  5.15           H
ATOM     99 2HG  ARG A   6      11.667   6.193   4.135  1.00  5.15           H
ATOM    100 1HD  ARG A   6      13.493   4.785   4.601  1.00  5.15           H
ATOM    101 2HD  ARG A   6      13.532   5.199   2.886  1.00  5.15           H
ATOM    102  HE  ARG A   6      15.468   6.398   3.183  1.00  5.15           H
ATOM    103 1HH1 ARG A   6      14.283   5.295   6.340  1.00  5.15           H
ATOM    104 2HH1 ARG A   6      15.795   5.689   7.125  1.00  5.15           H
ATOM    105 1HH2 ARG A   6      17.211   6.857   4.102  1.00  5.15           H
ATOM    106 2HH2 ARG A   6      17.535   6.602   5.839  1.00  5.15           H
ATOM    107  N   ILE A   7      10.547  10.305   1.780  1.00  4.93           N
ATOM    108  CA  ILE A   7      10.292  11.515   1.026  1.00  4.93           C
ATOM    109  C   ILE A   7      10.232  12.717   1.981  1.00  4.93           C
ATOM    110  O   ILE A   7      10.452  13.856   1.572  1.00  4.93           O
ATOM    111  CB  ILE A   7       8.984  11.359   0.225  1.00  4.93           C
ATOM    112  CG1 ILE A   7       8.911  12.416  -0.831  1.00  4.93           C
ATOM    113  CG2 ILE A   7       7.782  11.420   1.130  1.00  4.93           C
ATOM    114  CD1 ILE A   7       7.813  12.235  -1.819  1.00  4.93           C
ATOM    115  H   ILE A   7       9.868   9.570   1.721  1.00  4.93           H
ATOM    116  HA  ILE A   7      11.101  11.692   0.330  1.00  4.93           H
ATOM    117  HB  ILE A   7       8.999  10.393  -0.280  1.00  4.93           H
ATOM    118 1HG1 ILE A   7       8.789  13.386  -0.350  1.00  4.93           H
ATOM    119 2HG1 ILE A   7       9.841  12.408  -1.377  1.00  4.93           H
ATOM    120 1HG2 ILE A   7       6.875  11.288   0.546  1.00  4.93           H
ATOM    121 2HG2 ILE A   7       7.843  10.641   1.879  1.00  4.93           H
ATOM    122 3HG2 ILE A   7       7.753  12.388   1.619  1.00  4.93           H
ATOM    123 1HD1 ILE A   7       7.869  13.043  -2.523  1.00  4.93           H
ATOM    124 2HD1 ILE A   7       7.925  11.285  -2.338  1.00  4.93           H
ATOM    125 3HD1 ILE A   7       6.850  12.258  -1.310  1.00  4.93           H
ATOM    126  N   PHE A   8       9.965  12.449   3.269  1.00  4.80           N
ATOM    127  CA  PHE A   8       9.882  13.494   4.275  1.00  4.80           C
ATOM    128  C   PHE A   8      11.179  13.669   5.109  1.00  4.80           C
ATOM    129  O   PHE A   8      11.151  14.329   6.149  1.00  4.80           O
ATOM    130  CB  PHE A   8       8.722  13.207   5.226  1.00  4.80           C
ATOM    131  CG  PHE A   8       7.378  13.156   4.551  1.00  4.80           C
ATOM    132  CD1 PHE A   8       6.730  11.938   4.378  1.00  4.80           C
ATOM    133  CD2 PHE A   8       6.778  14.298   4.054  1.00  4.80           C
ATOM    134  CE1 PHE A   8       5.511  11.864   3.742  1.00  4.80           C
ATOM    135  CE2 PHE A   8       5.556  14.228   3.409  1.00  4.80           C
ATOM    136  CZ  PHE A   8       4.921  13.008   3.254  1.00  4.80           C
ATOM    137  H   PHE A   8       9.778  11.483   3.551  1.00  4.80           H
ATOM    138  HA  PHE A   8       9.681  14.435   3.763  1.00  4.80           H
ATOM    139 1HB  PHE A   8       8.891  12.245   5.713  1.00  4.80           H
ATOM    140 2HB  PHE A   8       8.687  13.968   6.003  1.00  4.80           H
ATOM    141  HD1 PHE A   8       7.195  11.033   4.759  1.00  4.80           H
ATOM    142  HD2 PHE A   8       7.280  15.259   4.172  1.00  4.80           H
ATOM    143  HE1 PHE A   8       5.020  10.900   3.626  1.00  4.80           H
ATOM    144  HE2 PHE A   8       5.092  15.135   3.021  1.00  4.80           H
ATOM    145  HZ  PHE A   8       3.959  12.953   2.748  1.00  4.80           H
ATOM    146  N   LEU A   9      12.322  13.135   4.643  1.00  4.77           N
ATOM    147  CA  LEU A   9      13.619  13.267   5.348  1.00  4.77           C
ATOM    148  C   LEU A   9      14.363  14.596   5.143  1.00  4.77           C
ATOM    149  O   LEU A   9      15.477  14.765   5.642  1.00  4.77           O
ATOM    150  CB  LEU A   9      14.618  12.187   4.895  1.00  4.77           C
ATOM    151  CG  LEU A   9      14.336  10.738   5.239  1.00  4.77           C
ATOM    152  CD1 LEU A   9      15.385   9.876   4.538  1.00  4.77           C
ATOM    153  CD2 LEU A   9      14.382  10.535   6.731  1.00  4.77           C
ATOM    154  H   LEU A   9      12.296  12.571   3.790  1.00  4.77           H
ATOM    155  HA  LEU A   9      13.430  13.150   6.414  1.00  4.77           H
ATOM    156 1HB  LEU A   9      14.690  12.241   3.805  1.00  4.77           H
ATOM    157 2HB  LEU A   9      15.595  12.433   5.306  1.00  4.77           H
ATOM    158  HG  LEU A   9      13.372  10.463   4.889  1.00  4.77           H
ATOM    159 1HD1 LEU A   9      15.199   8.843   4.759  1.00  4.77           H
ATOM    160 2HD1 LEU A   9      15.328  10.030   3.458  1.00  4.77           H
ATOM    161 3HD1 LEU A   9      16.380  10.145   4.885  1.00  4.77           H
ATOM    162 1HD2 LEU A   9      14.183   9.487   6.961  1.00  4.77           H
ATOM    163 2HD2 LEU A   9      15.368  10.809   7.103  1.00  4.77           H
ATOM    164 3HD2 LEU A   9      13.627  11.162   7.205  1.00  4.77           H
ATOM    165  N   MET A  10      13.805  15.512   4.375  1.00  4.83           N
ATOM    166  CA  MET A  10      14.505  16.755   4.069  1.00  4.83           C
ATOM    167  C   MET A  10      14.789  17.666   5.279  1.00  4.83           C
ATOM    168  O   MET A  10      13.997  17.725   6.226  1.00  4.83           O
ATOM    169  CB  MET A  10      13.715  17.575   3.079  1.00  4.83           C
ATOM    170  CG  MET A  10      12.448  18.100   3.585  1.00  4.83           C
ATOM    171  SD  MET A  10      11.710  19.211   2.411  1.00  4.83           S
ATOM    172  CE  MET A  10      12.794  20.618   2.682  1.00  4.83           C
ATOM    173  H   MET A  10      12.884  15.335   3.995  1.00  4.83           H
ATOM    174  HA  MET A  10      15.442  16.463   3.614  1.00  4.83           H
ATOM    175 1HB  MET A  10      14.257  18.438   2.830  1.00  4.83           H
ATOM    176 2HB  MET A  10      13.533  17.002   2.173  1.00  4.83           H
ATOM    177 1HG  MET A  10      11.754  17.288   3.796  1.00  4.83           H
ATOM    178 2HG  MET A  10      12.646  18.644   4.499  1.00  4.83           H
ATOM    179 1HE  MET A  10      12.509  21.433   2.019  1.00  4.83           H
ATOM    180 2HE  MET A  10      12.706  20.937   3.704  1.00  4.83           H
ATOM    181 3HE  MET A  10      13.818  20.338   2.493  1.00  4.83           H
ATOM    182  N   PRO A  11      15.878  18.467   5.236  1.00  4.96           N
ATOM    183  CA  PRO A  11      16.279  19.436   6.227  1.00  4.96           C
ATOM    184  C   PRO A  11      15.430  20.688   6.158  1.00  4.96           C
ATOM    185  O   PRO A  11      15.891  21.740   5.723  1.00  4.96           O
ATOM    186  CB  PRO A  11      17.744  19.715   5.865  1.00  4.96           C
ATOM    187  CG  PRO A  11      17.797  19.521   4.396  1.00  4.96           C
ATOM    188  CD  PRO A  11      16.841  18.376   4.128  1.00  4.96           C
ATOM    189  HA  PRO A  11      16.206  18.975   7.224  1.00  4.96           H
ATOM    190 1HB  PRO A  11      18.017  20.737   6.175  1.00  4.96           H
ATOM    191 2HB  PRO A  11      18.409  19.029   6.411  1.00  4.96           H
ATOM    192 1HG  PRO A  11      17.497  20.439   3.891  1.00  4.96           H
ATOM    193 2HG  PRO A  11      18.828  19.304   4.074  1.00  4.96           H
ATOM    194 1HD  PRO A  11      16.382  18.564   3.170  1.00  4.96           H
ATOM    195 2HD  PRO A  11      17.384  17.423   4.181  1.00  4.96           H
ATOM    196  N   ASN A  12      14.190  20.574   6.636  1.00  5.14           N
ATOM    197  CA  ASN A  12      13.252  21.706   6.636  1.00  5.14           C
ATOM    198  C   ASN A  12      13.800  22.867   7.464  1.00  5.14           C
ATOM    199  O   ASN A  12      13.441  24.025   7.243  1.00  5.14           O
ATOM    200  CB  ASN A  12      11.904  21.303   7.203  1.00  5.14           C
ATOM    201  CG  ASN A  12      11.065  20.468   6.295  1.00  5.14           C
ATOM    202  OD1 ASN A  12      10.496  20.968   5.317  1.00  5.14           O
ATOM    203  ND2 ASN A  12      10.960  19.206   6.603  1.00  5.14           N
ATOM    204  H   ASN A  12      13.889  19.649   6.951  1.00  5.14           H
ATOM    205  HA  ASN A  12      13.129  22.066   5.617  1.00  5.14           H
ATOM    206 1HB  ASN A  12      12.061  20.750   8.129  1.00  5.14           H
ATOM    207 2HB  ASN A  12      11.345  22.202   7.458  1.00  5.14           H
ATOM    208 1HD2 ASN A  12      10.402  18.597   6.041  1.00  5.14           H
ATOM    209 2HD2 ASN A  12      11.441  18.840   7.401  1.00  5.14           H
ATOM    210  N   SER A  13      14.669  22.546   8.417  1.00  5.34           N
ATOM    211  CA  SER A  13      15.310  23.533   9.258  1.00  5.34           C
ATOM    212  C   SER A  13      16.813  23.281   9.240  1.00  5.34           C
ATOM    213  O   SER A  13      17.304  22.290   9.783  1.00  5.34           O
ATOM    214  CB  SER A  13      14.772  23.452  10.675  1.00  5.34           C
ATOM    215  OG  SER A  13      15.429  24.359  11.519  1.00  5.34           O
ATOM    216  H   SER A  13      14.906  21.575   8.537  1.00  5.34           H
ATOM    217  HA  SER A  13      15.120  24.528   8.855  1.00  5.34           H
ATOM    218 1HB  SER A  13      13.704  23.665  10.668  1.00  5.34           H
ATOM    219 2HB  SER A  13      14.901  22.440  11.056  1.00  5.34           H
ATOM    220  HG  SER A  13      16.360  24.114  11.501  1.00  5.34           H
ATOM    221  N   VAL A  14      17.534  24.183   8.595  1.00  5.52           N
ATOM    222  CA  VAL A  14      18.976  24.081   8.441  1.00  5.52           C
ATOM    223  C   VAL A  14      19.608  24.716   9.688  1.00  5.52           C
ATOM    224  O   VAL A  14      19.216  25.827  10.039  1.00  5.52           O
ATOM    225  CB  VAL A  14      19.433  24.785   7.141  1.00  5.52           C
ATOM    226  CG1 VAL A  14      20.947  24.747   7.007  1.00  5.52           C
ATOM    227  CG2 VAL A  14      18.779  24.096   5.940  1.00  5.52           C
ATOM    228  H   VAL A  14      17.051  24.969   8.176  1.00  5.52           H
ATOM    229  HA  VAL A  14      19.229  23.034   8.343  1.00  5.52           H
ATOM    230  HB  VAL A  14      19.132  25.835   7.172  1.00  5.52           H
ATOM    231 1HG1 VAL A  14      21.238  25.245   6.097  1.00  5.52           H
ATOM    232 2HG1 VAL A  14      21.402  25.243   7.844  1.00  5.52           H
ATOM    233 3HG1 VAL A  14      21.280  23.717   6.966  1.00  5.52           H
ATOM    234 1HG2 VAL A  14      19.085  24.595   5.016  1.00  5.52           H
ATOM    235 2HG2 VAL A  14      19.085  23.053   5.907  1.00  5.52           H
ATOM    236 3HG2 VAL A  14      17.691  24.146   6.032  1.00  5.52           H
ATOM    237  N   PRO A  15      20.564  24.062  10.388  1.00  5.64           N
ATOM    238  CA  PRO A  15      21.217  24.542  11.607  1.00  5.64           C
ATOM    239  C   PRO A  15      21.685  25.999  11.549  1.00  5.64           C
ATOM    240  O   PRO A  15      21.748  26.666  12.577  1.00  5.64           O
ATOM    241  CB  PRO A  15      22.397  23.575  11.741  1.00  5.64           C
ATOM    242  CG  PRO A  15      21.899  22.293  11.125  1.00  5.64           C
ATOM    243  CD  PRO A  15      21.032  22.718   9.962  1.00  5.64           C
ATOM    244  HA  PRO A  15      20.519  24.409  12.451  1.00  5.64           H
ATOM    245 1HB  PRO A  15      23.274  23.970  11.229  1.00  5.64           H
ATOM    246 2HB  PRO A  15      22.674  23.465  12.799  1.00  5.64           H
ATOM    247 1HG  PRO A  15      22.757  21.673  10.814  1.00  5.64           H
ATOM    248 2HG  PRO A  15      21.341  21.709  11.872  1.00  5.64           H
ATOM    249 1HD  PRO A  15      21.619  22.758   9.042  1.00  5.64           H
ATOM    250 2HD  PRO A  15      20.196  22.003   9.909  1.00  5.64           H
ATOM    251  N   ASP A  16      22.052  26.480  10.363  1.00  5.66           N
ATOM    252  CA  ASP A  16      22.495  27.857  10.195  1.00  5.66           C
ATOM    253  C   ASP A  16      23.554  28.249  11.241  1.00  5.66           C
ATOM    254  O   ASP A  16      23.391  29.261  11.928  1.00  5.66           O
ATOM    255  CB  ASP A  16      21.274  28.772  10.335  1.00  5.66           C
ATOM    256  CG  ASP A  16      21.407  30.176   9.738  1.00  5.66           C
ATOM    257  OD1 ASP A  16      22.173  30.378   8.831  1.00  5.66           O
ATOM    258  OD2 ASP A  16      20.734  31.066  10.233  1.00  5.66           O
ATOM    259  H   ASP A  16      21.989  25.890   9.552  1.00  5.66           H
ATOM    260  HA  ASP A  16      22.897  27.978   9.191  1.00  5.66           H
ATOM    261 1HB  ASP A  16      20.412  28.281   9.872  1.00  5.66           H
ATOM    262 2HB  ASP A  16      21.040  28.884  11.396  1.00  5.66           H
ATOM    263  N   PRO A  17      24.719  27.560  11.281  1.00  5.62           N
ATOM    264  CA  PRO A  17      25.794  27.692  12.266  1.00  5.62           C
ATOM    265  C   PRO A  17      26.410  29.087  12.276  1.00  5.62           C
ATOM    266  O   PRO A  17      27.088  29.476  13.232  1.00  5.62           O
ATOM    267  CB  PRO A  17      26.792  26.616  11.825  1.00  5.62           C
ATOM    268  CG  PRO A  17      26.505  26.397  10.367  1.00  5.62           C
ATOM    269  CD  PRO A  17      25.029  26.580  10.215  1.00  5.62           C
ATOM    270  HA  PRO A  17      25.389  27.450  13.263  1.00  5.62           H
ATOM    271 1HB  PRO A  17      27.822  26.958  12.008  1.00  5.62           H
ATOM    272 2HB  PRO A  17      26.648  25.701  12.428  1.00  5.62           H
ATOM    273 1HG  PRO A  17      27.055  27.098   9.788  1.00  5.62           H
ATOM    274 2HG  PRO A  17      26.846  25.396  10.060  1.00  5.62           H
ATOM    275 1HD  PRO A  17      24.827  26.976   9.217  1.00  5.62           H
ATOM    276 2HD  PRO A  17      24.541  25.630  10.395  1.00  5.62           H
ATOM    277  N   THR A  18      26.142  29.866  11.237  1.00  5.55           N
ATOM    278  CA  THR A  18      26.637  31.224  11.162  1.00  5.55           C
ATOM    279  C   THR A  18      26.139  32.028  12.347  1.00  5.55           C
ATOM    280  O   THR A  18      26.807  32.961  12.760  1.00  5.55           O
ATOM    281  CB  THR A  18      26.156  31.918   9.881  1.00  5.55           C
ATOM    282  OG1 THR A  18      26.903  33.118   9.668  1.00  5.55           O
ATOM    283  CG2 THR A  18      24.705  32.273  10.002  1.00  5.55           C
ATOM    284  H   THR A  18      25.574  29.520  10.478  1.00  5.55           H
ATOM    285  HA  THR A  18      27.721  31.212  11.191  1.00  5.55           H
ATOM    286  HB  THR A  18      26.286  31.249   9.043  1.00  5.55           H
ATOM    287  HG1 THR A  18      27.841  32.903   9.644  1.00  5.55           H
ATOM    288 1HG2 THR A  18      24.362  32.753   9.102  1.00  5.55           H
ATOM    289 2HG2 THR A  18      24.123  31.366  10.166  1.00  5.55           H
ATOM    290 3HG2 THR A  18      24.554  32.959  10.818  1.00  5.55           H
ATOM    291  N   LYS A  19      24.995  31.629  12.934  1.00  5.46           N
ATOM    292  CA  LYS A  19      24.385  32.349  14.039  1.00  5.46           C
ATOM    293  C   LYS A  19      25.096  32.080  15.361  1.00  5.46           C
ATOM    294  O   LYS A  19      24.826  32.741  16.366  1.00  5.46           O
ATOM    295  CB  LYS A  19      22.909  31.974  14.167  1.00  5.46           C
ATOM    296  CG  LYS A  19      22.000  32.360  12.975  1.00  5.46           C
ATOM    297  CD  LYS A  19      21.922  33.877  12.756  1.00  5.46           C
ATOM    298  CE  LYS A  19      20.713  34.263  11.855  1.00  5.46           C
ATOM    299  NZ  LYS A  19      20.856  33.835  10.420  1.00  5.46           N
ATOM    300  H   LYS A  19      24.507  30.809  12.560  1.00  5.46           H
ATOM    301  HA  LYS A  19      24.448  33.412  13.827  1.00  5.46           H
ATOM    302 1HB  LYS A  19      22.832  30.888  14.286  1.00  5.46           H
ATOM    303 2HB  LYS A  19      22.497  32.429  15.065  1.00  5.46           H
ATOM    304 1HG  LYS A  19      22.396  31.896  12.068  1.00  5.46           H
ATOM    305 2HG  LYS A  19      20.996  31.970  13.133  1.00  5.46           H
ATOM    306 1HD  LYS A  19      21.828  34.382  13.718  1.00  5.46           H
ATOM    307 2HD  LYS A  19      22.839  34.215  12.276  1.00  5.46           H
ATOM    308 1HE  LYS A  19      19.822  33.791  12.268  1.00  5.46           H
ATOM    309 2HE  LYS A  19      20.586  35.343  11.887  1.00  5.46           H
ATOM    310 1HZ  LYS A  19      20.035  34.106   9.910  1.00  5.46           H
ATOM    311 2HZ  LYS A  19      21.656  34.274  10.005  1.00  5.46           H
ATOM    312 3HZ  LYS A  19      20.948  32.807  10.355  1.00  5.46           H
ATOM    313  N   GLU A  20      25.977  31.080  15.369  1.00  5.37           N
ATOM    314  CA  GLU A  20      26.751  30.711  16.541  1.00  5.37           C
ATOM    315  C   GLU A  20      28.158  31.284  16.385  1.00  5.37           C
ATOM    316  O   GLU A  20      28.832  31.622  17.360  1.00  5.37           O
ATOM    317  CB  GLU A  20      26.823  29.184  16.664  1.00  5.37           C
ATOM    318  CG  GLU A  20      25.474  28.489  16.837  1.00  5.37           C
ATOM    319  CD  GLU A  20      25.592  26.978  16.918  1.00  5.37           C
ATOM    320  OE1 GLU A  20      26.668  26.470  16.706  1.00  5.37           O
ATOM    321  OE2 GLU A  20      24.603  26.339  17.192  1.00  5.37           O
ATOM    322  H   GLU A  20      26.150  30.561  14.515  1.00  5.37           H
ATOM    323  HA  GLU A  20      26.290  31.138  17.432  1.00  5.37           H
ATOM    324 1HB  GLU A  20      27.298  28.774  15.772  1.00  5.37           H
ATOM    325 2HB  GLU A  20      27.449  28.919  17.515  1.00  5.37           H
ATOM    326 1HG  GLU A  20      24.997  28.859  17.743  1.00  5.37           H
ATOM    327 2HG  GLU A  20      24.838  28.754  15.988  1.00  5.37           H
ATOM    328  N   SER A  21      28.567  31.425  15.122  1.00  5.25           N
ATOM    329  CA  SER A  21      29.898  31.862  14.727  1.00  5.25           C
ATOM    330  C   SER A  21      29.901  33.195  13.974  1.00  5.25           C
ATOM    331  O   SER A  21      30.750  33.411  13.108  1.00  5.25           O
ATOM    332  CB  SER A  21      30.519  30.806  13.837  1.00  5.25           C
ATOM    333  OG  SER A  21      30.669  29.585  14.510  1.00  5.25           O
ATOM    334  H   SER A  21      27.935  31.120  14.386  1.00  5.25           H
ATOM    335  HA  SER A  21      30.503  31.976  15.626  1.00  5.25           H
ATOM    336 1HB  SER A  21      29.877  30.663  12.969  1.00  5.25           H
ATOM    337 2HB  SER A  21      31.486  31.154  13.481  1.00  5.25           H
ATOM    338  HG  SER A  21      29.780  29.221  14.603  1.00  5.25           H
ATOM    339  N   LEU A  22      29.021  34.121  14.356  1.00  5.11           N
ATOM    340  CA  LEU A  22      28.913  35.423  13.681  1.00  5.11           C
ATOM    341  C   LEU A  22      30.211  36.227  13.740  1.00  5.11           C
ATOM    342  O   LEU A  22      30.537  36.980  12.815  1.00  5.11           O
ATOM    343  CB  LEU A  22      27.781  36.256  14.307  1.00  5.11           C
ATOM    344  CG  LEU A  22      26.373  35.737  14.048  1.00  5.11           C
ATOM    345  CD1 LEU A  22      25.362  36.521  14.854  1.00  5.11           C
ATOM    346  CD2 LEU A  22      26.062  35.854  12.542  1.00  5.11           C
ATOM    347  H   LEU A  22      28.368  33.883  15.091  1.00  5.11           H
ATOM    348  HA  LEU A  22      28.663  35.236  12.638  1.00  5.11           H
ATOM    349 1HB  LEU A  22      27.929  36.288  15.384  1.00  5.11           H
ATOM    350 2HB  LEU A  22      27.842  37.271  13.919  1.00  5.11           H
ATOM    351  HG  LEU A  22      26.318  34.708  14.364  1.00  5.11           H
ATOM    352 1HD1 LEU A  22      24.364  36.123  14.664  1.00  5.11           H
ATOM    353 2HD1 LEU A  22      25.594  36.425  15.915  1.00  5.11           H
ATOM    354 3HD1 LEU A  22      25.398  37.569  14.565  1.00  5.11           H
ATOM    355 1HD2 LEU A  22      25.065  35.468  12.346  1.00  5.11           H
ATOM    356 2HD2 LEU A  22      26.114  36.897  12.243  1.00  5.11           H
ATOM    357 3HD2 LEU A  22      26.788  35.281  11.965  1.00  5.11           H
ATOM    358  N   SER A  23      30.986  36.031  14.805  1.00  4.90           N
ATOM    359  CA  SER A  23      32.248  36.740  14.997  1.00  4.90           C
ATOM    360  C   SER A  23      33.280  36.432  13.900  1.00  4.90           C
ATOM    361  O   SER A  23      34.254  37.168  13.741  1.00  4.90           O
ATOM    362  CB  SER A  23      32.832  36.399  16.352  1.00  4.90           C
ATOM    363  OG  SER A  23      33.217  35.054  16.410  1.00  4.90           O
ATOM    364  H   SER A  23      30.674  35.384  15.514  1.00  4.90           H
ATOM    365  HA  SER A  23      32.041  37.810  14.970  1.00  4.90           H
ATOM    366 1HB  SER A  23      33.697  37.034  16.539  1.00  4.90           H
ATOM    367 2HB  SER A  23      32.099  36.606  17.130  1.00  4.90           H
ATOM    368  HG  SER A  23      33.805  34.920  15.661  1.00  4.90           H
ATOM    369  N   ASN A  24      33.075  35.336  13.160  1.00  4.62           N
ATOM    370  CA  ASN A  24      33.955  34.937  12.074  1.00  4.62           C
ATOM    371  C   ASN A  24      33.101  34.635  10.844  1.00  4.62           C
ATOM    372  O   ASN A  24      33.423  33.732  10.073  1.00  4.62           O
ATOM    373  CB  ASN A  24      34.787  33.724  12.465  1.00  4.62           C
ATOM    374  CG  ASN A  24      36.030  33.523  11.598  1.00  4.62           C
ATOM    375  OD1 ASN A  24      36.660  34.489  11.147  1.00  4.62           O
ATOM    376  ND2 ASN A  24      36.389  32.281  11.370  1.00  4.62           N
ATOM    377  H   ASN A  24      32.248  34.762  13.323  1.00  4.62           H
ATOM    378  HA  ASN A  24      34.618  35.765  11.823  1.00  4.62           H
ATOM    379 1HB  ASN A  24      35.098  33.822  13.506  1.00  4.62           H
ATOM    380 2HB  ASN A  24      34.164  32.831  12.395  1.00  4.62           H
ATOM    381 1HD2 ASN A  24      37.196  32.087  10.812  1.00  4.62           H
ATOM    382 2HD2 ASN A  24      35.857  31.526  11.754  1.00  4.62           H
ATOM    383  N   LYS A  25      32.012  35.401  10.666  1.00  4.30           N
ATOM    384  CA  LYS A  25      31.080  35.197   9.556  1.00  4.30           C
ATOM    385  C   LYS A  25      31.728  35.201   8.167  1.00  4.30           C
ATOM    386  O   LYS A  25      31.319  34.438   7.300  1.00  4.30           O
ATOM    387  CB  LYS A  25      29.961  36.237   9.603  1.00  4.30           C
ATOM    388  CG  LYS A  25      28.882  36.062   8.541  1.00  4.30           C
ATOM    389  CD  LYS A  25      27.766  37.088   8.731  1.00  4.30           C
ATOM    390  CE  LYS A  25      26.686  36.963   7.664  1.00  4.30           C
ATOM    391  NZ  LYS A  25      25.628  38.008   7.832  1.00  4.30           N
ATOM    392  H   LYS A  25      31.782  36.116  11.359  1.00  4.30           H
ATOM    393  HA  LYS A  25      30.619  34.229   9.704  1.00  4.30           H
ATOM    394 1HB  LYS A  25      29.471  36.192  10.572  1.00  4.30           H
ATOM    395 2HB  LYS A  25      30.385  37.233   9.499  1.00  4.30           H
ATOM    396 1HG  LYS A  25      29.325  36.183   7.549  1.00  4.30           H
ATOM    397 2HG  LYS A  25      28.462  35.060   8.614  1.00  4.30           H
ATOM    398 1HD  LYS A  25      27.309  36.937   9.712  1.00  4.30           H
ATOM    399 2HD  LYS A  25      28.188  38.092   8.699  1.00  4.30           H
ATOM    400 1HE  LYS A  25      27.140  37.070   6.679  1.00  4.30           H
ATOM    401 2HE  LYS A  25      26.224  35.975   7.735  1.00  4.30           H
ATOM    402 1HZ  LYS A  25      24.925  37.907   7.116  1.00  4.30           H
ATOM    403 2HZ  LYS A  25      25.198  37.908   8.740  1.00  4.30           H
ATOM    404 3HZ  LYS A  25      26.049  38.924   7.760  1.00  4.30           H
ATOM    405  N   ILE A  26      32.707  36.085   7.952  1.00  3.98           N
ATOM    406  CA  ILE A  26      33.421  36.207   6.673  1.00  3.98           C
ATOM    407  C   ILE A  26      32.550  36.380   5.427  1.00  3.98           C
ATOM    408  O   ILE A  26      32.152  35.412   4.782  1.00  3.98           O
ATOM    409  CB  ILE A  26      34.317  34.972   6.474  1.00  3.98           C
ATOM    410  CG1 ILE A  26      35.409  34.960   7.557  1.00  3.98           C
ATOM    411  CG2 ILE A  26      34.899  34.951   5.057  1.00  3.98           C
ATOM    412  CD1 ILE A  26      36.162  33.667   7.654  1.00  3.98           C
ATOM    413  H   ILE A  26      32.979  36.678   8.721  1.00  3.98           H
ATOM    414  HA  ILE A  26      34.067  37.080   6.744  1.00  3.98           H
ATOM    415  HB  ILE A  26      33.723  34.073   6.618  1.00  3.98           H
ATOM    416 1HG1 ILE A  26      36.120  35.752   7.335  1.00  3.98           H
ATOM    417 2HG1 ILE A  26      34.959  35.163   8.527  1.00  3.98           H
ATOM    418 1HG2 ILE A  26      35.515  34.064   4.928  1.00  3.98           H
ATOM    419 2HG2 ILE A  26      34.085  34.935   4.329  1.00  3.98           H
ATOM    420 3HG2 ILE A  26      35.504  35.843   4.897  1.00  3.98           H
ATOM    421 1HD1 ILE A  26      36.918  33.746   8.434  1.00  3.98           H
ATOM    422 2HD1 ILE A  26      35.465  32.870   7.911  1.00  3.98           H
ATOM    423 3HD1 ILE A  26      36.642  33.445   6.704  1.00  3.98           H
ATOM    424  N   SER A  27      32.316  37.631   5.044  1.00  3.69           N
ATOM    425  CA  SER A  27      31.564  37.909   3.828  1.00  3.69           C
ATOM    426  C   SER A  27      32.336  37.499   2.591  1.00  3.69           C
ATOM    427  O   SER A  27      33.557  37.635   2.542  1.00  3.69           O
ATOM    428  CB  SER A  27      31.215  39.373   3.675  1.00  3.69           C
ATOM    429  OG  SER A  27      30.568  39.561   2.431  1.00  3.69           O
ATOM    430  H   SER A  27      32.663  38.395   5.605  1.00  3.69           H
ATOM    431  HA  SER A  27      30.639  37.328   3.858  1.00  3.69           H
ATOM    432 1HB  SER A  27      30.562  39.688   4.487  1.00  3.69           H
ATOM    433 2HB  SER A  27      32.122  39.976   3.718  1.00  3.69           H
ATOM    434  HG  SER A  27      30.416  40.514   2.329  1.00  3.69           H
ATOM    435  N   LEU A  28      31.618  37.042   1.574  1.00  3.45           N
ATOM    436  CA  LEU A  28      32.231  36.739   0.289  1.00  3.45           C
ATOM    437  C   LEU A  28      31.925  37.800  -0.758  1.00  3.45           C
ATOM    438  O   LEU A  28      32.071  37.543  -1.952  1.00  3.45           O
ATOM    439  CB  LEU A  28      31.747  35.403  -0.258  1.00  3.45           C
ATOM    440  CG  LEU A  28      32.447  34.188   0.215  1.00  3.45           C
ATOM    441  CD1 LEU A  28      32.000  33.844   1.636  1.00  3.45           C
ATOM    442  CD2 LEU A  28      32.157  33.102  -0.782  1.00  3.45           C
ATOM    443  H   LEU A  28      30.620  36.930   1.689  1.00  3.45           H
ATOM    444  HA  LEU A  28      33.310  36.691   0.425  1.00  3.45           H
ATOM    445 1HB  LEU A  28      30.702  35.288   0.018  1.00  3.45           H
ATOM    446 2HB  LEU A  28      31.811  35.424  -1.347  1.00  3.45           H
ATOM    447  HG  LEU A  28      33.522  34.369   0.244  1.00  3.45           H
ATOM    448 1HD1 LEU A  28      32.521  32.963   1.961  1.00  3.45           H
ATOM    449 2HD1 LEU A  28      32.235  34.661   2.308  1.00  3.45           H
ATOM    450 3HD1 LEU A  28      30.924  33.662   1.651  1.00  3.45           H
ATOM    451 1HD2 LEU A  28      32.671  32.186  -0.496  1.00  3.45           H
ATOM    452 2HD2 LEU A  28      31.083  32.925  -0.830  1.00  3.45           H
ATOM    453 3HD2 LEU A  28      32.511  33.434  -1.759  1.00  3.45           H
ATOM    454  N   THR A  29      31.581  39.011  -0.320  1.00  3.23           N
ATOM    455  CA  THR A  29      31.246  40.086  -1.255  1.00  3.23           C
ATOM    456  C   THR A  29      32.265  40.183  -2.396  1.00  3.23           C
ATOM    457  O   THR A  29      33.473  40.267  -2.160  1.00  3.23           O
ATOM    458  CB  THR A  29      31.189  41.451  -0.520  1.00  3.23           C
ATOM    459  OG1 THR A  29      30.223  41.399   0.552  1.00  3.23           O
ATOM    460  CG2 THR A  29      30.794  42.560  -1.487  1.00  3.23           C
ATOM    461  H   THR A  29      31.476  39.166   0.679  1.00  3.23           H
ATOM    462  HA  THR A  29      30.269  39.875  -1.685  1.00  3.23           H
ATOM    463  HB  THR A  29      32.168  41.672  -0.099  1.00  3.23           H
ATOM    464  HG1 THR A  29      30.453  40.687   1.140  1.00  3.23           H
ATOM    465 1HG2 THR A  29      30.761  43.510  -0.955  1.00  3.23           H
ATOM    466 2HG2 THR A  29      31.525  42.623  -2.291  1.00  3.23           H
ATOM    467 3HG2 THR A  29      29.812  42.345  -1.906  1.00  3.23           H
ATOM    468  N   GLY A  30      31.756  40.199  -3.637  1.00  3.00           N
ATOM    469  CA  GLY A  30      32.595  40.267  -4.832  1.00  3.00           C
ATOM    470  C   GLY A  30      32.539  38.979  -5.664  1.00  3.00           C
ATOM    471  O   GLY A  30      31.669  38.125  -5.483  1.00  3.00           O
ATOM    472  H   GLY A  30      30.757  40.138  -3.744  1.00  3.00           H
ATOM    473 1HA  GLY A  30      32.276  41.108  -5.448  1.00  3.00           H
ATOM    474 2HA  GLY A  30      33.625  40.465  -4.539  1.00  3.00           H
ATOM    475  N   ASP A  31      33.419  38.900  -6.657  1.00  2.75           N
ATOM    476  CA  ASP A  31      33.506  37.766  -7.576  1.00  2.75           C
ATOM    477  C   ASP A  31      34.957  37.697  -8.009  1.00  2.75           C
ATOM    478  O   ASP A  31      35.349  36.975  -8.932  1.00  2.75           O
ATOM    479  CB  ASP A  31      32.561  37.937  -8.767  1.00  2.75           C
ATOM    480  CG  ASP A  31      32.873  39.174  -9.599  1.00  2.75           C
ATOM    481  OD1 ASP A  31      33.813  39.843  -9.305  1.00  2.75           O
ATOM    482  OD2 ASP A  31      32.161  39.445 -10.531  1.00  2.75           O
ATOM    483  H   ASP A  31      34.110  39.632  -6.762  1.00  2.75           H
ATOM    484  HA  ASP A  31      33.242  36.844  -7.050  1.00  2.75           H
ATOM    485 1HB  ASP A  31      32.630  37.057  -9.402  1.00  2.75           H
ATOM    486 2HB  ASP A  31      31.530  37.991  -8.402  1.00  2.75           H
ATOM    487  N   THR A  32      35.751  38.440  -7.245  1.00  2.49           N
ATOM    488  CA  THR A  32      37.174  38.665  -7.460  1.00  2.49           C
ATOM    489  C   THR A  32      38.045  37.728  -6.648  1.00  2.49           C
ATOM    490  O   THR A  32      39.245  37.949  -6.496  1.00  2.49           O
ATOM    491  CB  THR A  32      37.524  40.118  -7.110  1.00  2.49           C
ATOM    492  OG1 THR A  32      37.191  40.377  -5.734  1.00  2.49           O
ATOM    493  CG2 THR A  32      36.732  41.061  -7.996  1.00  2.49           C
ATOM    494  H   THR A  32      35.295  38.947  -6.498  1.00  2.49           H
ATOM    495  HA  THR A  32      37.389  38.497  -8.516  1.00  2.49           H
ATOM    496  HB  THR A  32      38.592  40.284  -7.259  1.00  2.49           H
ATOM    497  HG1 THR A  32      37.710  39.801  -5.162  1.00  2.49           H
ATOM    498 1HG2 THR A  32      36.978  42.092  -7.747  1.00  2.49           H
ATOM    499 2HG2 THR A  32      36.979  40.870  -9.040  1.00  2.49           H
ATOM    500 3HG2 THR A  32      35.666  40.899  -7.848  1.00  2.49           H
ATOM    501  N   HIS A  33      37.431  36.682  -6.119  1.00  2.24           N
ATOM    502  CA  HIS A  33      38.139  35.714  -5.302  1.00  2.24           C
ATOM    503  C   HIS A  33      39.200  35.011  -6.160  1.00  2.24           C
ATOM    504  O   HIS A  33      40.314  34.766  -5.697  1.00  2.24           O
ATOM    505  CB  HIS A  33      37.129  34.719  -4.723  1.00  2.24           C
ATOM    506  CG  HIS A  33      36.170  35.341  -3.770  1.00  2.24           C
ATOM    507  ND1 HIS A  33      36.555  35.849  -2.546  1.00  2.24           N
ATOM    508  CD2 HIS A  33      34.841  35.567  -3.870  1.00  2.24           C
ATOM    509  CE1 HIS A  33      35.493  36.351  -1.932  1.00  2.24           C
ATOM    510  NE2 HIS A  33      34.450  36.192  -2.717  1.00  2.24           N
ATOM    511  H   HIS A  33      36.444  36.571  -6.295  1.00  2.24           H
ATOM    512  HA  HIS A  33      38.646  36.216  -4.478  1.00  2.24           H
ATOM    513 1HB  HIS A  33      36.584  34.213  -5.521  1.00  2.24           H
ATOM    514 2HB  HIS A  33      37.654  33.986  -4.155  1.00  2.24           H
ATOM    515  HD2 HIS A  33      34.202  35.308  -4.712  1.00  2.24           H
ATOM    516  HE1 HIS A  33      35.482  36.825  -0.950  1.00  2.24           H
ATOM    517  HE2 HIS A  33      33.493  36.503  -2.500  1.00  2.24           H
ATOM    518  N   ASN A  34      38.851  34.706  -7.421  1.00  2.01           N
ATOM    519  CA  ASN A  34      39.780  34.097  -8.377  1.00  2.01           C
ATOM    520  C   ASN A  34      40.501  32.891  -7.793  1.00  2.01           C
ATOM    521  O   ASN A  34      41.731  32.761  -7.882  1.00  2.01           O
ATOM    522  CB  ASN A  34      40.758  35.142  -8.870  1.00  2.01           C
ATOM    523  CG  ASN A  34      40.067  36.251  -9.634  1.00  2.01           C
ATOM    524  OD1 ASN A  34      39.170  36.001 -10.448  1.00  2.01           O
ATOM    525  ND2 ASN A  34      40.466  37.470  -9.378  1.00  2.01           N
ATOM    526  H   ASN A  34      37.919  34.933  -7.727  1.00  2.01           H
ATOM    527  HA  ASN A  34      39.200  33.736  -9.229  1.00  2.01           H
ATOM    528 1HB  ASN A  34      41.293  35.579  -8.023  1.00  2.01           H
ATOM    529 2HB  ASN A  34      41.496  34.670  -9.517  1.00  2.01           H
ATOM    530 1HD2 ASN A  34      40.042  38.244  -9.846  1.00  2.01           H
ATOM    531 2HD2 ASN A  34      41.188  37.627  -8.702  1.00  2.01           H
ATOM    532  N   LEU A  35      39.754  31.989  -7.190  1.00  1.83           N
ATOM    533  CA  LEU A  35      40.378  30.892  -6.490  1.00  1.83           C
ATOM    534  C   LEU A  35      40.682  29.774  -7.454  1.00  1.83           C
ATOM    535  O   LEU A  35      40.023  28.738  -7.454  1.00  1.83           O
ATOM    536  CB  LEU A  35      39.452  30.431  -5.390  1.00  1.83           C
ATOM    537  CG  LEU A  35      39.081  31.496  -4.440  1.00  1.83           C
ATOM    538  CD1 LEU A  35      38.119  30.958  -3.416  1.00  1.83           C
ATOM    539  CD2 LEU A  35      40.321  32.059  -3.792  1.00  1.83           C
ATOM    540  H   LEU A  35      38.739  32.056  -7.220  1.00  1.83           H
ATOM    541  HA  LEU A  35      41.309  31.241  -6.048  1.00  1.83           H
ATOM    542 1HB  LEU A  35      38.537  30.034  -5.837  1.00  1.83           H
ATOM    543 2HB  LEU A  35      39.958  29.663  -4.824  1.00  1.83           H
ATOM    544  HG  LEU A  35      38.587  32.263  -4.993  1.00  1.83           H
ATOM    545 1HD1 LEU A  35      37.823  31.756  -2.737  1.00  1.83           H
ATOM    546 2HD1 LEU A  35      37.240  30.562  -3.917  1.00  1.83           H
ATOM    547 3HD1 LEU A  35      38.604  30.172  -2.854  1.00  1.83           H
ATOM    548 1HD2 LEU A  35      40.042  32.865  -3.114  1.00  1.83           H
ATOM    549 2HD2 LEU A  35      40.830  31.273  -3.236  1.00  1.83           H
ATOM    550 3HD2 LEU A  35      40.990  32.454  -4.563  1.00  1.83           H
ATOM    551  N   THR A  36      41.724  30.010  -8.259  1.00  1.72           N
ATOM    552  CA  THR A  36      42.092  29.180  -9.406  1.00  1.72           C
ATOM    553  C   THR A  36      41.995  27.689  -9.107  1.00  1.72           C
ATOM    554  O   THR A  36      41.426  26.928  -9.898  1.00  1.72           O
ATOM    555  CB  THR A  36      43.516  29.504  -9.871  1.00  1.72           C
ATOM    556  OG1 THR A  36      43.622  30.906 -10.191  1.00  1.72           O
ATOM    557  CG2 THR A  36      43.816  28.699 -11.107  1.00  1.72           C
ATOM    558  H   THR A  36      42.189  30.906  -8.112  1.00  1.72           H
ATOM    559  HA  THR A  36      41.426  29.416 -10.218  1.00  1.72           H
ATOM    560  HB  THR A  36      44.226  29.256  -9.087  1.00  1.72           H
ATOM    561  HG1 THR A  36      43.279  31.436  -9.455  1.00  1.72           H
ATOM    562 1HG2 THR A  36      44.821  28.915 -11.457  1.00  1.72           H
ATOM    563 2HG2 THR A  36      43.731  27.642 -10.885  1.00  1.72           H
ATOM    564 3HG2 THR A  36      43.100  28.955 -11.891  1.00  1.72           H
ATOM    565  N   ASN A  37      42.559  27.293  -7.968  1.00  1.68           N
ATOM    566  CA  ASN A  37      42.553  25.922  -7.482  1.00  1.68           C
ATOM    567  C   ASN A  37      42.106  26.007  -6.028  1.00  1.68           C
ATOM    568  O   ASN A  37      42.921  26.078  -5.105  1.00  1.68           O
ATOM    569  CB  ASN A  37      43.909  25.263  -7.604  1.00  1.68           C
ATOM    570  CG  ASN A  37      44.402  25.166  -9.022  1.00  1.68           C
ATOM    571  OD1 ASN A  37      43.948  24.338  -9.820  1.00  1.68           O
ATOM    572  ND2 ASN A  37      45.354  26.002  -9.345  1.00  1.68           N
ATOM    573  H   ASN A  37      42.985  28.003  -7.396  1.00  1.68           H
ATOM    574  HA  ASN A  37      41.819  25.339  -8.033  1.00  1.68           H
ATOM    575 1HB  ASN A  37      44.637  25.808  -7.004  1.00  1.68           H
ATOM    576 2HB  ASN A  37      43.840  24.259  -7.207  1.00  1.68           H
ATOM    577 1HD2 ASN A  37      45.735  25.990 -10.272  1.00  1.68           H
ATOM    578 2HD2 ASN A  37      45.702  26.651  -8.669  1.00  1.68           H
ATOM    579  N   CYS A  38      40.803  26.107  -5.839  1.00  1.73           N
ATOM    580  CA  CYS A  38      40.237  26.368  -4.535  1.00  1.73           C
ATOM    581  C   CYS A  38      40.082  25.149  -3.673  1.00  1.73           C
ATOM    582  O   CYS A  38      39.250  24.292  -3.943  1.00  1.73           O
ATOM    583  CB  CYS A  38      38.830  26.939  -4.675  1.00  1.73           C
ATOM    584  SG  CYS A  38      38.000  27.296  -3.104  1.00  1.73           S
ATOM    585  H   CYS A  38      40.192  26.005  -6.644  1.00  1.73           H
ATOM    586  HA  CYS A  38      40.877  27.087  -4.023  1.00  1.73           H
ATOM    587 1HB  CYS A  38      38.837  27.807  -5.279  1.00  1.73           H
ATOM    588 2HB  CYS A  38      38.237  26.238  -5.199  1.00  1.73           H
ATOM    589  HG  CYS A  38      38.874  28.214  -2.699  1.00  1.73           H
ATOM    590  N   TYR A  39      40.816  25.101  -2.591  1.00  1.85           N
ATOM    591  CA  TYR A  39      40.648  24.008  -1.659  1.00  1.85           C
ATOM    592  C   TYR A  39      40.059  24.661  -0.436  1.00  1.85           C
ATOM    593  O   TYR A  39      40.725  25.453   0.235  1.00  1.85           O
ATOM    594  CB  TYR A  39      41.955  23.279  -1.394  1.00  1.85           C
ATOM    595  CG  TYR A  39      42.501  22.576  -2.634  1.00  1.85           C
ATOM    596  CD1 TYR A  39      43.320  23.256  -3.527  1.00  1.85           C
ATOM    597  CD2 TYR A  39      42.172  21.253  -2.876  1.00  1.85           C
ATOM    598  CE1 TYR A  39      43.808  22.613  -4.647  1.00  1.85           C
ATOM    599  CE2 TYR A  39      42.661  20.612  -3.995  1.00  1.85           C
ATOM    600  CZ  TYR A  39      43.476  21.286  -4.879  1.00  1.85           C
ATOM    601  OH  TYR A  39      43.964  20.640  -5.994  1.00  1.85           O
ATOM    602  H   TYR A  39      41.503  25.821  -2.416  1.00  1.85           H
ATOM    603  HA  TYR A  39      39.917  23.293  -2.038  1.00  1.85           H
ATOM    604 1HB  TYR A  39      42.707  23.987  -1.040  1.00  1.85           H
ATOM    605 2HB  TYR A  39      41.806  22.534  -0.613  1.00  1.85           H
ATOM    606  HD1 TYR A  39      43.581  24.299  -3.344  1.00  1.85           H
ATOM    607  HD2 TYR A  39      41.526  20.716  -2.179  1.00  1.85           H
ATOM    608  HE1 TYR A  39      44.453  23.148  -5.338  1.00  1.85           H
ATOM    609  HE2 TYR A  39      42.401  19.569  -4.181  1.00  1.85           H
ATOM    610  HH  TYR A  39      43.567  19.766  -6.056  1.00  1.85           H
ATOM    611  N   LEU A  40      38.782  24.424  -0.200  1.00  2.03           N
ATOM    612  CA  LEU A  40      38.117  25.145   0.863  1.00  2.03           C
ATOM    613  C   LEU A  40      38.760  24.848   2.209  1.00  2.03           C
ATOM    614  O   LEU A  40      38.998  23.694   2.566  1.00  2.03           O
ATOM    615  CB  LEU A  40      36.614  24.837   0.881  1.00  2.03           C
ATOM    616  CG  LEU A  40      35.789  25.663   1.886  1.00  2.03           C
ATOM    617  CD1 LEU A  40      35.806  27.123   1.477  1.00  2.03           C
ATOM    618  CD2 LEU A  40      34.381  25.153   1.943  1.00  2.03           C
ATOM    619  H   LEU A  40      38.268  23.747  -0.766  1.00  2.03           H
ATOM    620  HA  LEU A  40      38.231  26.211   0.668  1.00  2.03           H
ATOM    621 1HB  LEU A  40      36.214  25.009  -0.118  1.00  2.03           H
ATOM    622 2HB  LEU A  40      36.479  23.783   1.125  1.00  2.03           H
ATOM    623  HG  LEU A  40      36.229  25.583   2.864  1.00  2.03           H
ATOM    624 1HD1 LEU A  40      35.229  27.699   2.193  1.00  2.03           H
ATOM    625 2HD1 LEU A  40      36.832  27.489   1.461  1.00  2.03           H
ATOM    626 3HD1 LEU A  40      35.367  27.227   0.492  1.00  2.03           H
ATOM    627 1HD2 LEU A  40      33.840  25.753   2.666  1.00  2.03           H
ATOM    628 2HD2 LEU A  40      33.925  25.247   0.988  1.00  2.03           H
ATOM    629 3HD2 LEU A  40      34.372  24.110   2.251  1.00  2.03           H
ATOM    630  N   ASP A  41      39.072  25.916   2.920  1.00  2.26           N
ATOM    631  CA  ASP A  41      39.662  25.890   4.245  1.00  2.26           C
ATOM    632  C   ASP A  41      38.564  25.771   5.287  1.00  2.26           C
ATOM    633  O   ASP A  41      37.415  25.527   4.950  1.00  2.26           O
ATOM    634  CB  ASP A  41      40.515  27.145   4.445  1.00  2.26           C
ATOM    635  CG  ASP A  41      39.714  28.459   4.489  1.00  2.26           C
ATOM    636  OD1 ASP A  41      38.511  28.431   4.683  1.00  2.26           O
ATOM    637  OD2 ASP A  41      40.325  29.486   4.308  1.00  2.26           O
ATOM    638  H   ASP A  41      38.877  26.817   2.512  1.00  2.26           H
ATOM    639  HA  ASP A  41      40.302  25.010   4.323  1.00  2.26           H
ATOM    640 1HB  ASP A  41      41.097  27.054   5.357  1.00  2.26           H
ATOM    641 2HB  ASP A  41      41.227  27.216   3.620  1.00  2.26           H
ATOM    642  N   ASN A  42      38.889  25.995   6.556  1.00  2.51           N
ATOM    643  CA  ASN A  42      37.925  25.878   7.657  1.00  2.51           C
ATOM    644  C   ASN A  42      36.612  26.688   7.498  1.00  2.51           C
ATOM    645  O   ASN A  42      35.718  26.568   8.336  1.00  2.51           O
ATOM    646  CB  ASN A  42      38.586  26.242   8.975  1.00  2.51           C
ATOM    647  CG  ASN A  42      37.704  25.936  10.184  1.00  2.51           C
ATOM    648  OD1 ASN A  42      37.100  26.841  10.784  1.00  2.51           O
ATOM    649  ND2 ASN A  42      37.618  24.681  10.528  1.00  2.51           N
ATOM    650  H   ASN A  42      39.843  26.229   6.779  1.00  2.51           H
ATOM    651  HA  ASN A  42      37.631  24.824   7.710  1.00  2.51           H
ATOM    652 1HB  ASN A  42      39.519  25.689   9.077  1.00  2.51           H
ATOM    653 2HB  ASN A  42      38.828  27.304   8.973  1.00  2.51           H
ATOM    654 1HD2 ASN A  42      37.017  24.374  11.280  1.00  2.51           H
ATOM    655 2HD2 ASN A  42      38.100  23.970   9.994  1.00  2.51           H
ATOM    656  N   LEU A  43      36.486  27.563   6.496  1.00  2.75           N
ATOM    657  CA  LEU A  43      35.236  28.299   6.354  1.00  2.75           C
ATOM    658  C   LEU A  43      34.029  27.375   6.213  1.00  2.75           C
ATOM    659  O   LEU A  43      33.955  26.505   5.344  1.00  2.75           O
ATOM    660  CB  LEU A  43      35.293  29.239   5.143  1.00  2.75           C
ATOM    661  CG  LEU A  43      34.007  30.094   4.867  1.00  2.75           C
ATOM    662  CD1 LEU A  43      33.758  31.076   6.006  1.00  2.75           C
ATOM    663  CD2 LEU A  43      34.192  30.857   3.567  1.00  2.75           C
ATOM    664  H   LEU A  43      37.240  27.700   5.811  1.00  2.75           H
ATOM    665  HA  LEU A  43      35.099  28.902   7.249  1.00  2.75           H
ATOM    666 1HB  LEU A  43      36.132  29.921   5.275  1.00  2.75           H
ATOM    667 2HB  LEU A  43      35.494  28.638   4.266  1.00  2.75           H
ATOM    668  HG  LEU A  43      33.140  29.432   4.788  1.00  2.75           H
ATOM    669 1HD1 LEU A  43      32.857  31.663   5.799  1.00  2.75           H
ATOM    670 2HD1 LEU A  43      33.618  30.536   6.941  1.00  2.75           H
ATOM    671 3HD1 LEU A  43      34.604  31.735   6.090  1.00  2.75           H
ATOM    672 1HD2 LEU A  43      33.299  31.434   3.380  1.00  2.75           H
ATOM    673 2HD2 LEU A  43      35.051  31.525   3.653  1.00  2.75           H
ATOM    674 3HD2 LEU A  43      34.361  30.156   2.751  1.00  2.75           H
ATOM    675  N   ARG A  44      33.075  27.630   7.091  1.00  2.95           N
ATOM    676  CA  ARG A  44      31.801  26.945   7.232  1.00  2.95           C
ATOM    677  C   ARG A  44      30.734  27.830   6.632  1.00  2.95           C
ATOM    678  O   ARG A  44      31.021  28.985   6.335  1.00  2.95           O
ATOM    679  CB  ARG A  44      31.496  26.744   8.703  1.00  2.95           C
ATOM    680  CG  ARG A  44      32.413  25.847   9.453  1.00  2.95           C
ATOM    681  CD  ARG A  44      32.126  25.880  10.914  1.00  2.95           C
ATOM    682  NE  ARG A  44      32.997  24.973  11.670  1.00  2.95           N
ATOM    683  CZ  ARG A  44      32.840  24.659  12.973  1.00  2.95           C
ATOM    684  NH1 ARG A  44      31.844  25.171  13.667  1.00  2.95           N
ATOM    685  NH2 ARG A  44      33.694  23.831  13.549  1.00  2.95           N
ATOM    686  H   ARG A  44      33.267  28.368   7.752  1.00  2.95           H
ATOM    687  HA  ARG A  44      31.832  25.987   6.720  1.00  2.95           H
ATOM    688 1HB  ARG A  44      31.547  27.693   9.199  1.00  2.95           H
ATOM    689 2HB  ARG A  44      30.485  26.348   8.819  1.00  2.95           H
ATOM    690 1HG  ARG A  44      32.232  24.843   9.106  1.00  2.95           H
ATOM    691 2HG  ARG A  44      33.449  26.121   9.282  1.00  2.95           H
ATOM    692 1HD  ARG A  44      32.300  26.890  11.279  1.00  2.95           H
ATOM    693 2HD  ARG A  44      31.090  25.613  11.099  1.00  2.95           H
ATOM    694  HE  ARG A  44      33.789  24.559  11.183  1.00  2.95           H
ATOM    695 1HH1 ARG A  44      31.192  25.805  13.226  1.00  2.95           H
ATOM    696 2HH1 ARG A  44      31.733  24.932  14.642  1.00  2.95           H
ATOM    697 1HH2 ARG A  44      34.464  23.434  12.989  1.00  2.95           H
ATOM    698 2HH2 ARG A  44      33.590  23.587  14.521  1.00  2.95           H
ATOM    699  N   TYR A  45      29.515  27.314   6.448  1.00  3.09           N
ATOM    700  CA  TYR A  45      28.401  28.187   6.032  1.00  3.09           C
ATOM    701  C   TYR A  45      28.737  29.289   5.017  1.00  3.09           C
ATOM    702  O   TYR A  45      28.636  30.477   5.341  1.00  3.09           O
ATOM    703  CB  TYR A  45      27.692  28.822   7.237  1.00  3.09           C
ATOM    704  CG  TYR A  45      28.573  29.648   8.107  1.00  3.09           C
ATOM    705  CD1 TYR A  45      28.820  30.952   7.775  1.00  3.09           C
ATOM    706  CD2 TYR A  45      29.128  29.107   9.256  1.00  3.09           C
ATOM    707  CE1 TYR A  45      29.640  31.696   8.553  1.00  3.09           C
ATOM    708  CE2 TYR A  45      29.946  29.856  10.040  1.00  3.09           C
ATOM    709  CZ  TYR A  45      30.212  31.142   9.690  1.00  3.09           C
ATOM    710  OH  TYR A  45      31.032  31.888  10.457  1.00  3.09           O
ATOM    711  H   TYR A  45      29.348  26.322   6.642  1.00  3.09           H
ATOM    712  HA  TYR A  45      27.660  27.561   5.578  1.00  3.09           H
ATOM    713 1HB  TYR A  45      26.877  29.455   6.884  1.00  3.09           H
ATOM    714 2HB  TYR A  45      27.251  28.047   7.830  1.00  3.09           H
ATOM    715  HD1 TYR A  45      28.376  31.387   6.884  1.00  3.09           H
ATOM    716  HD2 TYR A  45      28.932  28.083   9.527  1.00  3.09           H
ATOM    717  HE1 TYR A  45      29.842  32.719   8.274  1.00  3.09           H
ATOM    718  HE2 TYR A  45      30.393  29.423  10.935  1.00  3.09           H
ATOM    719  HH  TYR A  45      31.174  31.459  11.301  1.00  3.09           H
ATOM    720  N   ILE A  46      29.152  28.937   3.799  1.00  3.18           N
ATOM    721  CA  ILE A  46      29.497  29.994   2.854  1.00  3.18           C
ATOM    722  C   ILE A  46      28.268  30.763   2.365  1.00  3.18           C
ATOM    723  O   ILE A  46      27.806  30.616   1.231  1.00  3.18           O
ATOM    724  CB  ILE A  46      30.183  29.419   1.616  1.00  3.18           C
ATOM    725  CG1 ILE A  46      31.450  28.710   1.981  1.00  3.18           C
ATOM    726  CG2 ILE A  46      30.465  30.517   0.675  1.00  3.18           C
ATOM    727  CD1 ILE A  46      32.037  27.938   0.831  1.00  3.18           C
ATOM    728  H   ILE A  46      29.241  27.969   3.540  1.00  3.18           H
ATOM    729  HA  ILE A  46      30.170  30.695   3.353  1.00  3.18           H
ATOM    730  HB  ILE A  46      29.521  28.690   1.145  1.00  3.18           H
ATOM    731 1HG1 ILE A  46      32.167  29.438   2.297  1.00  3.18           H
ATOM    732 2HG1 ILE A  46      31.261  28.036   2.812  1.00  3.18           H
ATOM    733 1HG2 ILE A  46      30.948  30.127  -0.213  1.00  3.18           H
ATOM    734 2HG2 ILE A  46      29.540  31.016   0.399  1.00  3.18           H
ATOM    735 3HG2 ILE A  46      31.119  31.211   1.163  1.00  3.18           H
ATOM    736 1HD1 ILE A  46      32.943  27.469   1.152  1.00  3.18           H
ATOM    737 2HD1 ILE A  46      31.339  27.181   0.498  1.00  3.18           H
ATOM    738 3HD1 ILE A  46      32.252  28.616   0.008  1.00  3.18           H
ATOM    739  N   LEU A  47      27.809  31.684   3.185  1.00  3.24           N
ATOM    740  CA  LEU A  47      26.579  32.408   2.919  1.00  3.24           C
ATOM    741  C   LEU A  47      26.732  33.533   1.939  1.00  3.24           C
ATOM    742  O   LEU A  47      26.717  34.713   2.299  1.00  3.24           O
ATOM    743  CB  LEU A  47      25.980  32.920   4.219  1.00  3.24           C
ATOM    744  CG  LEU A  47      25.511  31.839   5.145  1.00  3.24           C
ATOM    745  CD1 LEU A  47      25.124  32.424   6.434  1.00  3.24           C
ATOM    746  CD2 LEU A  47      24.319  31.151   4.524  1.00  3.24           C
ATOM    747  H   LEU A  47      28.275  31.768   4.084  1.00  3.24           H
ATOM    748  HA  LEU A  47      25.872  31.697   2.496  1.00  3.24           H
ATOM    749 1HB  LEU A  47      26.727  33.513   4.741  1.00  3.24           H
ATOM    750 2HB  LEU A  47      25.132  33.548   3.988  1.00  3.24           H
ATOM    751  HG  LEU A  47      26.296  31.125   5.306  1.00  3.24           H
ATOM    752 1HD1 LEU A  47      24.778  31.620   7.083  1.00  3.24           H
ATOM    753 2HD1 LEU A  47      25.985  32.920   6.885  1.00  3.24           H
ATOM    754 3HD1 LEU A  47      24.323  33.144   6.286  1.00  3.24           H
ATOM    755 1HD2 LEU A  47      23.979  30.380   5.186  1.00  3.24           H
ATOM    756 2HD2 LEU A  47      23.527  31.877   4.376  1.00  3.24           H
ATOM    757 3HD2 LEU A  47      24.593  30.717   3.568  1.00  3.24           H
ATOM    758  N   ALA A  48      26.820  33.163   0.674  1.00  3.29           N
ATOM    759  CA  ALA A  48      27.001  34.107  -0.421  1.00  3.29           C
ATOM    760  C   ALA A  48      25.700  34.840  -0.760  1.00  3.29           C
ATOM    761  O   ALA A  48      25.187  34.775  -1.877  1.00  3.29           O
ATOM    762  CB  ALA A  48      27.464  33.362  -1.647  1.00  3.29           C
ATOM    763  H   ALA A  48      26.848  32.161   0.502  1.00  3.29           H
ATOM    764  HA  ALA A  48      27.743  34.845  -0.120  1.00  3.29           H
ATOM    765 1HB  ALA A  48      27.578  34.088  -2.414  1.00  3.29           H
ATOM    766 2HB  ALA A  48      28.413  32.857  -1.446  1.00  3.29           H
ATOM    767 3HB  ALA A  48      26.713  32.631  -1.939  1.00  3.29           H
ATOM    768  N   ILE A  49      25.209  35.611   0.197  1.00  3.33           N
ATOM    769  CA  ILE A  49      23.916  36.263   0.058  1.00  3.33           C
ATOM    770  C   ILE A  49      23.930  37.500  -0.828  1.00  3.33           C
ATOM    771  O   ILE A  49      24.695  38.438  -0.606  1.00  3.33           O
ATOM    772  CB  ILE A  49      23.400  36.641   1.463  1.00  3.33           C
ATOM    773  CG1 ILE A  49      23.188  35.347   2.288  1.00  3.33           C
ATOM    774  CG2 ILE A  49      22.120  37.459   1.356  1.00  3.33           C
ATOM    775  CD1 ILE A  49      22.958  35.551   3.747  1.00  3.33           C
ATOM    776  H   ILE A  49      25.722  35.653   1.074  1.00  3.33           H
ATOM    777  HA  ILE A  49      23.223  35.547  -0.378  1.00  3.33           H
ATOM    778  HB  ILE A  49      24.158  37.224   1.977  1.00  3.33           H
ATOM    779 1HG1 ILE A  49      22.334  34.837   1.909  1.00  3.33           H
ATOM    780 2HG1 ILE A  49      24.054  34.709   2.153  1.00  3.33           H
ATOM    781 1HG2 ILE A  49      21.772  37.720   2.350  1.00  3.33           H
ATOM    782 2HG2 ILE A  49      22.320  38.368   0.794  1.00  3.33           H
ATOM    783 3HG2 ILE A  49      21.360  36.886   0.845  1.00  3.33           H
ATOM    784 1HD1 ILE A  49      22.813  34.584   4.229  1.00  3.33           H
ATOM    785 2HD1 ILE A  49      23.824  36.048   4.182  1.00  3.33           H
ATOM    786 3HD1 ILE A  49      22.072  36.164   3.890  1.00  3.33           H
ATOM    787  N   LEU A  50      23.081  37.473  -1.852  1.00  3.33           N
ATOM    788  CA  LEU A  50      22.893  38.551  -2.809  1.00  3.33           C
ATOM    789  C   LEU A  50      24.148  39.185  -3.406  1.00  3.33           C
ATOM    790  O   LEU A  50      24.193  40.403  -3.604  1.00  3.33           O
ATOM    791  CB  LEU A  50      22.003  39.618  -2.180  1.00  3.33           C
ATOM    792  CG  LEU A  50      20.618  39.096  -1.800  1.00  3.33           C
ATOM    793  CD1 LEU A  50      19.832  40.192  -1.110  1.00  3.33           C
ATOM    794  CD2 LEU A  50      19.924  38.596  -3.067  1.00  3.33           C
ATOM    795  H   LEU A  50      22.483  36.658  -1.953  1.00  3.33           H
ATOM    796  HA  LEU A  50      22.329  38.130  -3.639  1.00  3.33           H
ATOM    797 1HB  LEU A  50      22.486  40.002  -1.282  1.00  3.33           H
ATOM    798 2HB  LEU A  50      21.878  40.434  -2.888  1.00  3.33           H
ATOM    799  HG  LEU A  50      20.714  38.265  -1.108  1.00  3.33           H
ATOM    800 1HD1 LEU A  50      18.847  39.812  -0.836  1.00  3.33           H
ATOM    801 2HD1 LEU A  50      20.362  40.508  -0.212  1.00  3.33           H
ATOM    802 3HD1 LEU A  50      19.719  41.039  -1.784  1.00  3.33           H
ATOM    803 1HD2 LEU A  50      18.940  38.205  -2.815  1.00  3.33           H
ATOM    804 2HD2 LEU A  50      19.819  39.413  -3.780  1.00  3.33           H
ATOM    805 3HD2 LEU A  50      20.523  37.799  -3.512  1.00  3.33           H
ATOM    806  N   GLN A  51      25.142  38.382  -3.791  1.00  3.28           N
ATOM    807  CA  GLN A  51      26.342  38.959  -4.407  1.00  3.28           C
ATOM    808  C   GLN A  51      26.066  39.267  -5.876  1.00  3.28           C
ATOM    809  O   GLN A  51      26.615  38.645  -6.787  1.00  3.28           O
ATOM    810  CB  GLN A  51      27.537  38.003  -4.282  1.00  3.28           C
ATOM    811  CG  GLN A  51      27.998  37.765  -2.859  1.00  3.28           C
ATOM    812  CD  GLN A  51      29.132  36.757  -2.763  1.00  3.28           C
ATOM    813  OE1 GLN A  51      29.128  35.985  -1.819  1.00  3.28           O
ATOM    814  NE2 GLN A  51      30.088  36.762  -3.685  1.00  3.28           N
ATOM    815  H   GLN A  51      25.081  37.391  -3.617  1.00  3.28           H
ATOM    816  HA  GLN A  51      26.583  39.893  -3.900  1.00  3.28           H
ATOM    817 1HB  GLN A  51      27.276  37.038  -4.714  1.00  3.28           H
ATOM    818 2HB  GLN A  51      28.386  38.394  -4.851  1.00  3.28           H
ATOM    819 1HG  GLN A  51      28.337  38.704  -2.437  1.00  3.28           H
ATOM    820 2HG  GLN A  51      27.151  37.380  -2.278  1.00  3.28           H
ATOM    821 1HE2 GLN A  51      30.865  36.091  -3.663  1.00  3.28           H
ATOM    822 2HE2 GLN A  51      30.115  37.426  -4.447  1.00  3.28           H
ATOM    823  N   LYS A  52      25.237  40.286  -6.092  1.00  3.14           N
ATOM    824  CA  LYS A  52      24.716  40.630  -7.413  1.00  3.14           C
ATOM    825  C   LYS A  52      25.708  41.384  -8.275  1.00  3.14           C
ATOM    826  O   LYS A  52      25.493  42.540  -8.636  1.00  3.14           O
ATOM    827  CB  LYS A  52      23.441  41.472  -7.260  1.00  3.14           C
ATOM    828  CG  LYS A  52      22.713  41.787  -8.569  1.00  3.14           C
ATOM    829  CD  LYS A  52      21.462  42.638  -8.341  1.00  3.14           C
ATOM    830  CE  LYS A  52      20.720  42.896  -9.652  1.00  3.14           C
ATOM    831  NZ  LYS A  52      19.512  43.757  -9.452  1.00  3.14           N
ATOM    832  H   LYS A  52      24.886  40.762  -5.265  1.00  3.14           H
ATOM    833  HA  LYS A  52      24.475  39.713  -7.932  1.00  3.14           H
ATOM    834 1HB  LYS A  52      22.741  40.941  -6.610  1.00  3.14           H
ATOM    835 2HB  LYS A  52      23.685  42.415  -6.773  1.00  3.14           H
ATOM    836 1HG  LYS A  52      23.389  42.299  -9.253  1.00  3.14           H
ATOM    837 2HG  LYS A  52      22.394  40.859  -9.026  1.00  3.14           H
ATOM    838 1HD  LYS A  52      20.797  42.139  -7.647  1.00  3.14           H
ATOM    839 2HD  LYS A  52      21.752  43.595  -7.909  1.00  3.14           H
ATOM    840 1HE  LYS A  52      21.394  43.386 -10.353  1.00  3.14           H
ATOM    841 2HE  LYS A  52      20.405  41.940 -10.075  1.00  3.14           H
ATOM    842 1HZ  LYS A  52      19.051  43.902 -10.339  1.00  3.14           H
ATOM    843 2HZ  LYS A  52      18.874  43.305  -8.812  1.00  3.14           H
ATOM    844 3HZ  LYS A  52      19.793  44.650  -9.071  1.00  3.14           H
ATOM    845  N   THR A  53      26.792  40.711  -8.613  1.00  2.90           N
ATOM    846  CA  THR A  53      27.807  41.287  -9.468  1.00  2.90           C
ATOM    847  C   THR A  53      27.239  41.567 -10.844  1.00  2.90           C
ATOM    848  O   THR A  53      26.522  40.727 -11.361  1.00  2.90           O
ATOM    849  CB  THR A  53      28.980  40.327  -9.659  1.00  2.90           C
ATOM    850  OG1 THR A  53      29.949  40.951 -10.498  1.00  2.90           O
ATOM    851  CG2 THR A  53      28.493  39.038 -10.319  1.00  2.90           C
ATOM    852  H   THR A  53      26.887  39.768  -8.235  1.00  2.90           H
ATOM    853  HA  THR A  53      28.154  42.196  -8.992  1.00  2.90           H
ATOM    854  HB  THR A  53      29.434  40.096  -8.695  1.00  2.90           H
ATOM    855  HG1 THR A  53      30.736  40.364 -10.556  1.00  2.90           H
ATOM    856 1HG2 THR A  53      29.341  38.363 -10.464  1.00  2.90           H
ATOM    857 2HG2 THR A  53      27.748  38.561  -9.677  1.00  2.90           H
ATOM    858 3HG2 THR A  53      28.047  39.269 -11.285  1.00  2.90           H
ATOM    859  N   PRO A  54      27.596  42.676 -11.508  1.00  2.59           N
ATOM    860  CA  PRO A  54      27.227  42.996 -12.874  1.00  2.59           C
ATOM    861  C   PRO A  54      28.031  42.174 -13.882  1.00  2.59           C
ATOM    862  O   PRO A  54      27.774  42.227 -15.086  1.00  2.59           O
ATOM    863  CB  PRO A  54      27.566  44.486 -12.970  1.00  2.59           C
ATOM    864  CG  PRO A  54      28.710  44.672 -11.998  1.00  2.59           C
ATOM    865  CD  PRO A  54      28.406  43.727 -10.847  1.00  2.59           C
ATOM    866  HA  PRO A  54      26.149  42.821 -13.007  1.00  2.59           H
ATOM    867 1HB  PRO A  54      27.844  44.738 -14.004  1.00  2.59           H
ATOM    868 2HB  PRO A  54      26.683  45.090 -12.715  1.00  2.59           H
ATOM    869 1HG  PRO A  54      29.662  44.425 -12.500  1.00  2.59           H
ATOM    870 2HG  PRO A  54      28.780  45.722 -11.683  1.00  2.59           H
ATOM    871 1HD  PRO A  54      29.358  43.335 -10.470  1.00  2.59           H
ATOM    872 2HD  PRO A  54      27.815  44.236 -10.066  1.00  2.59           H
ATOM    873  N   ASN A  55      29.056  41.475 -13.397  1.00  2.25           N
ATOM    874  CA  ASN A  55      29.969  40.744 -14.251  1.00  2.25           C
ATOM    875  C   ASN A  55      29.511  39.320 -14.491  1.00  2.25           C
ATOM    876  O   ASN A  55      28.726  38.751 -13.730  1.00  2.25           O
ATOM    877  CB  ASN A  55      31.333  40.664 -13.616  1.00  2.25           C
ATOM    878  CG  ASN A  55      31.959  41.976 -13.352  1.00  2.25           C
ATOM    879  OD1 ASN A  55      31.921  42.919 -14.158  1.00  2.25           O
ATOM    880  ND2 ASN A  55      32.559  42.052 -12.196  1.00  2.25           N
ATOM    881  H   ASN A  55      29.241  41.431 -12.395  1.00  2.25           H
ATOM    882  HA  ASN A  55      30.029  41.246 -15.217  1.00  2.25           H
ATOM    883 1HB  ASN A  55      31.250  40.118 -12.682  1.00  2.25           H
ATOM    884 2HB  ASN A  55      31.996  40.088 -14.259  1.00  2.25           H
ATOM    885 1HD2 ASN A  55      33.017  42.891 -11.914  1.00  2.25           H
ATOM    886 2HD2 ASN A  55      32.558  41.224 -11.576  1.00  2.25           H
ATOM    887  N   GLU A  56      30.088  38.689 -15.500  1.00  1.94           N
ATOM    888  CA  GLU A  56      29.821  37.281 -15.773  1.00  1.94           C
ATOM    889  C   GLU A  56      30.692  36.443 -14.833  1.00  1.94           C
ATOM    890  O   GLU A  56      31.669  35.830 -15.249  1.00  1.94           O
ATOM    891  CB  GLU A  56      30.179  36.981 -17.229  1.00  1.94           C
ATOM    892  CG  GLU A  56      29.342  37.749 -18.268  1.00  1.94           C
ATOM    893  CD  GLU A  56      29.873  37.586 -19.692  1.00  1.94           C
ATOM    894  OE1 GLU A  56      30.937  37.015 -19.842  1.00  1.94           O
ATOM    895  OE2 GLU A  56      29.236  38.028 -20.617  1.00  1.94           O
ATOM    896  H   GLU A  56      30.723  39.196 -16.099  1.00  1.94           H
ATOM    897  HA  GLU A  56      28.768  37.060 -15.584  1.00  1.94           H
ATOM    898 1HB  GLU A  56      31.229  37.215 -17.402  1.00  1.94           H
ATOM    899 2HB  GLU A  56      30.045  35.915 -17.419  1.00  1.94           H
ATOM    900 1HG  GLU A  56      28.318  37.383 -18.226  1.00  1.94           H
ATOM    901 2HG  GLU A  56      29.331  38.806 -18.004  1.00  1.94           H
ATOM    902  N   GLY A  57      30.354  36.490 -13.548  1.00  1.69           N
ATOM    903  CA  GLY A  57      31.127  35.855 -12.484  1.00  1.69           C
ATOM    904  C   GLY A  57      30.359  34.766 -11.748  1.00  1.69           C
ATOM    905  O   GLY A  57      29.672  33.946 -12.353  1.00  1.69           O
ATOM    906  H   GLY A  57      29.527  37.043 -13.318  1.00  1.69           H
ATOM    907 1HA  GLY A  57      32.040  35.432 -12.901  1.00  1.69           H
ATOM    908 2HA  GLY A  57      31.438  36.620 -11.770  1.00  1.69           H
ATOM    909  N   ALA A  58      30.575  34.714 -10.439  1.00  1.52           N
ATOM    910  CA  ALA A  58      29.965  33.739  -9.532  1.00  1.52           C
ATOM    911  C   ALA A  58      30.188  34.218  -8.114  1.00  1.52           C
ATOM    912  O   ALA A  58      31.051  35.064  -7.891  1.00  1.52           O
ATOM    913  CB  ALA A  58      30.548  32.356  -9.721  1.00  1.52           C
ATOM    914  H   ALA A  58      31.185  35.412 -10.037  1.00  1.52           H
ATOM    915  HA  ALA A  58      28.890  33.706  -9.717  1.00  1.52           H
ATOM    916 1HB  ALA A  58      30.075  31.663  -9.024  1.00  1.52           H
ATOM    917 2HB  ALA A  58      30.370  32.029 -10.735  1.00  1.52           H
ATOM    918 3HB  ALA A  58      31.618  32.380  -9.530  1.00  1.52           H
ATOM    919  N   ALA A  59      29.441  33.689  -7.145  1.00  1.41           N
ATOM    920  CA  ALA A  59      29.751  34.068  -5.763  1.00  1.41           C
ATOM    921  C   ALA A  59      31.167  33.662  -5.400  1.00  1.41           C
ATOM    922  O   ALA A  59      31.882  34.392  -4.708  1.00  1.41           O
ATOM    923  CB  ALA A  59      28.828  33.441  -4.782  1.00  1.41           C
ATOM    924  H   ALA A  59      28.712  33.007  -7.371  1.00  1.41           H
ATOM    925  HA  ALA A  59      29.667  35.149  -5.698  1.00  1.41           H
ATOM    926 1HB  ALA A  59      29.142  33.795  -3.824  1.00  1.41           H
ATOM    927 2HB  ALA A  59      27.835  33.728  -4.991  1.00  1.41           H
ATOM    928 3HB  ALA A  59      28.901  32.387  -4.804  1.00  1.41           H
ATOM    929  N   VAL A  60      31.547  32.478  -5.879  1.00  1.36           N
ATOM    930  CA  VAL A  60      32.884  31.945  -5.750  1.00  1.36           C
ATOM    931  C   VAL A  60      33.406  31.648  -7.156  1.00  1.36           C
ATOM    932  O   VAL A  60      32.900  30.745  -7.835  1.00  1.36           O
ATOM    933  CB  VAL A  60      32.888  30.639  -4.929  1.00  1.36           C
ATOM    934  CG1 VAL A  60      34.311  30.120  -4.824  1.00  1.36           C
ATOM    935  CG2 VAL A  60      32.294  30.880  -3.555  1.00  1.36           C
ATOM    936  H   VAL A  60      30.844  31.910  -6.345  1.00  1.36           H
ATOM    937  HA  VAL A  60      33.527  32.684  -5.272  1.00  1.36           H
ATOM    938  HB  VAL A  60      32.294  29.886  -5.447  1.00  1.36           H
ATOM    939 1HG1 VAL A  60      34.317  29.199  -4.258  1.00  1.36           H
ATOM    940 2HG1 VAL A  60      34.712  29.939  -5.825  1.00  1.36           H
ATOM    941 3HG1 VAL A  60      34.920  30.863  -4.317  1.00  1.36           H
ATOM    942 1HG2 VAL A  60      32.296  29.953  -2.984  1.00  1.36           H
ATOM    943 2HG2 VAL A  60      32.895  31.617  -3.053  1.00  1.36           H
ATOM    944 3HG2 VAL A  60      31.269  31.239  -3.656  1.00  1.36           H
ATOM    945  N   THR A  61      34.423  32.394  -7.578  1.00  1.34           N
ATOM    946  CA  THR A  61      34.993  32.235  -8.916  1.00  1.34           C
ATOM    947  C   THR A  61      36.124  31.217  -8.860  1.00  1.34           C
ATOM    948  O   THR A  61      37.057  31.374  -8.061  1.00  1.34           O
ATOM    949  CB  THR A  61      35.506  33.579  -9.480  1.00  1.34           C
ATOM    950  OG1 THR A  61      34.414  34.521  -9.609  1.00  1.34           O
ATOM    951  CG2 THR A  61      36.173  33.374 -10.843  1.00  1.34           C
ATOM    952  H   THR A  61      34.789  33.103  -6.962  1.00  1.34           H
ATOM    953  HA  THR A  61      34.221  31.852  -9.586  1.00  1.34           H
ATOM    954  HB  THR A  61      36.237  33.992  -8.789  1.00  1.34           H
ATOM    955  HG1 THR A  61      34.775  35.445  -9.555  1.00  1.34           H
ATOM    956 1HG2 THR A  61      36.540  34.334 -11.214  1.00  1.34           H
ATOM    957 2HG2 THR A  61      37.011  32.682 -10.746  1.00  1.34           H
ATOM    958 3HG2 THR A  61      35.446  32.966 -11.546  1.00  1.34           H
ATOM    959  N   ILE A  62      36.030  30.189  -9.710  1.00  1.32           N
ATOM    960  CA  ILE A  62      36.975  29.074  -9.723  1.00  1.32           C
ATOM    961  C   ILE A  62      38.098  29.058 -10.759  1.00  1.32           C
ATOM    962  O   ILE A  62      39.216  28.694 -10.445  1.00  1.32           O
ATOM    963  CB  ILE A  62      36.239  27.788  -9.986  1.00  1.32           C
ATOM    964  CG1 ILE A  62      35.281  27.515  -8.977  1.00  1.32           C
ATOM    965  CG2 ILE A  62      37.228  26.674 -10.027  1.00  1.32           C
ATOM    966  CD1 ILE A  62      34.500  26.340  -9.360  1.00  1.32           C
ATOM    967  H   ILE A  62      35.210  30.144 -10.318  1.00  1.32           H
ATOM    968  HA  ILE A  62      37.439  29.027  -8.736  1.00  1.32           H
ATOM    969  HB  ILE A  62      35.706  27.861 -10.923  1.00  1.32           H
ATOM    970 1HG1 ILE A  62      35.786  27.365  -8.059  1.00  1.32           H
ATOM    971 2HG1 ILE A  62      34.600  28.363  -8.857  1.00  1.32           H
ATOM    972 1HG2 ILE A  62      36.724  25.736 -10.212  1.00  1.32           H
ATOM    973 2HG2 ILE A  62      37.946  26.848 -10.800  1.00  1.32           H
ATOM    974 3HG2 ILE A  62      37.736  26.635  -9.069  1.00  1.32           H
ATOM    975 1HD1 ILE A  62      33.814  26.125  -8.610  1.00  1.32           H
ATOM    976 2HD1 ILE A  62      33.978  26.534 -10.301  1.00  1.32           H
ATOM    977 3HD1 ILE A  62      35.169  25.493  -9.485  1.00  1.32           H
ATOM    978  N   THR A  63      37.760  29.290 -12.020  1.00  1.28           N
ATOM    979  CA  THR A  63      38.679  29.193 -13.170  1.00  1.28           C
ATOM    980  C   THR A  63      39.193  27.766 -13.514  1.00  1.28           C
ATOM    981  O   THR A  63      38.871  27.291 -14.600  1.00  1.28           O
ATOM    982  CB  THR A  63      39.885  30.151 -13.022  1.00  1.28           C
ATOM    983  OG1 THR A  63      39.411  31.503 -12.957  1.00  1.28           O
ATOM    984  CG2 THR A  63      40.839  30.004 -14.205  1.00  1.28           C
ATOM    985  H   THR A  63      36.811  29.576 -12.199  1.00  1.28           H
ATOM    986  HA  THR A  63      38.126  29.538 -14.045  1.00  1.28           H
ATOM    987  HB  THR A  63      40.429  29.928 -12.130  1.00  1.28           H
ATOM    988  HG1 THR A  63      38.940  31.716 -13.770  1.00  1.28           H
ATOM    989 1HG2 THR A  63      41.678  30.686 -14.083  1.00  1.28           H
ATOM    990 2HG2 THR A  63      41.215  28.983 -14.253  1.00  1.28           H
ATOM    991 3HG2 THR A  63      40.314  30.236 -15.129  1.00  1.28           H
ATOM    992  N   ASP A  64      39.961  27.075 -12.630  1.00  1.24           N
ATOM    993  CA  ASP A  64      40.408  25.695 -12.960  1.00  1.24           C
ATOM    994  C   ASP A  64      39.813  24.553 -12.101  1.00  1.24           C
ATOM    995  O   ASP A  64      39.353  23.535 -12.647  1.00  1.24           O
ATOM    996  CB  ASP A  64      41.937  25.582 -12.934  1.00  1.24           C
ATOM    997  CG  ASP A  64      42.626  26.404 -14.034  1.00  1.24           C
ATOM    998  OD1 ASP A  64      42.271  26.243 -15.170  1.00  1.24           O
ATOM    999  OD2 ASP A  64      43.495  27.180 -13.730  1.00  1.24           O
ATOM   1000  H   ASP A  64      40.207  27.489 -11.723  1.00  1.24           H
ATOM   1001  HA  ASP A  64      40.105  25.496 -13.987  1.00  1.24           H
ATOM   1002 1HB  ASP A  64      42.310  25.907 -11.969  1.00  1.24           H
ATOM   1003 2HB  ASP A  64      42.222  24.537 -13.048  1.00  1.24           H
ATOM   1004  N   TYR A  65      39.816  24.713 -10.779  1.00  1.22           N
ATOM   1005  CA  TYR A  65      39.319  23.654  -9.893  1.00  1.22           C
ATOM   1006  C   TYR A  65      38.855  24.126  -8.516  1.00  1.22           C
ATOM   1007  O   TYR A  65      39.419  25.065  -7.957  1.00  1.22           O
ATOM   1008  CB  TYR A  65      40.385  22.566  -9.738  1.00  1.22           C
ATOM   1009  CG  TYR A  65      40.014  21.388  -8.825  1.00  1.22           C
ATOM   1010  CD1 TYR A  65      39.232  20.341  -9.304  1.00  1.22           C
ATOM   1011  CD2 TYR A  65      40.492  21.347  -7.525  1.00  1.22           C
ATOM   1012  CE1 TYR A  65      38.920  19.258  -8.492  1.00  1.22           C
ATOM   1013  CE2 TYR A  65      40.193  20.273  -6.726  1.00  1.22           C
ATOM   1014  CZ  TYR A  65      39.413  19.225  -7.197  1.00  1.22           C
ATOM   1015  OH  TYR A  65      39.151  18.149  -6.348  1.00  1.22           O
ATOM   1016  H   TYR A  65      40.227  25.561 -10.387  1.00  1.22           H
ATOM   1017  HA  TYR A  65      38.460  23.213 -10.383  1.00  1.22           H
ATOM   1018 1HB  TYR A  65      40.627  22.162 -10.720  1.00  1.22           H
ATOM   1019 2HB  TYR A  65      41.297  23.020  -9.346  1.00  1.22           H
ATOM   1020  HD1 TYR A  65      38.870  20.379 -10.314  1.00  1.22           H
ATOM   1021  HD2 TYR A  65      41.111  22.160  -7.139  1.00  1.22           H
ATOM   1022  HE1 TYR A  65      38.306  18.439  -8.871  1.00  1.22           H
ATOM   1023  HE2 TYR A  65      40.570  20.240  -5.716  1.00  1.22           H
ATOM   1024  HH  TYR A  65      38.577  17.468  -6.779  1.00  1.22           H
ATOM   1025  N   LEU A  66      37.813  23.480  -7.991  1.00  1.26           N
ATOM   1026  CA  LEU A  66      37.335  23.751  -6.631  1.00  1.26           C
ATOM   1027  C   LEU A  66      36.944  22.501  -5.869  1.00  1.26           C
ATOM   1028  O   LEU A  66      36.289  21.619  -6.422  1.00  1.26           O
ATOM   1029  CB  LEU A  66      36.171  24.734  -6.657  1.00  1.26           C
ATOM   1030  CG  LEU A  66      35.521  25.141  -5.302  1.00  1.26           C
ATOM   1031  CD1 LEU A  66      35.055  26.579  -5.367  1.00  1.26           C
ATOM   1032  CD2 LEU A  66      34.323  24.278  -5.047  1.00  1.26           C
ATOM   1033  H   LEU A  66      37.361  22.762  -8.562  1.00  1.26           H
ATOM   1034  HA  LEU A  66      38.151  24.211  -6.092  1.00  1.26           H
ATOM   1035 1HB  LEU A  66      36.552  25.623  -7.094  1.00  1.26           H
ATOM   1036 2HB  LEU A  66      35.396  24.332  -7.289  1.00  1.26           H
ATOM   1037  HG  LEU A  66      36.245  25.033  -4.493  1.00  1.26           H
ATOM   1038 1HD1 LEU A  66      34.595  26.841  -4.418  1.00  1.26           H
ATOM   1039 2HD1 LEU A  66      35.904  27.237  -5.555  1.00  1.26           H
ATOM   1040 3HD1 LEU A  66      34.333  26.691  -6.159  1.00  1.26           H
ATOM   1041 1HD2 LEU A  66      33.864  24.565  -4.119  1.00  1.26           H
ATOM   1042 2HD2 LEU A  66      33.617  24.426  -5.854  1.00  1.26           H
ATOM   1043 3HD2 LEU A  66      34.618  23.232  -4.995  1.00  1.26           H
ATOM   1044  N   SER A  67      37.324  22.453  -4.588  1.00  1.38           N
ATOM   1045  CA  SER A  67      37.021  21.315  -3.741  1.00  1.38           C
ATOM   1046  C   SER A  67      36.585  21.585  -2.295  1.00  1.38           C
ATOM   1047  O   SER A  67      37.176  22.388  -1.562  1.00  1.38           O
ATOM   1048  CB  SER A  67      38.230  20.403  -3.690  1.00  1.38           C
ATOM   1049  OG  SER A  67      38.032  19.343  -2.802  1.00  1.38           O
ATOM   1050  H   SER A  67      37.878  23.217  -4.224  1.00  1.38           H
ATOM   1051  HA  SER A  67      36.231  20.794  -4.234  1.00  1.38           H
ATOM   1052 1HB  SER A  67      38.375  20.006  -4.667  1.00  1.38           H
ATOM   1053 2HB  SER A  67      39.118  20.968  -3.419  1.00  1.38           H
ATOM   1054  HG  SER A  67      37.117  19.054  -2.943  1.00  1.38           H
ATOM   1055  N   PHE A  68      35.543  20.851  -1.884  1.00  1.62           N
ATOM   1056  CA  PHE A  68      35.054  20.843  -0.497  1.00  1.62           C
ATOM   1057  C   PHE A  68      35.572  19.568   0.162  1.00  1.62           C
ATOM   1058  O   PHE A  68      35.672  18.535  -0.507  1.00  1.62           O
ATOM   1059  CB  PHE A  68      33.531  20.894  -0.400  1.00  1.62           C
ATOM   1060  CG  PHE A  68      32.890  22.184  -0.808  1.00  1.62           C
ATOM   1061  CD1 PHE A  68      33.649  23.299  -1.109  1.00  1.62           C
ATOM   1062  CD2 PHE A  68      31.509  22.284  -0.883  1.00  1.62           C
ATOM   1063  CE1 PHE A  68      33.051  24.477  -1.474  1.00  1.62           C
ATOM   1064  CE2 PHE A  68      30.914  23.459  -1.252  1.00  1.62           C
ATOM   1065  CZ  PHE A  68      31.698  24.557  -1.546  1.00  1.62           C
ATOM   1066  H   PHE A  68      35.099  20.249  -2.581  1.00  1.62           H
ATOM   1067  HA  PHE A  68      35.467  21.700   0.037  1.00  1.62           H
ATOM   1068 1HB  PHE A  68      33.117  20.120  -0.998  1.00  1.62           H
ATOM   1069 2HB  PHE A  68      33.238  20.690   0.627  1.00  1.62           H
ATOM   1070  HD1 PHE A  68      34.730  23.242  -1.048  1.00  1.62           H
ATOM   1071  HD2 PHE A  68      30.897  21.414  -0.646  1.00  1.62           H
ATOM   1072  HE1 PHE A  68      33.665  25.350  -1.706  1.00  1.62           H
ATOM   1073  HE2 PHE A  68      29.827  23.524  -1.310  1.00  1.62           H
ATOM   1074  HZ  PHE A  68      31.248  25.484  -1.833  1.00  1.62           H
ATOM   1075  N   PHE A  69      35.929  19.649   1.449  1.00  1.99           N
ATOM   1076  CA  PHE A  69      36.537  18.517   2.158  1.00  1.99           C
ATOM   1077  C   PHE A  69      36.399  18.625   3.681  1.00  1.99           C
ATOM   1078  O   PHE A  69      35.982  19.658   4.211  1.00  1.99           O
ATOM   1079  CB  PHE A  69      38.029  18.449   1.770  1.00  1.99           C
ATOM   1080  CG  PHE A  69      38.781  17.229   2.229  1.00  1.99           C
ATOM   1081  CD1 PHE A  69      38.584  16.024   1.607  1.00  1.99           C
ATOM   1082  CD2 PHE A  69      39.697  17.293   3.282  1.00  1.99           C
ATOM   1083  CE1 PHE A  69      39.268  14.898   2.017  1.00  1.99           C
ATOM   1084  CE2 PHE A  69      40.376  16.174   3.696  1.00  1.99           C
ATOM   1085  CZ  PHE A  69      40.161  14.970   3.062  1.00  1.99           C
ATOM   1086  H   PHE A  69      35.807  20.521   1.943  1.00  1.99           H
ATOM   1087  HA  PHE A  69      36.043  17.607   1.843  1.00  1.99           H
ATOM   1088 1HB  PHE A  69      38.113  18.496   0.684  1.00  1.99           H
ATOM   1089 2HB  PHE A  69      38.537  19.325   2.166  1.00  1.99           H
ATOM   1090  HD1 PHE A  69      37.869  15.965   0.782  1.00  1.99           H
ATOM   1091  HD2 PHE A  69      39.866  18.239   3.785  1.00  1.99           H
ATOM   1092  HE1 PHE A  69      39.094  13.944   1.509  1.00  1.99           H
ATOM   1093  HE2 PHE A  69      41.082  16.241   4.524  1.00  1.99           H
ATOM   1094  HZ  PHE A  69      40.696  14.078   3.384  1.00  1.99           H
ATOM   1095  N   ASP A  70      36.793  17.569   4.398  1.00  2.43           N
ATOM   1096  CA  ASP A  70      36.765  17.562   5.859  1.00  2.43           C
ATOM   1097  C   ASP A  70      37.817  18.450   6.498  1.00  2.43           C
ATOM   1098  O   ASP A  70      38.854  17.978   6.965  1.00  2.43           O
ATOM   1099  CB  ASP A  70      36.994  16.122   6.368  1.00  2.43           C
ATOM   1100  CG  ASP A  70      37.043  15.986   7.904  1.00  2.43           C
ATOM   1101  OD1 ASP A  70      37.233  16.984   8.552  1.00  2.43           O
ATOM   1102  OD2 ASP A  70      36.925  14.901   8.460  1.00  2.43           O
ATOM   1103  H   ASP A  70      37.110  16.738   3.914  1.00  2.43           H
ATOM   1104  HA  ASP A  70      35.782  17.904   6.181  1.00  2.43           H
ATOM   1105 1HB  ASP A  70      36.197  15.482   6.003  1.00  2.43           H
ATOM   1106 2HB  ASP A  70      37.925  15.739   5.952  1.00  2.43           H
ATOM   1107  N   THR A  71      37.492  19.741   6.564  1.00  2.81           N
ATOM   1108  CA  THR A  71      38.362  20.758   7.138  1.00  2.81           C
ATOM   1109  C   THR A  71      37.660  21.621   8.203  1.00  2.81           C
ATOM   1110  O   THR A  71      38.319  22.438   8.856  1.00  2.81           O
ATOM   1111  CB  THR A  71      38.901  21.686   6.039  1.00  2.81           C
ATOM   1112  OG1 THR A  71      37.825  22.396   5.467  1.00  2.81           O
ATOM   1113  CG2 THR A  71      39.573  20.890   4.951  1.00  2.81           C
ATOM   1114  H   THR A  71      36.626  20.026   6.099  1.00  2.81           H
ATOM   1115  HA  THR A  71      39.203  20.255   7.615  1.00  2.81           H
ATOM   1116  HB  THR A  71      39.612  22.391   6.466  1.00  2.81           H
ATOM   1117  HG1 THR A  71      37.001  21.863   5.541  1.00  2.81           H
ATOM   1118 1HG2 THR A  71      39.936  21.571   4.179  1.00  2.81           H
ATOM   1119 2HG2 THR A  71      40.407  20.329   5.369  1.00  2.81           H
ATOM   1120 3HG2 THR A  71      38.855  20.209   4.516  1.00  2.81           H
ATOM   1121  N   GLN A  72      36.323  21.490   8.317  1.00  2.97           N
ATOM   1122  CA  GLN A  72      35.494  22.378   9.154  1.00  2.97           C
ATOM   1123  C   GLN A  72      35.179  22.027  10.643  1.00  2.97           C
ATOM   1124  O   GLN A  72      35.509  22.839  11.518  1.00  2.97           O
ATOM   1125  CB  GLN A  72      34.189  22.641   8.420  1.00  2.97           C
ATOM   1126  CG  GLN A  72      34.295  23.603   7.276  1.00  2.97           C
ATOM   1127  CD  GLN A  72      34.947  23.012   6.099  1.00  2.97           C
ATOM   1128  OE1 GLN A  72      35.345  21.835   6.119  1.00  2.97           O
ATOM   1129  NE2 GLN A  72      35.118  23.780   5.054  1.00  2.97           N
ATOM   1130  H   GLN A  72      35.868  20.768   7.782  1.00  2.97           H
ATOM   1131  HA  GLN A  72      35.995  23.334   9.155  1.00  2.97           H
ATOM   1132 1HB  GLN A  72      33.828  21.719   7.984  1.00  2.97           H
ATOM   1133 2HB  GLN A  72      33.448  22.993   9.111  1.00  2.97           H
ATOM   1134 1HG  GLN A  72      33.293  23.917   6.984  1.00  2.97           H
ATOM   1135 2HG  GLN A  72      34.862  24.449   7.591  1.00  2.97           H
ATOM   1136 1HE2 GLN A  72      35.598  23.401   4.261  1.00  2.97           H
ATOM   1137 2HE2 GLN A  72      34.808  24.761   5.077  1.00  2.97           H
ATOM   1138  N   LYS A  73      34.571  20.860  11.000  1.00  2.85           N
ATOM   1139  CA  LYS A  73      34.044  19.769  10.160  1.00  2.85           C
ATOM   1140  C   LYS A  73      32.568  19.987   9.769  1.00  2.85           C
ATOM   1141  O   LYS A  73      32.009  19.239   8.957  1.00  2.85           O
ATOM   1142  CB  LYS A  73      34.141  18.443  10.922  1.00  2.85           C
ATOM   1143  CG  LYS A  73      35.528  17.979  11.231  1.00  2.85           C
ATOM   1144  CD  LYS A  73      35.512  16.591  11.885  1.00  2.85           C
ATOM   1145  CE  LYS A  73      36.923  16.093  12.148  1.00  2.85           C
ATOM   1146  NZ  LYS A  73      37.658  15.835  10.871  1.00  2.85           N
ATOM   1147  H   LYS A  73      34.457  20.718  11.993  1.00  2.85           H
ATOM   1148  HA  LYS A  73      34.631  19.694   9.250  1.00  2.85           H
ATOM   1149 1HB  LYS A  73      33.602  18.526  11.864  1.00  2.85           H
ATOM   1150 2HB  LYS A  73      33.674  17.663  10.355  1.00  2.85           H
ATOM   1151 1HG  LYS A  73      36.102  17.945  10.320  1.00  2.85           H
ATOM   1152 2HG  LYS A  73      36.003  18.684  11.909  1.00  2.85           H
ATOM   1153 1HD  LYS A  73      34.956  16.626  12.819  1.00  2.85           H
ATOM   1154 2HD  LYS A  73      35.022  15.890  11.215  1.00  2.85           H
ATOM   1155 1HE  LYS A  73      37.458  16.850  12.713  1.00  2.85           H
ATOM   1156 2HE  LYS A  73      36.886  15.175  12.729  1.00  2.85           H
ATOM   1157 1HZ  LYS A  73      38.589  15.529  11.046  1.00  2.85           H
ATOM   1158 2HZ  LYS A  73      37.199  15.135  10.273  1.00  2.85           H
ATOM   1159 3HZ  LYS A  73      37.688  16.680  10.299  1.00  2.85           H
ATOM   1160  N   GLU A  74      31.977  21.036  10.340  1.00  2.51           N
ATOM   1161  CA  GLU A  74      30.588  21.437  10.127  1.00  2.51           C
ATOM   1162  C   GLU A  74      30.369  21.779   8.659  1.00  2.51           C
ATOM   1163  O   GLU A  74      31.319  22.032   7.926  1.00  2.51           O
ATOM   1164  CB  GLU A  74      30.226  22.599  11.053  1.00  2.51           C
ATOM   1165  CG  GLU A  74      28.771  23.131  10.981  1.00  2.51           C
ATOM   1166  CD  GLU A  74      27.707  22.094  11.301  1.00  2.51           C
ATOM   1167  OE1 GLU A  74      27.251  22.037  12.418  1.00  2.51           O
ATOM   1168  OE2 GLU A  74      27.363  21.354  10.399  1.00  2.51           O
ATOM   1169  H   GLU A  74      32.533  21.586  10.977  1.00  2.51           H
ATOM   1170  HA  GLU A  74      29.943  20.594  10.378  1.00  2.51           H
ATOM   1171 1HB  GLU A  74      30.436  22.323  12.085  1.00  2.51           H
ATOM   1172 2HB  GLU A  74      30.863  23.405  10.807  1.00  2.51           H
ATOM   1173 1HG  GLU A  74      28.686  23.928  11.719  1.00  2.51           H
ATOM   1174 2HG  GLU A  74      28.581  23.584  10.012  1.00  2.51           H
ATOM   1175  N   GLY A  75      29.126  21.734   8.229  1.00  2.13           N
ATOM   1176  CA  GLY A  75      28.799  21.890   6.829  1.00  2.13           C
ATOM   1177  C   GLY A  75      28.866  23.283   6.218  1.00  2.13           C
ATOM   1178  O   GLY A  75      29.152  24.297   6.879  1.00  2.13           O
ATOM   1179  H   GLY A  75      28.385  21.556   8.908  1.00  2.13           H
ATOM   1180 1HA  GLY A  75      29.412  21.208   6.241  1.00  2.13           H
ATOM   1181 2HA  GLY A  75      27.782  21.537   6.717  1.00  2.13           H
ATOM   1182  N   ILE A  76      28.591  23.274   4.918  1.00  1.79           N
ATOM   1183  CA  ILE A  76      28.597  24.414   4.028  1.00  1.79           C
ATOM   1184  C   ILE A  76      27.178  24.750   3.642  1.00  1.79           C
ATOM   1185  O   ILE A  76      26.396  23.873   3.285  1.00  1.79           O
ATOM   1186  CB  ILE A  76      29.444  24.148   2.767  1.00  1.79           C
ATOM   1187  CG1 ILE A  76      30.848  23.772   3.174  1.00  1.79           C
ATOM   1188  CG2 ILE A  76      29.442  25.355   1.859  1.00  1.79           C
ATOM   1189  CD1 ILE A  76      31.505  24.837   3.982  1.00  1.79           C
ATOM   1190  H   ILE A  76      28.317  22.370   4.535  1.00  1.79           H
ATOM   1191  HA  ILE A  76      29.024  25.265   4.551  1.00  1.79           H
ATOM   1192  HB  ILE A  76      29.034  23.302   2.235  1.00  1.79           H
ATOM   1193 1HG1 ILE A  76      30.818  22.857   3.764  1.00  1.79           H
ATOM   1194 2HG1 ILE A  76      31.450  23.590   2.279  1.00  1.79           H
ATOM   1195 1HG2 ILE A  76      30.041  25.141   0.985  1.00  1.79           H
ATOM   1196 2HG2 ILE A  76      28.425  25.589   1.554  1.00  1.79           H
ATOM   1197 3HG2 ILE A  76      29.862  26.197   2.384  1.00  1.79           H
ATOM   1198 1HD1 ILE A  76      32.506  24.523   4.260  1.00  1.79           H
ATOM   1199 2HD1 ILE A  76      31.562  25.754   3.406  1.00  1.79           H
ATOM   1200 3HD1 ILE A  76      30.926  25.009   4.873  1.00  1.79           H
ATOM   1201  N   TYR A  77      26.838  26.004   3.777  1.00  1.56           N
ATOM   1202  CA  TYR A  77      25.515  26.474   3.475  1.00  1.56           C
ATOM   1203  C   TYR A  77      25.616  27.758   2.704  1.00  1.56           C
ATOM   1204  O   TYR A  77      26.084  28.766   3.222  1.00  1.56           O
ATOM   1205  CB  TYR A  77      24.728  26.639   4.783  1.00  1.56           C
ATOM   1206  CG  TYR A  77      23.275  27.083   4.674  1.00  1.56           C
ATOM   1207  CD1 TYR A  77      22.449  26.565   3.701  1.00  1.56           C
ATOM   1208  CD2 TYR A  77      22.761  27.964   5.614  1.00  1.56           C
ATOM   1209  CE1 TYR A  77      21.123  26.925   3.655  1.00  1.56           C
ATOM   1210  CE2 TYR A  77      21.435  28.333   5.567  1.00  1.56           C
ATOM   1211  CZ  TYR A  77      20.614  27.812   4.594  1.00  1.56           C
ATOM   1212  OH  TYR A  77      19.286  28.164   4.562  1.00  1.56           O
ATOM   1213  H   TYR A  77      27.533  26.662   4.070  1.00  1.56           H
ATOM   1214  HA  TYR A  77      25.011  25.743   2.852  1.00  1.56           H
ATOM   1215 1HB  TYR A  77      24.741  25.687   5.317  1.00  1.56           H
ATOM   1216 2HB  TYR A  77      25.243  27.362   5.414  1.00  1.56           H
ATOM   1217  HD1 TYR A  77      22.847  25.873   2.974  1.00  1.56           H
ATOM   1218  HD2 TYR A  77      23.405  28.364   6.398  1.00  1.56           H
ATOM   1219  HE1 TYR A  77      20.476  26.510   2.892  1.00  1.56           H
ATOM   1220  HE2 TYR A  77      21.038  29.026   6.315  1.00  1.56           H
ATOM   1221  HH  TYR A  77      18.802  27.570   3.945  1.00  1.56           H
ATOM   1222  N   PHE A  78      25.138  27.718   1.482  1.00  1.42           N
ATOM   1223  CA  PHE A  78      25.086  28.885   0.639  1.00  1.42           C
ATOM   1224  C   PHE A  78      23.649  29.279   0.657  1.00  1.42           C
ATOM   1225  O   PHE A  78      22.775  28.407   0.629  1.00  1.42           O
ATOM   1226  CB  PHE A  78      25.482  28.600  -0.810  1.00  1.42           C
ATOM   1227  CG  PHE A  78      26.904  28.298  -1.110  1.00  1.42           C
ATOM   1228  CD1 PHE A  78      27.409  27.033  -0.959  1.00  1.42           C
ATOM   1229  CD2 PHE A  78      27.720  29.282  -1.632  1.00  1.42           C
ATOM   1230  CE1 PHE A  78      28.704  26.764  -1.316  1.00  1.42           C
ATOM   1231  CE2 PHE A  78      29.008  29.017  -1.999  1.00  1.42           C
ATOM   1232  CZ  PHE A  78      29.507  27.761  -1.842  1.00  1.42           C
ATOM   1233  H   PHE A  78      24.773  26.833   1.135  1.00  1.42           H
ATOM   1234  HA  PHE A  78      25.675  29.689   1.058  1.00  1.42           H
ATOM   1235 1HB  PHE A  78      24.903  27.760  -1.160  1.00  1.42           H
ATOM   1236 2HB  PHE A  78      25.191  29.453  -1.421  1.00  1.42           H
ATOM   1237  HD1 PHE A  78      26.766  26.238  -0.562  1.00  1.42           H
ATOM   1238  HD2 PHE A  78      27.315  30.279  -1.764  1.00  1.42           H
ATOM   1239  HE1 PHE A  78      29.080  25.762  -1.193  1.00  1.42           H
ATOM   1240  HE2 PHE A  78      29.631  29.806  -2.416  1.00  1.42           H
ATOM   1241  HZ  PHE A  78      30.530  27.556  -2.136  1.00  1.42           H
ATOM   1242  N   ALA A  79      23.365  30.557   0.682  1.00  1.36           N
ATOM   1243  CA  ALA A  79      21.969  30.881   0.648  1.00  1.36           C
ATOM   1244  C   ALA A  79      21.717  32.243   0.074  1.00  1.36           C
ATOM   1245  O   ALA A  79      22.531  33.147   0.218  1.00  1.36           O
ATOM   1246  CB  ALA A  79      21.379  30.793   2.047  1.00  1.36           C
ATOM   1247  H   ALA A  79      24.080  31.268   0.712  1.00  1.36           H
ATOM   1248  HA  ALA A  79      21.494  30.157   0.007  1.00  1.36           H
ATOM   1249 1HB  ALA A  79      20.311  30.997   1.995  1.00  1.36           H
ATOM   1250 2HB  ALA A  79      21.534  29.793   2.452  1.00  1.36           H
ATOM   1251 3HB  ALA A  79      21.857  31.521   2.688  1.00  1.36           H
ATOM   1252  N   LYS A  80      20.563  32.362  -0.562  1.00  1.35           N
ATOM   1253  CA  LYS A  80      20.037  33.610  -1.096  1.00  1.35           C
ATOM   1254  C   LYS A  80      20.983  34.317  -2.057  1.00  1.35           C
ATOM   1255  O   LYS A  80      21.048  35.549  -2.057  1.00  1.35           O
ATOM   1256  CB  LYS A  80      19.688  34.551   0.047  1.00  1.35           C
ATOM   1257  CG  LYS A  80      18.646  34.016   1.005  1.00  1.35           C
ATOM   1258  CD  LYS A  80      18.330  35.031   2.091  1.00  1.35           C
ATOM   1259  CE  LYS A  80      17.307  34.483   3.080  1.00  1.35           C
ATOM   1260  NZ  LYS A  80      17.015  35.454   4.171  1.00  1.35           N
ATOM   1261  H   LYS A  80      20.013  31.509  -0.678  1.00  1.35           H
ATOM   1262  HA  LYS A  80      19.125  33.380  -1.641  1.00  1.35           H
ATOM   1263 1HB  LYS A  80      20.564  34.765   0.609  1.00  1.35           H
ATOM   1264 2HB  LYS A  80      19.320  35.493  -0.361  1.00  1.35           H
ATOM   1265 1HG  LYS A  80      17.734  33.778   0.454  1.00  1.35           H
ATOM   1266 2HG  LYS A  80      19.014  33.104   1.469  1.00  1.35           H
ATOM   1267 1HD  LYS A  80      19.248  35.280   2.629  1.00  1.35           H
ATOM   1268 2HD  LYS A  80      17.936  35.940   1.638  1.00  1.35           H
ATOM   1269 1HE  LYS A  80      16.382  34.260   2.549  1.00  1.35           H
ATOM   1270 2HE  LYS A  80      17.692  33.563   3.520  1.00  1.35           H
ATOM   1271 1HZ  LYS A  80      16.335  35.057   4.804  1.00  1.35           H
ATOM   1272 2HZ  LYS A  80      17.865  35.658   4.677  1.00  1.35           H
ATOM   1273 3HZ  LYS A  80      16.648  36.306   3.774  1.00  1.35           H
ATOM   1274  N   ASN A  81      21.709  33.570  -2.875  1.00  1.37           N
ATOM   1275  CA  ASN A  81      22.587  34.151  -3.872  1.00  1.37           C
ATOM   1276  C   ASN A  81      21.816  34.666  -5.061  1.00  1.37           C
ATOM   1277  O   ASN A  81      20.845  34.044  -5.493  1.00  1.37           O
ATOM   1278  CB  ASN A  81      23.675  33.206  -4.331  1.00  1.37           C
ATOM   1279  CG  ASN A  81      24.574  33.879  -5.324  1.00  1.37           C
ATOM   1280  OD1 ASN A  81      24.403  33.744  -6.562  1.00  1.37           O
ATOM   1281  ND2 ASN A  81      25.488  34.633  -4.810  1.00  1.37           N
ATOM   1282  H   ASN A  81      21.644  32.554  -2.829  1.00  1.37           H
ATOM   1283  HA  ASN A  81      23.084  35.013  -3.417  1.00  1.37           H
ATOM   1284 1HB  ASN A  81      24.261  32.864  -3.473  1.00  1.37           H
ATOM   1285 2HB  ASN A  81      23.230  32.339  -4.799  1.00  1.37           H
ATOM   1286 1HD2 ASN A  81      26.113  35.126  -5.417  1.00  1.37           H
ATOM   1287 2HD2 ASN A  81      25.559  34.698  -3.795  1.00  1.37           H
ATOM   1288  N   LEU A  82      22.232  35.799  -5.591  1.00  1.41           N
ATOM   1289  CA  LEU A  82      21.662  36.287  -6.828  1.00  1.41           C
ATOM   1290  C   LEU A  82      22.733  36.678  -7.812  1.00  1.41           C
ATOM   1291  O   LEU A  82      23.470  37.624  -7.569  1.00  1.41           O
ATOM   1292  CB  LEU A  82      20.776  37.495  -6.573  1.00  1.41           C
ATOM   1293  CG  LEU A  82      20.232  38.177  -7.833  1.00  1.41           C
ATOM   1294  CD1 LEU A  82      19.354  37.212  -8.629  1.00  1.41           C
ATOM   1295  CD2 LEU A  82      19.459  39.405  -7.405  1.00  1.41           C
ATOM   1296  H   LEU A  82      23.007  36.291  -5.175  1.00  1.41           H
ATOM   1297  HA  LEU A  82      21.063  35.498  -7.272  1.00  1.41           H
ATOM   1298 1HB  LEU A  82      19.925  37.177  -5.973  1.00  1.41           H
ATOM   1299 2HB  LEU A  82      21.343  38.237  -6.013  1.00  1.41           H
ATOM   1300  HG  LEU A  82      21.066  38.474  -8.474  1.00  1.41           H
ATOM   1301 1HD1 LEU A  82      18.982  37.710  -9.525  1.00  1.41           H
ATOM   1302 2HD1 LEU A  82      19.939  36.339  -8.923  1.00  1.41           H
ATOM   1303 3HD1 LEU A  82      18.515  36.895  -8.016  1.00  1.41           H
ATOM   1304 1HD2 LEU A  82      19.079  39.921  -8.285  1.00  1.41           H
ATOM   1305 2HD2 LEU A  82      18.627  39.110  -6.766  1.00  1.41           H
ATOM   1306 3HD2 LEU A  82      20.122  40.063  -6.850  1.00  1.41           H
ATOM   1307  N   THR A  83      22.794  35.966  -8.925  1.00  1.44           N
ATOM   1308  CA  THR A  83      23.753  36.281  -9.965  1.00  1.44           C
ATOM   1309  C   THR A  83      22.928  36.712 -11.206  1.00  1.44           C
ATOM   1310  O   THR A  83      22.246  35.871 -11.789  1.00  1.44           O
ATOM   1311  CB  THR A  83      24.689  35.083 -10.258  1.00  1.44           C
ATOM   1312  OG1 THR A  83      25.439  34.716  -9.062  1.00  1.44           O
ATOM   1313  CG2 THR A  83      25.685  35.481 -11.338  1.00  1.44           C
ATOM   1314  H   THR A  83      22.150  35.180  -9.036  1.00  1.44           H
ATOM   1315  HA  THR A  83      24.385  37.080  -9.606  1.00  1.44           H
ATOM   1316  HB  THR A  83      24.101  34.227 -10.599  1.00  1.44           H
ATOM   1317  HG1 THR A  83      24.864  34.393  -8.335  1.00  1.44           H
ATOM   1318 1HG2 THR A  83      26.349  34.647 -11.561  1.00  1.44           H
ATOM   1319 2HG2 THR A  83      25.159  35.761 -12.227  1.00  1.44           H
ATOM   1320 3HG2 THR A  83      26.275  36.329 -10.993  1.00  1.44           H
ATOM   1321  N   PRO A  84      22.951  38.008 -11.601  1.00  1.44           N
ATOM   1322  CA  PRO A  84      22.138  38.604 -12.657  1.00  1.44           C
ATOM   1323  C   PRO A  84      22.472  38.143 -14.074  1.00  1.44           C
ATOM   1324  O   PRO A  84      21.669  38.308 -14.991  1.00  1.44           O
ATOM   1325  CB  PRO A  84      22.428  40.088 -12.504  1.00  1.44           C
ATOM   1326  CG  PRO A  84      23.767  40.154 -11.891  1.00  1.44           C
ATOM   1327  CD  PRO A  84      23.877  38.950 -10.985  1.00  1.44           C
ATOM   1328  HA  PRO A  84      21.097  38.422 -12.412  1.00  1.44           H
ATOM   1329 1HB  PRO A  84      22.422  40.550 -13.499  1.00  1.44           H
ATOM   1330 2HB  PRO A  84      21.645  40.572 -11.912  1.00  1.44           H
ATOM   1331 1HG  PRO A  84      24.531  40.146 -12.684  1.00  1.44           H
ATOM   1332 2HG  PRO A  84      23.900  41.102 -11.352  1.00  1.44           H
ATOM   1333 1HD  PRO A  84      24.921  38.598 -11.045  1.00  1.44           H
ATOM   1334 2HD  PRO A  84      23.569  39.178  -9.970  1.00  1.44           H
ATOM   1335  N   GLU A  85      23.662  37.586 -14.232  1.00  1.40           N
ATOM   1336  CA  GLU A  85      24.178  37.096 -15.502  1.00  1.40           C
ATOM   1337  C   GLU A  85      24.533  35.627 -15.274  1.00  1.40           C
ATOM   1338  O   GLU A  85      24.145  35.066 -14.250  1.00  1.40           O
ATOM   1339  CB  GLU A  85      25.384  37.915 -15.983  1.00  1.40           C
ATOM   1340  CG  GLU A  85      25.184  39.472 -16.004  1.00  1.40           C
ATOM   1341  CD  GLU A  85      24.080  40.066 -16.932  1.00  1.40           C
ATOM   1342  OE1 GLU A  85      23.562  39.417 -17.824  1.00  1.40           O
ATOM   1343  OE2 GLU A  85      23.778  41.209 -16.726  1.00  1.40           O
ATOM   1344  H   GLU A  85      24.261  37.493 -13.428  1.00  1.40           H
ATOM   1345  HA  GLU A  85      23.399  37.142 -16.255  1.00  1.40           H
ATOM   1346 1HB  GLU A  85      26.241  37.703 -15.338  1.00  1.40           H
ATOM   1347 2HB  GLU A  85      25.654  37.607 -16.988  1.00  1.40           H
ATOM   1348 1HG  GLU A  85      24.974  39.792 -14.986  1.00  1.40           H
ATOM   1349 2HG  GLU A  85      26.141  39.918 -16.279  1.00  1.40           H
ATOM   1350  N   SER A  86      25.204  34.987 -16.230  1.00  1.32           N
ATOM   1351  CA  SER A  86      25.564  33.580 -16.056  1.00  1.32           C
ATOM   1352  C   SER A  86      26.395  33.383 -14.821  1.00  1.32           C
ATOM   1353  O   SER A  86      26.979  34.333 -14.302  1.00  1.32           O
ATOM   1354  CB  SER A  86      26.397  33.086 -17.216  1.00  1.32           C
ATOM   1355  OG  SER A  86      27.616  33.772 -17.272  1.00  1.32           O
ATOM   1356  H   SER A  86      25.474  35.475 -17.069  1.00  1.32           H
ATOM   1357  HA  SER A  86      24.649  32.987 -15.970  1.00  1.32           H
ATOM   1358 1HB  SER A  86      26.626  32.048 -17.057  1.00  1.32           H
ATOM   1359 2HB  SER A  86      25.865  33.137 -18.121  1.00  1.32           H
ATOM   1360  HG  SER A  86      28.092  33.519 -16.474  1.00  1.32           H
ATOM   1361  N   GLY A  87      26.448  32.146 -14.358  1.00  1.23           N
ATOM   1362  CA  GLY A  87      27.204  31.855 -13.149  1.00  1.23           C
ATOM   1363  C   GLY A  87      26.380  31.066 -12.149  1.00  1.23           C
ATOM   1364  O   GLY A  87      25.471  30.317 -12.531  1.00  1.23           O
ATOM   1365  H   GLY A  87      25.947  31.421 -14.875  1.00  1.23           H
ATOM   1366 1HA  GLY A  87      28.105  31.297 -13.407  1.00  1.23           H
ATOM   1367 2HA  GLY A  87      27.528  32.787 -12.691  1.00  1.23           H
ATOM   1368  N   GLY A  88      26.737  31.212 -10.878  1.00  1.16           N
ATOM   1369  CA  GLY A  88      26.102  30.478  -9.793  1.00  1.16           C
ATOM   1370  C   GLY A  88      26.770  30.763  -8.461  1.00  1.16           C
ATOM   1371  O   GLY A  88      27.555  31.710  -8.338  1.00  1.16           O
ATOM   1372  H   GLY A  88      27.482  31.856 -10.663  1.00  1.16           H
ATOM   1373 1HA  GLY A  88      25.041  30.724  -9.743  1.00  1.16           H
ATOM   1374 2HA  GLY A  88      26.187  29.413 -10.000  1.00  1.16           H
ATOM   1375  N   ALA A  89      26.409  29.985  -7.439  1.00  1.14           N
ATOM   1376  CA  ALA A  89      27.048  30.133  -6.145  1.00  1.14           C
ATOM   1377  C   ALA A  89      28.513  29.764  -6.363  1.00  1.14           C
ATOM   1378  O   ALA A  89      29.446  30.410  -5.889  1.00  1.14           O
ATOM   1379  CB  ALA A  89      26.375  29.241  -5.125  1.00  1.14           C
ATOM   1380  H   ALA A  89      25.761  29.215  -7.588  1.00  1.14           H
ATOM   1381  HA  ALA A  89      26.985  31.172  -5.827  1.00  1.14           H
ATOM   1382 1HB  ALA A  89      26.869  29.348  -4.186  1.00  1.14           H
ATOM   1383 2HB  ALA A  89      25.332  29.528  -5.024  1.00  1.14           H
ATOM   1384 3HB  ALA A  89      26.439  28.206  -5.451  1.00  1.14           H
ATOM   1385  N   ILE A  90      28.686  28.723  -7.162  1.00  1.19           N
ATOM   1386  CA  ILE A  90      29.989  28.247  -7.572  1.00  1.19           C
ATOM   1387  C   ILE A  90      30.054  28.329  -9.097  1.00  1.19           C
ATOM   1388  O   ILE A  90      29.190  27.770  -9.781  1.00  1.19           O
ATOM   1389  CB  ILE A  90      30.220  26.811  -7.060  1.00  1.19           C
ATOM   1390  CG1 ILE A  90      30.191  26.760  -5.527  1.00  1.19           C
ATOM   1391  CG2 ILE A  90      31.462  26.276  -7.548  1.00  1.19           C
ATOM   1392  CD1 ILE A  90      30.273  25.350  -4.985  1.00  1.19           C
ATOM   1393  H   ILE A  90      27.851  28.233  -7.491  1.00  1.19           H
ATOM   1394  HA  ILE A  90      30.762  28.898  -7.162  1.00  1.19           H
ATOM   1395  HB  ILE A  90      29.408  26.189  -7.412  1.00  1.19           H
ATOM   1396 1HG1 ILE A  90      31.027  27.342  -5.131  1.00  1.19           H
ATOM   1397 2HG1 ILE A  90      29.266  27.205  -5.175  1.00  1.19           H
ATOM   1398 1HG2 ILE A  90      31.591  25.257  -7.191  1.00  1.19           H
ATOM   1399 2HG2 ILE A  90      31.452  26.285  -8.638  1.00  1.19           H
ATOM   1400 3HG2 ILE A  90      32.263  26.905  -7.178  1.00  1.19           H
ATOM   1401 1HD1 ILE A  90      30.237  25.379  -3.908  1.00  1.19           H
ATOM   1402 2HD1 ILE A  90      29.448  24.769  -5.350  1.00  1.19           H
ATOM   1403 3HD1 ILE A  90      31.204  24.888  -5.304  1.00  1.19           H
ATOM   1404  N   GLY A  91      31.065  29.007  -9.648  1.00  1.34           N
ATOM   1405  CA  GLY A  91      31.096  29.123 -11.107  1.00  1.34           C
ATOM   1406  C   GLY A  91      32.413  29.610 -11.707  1.00  1.34           C
ATOM   1407  O   GLY A  91      33.439  29.708 -11.024  1.00  1.34           O
ATOM   1408  H   GLY A  91      31.763  29.470  -9.059  1.00  1.34           H
ATOM   1409 1HA  GLY A  91      30.868  28.149 -11.532  1.00  1.34           H
ATOM   1410 2HA  GLY A  91      30.290  29.778 -11.429  1.00  1.34           H
ATOM   1411  N   TYR A  92      32.383  29.881 -13.015  1.00  1.56           N
ATOM   1412  CA  TYR A  92      33.617  30.150 -13.729  1.00  1.56           C
ATOM   1413  C   TYR A  92      33.732  31.206 -14.822  1.00  1.56           C
ATOM   1414  O   TYR A  92      34.813  31.318 -15.403  1.00  1.56           O
ATOM   1415  CB  TYR A  92      33.986  28.869 -14.380  1.00  1.56           C
ATOM   1416  CG  TYR A  92      32.920  28.403 -15.340  1.00  1.56           C
ATOM   1417  CD1 TYR A  92      32.877  28.928 -16.573  1.00  1.56           C
ATOM   1418  CD2 TYR A  92      32.019  27.440 -14.981  1.00  1.56           C
ATOM   1419  CE1 TYR A  92      31.936  28.532 -17.487  1.00  1.56           C
ATOM   1420  CE2 TYR A  92      31.075  27.015 -15.895  1.00  1.56           C
ATOM   1421  CZ  TYR A  92      31.037  27.563 -17.145  1.00  1.56           C
ATOM   1422  OH  TYR A  92      30.105  27.138 -18.062  1.00  1.56           O
ATOM   1423  H   TYR A  92      31.508  29.829 -13.519  1.00  1.56           H
ATOM   1424  HA  TYR A  92      34.363  30.411 -12.980  1.00  1.56           H
ATOM   1425 1HB  TYR A  92      34.933  28.971 -14.913  1.00  1.56           H
ATOM   1426 2HB  TYR A  92      34.083  28.138 -13.611  1.00  1.56           H
ATOM   1427  HD1 TYR A  92      33.599  29.673 -16.831  1.00  1.56           H
ATOM   1428  HD2 TYR A  92      32.061  27.010 -13.985  1.00  1.56           H
ATOM   1429  HE1 TYR A  92      31.923  28.978 -18.483  1.00  1.56           H
ATOM   1430  HE2 TYR A  92      30.361  26.252 -15.636  1.00  1.56           H
ATOM   1431  HH  TYR A  92      30.192  27.655 -18.869  1.00  1.56           H
ATOM   1432  N   ALA A  93      32.687  31.946 -15.162  1.00  1.80           N
ATOM   1433  CA  ALA A  93      32.853  32.886 -16.277  1.00  1.80           C
ATOM   1434  C   ALA A  93      33.191  32.186 -17.628  1.00  1.80           C
ATOM   1435  O   ALA A  93      32.297  31.854 -18.411  1.00  1.80           O
ATOM   1436  CB  ALA A  93      33.922  33.943 -15.952  1.00  1.80           C
ATOM   1437  H   ALA A  93      31.807  31.872 -14.675  1.00  1.80           H
ATOM   1438  HA  ALA A  93      31.903  33.409 -16.400  1.00  1.80           H
ATOM   1439 1HB  ALA A  93      33.950  34.660 -16.772  1.00  1.80           H
ATOM   1440 2HB  ALA A  93      33.639  34.453 -15.037  1.00  1.80           H
ATOM   1441 3HB  ALA A  93      34.910  33.554 -15.817  1.00  1.80           H
ATOM   1442  N   SER A  94      34.488  32.093 -17.935  1.00  1.97           N
ATOM   1443  CA  SER A  94      35.054  31.637 -19.219  1.00  1.97           C
ATOM   1444  C   SER A  94      34.921  30.136 -19.654  1.00  1.97           C
ATOM   1445  O   SER A  94      34.787  29.238 -18.813  1.00  1.97           O
ATOM   1446  CB  SER A  94      36.545  31.942 -19.191  1.00  1.97           C
ATOM   1447  OG  SER A  94      37.206  31.130 -18.260  1.00  1.97           O
ATOM   1448  H   SER A  94      35.120  32.310 -17.173  1.00  1.97           H
ATOM   1449  HA  SER A  94      34.595  32.281 -19.951  1.00  1.97           H
ATOM   1450 1HB  SER A  94      36.987  31.791 -20.164  1.00  1.97           H
ATOM   1451 2HB  SER A  94      36.688  32.987 -18.929  1.00  1.97           H
ATOM   1452  HG  SER A  94      37.220  30.236 -18.653  1.00  1.97           H
ATOM   1453  N   PRO A  95      35.034  29.866 -20.991  1.00  1.99           N
ATOM   1454  CA  PRO A  95      35.198  28.577 -21.672  1.00  1.99           C
ATOM   1455  C   PRO A  95      36.436  27.858 -21.171  1.00  1.99           C
ATOM   1456  O   PRO A  95      37.272  28.475 -20.508  1.00  1.99           O
ATOM   1457  CB  PRO A  95      35.326  28.955 -23.148  1.00  1.99           C
ATOM   1458  CG  PRO A  95      34.634  30.275 -23.273  1.00  1.99           C
ATOM   1459  CD  PRO A  95      34.873  30.988 -21.975  1.00  1.99           C
ATOM   1460  HA  PRO A  95      34.297  27.963 -21.496  1.00  1.99           H
ATOM   1461 1HB  PRO A  95      36.393  29.004 -23.429  1.00  1.99           H
ATOM   1462 2HB  PRO A  95      34.871  28.178 -23.773  1.00  1.99           H
ATOM   1463 1HG  PRO A  95      35.031  30.827 -24.138  1.00  1.99           H
ATOM   1464 2HG  PRO A  95      33.562  30.114 -23.468  1.00  1.99           H
ATOM   1465 1HD  PRO A  95      35.768  31.612 -22.052  1.00  1.99           H
ATOM   1466 2HD  PRO A  95      33.955  31.561 -21.788  1.00  1.99           H
ATOM   1467  N   ASN A  96      36.545  26.548 -21.460  1.00  1.83           N
ATOM   1468  CA  ASN A  96      37.635  25.700 -20.931  1.00  1.83           C
ATOM   1469  C   ASN A  96      37.511  25.751 -19.418  1.00  1.83           C
ATOM   1470  O   ASN A  96      38.476  25.866 -18.665  1.00  1.83           O
ATOM   1471  CB  ASN A  96      39.000  26.168 -21.404  1.00  1.83           C
ATOM   1472  CG  ASN A  96      39.133  26.116 -22.897  1.00  1.83           C
ATOM   1473  OD1 ASN A  96      38.800  25.111 -23.537  1.00  1.83           O
ATOM   1474  ND2 ASN A  96      39.613  27.190 -23.470  1.00  1.83           N
ATOM   1475  H   ASN A  96      35.836  26.117 -22.036  1.00  1.83           H
ATOM   1476  HA  ASN A  96      37.478  24.666 -21.244  1.00  1.83           H
ATOM   1477 1HB  ASN A  96      39.215  27.172 -21.059  1.00  1.83           H
ATOM   1478 2HB  ASN A  96      39.759  25.518 -20.971  1.00  1.83           H
ATOM   1479 1HD2 ASN A  96      39.725  27.221 -24.464  1.00  1.83           H
ATOM   1480 2HD2 ASN A  96      39.866  27.981 -22.912  1.00  1.83           H
ATOM   1481  N   SER A  97      36.250  25.666 -19.040  1.00  1.57           N
ATOM   1482  CA  SER A  97      35.660  25.740 -17.730  1.00  1.57           C
ATOM   1483  C   SER A  97      36.194  24.636 -16.768  1.00  1.57           C
ATOM   1484  O   SER A  97      36.624  23.577 -17.231  1.00  1.57           O
ATOM   1485  CB  SER A  97      34.171  25.658 -18.001  1.00  1.57           C
ATOM   1486  OG  SER A  97      33.772  26.714 -18.872  1.00  1.57           O
ATOM   1487  H   SER A  97      35.595  25.550 -19.799  1.00  1.57           H
ATOM   1488  HA  SER A  97      35.892  26.730 -17.342  1.00  1.57           H
ATOM   1489 1HB  SER A  97      33.942  24.723 -18.468  1.00  1.57           H
ATOM   1490 2HB  SER A  97      33.603  25.700 -17.095  1.00  1.57           H
ATOM   1491  HG  SER A  97      34.253  27.548 -18.611  1.00  1.57           H
ATOM   1492  N   PRO A  98      36.189  24.880 -15.437  1.00  1.30           N
ATOM   1493  CA  PRO A  98      36.669  24.059 -14.331  1.00  1.30           C
ATOM   1494  C   PRO A  98      35.875  22.855 -13.897  1.00  1.30           C
ATOM   1495  O   PRO A  98      34.702  22.662 -14.259  1.00  1.30           O
ATOM   1496  CB  PRO A  98      36.655  25.031 -13.175  1.00  1.30           C
ATOM   1497  CG  PRO A  98      35.596  25.936 -13.470  1.00  1.30           C
ATOM   1498  CD  PRO A  98      35.657  26.127 -14.965  1.00  1.30           C
ATOM   1499  HA  PRO A  98      37.707  23.760 -14.559  1.00  1.30           H
ATOM   1500 1HB  PRO A  98      36.527  24.490 -12.223  1.00  1.30           H
ATOM   1501 2HB  PRO A  98      37.572  25.547 -13.123  1.00  1.30           H
ATOM   1502 1HG  PRO A  98      34.631  25.554 -13.105  1.00  1.30           H
ATOM   1503 2HG  PRO A  98      35.800  26.859 -12.936  1.00  1.30           H
ATOM   1504 1HD  PRO A  98      34.673  26.281 -15.324  1.00  1.30           H
ATOM   1505 2HD  PRO A  98      36.343  26.957 -15.199  1.00  1.30           H
ATOM   1506  N   THR A  99      36.534  22.097 -13.025  1.00  1.09           N
ATOM   1507  CA  THR A  99      35.923  20.975 -12.329  1.00  1.09           C
ATOM   1508  C   THR A  99      35.704  21.284 -10.844  1.00  1.09           C
ATOM   1509  O   THR A  99      36.590  21.817 -10.171  1.00  1.09           O
ATOM   1510  CB  THR A  99      36.770  19.698 -12.469  1.00  1.09           C
ATOM   1511  OG1 THR A  99      36.869  19.342 -13.856  1.00  1.09           O
ATOM   1512  CG2 THR A  99      36.136  18.543 -11.683  1.00  1.09           C
ATOM   1513  H   THR A  99      37.506  22.351 -12.823  1.00  1.09           H
ATOM   1514  HA  THR A  99      34.954  20.784 -12.775  1.00  1.09           H
ATOM   1515  HB  THR A  99      37.763  19.884 -12.098  1.00  1.09           H
ATOM   1516  HG1 THR A  99      37.378  20.013 -14.320  1.00  1.09           H
ATOM   1517 1HG2 THR A  99      36.744  17.649 -11.799  1.00  1.09           H
ATOM   1518 2HG2 THR A  99      36.077  18.795 -10.627  1.00  1.09           H
ATOM   1519 3HG2 THR A  99      35.135  18.355 -12.062  1.00  1.09           H
ATOM   1520  N   VAL A 100      34.514  20.956 -10.366  1.00  0.97           N
ATOM   1521  CA  VAL A 100      34.131  21.126  -8.969  1.00  0.97           C
ATOM   1522  C   VAL A 100      33.961  19.767  -8.311  1.00  0.97           C
ATOM   1523  O   VAL A 100      33.353  18.877  -8.907  1.00  0.97           O
ATOM   1524  CB  VAL A 100      32.810  21.919  -8.864  1.00  0.97           C
ATOM   1525  CG1 VAL A 100      32.350  22.017  -7.422  1.00  0.97           C
ATOM   1526  CG2 VAL A 100      33.021  23.278  -9.406  1.00  0.97           C
ATOM   1527  H   VAL A 100      33.840  20.548 -11.016  1.00  0.97           H
ATOM   1528  HA  VAL A 100      34.914  21.677  -8.452  1.00  0.97           H
ATOM   1529  HB  VAL A 100      32.045  21.416  -9.445  1.00  0.97           H
ATOM   1530 1HG1 VAL A 100      31.422  22.587  -7.367  1.00  0.97           H
ATOM   1531 2HG1 VAL A 100      32.186  21.023  -7.016  1.00  0.97           H
ATOM   1532 3HG1 VAL A 100      33.112  22.504  -6.856  1.00  0.97           H
ATOM   1533 1HG2 VAL A 100      32.095  23.848  -9.348  1.00  0.97           H
ATOM   1534 2HG2 VAL A 100      33.778  23.746  -8.814  1.00  0.97           H
ATOM   1535 3HG2 VAL A 100      33.346  23.223 -10.442  1.00  0.97           H
ATOM   1536  N   GLU A 101      34.521  19.594  -7.117  1.00  0.92           N
ATOM   1537  CA  GLU A 101      34.361  18.330  -6.429  1.00  0.92           C
ATOM   1538  C   GLU A 101      33.997  18.515  -4.951  1.00  0.92           C
ATOM   1539  O   GLU A 101      34.674  19.223  -4.209  1.00  0.92           O
ATOM   1540  CB  GLU A 101      35.643  17.497  -6.581  1.00  0.92           C
ATOM   1541  CG  GLU A 101      35.582  16.073  -6.003  1.00  0.92           C
ATOM   1542  CD  GLU A 101      36.822  15.248  -6.336  1.00  0.92           C
ATOM   1543  OE1 GLU A 101      37.783  15.819  -6.833  1.00  0.92           O
ATOM   1544  OE2 GLU A 101      36.798  14.032  -6.128  1.00  0.92           O
ATOM   1545  H   GLU A 101      35.060  20.347  -6.703  1.00  0.92           H
ATOM   1546  HA  GLU A 101      33.561  17.800  -6.912  1.00  0.92           H
ATOM   1547 1HB  GLU A 101      35.895  17.417  -7.640  1.00  0.92           H
ATOM   1548 2HB  GLU A 101      36.462  18.021  -6.090  1.00  0.92           H
ATOM   1549 1HG  GLU A 101      35.489  16.145  -4.921  1.00  0.92           H
ATOM   1550 2HG  GLU A 101      34.695  15.569  -6.370  1.00  0.92           H
ATOM   1551  N   ILE A 102      32.937  17.855  -4.530  1.00  0.93           N
ATOM   1552  CA  ILE A 102      32.520  17.914  -3.136  1.00  0.93           C
ATOM   1553  C   ILE A 102      32.722  16.545  -2.538  1.00  0.93           C
ATOM   1554  O   ILE A 102      31.980  15.620  -2.874  1.00  0.93           O
ATOM   1555  CB  ILE A 102      31.035  18.327  -3.039  1.00  0.93           C
ATOM   1556  CG1 ILE A 102      30.828  19.727  -3.699  1.00  0.93           C
ATOM   1557  CG2 ILE A 102      30.547  18.290  -1.597  1.00  0.93           C
ATOM   1558  CD1 ILE A 102      29.370  20.132  -3.867  1.00  0.93           C
ATOM   1559  H   ILE A 102      32.421  17.289  -5.206  1.00  0.93           H
ATOM   1560  HA  ILE A 102      33.143  18.621  -2.600  1.00  0.93           H
ATOM   1561  HB  ILE A 102      30.462  17.639  -3.604  1.00  0.93           H
ATOM   1562 1HG1 ILE A 102      31.327  20.471  -3.091  1.00  0.93           H
ATOM   1563 2HG1 ILE A 102      31.289  19.727  -4.687  1.00  0.93           H
ATOM   1564 1HG2 ILE A 102      29.490  18.555  -1.562  1.00  0.93           H
ATOM   1565 2HG2 ILE A 102      30.682  17.287  -1.190  1.00  0.93           H
ATOM   1566 3HG2 ILE A 102      31.113  18.990  -1.003  1.00  0.93           H
ATOM   1567 1HD1 ILE A 102      29.319  21.118  -4.330  1.00  0.93           H
ATOM   1568 2HD1 ILE A 102      28.861  19.408  -4.504  1.00  0.93           H
ATOM   1569 3HD1 ILE A 102      28.887  20.160  -2.904  1.00  0.93           H
ATOM   1570  N   ARG A 103      33.686  16.395  -1.635  1.00  0.97           N
ATOM   1571  CA  ARG A 103      33.917  15.047  -1.165  1.00  0.97           C
ATOM   1572  C   ARG A 103      34.402  14.905   0.242  1.00  0.97           C
ATOM   1573  O   ARG A 103      35.026  15.798   0.803  1.00  0.97           O
ATOM   1574  CB  ARG A 103      34.926  14.365  -2.045  1.00  0.97           C
ATOM   1575  CG  ARG A 103      36.283  14.995  -2.073  1.00  0.97           C
ATOM   1576  CD  ARG A 103      37.183  14.165  -2.861  1.00  0.97           C
ATOM   1577  NE  ARG A 103      37.514  12.948  -2.174  1.00  0.97           N
ATOM   1578  CZ  ARG A 103      37.941  11.827  -2.753  1.00  0.97           C
ATOM   1579  NH1 ARG A 103      38.065  11.739  -4.071  1.00  0.97           N
ATOM   1580  NH2 ARG A 103      38.223  10.816  -1.959  1.00  0.97           N
ATOM   1581  H   ARG A 103      34.282  17.170  -1.330  1.00  0.97           H
ATOM   1582  HA  ARG A 103      32.973  14.526  -1.229  1.00  0.97           H
ATOM   1583 1HB  ARG A 103      35.053  13.337  -1.704  1.00  0.97           H
ATOM   1584 2HB  ARG A 103      34.554  14.327  -3.069  1.00  0.97           H
ATOM   1585 1HG  ARG A 103      36.229  15.996  -2.507  1.00  0.97           H
ATOM   1586 2HG  ARG A 103      36.670  15.052  -1.057  1.00  0.97           H
ATOM   1587 1HD  ARG A 103      36.674  13.889  -3.767  1.00  0.97           H
ATOM   1588 2HD  ARG A 103      38.100  14.701  -3.097  1.00  0.97           H
ATOM   1589  HE  ARG A 103      37.438  12.923  -1.143  1.00  0.97           H
ATOM   1590 1HH1 ARG A 103      37.807  12.544  -4.680  1.00  0.97           H
ATOM   1591 2HH1 ARG A 103      38.383  10.881  -4.489  1.00  0.97           H
ATOM   1592 1HH2 ARG A 103      38.089  10.965  -0.938  1.00  0.97           H
ATOM   1593 2HH2 ARG A 103      38.545   9.939  -2.326  1.00  0.97           H
ATOM   1594  N   ASP A 104      34.109  13.751   0.813  1.00  1.04           N
ATOM   1595  CA  ASP A 104      34.547  13.431   2.163  1.00  1.04           C
ATOM   1596  C   ASP A 104      34.142  14.535   3.139  1.00  1.04           C
ATOM   1597  O   ASP A 104      34.884  14.840   4.071  1.00  1.04           O
ATOM   1598  CB  ASP A 104      36.074  13.262   2.210  1.00  1.04           C
ATOM   1599  CG  ASP A 104      36.633  12.054   1.400  1.00  1.04           C
ATOM   1600  OD1 ASP A 104      36.183  10.959   1.592  1.00  1.04           O
ATOM   1601  OD2 ASP A 104      37.518  12.265   0.584  1.00  1.04           O
ATOM   1602  H   ASP A 104      33.562  13.077   0.271  1.00  1.04           H
ATOM   1603  HA  ASP A 104      34.077  12.504   2.479  1.00  1.04           H
ATOM   1604 1HB  ASP A 104      36.531  14.153   1.840  1.00  1.04           H
ATOM   1605 2HB  ASP A 104      36.388  13.156   3.249  1.00  1.04           H
ATOM   1606  N   THR A 105      32.969  15.146   2.952  1.00  1.09           N
ATOM   1607  CA  THR A 105      32.587  16.194   3.875  1.00  1.09           C
ATOM   1608  C   THR A 105      31.918  15.544   5.067  1.00  1.09           C
ATOM   1609  O   THR A 105      31.438  14.407   4.963  1.00  1.09           O
ATOM   1610  CB  THR A 105      31.691  17.247   3.176  1.00  1.09           C
ATOM   1611  OG1 THR A 105      30.503  16.621   2.698  1.00  1.09           O
ATOM   1612  CG2 THR A 105      32.443  17.889   1.985  1.00  1.09           C
ATOM   1613  H   THR A 105      32.357  14.900   2.175  1.00  1.09           H
ATOM   1614  HA  THR A 105      33.485  16.704   4.222  1.00  1.09           H
ATOM   1615  HB  THR A 105      31.418  18.021   3.895  1.00  1.09           H
ATOM   1616  HG1 THR A 105      30.746  16.003   1.993  1.00  1.09           H
ATOM   1617 1HG2 THR A 105      31.804  18.627   1.505  1.00  1.09           H
ATOM   1618 2HG2 THR A 105      33.349  18.372   2.344  1.00  1.09           H
ATOM   1619 3HG2 THR A 105      32.708  17.122   1.262  1.00  1.09           H
ATOM   1620  N   ILE A 106      31.850  16.259   6.185  1.00  1.12           N
ATOM   1621  CA  ILE A 106      31.236  15.693   7.376  1.00  1.12           C
ATOM   1622  C   ILE A 106      29.875  16.292   7.640  1.00  1.12           C
ATOM   1623  O   ILE A 106      28.898  15.558   7.661  1.00  1.12           O
ATOM   1624  CB  ILE A 106      32.158  15.857   8.573  1.00  1.12           C
ATOM   1625  CG1 ILE A 106      33.498  15.199   8.263  1.00  1.12           C
ATOM   1626  CG2 ILE A 106      31.535  15.275   9.824  1.00  1.12           C
ATOM   1627  CD1 ILE A 106      33.410  13.726   7.963  1.00  1.12           C
ATOM   1628  H   ILE A 106      32.232  17.193   6.209  1.00  1.12           H
ATOM   1629  HA  ILE A 106      31.102  14.630   7.220  1.00  1.12           H
ATOM   1630  HB  ILE A 106      32.347  16.891   8.719  1.00  1.12           H
ATOM   1631 1HG1 ILE A 106      33.938  15.695   7.399  1.00  1.12           H
ATOM   1632 2HG1 ILE A 106      34.164  15.334   9.107  1.00  1.12           H
ATOM   1633 1HG2 ILE A 106      32.213  15.416  10.664  1.00  1.12           H
ATOM   1634 2HG2 ILE A 106      30.593  15.784  10.028  1.00  1.12           H
ATOM   1635 3HG2 ILE A 106      31.350  14.212   9.678  1.00  1.12           H
ATOM   1636 1HD1 ILE A 106      34.413  13.349   7.749  1.00  1.12           H
ATOM   1637 2HD1 ILE A 106      32.997  13.198   8.822  1.00  1.12           H
ATOM   1638 3HD1 ILE A 106      32.772  13.566   7.104  1.00  1.12           H
ATOM   1639  N   GLY A 107      29.782  17.608   7.815  1.00  1.12           N
ATOM   1640  CA  GLY A 107      28.459  18.189   7.955  1.00  1.12           C
ATOM   1641  C   GLY A 107      27.885  18.312   6.541  1.00  1.12           C
ATOM   1642  O   GLY A 107      28.578  17.978   5.582  1.00  1.12           O
ATOM   1643  H   GLY A 107      30.609  18.201   7.885  1.00  1.12           H
ATOM   1644 1HA  GLY A 107      27.827  17.541   8.566  1.00  1.12           H
ATOM   1645 2HA  GLY A 107      28.535  19.152   8.446  1.00  1.12           H
ATOM   1646  N   PRO A 108      26.661  18.824   6.375  1.00  1.10           N
ATOM   1647  CA  PRO A 108      25.928  18.931   5.117  1.00  1.10           C
ATOM   1648  C   PRO A 108      26.464  19.980   4.155  1.00  1.10           C
ATOM   1649  O   PRO A 108      27.173  20.896   4.572  1.00  1.10           O
ATOM   1650  CB  PRO A 108      24.519  19.307   5.596  1.00  1.10           C
ATOM   1651  CG  PRO A 108      24.737  20.033   6.909  1.00  1.10           C
ATOM   1652  CD  PRO A 108      25.919  19.321   7.552  1.00  1.10           C
ATOM   1653  HA  PRO A 108      25.922  17.942   4.633  1.00  1.10           H
ATOM   1654 1HB  PRO A 108      24.024  19.919   4.833  1.00  1.10           H
ATOM   1655 2HB  PRO A 108      23.914  18.387   5.706  1.00  1.10           H
ATOM   1656 1HG  PRO A 108      24.933  21.099   6.723  1.00  1.10           H
ATOM   1657 2HG  PRO A 108      23.826  19.977   7.524  1.00  1.10           H
ATOM   1658 1HD  PRO A 108      26.500  20.039   8.142  1.00  1.10           H
ATOM   1659 2HD  PRO A 108      25.564  18.479   8.167  1.00  1.10           H
ATOM   1660  N   VAL A 109      26.124  19.833   2.878  1.00  1.06           N
ATOM   1661  CA  VAL A 109      26.438  20.850   1.878  1.00  1.06           C
ATOM   1662  C   VAL A 109      25.150  21.268   1.180  1.00  1.06           C
ATOM   1663  O   VAL A 109      24.627  20.523   0.346  1.00  1.06           O
ATOM   1664  CB  VAL A 109      27.449  20.339   0.838  1.00  1.06           C
ATOM   1665  CG1 VAL A 109      27.729  21.447  -0.159  1.00  1.06           C
ATOM   1666  CG2 VAL A 109      28.741  19.884   1.526  1.00  1.06           C
ATOM   1667  H   VAL A 109      25.555  19.024   2.629  1.00  1.06           H
ATOM   1668  HA  VAL A 109      26.869  21.711   2.377  1.00  1.06           H
ATOM   1669  HB  VAL A 109      27.021  19.515   0.299  1.00  1.06           H
ATOM   1670 1HG1 VAL A 109      28.423  21.097  -0.906  1.00  1.06           H
ATOM   1671 2HG1 VAL A 109      26.795  21.738  -0.631  1.00  1.06           H
ATOM   1672 3HG1 VAL A 109      28.152  22.303   0.352  1.00  1.06           H
ATOM   1673 1HG2 VAL A 109      29.444  19.527   0.787  1.00  1.06           H
ATOM   1674 2HG2 VAL A 109      29.179  20.722   2.068  1.00  1.06           H
ATOM   1675 3HG2 VAL A 109      28.521  19.075   2.229  1.00  1.06           H
ATOM   1676  N   ILE A 110      24.664  22.458   1.519  1.00  1.02           N
ATOM   1677  CA  ILE A 110      23.375  22.939   1.037  1.00  1.02           C
ATOM   1678  C   ILE A 110      23.416  24.264   0.295  1.00  1.02           C
ATOM   1679  O   ILE A 110      24.034  25.227   0.747  1.00  1.02           O
ATOM   1680  CB  ILE A 110      22.349  23.048   2.197  1.00  1.02           C
ATOM   1681  CG1 ILE A 110      22.079  21.658   2.808  1.00  1.02           C
ATOM   1682  CG2 ILE A 110      21.050  23.705   1.725  1.00  1.02           C
ATOM   1683  CD1 ILE A 110      21.258  21.708   4.086  1.00  1.02           C
ATOM   1684  H   ILE A 110      25.197  23.022   2.181  1.00  1.02           H
ATOM   1685  HA  ILE A 110      22.992  22.197   0.352  1.00  1.02           H
ATOM   1686  HB  ILE A 110      22.787  23.644   2.987  1.00  1.02           H
ATOM   1687 1HG1 ILE A 110      21.551  21.047   2.073  1.00  1.02           H
ATOM   1688 2HG1 ILE A 110      23.026  21.181   3.034  1.00  1.02           H
ATOM   1689 1HG2 ILE A 110      20.365  23.788   2.565  1.00  1.02           H
ATOM   1690 2HG2 ILE A 110      21.258  24.698   1.341  1.00  1.02           H
ATOM   1691 3HG2 ILE A 110      20.596  23.101   0.938  1.00  1.02           H
ATOM   1692 1HD1 ILE A 110      21.108  20.695   4.463  1.00  1.02           H
ATOM   1693 2HD1 ILE A 110      21.785  22.299   4.836  1.00  1.02           H
ATOM   1694 3HD1 ILE A 110      20.290  22.164   3.881  1.00  1.02           H
ATOM   1695  N   PHE A 111      22.753  24.288  -0.850  1.00  0.99           N
ATOM   1696  CA  PHE A 111      22.589  25.486  -1.658  1.00  0.99           C
ATOM   1697  C   PHE A 111      21.102  25.853  -1.658  1.00  0.99           C
ATOM   1698  O   PHE A 111      20.318  25.151  -2.301  1.00  0.99           O
ATOM   1699  CB  PHE A 111      23.043  25.183  -3.079  1.00  0.99           C
ATOM   1700  CG  PHE A 111      24.484  24.820  -3.217  1.00  0.99           C
ATOM   1701  CD1 PHE A 111      24.893  23.514  -2.976  1.00  0.99           C
ATOM   1702  CD2 PHE A 111      25.424  25.745  -3.625  1.00  0.99           C
ATOM   1703  CE1 PHE A 111      26.206  23.150  -3.119  1.00  0.99           C
ATOM   1704  CE2 PHE A 111      26.740  25.378  -3.774  1.00  0.99           C
ATOM   1705  CZ  PHE A 111      27.132  24.080  -3.513  1.00  0.99           C
ATOM   1706  H   PHE A 111      22.337  23.410  -1.171  1.00  0.99           H
ATOM   1707  HA  PHE A 111      23.160  26.305  -1.226  1.00  0.99           H
ATOM   1708 1HB  PHE A 111      22.458  24.357  -3.459  1.00  0.99           H
ATOM   1709 2HB  PHE A 111      22.843  26.029  -3.709  1.00  0.99           H
ATOM   1710  HD1 PHE A 111      24.148  22.767  -2.666  1.00  0.99           H
ATOM   1711  HD2 PHE A 111      25.117  26.769  -3.828  1.00  0.99           H
ATOM   1712  HE1 PHE A 111      26.509  22.122  -2.927  1.00  0.99           H
ATOM   1713  HE2 PHE A 111      27.473  26.116  -4.093  1.00  0.99           H
ATOM   1714  HZ  PHE A 111      28.172  23.787  -3.625  1.00  0.99           H
ATOM   1715  N   GLU A 112      20.710  26.925  -0.952  1.00  0.97           N
ATOM   1716  CA  GLU A 112      19.278  27.240  -0.826  1.00  0.97           C
ATOM   1717  C   GLU A 112      18.884  28.658  -1.290  1.00  0.97           C
ATOM   1718  O   GLU A 112      19.516  29.646  -0.924  1.00  0.97           O
ATOM   1719  CB  GLU A 112      18.824  27.014   0.624  1.00  0.97           C
ATOM   1720  CG  GLU A 112      17.317  27.178   0.886  1.00  0.97           C
ATOM   1721  CD  GLU A 112      16.921  26.862   2.323  1.00  0.97           C
ATOM   1722  OE1 GLU A 112      17.793  26.505   3.080  1.00  0.97           O
ATOM   1723  OE2 GLU A 112      15.746  26.970   2.667  1.00  0.97           O
ATOM   1724  H   GLU A 112      21.404  27.485  -0.452  1.00  0.97           H
ATOM   1725  HA  GLU A 112      18.746  26.536  -1.442  1.00  0.97           H
ATOM   1726 1HB  GLU A 112      19.105  26.009   0.936  1.00  0.97           H
ATOM   1727 2HB  GLU A 112      19.346  27.721   1.269  1.00  0.97           H
ATOM   1728 1HG  GLU A 112      17.042  28.194   0.670  1.00  0.97           H
ATOM   1729 2HG  GLU A 112      16.764  26.533   0.203  1.00  0.97           H
ATOM   1730  N   ASN A 113      17.799  28.746  -2.056  1.00  0.99           N
ATOM   1731  CA  ASN A 113      17.287  30.014  -2.606  1.00  0.99           C
ATOM   1732  C   ASN A 113      18.280  30.765  -3.496  1.00  0.99           C
ATOM   1733  O   ASN A 113      18.341  31.994  -3.451  1.00  0.99           O
ATOM   1734  CB  ASN A 113      16.838  30.979  -1.508  1.00  0.99           C
ATOM   1735  CG  ASN A 113      15.643  30.539  -0.709  1.00  0.99           C
ATOM   1736  OD1 ASN A 113      14.593  30.178  -1.252  1.00  0.99           O
ATOM   1737  ND2 ASN A 113      15.780  30.588   0.592  1.00  0.99           N
ATOM   1738  H   ASN A 113      17.332  27.871  -2.307  1.00  0.99           H
ATOM   1739  HA  ASN A 113      16.426  29.790  -3.219  1.00  0.99           H
ATOM   1740 1HB  ASN A 113      17.648  31.179  -0.820  1.00  0.99           H
ATOM   1741 2HB  ASN A 113      16.591  31.931  -1.975  1.00  0.99           H
ATOM   1742 1HD2 ASN A 113      15.024  30.319   1.188  1.00  0.99           H
ATOM   1743 2HD2 ASN A 113      16.644  30.891   0.993  1.00  0.99           H
ATOM   1744  N   ASN A 114      19.042  30.051  -4.316  1.00  1.06           N
ATOM   1745  CA  ASN A 114      19.995  30.703  -5.207  1.00  1.06           C
ATOM   1746  C   ASN A 114      19.391  30.911  -6.598  1.00  1.06           C
ATOM   1747  O   ASN A 114      18.897  29.957  -7.215  1.00  1.06           O
ATOM   1748  CB  ASN A 114      21.286  29.917  -5.294  1.00  1.06           C
ATOM   1749  CG  ASN A 114      22.039  29.812  -3.963  1.00  1.06           C
ATOM   1750  OD1 ASN A 114      22.033  30.690  -3.076  1.00  1.06           O
ATOM   1751  ND2 ASN A 114      22.744  28.728  -3.842  1.00  1.06           N
ATOM   1752  H   ASN A 114      18.959  29.039  -4.339  1.00  1.06           H
ATOM   1753  HA  ASN A 114      20.225  31.690  -4.809  1.00  1.06           H
ATOM   1754 1HB  ASN A 114      21.071  28.910  -5.652  1.00  1.06           H
ATOM   1755 2HB  ASN A 114      21.943  30.388  -6.028  1.00  1.06           H
ATOM   1756 1HD2 ASN A 114      23.299  28.578  -3.024  1.00  1.06           H
ATOM   1757 2HD2 ASN A 114      22.743  28.064  -4.592  1.00  1.06           H
ATOM   1758  N   THR A 115      19.428  32.153  -7.076  1.00  1.18           N
ATOM   1759  CA  THR A 115      18.882  32.513  -8.379  1.00  1.18           C
ATOM   1760  C   THR A 115      19.953  32.969  -9.365  1.00  1.18           C
ATOM   1761  O   THR A 115      20.813  33.789  -9.023  1.00  1.18           O
ATOM   1762  CB  THR A 115      17.816  33.626  -8.263  1.00  1.18           C
ATOM   1763  OG1 THR A 115      16.720  33.168  -7.452  1.00  1.18           O
ATOM   1764  CG2 THR A 115      17.279  34.018  -9.673  1.00  1.18           C
ATOM   1765  H   THR A 115      19.858  32.878  -6.503  1.00  1.18           H
ATOM   1766  HA  THR A 115      18.399  31.639  -8.786  1.00  1.18           H
ATOM   1767  HB  THR A 115      18.259  34.495  -7.787  1.00  1.18           H
ATOM   1768  HG1 THR A 115      17.019  33.038  -6.549  1.00  1.18           H
ATOM   1769 1HG2 THR A 115      16.530  34.799  -9.570  1.00  1.18           H
ATOM   1770 2HG2 THR A 115      18.093  34.392 -10.293  1.00  1.18           H
ATOM   1771 3HG2 THR A 115      16.832  33.147 -10.151  1.00  1.18           H
ATOM   1772  N   CYS A 116      19.873  32.452 -10.590  1.00  1.40           N
ATOM   1773  CA  CYS A 116      20.793  32.862 -11.649  1.00  1.40           C
ATOM   1774  C   CYS A 116      20.027  33.181 -12.929  1.00  1.40           C
ATOM   1775  O   CYS A 116      19.268  32.344 -13.435  1.00  1.40           O
ATOM   1776  CB  CYS A 116      21.846  31.797 -11.925  1.00  1.40           C
ATOM   1777  SG  CYS A 116      22.999  32.307 -13.219  1.00  1.40           S
ATOM   1778  H   CYS A 116      19.145  31.757 -10.766  1.00  1.40           H
ATOM   1779  HA  CYS A 116      21.308  33.758 -11.328  1.00  1.40           H
ATOM   1780 1HB  CYS A 116      22.423  31.609 -11.017  1.00  1.40           H
ATOM   1781 2HB  CYS A 116      21.376  30.858 -12.226  1.00  1.40           H
ATOM   1782  HG  CYS A 116      23.090  33.611 -12.886  1.00  1.40           H
ATOM   1783  N   CYS A 117      20.245  34.386 -13.454  1.00  1.73           N
ATOM   1784  CA  CYS A 117      19.460  34.857 -14.591  1.00  1.73           C
ATOM   1785  C   CYS A 117      20.293  35.567 -15.632  1.00  1.73           C
ATOM   1786  O   CYS A 117      21.509  35.450 -15.637  1.00  1.73           O
ATOM   1787  CB  CYS A 117      18.354  35.810 -14.132  1.00  1.73           C
ATOM   1788  SG  CYS A 117      18.880  37.352 -13.507  1.00  1.73           S
ATOM   1789  H   CYS A 117      20.929  35.003 -13.005  1.00  1.73           H
ATOM   1790  HA  CYS A 117      19.011  33.998 -15.054  1.00  1.73           H
ATOM   1791 1HB  CYS A 117      17.652  35.993 -14.942  1.00  1.73           H
ATOM   1792 2HB  CYS A 117      17.809  35.338 -13.329  1.00  1.73           H
ATOM   1793  HG  CYS A 117      19.734  37.638 -14.524  1.00  1.73           H
ATOM   1794  N   ARG A 118      19.631  36.217 -16.595  1.00  2.18           N
ATOM   1795  CA  ARG A 118      20.377  36.935 -17.623  1.00  2.18           C
ATOM   1796  C   ARG A 118      19.773  38.315 -17.842  1.00  2.18           C
ATOM   1797  O   ARG A 118      18.547  38.441 -17.879  1.00  2.18           O
ATOM   1798  CB  ARG A 118      20.303  36.186 -18.950  1.00  2.18           C
ATOM   1799  CG  ARG A 118      18.920  36.107 -19.599  1.00  2.18           C
ATOM   1800  CD  ARG A 118      19.021  35.562 -20.993  1.00  2.18           C
ATOM   1801  NE  ARG A 118      17.692  35.282 -21.608  1.00  2.18           N
ATOM   1802  CZ  ARG A 118      16.902  36.136 -22.309  1.00  2.18           C
ATOM   1803  NH1 ARG A 118      17.250  37.379 -22.542  1.00  2.18           N
ATOM   1804  NH2 ARG A 118      15.739  35.707 -22.781  1.00  2.18           N
ATOM   1805  H   ARG A 118      18.624  36.255 -16.589  1.00  2.18           H
ATOM   1806  HA  ARG A 118      21.412  37.050 -17.313  1.00  2.18           H
ATOM   1807 1HB  ARG A 118      20.920  36.620 -19.655  1.00  2.18           H
ATOM   1808 2HB  ARG A 118      20.659  35.164 -18.804  1.00  2.18           H
ATOM   1809 1HG  ARG A 118      18.274  35.452 -19.014  1.00  2.18           H
ATOM   1810 2HG  ARG A 118      18.487  37.107 -19.652  1.00  2.18           H
ATOM   1811 1HD  ARG A 118      19.536  36.295 -21.619  1.00  2.18           H
ATOM   1812 2HD  ARG A 118      19.607  34.646 -20.976  1.00  2.18           H
ATOM   1813  HE  ARG A 118      17.332  34.351 -21.482  1.00  2.18           H
ATOM   1814 1HH1 ARG A 118      18.140  37.761 -22.225  1.00  2.18           H
ATOM   1815 2HH1 ARG A 118      16.631  37.976 -23.067  1.00  2.18           H
ATOM   1816 1HH2 ARG A 118      15.439  34.746 -22.632  1.00  2.18           H
ATOM   1817 2HH2 ARG A 118      15.149  36.335 -23.304  1.00  2.18           H
ATOM   1818  N   LEU A 119      20.616  39.341 -18.040  1.00  2.75           N
ATOM   1819  CA  LEU A 119      20.106  40.675 -18.342  1.00  2.75           C
ATOM   1820  C   LEU A 119      20.716  41.256 -19.626  1.00  2.75           C
ATOM   1821  O   LEU A 119      20.017  41.823 -20.479  1.00  2.75           O
ATOM   1822  CB  LEU A 119      20.413  41.616 -17.173  1.00  2.75           C
ATOM   1823  CG  LEU A 119      19.805  41.242 -15.800  1.00  2.75           C
ATOM   1824  CD1 LEU A 119      20.307  42.224 -14.763  1.00  2.75           C
ATOM   1825  CD2 LEU A 119      18.290  41.256 -15.868  1.00  2.75           C
ATOM   1826  H   LEU A 119      21.630  39.212 -17.965  1.00  2.75           H
ATOM   1827  HA  LEU A 119      19.028  40.614 -18.473  1.00  2.75           H
ATOM   1828 1HB  LEU A 119      21.483  41.671 -17.049  1.00  2.75           H
ATOM   1829 2HB  LEU A 119      20.057  42.610 -17.430  1.00  2.75           H
ATOM   1830  HG  LEU A 119      20.147  40.249 -15.515  1.00  2.75           H
ATOM   1831 1HD1 LEU A 119      19.907  41.958 -13.787  1.00  2.75           H
ATOM   1832 2HD1 LEU A 119      21.395  42.189 -14.738  1.00  2.75           H
ATOM   1833 3HD1 LEU A 119      19.984  43.228 -15.029  1.00  2.75           H
ATOM   1834 1HD2 LEU A 119      17.884  40.987 -14.893  1.00  2.75           H
ATOM   1835 2HD2 LEU A 119      17.946  42.252 -16.144  1.00  2.75           H
ATOM   1836 3HD2 LEU A 119      17.949  40.539 -16.609  1.00  2.75           H
ATOM   1837  N   PHE A 120      22.035  41.107 -19.781  1.00  3.34           N
ATOM   1838  CA  PHE A 120      22.739  41.775 -20.885  1.00  3.34           C
ATOM   1839  C   PHE A 120      22.539  41.051 -22.205  1.00  3.34           C
ATOM   1840  O   PHE A 120      23.443  40.371 -22.681  1.00  3.34           O
ATOM   1841  CB  PHE A 120      24.240  41.806 -20.589  1.00  3.34           C
ATOM   1842  CG  PHE A 120      25.042  42.677 -21.487  1.00  3.34           C
ATOM   1843  CD1 PHE A 120      25.450  43.939 -21.083  1.00  3.34           C
ATOM   1844  CD2 PHE A 120      25.387  42.245 -22.745  1.00  3.34           C
ATOM   1845  CE1 PHE A 120      26.201  44.739 -21.923  1.00  3.34           C
ATOM   1846  CE2 PHE A 120      26.130  43.041 -23.582  1.00  3.34           C
ATOM   1847  CZ  PHE A 120      26.542  44.285 -23.176  1.00  3.34           C
ATOM   1848  H   PHE A 120      22.570  40.571 -19.086  1.00  3.34           H
ATOM   1849  HA  PHE A 120      22.361  42.794 -20.976  1.00  3.34           H
ATOM   1850 1HB  PHE A 120      24.392  42.141 -19.561  1.00  3.34           H
ATOM   1851 2HB  PHE A 120      24.640  40.796 -20.650  1.00  3.34           H
ATOM   1852  HD1 PHE A 120      25.178  44.293 -20.087  1.00  3.34           H
ATOM   1853  HD2 PHE A 120      25.063  41.257 -23.074  1.00  3.34           H
ATOM   1854  HE1 PHE A 120      26.522  45.727 -21.594  1.00  3.34           H
ATOM   1855  HE2 PHE A 120      26.386  42.688 -24.557  1.00  3.34           H
ATOM   1856  HZ  PHE A 120      27.132  44.911 -23.846  1.00  3.34           H
ATOM   1857  N   THR A 121      21.389  41.256 -22.829  1.00  3.84           N
ATOM   1858  CA  THR A 121      21.067  40.466 -24.006  1.00  3.84           C
ATOM   1859  C   THR A 121      21.073  41.243 -25.329  1.00  3.84           C
ATOM   1860  O   THR A 121      21.986  41.093 -26.143  1.00  3.84           O
ATOM   1861  CB  THR A 121      19.663  39.849 -23.810  1.00  3.84           C
ATOM   1862  OG1 THR A 121      19.648  39.052 -22.603  1.00  3.84           O
ATOM   1863  CG2 THR A 121      19.293  38.962 -24.998  1.00  3.84           C
ATOM   1864  H   THR A 121      20.705  41.852 -22.366  1.00  3.84           H
ATOM   1865  HA  THR A 121      21.796  39.663 -24.086  1.00  3.84           H
ATOM   1866  HB  THR A 121      18.930  40.645 -23.713  1.00  3.84           H
ATOM   1867  HG1 THR A 121      19.777  39.643 -21.844  1.00  3.84           H
ATOM   1868 1HG2 THR A 121      18.306  38.541 -24.848  1.00  3.84           H
ATOM   1869 2HG2 THR A 121      19.294  39.541 -25.917  1.00  3.84           H
ATOM   1870 3HG2 THR A 121      20.009  38.163 -25.078  1.00  3.84           H
ATOM   1871  N   TRP A 122      20.096  42.126 -25.523  1.00  4.15           N
ATOM   1872  CA  TRP A 122      19.958  42.860 -26.786  1.00  4.15           C
ATOM   1873  C   TRP A 122      21.185  43.679 -27.191  1.00  4.15           C
ATOM   1874  O   TRP A 122      21.411  43.936 -28.372  1.00  4.15           O
ATOM   1875  CB  TRP A 122      18.733  43.772 -26.714  1.00  4.15           C
ATOM   1876  CG  TRP A 122      18.825  44.867 -25.677  1.00  4.15           C
ATOM   1877  CD1 TRP A 122      18.384  44.802 -24.387  1.00  4.15           C
ATOM   1878  CD2 TRP A 122      19.376  46.198 -25.844  1.00  4.15           C
ATOM   1879  NE1 TRP A 122      18.618  45.994 -23.744  1.00  4.15           N
ATOM   1880  CE2 TRP A 122      19.223  46.860 -24.623  1.00  4.15           C
ATOM   1881  CE3 TRP A 122      19.974  46.870 -26.916  1.00  4.15           C
ATOM   1882  CZ2 TRP A 122      19.642  48.164 -24.442  1.00  4.15           C
ATOM   1883  CZ3 TRP A 122      20.400  48.176 -26.732  1.00  4.15           C
ATOM   1884  CH2 TRP A 122      20.236  48.807 -25.527  1.00  4.15           C
ATOM   1885  H   TRP A 122      19.397  42.250 -24.806  1.00  4.15           H
ATOM   1886  HA  TRP A 122      19.779  42.127 -27.573  1.00  4.15           H
ATOM   1887 1HB  TRP A 122      18.578  44.241 -27.686  1.00  4.15           H
ATOM   1888 2HB  TRP A 122      17.847  43.173 -26.500  1.00  4.15           H
ATOM   1889  HD1 TRP A 122      17.909  43.933 -23.933  1.00  4.15           H
ATOM   1890  HE1 TRP A 122      18.379  46.201 -22.784  1.00  4.15           H
ATOM   1891  HE3 TRP A 122      20.106  46.370 -27.876  1.00  4.15           H
ATOM   1892  HZ2 TRP A 122      19.520  48.683 -23.494  1.00  4.15           H
ATOM   1893  HZ3 TRP A 122      20.866  48.688 -27.572  1.00  4.15           H
ATOM   1894  HH2 TRP A 122      20.579  49.835 -25.417  1.00  4.15           H
ATOM   1895  N   ARG A 123      21.972  44.079 -26.205  1.00  4.25           N
ATOM   1896  CA  ARG A 123      23.153  44.898 -26.407  1.00  4.25           C
ATOM   1897  C   ARG A 123      24.255  44.260 -27.265  1.00  4.25           C
ATOM   1898  O   ARG A 123      25.009  44.980 -27.924  1.00  4.25           O
ATOM   1899  CB  ARG A 123      23.711  45.291 -25.056  1.00  4.25           C
ATOM   1900  CG  ARG A 123      22.859  46.288 -24.316  1.00  4.25           C
ATOM   1901  CD  ARG A 123      23.434  46.670 -23.020  1.00  4.25           C
ATOM   1902  NE  ARG A 123      22.575  47.592 -22.295  1.00  4.25           N
ATOM   1903  CZ  ARG A 123      22.549  48.924 -22.492  1.00  4.25           C
ATOM   1904  NH1 ARG A 123      23.333  49.472 -23.392  1.00  4.25           N
ATOM   1905  NH2 ARG A 123      21.731  49.682 -21.779  1.00  4.25           N
ATOM   1906  H   ARG A 123      21.724  43.811 -25.267  1.00  4.25           H
ATOM   1907  HA  ARG A 123      22.832  45.811 -26.907  1.00  4.25           H
ATOM   1908 1HB  ARG A 123      23.776  44.406 -24.433  1.00  4.25           H
ATOM   1909 2HB  ARG A 123      24.712  45.702 -25.169  1.00  4.25           H
ATOM   1910 1HG  ARG A 123      22.740  47.182 -24.923  1.00  4.25           H
ATOM   1911 2HG  ARG A 123      21.887  45.841 -24.129  1.00  4.25           H
ATOM   1912 1HD  ARG A 123      23.547  45.778 -22.416  1.00  4.25           H
ATOM   1913 2HD  ARG A 123      24.405  47.142 -23.167  1.00  4.25           H
ATOM   1914  HE  ARG A 123      21.957  47.206 -21.595  1.00  4.25           H
ATOM   1915 1HH1 ARG A 123      23.957  48.893 -23.937  1.00  4.25           H
ATOM   1916 2HH1 ARG A 123      23.313  50.470 -23.540  1.00  4.25           H
ATOM   1917 1HH2 ARG A 123      21.128  49.260 -21.086  1.00  4.25           H
ATOM   1918 2HH2 ARG A 123      21.711  50.680 -21.926  1.00  4.25           H
ATOM   1919  N   ASN A 124      24.405  42.933 -27.213  1.00  4.15           N
ATOM   1920  CA  ASN A 124      25.467  42.271 -27.980  1.00  4.15           C
ATOM   1921  C   ASN A 124      25.227  40.766 -28.037  1.00  4.15           C
ATOM   1922  O   ASN A 124      25.437  40.095 -27.025  1.00  4.15           O
ATOM   1923  CB  ASN A 124      26.855  42.537 -27.422  1.00  4.15           C
ATOM   1924  CG  ASN A 124      27.989  42.019 -28.329  1.00  4.15           C
ATOM   1925  OD1 ASN A 124      27.902  41.003 -29.054  1.00  4.15           O
ATOM   1926  ND2 ASN A 124      29.091  42.734 -28.287  1.00  4.15           N
ATOM   1927  H   ASN A 124      23.725  42.376 -26.687  1.00  4.15           H
ATOM   1928  HA  ASN A 124      25.464  42.692 -28.978  1.00  4.15           H
ATOM   1929 1HB  ASN A 124      27.004  43.600 -27.233  1.00  4.15           H
ATOM   1930 2HB  ASN A 124      26.950  42.020 -26.486  1.00  4.15           H
ATOM   1931 1HD2 ASN A 124      29.880  42.471 -28.845  1.00  4.15           H
ATOM   1932 2HD2 ASN A 124      29.142  43.546 -27.703  1.00  4.15           H
ATOM   1933  N   PRO A 125      24.825  40.185 -29.180  1.00  3.91           N
ATOM   1934  CA  PRO A 125      24.544  38.770 -29.345  1.00  3.91           C
ATOM   1935  C   PRO A 125      25.645  37.851 -28.785  1.00  3.91           C
ATOM   1936  O   PRO A 125      25.351  36.762 -28.302  1.00  3.91           O
ATOM   1937  CB  PRO A 125      24.442  38.645 -30.869  1.00  3.91           C
ATOM   1938  CG  PRO A 125      23.919  39.993 -31.312  1.00  3.91           C
ATOM   1939  CD  PRO A 125      24.601  40.989 -30.401  1.00  3.91           C
ATOM   1940  HA  PRO A 125      23.574  38.548 -28.891  1.00  3.91           H
ATOM   1941 1HB  PRO A 125      25.428  38.402 -31.293  1.00  3.91           H
ATOM   1942 2HB  PRO A 125      23.768  37.813 -31.130  1.00  3.91           H
ATOM   1943 1HG  PRO A 125      24.155  40.159 -32.374  1.00  3.91           H
ATOM   1944 2HG  PRO A 125      22.823  40.023 -31.221  1.00  3.91           H
ATOM   1945 1HD  PRO A 125      25.558  41.326 -30.835  1.00  3.91           H
ATOM   1946 2HD  PRO A 125      23.895  41.818 -30.205  1.00  3.91           H
ATOM   1947  N   TYR A 126      26.912  38.275 -28.827  1.00  3.59           N
ATOM   1948  CA  TYR A 126      27.964  37.408 -28.298  1.00  3.59           C
ATOM   1949  C   TYR A 126      27.763  37.191 -26.802  1.00  3.59           C
ATOM   1950  O   TYR A 126      27.693  36.055 -26.312  1.00  3.59           O
ATOM   1951  CB  TYR A 126      29.337  38.014 -28.569  1.00  3.59           C
ATOM   1952  CG  TYR A 126      30.489  37.225 -28.019  1.00  3.59           C
ATOM   1953  CD1 TYR A 126      30.919  36.082 -28.675  1.00  3.59           C
ATOM   1954  CD2 TYR A 126      31.135  37.651 -26.869  1.00  3.59           C
ATOM   1955  CE1 TYR A 126      31.987  35.364 -28.183  1.00  3.59           C
ATOM   1956  CE2 TYR A 126      32.206  36.935 -26.379  1.00  3.59           C
ATOM   1957  CZ  TYR A 126      32.631  35.792 -27.033  1.00  3.59           C
ATOM   1958  OH  TYR A 126      33.699  35.073 -26.545  1.00  3.59           O
ATOM   1959  H   TYR A 126      27.155  39.199 -29.178  1.00  3.59           H
ATOM   1960  HA  TYR A 126      27.899  36.438 -28.791  1.00  3.59           H
ATOM   1961 1HB  TYR A 126      29.478  38.124 -29.643  1.00  3.59           H
ATOM   1962 2HB  TYR A 126      29.380  39.010 -28.135  1.00  3.59           H
ATOM   1963  HD1 TYR A 126      30.412  35.753 -29.582  1.00  3.59           H
ATOM   1964  HD2 TYR A 126      30.798  38.553 -26.356  1.00  3.59           H
ATOM   1965  HE1 TYR A 126      32.323  34.464 -28.698  1.00  3.59           H
ATOM   1966  HE2 TYR A 126      32.716  37.269 -25.479  1.00  3.59           H
ATOM   1967  HH  TYR A 126      33.898  34.353 -27.150  1.00  3.59           H
ATOM   1968  N   ALA A 127      27.656  38.301 -26.075  1.00  3.24           N
ATOM   1969  CA  ALA A 127      27.436  38.247 -24.646  1.00  3.24           C
ATOM   1970  C   ALA A 127      26.112  37.581 -24.359  1.00  3.24           C
ATOM   1971  O   ALA A 127      26.008  36.785 -23.428  1.00  3.24           O
ATOM   1972  CB  ALA A 127      27.446  39.631 -24.053  1.00  3.24           C
ATOM   1973  H   ALA A 127      27.701  39.199 -26.539  1.00  3.24           H
ATOM   1974  HA  ALA A 127      28.230  37.653 -24.195  1.00  3.24           H
ATOM   1975 1HB  ALA A 127      27.282  39.569 -22.975  1.00  3.24           H
ATOM   1976 2HB  ALA A 127      28.402  40.112 -24.248  1.00  3.24           H
ATOM   1977 3HB  ALA A 127      26.648  40.207 -24.514  1.00  3.24           H
ATOM   1978  N   ALA A 128      25.116  37.859 -25.211  1.00  2.87           N
ATOM   1979  CA  ALA A 128      23.783  37.314 -25.023  1.00  2.87           C
ATOM   1980  C   ALA A 128      23.810  35.806 -24.988  1.00  2.87           C
ATOM   1981  O   ALA A 128      23.105  35.184 -24.195  1.00  2.87           O
ATOM   1982  CB  ALA A 128      22.875  37.736 -26.138  1.00  2.87           C
ATOM   1983  H   ALA A 128      25.279  38.514 -25.976  1.00  2.87           H
ATOM   1984  HA  ALA A 128      23.397  37.695 -24.081  1.00  2.87           H
ATOM   1985 1HB  ALA A 128      21.891  37.337 -25.970  1.00  2.87           H
ATOM   1986 2HB  ALA A 128      22.836  38.812 -26.191  1.00  2.87           H
ATOM   1987 3HB  ALA A 128      23.256  37.341 -27.055  1.00  2.87           H
ATOM   1988  N   ASP A 129      24.646  35.199 -25.828  1.00  2.49           N
ATOM   1989  CA  ASP A 129      24.750  33.759 -25.792  1.00  2.49           C
ATOM   1990  C   ASP A 129      25.501  33.290 -24.544  1.00  2.49           C
ATOM   1991  O   ASP A 129      25.092  32.330 -23.892  1.00  2.49           O
ATOM   1992  CB  ASP A 129      25.417  33.218 -27.056  1.00  2.49           C
ATOM   1993  CG  ASP A 129      24.514  33.308 -28.304  1.00  2.49           C
ATOM   1994  OD1 ASP A 129      23.333  33.549 -28.150  1.00  2.49           O
ATOM   1995  OD2 ASP A 129      25.008  33.103 -29.390  1.00  2.49           O
ATOM   1996  H   ASP A 129      25.186  35.745 -26.504  1.00  2.49           H
ATOM   1997  HA  ASP A 129      23.745  33.357 -25.760  1.00  2.49           H
ATOM   1998 1HB  ASP A 129      26.326  33.798 -27.248  1.00  2.49           H
ATOM   1999 2HB  ASP A 129      25.712  32.183 -26.903  1.00  2.49           H
ATOM   2000  N   LYS A 130      26.560  33.995 -24.151  1.00  2.12           N
ATOM   2001  CA  LYS A 130      27.324  33.543 -22.985  1.00  2.12           C
ATOM   2002  C   LYS A 130      26.495  33.546 -21.697  1.00  2.12           C
ATOM   2003  O   LYS A 130      26.552  32.605 -20.890  1.00  2.12           O
ATOM   2004  CB  LYS A 130      28.532  34.440 -22.740  1.00  2.12           C
ATOM   2005  CG  LYS A 130      29.669  34.336 -23.742  1.00  2.12           C
ATOM   2006  CD  LYS A 130      30.747  35.314 -23.341  1.00  2.12           C
ATOM   2007  CE  LYS A 130      31.494  34.820 -22.103  1.00  2.12           C
ATOM   2008  NZ  LYS A 130      32.457  35.817 -21.608  1.00  2.12           N
ATOM   2009  H   LYS A 130      26.861  34.809 -24.693  1.00  2.12           H
ATOM   2010  HA  LYS A 130      27.661  32.523 -23.170  1.00  2.12           H
ATOM   2011 1HB  LYS A 130      28.204  35.481 -22.733  1.00  2.12           H
ATOM   2012 2HB  LYS A 130      28.938  34.233 -21.749  1.00  2.12           H
ATOM   2013 1HG  LYS A 130      30.072  33.325 -23.760  1.00  2.12           H
ATOM   2014 2HG  LYS A 130      29.304  34.594 -24.739  1.00  2.12           H
ATOM   2015 1HD  LYS A 130      31.454  35.421 -24.149  1.00  2.12           H
ATOM   2016 2HD  LYS A 130      30.305  36.290 -23.125  1.00  2.12           H
ATOM   2017 1HE  LYS A 130      30.785  34.591 -21.306  1.00  2.12           H
ATOM   2018 2HE  LYS A 130      32.037  33.914 -22.368  1.00  2.12           H
ATOM   2019 1HZ  LYS A 130      32.926  35.454 -20.797  1.00  2.12           H
ATOM   2020 2HZ  LYS A 130      33.128  36.056 -22.315  1.00  2.12           H
ATOM   2021 3HZ  LYS A 130      31.923  36.641 -21.326  1.00  2.12           H
ATOM   2022  N   ILE A 131      25.663  34.576 -21.544  1.00  1.78           N
ATOM   2023  CA  ILE A 131      24.868  34.750 -20.333  1.00  1.78           C
ATOM   2024  C   ILE A 131      23.726  33.737 -20.194  1.00  1.78           C
ATOM   2025  O   ILE A 131      23.002  33.749 -19.200  1.00  1.78           O
ATOM   2026  CB  ILE A 131      24.370  36.196 -20.174  1.00  1.78           C
ATOM   2027  CG1 ILE A 131      23.448  36.557 -21.260  1.00  1.78           C
ATOM   2028  CG2 ILE A 131      25.539  37.165 -20.091  1.00  1.78           C
ATOM   2029  CD1 ILE A 131      22.880  37.920 -21.083  1.00  1.78           C
ATOM   2030  H   ILE A 131      25.642  35.298 -22.268  1.00  1.78           H
ATOM   2031  HA  ILE A 131      25.545  34.623 -19.510  1.00  1.78           H
ATOM   2032  HB  ILE A 131      23.804  36.270 -19.244  1.00  1.78           H
ATOM   2033 1HG1 ILE A 131      23.966  36.507 -22.183  1.00  1.78           H
ATOM   2034 2HG1 ILE A 131      22.636  35.833 -21.291  1.00  1.78           H
ATOM   2035 1HG2 ILE A 131      25.162  38.180 -19.944  1.00  1.78           H
ATOM   2036 2HG2 ILE A 131      26.176  36.892 -19.256  1.00  1.78           H
ATOM   2037 3HG2 ILE A 131      26.124  37.129 -21.004  1.00  1.78           H
ATOM   2038 1HD1 ILE A 131      22.204  38.140 -21.909  1.00  1.78           H
ATOM   2039 2HD1 ILE A 131      22.363  38.028 -20.159  1.00  1.78           H
ATOM   2040 3HD1 ILE A 131      23.706  38.609 -21.082  1.00  1.78           H
ATOM   2041  N   ARG A 132      23.540  32.879 -21.200  1.00  1.48           N
ATOM   2042  CA  ARG A 132      22.504  31.861 -21.184  1.00  1.48           C
ATOM   2043  C   ARG A 132      22.647  30.770 -20.117  1.00  1.48           C
ATOM   2044  O   ARG A 132      21.653  30.140 -19.776  1.00  1.48           O
ATOM   2045  CB  ARG A 132      22.452  31.159 -22.534  1.00  1.48           C
ATOM   2046  CG  ARG A 132      21.891  32.006 -23.668  1.00  1.48           C
ATOM   2047  CD  ARG A 132      21.896  31.314 -25.008  1.00  1.48           C
ATOM   2048  NE  ARG A 132      21.027  30.124 -25.074  1.00  1.48           N
ATOM   2049  CZ  ARG A 132      19.686  30.166 -25.274  1.00  1.48           C
ATOM   2050  NH1 ARG A 132      19.071  31.309 -25.371  1.00  1.48           N
ATOM   2051  NH2 ARG A 132      18.966  29.072 -25.367  1.00  1.48           N
ATOM   2052  H   ARG A 132      24.158  32.903 -22.014  1.00  1.48           H
ATOM   2053  HA  ARG A 132      21.552  32.368 -21.024  1.00  1.48           H
ATOM   2054 1HB  ARG A 132      23.458  30.865 -22.810  1.00  1.48           H
ATOM   2055 2HB  ARG A 132      21.880  30.243 -22.454  1.00  1.48           H
ATOM   2056 1HG  ARG A 132      20.886  32.342 -23.450  1.00  1.48           H
ATOM   2057 2HG  ARG A 132      22.521  32.873 -23.752  1.00  1.48           H
ATOM   2058 1HD  ARG A 132      21.566  32.019 -25.773  1.00  1.48           H
ATOM   2059 2HD  ARG A 132      22.916  31.001 -25.234  1.00  1.48           H
ATOM   2060  HE  ARG A 132      21.466  29.216 -25.000  1.00  1.48           H
ATOM   2061 1HH1 ARG A 132      19.585  32.177 -25.303  1.00  1.48           H
ATOM   2062 2HH1 ARG A 132      18.039  31.308 -25.472  1.00  1.48           H
ATOM   2063 1HH2 ARG A 132      19.391  28.160 -25.299  1.00  1.48           H
ATOM   2064 2HH2 ARG A 132      17.949  29.178 -25.548  1.00  1.48           H
ATOM   2065  N   GLU A 133      23.859  30.494 -19.618  1.00  1.25           N
ATOM   2066  CA  GLU A 133      23.975  29.342 -18.695  1.00  1.25           C
ATOM   2067  C   GLU A 133      24.130  29.645 -17.196  1.00  1.25           C
ATOM   2068  O   GLU A 133      24.865  30.551 -16.803  1.00  1.25           O
ATOM   2069  CB  GLU A 133      25.176  28.486 -19.087  1.00  1.25           C
ATOM   2070  CG  GLU A 133      25.128  27.852 -20.450  1.00  1.25           C
ATOM   2071  CD  GLU A 133      26.353  26.970 -20.722  1.00  1.25           C
ATOM   2072  OE1 GLU A 133      27.199  26.838 -19.847  1.00  1.25           O
ATOM   2073  OE2 GLU A 133      26.450  26.451 -21.812  1.00  1.25           O
ATOM   2074  H   GLU A 133      24.668  31.061 -19.900  1.00  1.25           H
ATOM   2075  HA  GLU A 133      23.075  28.736 -18.805  1.00  1.25           H
ATOM   2076 1HB  GLU A 133      26.081  29.089 -19.033  1.00  1.25           H
ATOM   2077 2HB  GLU A 133      25.265  27.674 -18.373  1.00  1.25           H
ATOM   2078 1HG  GLU A 133      24.226  27.247 -20.516  1.00  1.25           H
ATOM   2079 2HG  GLU A 133      25.066  28.634 -21.207  1.00  1.25           H
ATOM   2080  N   GLY A 134      23.547  28.790 -16.354  1.00  1.07           N
ATOM   2081  CA  GLY A 134      23.812  28.938 -14.922  1.00  1.07           C
ATOM   2082  C   GLY A 134      23.092  27.958 -13.997  1.00  1.07           C
ATOM   2083  O   GLY A 134      22.357  27.064 -14.431  1.00  1.07           O
ATOM   2084  H   GLY A 134      22.894  28.088 -16.716  1.00  1.07           H
ATOM   2085 1HA  GLY A 134      24.885  28.852 -14.755  1.00  1.07           H
ATOM   2086 2HA  GLY A 134      23.552  29.946 -14.630  1.00  1.07           H
ATOM   2087  N   GLY A 135      23.328  28.138 -12.705  1.00  0.95           N
ATOM   2088  CA  GLY A 135      22.733  27.259 -11.702  1.00  0.95           C
ATOM   2089  C   GLY A 135      23.335  27.461 -10.327  1.00  0.95           C
ATOM   2090  O   GLY A 135      24.053  28.422 -10.097  1.00  0.95           O
ATOM   2091  H   GLY A 135      23.961  28.897 -12.437  1.00  0.95           H
ATOM   2092 1HA  GLY A 135      21.656  27.426 -11.660  1.00  0.95           H
ATOM   2093 2HA  GLY A 135      22.895  26.226 -12.006  1.00  0.95           H
ATOM   2094  N   ALA A 136      22.999  26.598  -9.370  1.00  0.87           N
ATOM   2095  CA  ALA A 136      23.627  26.763  -8.056  1.00  0.87           C
ATOM   2096  C   ALA A 136      25.123  26.490  -8.230  1.00  0.87           C
ATOM   2097  O   ALA A 136      25.969  27.276  -7.780  1.00  0.87           O
ATOM   2098  CB  ALA A 136      23.020  25.847  -7.016  1.00  0.87           C
ATOM   2099  H   ALA A 136      22.392  25.806  -9.596  1.00  0.87           H
ATOM   2100  HA  ALA A 136      23.495  27.795  -7.734  1.00  0.87           H
ATOM   2101 1HB  ALA A 136      23.517  26.010  -6.068  1.00  0.87           H
ATOM   2102 2HB  ALA A 136      21.961  26.063  -6.918  1.00  0.87           H
ATOM   2103 3HB  ALA A 136      23.153  24.824  -7.311  1.00  0.87           H
ATOM   2104  N   ILE A 137      25.417  25.415  -8.982  1.00  0.82           N
ATOM   2105  CA  ILE A 137      26.785  25.060  -9.360  1.00  0.82           C
ATOM   2106  C   ILE A 137      26.896  24.983 -10.876  1.00  0.82           C
ATOM   2107  O   ILE A 137      26.219  24.174 -11.522  1.00  0.82           O
ATOM   2108  CB  ILE A 137      27.256  23.708  -8.801  1.00  0.82           C
ATOM   2109  CG1 ILE A 137      27.208  23.687  -7.299  1.00  0.82           C
ATOM   2110  CG2 ILE A 137      28.711  23.448  -9.281  1.00  0.82           C
ATOM   2111  CD1 ILE A 137      27.520  22.322  -6.747  1.00  0.82           C
ATOM   2112  H   ILE A 137      24.636  24.830  -9.287  1.00  0.82           H
ATOM   2113  HA  ILE A 137      27.464  25.837  -9.011  1.00  0.82           H
ATOM   2114  HB  ILE A 137      26.601  22.912  -9.161  1.00  0.82           H
ATOM   2115 1HG1 ILE A 137      27.911  24.400  -6.912  1.00  0.82           H
ATOM   2116 2HG1 ILE A 137      26.219  23.982  -6.974  1.00  0.82           H
ATOM   2117 1HG2 ILE A 137      29.056  22.502  -8.902  1.00  0.82           H
ATOM   2118 2HG2 ILE A 137      28.745  23.430 -10.370  1.00  0.82           H
ATOM   2119 3HG2 ILE A 137      29.363  24.239  -8.916  1.00  0.82           H
ATOM   2120 1HD1 ILE A 137      27.470  22.330  -5.671  1.00  0.82           H
ATOM   2121 2HD1 ILE A 137      26.801  21.610  -7.135  1.00  0.82           H
ATOM   2122 3HD1 ILE A 137      28.521  22.027  -7.055  1.00  0.82           H
ATOM   2123  N   HIS A 138      27.770  25.805 -11.429  1.00  0.79           N
ATOM   2124  CA  HIS A 138      27.989  25.886 -12.865  1.00  0.79           C
ATOM   2125  C   HIS A 138      29.435  25.432 -13.123  1.00  0.79           C
ATOM   2126  O   HIS A 138      30.372  26.013 -12.579  1.00  0.79           O
ATOM   2127  CB  HIS A 138      27.690  27.331 -13.311  1.00  0.79           C
ATOM   2128  CG  HIS A 138      27.692  27.630 -14.775  1.00  0.79           C
ATOM   2129  ND1 HIS A 138      27.905  28.908 -15.260  1.00  0.79           N
ATOM   2130  CD2 HIS A 138      27.461  26.849 -15.858  1.00  0.79           C
ATOM   2131  CE1 HIS A 138      27.815  28.895 -16.578  1.00  0.79           C
ATOM   2132  NE2 HIS A 138      27.550  27.661 -16.968  1.00  0.79           N
ATOM   2133  H   HIS A 138      28.292  26.442 -10.824  1.00  0.79           H
ATOM   2134  HA  HIS A 138      27.318  25.214 -13.394  1.00  0.79           H
ATOM   2135 1HB  HIS A 138      26.707  27.622 -12.924  1.00  0.79           H
ATOM   2136 2HB  HIS A 138      28.415  27.991 -12.843  1.00  0.79           H
ATOM   2137  HD2 HIS A 138      27.242  25.778 -15.853  1.00  0.79           H
ATOM   2138  HE1 HIS A 138      27.935  29.754 -17.238  1.00  0.79           H
ATOM   2139  HE2 HIS A 138      27.419  27.358 -17.958  1.00  0.79           H
ATOM   2140  N   ALA A 139      29.626  24.349 -13.878  1.00  0.77           N
ATOM   2141  CA  ALA A 139      30.994  23.814 -14.070  1.00  0.77           C
ATOM   2142  C   ALA A 139      31.143  23.009 -15.362  1.00  0.77           C
ATOM   2143  O   ALA A 139      30.157  22.700 -16.016  1.00  0.77           O
ATOM   2144  CB  ALA A 139      31.372  22.947 -12.884  1.00  0.77           C
ATOM   2145  H   ALA A 139      28.808  23.899 -14.297  1.00  0.77           H
ATOM   2146  HA  ALA A 139      31.685  24.652 -14.119  1.00  0.77           H
ATOM   2147 1HB  ALA A 139      32.394  22.585 -13.007  1.00  0.77           H
ATOM   2148 2HB  ALA A 139      31.303  23.531 -11.969  1.00  0.77           H
ATOM   2149 3HB  ALA A 139      30.697  22.095 -12.820  1.00  0.77           H
ATOM   2150  N   GLN A 140      32.378  22.707 -15.776  1.00  0.75           N
ATOM   2151  CA  GLN A 140      32.542  21.798 -16.915  1.00  0.75           C
ATOM   2152  C   GLN A 140      32.132  20.415 -16.434  1.00  0.75           C
ATOM   2153  O   GLN A 140      31.368  19.682 -17.088  1.00  0.75           O
ATOM   2154  CB  GLN A 140      34.001  21.745 -17.368  1.00  0.75           C
ATOM   2155  CG  GLN A 140      34.334  20.978 -18.657  1.00  0.75           C
ATOM   2156  CD  GLN A 140      33.736  21.579 -19.916  1.00  0.75           C
ATOM   2157  OE1 GLN A 140      33.430  22.771 -19.975  1.00  0.75           O
ATOM   2158  NE2 GLN A 140      33.597  20.759 -20.955  1.00  0.75           N
ATOM   2159  H   GLN A 140      33.202  23.013 -15.260  1.00  0.75           H
ATOM   2160  HA  GLN A 140      31.905  22.119 -17.722  1.00  0.75           H
ATOM   2161 1HB  GLN A 140      34.338  22.733 -17.502  1.00  0.75           H
ATOM   2162 2HB  GLN A 140      34.610  21.317 -16.570  1.00  0.75           H
ATOM   2163 1HG  GLN A 140      35.417  20.947 -18.769  1.00  0.75           H
ATOM   2164 2HG  GLN A 140      33.937  19.976 -18.567  1.00  0.75           H
ATOM   2165 1HE2 GLN A 140      33.221  21.102 -21.820  1.00  0.75           H
ATOM   2166 2HE2 GLN A 140      33.899  19.808 -20.887  1.00  0.75           H
ATOM   2167  N   ASN A 141      32.597  20.117 -15.224  1.00  0.73           N
ATOM   2168  CA  ASN A 141      32.332  18.844 -14.582  1.00  0.73           C
ATOM   2169  C   ASN A 141      32.118  19.024 -13.082  1.00  0.73           C
ATOM   2170  O   ASN A 141      32.744  19.883 -12.451  1.00  0.73           O
ATOM   2171  CB  ASN A 141      33.471  17.851 -14.813  1.00  0.73           C
ATOM   2172  CG  ASN A 141      33.696  17.444 -16.258  1.00  0.73           C
ATOM   2173  OD1 ASN A 141      32.973  16.595 -16.793  1.00  0.73           O
ATOM   2174  ND2 ASN A 141      34.704  18.006 -16.877  1.00  0.73           N
ATOM   2175  H   ASN A 141      33.199  20.805 -14.766  1.00  0.73           H
ATOM   2176  HA  ASN A 141      31.412  18.436 -14.994  1.00  0.73           H
ATOM   2177 1HB  ASN A 141      34.397  18.266 -14.420  1.00  0.73           H
ATOM   2178 2HB  ASN A 141      33.248  16.954 -14.245  1.00  0.73           H
ATOM   2179 1HD2 ASN A 141      34.911  17.762 -17.825  1.00  0.73           H
ATOM   2180 2HD2 ASN A 141      35.276  18.678 -16.398  1.00  0.73           H
ATOM   2181  N   LEU A 142      31.218  18.219 -12.533  1.00  0.71           N
ATOM   2182  CA  LEU A 142      30.947  18.205 -11.099  1.00  0.71           C
ATOM   2183  C   LEU A 142      30.937  16.800 -10.545  1.00  0.71           C
ATOM   2184  O   LEU A 142      30.256  15.923 -11.080  1.00  0.71           O
ATOM   2185  CB  LEU A 142      29.612  18.892 -10.762  1.00  0.71           C
ATOM   2186  CG  LEU A 142      29.126  18.784  -9.250  1.00  0.71           C
ATOM   2187  CD1 LEU A 142      30.053  19.471  -8.304  1.00  0.71           C
ATOM   2188  CD2 LEU A 142      27.783  19.412  -9.137  1.00  0.71           C
ATOM   2189  H   LEU A 142      30.726  17.567 -13.148  1.00  0.71           H
ATOM   2190  HA  LEU A 142      31.734  18.760 -10.605  1.00  0.71           H
ATOM   2191 1HB  LEU A 142      29.710  19.952 -10.997  1.00  0.71           H
ATOM   2192 2HB  LEU A 142      28.834  18.479 -11.395  1.00  0.71           H
ATOM   2193  HG  LEU A 142      29.082  17.739  -8.969  1.00  0.71           H
ATOM   2194 1HD1 LEU A 142      29.679  19.370  -7.285  1.00  0.71           H
ATOM   2195 2HD1 LEU A 142      31.023  19.029  -8.362  1.00  0.71           H
ATOM   2196 3HD1 LEU A 142      30.111  20.507  -8.562  1.00  0.71           H
ATOM   2197 1HD2 LEU A 142      27.417  19.329  -8.117  1.00  0.71           H
ATOM   2198 2HD2 LEU A 142      27.839  20.458  -9.417  1.00  0.71           H
ATOM   2199 3HD2 LEU A 142      27.128  18.910  -9.796  1.00  0.71           H
ATOM   2200  N   TYR A 143      31.709  16.591  -9.493  1.00  0.71           N
ATOM   2201  CA  TYR A 143      31.756  15.299  -8.849  1.00  0.71           C
ATOM   2202  C   TYR A 143      31.399  15.416  -7.379  1.00  0.71           C
ATOM   2203  O   TYR A 143      31.871  16.327  -6.700  1.00  0.71           O
ATOM   2204  CB  TYR A 143      33.161  14.714  -8.967  1.00  0.71           C
ATOM   2205  CG  TYR A 143      33.601  14.438 -10.370  1.00  0.71           C
ATOM   2206  CD1 TYR A 143      34.157  15.452 -11.130  1.00  0.71           C
ATOM   2207  CD2 TYR A 143      33.472  13.169 -10.893  1.00  0.71           C
ATOM   2208  CE1 TYR A 143      34.574  15.190 -12.419  1.00  0.71           C
ATOM   2209  CE2 TYR A 143      33.881  12.906 -12.180  1.00  0.71           C
ATOM   2210  CZ  TYR A 143      34.433  13.913 -12.943  1.00  0.71           C
ATOM   2211  OH  TYR A 143      34.852  13.647 -14.225  1.00  0.71           O
ATOM   2212  H   TYR A 143      32.278  17.362  -9.140  1.00  0.71           H
ATOM   2213  HA  TYR A 143      31.045  14.643  -9.333  1.00  0.71           H
ATOM   2214 1HB  TYR A 143      33.872  15.414  -8.534  1.00  0.71           H
ATOM   2215 2HB  TYR A 143      33.222  13.788  -8.395  1.00  0.71           H
ATOM   2216  HD1 TYR A 143      34.263  16.455 -10.707  1.00  0.71           H
ATOM   2217  HD2 TYR A 143      33.044  12.375 -10.283  1.00  0.71           H
ATOM   2218  HE1 TYR A 143      35.015  15.982 -13.022  1.00  0.71           H
ATOM   2219  HE2 TYR A 143      33.776  11.902 -12.591  1.00  0.71           H
ATOM   2220  HH  TYR A 143      35.320  14.411 -14.571  1.00  0.71           H
ATOM   2221  N   ILE A 144      30.581  14.501  -6.891  1.00  0.72           N
ATOM   2222  CA  ILE A 144      30.268  14.492  -5.474  1.00  0.72           C
ATOM   2223  C   ILE A 144      30.512  13.082  -4.947  1.00  0.72           C
ATOM   2224  O   ILE A 144      30.003  12.119  -5.524  1.00  0.72           O
ATOM   2225  CB  ILE A 144      28.825  14.957  -5.187  1.00  0.72           C
ATOM   2226  CG1 ILE A 144      28.591  16.387  -5.786  1.00  0.72           C
ATOM   2227  CG2 ILE A 144      28.666  15.001  -3.714  1.00  0.72           C
ATOM   2228  CD1 ILE A 144      27.183  16.901  -5.678  1.00  0.72           C
ATOM   2229  H   ILE A 144      30.185  13.804  -7.521  1.00  0.72           H
ATOM   2230  HA  ILE A 144      30.942  15.167  -4.960  1.00  0.72           H
ATOM   2231  HB  ILE A 144      28.110  14.282  -5.612  1.00  0.72           H
ATOM   2232 1HG1 ILE A 144      29.249  17.083  -5.313  1.00  0.72           H
ATOM   2233 2HG1 ILE A 144      28.840  16.354  -6.835  1.00  0.72           H
ATOM   2234 1HG2 ILE A 144      27.707  15.342  -3.439  1.00  0.72           H
ATOM   2235 2HG2 ILE A 144      28.829  14.005  -3.320  1.00  0.72           H
ATOM   2236 3HG2 ILE A 144      29.399  15.676  -3.306  1.00  0.72           H
ATOM   2237 1HD1 ILE A 144      27.116  17.886  -6.138  1.00  0.72           H
ATOM   2238 2HD1 ILE A 144      26.509  16.222  -6.176  1.00  0.72           H
ATOM   2239 3HD1 ILE A 144      26.912  16.975  -4.645  1.00  0.72           H
ATOM   2240  N   ASN A 145      31.324  12.934  -3.906  1.00  0.75           N
ATOM   2241  CA  ASN A 145      31.575  11.569  -3.444  1.00  0.75           C
ATOM   2242  C   ASN A 145      31.988  11.383  -1.991  1.00  0.75           C
ATOM   2243  O   ASN A 145      32.553  12.274  -1.358  1.00  0.75           O
ATOM   2244  CB  ASN A 145      32.589  10.886  -4.370  1.00  0.75           C
ATOM   2245  CG  ASN A 145      33.945  11.617  -4.503  1.00  0.75           C
ATOM   2246  OD1 ASN A 145      34.808  11.558  -3.631  1.00  0.75           O
ATOM   2247  ND2 ASN A 145      34.135  12.290  -5.623  1.00  0.75           N
ATOM   2248  H   ASN A 145      31.719  13.757  -3.449  1.00  0.75           H
ATOM   2249  HA  ASN A 145      30.638  11.033  -3.544  1.00  0.75           H
ATOM   2250 1HB  ASN A 145      32.781   9.878  -3.990  1.00  0.75           H
ATOM   2251 2HB  ASN A 145      32.155  10.763  -5.361  1.00  0.75           H
ATOM   2252 1HD2 ASN A 145      35.014  12.806  -5.787  1.00  0.75           H
ATOM   2253 2HD2 ASN A 145      33.430  12.276  -6.329  1.00  0.75           H
ATOM   2254  N   HIS A 146      31.700  10.189  -1.484  1.00  0.79           N
ATOM   2255  CA  HIS A 146      32.085   9.782  -0.130  1.00  0.79           C
ATOM   2256  C   HIS A 146      31.660  10.753   0.988  1.00  0.79           C
ATOM   2257  O   HIS A 146      32.381  10.904   1.968  1.00  0.79           O
ATOM   2258  CB  HIS A 146      33.605   9.580  -0.048  1.00  0.79           C
ATOM   2259  CG  HIS A 146      34.139   8.467  -0.904  1.00  0.79           C
ATOM   2260  ND1 HIS A 146      33.904   7.138  -0.622  1.00  0.79           N
ATOM   2261  CD2 HIS A 146      34.902   8.484  -2.023  1.00  0.79           C
ATOM   2262  CE1 HIS A 146      34.495   6.387  -1.535  1.00  0.79           C
ATOM   2263  NE2 HIS A 146      35.108   7.179  -2.393  1.00  0.79           N
ATOM   2264  H   HIS A 146      31.213   9.528  -2.101  1.00  0.79           H
ATOM   2265  HA  HIS A 146      31.619   8.827   0.094  1.00  0.79           H
ATOM   2266 1HB  HIS A 146      34.120  10.499  -0.333  1.00  0.79           H
ATOM   2267 2HB  HIS A 146      33.885   9.373   0.985  1.00  0.79           H
ATOM   2268  HD2 HIS A 146      35.284   9.361  -2.530  1.00  0.79           H
ATOM   2269  HE1 HIS A 146      34.477   5.297  -1.578  1.00  0.79           H
ATOM   2270  HE2 HIS A 146      35.641   6.869  -3.199  1.00  0.79           H
ATOM   2271  N   ASN A 147      30.490  11.383   0.885  1.00  0.85           N
ATOM   2272  CA  ASN A 147      30.071  12.326   1.927  1.00  0.85           C
ATOM   2273  C   ASN A 147      29.377  11.625   3.085  1.00  0.85           C
ATOM   2274  O   ASN A 147      28.779  10.556   2.908  1.00  0.85           O
ATOM   2275  CB  ASN A 147      29.200  13.409   1.325  1.00  0.85           C
ATOM   2276  CG  ASN A 147      29.980  14.313   0.421  1.00  0.85           C
ATOM   2277  OD1 ASN A 147      31.062  14.841   0.742  1.00  0.85           O
ATOM   2278  ND2 ASN A 147      29.452  14.503  -0.724  1.00  0.85           N
ATOM   2279  H   ASN A 147      29.909  11.243   0.064  1.00  0.85           H
ATOM   2280  HA  ASN A 147      30.963  12.802   2.340  1.00  0.85           H
ATOM   2281 1HB  ASN A 147      28.381  12.952   0.759  1.00  0.85           H
ATOM   2282 2HB  ASN A 147      28.753  14.008   2.122  1.00  0.85           H
ATOM   2283 1HD2 ASN A 147      29.909  15.090  -1.397  1.00  0.85           H
ATOM   2284 2HD2 ASN A 147      28.580  14.061  -0.953  1.00  0.85           H
ATOM   2285  N   HIS A 148      29.441  12.241   4.277  1.00  0.90           N
ATOM   2286  CA  HIS A 148      28.812  11.679   5.473  1.00  0.90           C
ATOM   2287  C   HIS A 148      27.572  12.416   6.016  1.00  0.90           C
ATOM   2288  O   HIS A 148      27.106  12.107   7.113  1.00  0.90           O
ATOM   2289  CB  HIS A 148      29.878  11.589   6.553  1.00  0.90           C
ATOM   2290  CG  HIS A 148      30.980  10.644   6.185  1.00  0.90           C
ATOM   2291  ND1 HIS A 148      30.852   9.273   6.293  1.00  0.90           N
ATOM   2292  CD2 HIS A 148      32.210  10.868   5.660  1.00  0.90           C
ATOM   2293  CE1 HIS A 148      31.960   8.696   5.861  1.00  0.90           C
ATOM   2294  NE2 HIS A 148      32.801   9.640   5.476  1.00  0.90           N
ATOM   2295  H   HIS A 148      29.987  13.101   4.379  1.00  0.90           H
ATOM   2296  HA  HIS A 148      28.492  10.665   5.247  1.00  0.90           H
ATOM   2297 1HB  HIS A 148      30.306  12.569   6.718  1.00  0.90           H
ATOM   2298 2HB  HIS A 148      29.431  11.261   7.488  1.00  0.90           H
ATOM   2299  HD2 HIS A 148      32.647  11.841   5.418  1.00  0.90           H
ATOM   2300  HE1 HIS A 148      32.147   7.625   5.827  1.00  0.90           H
ATOM   2301  HE2 HIS A 148      33.728   9.492   5.094  1.00  0.90           H
ATOM   2302  N   ASP A 149      27.021  13.348   5.239  1.00  0.92           N
ATOM   2303  CA  ASP A 149      25.781  14.059   5.593  1.00  0.92           C
ATOM   2304  C   ASP A 149      25.135  14.599   4.321  1.00  0.92           C
ATOM   2305  O   ASP A 149      25.715  14.520   3.236  1.00  0.92           O
ATOM   2306  CB  ASP A 149      26.008  15.157   6.636  1.00  0.92           C
ATOM   2307  CG  ASP A 149      24.726  15.577   7.493  1.00  0.92           C
ATOM   2308  OD1 ASP A 149      23.622  15.328   7.060  1.00  0.92           O
ATOM   2309  OD2 ASP A 149      24.889  16.151   8.551  1.00  0.92           O
ATOM   2310  H   ASP A 149      27.475  13.559   4.364  1.00  0.92           H
ATOM   2311  HA  ASP A 149      25.091  13.342   6.037  1.00  0.92           H
ATOM   2312 1HB  ASP A 149      26.729  14.796   7.344  1.00  0.92           H
ATOM   2313 2HB  ASP A 149      26.425  16.019   6.154  1.00  0.92           H
ATOM   2314  N   VAL A 150      23.936  15.126   4.456  1.00  0.93           N
ATOM   2315  CA  VAL A 150      23.125  15.538   3.320  1.00  0.93           C
ATOM   2316  C   VAL A 150      23.710  16.613   2.439  1.00  0.93           C
ATOM   2317  O   VAL A 150      24.207  17.638   2.907  1.00  0.93           O
ATOM   2318  CB  VAL A 150      21.740  15.988   3.807  1.00  0.93           C
ATOM   2319  CG1 VAL A 150      20.928  16.597   2.662  1.00  0.93           C
ATOM   2320  CG2 VAL A 150      21.018  14.788   4.367  1.00  0.93           C
ATOM   2321  H   VAL A 150      23.552  15.191   5.396  1.00  0.93           H
ATOM   2322  HA  VAL A 150      22.975  14.655   2.700  1.00  0.93           H
ATOM   2323  HB  VAL A 150      21.856  16.747   4.583  1.00  0.93           H
ATOM   2324 1HG1 VAL A 150      19.962  16.896   3.044  1.00  0.93           H
ATOM   2325 2HG1 VAL A 150      21.441  17.470   2.260  1.00  0.93           H
ATOM   2326 3HG1 VAL A 150      20.798  15.855   1.868  1.00  0.93           H
ATOM   2327 1HG2 VAL A 150      20.034  15.085   4.730  1.00  0.93           H
ATOM   2328 2HG2 VAL A 150      20.912  14.050   3.586  1.00  0.93           H
ATOM   2329 3HG2 VAL A 150      21.602  14.372   5.193  1.00  0.93           H
ATOM   2330  N   VAL A 151      23.634  16.349   1.149  1.00  0.90           N
ATOM   2331  CA  VAL A 151      24.080  17.266   0.129  1.00  0.90           C
ATOM   2332  C   VAL A 151      22.854  17.646  -0.669  1.00  0.90           C
ATOM   2333  O   VAL A 151      22.053  16.778  -1.022  1.00  0.90           O
ATOM   2334  CB  VAL A 151      25.147  16.630  -0.782  1.00  0.90           C
ATOM   2335  CG1 VAL A 151      25.546  17.606  -1.894  1.00  0.90           C
ATOM   2336  CG2 VAL A 151      26.372  16.275   0.043  1.00  0.90           C
ATOM   2337  H   VAL A 151      23.212  15.460   0.867  1.00  0.90           H
ATOM   2338  HA  VAL A 151      24.499  18.149   0.598  1.00  0.90           H
ATOM   2339  HB  VAL A 151      24.741  15.735  -1.234  1.00  0.90           H
ATOM   2340 1HG1 VAL A 151      26.294  17.143  -2.509  1.00  0.90           H
ATOM   2341 2HG1 VAL A 151      24.677  17.853  -2.501  1.00  0.90           H
ATOM   2342 3HG1 VAL A 151      25.948  18.514  -1.460  1.00  0.90           H
ATOM   2343 1HG2 VAL A 151      27.109  15.827  -0.604  1.00  0.90           H
ATOM   2344 2HG2 VAL A 151      26.785  17.170   0.500  1.00  0.90           H
ATOM   2345 3HG2 VAL A 151      26.097  15.567   0.827  1.00  0.90           H
ATOM   2346  N   GLY A 152      22.661  18.919  -0.929  1.00  0.87           N
ATOM   2347  CA  GLY A 152      21.478  19.232  -1.691  1.00  0.87           C
ATOM   2348  C   GLY A 152      21.294  20.670  -2.097  1.00  0.87           C
ATOM   2349  O   GLY A 152      22.026  21.582  -1.702  1.00  0.87           O
ATOM   2350  H   GLY A 152      23.321  19.623  -0.602  1.00  0.87           H
ATOM   2351 1HA  GLY A 152      21.476  18.618  -2.592  1.00  0.87           H
ATOM   2352 2HA  GLY A 152      20.604  18.920  -1.120  1.00  0.87           H
ATOM   2353  N   PHE A 153      20.293  20.817  -2.933  1.00  0.83           N
ATOM   2354  CA  PHE A 153      19.919  22.043  -3.576  1.00  0.83           C
ATOM   2355  C   PHE A 153      18.441  22.287  -3.361  1.00  0.83           C
ATOM   2356  O   PHE A 153      17.626  21.440  -3.744  1.00  0.83           O
ATOM   2357  CB  PHE A 153      20.208  21.848  -5.048  1.00  0.83           C
ATOM   2358  CG  PHE A 153      21.640  21.483  -5.305  1.00  0.83           C
ATOM   2359  CD1 PHE A 153      22.032  20.156  -5.217  1.00  0.83           C
ATOM   2360  CD2 PHE A 153      22.574  22.420  -5.621  1.00  0.83           C
ATOM   2361  CE1 PHE A 153      23.332  19.790  -5.417  1.00  0.83           C
ATOM   2362  CE2 PHE A 153      23.875  22.063  -5.838  1.00  0.83           C
ATOM   2363  CZ  PHE A 153      24.261  20.743  -5.729  1.00  0.83           C
ATOM   2364  H   PHE A 153      19.758  19.980  -3.145  1.00  0.83           H
ATOM   2365  HA  PHE A 153      20.494  22.865  -3.160  1.00  0.83           H
ATOM   2366 1HB  PHE A 153      19.573  21.060  -5.448  1.00  0.83           H
ATOM   2367 2HB  PHE A 153      19.982  22.746  -5.564  1.00  0.83           H
ATOM   2368  HD1 PHE A 153      21.283  19.396  -4.967  1.00  0.83           H
ATOM   2369  HD2 PHE A 153      22.272  23.455  -5.692  1.00  0.83           H
ATOM   2370  HE1 PHE A 153      23.623  18.742  -5.333  1.00  0.83           H
ATOM   2371  HE2 PHE A 153      24.598  22.823  -6.081  1.00  0.83           H
ATOM   2372  HZ  PHE A 153      25.294  20.453  -5.889  1.00  0.83           H
ATOM   2373  N   MET A 154      18.093  23.409  -2.742  1.00  0.80           N
ATOM   2374  CA  MET A 154      16.690  23.639  -2.460  1.00  0.80           C
ATOM   2375  C   MET A 154      16.213  25.027  -2.871  1.00  0.80           C
ATOM   2376  O   MET A 154      16.895  26.020  -2.631  1.00  0.80           O
ATOM   2377  CB  MET A 154      16.430  23.454  -0.957  1.00  0.80           C
ATOM   2378  CG  MET A 154      16.768  22.088  -0.392  1.00  0.80           C
ATOM   2379  SD  MET A 154      16.261  21.903   1.366  1.00  0.80           S
ATOM   2380  CE  MET A 154      17.487  22.837   2.256  1.00  0.80           C
ATOM   2381  H   MET A 154      18.807  24.084  -2.473  1.00  0.80           H
ATOM   2382  HA  MET A 154      16.109  22.913  -3.011  1.00  0.80           H
ATOM   2383 1HB  MET A 154      17.004  24.193  -0.401  1.00  0.80           H
ATOM   2384 2HB  MET A 154      15.377  23.639  -0.752  1.00  0.80           H
ATOM   2385 1HG  MET A 154      16.290  21.335  -0.997  1.00  0.80           H
ATOM   2386 2HG  MET A 154      17.843  21.928  -0.450  1.00  0.80           H
ATOM   2387 1HE  MET A 154      17.269  22.803   3.327  1.00  0.80           H
ATOM   2388 2HE  MET A 154      18.462  22.403   2.075  1.00  0.80           H
ATOM   2389 3HE  MET A 154      17.479  23.876   1.921  1.00  0.80           H
ATOM   2390  N   LYS A 155      15.017  25.093  -3.436  1.00  0.80           N
ATOM   2391  CA  LYS A 155      14.373  26.364  -3.759  1.00  0.80           C
ATOM   2392  C   LYS A 155      15.200  27.237  -4.705  1.00  0.80           C
ATOM   2393  O   LYS A 155      15.153  28.461  -4.605  1.00  0.80           O
ATOM   2394  CB  LYS A 155      14.143  27.126  -2.455  1.00  0.80           C
ATOM   2395  CG  LYS A 155      13.343  26.354  -1.421  1.00  0.80           C
ATOM   2396  CD  LYS A 155      13.312  27.102  -0.112  1.00  0.80           C
ATOM   2397  CE  LYS A 155      12.661  26.278   0.984  1.00  0.80           C
ATOM   2398  NZ  LYS A 155      12.830  26.928   2.302  1.00  0.80           N
ATOM   2399  H   LYS A 155      14.541  24.218  -3.666  1.00  0.80           H
ATOM   2400  HA  LYS A 155      13.417  26.162  -4.225  1.00  0.80           H
ATOM   2401 1HB  LYS A 155      15.077  27.436  -2.002  1.00  0.80           H
ATOM   2402 2HB  LYS A 155      13.589  28.037  -2.676  1.00  0.80           H
ATOM   2403 1HG  LYS A 155      12.321  26.210  -1.781  1.00  0.80           H
ATOM   2404 2HG  LYS A 155      13.783  25.379  -1.257  1.00  0.80           H
ATOM   2405 1HD  LYS A 155      14.331  27.352   0.192  1.00  0.80           H
ATOM   2406 2HD  LYS A 155      12.758  28.031  -0.240  1.00  0.80           H
ATOM   2407 1HE  LYS A 155      11.599  26.165   0.772  1.00  0.80           H
ATOM   2408 2HE  LYS A 155      13.125  25.290   1.015  1.00  0.80           H
ATOM   2409 1HZ  LYS A 155      12.409  26.369   3.029  1.00  0.80           H
ATOM   2410 2HZ  LYS A 155      13.856  27.010   2.473  1.00  0.80           H
ATOM   2411 3HZ  LYS A 155      12.412  27.843   2.293  1.00  0.80           H
ATOM   2412  N   ASN A 156      15.934  26.634  -5.635  1.00  0.83           N
ATOM   2413  CA  ASN A 156      16.770  27.411  -6.542  1.00  0.83           C
ATOM   2414  C   ASN A 156      15.983  27.790  -7.786  1.00  0.83           C
ATOM   2415  O   ASN A 156      14.911  27.227  -8.048  1.00  0.83           O
ATOM   2416  CB  ASN A 156      18.053  26.667  -6.883  1.00  0.83           C
ATOM   2417  CG  ASN A 156      18.953  26.440  -5.663  1.00  0.83           C
ATOM   2418  OD1 ASN A 156      19.120  27.261  -4.745  1.00  0.83           O
ATOM   2419  ND2 ASN A 156      19.575  25.312  -5.659  1.00  0.83           N
ATOM   2420  H   ASN A 156      15.929  25.620  -5.713  1.00  0.83           H
ATOM   2421  HA  ASN A 156      17.048  28.344  -6.051  1.00  0.83           H
ATOM   2422 1HB  ASN A 156      17.808  25.702  -7.324  1.00  0.83           H
ATOM   2423 2HB  ASN A 156      18.614  27.234  -7.628  1.00  0.83           H
ATOM   2424 1HD2 ASN A 156      20.190  25.104  -4.891  1.00  0.83           H
ATOM   2425 2HD2 ASN A 156      19.448  24.673  -6.418  1.00  0.83           H
ATOM   2426  N   PHE A 157      16.490  28.756  -8.541  1.00  0.88           N
ATOM   2427  CA  PHE A 157      15.759  29.192  -9.720  1.00  0.88           C
ATOM   2428  C   PHE A 157      16.720  29.624 -10.820  1.00  0.88           C
ATOM   2429  O   PHE A 157      17.703  30.326 -10.556  1.00  0.88           O
ATOM   2430  CB  PHE A 157      14.880  30.389  -9.361  1.00  0.88           C
ATOM   2431  CG  PHE A 157      13.831  30.746 -10.366  1.00  0.88           C
ATOM   2432  CD1 PHE A 157      12.550  30.270 -10.184  1.00  0.88           C
ATOM   2433  CD2 PHE A 157      14.096  31.493 -11.487  1.00  0.88           C
ATOM   2434  CE1 PHE A 157      11.546  30.544 -11.079  1.00  0.88           C
ATOM   2435  CE2 PHE A 157      13.089  31.759 -12.387  1.00  0.88           C
ATOM   2436  CZ  PHE A 157      11.816  31.290 -12.178  1.00  0.88           C
ATOM   2437  H   PHE A 157      17.370  29.199  -8.268  1.00  0.88           H
ATOM   2438  HA  PHE A 157      15.148  28.371 -10.083  1.00  0.88           H
ATOM   2439 1HB  PHE A 157      14.379  30.185  -8.416  1.00  0.88           H
ATOM   2440 2HB  PHE A 157      15.509  31.261  -9.206  1.00  0.88           H
ATOM   2441  HD1 PHE A 157      12.340  29.667  -9.299  1.00  0.88           H
ATOM   2442  HD2 PHE A 157      15.107  31.862 -11.659  1.00  0.88           H
ATOM   2443  HE1 PHE A 157      10.541  30.161 -10.907  1.00  0.88           H
ATOM   2444  HE2 PHE A 157      13.294  32.332 -13.263  1.00  0.88           H
ATOM   2445  HZ  PHE A 157      11.028  31.509 -12.897  1.00  0.88           H
ATOM   2446  N   SER A 158      16.444  29.216 -12.047  1.00  0.92           N
ATOM   2447  CA  SER A 158      17.331  29.623 -13.120  1.00  0.92           C
ATOM   2448  C   SER A 158      16.627  29.931 -14.431  1.00  0.92           C
ATOM   2449  O   SER A 158      15.537  29.426 -14.721  1.00  0.92           O
ATOM   2450  CB  SER A 158      18.369  28.533 -13.347  1.00  0.92           C
ATOM   2451  OG  SER A 158      17.763  27.350 -13.796  1.00  0.92           O
ATOM   2452  H   SER A 158      15.628  28.624 -12.210  1.00  0.92           H
ATOM   2453  HA  SER A 158      17.842  30.527 -12.806  1.00  0.92           H
ATOM   2454 1HB  SER A 158      19.100  28.874 -14.084  1.00  0.92           H
ATOM   2455 2HB  SER A 158      18.906  28.343 -12.419  1.00  0.92           H
ATOM   2456  HG  SER A 158      18.483  26.723 -13.918  1.00  0.92           H
ATOM   2457  N   TYR A 159      17.314  30.726 -15.242  1.00  0.95           N
ATOM   2458  CA  TYR A 159      16.842  31.112 -16.568  1.00  0.95           C
ATOM   2459  C   TYR A 159      17.636  30.497 -17.709  1.00  0.95           C
ATOM   2460  O   TYR A 159      18.794  30.102 -17.573  1.00  0.95           O
ATOM   2461  CB  TYR A 159      16.863  32.617 -16.699  1.00  0.95           C
ATOM   2462  CG  TYR A 159      15.868  33.329 -15.811  1.00  0.95           C
ATOM   2463  CD1 TYR A 159      16.108  33.485 -14.462  1.00  0.95           C
ATOM   2464  CD2 TYR A 159      14.746  33.878 -16.368  1.00  0.95           C
ATOM   2465  CE1 TYR A 159      15.225  34.184 -13.673  1.00  0.95           C
ATOM   2466  CE2 TYR A 159      13.850  34.575 -15.588  1.00  0.95           C
ATOM   2467  CZ  TYR A 159      14.087  34.732 -14.243  1.00  0.95           C
ATOM   2468  OH  TYR A 159      13.199  35.430 -13.460  1.00  0.95           O
ATOM   2469  H   TYR A 159      18.179  31.131 -14.872  1.00  0.95           H
ATOM   2470  HA  TYR A 159      15.812  30.774 -16.679  1.00  0.95           H
ATOM   2471 1HB  TYR A 159      17.845  32.981 -16.506  1.00  0.95           H
ATOM   2472 2HB  TYR A 159      16.627  32.882 -17.729  1.00  0.95           H
ATOM   2473  HD1 TYR A 159      16.999  33.059 -14.016  1.00  0.95           H
ATOM   2474  HD2 TYR A 159      14.569  33.761 -17.431  1.00  0.95           H
ATOM   2475  HE1 TYR A 159      15.423  34.304 -12.607  1.00  0.95           H
ATOM   2476  HE2 TYR A 159      12.957  35.006 -16.043  1.00  0.95           H
ATOM   2477  HH  TYR A 159      13.517  35.450 -12.553  1.00  0.95           H
ATOM   2478  N   VAL A 160      16.963  30.419 -18.843  1.00  0.95           N
ATOM   2479  CA  VAL A 160      17.446  29.901 -20.131  1.00  0.95           C
ATOM   2480  C   VAL A 160      17.991  28.471 -20.144  1.00  0.95           C
ATOM   2481  O   VAL A 160      17.423  27.606 -20.817  1.00  0.95           O
ATOM   2482  CB  VAL A 160      18.466  30.818 -20.726  1.00  0.95           C
ATOM   2483  CG1 VAL A 160      18.992  30.208 -21.965  1.00  0.95           C
ATOM   2484  CG2 VAL A 160      17.832  32.088 -21.045  1.00  0.95           C
ATOM   2485  H   VAL A 160      16.022  30.810 -18.833  1.00  0.95           H
ATOM   2486  HA  VAL A 160      16.619  29.937 -20.834  1.00  0.95           H
ATOM   2487  HB  VAL A 160      19.292  30.970 -20.036  1.00  0.95           H
ATOM   2488 1HG1 VAL A 160      19.676  30.873 -22.378  1.00  0.95           H
ATOM   2489 2HG1 VAL A 160      19.481  29.269 -21.780  1.00  0.95           H
ATOM   2490 3HG1 VAL A 160      18.168  30.054 -22.657  1.00  0.95           H
ATOM   2491 1HG2 VAL A 160      18.579  32.711 -21.498  1.00  0.95           H
ATOM   2492 2HG2 VAL A 160      17.013  31.922 -21.748  1.00  0.95           H
ATOM   2493 3HG2 VAL A 160      17.445  32.549 -20.137  1.00  0.95           H
ATOM   2494  N   GLN A 161      19.098  28.229 -19.465  1.00  0.92           N
ATOM   2495  CA  GLN A 161      19.670  26.899 -19.479  1.00  0.92           C
ATOM   2496  C   GLN A 161      20.374  26.544 -18.193  1.00  0.92           C
ATOM   2497  O   GLN A 161      21.188  27.318 -17.672  1.00  0.92           O
ATOM   2498  CB  GLN A 161      20.633  26.718 -20.663  1.00  0.92           C
ATOM   2499  CG  GLN A 161      21.241  25.308 -20.775  1.00  0.92           C
ATOM   2500  CD  GLN A 161      22.091  25.119 -22.018  1.00  0.92           C
ATOM   2501  OE1 GLN A 161      21.623  25.218 -23.161  1.00  0.92           O
ATOM   2502  NE2 GLN A 161      23.372  24.860 -21.800  1.00  0.92           N
ATOM   2503  H   GLN A 161      19.508  28.977 -18.907  1.00  0.92           H
ATOM   2504  HA  GLN A 161      18.855  26.218 -19.602  1.00  0.92           H
ATOM   2505 1HB  GLN A 161      20.106  26.919 -21.592  1.00  0.92           H
ATOM   2506 2HB  GLN A 161      21.446  27.441 -20.582  1.00  0.92           H
ATOM   2507 1HG  GLN A 161      21.881  25.136 -19.910  1.00  0.92           H
ATOM   2508 2HG  GLN A 161      20.443  24.572 -20.790  1.00  0.92           H
ATOM   2509 1HE2 GLN A 161      24.008  24.747 -22.567  1.00  0.92           H
ATOM   2510 2HE2 GLN A 161      23.721  24.805 -20.863  1.00  0.92           H
ATOM   2511  N   GLY A 162      20.081  25.349 -17.703  1.00  0.87           N
ATOM   2512  CA  GLY A 162      20.723  24.925 -16.479  1.00  0.87           C
ATOM   2513  C   GLY A 162      19.769  24.344 -15.457  1.00  0.87           C
ATOM   2514  O   GLY A 162      18.804  23.652 -15.806  1.00  0.87           O
ATOM   2515  H   GLY A 162      19.404  24.763 -18.196  1.00  0.87           H
ATOM   2516 1HA  GLY A 162      21.481  24.184 -16.724  1.00  0.87           H
ATOM   2517 2HA  GLY A 162      21.248  25.763 -16.041  1.00  0.87           H
ATOM   2518  N   GLY A 163      20.101  24.585 -14.190  1.00  0.82           N
ATOM   2519  CA  GLY A 163      19.386  23.949 -13.086  1.00  0.82           C
ATOM   2520  C   GLY A 163      20.090  24.123 -11.752  1.00  0.82           C
ATOM   2521  O   GLY A 163      20.858  25.062 -11.549  1.00  0.82           O
ATOM   2522  H   GLY A 163      20.883  25.224 -14.020  1.00  0.82           H
ATOM   2523 1HA  GLY A 163      18.363  24.322 -13.030  1.00  0.82           H
ATOM   2524 2HA  GLY A 163      19.332  22.885 -13.297  1.00  0.82           H
ATOM   2525  N   ALA A 164      19.785  23.256 -10.794  1.00  0.78           N
ATOM   2526  CA  ALA A 164      20.480  23.349  -9.531  1.00  0.78           C
ATOM   2527  C   ALA A 164      21.941  23.101  -9.833  1.00  0.78           C
ATOM   2528  O   ALA A 164      22.819  23.873  -9.448  1.00  0.78           O
ATOM   2529  CB  ALA A 164      19.964  22.327  -8.557  1.00  0.78           C
ATOM   2530  H   ALA A 164      19.154  22.481 -10.968  1.00  0.78           H
ATOM   2531  HA  ALA A 164      20.359  24.351  -9.123  1.00  0.78           H
ATOM   2532 1HB  ALA A 164      20.528  22.429  -7.682  1.00  0.78           H
ATOM   2533 2HB  ALA A 164      18.920  22.508  -8.361  1.00  0.78           H
ATOM   2534 3HB  ALA A 164      20.093  21.326  -8.944  1.00  0.78           H
ATOM   2535  N   ILE A 165      22.146  22.084 -10.656  1.00  0.77           N
ATOM   2536  CA  ILE A 165      23.442  21.705 -11.162  1.00  0.77           C
ATOM   2537  C   ILE A 165      23.448  21.806 -12.664  1.00  0.77           C
ATOM   2538  O   ILE A 165      22.581  21.234 -13.330  1.00  0.77           O
ATOM   2539  CB  ILE A 165      23.807  20.281 -10.761  1.00  0.77           C
ATOM   2540  CG1 ILE A 165      23.910  20.168  -9.274  1.00  0.77           C
ATOM   2541  CG2 ILE A 165      25.057  19.803 -11.476  1.00  0.77           C
ATOM   2542  CD1 ILE A 165      24.107  18.791  -8.884  1.00  0.77           C
ATOM   2543  H   ILE A 165      21.330  21.529 -10.924  1.00  0.77           H
ATOM   2544  HA  ILE A 165      24.195  22.389 -10.769  1.00  0.77           H
ATOM   2545  HB  ILE A 165      22.988  19.628 -11.051  1.00  0.77           H
ATOM   2546 1HG1 ILE A 165      24.747  20.768  -8.911  1.00  0.77           H
ATOM   2547 2HG1 ILE A 165      22.994  20.530  -8.809  1.00  0.77           H
ATOM   2548 1HG2 ILE A 165      25.261  18.774 -11.195  1.00  0.77           H
ATOM   2549 2HG2 ILE A 165      24.903  19.854 -12.551  1.00  0.77           H
ATOM   2550 3HG2 ILE A 165      25.898  20.437 -11.201  1.00  0.77           H
ATOM   2551 1HD1 ILE A 165      24.186  18.700  -7.817  1.00  0.77           H
ATOM   2552 2HD1 ILE A 165      23.290  18.187  -9.240  1.00  0.77           H
ATOM   2553 3HD1 ILE A 165      25.002  18.453  -9.333  1.00  0.77           H
ATOM   2554  N   SER A 166      24.420  22.518 -13.200  1.00  0.77           N
ATOM   2555  CA  SER A 166      24.511  22.646 -14.636  1.00  0.77           C
ATOM   2556  C   SER A 166      25.934  22.433 -15.075  1.00  0.77           C
ATOM   2557  O   SER A 166      26.816  23.245 -14.760  1.00  0.77           O
ATOM   2558  CB  SER A 166      24.046  24.018 -15.073  1.00  0.77           C
ATOM   2559  OG  SER A 166      24.177  24.167 -16.461  1.00  0.77           O
ATOM   2560  H   SER A 166      25.098  22.995 -12.602  1.00  0.77           H
ATOM   2561  HA  SER A 166      23.889  21.886 -15.107  1.00  0.77           H
ATOM   2562 1HB  SER A 166      23.014  24.158 -14.776  1.00  0.77           H
ATOM   2563 2HB  SER A 166      24.636  24.783 -14.563  1.00  0.77           H
ATOM   2564  HG  SER A 166      25.101  23.992 -16.659  1.00  0.77           H
ATOM   2565  N   THR A 167      26.151  21.333 -15.786  1.00  0.79           N
ATOM   2566  CA  THR A 167      27.491  21.055 -16.228  1.00  0.79           C
ATOM   2567  C   THR A 167      27.577  21.057 -17.740  1.00  0.79           C
ATOM   2568  O   THR A 167      26.686  20.555 -18.437  1.00  0.79           O
ATOM   2569  CB  THR A 167      27.997  19.709 -15.681  1.00  0.79           C
ATOM   2570  OG1 THR A 167      27.105  18.671 -16.113  1.00  0.79           O
ATOM   2571  CG2 THR A 167      28.098  19.715 -14.156  1.00  0.79           C
ATOM   2572  H   THR A 167      25.375  20.703 -16.001  1.00  0.79           H
ATOM   2573  HA  THR A 167      28.121  21.828 -15.844  1.00  0.79           H
ATOM   2574  HB  THR A 167      28.986  19.513 -16.091  1.00  0.79           H
ATOM   2575  HG1 THR A 167      26.203  18.875 -15.820  1.00  0.79           H
ATOM   2576 1HG2 THR A 167      28.467  18.748 -13.819  1.00  0.79           H
ATOM   2577 2HG2 THR A 167      28.791  20.499 -13.841  1.00  0.79           H
ATOM   2578 3HG2 THR A 167      27.122  19.902 -13.724  1.00  0.79           H
ATOM   2579  N   ALA A 168      28.681  21.591 -18.249  1.00  0.80           N
ATOM   2580  CA  ALA A 168      28.897  21.583 -19.685  1.00  0.80           C
ATOM   2581  C   ALA A 168      29.027  20.166 -20.182  1.00  0.80           C
ATOM   2582  O   ALA A 168      28.560  19.839 -21.269  1.00  0.80           O
ATOM   2583  CB  ALA A 168      30.130  22.357 -20.067  1.00  0.80           C
ATOM   2584  H   ALA A 168      29.365  21.998 -17.609  1.00  0.80           H
ATOM   2585  HA  ALA A 168      28.030  22.041 -20.158  1.00  0.80           H
ATOM   2586 1HB  ALA A 168      30.246  22.342 -21.148  1.00  0.80           H
ATOM   2587 2HB  ALA A 168      30.052  23.389 -19.723  1.00  0.80           H
ATOM   2588 3HB  ALA A 168      30.970  21.891 -19.623  1.00  0.80           H
ATOM   2589  N   ASN A 169      29.686  19.319 -19.391  1.00  0.79           N
ATOM   2590  CA  ASN A 169      29.873  17.941 -19.782  1.00  0.79           C
ATOM   2591  C   ASN A 169      29.220  16.914 -18.844  1.00  0.79           C
ATOM   2592  O   ASN A 169      28.200  16.304 -19.205  1.00  0.79           O
ATOM   2593  CB  ASN A 169      31.376  17.689 -19.895  1.00  0.79           C
ATOM   2594  CG  ASN A 169      31.770  16.304 -20.387  1.00  0.79           C
ATOM   2595  OD1 ASN A 169      31.405  15.860 -21.496  1.00  0.79           O
ATOM   2596  ND2 ASN A 169      32.534  15.608 -19.573  1.00  0.79           N
ATOM   2597  H   ASN A 169      30.086  19.635 -18.509  1.00  0.79           H
ATOM   2598  HA  ASN A 169      29.424  17.800 -20.766  1.00  0.79           H
ATOM   2599 1HB  ASN A 169      31.798  18.424 -20.577  1.00  0.79           H
ATOM   2600 2HB  ASN A 169      31.843  17.858 -18.926  1.00  0.79           H
ATOM   2601 1HD2 ASN A 169      32.829  14.689 -19.827  1.00  0.79           H
ATOM   2602 2HD2 ASN A 169      32.800  15.995 -18.670  1.00  0.79           H
ATOM   2603  N   THR A 170      29.769  16.761 -17.635  1.00  0.77           N
ATOM   2604  CA  THR A 170      29.307  15.674 -16.759  1.00  0.77           C
ATOM   2605  C   THR A 170      29.157  15.922 -15.253  1.00  0.77           C
ATOM   2606  O   THR A 170      30.032  16.512 -14.610  1.00  0.77           O
ATOM   2607  CB  THR A 170      30.187  14.424 -16.994  1.00  0.77           C
ATOM   2608  OG1 THR A 170      30.018  13.974 -18.355  1.00  0.77           O
ATOM   2609  CG2 THR A 170      29.841  13.322 -16.051  1.00  0.77           C
ATOM   2610  H   THR A 170      30.531  17.378 -17.351  1.00  0.77           H
ATOM   2611  HA  THR A 170      28.315  15.407 -17.106  1.00  0.77           H
ATOM   2612  HB  THR A 170      31.227  14.695 -16.848  1.00  0.77           H
ATOM   2613  HG1 THR A 170      29.231  13.379 -18.407  1.00  0.77           H
ATOM   2614 1HG2 THR A 170      30.482  12.465 -16.239  1.00  0.77           H
ATOM   2615 2HG2 THR A 170      30.004  13.679 -15.057  1.00  0.77           H
ATOM   2616 3HG2 THR A 170      28.798  13.031 -16.178  1.00  0.77           H
ATOM   2617  N   PHE A 171      28.069  15.365 -14.707  1.00  0.74           N
ATOM   2618  CA  PHE A 171      27.784  15.313 -13.273  1.00  0.74           C
ATOM   2619  C   PHE A 171      27.830  13.876 -12.728  1.00  0.74           C
ATOM   2620  O   PHE A 171      27.092  13.016 -13.217  1.00  0.74           O
ATOM   2621  CB  PHE A 171      26.410  15.891 -12.972  1.00  0.74           C
ATOM   2622  CG  PHE A 171      26.037  15.838 -11.514  1.00  0.74           C
ATOM   2623  CD1 PHE A 171      26.928  16.168 -10.547  1.00  0.74           C
ATOM   2624  CD2 PHE A 171      24.793  15.449 -11.128  1.00  0.74           C
ATOM   2625  CE1 PHE A 171      26.584  16.124  -9.233  1.00  0.74           C
ATOM   2626  CE2 PHE A 171      24.431  15.410  -9.813  1.00  0.74           C
ATOM   2627  CZ  PHE A 171      25.322  15.754  -8.867  1.00  0.74           C
ATOM   2628  H   PHE A 171      27.402  14.932 -15.351  1.00  0.74           H
ATOM   2629  HA  PHE A 171      28.533  15.905 -12.755  1.00  0.74           H
ATOM   2630 1HB  PHE A 171      26.378  16.934 -13.292  1.00  0.74           H
ATOM   2631 2HB  PHE A 171      25.654  15.350 -13.541  1.00  0.74           H
ATOM   2632  HD1 PHE A 171      27.918  16.464 -10.838  1.00  0.74           H
ATOM   2633  HD2 PHE A 171      24.096  15.169 -11.880  1.00  0.74           H
ATOM   2634  HE1 PHE A 171      27.308  16.387  -8.487  1.00  0.74           H
ATOM   2635  HE2 PHE A 171      23.439  15.102  -9.524  1.00  0.74           H
ATOM   2636  HZ  PHE A 171      25.036  15.724  -7.821  1.00  0.74           H
ATOM   2637  N   VAL A 172      28.728  13.608 -11.774  1.00  0.72           N
ATOM   2638  CA  VAL A 172      28.822  12.272 -11.177  1.00  0.72           C
ATOM   2639  C   VAL A 172      28.718  12.285  -9.662  1.00  0.72           C
ATOM   2640  O   VAL A 172      29.494  12.963  -8.989  1.00  0.72           O
ATOM   2641  CB  VAL A 172      30.156  11.575 -11.493  1.00  0.72           C
ATOM   2642  CG1 VAL A 172      30.201  10.195 -10.824  1.00  0.72           C
ATOM   2643  CG2 VAL A 172      30.337  11.461 -12.962  1.00  0.72           C
ATOM   2644  H   VAL A 172      29.330  14.363 -11.443  1.00  0.72           H
ATOM   2645  HA  VAL A 172      28.010  11.666 -11.571  1.00  0.72           H
ATOM   2646  HB  VAL A 172      30.950  12.155 -11.084  1.00  0.72           H
ATOM   2647 1HG1 VAL A 172      31.154   9.721 -11.042  1.00  0.72           H
ATOM   2648 2HG1 VAL A 172      30.099  10.294  -9.745  1.00  0.72           H
ATOM   2649 3HG1 VAL A 172      29.389   9.573 -11.209  1.00  0.72           H
ATOM   2650 1HG2 VAL A 172      31.291  10.984 -13.180  1.00  0.72           H
ATOM   2651 2HG2 VAL A 172      29.526  10.875 -13.394  1.00  0.72           H
ATOM   2652 3HG2 VAL A 172      30.333  12.443 -13.362  1.00  0.72           H
ATOM   2653  N   VAL A 173      27.819  11.475  -9.139  1.00  0.71           N
ATOM   2654  CA  VAL A 173      27.679  11.303  -7.710  1.00  0.71           C
ATOM   2655  C   VAL A 173      27.974   9.865  -7.347  1.00  0.71           C
ATOM   2656  O   VAL A 173      27.360   8.966  -7.923  1.00  0.71           O
ATOM   2657  CB  VAL A 173      26.259  11.614  -7.268  1.00  0.71           C
ATOM   2658  CG1 VAL A 173      26.120  11.398  -5.837  1.00  0.71           C
ATOM   2659  CG2 VAL A 173      25.950  12.971  -7.605  1.00  0.71           C
ATOM   2660  H   VAL A 173      27.196  10.974  -9.768  1.00  0.71           H
ATOM   2661  HA  VAL A 173      28.371  11.963  -7.202  1.00  0.71           H
ATOM   2662  HB  VAL A 173      25.583  10.954  -7.771  1.00  0.71           H
ATOM   2663 1HG1 VAL A 173      25.101  11.622  -5.539  1.00  0.71           H
ATOM   2664 2HG1 VAL A 173      26.351  10.366  -5.597  1.00  0.71           H
ATOM   2665 3HG1 VAL A 173      26.815  12.058  -5.328  1.00  0.71           H
ATOM   2666 1HG2 VAL A 173      24.946  13.204  -7.302  1.00  0.71           H
ATOM   2667 2HG2 VAL A 173      26.633  13.633  -7.110  1.00  0.71           H
ATOM   2668 3HG2 VAL A 173      26.045  13.082  -8.684  1.00  0.71           H
ATOM   2669  N   SER A 174      28.888   9.624  -6.414  1.00  0.72           N
ATOM   2670  CA  SER A 174      29.109   8.229  -6.072  1.00  0.72           C
ATOM   2671  C   SER A 174      29.638   7.924  -4.675  1.00  0.72           C
ATOM   2672  O   SER A 174      30.282   8.751  -4.019  1.00  0.72           O
ATOM   2673  CB  SER A 174      30.041   7.607  -7.098  1.00  0.72           C
ATOM   2674  OG  SER A 174      31.320   8.178  -7.041  1.00  0.72           O
ATOM   2675  H   SER A 174      29.390  10.396  -5.976  1.00  0.72           H
ATOM   2676  HA  SER A 174      28.144   7.743  -6.145  1.00  0.72           H
ATOM   2677 1HB  SER A 174      30.108   6.533  -6.917  1.00  0.72           H
ATOM   2678 2HB  SER A 174      29.628   7.736  -8.097  1.00  0.72           H
ATOM   2679  HG  SER A 174      31.665   7.955  -6.172  1.00  0.72           H
ATOM   2680  N   GLU A 175      29.367   6.687  -4.266  1.00  0.75           N
ATOM   2681  CA  GLU A 175      29.826   6.098  -3.010  1.00  0.75           C
ATOM   2682  C   GLU A 175      29.539   6.960  -1.784  1.00  0.75           C
ATOM   2683  O   GLU A 175      30.355   7.028  -0.868  1.00  0.75           O
ATOM   2684  CB  GLU A 175      31.330   5.821  -3.088  1.00  0.75           C
ATOM   2685  CG  GLU A 175      31.718   4.826  -4.198  1.00  0.75           C
ATOM   2686  CD  GLU A 175      33.188   4.441  -4.208  1.00  0.75           C
ATOM   2687  OE1 GLU A 175      34.010   5.276  -4.503  1.00  0.75           O
ATOM   2688  OE2 GLU A 175      33.480   3.304  -3.917  1.00  0.75           O
ATOM   2689  H   GLU A 175      28.787   6.117  -4.891  1.00  0.75           H
ATOM   2690  HA  GLU A 175      29.312   5.149  -2.875  1.00  0.75           H
ATOM   2691 1HB  GLU A 175      31.873   6.753  -3.255  1.00  0.75           H
ATOM   2692 2HB  GLU A 175      31.670   5.412  -2.137  1.00  0.75           H
ATOM   2693 1HG  GLU A 175      31.120   3.924  -4.070  1.00  0.75           H
ATOM   2694 2HG  GLU A 175      31.456   5.261  -5.160  1.00  0.75           H
ATOM   2695  N   ASN A 176      28.369   7.579  -1.720  1.00  0.79           N
ATOM   2696  CA  ASN A 176      28.072   8.435  -0.586  1.00  0.79           C
ATOM   2697  C   ASN A 176      27.385   7.687   0.531  1.00  0.79           C
ATOM   2698  O   ASN A 176      26.657   6.718   0.304  1.00  0.79           O
ATOM   2699  CB  ASN A 176      27.253   9.604  -1.058  1.00  0.79           C
ATOM   2700  CG  ASN A 176      28.045  10.477  -1.935  1.00  0.79           C
ATOM   2701  OD1 ASN A 176      28.913  11.239  -1.492  1.00  0.79           O
ATOM   2702  ND2 ASN A 176      27.832  10.342  -3.200  1.00  0.79           N
ATOM   2703  H   ASN A 176      27.697   7.498  -2.484  1.00  0.79           H
ATOM   2704  HA  ASN A 176      29.010   8.815  -0.182  1.00  0.79           H
ATOM   2705 1HB  ASN A 176      26.375   9.245  -1.587  1.00  0.79           H
ATOM   2706 2HB  ASN A 176      26.905  10.185  -0.199  1.00  0.79           H
ATOM   2707 1HD2 ASN A 176      28.387  10.878  -3.843  1.00  0.79           H
ATOM   2708 2HD2 ASN A 176      27.163   9.642  -3.522  1.00  0.79           H
ATOM   2709  N   GLN A 177      27.583   8.169   1.749  1.00  0.83           N
ATOM   2710  CA  GLN A 177      26.951   7.601   2.927  1.00  0.83           C
ATOM   2711  C   GLN A 177      25.771   8.455   3.343  1.00  0.83           C
ATOM   2712  O   GLN A 177      25.228   8.310   4.441  1.00  0.83           O
ATOM   2713  CB  GLN A 177      27.956   7.482   4.062  1.00  0.83           C
ATOM   2714  CG  GLN A 177      29.138   6.590   3.747  1.00  0.83           C
ATOM   2715  CD  GLN A 177      28.696   5.182   3.449  1.00  0.83           C
ATOM   2716  OE1 GLN A 177      27.895   4.630   4.213  1.00  0.83           O
ATOM   2717  NE2 GLN A 177      29.205   4.594   2.368  1.00  0.83           N
ATOM   2718  H   GLN A 177      28.188   8.980   1.899  1.00  0.83           H
ATOM   2719  HA  GLN A 177      26.580   6.611   2.685  1.00  0.83           H
ATOM   2720 1HB  GLN A 177      28.344   8.467   4.311  1.00  0.83           H
ATOM   2721 2HB  GLN A 177      27.462   7.092   4.948  1.00  0.83           H
ATOM   2722 1HG  GLN A 177      29.661   6.991   2.876  1.00  0.83           H
ATOM   2723 2HG  GLN A 177      29.804   6.571   4.610  1.00  0.83           H
ATOM   2724 1HE2 GLN A 177      28.943   3.658   2.133  1.00  0.83           H
ATOM   2725 2HE2 GLN A 177      29.860   5.089   1.787  1.00  0.83           H
ATOM   2726  N   SER A 178      25.408   9.370   2.461  1.00  0.86           N
ATOM   2727  CA  SER A 178      24.356  10.317   2.725  1.00  0.86           C
ATOM   2728  C   SER A 178      23.492  10.618   1.534  1.00  0.86           C
ATOM   2729  O   SER A 178      23.836  10.329   0.387  1.00  0.86           O
ATOM   2730  CB  SER A 178      24.953  11.580   3.181  1.00  0.86           C
ATOM   2731  OG  SER A 178      25.740  12.133   2.164  1.00  0.86           O
ATOM   2732  H   SER A 178      25.897   9.410   1.584  1.00  0.86           H
ATOM   2733  HA  SER A 178      23.722   9.915   3.514  1.00  0.86           H
ATOM   2734 1HB  SER A 178      24.153  12.257   3.446  1.00  0.86           H
ATOM   2735 2HB  SER A 178      25.551  11.399   4.064  1.00  0.86           H
ATOM   2736  HG  SER A 178      25.899  13.052   2.428  1.00  0.86           H
ATOM   2737  N   CYS A 179      22.338  11.190   1.844  1.00  0.86           N
ATOM   2738  CA  CYS A 179      21.302  11.501   0.896  1.00  0.86           C
ATOM   2739  C   CYS A 179      21.533  12.761   0.083  1.00  0.86           C
ATOM   2740  O   CYS A 179      22.135  13.732   0.577  1.00  0.86           O
ATOM   2741  CB  CYS A 179      19.957  11.613   1.614  1.00  0.86           C
ATOM   2742  SG  CYS A 179      19.288  10.026   2.241  1.00  0.86           S
ATOM   2743  H   CYS A 179      22.172  11.387   2.821  1.00  0.86           H
ATOM   2744  HA  CYS A 179      21.233  10.670   0.193  1.00  0.86           H
ATOM   2745 1HB  CYS A 179      20.059  12.292   2.456  1.00  0.86           H
ATOM   2746 2HB  CYS A 179      19.220  12.040   0.934  1.00  0.86           H
ATOM   2747  N   PHE A 180      21.033  12.705  -1.146  1.00  0.86           N
ATOM   2748  CA  PHE A 180      21.023  13.803  -2.109  1.00  0.86           C
ATOM   2749  C   PHE A 180      19.656  14.364  -2.361  1.00  0.86           C
ATOM   2750  O   PHE A 180      18.744  13.640  -2.780  1.00  0.86           O
ATOM   2751  CB  PHE A 180      21.641  13.372  -3.410  1.00  0.86           C
ATOM   2752  CG  PHE A 180      23.021  13.261  -3.291  1.00  0.86           C
ATOM   2753  CD1 PHE A 180      23.589  12.153  -2.755  1.00  0.86           C
ATOM   2754  CD2 PHE A 180      23.794  14.294  -3.719  1.00  0.86           C
ATOM   2755  CE1 PHE A 180      24.919  12.088  -2.612  1.00  0.86           C
ATOM   2756  CE2 PHE A 180      25.116  14.237  -3.600  1.00  0.86           C
ATOM   2757  CZ  PHE A 180      25.703  13.133  -3.027  1.00  0.86           C
ATOM   2758  H   PHE A 180      20.584  11.819  -1.404  1.00  0.86           H
ATOM   2759  HA  PHE A 180      21.640  14.594  -1.703  1.00  0.86           H
ATOM   2760 1HB  PHE A 180      21.250  12.405  -3.690  1.00  0.86           H
ATOM   2761 2HB  PHE A 180      21.406  14.086  -4.194  1.00  0.86           H
ATOM   2762  HD1 PHE A 180      22.962  11.326  -2.415  1.00  0.86           H
ATOM   2763  HD2 PHE A 180      23.316  15.174  -4.151  1.00  0.86           H
ATOM   2764  HE1 PHE A 180      25.344  11.213  -2.168  1.00  0.86           H
ATOM   2765  HE2 PHE A 180      25.694  15.066  -3.945  1.00  0.86           H
ATOM   2766  HZ  PHE A 180      26.775  13.072  -2.914  1.00  0.86           H
ATOM   2767  N   LEU A 181      19.512  15.649  -2.088  1.00  0.84           N
ATOM   2768  CA  LEU A 181      18.222  16.279  -2.241  1.00  0.84           C
ATOM   2769  C   LEU A 181      18.196  17.411  -3.248  1.00  0.84           C
ATOM   2770  O   LEU A 181      18.936  18.386  -3.112  1.00  0.84           O
ATOM   2771  CB  LEU A 181      17.793  16.858  -0.906  1.00  0.84           C
ATOM   2772  CG  LEU A 181      17.761  15.920   0.249  1.00  0.84           C
ATOM   2773  CD1 LEU A 181      17.468  16.658   1.443  1.00  0.84           C
ATOM   2774  CD2 LEU A 181      16.741  14.935   0.025  1.00  0.84           C
ATOM   2775  H   LEU A 181      20.322  16.176  -1.747  1.00  0.84           H
ATOM   2776  HA  LEU A 181      17.499  15.528  -2.567  1.00  0.84           H
ATOM   2777 1HB  LEU A 181      18.427  17.705  -0.655  1.00  0.84           H
ATOM   2778 2HB  LEU A 181      16.796  17.198  -1.040  1.00  0.84           H
ATOM   2779  HG  LEU A 181      18.736  15.440   0.363  1.00  0.84           H
ATOM   2780 1HD1 LEU A 181      17.448  15.971   2.288  1.00  0.84           H
ATOM   2781 2HD1 LEU A 181      18.233  17.414   1.593  1.00  0.84           H
ATOM   2782 3HD1 LEU A 181      16.499  17.133   1.328  1.00  0.84           H
ATOM   2783 1HD2 LEU A 181      16.701  14.233   0.859  1.00  0.84           H
ATOM   2784 2HD2 LEU A 181      15.771  15.421  -0.090  1.00  0.84           H
ATOM   2785 3HD2 LEU A 181      17.004  14.432  -0.878  1.00  0.84           H
ATOM   2786  N   PHE A 182      17.300  17.310  -4.206  1.00  0.82           N
ATOM   2787  CA  PHE A 182      17.061  18.353  -5.188  1.00  0.82           C
ATOM   2788  C   PHE A 182      15.595  18.723  -5.069  1.00  0.82           C
ATOM   2789  O   PHE A 182      14.740  17.944  -5.501  1.00  0.82           O
ATOM   2790  CB  PHE A 182      17.348  17.837  -6.583  1.00  0.82           C
ATOM   2791  CG  PHE A 182      18.746  17.403  -6.794  1.00  0.82           C
ATOM   2792  CD1 PHE A 182      19.156  16.104  -6.461  1.00  0.82           C
ATOM   2793  CD2 PHE A 182      19.658  18.272  -7.316  1.00  0.82           C
ATOM   2794  CE1 PHE A 182      20.466  15.714  -6.652  1.00  0.82           C
ATOM   2795  CE2 PHE A 182      20.941  17.896  -7.503  1.00  0.82           C
ATOM   2796  CZ  PHE A 182      21.367  16.614  -7.171  1.00  0.82           C
ATOM   2797  H   PHE A 182      16.764  16.445  -4.286  1.00  0.82           H
ATOM   2798  HA  PHE A 182      17.674  19.226  -4.968  1.00  0.82           H
ATOM   2799 1HB  PHE A 182      16.700  16.992  -6.787  1.00  0.82           H
ATOM   2800 2HB  PHE A 182      17.115  18.610  -7.292  1.00  0.82           H
ATOM   2801  HD1 PHE A 182      18.423  15.399  -6.046  1.00  0.82           H
ATOM   2802  HD2 PHE A 182      19.347  19.283  -7.576  1.00  0.82           H
ATOM   2803  HE1 PHE A 182      20.780  14.706  -6.394  1.00  0.82           H
ATOM   2804  HE2 PHE A 182      21.622  18.616  -7.906  1.00  0.82           H
ATOM   2805  HZ  PHE A 182      22.405  16.324  -7.325  1.00  0.82           H
ATOM   2806  N   MET A 183      15.284  19.858  -4.447  1.00  0.81           N
ATOM   2807  CA  MET A 183      13.872  20.116  -4.204  1.00  0.81           C
ATOM   2808  C   MET A 183      13.440  21.545  -4.484  1.00  0.81           C
ATOM   2809  O   MET A 183      14.186  22.493  -4.241  1.00  0.81           O
ATOM   2810  CB  MET A 183      13.557  19.763  -2.754  1.00  0.81           C
ATOM   2811  CG  MET A 183      13.984  18.336  -2.370  1.00  0.81           C
ATOM   2812  SD  MET A 183      13.662  17.941  -0.714  1.00  0.81           S
ATOM   2813  CE  MET A 183      14.789  19.139  -0.110  1.00  0.81           C
ATOM   2814  H   MET A 183      16.018  20.493  -4.130  1.00  0.81           H
ATOM   2815  HA  MET A 183      13.300  19.479  -4.864  1.00  0.81           H
ATOM   2816 1HB  MET A 183      14.039  20.474  -2.090  1.00  0.81           H
ATOM   2817 2HB  MET A 183      12.473  19.843  -2.597  1.00  0.81           H
ATOM   2818 1HG  MET A 183      13.531  17.600  -3.016  1.00  0.81           H
ATOM   2819 2HG  MET A 183      15.053  18.257  -2.488  1.00  0.81           H
ATOM   2820 1HE  MET A 183      14.849  19.099   0.928  1.00  0.81           H
ATOM   2821 2HE  MET A 183      15.764  18.985  -0.517  1.00  0.81           H
ATOM   2822 3HE  MET A 183      14.431  20.121  -0.407  1.00  0.81           H
ATOM   2823  N   ASP A 184      12.214  21.686  -4.964  1.00  0.82           N
ATOM   2824  CA  ASP A 184      11.594  22.974  -5.270  1.00  0.82           C
ATOM   2825  C   ASP A 184      12.463  23.834  -6.208  1.00  0.82           C
ATOM   2826  O   ASP A 184      12.489  25.056  -6.074  1.00  0.82           O
ATOM   2827  CB  ASP A 184      11.370  23.765  -3.968  1.00  0.82           C
ATOM   2828  CG  ASP A 184      10.446  23.061  -2.943  1.00  0.82           C
ATOM   2829  OD1 ASP A 184       9.545  22.378  -3.340  1.00  0.82           O
ATOM   2830  OD2 ASP A 184      10.680  23.213  -1.767  1.00  0.82           O
ATOM   2831  H   ASP A 184      11.680  20.831  -5.137  1.00  0.82           H
ATOM   2832  HA  ASP A 184      10.637  22.794  -5.750  1.00  0.82           H
ATOM   2833 1HB  ASP A 184      12.316  23.962  -3.485  1.00  0.82           H
ATOM   2834 2HB  ASP A 184      10.930  24.731  -4.213  1.00  0.82           H
ATOM   2835  N   ASN A 185      13.136  23.213  -7.180  1.00  0.87           N
ATOM   2836  CA  ASN A 185      14.010  23.947  -8.098  1.00  0.87           C
ATOM   2837  C   ASN A 185      13.307  24.209  -9.419  1.00  0.87           C
ATOM   2838  O   ASN A 185      12.752  23.273  -9.999  1.00  0.87           O
ATOM   2839  CB  ASN A 185      15.292  23.178  -8.337  1.00  0.87           C
ATOM   2840  CG  ASN A 185      16.122  22.967  -7.060  1.00  0.87           C
ATOM   2841  OD1 ASN A 185      16.263  23.829  -6.172  1.00  0.87           O
ATOM   2842  ND2 ASN A 185      16.690  21.795  -6.969  1.00  0.87           N
ATOM   2843  H   ASN A 185      13.070  22.203  -7.267  1.00  0.87           H
ATOM   2844  HA  ASN A 185      14.249  24.911  -7.655  1.00  0.87           H
ATOM   2845 1HB  ASN A 185      15.057  22.205  -8.770  1.00  0.87           H
ATOM   2846 2HB  ASN A 185      15.903  23.719  -9.061  1.00  0.87           H
ATOM   2847 1HD2 ASN A 185      17.251  21.574  -6.164  1.00  0.87           H
ATOM   2848 2HD2 ASN A 185      16.564  21.126  -7.703  1.00  0.87           H
ATOM   2849  N   ILE A 186      13.343  25.456  -9.895  1.00  0.95           N
ATOM   2850  CA  ILE A 186      12.666  25.791 -11.149  1.00  0.95           C
ATOM   2851  C   ILE A 186      13.555  26.375 -12.254  1.00  0.95           C
ATOM   2852  O   ILE A 186      14.180  27.418 -12.053  1.00  0.95           O
ATOM   2853  CB  ILE A 186      11.571  26.824 -10.889  1.00  0.95           C
ATOM   2854  CG1 ILE A 186      10.548  26.289  -9.890  1.00  0.95           C
ATOM   2855  CG2 ILE A 186      10.894  27.214 -12.227  1.00  0.95           C
ATOM   2856  CD1 ILE A 186       9.565  27.332  -9.450  1.00  0.95           C
ATOM   2857  H   ILE A 186      13.832  26.173  -9.356  1.00  0.95           H
ATOM   2858  HA  ILE A 186      12.204  24.890 -11.529  1.00  0.95           H
ATOM   2859  HB  ILE A 186      12.013  27.674 -10.442  1.00  0.95           H
ATOM   2860 1HG1 ILE A 186      10.013  25.472 -10.327  1.00  0.95           H
ATOM   2861 2HG1 ILE A 186      11.066  25.927  -9.002  1.00  0.95           H
ATOM   2862 1HG2 ILE A 186      10.126  27.958 -12.045  1.00  0.95           H
ATOM   2863 2HG2 ILE A 186      11.635  27.629 -12.908  1.00  0.95           H
ATOM   2864 3HG2 ILE A 186      10.443  26.328 -12.677  1.00  0.95           H
ATOM   2865 1HD1 ILE A 186       8.866  26.896  -8.735  1.00  0.95           H
ATOM   2866 2HD1 ILE A 186      10.100  28.157  -8.978  1.00  0.95           H
ATOM   2867 3HD1 ILE A 186       9.015  27.701 -10.314  1.00  0.95           H
ATOM   2868  N   CYS A 187      13.543  25.738 -13.432  1.00  1.11           N
ATOM   2869  CA  CYS A 187      14.251  26.282 -14.598  1.00  1.11           C
ATOM   2870  C   CYS A 187      13.202  26.822 -15.582  1.00  1.11           C
ATOM   2871  O   CYS A 187      12.453  26.072 -16.223  1.00  1.11           O
ATOM   2872  CB  CYS A 187      15.173  25.274 -15.260  1.00  1.11           C
ATOM   2873  SG  CYS A 187      16.088  25.991 -16.682  1.00  1.11           S
ATOM   2874  H   CYS A 187      13.016  24.865 -13.504  1.00  1.11           H
ATOM   2875  HA  CYS A 187      14.875  27.110 -14.271  1.00  1.11           H
ATOM   2876 1HB  CYS A 187      15.909  24.918 -14.533  1.00  1.11           H
ATOM   2877 2HB  CYS A 187      14.613  24.425 -15.592  1.00  1.11           H
ATOM   2878  HG  CYS A 187      16.719  26.929 -15.963  1.00  1.11           H
ATOM   2879  N   ILE A 188      13.152  28.142 -15.681  1.00  1.34           N
ATOM   2880  CA  ILE A 188      12.086  28.838 -16.387  1.00  1.34           C
ATOM   2881  C   ILE A 188      12.383  29.283 -17.813  1.00  1.34           C
ATOM   2882  O   ILE A 188      11.552  29.922 -18.452  1.00  1.34           O
ATOM   2883  CB  ILE A 188      11.677  30.075 -15.599  1.00  1.34           C
ATOM   2884  CG1 ILE A 188      10.281  30.488 -15.983  1.00  1.34           C
ATOM   2885  CG2 ILE A 188      12.644  31.192 -15.874  1.00  1.34           C
ATOM   2886  CD1 ILE A 188       9.247  29.466 -15.579  1.00  1.34           C
ATOM   2887  H   ILE A 188      13.868  28.684 -15.193  1.00  1.34           H
ATOM   2888  HA  ILE A 188      11.232  28.170 -16.414  1.00  1.34           H
ATOM   2889  HB  ILE A 188      11.675  29.838 -14.545  1.00  1.34           H
ATOM   2890 1HG1 ILE A 188      10.044  31.437 -15.506  1.00  1.34           H
ATOM   2891 2HG1 ILE A 188      10.236  30.621 -17.064  1.00  1.34           H
ATOM   2892 1HG2 ILE A 188      12.346  32.066 -15.313  1.00  1.34           H
ATOM   2893 2HG2 ILE A 188      13.640  30.889 -15.574  1.00  1.34           H
ATOM   2894 3HG2 ILE A 188      12.642  31.431 -16.936  1.00  1.34           H
ATOM   2895 1HD1 ILE A 188       8.256  29.804 -15.883  1.00  1.34           H
ATOM   2896 2HD1 ILE A 188       9.474  28.526 -16.066  1.00  1.34           H
ATOM   2897 3HD1 ILE A 188       9.270  29.331 -14.498  1.00  1.34           H
ATOM   2898  N   GLN A 189      13.551  28.984 -18.331  1.00  1.66           N
ATOM   2899  CA  GLN A 189      13.871  29.451 -19.677  1.00  1.66           C
ATOM   2900  C   GLN A 189      13.634  30.954 -19.878  1.00  1.66           C
ATOM   2901  O   GLN A 189      14.392  31.754 -19.327  1.00  1.66           O
ATOM   2902  CB  GLN A 189      13.173  28.682 -20.780  1.00  1.66           C
ATOM   2903  CG  GLN A 189      13.644  27.326 -20.927  1.00  1.66           C
ATOM   2904  CD  GLN A 189      13.018  26.685 -22.129  1.00  1.66           C
ATOM   2905  OE1 GLN A 189      12.749  27.347 -23.150  1.00  1.66           O
ATOM   2906  NE2 GLN A 189      12.826  25.411 -22.051  1.00  1.66           N
ATOM   2907  H   GLN A 189      14.215  28.438 -17.795  1.00  1.66           H
ATOM   2908  HA  GLN A 189      14.900  29.229 -19.827  1.00  1.66           H
ATOM   2909 1HB  GLN A 189      12.103  28.634 -20.596  1.00  1.66           H
ATOM   2910 2HB  GLN A 189      13.336  29.172 -21.739  1.00  1.66           H
ATOM   2911 1HG  GLN A 189      14.711  27.345 -21.033  1.00  1.66           H
ATOM   2912 2HG  GLN A 189      13.406  26.766 -20.043  1.00  1.66           H
ATOM   2913 1HE2 GLN A 189      12.438  24.904 -22.824  1.00  1.66           H
ATOM   2914 2HE2 GLN A 189      13.099  24.926 -21.221  1.00  1.66           H
ATOM   2915  N   THR A 190      12.654  31.287 -20.740  1.00  1.99           N
ATOM   2916  CA  THR A 190      12.221  32.618 -21.198  1.00  1.99           C
ATOM   2917  C   THR A 190      12.355  32.737 -22.713  1.00  1.99           C
ATOM   2918  O   THR A 190      13.349  33.257 -23.223  1.00  1.99           O
ATOM   2919  CB  THR A 190      12.980  33.795 -20.558  1.00  1.99           C
ATOM   2920  OG1 THR A 190      12.786  33.792 -19.149  1.00  1.99           O
ATOM   2921  CG2 THR A 190      12.460  35.100 -21.132  1.00  1.99           C
ATOM   2922  H   THR A 190      12.111  30.518 -21.096  1.00  1.99           H
ATOM   2923  HA  THR A 190      11.165  32.737 -20.951  1.00  1.99           H
ATOM   2924  HB  THR A 190      14.045  33.719 -20.778  1.00  1.99           H
ATOM   2925  HG1 THR A 190      13.328  33.082 -18.771  1.00  1.99           H
ATOM   2926 1HG2 THR A 190      12.996  35.935 -20.682  1.00  1.99           H
ATOM   2927 2HG2 THR A 190      12.611  35.108 -22.210  1.00  1.99           H
ATOM   2928 3HG2 THR A 190      11.395  35.192 -20.917  1.00  1.99           H
ATOM   2929  N   ASN A 191      11.382  32.167 -23.427  1.00  2.19           N
ATOM   2930  CA  ASN A 191      11.190  32.200 -24.892  1.00  2.19           C
ATOM   2931  C   ASN A 191      12.260  31.639 -25.839  1.00  2.19           C
ATOM   2932  O   ASN A 191      11.939  30.981 -26.831  1.00  2.19           O
ATOM   2933  CB  ASN A 191      10.990  33.642 -25.326  1.00  2.19           C
ATOM   2934  CG  ASN A 191      10.463  33.762 -26.722  1.00  2.19           C
ATOM   2935  OD1 ASN A 191       9.704  32.907 -27.184  1.00  2.19           O
ATOM   2936  ND2 ASN A 191      10.850  34.812 -27.407  1.00  2.19           N
ATOM   2937  H   ASN A 191      10.619  31.743 -22.902  1.00  2.19           H
ATOM   2938  HA  ASN A 191      10.278  31.641 -25.099  1.00  2.19           H
ATOM   2939 1HB  ASN A 191      10.338  34.155 -24.646  1.00  2.19           H
ATOM   2940 2HB  ASN A 191      11.949  34.156 -25.289  1.00  2.19           H
ATOM   2941 1HD2 ASN A 191      10.527  34.943 -28.343  1.00  2.19           H
ATOM   2942 2HD2 ASN A 191      11.467  35.479 -26.991  1.00  2.19           H
ATOM   2943  N   THR A 192      13.526  31.795 -25.506  1.00  2.16           N
ATOM   2944  CA  THR A 192      14.578  31.456 -26.451  1.00  2.16           C
ATOM   2945  C   THR A 192      15.056  30.012 -26.434  1.00  2.16           C
ATOM   2946  O   THR A 192      16.243  29.761 -26.184  1.00  2.16           O
ATOM   2947  CB  THR A 192      15.783  32.366 -26.238  1.00  2.16           C
ATOM   2948  OG1 THR A 192      16.289  32.174 -24.931  1.00  2.16           O
ATOM   2949  CG2 THR A 192      15.344  33.822 -26.377  1.00  2.16           C
ATOM   2950  H   THR A 192      13.740  32.284 -24.650  1.00  2.16           H
ATOM   2951  HA  THR A 192      14.192  31.656 -27.451  1.00  2.16           H
ATOM   2952  HB  THR A 192      16.555  32.138 -26.969  1.00  2.16           H
ATOM   2953  HG1 THR A 192      15.583  32.365 -24.292  1.00  2.16           H
ATOM   2954 1HG2 THR A 192      16.198  34.479 -26.213  1.00  2.16           H
ATOM   2955 2HG2 THR A 192      14.942  33.987 -27.376  1.00  2.16           H
ATOM   2956 3HG2 THR A 192      14.573  34.038 -25.634  1.00  2.16           H
ATOM   2957  N   ALA A 193      14.130  29.081 -26.685  1.00  1.91           N
ATOM   2958  CA  ALA A 193      14.420  27.642 -26.839  1.00  1.91           C
ATOM   2959  C   ALA A 193      15.443  27.104 -25.832  1.00  1.91           C
ATOM   2960  O   ALA A 193      16.519  26.655 -26.239  1.00  1.91           O
ATOM   2961  CB  ALA A 193      14.923  27.369 -28.245  1.00  1.91           C
ATOM   2962  H   ALA A 193      13.185  29.433 -26.841  1.00  1.91           H
ATOM   2963  HA  ALA A 193      13.485  27.101 -26.683  1.00  1.91           H
ATOM   2964 1HB  ALA A 193      15.091  26.299 -28.365  1.00  1.91           H
ATOM   2965 2HB  ALA A 193      14.175  27.704 -28.971  1.00  1.91           H
ATOM   2966 3HB  ALA A 193      15.856  27.904 -28.408  1.00  1.91           H
ATOM   2967  N   GLY A 194      15.169  27.200 -24.539  1.00  1.55           N
ATOM   2968  CA  GLY A 194      16.174  26.789 -23.566  1.00  1.55           C
ATOM   2969  C   GLY A 194      16.075  25.319 -23.150  1.00  1.55           C
ATOM   2970  O   GLY A 194      15.329  24.540 -23.751  1.00  1.55           O
ATOM   2971  H   GLY A 194      14.264  27.532 -24.214  1.00  1.55           H
ATOM   2972 1HA  GLY A 194      17.165  26.980 -23.970  1.00  1.55           H
ATOM   2973 2HA  GLY A 194      16.087  27.428 -22.706  1.00  1.55           H
ATOM   2974  N   LYS A 195      16.877  24.946 -22.140  1.00  1.21           N
ATOM   2975  CA  LYS A 195      16.958  23.559 -21.644  1.00  1.21           C
ATOM   2976  C   LYS A 195      17.264  23.445 -20.150  1.00  1.21           C
ATOM   2977  O   LYS A 195      18.198  24.085 -19.677  1.00  1.21           O
ATOM   2978  CB  LYS A 195      18.080  22.823 -22.381  1.00  1.21           C
ATOM   2979  CG  LYS A 195      17.885  22.611 -23.876  1.00  1.21           C
ATOM   2980  CD  LYS A 195      19.025  21.811 -24.460  1.00  1.21           C
ATOM   2981  CE  LYS A 195      18.836  21.595 -25.951  1.00  1.21           C
ATOM   2982  NZ  LYS A 195      19.969  20.841 -26.549  1.00  1.21           N
ATOM   2983  H   LYS A 195      17.413  25.687 -21.684  1.00  1.21           H
ATOM   2984  HA  LYS A 195      15.999  23.068 -21.829  1.00  1.21           H
ATOM   2985 1HB  LYS A 195      19.002  23.391 -22.276  1.00  1.21           H
ATOM   2986 2HB  LYS A 195      18.256  21.881 -21.912  1.00  1.21           H
ATOM   2987 1HG  LYS A 195      16.936  22.109 -24.068  1.00  1.21           H
ATOM   2988 2HG  LYS A 195      17.872  23.571 -24.384  1.00  1.21           H
ATOM   2989 1HD  LYS A 195      19.959  22.351 -24.295  1.00  1.21           H
ATOM   2990 2HD  LYS A 195      19.092  20.846 -23.958  1.00  1.21           H
ATOM   2991 1HE  LYS A 195      17.912  21.039 -26.114  1.00  1.21           H
ATOM   2992 2HE  LYS A 195      18.755  22.565 -26.443  1.00  1.21           H
ATOM   2993 1HZ  LYS A 195      19.809  20.718 -27.538  1.00  1.21           H
ATOM   2994 2HZ  LYS A 195      20.825  21.360 -26.406  1.00  1.21           H
ATOM   2995 3HZ  LYS A 195      20.044  19.937 -26.104  1.00  1.21           H
ATOM   2996  N   GLY A 196      16.628  22.542 -19.420  1.00  0.96           N
ATOM   2997  CA  GLY A 196      17.096  22.429 -18.044  1.00  0.96           C
ATOM   2998  C   GLY A 196      16.443  21.365 -17.190  1.00  0.96           C
ATOM   2999  O   GLY A 196      15.750  20.463 -17.689  1.00  0.96           O
ATOM   3000  H   GLY A 196      15.821  22.012 -19.763  1.00  0.96           H
ATOM   3001 1HA  GLY A 196      18.170  22.257 -18.054  1.00  0.96           H
ATOM   3002 2HA  GLY A 196      16.959  23.387 -17.555  1.00  0.96           H
ATOM   3003  N   GLY A 197      16.678  21.502 -15.893  1.00  0.80           N
ATOM   3004  CA  GLY A 197      16.167  20.558 -14.916  1.00  0.80           C
ATOM   3005  C   GLY A 197      16.737  20.798 -13.545  1.00  0.80           C
ATOM   3006  O   GLY A 197      17.235  21.879 -13.251  1.00  0.80           O
ATOM   3007  H   GLY A 197      17.275  22.280 -15.608  1.00  0.80           H
ATOM   3008 1HA  GLY A 197      15.080  20.597 -14.886  1.00  0.80           H
ATOM   3009 2HA  GLY A 197      16.463  19.561 -15.232  1.00  0.80           H
ATOM   3010  N   ALA A 198      16.577  19.829 -12.649  1.00  0.72           N
ATOM   3011  CA  ALA A 198      17.211  19.949 -11.359  1.00  0.72           C
ATOM   3012  C   ALA A 198      18.689  19.833 -11.660  1.00  0.72           C
ATOM   3013  O   ALA A 198      19.510  20.621 -11.186  1.00  0.72           O
ATOM   3014  CB  ALA A 198      16.760  18.868 -10.402  1.00  0.72           C
ATOM   3015  H   ALA A 198      16.132  18.958 -12.903  1.00  0.72           H
ATOM   3016  HA  ALA A 198      17.001  20.931 -10.939  1.00  0.72           H
ATOM   3017 1HB  ALA A 198      17.292  18.985  -9.476  1.00  0.72           H
ATOM   3018 2HB  ALA A 198      15.693  18.956 -10.231  1.00  0.72           H
ATOM   3019 3HB  ALA A 198      16.980  17.892 -10.822  1.00  0.72           H
ATOM   3020  N   ILE A 199      18.979  18.871 -12.542  1.00  0.69           N
ATOM   3021  CA  ILE A 199      20.312  18.595 -13.032  1.00  0.69           C
ATOM   3022  C   ILE A 199      20.354  18.622 -14.551  1.00  0.69           C
ATOM   3023  O   ILE A 199      19.671  17.824 -15.206  1.00  0.69           O
ATOM   3024  CB  ILE A 199      20.754  17.200 -12.625  1.00  0.69           C
ATOM   3025  CG1 ILE A 199      20.730  17.049 -11.138  1.00  0.69           C
ATOM   3026  CG2 ILE A 199      22.155  16.963 -13.167  1.00  0.69           C
ATOM   3027  CD1 ILE A 199      20.902  15.662 -10.740  1.00  0.69           C
ATOM   3028  H   ILE A 199      18.208  18.285 -12.864  1.00  0.69           H
ATOM   3029  HA  ILE A 199      21.001  19.343 -12.645  1.00  0.69           H
ATOM   3030  HB  ILE A 199      20.071  16.462 -13.043  1.00  0.69           H
ATOM   3031 1HG1 ILE A 199      21.522  17.645 -10.700  1.00  0.69           H
ATOM   3032 2HG1 ILE A 199      19.780  17.394 -10.749  1.00  0.69           H
ATOM   3033 1HG2 ILE A 199      22.464  15.992 -12.900  1.00  0.69           H
ATOM   3034 2HG2 ILE A 199      22.155  17.052 -14.251  1.00  0.69           H
ATOM   3035 3HG2 ILE A 199      22.844  17.696 -12.745  1.00  0.69           H
ATOM   3036 1HD1 ILE A 199      20.871  15.599  -9.675  1.00  0.69           H
ATOM   3037 2HD1 ILE A 199      20.107  15.066 -11.163  1.00  0.69           H
ATOM   3038 3HD1 ILE A 199      21.842  15.298 -11.104  1.00  0.69           H
ATOM   3039  N   TYR A 200      21.181  19.491 -15.100  1.00  0.69           N
ATOM   3040  CA  TYR A 200      21.343  19.581 -16.537  1.00  0.69           C
ATOM   3041  C   TYR A 200      22.773  19.214 -16.911  1.00  0.69           C
ATOM   3042  O   TYR A 200      23.724  19.656 -16.250  1.00  0.69           O
ATOM   3043  CB  TYR A 200      20.994  20.976 -17.059  1.00  0.69           C
ATOM   3044  CG  TYR A 200      21.221  21.091 -18.550  1.00  0.69           C
ATOM   3045  CD1 TYR A 200      20.310  20.528 -19.431  1.00  0.69           C
ATOM   3046  CD2 TYR A 200      22.356  21.719 -19.036  1.00  0.69           C
ATOM   3047  CE1 TYR A 200      20.525  20.588 -20.784  1.00  0.69           C
ATOM   3048  CE2 TYR A 200      22.574  21.779 -20.398  1.00  0.69           C
ATOM   3049  CZ  TYR A 200      21.662  21.215 -21.272  1.00  0.69           C
ATOM   3050  OH  TYR A 200      21.885  21.268 -22.632  1.00  0.69           O
ATOM   3051  H   TYR A 200      21.703  20.122 -14.493  1.00  0.69           H
ATOM   3052  HA  TYR A 200      20.683  18.860 -17.017  1.00  0.69           H
ATOM   3053 1HB  TYR A 200      19.950  21.199 -16.845  1.00  0.69           H
ATOM   3054 2HB  TYR A 200      21.606  21.721 -16.553  1.00  0.69           H
ATOM   3055  HD1 TYR A 200      19.432  20.031 -19.047  1.00  0.69           H
ATOM   3056  HD2 TYR A 200      23.080  22.152 -18.342  1.00  0.69           H
ATOM   3057  HE1 TYR A 200      19.810  20.134 -21.466  1.00  0.69           H
ATOM   3058  HE2 TYR A 200      23.469  22.262 -20.782  1.00  0.69           H
ATOM   3059  HH  TYR A 200      22.746  21.657 -22.801  1.00  0.69           H
ATOM   3060  N   ALA A 201      22.934  18.399 -17.947  1.00  0.70           N
ATOM   3061  CA  ALA A 201      24.288  18.074 -18.371  1.00  0.70           C
ATOM   3062  C   ALA A 201      24.385  17.937 -19.875  1.00  0.70           C
ATOM   3063  O   ALA A 201      23.597  17.236 -20.510  1.00  0.70           O
ATOM   3064  CB  ALA A 201      24.751  16.785 -17.713  1.00  0.70           C
ATOM   3065  H   ALA A 201      22.116  18.017 -18.430  1.00  0.70           H
ATOM   3066  HA  ALA A 201      24.944  18.883 -18.066  1.00  0.70           H
ATOM   3067 1HB  ALA A 201      25.780  16.575 -18.019  1.00  0.70           H
ATOM   3068 2HB  ALA A 201      24.716  16.890 -16.631  1.00  0.70           H
ATOM   3069 3HB  ALA A 201      24.116  15.965 -18.014  1.00  0.70           H
ATOM   3070  N   GLY A 202      25.403  18.580 -20.440  1.00  0.71           N
ATOM   3071  CA  GLY A 202      25.651  18.510 -21.876  1.00  0.71           C
ATOM   3072  C   GLY A 202      25.920  17.093 -22.388  1.00  0.71           C
ATOM   3073  O   GLY A 202      25.542  16.773 -23.516  1.00  0.71           O
ATOM   3074  H   GLY A 202      26.003  19.165 -19.850  1.00  0.71           H
ATOM   3075 1HA  GLY A 202      24.785  18.917 -22.398  1.00  0.71           H
ATOM   3076 2HA  GLY A 202      26.484  19.152 -22.135  1.00  0.71           H
ATOM   3077  N   THR A 203      26.563  16.250 -21.565  1.00  0.71           N
ATOM   3078  CA  THR A 203      26.873  14.875 -21.934  1.00  0.71           C
ATOM   3079  C   THR A 203      26.193  13.865 -21.001  1.00  0.71           C
ATOM   3080  O   THR A 203      25.459  12.985 -21.474  1.00  0.71           O
ATOM   3081  CB  THR A 203      28.392  14.621 -21.917  1.00  0.71           C
ATOM   3082  OG1 THR A 203      29.053  15.505 -22.839  1.00  0.71           O
ATOM   3083  CG2 THR A 203      28.699  13.201 -22.293  1.00  0.71           C
ATOM   3084  H   THR A 203      26.883  16.570 -20.655  1.00  0.71           H
ATOM   3085  HA  THR A 203      26.510  14.694 -22.943  1.00  0.71           H
ATOM   3086  HB  THR A 203      28.779  14.793 -20.929  1.00  0.71           H
ATOM   3087  HG1 THR A 203      29.964  15.660 -22.515  1.00  0.71           H
ATOM   3088 1HG2 THR A 203      29.776  13.050 -22.266  1.00  0.71           H
ATOM   3089 2HG2 THR A 203      28.221  12.527 -21.590  1.00  0.71           H
ATOM   3090 3HG2 THR A 203      28.327  13.004 -23.296  1.00  0.71           H
ATOM   3091  N   SER A 204      26.466  13.948 -19.691  1.00  0.71           N
ATOM   3092  CA  SER A 204      25.906  12.916 -18.821  1.00  0.71           C
ATOM   3093  C   SER A 204      25.693  13.241 -17.332  1.00  0.71           C
ATOM   3094  O   SER A 204      26.278  14.176 -16.778  1.00  0.71           O
ATOM   3095  CB  SER A 204      26.768  11.667 -18.940  1.00  0.71           C
ATOM   3096  OG  SER A 204      28.073  11.873 -18.438  1.00  0.71           O
ATOM   3097  H   SER A 204      27.061  14.700 -19.343  1.00  0.71           H
ATOM   3098  HA  SER A 204      24.930  12.679 -19.228  1.00  0.71           H
ATOM   3099 1HB  SER A 204      26.290  10.856 -18.385  1.00  0.71           H
ATOM   3100 2HB  SER A 204      26.819  11.349 -19.976  1.00  0.71           H
ATOM   3101  HG  SER A 204      28.513  11.017 -18.505  1.00  0.71           H
ATOM   3102  N   ASN A 205      24.846  12.405 -16.711  1.00  0.70           N
ATOM   3103  CA  ASN A 205      24.487  12.434 -15.284  1.00  0.70           C
ATOM   3104  C   ASN A 205      24.411  11.056 -14.618  1.00  0.70           C
ATOM   3105  O   ASN A 205      23.452  10.306 -14.861  1.00  0.70           O
ATOM   3106  CB  ASN A 205      23.162  13.115 -15.087  1.00  0.70           C
ATOM   3107  CG  ASN A 205      22.750  13.177 -13.651  1.00  0.70           C
ATOM   3108  OD1 ASN A 205      23.508  12.878 -12.736  1.00  0.70           O
ATOM   3109  ND2 ASN A 205      21.538  13.543 -13.453  1.00  0.70           N
ATOM   3110  H   ASN A 205      24.400  11.704 -17.303  1.00  0.70           H
ATOM   3111  HA  ASN A 205      25.250  13.002 -14.760  1.00  0.70           H
ATOM   3112 1HB  ASN A 205      23.213  14.133 -15.483  1.00  0.70           H
ATOM   3113 2HB  ASN A 205      22.391  12.583 -15.653  1.00  0.70           H
ATOM   3114 1HD2 ASN A 205      21.175  13.599 -12.527  1.00  0.70           H
ATOM   3115 2HD2 ASN A 205      20.980  13.768 -14.237  1.00  0.70           H
ATOM   3116  N   SER A 206      25.408  10.726 -13.795  1.00  0.69           N
ATOM   3117  CA  SER A 206      25.418   9.419 -13.145  1.00  0.69           C
ATOM   3118  C   SER A 206      25.394   9.484 -11.618  1.00  0.69           C
ATOM   3119  O   SER A 206      26.079  10.306 -11.012  1.00  0.69           O
ATOM   3120  CB  SER A 206      26.653   8.634 -13.548  1.00  0.69           C
ATOM   3121  OG  SER A 206      26.659   8.365 -14.926  1.00  0.69           O
ATOM   3122  H   SER A 206      26.144  11.412 -13.613  1.00  0.69           H
ATOM   3123  HA  SER A 206      24.539   8.876 -13.472  1.00  0.69           H
ATOM   3124 1HB  SER A 206      27.550   9.189 -13.273  1.00  0.69           H
ATOM   3125 2HB  SER A 206      26.668   7.693 -12.996  1.00  0.69           H
ATOM   3126  HG  SER A 206      27.294   7.653 -15.049  1.00  0.69           H
ATOM   3127  N   PHE A 207      24.639   8.562 -11.032  1.00  0.68           N
ATOM   3128  CA  PHE A 207      24.558   8.314  -9.594  1.00  0.68           C
ATOM   3129  C   PHE A 207      24.901   6.856  -9.347  1.00  0.68           C
ATOM   3130  O   PHE A 207      24.141   5.975  -9.769  1.00  0.68           O
ATOM   3131  CB  PHE A 207      23.163   8.613  -9.032  1.00  0.68           C
ATOM   3132  CG  PHE A 207      22.725  10.068  -9.035  1.00  0.68           C
ATOM   3133  CD1 PHE A 207      22.150  10.688 -10.135  1.00  0.68           C
ATOM   3134  CD2 PHE A 207      22.858  10.806  -7.871  1.00  0.68           C
ATOM   3135  CE1 PHE A 207      21.737  12.002 -10.051  1.00  0.68           C
ATOM   3136  CE2 PHE A 207      22.456  12.110  -7.797  1.00  0.68           C
ATOM   3137  CZ  PHE A 207      21.895  12.705  -8.878  1.00  0.68           C
ATOM   3138  H   PHE A 207      24.094   7.963 -11.650  1.00  0.68           H
ATOM   3139  HA  PHE A 207      25.284   8.937  -9.084  1.00  0.68           H
ATOM   3140 1HB  PHE A 207      22.435   8.040  -9.581  1.00  0.68           H
ATOM   3141 2HB  PHE A 207      23.123   8.260  -8.002  1.00  0.68           H
ATOM   3142  HD1 PHE A 207      22.026  10.138 -11.065  1.00  0.68           H
ATOM   3143  HD2 PHE A 207      23.296  10.329  -6.995  1.00  0.68           H
ATOM   3144  HE1 PHE A 207      21.287  12.477 -10.912  1.00  0.68           H
ATOM   3145  HE2 PHE A 207      22.578  12.666  -6.865  1.00  0.68           H
ATOM   3146  HZ  PHE A 207      21.574  13.726  -8.803  1.00  0.68           H
ATOM   3147  N   GLU A 208      26.028   6.593  -8.684  1.00  0.69           N
ATOM   3148  CA  GLU A 208      26.431   5.204  -8.509  1.00  0.69           C
ATOM   3149  C   GLU A 208      26.828   4.808  -7.092  1.00  0.69           C
ATOM   3150  O   GLU A 208      27.535   5.540  -6.393  1.00  0.69           O
ATOM   3151  CB  GLU A 208      27.617   4.883  -9.427  1.00  0.69           C
ATOM   3152  CG  GLU A 208      27.364   5.018 -10.928  1.00  0.69           C
ATOM   3153  CD  GLU A 208      28.599   4.695 -11.758  1.00  0.69           C
ATOM   3154  OE1 GLU A 208      29.617   4.398 -11.182  1.00  0.69           O
ATOM   3155  OE2 GLU A 208      28.515   4.742 -12.963  1.00  0.69           O
ATOM   3156  H   GLU A 208      26.604   7.360  -8.342  1.00  0.69           H
ATOM   3157  HA  GLU A 208      25.595   4.590  -8.799  1.00  0.69           H
ATOM   3158 1HB  GLU A 208      28.451   5.536  -9.173  1.00  0.69           H
ATOM   3159 2HB  GLU A 208      27.941   3.857  -9.240  1.00  0.69           H
ATOM   3160 1HG  GLU A 208      26.551   4.353 -11.212  1.00  0.69           H
ATOM   3161 2HG  GLU A 208      27.051   6.037 -11.141  1.00  0.69           H
ATOM   3162  N   SER A 209      26.427   3.603  -6.722  1.00  0.71           N
ATOM   3163  CA  SER A 209      26.788   2.989  -5.453  1.00  0.71           C
ATOM   3164  C   SER A 209      26.511   3.835  -4.213  1.00  0.71           C
ATOM   3165  O   SER A 209      27.327   3.841  -3.292  1.00  0.71           O
ATOM   3166  CB  SER A 209      28.263   2.643  -5.456  1.00  0.71           C
ATOM   3167  OG  SER A 209      28.566   1.733  -6.477  1.00  0.71           O
ATOM   3168  H   SER A 209      25.822   3.089  -7.368  1.00  0.71           H
ATOM   3169  HA  SER A 209      26.222   2.068  -5.361  1.00  0.71           H
ATOM   3170 1HB  SER A 209      28.860   3.544  -5.577  1.00  0.71           H
ATOM   3171 2HB  SER A 209      28.528   2.210  -4.493  1.00  0.71           H
ATOM   3172  HG  SER A 209      28.010   0.965  -6.316  1.00  0.71           H
ATOM   3173  N   ASN A 210      25.374   4.523  -4.140  1.00  0.74           N
ATOM   3174  CA  ASN A 210      25.119   5.305  -2.939  1.00  0.74           C
ATOM   3175  C   ASN A 210      24.492   4.428  -1.854  1.00  0.74           C
ATOM   3176  O   ASN A 210      23.758   3.472  -2.141  1.00  0.74           O
ATOM   3177  CB  ASN A 210      24.300   6.550  -3.250  1.00  0.74           C
ATOM   3178  CG  ASN A 210      25.093   7.600  -4.052  1.00  0.74           C
ATOM   3179  OD1 ASN A 210      26.284   7.875  -3.775  1.00  0.74           O
ATOM   3180  ND2 ASN A 210      24.447   8.190  -5.026  1.00  0.74           N
ATOM   3181  H   ASN A 210      24.706   4.520  -4.907  1.00  0.74           H
ATOM   3182  HA  ASN A 210      26.075   5.648  -2.539  1.00  0.74           H
ATOM   3183 1HB  ASN A 210      23.410   6.268  -3.814  1.00  0.74           H
ATOM   3184 2HB  ASN A 210      23.965   7.006  -2.315  1.00  0.74           H
ATOM   3185 1HD2 ASN A 210      24.912   8.882  -5.574  1.00  0.74           H
ATOM   3186 2HD2 ASN A 210      23.493   7.953  -5.213  1.00  0.74           H
ATOM   3187  N   ASN A 211      24.765   4.784  -0.596  1.00  0.77           N
ATOM   3188  CA  ASN A 211      24.277   4.048   0.568  1.00  0.77           C
ATOM   3189  C   ASN A 211      23.196   4.819   1.333  1.00  0.77           C
ATOM   3190  O   ASN A 211      22.991   4.615   2.530  1.00  0.77           O
ATOM   3191  CB  ASN A 211      25.468   3.709   1.453  1.00  0.77           C
ATOM   3192  CG  ASN A 211      25.250   2.556   2.450  1.00  0.77           C
ATOM   3193  OD1 ASN A 211      24.522   1.588   2.179  1.00  0.77           O
ATOM   3194  ND2 ASN A 211      25.912   2.627   3.587  1.00  0.77           N
ATOM   3195  H   ASN A 211      25.383   5.577  -0.424  1.00  0.77           H
ATOM   3196  HA  ASN A 211      23.832   3.122   0.226  1.00  0.77           H
ATOM   3197 1HB  ASN A 211      26.324   3.469   0.821  1.00  0.77           H
ATOM   3198 2HB  ASN A 211      25.736   4.593   2.019  1.00  0.77           H
ATOM   3199 1HD2 ASN A 211      25.822   1.903   4.267  1.00  0.77           H
ATOM   3200 2HD2 ASN A 211      26.536   3.405   3.776  1.00  0.77           H
ATOM   3201  N   CYS A 212      22.488   5.684   0.620  1.00  0.79           N
ATOM   3202  CA  CYS A 212      21.403   6.475   1.189  1.00  0.79           C
ATOM   3203  C   CYS A 212      20.489   6.762   0.015  1.00  0.79           C
ATOM   3204  O   CYS A 212      20.704   6.234  -1.078  1.00  0.79           O
ATOM   3205  CB  CYS A 212      21.913   7.781   1.799  1.00  0.79           C
ATOM   3206  SG  CYS A 212      20.798   8.717   3.109  1.00  0.79           S
ATOM   3207  H   CYS A 212      22.715   5.796  -0.355  1.00  0.79           H
ATOM   3208  HA  CYS A 212      20.864   5.895   1.938  1.00  0.79           H
ATOM   3209 1HB  CYS A 212      22.886   7.602   2.259  1.00  0.79           H
ATOM   3210 2HB  CYS A 212      22.069   8.448   0.968  1.00  0.79           H
ATOM   3211  N   ASP A 213      19.460   7.534   0.254  1.00  0.80           N
ATOM   3212  CA  ASP A 213      18.418   7.819  -0.716  1.00  0.80           C
ATOM   3213  C   ASP A 213      18.739   9.039  -1.618  1.00  0.80           C
ATOM   3214  O   ASP A 213      19.526   9.921  -1.253  1.00  0.80           O
ATOM   3215  CB  ASP A 213      17.160   8.106   0.072  1.00  0.80           C
ATOM   3216  CG  ASP A 213      16.762   7.005   1.055  1.00  0.80           C
ATOM   3217  OD1 ASP A 213      16.764   5.840   0.737  1.00  0.80           O
ATOM   3218  OD2 ASP A 213      16.517   7.359   2.183  1.00  0.80           O
ATOM   3219  H   ASP A 213      19.379   7.938   1.178  1.00  0.80           H
ATOM   3220  HA  ASP A 213      18.280   6.945  -1.351  1.00  0.80           H
ATOM   3221 1HB  ASP A 213      17.309   8.969   0.624  1.00  0.80           H
ATOM   3222 2HB  ASP A 213      16.339   8.280  -0.625  1.00  0.80           H
ATOM   3223  N   LEU A 214      18.098   9.075  -2.781  1.00  0.80           N
ATOM   3224  CA  LEU A 214      18.174  10.170  -3.755  1.00  0.80           C
ATOM   3225  C   LEU A 214      16.793  10.749  -4.039  1.00  0.80           C
ATOM   3226  O   LEU A 214      15.876  10.000  -4.375  1.00  0.80           O
ATOM   3227  CB  LEU A 214      18.813   9.647  -5.049  1.00  0.80           C
ATOM   3228  CG  LEU A 214      18.802  10.569  -6.273  1.00  0.80           C
ATOM   3229  CD1 LEU A 214      19.609  11.812  -5.995  1.00  0.80           C
ATOM   3230  CD2 LEU A 214      19.389   9.781  -7.472  1.00  0.80           C
ATOM   3231  H   LEU A 214      17.498   8.282  -2.999  1.00  0.80           H
ATOM   3232  HA  LEU A 214      18.797  10.963  -3.343  1.00  0.80           H
ATOM   3233 1HB  LEU A 214      19.853   9.400  -4.838  1.00  0.80           H
ATOM   3234 2HB  LEU A 214      18.301   8.733  -5.325  1.00  0.80           H
ATOM   3235  HG  LEU A 214      17.779  10.877  -6.494  1.00  0.80           H
ATOM   3236 1HD1 LEU A 214      19.599  12.459  -6.867  1.00  0.80           H
ATOM   3237 2HD1 LEU A 214      19.180  12.345  -5.149  1.00  0.80           H
ATOM   3238 3HD1 LEU A 214      20.623  11.523  -5.763  1.00  0.80           H
ATOM   3239 1HD2 LEU A 214      19.404  10.403  -8.362  1.00  0.80           H
ATOM   3240 2HD2 LEU A 214      20.400   9.478  -7.232  1.00  0.80           H
ATOM   3241 3HD2 LEU A 214      18.795   8.897  -7.666  1.00  0.80           H
ATOM   3242  N   PHE A 215      16.637  12.068  -3.889  1.00  0.78           N
ATOM   3243  CA  PHE A 215      15.324  12.659  -4.096  1.00  0.78           C
ATOM   3244  C   PHE A 215      15.281  13.877  -5.020  1.00  0.78           C
ATOM   3245  O   PHE A 215      16.084  14.805  -4.897  1.00  0.78           O
ATOM   3246  CB  PHE A 215      14.780  13.157  -2.765  1.00  0.78           C
ATOM   3247  CG  PHE A 215      14.650  12.140  -1.690  1.00  0.78           C
ATOM   3248  CD1 PHE A 215      15.709  11.877  -0.859  1.00  0.78           C
ATOM   3249  CD2 PHE A 215      13.487  11.461  -1.487  1.00  0.78           C
ATOM   3250  CE1 PHE A 215      15.600  11.006   0.151  1.00  0.78           C
ATOM   3251  CE2 PHE A 215      13.388  10.535  -0.488  1.00  0.78           C
ATOM   3252  CZ  PHE A 215      14.444  10.317   0.344  1.00  0.78           C
ATOM   3253  H   PHE A 215      17.424  12.646  -3.597  1.00  0.78           H
ATOM   3254  HA  PHE A 215      14.663  11.898  -4.505  1.00  0.78           H
ATOM   3255 1HB  PHE A 215      15.402  13.958  -2.410  1.00  0.78           H
ATOM   3256 2HB  PHE A 215      13.810  13.576  -2.936  1.00  0.78           H
ATOM   3257  HD1 PHE A 215      16.645  12.385  -1.006  1.00  0.78           H
ATOM   3258  HD2 PHE A 215      12.641  11.664  -2.131  1.00  0.78           H
ATOM   3259  HE1 PHE A 215      16.448  10.855   0.807  1.00  0.78           H
ATOM   3260  HE2 PHE A 215      12.463   9.989  -0.342  1.00  0.78           H
ATOM   3261  HZ  PHE A 215      14.366   9.597   1.159  1.00  0.78           H
ATOM   3262  N   PHE A 216      14.266  13.891  -5.877  1.00  0.76           N
ATOM   3263  CA  PHE A 216      13.913  15.008  -6.749  1.00  0.76           C
ATOM   3264  C   PHE A 216      12.454  15.356  -6.472  1.00  0.76           C
ATOM   3265  O   PHE A 216      11.561  14.658  -6.963  1.00  0.76           O
ATOM   3266  CB  PHE A 216      14.094  14.639  -8.209  1.00  0.76           C
ATOM   3267  CG  PHE A 216      15.485  14.304  -8.595  1.00  0.76           C
ATOM   3268  CD1 PHE A 216      15.965  13.019  -8.448  1.00  0.76           C
ATOM   3269  CD2 PHE A 216      16.315  15.268  -9.120  1.00  0.76           C
ATOM   3270  CE1 PHE A 216      17.244  12.714  -8.825  1.00  0.76           C
ATOM   3271  CE2 PHE A 216      17.588  14.970  -9.489  1.00  0.76           C
ATOM   3272  CZ  PHE A 216      18.061  13.686  -9.342  1.00  0.76           C
ATOM   3273  H   PHE A 216      13.686  13.058  -5.924  1.00  0.76           H
ATOM   3274  HA  PHE A 216      14.539  15.858  -6.517  1.00  0.76           H
ATOM   3275 1HB  PHE A 216      13.475  13.781  -8.429  1.00  0.76           H
ATOM   3276 2HB  PHE A 216      13.750  15.454  -8.834  1.00  0.76           H
ATOM   3277  HD1 PHE A 216      15.308  12.240  -8.037  1.00  0.76           H
ATOM   3278  HD2 PHE A 216      15.940  16.281  -9.236  1.00  0.76           H
ATOM   3279  HE1 PHE A 216      17.603  11.703  -8.718  1.00  0.76           H
ATOM   3280  HE2 PHE A 216      18.219  15.750  -9.896  1.00  0.76           H
ATOM   3281  HZ  PHE A 216      19.074  13.440  -9.637  1.00  0.76           H
ATOM   3282  N   ILE A 217      12.219  16.388  -5.663  1.00  0.73           N
ATOM   3283  CA  ILE A 217      10.857  16.670  -5.200  1.00  0.73           C
ATOM   3284  C   ILE A 217      10.376  18.087  -5.532  1.00  0.73           C
ATOM   3285  O   ILE A 217      11.045  19.069  -5.218  1.00  0.73           O
ATOM   3286  CB  ILE A 217      10.764  16.428  -3.677  1.00  0.73           C
ATOM   3287  CG1 ILE A 217      11.145  14.975  -3.330  1.00  0.73           C
ATOM   3288  CG2 ILE A 217       9.375  16.695  -3.216  1.00  0.73           C
ATOM   3289  CD1 ILE A 217      11.373  14.760  -1.852  1.00  0.73           C
ATOM   3290  H   ILE A 217      13.010  16.962  -5.368  1.00  0.73           H
ATOM   3291  HA  ILE A 217      10.183  15.971  -5.686  1.00  0.73           H
ATOM   3292  HB  ILE A 217      11.422  17.085  -3.153  1.00  0.73           H
ATOM   3293 1HG1 ILE A 217      10.352  14.311  -3.659  1.00  0.73           H
ATOM   3294 2HG1 ILE A 217      12.050  14.710  -3.847  1.00  0.73           H
ATOM   3295 1HG2 ILE A 217       9.302  16.522  -2.145  1.00  0.73           H
ATOM   3296 2HG2 ILE A 217       9.122  17.713  -3.432  1.00  0.73           H
ATOM   3297 3HG2 ILE A 217       8.708  16.034  -3.741  1.00  0.73           H
ATOM   3298 1HD1 ILE A 217      11.641  13.733  -1.659  1.00  0.73           H
ATOM   3299 2HD1 ILE A 217      12.181  15.402  -1.515  1.00  0.73           H
ATOM   3300 3HD1 ILE A 217      10.468  15.003  -1.300  1.00  0.73           H
ATOM   3301  N   ASN A 218       9.198  18.176  -6.141  1.00  0.72           N
ATOM   3302  CA  ASN A 218       8.554  19.437  -6.523  1.00  0.72           C
ATOM   3303  C   ASN A 218       9.411  20.292  -7.461  1.00  0.72           C
ATOM   3304  O   ASN A 218       9.392  21.520  -7.366  1.00  0.72           O
ATOM   3305  CB  ASN A 218       8.246  20.302  -5.311  1.00  0.72           C
ATOM   3306  CG  ASN A 218       7.355  19.702  -4.239  1.00  0.72           C
ATOM   3307  OD1 ASN A 218       6.429  18.901  -4.428  1.00  0.72           O
ATOM   3308  ND2 ASN A 218       7.638  20.149  -3.037  1.00  0.72           N
ATOM   3309  H   ASN A 218       8.721  17.307  -6.376  1.00  0.72           H
ATOM   3310  HA  ASN A 218       7.627  19.208  -7.036  1.00  0.72           H
ATOM   3311 1HB  ASN A 218       9.174  20.587  -4.843  1.00  0.72           H
ATOM   3312 2HB  ASN A 218       7.783  21.226  -5.650  1.00  0.72           H
ATOM   3313 1HD2 ASN A 218       7.116  19.845  -2.245  1.00  0.72           H
ATOM   3314 2HD2 ASN A 218       8.386  20.849  -2.928  1.00  0.72           H
ATOM   3315  N   ASN A 219      10.154  19.678  -8.372  1.00  0.73           N
ATOM   3316  CA  ASN A 219      10.990  20.463  -9.272  1.00  0.73           C
ATOM   3317  C   ASN A 219      10.208  20.810 -10.517  1.00  0.73           C
ATOM   3318  O   ASN A 219       9.230  20.132 -10.838  1.00  0.73           O
ATOM   3319  CB  ASN A 219      12.261  19.718  -9.616  1.00  0.73           C
ATOM   3320  CG  ASN A 219      13.156  19.506  -8.395  1.00  0.73           C
ATOM   3321  OD1 ASN A 219      13.343  20.396  -7.553  1.00  0.73           O
ATOM   3322  ND2 ASN A 219      13.721  18.340  -8.288  1.00  0.73           N
ATOM   3323  H   ASN A 219      10.143  18.663  -8.460  1.00  0.73           H
ATOM   3324  HA  ASN A 219      11.256  21.403  -8.787  1.00  0.73           H
ATOM   3325 1HB  ASN A 219      12.019  18.751 -10.055  1.00  0.73           H
ATOM   3326 2HB  ASN A 219      12.821  20.288 -10.363  1.00  0.73           H
ATOM   3327 1HD2 ASN A 219      14.323  18.151  -7.496  1.00  0.73           H
ATOM   3328 2HD2 ASN A 219      13.560  17.637  -8.978  1.00  0.73           H
ATOM   3329  N   ALA A 220      10.636  21.834 -11.239  1.00  0.74           N
ATOM   3330  CA  ALA A 220       9.930  22.155 -12.461  1.00  0.74           C
ATOM   3331  C   ALA A 220      10.852  22.676 -13.544  1.00  0.74           C
ATOM   3332  O   ALA A 220      11.880  23.302 -13.265  1.00  0.74           O
ATOM   3333  CB  ALA A 220       8.849  23.183 -12.179  1.00  0.74           C
ATOM   3334  H   ALA A 220      11.437  22.380 -10.929  1.00  0.74           H
ATOM   3335  HA  ALA A 220       9.476  21.245 -12.814  1.00  0.74           H
ATOM   3336 1HB  ALA A 220       8.300  23.370 -13.081  1.00  0.74           H
ATOM   3337 2HB  ALA A 220       8.169  22.797 -11.418  1.00  0.74           H
ATOM   3338 3HB  ALA A 220       9.297  24.088 -11.837  1.00  0.74           H
ATOM   3339  N   CYS A 221      10.465  22.432 -14.786  1.00  0.75           N
ATOM   3340  CA  CYS A 221      11.256  22.916 -15.900  1.00  0.75           C
ATOM   3341  C   CYS A 221      10.477  23.121 -17.191  1.00  0.75           C
ATOM   3342  O   CYS A 221       9.628  22.324 -17.563  1.00  0.75           O
ATOM   3343  CB  CYS A 221      12.399  21.967 -16.185  1.00  0.75           C
ATOM   3344  SG  CYS A 221      13.444  22.631 -17.438  1.00  0.75           S
ATOM   3345  H   CYS A 221       9.636  21.856 -14.935  1.00  0.75           H
ATOM   3346  HA  CYS A 221      11.681  23.874 -15.611  1.00  0.75           H
ATOM   3347 1HB  CYS A 221      12.995  21.807 -15.290  1.00  0.75           H
ATOM   3348 2HB  CYS A 221      12.022  20.998 -16.525  1.00  0.75           H
ATOM   3349  HG  CYS A 221      14.198  21.514 -17.626  1.00  0.75           H
ATOM   3350  N   CYS A 222      10.805  24.173 -17.913  1.00  0.76           N
ATOM   3351  CA  CYS A 222      10.128  24.413 -19.185  1.00  0.76           C
ATOM   3352  C   CYS A 222      10.402  23.394 -20.331  1.00  0.76           C
ATOM   3353  O   CYS A 222       9.669  23.316 -21.317  1.00  0.76           O
ATOM   3354  CB  CYS A 222      10.459  25.780 -19.684  1.00  0.76           C
ATOM   3355  SG  CYS A 222       9.792  27.068 -18.723  1.00  0.76           S
ATOM   3356  H   CYS A 222      11.500  24.827 -17.541  1.00  0.76           H
ATOM   3357  HA  CYS A 222       9.084  24.415 -18.936  1.00  0.76           H
ATOM   3358 1HB  CYS A 222      11.504  25.882 -19.659  1.00  0.76           H
ATOM   3359 2HB  CYS A 222      10.122  25.896 -20.712  1.00  0.76           H
ATOM   3360  HG  CYS A 222      10.395  26.694 -17.591  1.00  0.76           H
ATOM   3361  N   ALA A 223      11.505  22.670 -20.251  1.00  0.76           N
ATOM   3362  CA  ALA A 223      11.840  21.637 -21.243  1.00  0.76           C
ATOM   3363  C   ALA A 223      12.869  20.729 -20.624  1.00  0.76           C
ATOM   3364  O   ALA A 223      13.814  21.217 -20.000  1.00  0.76           O
ATOM   3365  CB  ALA A 223      12.363  22.221 -22.539  1.00  0.76           C
ATOM   3366  H   ALA A 223      12.092  22.793 -19.439  1.00  0.76           H
ATOM   3367  HA  ALA A 223      10.943  21.052 -21.454  1.00  0.76           H
ATOM   3368 1HB  ALA A 223      12.589  21.403 -23.225  1.00  0.76           H
ATOM   3369 2HB  ALA A 223      11.610  22.865 -22.984  1.00  0.76           H
ATOM   3370 3HB  ALA A 223      13.271  22.785 -22.349  1.00  0.76           H
ATOM   3371  N   GLY A 224      12.773  19.430 -20.853  1.00  0.75           N
ATOM   3372  CA  GLY A 224      13.702  18.575 -20.147  1.00  0.75           C
ATOM   3373  C   GLY A 224      12.983  17.933 -18.977  1.00  0.75           C
ATOM   3374  O   GLY A 224      11.938  17.311 -19.160  1.00  0.75           O
ATOM   3375  H   GLY A 224      12.040  19.026 -21.441  1.00  0.75           H
ATOM   3376 1HA  GLY A 224      14.106  17.818 -20.818  1.00  0.75           H
ATOM   3377 2HA  GLY A 224      14.525  19.160 -19.762  1.00  0.75           H
ATOM   3378  N   GLY A 225      13.550  18.019 -17.792  1.00  0.73           N
ATOM   3379  CA  GLY A 225      12.927  17.298 -16.688  1.00  0.73           C
ATOM   3380  C   GLY A 225      13.717  17.410 -15.418  1.00  0.73           C
ATOM   3381  O   GLY A 225      14.592  18.243 -15.325  1.00  0.73           O
ATOM   3382  H   GLY A 225      14.385  18.598 -17.664  1.00  0.73           H
ATOM   3383 1HA  GLY A 225      11.916  17.672 -16.529  1.00  0.73           H
ATOM   3384 2HA  GLY A 225      12.856  16.246 -16.963  1.00  0.73           H
ATOM   3385  N   ALA A 226      13.416  16.598 -14.406  1.00  0.71           N
ATOM   3386  CA  ALA A 226      14.213  16.706 -13.177  1.00  0.71           C
ATOM   3387  C   ALA A 226      15.665  16.451 -13.561  1.00  0.71           C
ATOM   3388  O   ALA A 226      16.567  17.190 -13.161  1.00  0.71           O
ATOM   3389  CB  ALA A 226      13.772  15.722 -12.107  1.00  0.71           C
ATOM   3390  H   ALA A 226      12.678  15.903 -14.524  1.00  0.71           H
ATOM   3391  HA  ALA A 226      14.116  17.719 -12.791  1.00  0.71           H
ATOM   3392 1HB  ALA A 226      14.393  15.856 -11.234  1.00  0.71           H
ATOM   3393 2HB  ALA A 226      12.735  15.911 -11.851  1.00  0.71           H
ATOM   3394 3HB  ALA A 226      13.878  14.710 -12.448  1.00  0.71           H
ATOM   3395  N   ILE A 227      15.847  15.474 -14.443  1.00  0.70           N
ATOM   3396  CA  ILE A 227      17.144  15.175 -15.032  1.00  0.70           C
ATOM   3397  C   ILE A 227      17.104  15.376 -16.541  1.00  0.70           C
ATOM   3398  O   ILE A 227      16.208  14.857 -17.211  1.00  0.70           O
ATOM   3399  CB  ILE A 227      17.626  13.746 -14.727  1.00  0.70           C
ATOM   3400  CG1 ILE A 227      17.835  13.561 -13.197  1.00  0.70           C
ATOM   3401  CG2 ILE A 227      18.870  13.451 -15.549  1.00  0.70           C
ATOM   3402  CD1 ILE A 227      18.131  12.122 -12.792  1.00  0.70           C
ATOM   3403  H   ILE A 227      15.023  14.921 -14.686  1.00  0.70           H
ATOM   3404  HA  ILE A 227      17.880  15.870 -14.626  1.00  0.70           H
ATOM   3405  HB  ILE A 227      16.849  13.040 -15.004  1.00  0.70           H
ATOM   3406 1HG1 ILE A 227      18.653  14.196 -12.872  1.00  0.70           H
ATOM   3407 2HG1 ILE A 227      16.930  13.878 -12.681  1.00  0.70           H
ATOM   3408 1HG2 ILE A 227      19.200  12.458 -15.349  1.00  0.70           H
ATOM   3409 2HG2 ILE A 227      18.645  13.544 -16.610  1.00  0.70           H
ATOM   3410 3HG2 ILE A 227      19.639  14.157 -15.292  1.00  0.70           H
ATOM   3411 1HD1 ILE A 227      18.256  12.060 -11.716  1.00  0.70           H
ATOM   3412 2HD1 ILE A 227      17.310  11.480 -13.096  1.00  0.70           H
ATOM   3413 3HD1 ILE A 227      19.043  11.790 -13.275  1.00  0.70           H
ATOM   3414  N   PHE A 228      18.070  16.134 -17.076  1.00  0.69           N
ATOM   3415  CA  PHE A 228      18.134  16.348 -18.523  1.00  0.69           C
ATOM   3416  C   PHE A 228      19.556  16.241 -19.084  1.00  0.69           C
ATOM   3417  O   PHE A 228      20.399  17.120 -18.860  1.00  0.69           O
ATOM   3418  CB  PHE A 228      17.479  17.680 -18.879  1.00  0.69           C
ATOM   3419  CG  PHE A 228      17.378  18.011 -20.373  1.00  0.69           C
ATOM   3420  CD1 PHE A 228      17.618  17.083 -21.369  1.00  0.69           C
ATOM   3421  CD2 PHE A 228      16.971  19.254 -20.761  1.00  0.69           C
ATOM   3422  CE1 PHE A 228      17.485  17.413 -22.693  1.00  0.69           C
ATOM   3423  CE2 PHE A 228      16.802  19.573 -22.076  1.00  0.69           C
ATOM   3424  CZ  PHE A 228      17.069  18.658 -23.048  1.00  0.69           C
ATOM   3425  H   PHE A 228      18.754  16.583 -16.465  1.00  0.69           H
ATOM   3426  HA  PHE A 228      17.545  15.579 -18.993  1.00  0.69           H
ATOM   3427 1HB  PHE A 228      16.468  17.689 -18.473  1.00  0.69           H
ATOM   3428 2HB  PHE A 228      18.010  18.480 -18.383  1.00  0.69           H
ATOM   3429  HD1 PHE A 228      17.909  16.083 -21.114  1.00  0.69           H
ATOM   3430  HD2 PHE A 228      16.757  19.985 -19.995  1.00  0.69           H
ATOM   3431  HE1 PHE A 228      17.692  16.669 -23.453  1.00  0.69           H
ATOM   3432  HE2 PHE A 228      16.450  20.556 -22.345  1.00  0.69           H
ATOM   3433  HZ  PHE A 228      16.940  18.917 -24.098  1.00  0.69           H
ATOM   3434  N   SER A 229      19.788  15.150 -19.826  1.00  0.68           N
ATOM   3435  CA  SER A 229      21.096  14.841 -20.413  1.00  0.68           C
ATOM   3436  C   SER A 229      20.960  13.843 -21.568  1.00  0.68           C
ATOM   3437  O   SER A 229      19.907  13.246 -21.716  1.00  0.68           O
ATOM   3438  CB  SER A 229      21.990  14.234 -19.355  1.00  0.68           C
ATOM   3439  OG  SER A 229      21.507  12.986 -18.938  1.00  0.68           O
ATOM   3440  H   SER A 229      18.991  14.520 -19.970  1.00  0.68           H
ATOM   3441  HA  SER A 229      21.531  15.773 -20.767  1.00  0.68           H
ATOM   3442 1HB  SER A 229      22.991  14.114 -19.758  1.00  0.68           H
ATOM   3443 2HB  SER A 229      22.065  14.904 -18.502  1.00  0.68           H
ATOM   3444  HG  SER A 229      22.304  12.447 -18.758  1.00  0.68           H
ATOM   3445  N   PRO A 230      21.928  13.730 -22.483  1.00  0.68           N
ATOM   3446  CA  PRO A 230      22.066  12.623 -23.416  1.00  0.68           C
ATOM   3447  C   PRO A 230      22.042  11.275 -22.723  1.00  0.68           C
ATOM   3448  O   PRO A 230      21.221  10.413 -23.062  1.00  0.68           O
ATOM   3449  CB  PRO A 230      23.402  12.926 -24.084  1.00  0.68           C
ATOM   3450  CG  PRO A 230      23.465  14.425 -24.063  1.00  0.68           C
ATOM   3451  CD  PRO A 230      22.882  14.823 -22.706  1.00  0.68           C
ATOM   3452  HA  PRO A 230      21.262  12.664 -24.137  1.00  0.68           H
ATOM   3453 1HB  PRO A 230      24.225  12.446 -23.544  1.00  0.68           H
ATOM   3454 2HB  PRO A 230      23.409  12.514 -25.103  1.00  0.68           H
ATOM   3455 1HG  PRO A 230      24.497  14.736 -24.199  1.00  0.68           H
ATOM   3456 2HG  PRO A 230      22.896  14.841 -24.903  1.00  0.68           H
ATOM   3457 1HD  PRO A 230      23.652  14.853 -21.932  1.00  0.68           H
ATOM   3458 2HD  PRO A 230      22.371  15.789 -22.813  1.00  0.68           H
ATOM   3459  N   ILE A 231      22.920  11.098 -21.739  1.00  0.68           N
ATOM   3460  CA  ILE A 231      22.967   9.843 -21.006  1.00  0.68           C
ATOM   3461  C   ILE A 231      22.809  10.026 -19.498  1.00  0.68           C
ATOM   3462  O   ILE A 231      23.377  10.954 -18.904  1.00  0.68           O
ATOM   3463  CB  ILE A 231      24.245   9.052 -21.344  1.00  0.68           C
ATOM   3464  CG1 ILE A 231      24.248   8.701 -22.857  1.00  0.68           C
ATOM   3465  CG2 ILE A 231      24.335   7.779 -20.501  1.00  0.68           C
ATOM   3466  CD1 ILE A 231      25.533   8.107 -23.346  1.00  0.68           C
ATOM   3467  H   ILE A 231      23.608  11.823 -21.517  1.00  0.68           H
ATOM   3468  HA  ILE A 231      22.131   9.231 -21.336  1.00  0.68           H
ATOM   3469  HB  ILE A 231      25.117   9.679 -21.153  1.00  0.68           H
ATOM   3470 1HG1 ILE A 231      23.436   7.998 -23.055  1.00  0.68           H
ATOM   3471 2HG1 ILE A 231      24.078   9.599 -23.435  1.00  0.68           H
ATOM   3472 1HG2 ILE A 231      25.241   7.238 -20.759  1.00  0.68           H
ATOM   3473 2HG2 ILE A 231      24.362   8.031 -19.444  1.00  0.68           H
ATOM   3474 3HG2 ILE A 231      23.464   7.148 -20.702  1.00  0.68           H
ATOM   3475 1HD1 ILE A 231      25.451   7.892 -24.414  1.00  0.68           H
ATOM   3476 2HD1 ILE A 231      26.348   8.814 -23.179  1.00  0.68           H
ATOM   3477 3HD1 ILE A 231      25.734   7.184 -22.806  1.00  0.68           H
ATOM   3478  N   CYS A 232      22.009   9.160 -18.895  1.00  0.67           N
ATOM   3479  CA  CYS A 232      21.791   9.186 -17.455  1.00  0.67           C
ATOM   3480  C   CYS A 232      21.802   7.787 -16.891  1.00  0.67           C
ATOM   3481  O   CYS A 232      21.262   6.861 -17.504  1.00  0.67           O
ATOM   3482  CB  CYS A 232      20.480   9.848 -17.060  1.00  0.67           C
ATOM   3483  SG  CYS A 232      20.215   9.846 -15.257  1.00  0.67           S
ATOM   3484  H   CYS A 232      21.553   8.444 -19.465  1.00  0.67           H
ATOM   3485  HA  CYS A 232      22.601   9.744 -17.001  1.00  0.67           H
ATOM   3486 1HB  CYS A 232      20.471  10.882 -17.408  1.00  0.67           H
ATOM   3487 2HB  CYS A 232      19.665   9.334 -17.524  1.00  0.67           H
ATOM   3488  HG  CYS A 232      21.488  10.188 -14.948  1.00  0.67           H
ATOM   3489  N   SER A 233      22.462   7.632 -15.752  1.00  0.67           N
ATOM   3490  CA  SER A 233      22.541   6.324 -15.138  1.00  0.67           C
ATOM   3491  C   SER A 233      22.433   6.326 -13.625  1.00  0.67           C
ATOM   3492  O   SER A 233      23.180   7.010 -12.922  1.00  0.67           O
ATOM   3493  CB  SER A 233      23.829   5.653 -15.551  1.00  0.67           C
ATOM   3494  OG  SER A 233      23.969   4.416 -14.926  1.00  0.67           O
ATOM   3495  H   SER A 233      22.890   8.449 -15.315  1.00  0.67           H
ATOM   3496  HA  SER A 233      21.718   5.741 -15.524  1.00  0.67           H
ATOM   3497 1HB  SER A 233      23.820   5.512 -16.632  1.00  0.67           H
ATOM   3498 2HB  SER A 233      24.679   6.291 -15.308  1.00  0.67           H
ATOM   3499  HG  SER A 233      23.071   4.059 -14.819  1.00  0.67           H
ATOM   3500  N   LEU A 234      21.476   5.551 -13.143  1.00  0.67           N
ATOM   3501  CA  LEU A 234      21.224   5.382 -11.724  1.00  0.67           C
ATOM   3502  C   LEU A 234      21.561   3.919 -11.401  1.00  0.67           C
ATOM   3503  O   LEU A 234      20.732   3.044 -11.672  1.00  0.67           O
ATOM   3504  CB  LEU A 234      19.744   5.695 -11.448  1.00  0.67           C
ATOM   3505  CG  LEU A 234      19.227   7.112 -11.950  1.00  0.67           C
ATOM   3506  CD1 LEU A 234      17.714   7.235 -11.742  1.00  0.67           C
ATOM   3507  CD2 LEU A 234      19.950   8.202 -11.215  1.00  0.67           C
ATOM   3508  H   LEU A 234      20.923   5.017 -13.812  1.00  0.67           H
ATOM   3509  HA  LEU A 234      21.874   6.038 -11.145  1.00  0.67           H
ATOM   3510 1HB  LEU A 234      19.144   4.942 -11.930  1.00  0.67           H
ATOM   3511 2HB  LEU A 234      19.581   5.635 -10.381  1.00  0.67           H
ATOM   3512  HG  LEU A 234      19.421   7.206 -13.022  1.00  0.67           H
ATOM   3513 1HD1 LEU A 234      17.376   8.206 -12.105  1.00  0.67           H
ATOM   3514 2HD1 LEU A 234      17.200   6.453 -12.285  1.00  0.67           H
ATOM   3515 3HD1 LEU A 234      17.490   7.149 -10.702  1.00  0.67           H
ATOM   3516 1HD2 LEU A 234      19.610   9.178 -11.571  1.00  0.67           H
ATOM   3517 2HD2 LEU A 234      19.761   8.120 -10.144  1.00  0.67           H
ATOM   3518 3HD2 LEU A 234      21.013   8.096 -11.409  1.00  0.67           H
ATOM   3519  N   THR A 235      22.768   3.654 -10.877  1.00  0.67           N
ATOM   3520  CA  THR A 235      23.205   2.262 -10.698  1.00  0.67           C
ATOM   3521  C   THR A 235      23.777   1.847  -9.340  1.00  0.67           C
ATOM   3522  O   THR A 235      24.639   2.515  -8.772  1.00  0.67           O
ATOM   3523  CB  THR A 235      24.214   1.870 -11.806  1.00  0.67           C
ATOM   3524  OG1 THR A 235      23.558   1.933 -13.096  1.00  0.67           O
ATOM   3525  CG2 THR A 235      24.822   0.477 -11.588  1.00  0.67           C
ATOM   3526  H   THR A 235      23.383   4.427 -10.616  1.00  0.67           H
ATOM   3527  HA  THR A 235      22.325   1.672 -10.847  1.00  0.67           H
ATOM   3528  HB  THR A 235      25.021   2.600 -11.803  1.00  0.67           H
ATOM   3529  HG1 THR A 235      23.062   1.092 -13.268  1.00  0.67           H
ATOM   3530 1HG2 THR A 235      25.527   0.267 -12.388  1.00  0.67           H
ATOM   3531 2HG2 THR A 235      25.342   0.448 -10.635  1.00  0.67           H
ATOM   3532 3HG2 THR A 235      24.036  -0.272 -11.597  1.00  0.67           H
ATOM   3533  N   GLY A 236      23.308   0.705  -8.840  1.00  0.69           N
ATOM   3534  CA  GLY A 236      23.842   0.147  -7.594  1.00  0.69           C
ATOM   3535  C   GLY A 236      23.445   0.933  -6.345  1.00  0.69           C
ATOM   3536  O   GLY A 236      24.148   0.897  -5.335  1.00  0.69           O
ATOM   3537  H   GLY A 236      22.597   0.207  -9.385  1.00  0.69           H
ATOM   3538 1HA  GLY A 236      23.516  -0.882  -7.491  1.00  0.69           H
ATOM   3539 2HA  GLY A 236      24.927   0.114  -7.663  1.00  0.69           H
ATOM   3540  N   ASN A 237      22.341   1.660  -6.407  1.00  0.71           N
ATOM   3541  CA  ASN A 237      21.941   2.501  -5.287  1.00  0.71           C
ATOM   3542  C   ASN A 237      21.074   1.746  -4.276  1.00  0.71           C
ATOM   3543  O   ASN A 237      20.000   1.202  -4.600  1.00  0.71           O
ATOM   3544  CB  ASN A 237      21.293   3.770  -5.802  1.00  0.71           C
ATOM   3545  CG  ASN A 237      22.287   4.629  -6.631  1.00  0.71           C
ATOM   3546  OD1 ASN A 237      23.432   4.916  -6.229  1.00  0.71           O
ATOM   3547  ND2 ASN A 237      21.843   5.038  -7.794  1.00  0.71           N
ATOM   3548  H   ASN A 237      21.774   1.637  -7.250  1.00  0.71           H
ATOM   3549  HA  ASN A 237      22.843   2.800  -4.749  1.00  0.71           H
ATOM   3550 1HB  ASN A 237      20.439   3.512  -6.425  1.00  0.71           H
ATOM   3551 2HB  ASN A 237      20.924   4.360  -4.961  1.00  0.71           H
ATOM   3552 1HD2 ASN A 237      22.434   5.592  -8.397  1.00  0.71           H
ATOM   3553 2HD2 ASN A 237      20.921   4.789  -8.088  1.00  0.71           H
ATOM   3554  N   ARG A 238      21.609   1.651  -3.062  1.00  0.73           N
ATOM   3555  CA  ARG A 238      21.001   0.894  -1.981  1.00  0.73           C
ATOM   3556  C   ARG A 238      19.780   1.572  -1.388  1.00  0.73           C
ATOM   3557  O   ARG A 238      18.870   0.903  -0.893  1.00  0.73           O
ATOM   3558  CB  ARG A 238      22.020   0.658  -0.896  1.00  0.73           C
ATOM   3559  CG  ARG A 238      23.135  -0.292  -1.271  1.00  0.73           C
ATOM   3560  CD  ARG A 238      24.110  -0.374  -0.190  1.00  0.73           C
ATOM   3561  NE  ARG A 238      25.175  -1.314  -0.448  1.00  0.73           N
ATOM   3562  CZ  ARG A 238      26.178  -1.551   0.416  1.00  0.73           C
ATOM   3563  NH1 ARG A 238      26.207  -0.909   1.565  1.00  0.73           N
ATOM   3564  NH2 ARG A 238      27.127  -2.425   0.117  1.00  0.73           N
ATOM   3565  H   ARG A 238      22.480   2.153  -2.870  1.00  0.73           H
ATOM   3566  HA  ARG A 238      20.698  -0.068  -2.376  1.00  0.73           H
ATOM   3567 1HB  ARG A 238      22.464   1.600  -0.626  1.00  0.73           H
ATOM   3568 2HB  ARG A 238      21.527   0.263  -0.011  1.00  0.73           H
ATOM   3569 1HG  ARG A 238      22.732  -1.285  -1.464  1.00  0.73           H
ATOM   3570 2HG  ARG A 238      23.641   0.084  -2.166  1.00  0.73           H
ATOM   3571 1HD  ARG A 238      24.561   0.608  -0.093  1.00  0.73           H
ATOM   3572 2HD  ARG A 238      23.618  -0.648   0.742  1.00  0.73           H
ATOM   3573  HE  ARG A 238      25.169  -1.813  -1.327  1.00  0.73           H
ATOM   3574 1HH1 ARG A 238      25.467  -0.231   1.794  1.00  0.73           H
ATOM   3575 2HH1 ARG A 238      26.954  -1.081   2.220  1.00  0.73           H
ATOM   3576 1HH2 ARG A 238      27.102  -2.917  -0.765  1.00  0.73           H
ATOM   3577 2HH2 ARG A 238      27.876  -2.598   0.771  1.00  0.73           H
ATOM   3578  N   GLY A 239      19.769   2.895  -1.397  1.00  0.75           N
ATOM   3579  CA  GLY A 239      18.639   3.610  -0.840  1.00  0.75           C
ATOM   3580  C   GLY A 239      17.578   3.758  -1.905  1.00  0.75           C
ATOM   3581  O   GLY A 239      17.690   3.182  -2.991  1.00  0.75           O
ATOM   3582  H   GLY A 239      20.537   3.413  -1.799  1.00  0.75           H
ATOM   3583 1HA  GLY A 239      18.234   3.070   0.015  1.00  0.75           H
ATOM   3584 2HA  GLY A 239      18.940   4.584  -0.483  1.00  0.75           H
ATOM   3585  N   ASN A 240      16.566   4.543  -1.615  1.00  0.76           N
ATOM   3586  CA  ASN A 240      15.460   4.706  -2.533  1.00  0.76           C
ATOM   3587  C   ASN A 240      15.757   5.842  -3.498  1.00  0.76           C
ATOM   3588  O   ASN A 240      16.502   6.764  -3.156  1.00  0.76           O
ATOM   3589  CB  ASN A 240      14.180   5.018  -1.767  1.00  0.76           C
ATOM   3590  CG  ASN A 240      13.727   3.923  -0.789  1.00  0.76           C
ATOM   3591  OD1 ASN A 240      13.781   2.697  -0.993  1.00  0.76           O
ATOM   3592  ND2 ASN A 240      13.256   4.387   0.330  1.00  0.76           N
ATOM   3593  H   ASN A 240      16.560   5.019  -0.717  1.00  0.76           H
ATOM   3594  HA  ASN A 240      15.344   3.793  -3.113  1.00  0.76           H
ATOM   3595 1HB  ASN A 240      14.325   5.944  -1.203  1.00  0.76           H
ATOM   3596 2HB  ASN A 240      13.376   5.198  -2.485  1.00  0.76           H
ATOM   3597 1HD2 ASN A 240      12.945   3.758   1.039  1.00  0.76           H
ATOM   3598 2HD2 ASN A 240      13.228   5.376   0.484  1.00  0.76           H
ATOM   3599  N   ILE A 241      15.162   5.791  -4.676  1.00  0.76           N
ATOM   3600  CA  ILE A 241      15.274   6.898  -5.615  1.00  0.76           C
ATOM   3601  C   ILE A 241      13.883   7.436  -5.865  1.00  0.76           C
ATOM   3602  O   ILE A 241      13.039   6.728  -6.410  1.00  0.76           O
ATOM   3603  CB  ILE A 241      15.907   6.485  -6.942  1.00  0.76           C
ATOM   3604  CG1 ILE A 241      17.310   5.906  -6.727  1.00  0.76           C
ATOM   3605  CG2 ILE A 241      15.940   7.695  -7.838  1.00  0.76           C
ATOM   3606  CD1 ILE A 241      17.898   5.309  -7.978  1.00  0.76           C
ATOM   3607  H   ILE A 241      14.580   4.982  -4.886  1.00  0.76           H
ATOM   3608  HA  ILE A 241      15.877   7.688  -5.175  1.00  0.76           H
ATOM   3609  HB  ILE A 241      15.316   5.713  -7.401  1.00  0.76           H
ATOM   3610 1HG1 ILE A 241      17.970   6.688  -6.371  1.00  0.76           H
ATOM   3611 2HG1 ILE A 241      17.261   5.123  -5.968  1.00  0.76           H
ATOM   3612 1HG2 ILE A 241      16.368   7.432  -8.785  1.00  0.76           H
ATOM   3613 2HG2 ILE A 241      14.924   8.055  -7.979  1.00  0.76           H
ATOM   3614 3HG2 ILE A 241      16.532   8.477  -7.371  1.00  0.76           H
ATOM   3615 1HD1 ILE A 241      18.884   4.911  -7.765  1.00  0.76           H
ATOM   3616 2HD1 ILE A 241      17.256   4.510  -8.337  1.00  0.76           H
ATOM   3617 3HD1 ILE A 241      17.973   6.078  -8.729  1.00  0.76           H
ATOM   3618  N   VAL A 242      13.643   8.669  -5.464  1.00  0.75           N
ATOM   3619  CA  VAL A 242      12.308   9.223  -5.557  1.00  0.75           C
ATOM   3620  C   VAL A 242      12.193  10.484  -6.383  1.00  0.75           C
ATOM   3621  O   VAL A 242      12.823  11.497  -6.082  1.00  0.75           O
ATOM   3622  CB  VAL A 242      11.809   9.553  -4.140  1.00  0.75           C
ATOM   3623  CG1 VAL A 242      10.418  10.182  -4.194  1.00  0.75           C
ATOM   3624  CG2 VAL A 242      11.802   8.280  -3.275  1.00  0.75           C
ATOM   3625  H   VAL A 242      14.398   9.210  -5.049  1.00  0.75           H
ATOM   3626  HA  VAL A 242      11.653   8.473  -6.001  1.00  0.75           H
ATOM   3627  HB  VAL A 242      12.472  10.264  -3.718  1.00  0.75           H
ATOM   3628 1HG1 VAL A 242      10.096  10.429  -3.185  1.00  0.75           H
ATOM   3629 2HG1 VAL A 242      10.449  11.092  -4.794  1.00  0.75           H
ATOM   3630 3HG1 VAL A 242       9.713   9.478  -4.639  1.00  0.75           H
ATOM   3631 1HG2 VAL A 242      11.468   8.528  -2.272  1.00  0.75           H
ATOM   3632 2HG2 VAL A 242      11.125   7.551  -3.712  1.00  0.75           H
ATOM   3633 3HG2 VAL A 242      12.806   7.858  -3.223  1.00  0.75           H
ATOM   3634  N   PHE A 243      11.323  10.425  -7.373  1.00  0.73           N
ATOM   3635  CA  PHE A 243      10.964  11.553  -8.208  1.00  0.73           C
ATOM   3636  C   PHE A 243       9.502  11.857  -7.890  1.00  0.73           C
ATOM   3637  O   PHE A 243       8.631  11.018  -8.146  1.00  0.73           O
ATOM   3638  CB  PHE A 243      11.139  11.219  -9.692  1.00  0.73           C
ATOM   3639  CG  PHE A 243      12.550  10.983 -10.147  1.00  0.73           C
ATOM   3640  CD1 PHE A 243      13.140   9.736 -10.006  1.00  0.73           C
ATOM   3641  CD2 PHE A 243      13.280  11.999 -10.749  1.00  0.73           C
ATOM   3642  CE1 PHE A 243      14.430   9.522 -10.442  1.00  0.73           C
ATOM   3643  CE2 PHE A 243      14.563  11.784 -11.182  1.00  0.73           C
ATOM   3644  CZ  PHE A 243      15.142  10.544 -11.020  1.00  0.73           C
ATOM   3645  H   PHE A 243      10.882   9.529  -7.568  1.00  0.73           H
ATOM   3646  HA  PHE A 243      11.573  12.414  -7.950  1.00  0.73           H
ATOM   3647 1HB  PHE A 243      10.573  10.322  -9.915  1.00  0.73           H
ATOM   3648 2HB  PHE A 243      10.718  12.016 -10.285  1.00  0.73           H
ATOM   3649  HD1 PHE A 243      12.566   8.918  -9.546  1.00  0.73           H
ATOM   3650  HD2 PHE A 243      12.823  12.980 -10.874  1.00  0.73           H
ATOM   3651  HE1 PHE A 243      14.882   8.542 -10.332  1.00  0.73           H
ATOM   3652  HE2 PHE A 243      15.124  12.595 -11.647  1.00  0.73           H
ATOM   3653  HZ  PHE A 243      16.158  10.367 -11.358  1.00  0.73           H
ATOM   3654  N   TYR A 244       9.231  13.016  -7.301  1.00  0.72           N
ATOM   3655  CA  TYR A 244       7.864  13.297  -6.879  1.00  0.72           C
ATOM   3656  C   TYR A 244       7.385  14.707  -7.153  1.00  0.72           C
ATOM   3657  O   TYR A 244       8.040  15.687  -6.800  1.00  0.72           O
ATOM   3658  CB  TYR A 244       7.701  13.010  -5.393  1.00  0.72           C
ATOM   3659  CG  TYR A 244       6.315  13.306  -4.910  1.00  0.72           C
ATOM   3660  CD1 TYR A 244       5.344  12.443  -5.234  1.00  0.72           C
ATOM   3661  CD2 TYR A 244       6.018  14.439  -4.162  1.00  0.72           C
ATOM   3662  CE1 TYR A 244       4.066  12.658  -4.859  1.00  0.72           C
ATOM   3663  CE2 TYR A 244       4.724  14.673  -3.770  1.00  0.72           C
ATOM   3664  CZ  TYR A 244       3.742  13.781  -4.132  1.00  0.72           C
ATOM   3665  OH  TYR A 244       2.433  13.998  -3.790  1.00  0.72           O
ATOM   3666  H   TYR A 244       9.984  13.683  -7.128  1.00  0.72           H
ATOM   3667  HA  TYR A 244       7.206  12.631  -7.426  1.00  0.72           H
ATOM   3668 1HB  TYR A 244       7.925  11.964  -5.189  1.00  0.72           H
ATOM   3669 2HB  TYR A 244       8.400  13.620  -4.831  1.00  0.72           H
ATOM   3670  HD1 TYR A 244       5.602  11.589  -5.810  1.00  0.72           H
ATOM   3671  HD2 TYR A 244       6.785  15.138  -3.897  1.00  0.72           H
ATOM   3672  HE1 TYR A 244       3.292  11.949  -5.147  1.00  0.72           H
ATOM   3673  HE2 TYR A 244       4.476  15.564  -3.194  1.00  0.72           H
ATOM   3674  HH  TYR A 244       1.858  13.529  -4.448  1.00  0.72           H
ATOM   3675  N   ASN A 245       6.209  14.788  -7.764  1.00  0.72           N
ATOM   3676  CA  ASN A 245       5.567  16.048  -8.107  1.00  0.72           C
ATOM   3677  C   ASN A 245       6.448  16.931  -8.961  1.00  0.72           C
ATOM   3678  O   ASN A 245       6.475  18.148  -8.785  1.00  0.72           O
ATOM   3679  CB  ASN A 245       5.138  16.787  -6.859  1.00  0.72           C
ATOM   3680  CG  ASN A 245       4.121  17.893  -7.113  1.00  0.72           C
ATOM   3681  OD1 ASN A 245       3.252  17.822  -7.995  1.00  0.72           O
ATOM   3682  ND2 ASN A 245       4.225  18.928  -6.323  1.00  0.72           N
ATOM   3683  H   ASN A 245       5.741  13.916  -8.022  1.00  0.72           H
ATOM   3684  HA  ASN A 245       4.686  15.832  -8.689  1.00  0.72           H
ATOM   3685 1HB  ASN A 245       4.687  16.081  -6.184  1.00  0.72           H
ATOM   3686 2HB  ASN A 245       6.004  17.211  -6.363  1.00  0.72           H
ATOM   3687 1HD2 ASN A 245       3.596  19.699  -6.413  1.00  0.72           H
ATOM   3688 2HD2 ASN A 245       4.948  18.941  -5.618  1.00  0.72           H
ATOM   3689  N   ASN A 246       7.141  16.344  -9.920  1.00  0.76           N
ATOM   3690  CA  ASN A 246       7.970  17.165 -10.765  1.00  0.76           C
ATOM   3691  C   ASN A 246       7.115  17.586 -11.931  1.00  0.76           C
ATOM   3692  O   ASN A 246       6.224  16.827 -12.336  1.00  0.76           O
ATOM   3693  CB  ASN A 246       9.207  16.422 -11.202  1.00  0.76           C
ATOM   3694  CG  ASN A 246      10.122  16.066 -10.029  1.00  0.76           C
ATOM   3695  OD1 ASN A 246      10.375  16.839  -9.080  1.00  0.76           O
ATOM   3696  ND2 ASN A 246      10.639  14.875 -10.092  1.00  0.76           N
ATOM   3697  H   ASN A 246       7.091  15.339 -10.066  1.00  0.76           H
ATOM   3698  HA  ASN A 246       8.263  18.056 -10.219  1.00  0.76           H
ATOM   3699 1HB  ASN A 246       8.922  15.506 -11.721  1.00  0.76           H
ATOM   3700 2HB  ASN A 246       9.768  17.040 -11.908  1.00  0.76           H
ATOM   3701 1HD2 ASN A 246      11.249  14.565  -9.355  1.00  0.76           H
ATOM   3702 2HD2 ASN A 246      10.419  14.281 -10.868  1.00  0.76           H
ATOM   3703  N   ARG A 247       7.377  18.761 -12.476  1.00  0.84           N
ATOM   3704  CA  ARG A 247       6.586  19.206 -13.601  1.00  0.84           C
ATOM   3705  C   ARG A 247       7.403  19.701 -14.775  1.00  0.84           C
ATOM   3706  O   ARG A 247       8.487  20.262 -14.610  1.00  0.84           O
ATOM   3707  CB  ARG A 247       5.639  20.309 -13.155  1.00  0.84           C
ATOM   3708  CG  ARG A 247       4.634  19.878 -12.077  1.00  0.84           C
ATOM   3709  CD  ARG A 247       3.619  20.924 -11.800  1.00  0.84           C
ATOM   3710  NE  ARG A 247       2.653  20.490 -10.800  1.00  0.84           N
ATOM   3711  CZ  ARG A 247       1.596  21.218 -10.388  1.00  0.84           C
ATOM   3712  NH1 ARG A 247       1.383  22.414 -10.893  1.00  0.84           N
ATOM   3713  NH2 ARG A 247       0.772  20.729  -9.479  1.00  0.84           N
ATOM   3714  H   ARG A 247       8.105  19.346 -12.072  1.00  0.84           H
ATOM   3715  HA  ARG A 247       5.994  18.366 -13.938  1.00  0.84           H
ATOM   3716 1HB  ARG A 247       6.213  21.148 -12.766  1.00  0.84           H
ATOM   3717 2HB  ARG A 247       5.070  20.662 -14.017  1.00  0.84           H
ATOM   3718 1HG  ARG A 247       4.140  18.969 -12.382  1.00  0.84           H
ATOM   3719 2HG  ARG A 247       5.171  19.689 -11.145  1.00  0.84           H
ATOM   3720 1HD  ARG A 247       4.114  21.822 -11.431  1.00  0.84           H
ATOM   3721 2HD  ARG A 247       3.080  21.156 -12.719  1.00  0.84           H
ATOM   3722  HE  ARG A 247       2.784  19.570 -10.385  1.00  0.84           H
ATOM   3723 1HH1 ARG A 247       2.013  22.790 -11.588  1.00  0.84           H
ATOM   3724 2HH1 ARG A 247       0.591  22.959 -10.583  1.00  0.84           H
ATOM   3725 1HH2 ARG A 247       0.934  19.807  -9.092  1.00  0.84           H
ATOM   3726 2HH2 ARG A 247      -0.018  21.274  -9.170  1.00  0.84           H
ATOM   3727  N   CYS A 248       6.852  19.539 -15.962  1.00  1.00           N
ATOM   3728  CA  CYS A 248       7.516  20.068 -17.136  1.00  1.00           C
ATOM   3729  C   CYS A 248       6.501  20.668 -18.085  1.00  1.00           C
ATOM   3730  O   CYS A 248       5.434  20.096 -18.315  1.00  1.00           O
ATOM   3731  CB  CYS A 248       8.384  19.029 -17.840  1.00  1.00           C
ATOM   3732  SG  CYS A 248       9.248  19.736 -19.267  1.00  1.00           S
ATOM   3733  H   CYS A 248       5.963  19.039 -16.032  1.00  1.00           H
ATOM   3734  HA  CYS A 248       8.162  20.851 -16.797  1.00  1.00           H
ATOM   3735 1HB  CYS A 248       9.132  18.642 -17.146  1.00  1.00           H
ATOM   3736 2HB  CYS A 248       7.775  18.188 -18.179  1.00  1.00           H
ATOM   3737  HG  CYS A 248       9.612  20.879 -18.642  1.00  1.00           H
ATOM   3738  N   PHE A 249       6.796  21.865 -18.568  1.00  1.25           N
ATOM   3739  CA  PHE A 249       5.799  22.573 -19.353  1.00  1.25           C
ATOM   3740  C   PHE A 249       6.314  23.527 -20.407  1.00  1.25           C
ATOM   3741  O   PHE A 249       7.337  24.149 -20.241  1.00  1.25           O
ATOM   3742  CB  PHE A 249       4.986  23.355 -18.332  1.00  1.25           C
ATOM   3743  CG  PHE A 249       5.857  24.328 -17.546  1.00  1.25           C
ATOM   3744  CD1 PHE A 249       5.959  25.660 -17.906  1.00  1.25           C
ATOM   3745  CD2 PHE A 249       6.627  23.880 -16.464  1.00  1.25           C
ATOM   3746  CE1 PHE A 249       6.772  26.525 -17.200  1.00  1.25           C
ATOM   3747  CE2 PHE A 249       7.445  24.743 -15.775  1.00  1.25           C
ATOM   3748  CZ  PHE A 249       7.515  26.059 -16.132  1.00  1.25           C
ATOM   3749  H   PHE A 249       7.714  22.263 -18.362  1.00  1.25           H
ATOM   3750  HA  PHE A 249       5.191  21.830 -19.856  1.00  1.25           H
ATOM   3751 1HB  PHE A 249       4.204  23.922 -18.839  1.00  1.25           H
ATOM   3752 2HB  PHE A 249       4.512  22.672 -17.633  1.00  1.25           H
ATOM   3753  HD1 PHE A 249       5.380  26.022 -18.745  1.00  1.25           H
ATOM   3754  HD2 PHE A 249       6.582  22.836 -16.168  1.00  1.25           H
ATOM   3755  HE1 PHE A 249       6.833  27.574 -17.492  1.00  1.25           H
ATOM   3756  HE2 PHE A 249       8.038  24.388 -14.952  1.00  1.25           H
ATOM   3757  HZ  PHE A 249       8.160  26.729 -15.580  1.00  1.25           H
ATOM   3758  N   LYS A 250       5.526  23.762 -21.440  1.00  1.63           N
ATOM   3759  CA  LYS A 250       5.955  24.721 -22.447  1.00  1.63           C
ATOM   3760  C   LYS A 250       6.159  26.095 -21.828  1.00  1.63           C
ATOM   3761  O   LYS A 250       5.348  26.547 -21.020  1.00  1.63           O
ATOM   3762  CB  LYS A 250       4.911  24.794 -23.560  1.00  1.63           C
ATOM   3763  CG  LYS A 250       3.573  25.348 -23.093  1.00  1.63           C
ATOM   3764  CD  LYS A 250       2.511  25.312 -24.192  1.00  1.63           C
ATOM   3765  CE  LYS A 250       1.170  25.838 -23.661  1.00  1.63           C
ATOM   3766  NZ  LYS A 250       0.079  25.744 -24.673  1.00  1.63           N
ATOM   3767  H   LYS A 250       4.662  23.254 -21.554  1.00  1.63           H
ATOM   3768  HA  LYS A 250       6.907  24.392 -22.863  1.00  1.63           H
ATOM   3769 1HB  LYS A 250       5.282  25.436 -24.366  1.00  1.63           H
ATOM   3770 2HB  LYS A 250       4.745  23.801 -23.980  1.00  1.63           H
ATOM   3771 1HG  LYS A 250       3.220  24.774 -22.236  1.00  1.63           H
ATOM   3772 2HG  LYS A 250       3.719  26.385 -22.782  1.00  1.63           H
ATOM   3773 1HD  LYS A 250       2.839  25.936 -25.025  1.00  1.63           H
ATOM   3774 2HD  LYS A 250       2.385  24.289 -24.548  1.00  1.63           H
ATOM   3775 1HE  LYS A 250       0.887  25.258 -22.782  1.00  1.63           H
ATOM   3776 2HE  LYS A 250       1.293  26.883 -23.371  1.00  1.63           H
ATOM   3777 1HZ  LYS A 250      -0.782  26.101 -24.275  1.00  1.63           H
ATOM   3778 2HZ  LYS A 250       0.323  26.287 -25.489  1.00  1.63           H
ATOM   3779 3HZ  LYS A 250      -0.050  24.776 -24.936  1.00  1.63           H
ATOM   3780  N   ASN A 251       7.206  26.789 -22.256  1.00  2.17           N
ATOM   3781  CA  ASN A 251       7.459  28.138 -21.766  1.00  2.17           C
ATOM   3782  C   ASN A 251       6.298  29.037 -22.110  1.00  2.17           C
ATOM   3783  O   ASN A 251       5.725  28.933 -23.195  1.00  2.17           O
ATOM   3784  CB  ASN A 251       8.772  28.699 -22.268  1.00  2.17           C
ATOM   3785  CG  ASN A 251       9.080  30.050 -21.674  1.00  2.17           C
ATOM   3786  OD1 ASN A 251       8.833  31.114 -22.257  1.00  2.17           O
ATOM   3787  ND2 ASN A 251       9.569  30.029 -20.476  1.00  2.17           N
ATOM   3788  H   ASN A 251       7.840  26.368 -22.921  1.00  2.17           H
ATOM   3789  HA  ASN A 251       7.515  28.099 -20.676  1.00  2.17           H
ATOM   3790 1HB  ASN A 251       9.583  28.013 -22.016  1.00  2.17           H
ATOM   3791 2HB  ASN A 251       8.745  28.784 -23.348  1.00  2.17           H
ATOM   3792 1HD2 ASN A 251       9.761  30.882 -19.978  1.00  2.17           H
ATOM   3793 2HD2 ASN A 251       9.724  29.147 -20.026  1.00  2.17           H
ATOM   3794  N   VAL A 252       5.968  29.937 -21.199  1.00  2.85           N
ATOM   3795  CA  VAL A 252       4.844  30.847 -21.362  1.00  2.85           C
ATOM   3796  C   VAL A 252       4.911  31.779 -22.585  1.00  2.85           C
ATOM   3797  O   VAL A 252       3.877  32.291 -23.012  1.00  2.85           O
ATOM   3798  CB  VAL A 252       4.719  31.679 -20.079  1.00  2.85           C
ATOM   3799  CG1 VAL A 252       4.428  30.750 -18.907  1.00  2.85           C
ATOM   3800  CG2 VAL A 252       6.011  32.448 -19.840  1.00  2.85           C
ATOM   3801  H   VAL A 252       6.495  29.972 -20.339  1.00  2.85           H
ATOM   3802  HA  VAL A 252       3.945  30.236 -21.456  1.00  2.85           H
ATOM   3803  HB  VAL A 252       3.887  32.376 -20.174  1.00  2.85           H
ATOM   3804 1HG1 VAL A 252       4.328  31.335 -17.992  1.00  2.85           H
ATOM   3805 2HG1 VAL A 252       3.500  30.210 -19.097  1.00  2.85           H
ATOM   3806 3HG1 VAL A 252       5.246  30.036 -18.795  1.00  2.85           H
ATOM   3807 1HG2 VAL A 252       5.919  33.035 -18.928  1.00  2.85           H
ATOM   3808 2HG2 VAL A 252       6.845  31.755 -19.741  1.00  2.85           H
ATOM   3809 3HG2 VAL A 252       6.192  33.117 -20.673  1.00  2.85           H
ATOM   3810  N   GLU A 253       6.099  31.982 -23.168  1.00  3.59           N
ATOM   3811  CA  GLU A 253       6.223  32.828 -24.352  1.00  3.59           C
ATOM   3812  C   GLU A 253       6.129  32.009 -25.657  1.00  3.59           C
ATOM   3813  O   GLU A 253       6.266  32.554 -26.754  1.00  3.59           O
ATOM   3814  CB  GLU A 253       7.556  33.567 -24.316  1.00  3.59           C
ATOM   3815  CG  GLU A 253       7.768  34.500 -23.108  1.00  3.59           C
ATOM   3816  CD  GLU A 253       6.794  35.645 -23.026  1.00  3.59           C
ATOM   3817  OE1 GLU A 253       6.576  36.293 -24.021  1.00  3.59           O
ATOM   3818  OE2 GLU A 253       6.275  35.878 -21.958  1.00  3.59           O
ATOM   3819  H   GLU A 253       6.942  31.551 -22.791  1.00  3.59           H
ATOM   3820  HA  GLU A 253       5.412  33.554 -24.347  1.00  3.59           H
ATOM   3821 1HB  GLU A 253       8.344  32.830 -24.298  1.00  3.59           H
ATOM   3822 2HB  GLU A 253       7.676  34.152 -25.228  1.00  3.59           H
ATOM   3823 1HG  GLU A 253       7.699  33.907 -22.205  1.00  3.59           H
ATOM   3824 2HG  GLU A 253       8.773  34.906 -23.148  1.00  3.59           H
ATOM   3825  N   THR A 254       5.939  30.696 -25.512  1.00  4.23           N
ATOM   3826  CA  THR A 254       5.899  29.713 -26.592  1.00  4.23           C
ATOM   3827  C   THR A 254       4.497  29.051 -26.465  1.00  4.23           C
ATOM   3828  O   THR A 254       3.658  29.621 -25.772  1.00  4.23           O
ATOM   3829  CB  THR A 254       7.122  28.765 -26.438  1.00  4.23           C
ATOM   3830  OG1 THR A 254       6.967  27.916 -25.297  1.00  4.23           O
ATOM   3831  CG2 THR A 254       8.372  29.629 -26.201  1.00  4.23           C
ATOM   3832  H   THR A 254       5.812  30.324 -24.573  1.00  4.23           H
ATOM   3833  HA  THR A 254       5.968  30.218 -27.555  1.00  4.23           H
ATOM   3834  HB  THR A 254       7.310  28.194 -27.326  1.00  4.23           H
ATOM   3835  HG1 THR A 254       6.398  28.364 -24.634  1.00  4.23           H
ATOM   3836 1HG2 THR A 254       9.247  28.988 -26.085  1.00  4.23           H
ATOM   3837 2HG2 THR A 254       8.525  30.296 -27.051  1.00  4.23           H
ATOM   3838 3HG2 THR A 254       8.244  30.219 -25.297  1.00  4.23           H
ATOM   3839  N   ALA A 255       4.144  27.929 -27.137  1.00  4.60           N
ATOM   3840  CA  ALA A 255       4.920  27.043 -28.008  1.00  4.60           C
ATOM   3841  C   ALA A 255       5.465  27.656 -29.285  1.00  4.60           C
ATOM   3842  O   ALA A 255       6.543  27.276 -29.727  1.00  4.60           O
ATOM   3843  CB  ALA A 255       4.035  25.887 -28.434  1.00  4.60           C
ATOM   3844  H   ALA A 255       3.191  27.650 -26.993  1.00  4.60           H
ATOM   3845  HA  ALA A 255       5.743  26.635 -27.433  1.00  4.60           H
ATOM   3846 1HB  ALA A 255       4.607  25.227 -29.030  1.00  4.60           H
ATOM   3847 2HB  ALA A 255       3.668  25.364 -27.554  1.00  4.60           H
ATOM   3848 3HB  ALA A 255       3.195  26.260 -29.014  1.00  4.60           H
ATOM   3849  N   SER A 256       4.725  28.548 -29.923  1.00  4.56           N
ATOM   3850  CA  SER A 256       5.162  29.077 -31.218  1.00  4.56           C
ATOM   3851  C   SER A 256       5.543  27.933 -32.175  1.00  4.56           C
ATOM   3852  O   SER A 256       6.551  28.003 -32.872  1.00  4.56           O
ATOM   3853  CB  SER A 256       6.332  30.035 -31.042  1.00  4.56           C
ATOM   3854  OG  SER A 256       5.955  31.141 -30.267  1.00  4.56           O
ATOM   3855  H   SER A 256       3.855  28.863 -29.515  1.00  4.56           H
ATOM   3856  HA  SER A 256       4.334  29.629 -31.663  1.00  4.56           H
ATOM   3857 1HB  SER A 256       7.170  29.525 -30.566  1.00  4.56           H
ATOM   3858 2HB  SER A 256       6.674  30.370 -32.019  1.00  4.56           H
ATOM   3859  HG  SER A 256       6.770  31.605 -30.041  1.00  4.56           H
ATOM   3860  N   SER A 257       4.709  26.880 -32.183  1.00  4.10           N
ATOM   3861  CA  SER A 257       4.844  25.658 -32.995  1.00  4.10           C
ATOM   3862  C   SER A 257       5.913  24.654 -32.508  1.00  4.10           C
ATOM   3863  O   SER A 257       6.025  23.565 -33.073  1.00  4.10           O
ATOM   3864  CB  SER A 257       5.109  25.984 -34.460  1.00  4.10           C
ATOM   3865  OG  SER A 257       6.473  26.191 -34.718  1.00  4.10           O
ATOM   3866  H   SER A 257       3.911  26.938 -31.570  1.00  4.10           H
ATOM   3867  HA  SER A 257       3.880  25.144 -32.956  1.00  4.10           H
ATOM   3868 1HB  SER A 257       4.741  25.171 -35.082  1.00  4.10           H
ATOM   3869 2HB  SER A 257       4.551  26.877 -34.733  1.00  4.10           H
ATOM   3870  HG  SER A 257       6.761  26.858 -34.079  1.00  4.10           H
ATOM   3871  N   GLU A 258       6.699  24.990 -31.474  1.00  3.36           N
ATOM   3872  CA  GLU A 258       7.759  24.084 -30.999  1.00  3.36           C
ATOM   3873  C   GLU A 258       7.279  23.044 -29.982  1.00  3.36           C
ATOM   3874  O   GLU A 258       8.043  22.171 -29.568  1.00  3.36           O
ATOM   3875  CB  GLU A 258       8.912  24.870 -30.356  1.00  3.36           C
ATOM   3876  CG  GLU A 258       9.700  25.784 -31.306  1.00  3.36           C
ATOM   3877  CD  GLU A 258      10.867  26.497 -30.618  1.00  3.36           C
ATOM   3878  OE1 GLU A 258      11.056  26.292 -29.440  1.00  3.36           O
ATOM   3879  OE2 GLU A 258      11.570  27.230 -31.278  1.00  3.36           O
ATOM   3880  H   GLU A 258       6.593  25.891 -31.009  1.00  3.36           H
ATOM   3881  HA  GLU A 258       8.152  23.549 -31.863  1.00  3.36           H
ATOM   3882 1HB  GLU A 258       8.515  25.489 -29.551  1.00  3.36           H
ATOM   3883 2HB  GLU A 258       9.616  24.169 -29.907  1.00  3.36           H
ATOM   3884 1HG  GLU A 258      10.087  25.189 -32.132  1.00  3.36           H
ATOM   3885 2HG  GLU A 258       9.013  26.528 -31.718  1.00  3.36           H
ATOM   3886  N   ALA A 259       6.018  23.138 -29.584  1.00  2.57           N
ATOM   3887  CA  ALA A 259       5.434  22.276 -28.555  1.00  2.57           C
ATOM   3888  C   ALA A 259       6.382  22.201 -27.355  1.00  2.57           C
ATOM   3889  O   ALA A 259       6.905  23.229 -26.920  1.00  2.57           O
ATOM   3890  CB  ALA A 259       5.158  20.893 -29.137  1.00  2.57           C
ATOM   3891  H   ALA A 259       5.455  23.857 -30.008  1.00  2.57           H
ATOM   3892  HA  ALA A 259       4.496  22.720 -28.223  1.00  2.57           H
ATOM   3893 1HB  ALA A 259       4.702  20.255 -28.402  1.00  2.57           H
ATOM   3894 2HB  ALA A 259       4.482  20.992 -29.984  1.00  2.57           H
ATOM   3895 3HB  ALA A 259       6.093  20.445 -29.473  1.00  2.57           H
ATOM   3896  N   SER A 260       6.608  21.002 -26.820  1.00  1.90           N
ATOM   3897  CA  SER A 260       7.612  20.814 -25.784  1.00  1.90           C
ATOM   3898  C   SER A 260       8.022  19.343 -25.683  1.00  1.90           C
ATOM   3899  O   SER A 260       7.652  18.514 -26.516  1.00  1.90           O
ATOM   3900  CB  SER A 260       7.193  21.374 -24.435  1.00  1.90           C
ATOM   3901  OG  SER A 260       8.287  21.407 -23.565  1.00  1.90           O
ATOM   3902  H   SER A 260       6.123  20.192 -27.170  1.00  1.90           H
ATOM   3903  HA  SER A 260       8.500  21.371 -26.083  1.00  1.90           H
ATOM   3904 1HB  SER A 260       6.787  22.373 -24.547  1.00  1.90           H
ATOM   3905 2HB  SER A 260       6.440  20.770 -24.012  1.00  1.90           H
ATOM   3906  HG  SER A 260       8.768  22.222 -23.769  1.00  1.90           H
ATOM   3907  N   ASP A 261       8.856  19.060 -24.692  1.00  1.41           N
ATOM   3908  CA  ASP A 261       9.485  17.757 -24.521  1.00  1.41           C
ATOM   3909  C   ASP A 261       9.974  17.485 -23.100  1.00  1.41           C
ATOM   3910  O   ASP A 261      10.999  18.062 -22.711  1.00  1.41           O
ATOM   3911  CB  ASP A 261      10.671  17.727 -25.506  1.00  1.41           C
ATOM   3912  CG  ASP A 261      11.470  16.480 -25.590  1.00  1.41           C
ATOM   3913  OD1 ASP A 261      11.424  15.665 -24.701  1.00  1.41           O
ATOM   3914  OD2 ASP A 261      12.250  16.343 -26.522  1.00  1.41           O
ATOM   3915  H   ASP A 261       9.043  19.806 -24.038  1.00  1.41           H
ATOM   3916  HA  ASP A 261       8.754  16.988 -24.787  1.00  1.41           H
ATOM   3917 1HB  ASP A 261      10.298  17.939 -26.510  1.00  1.41           H
ATOM   3918 2HB  ASP A 261      11.355  18.535 -25.249  1.00  1.41           H
ATOM   3919  N   GLY A 262       9.295  16.620 -22.322  1.00  1.09           N
ATOM   3920  CA  GLY A 262       9.847  16.428 -20.983  1.00  1.09           C
ATOM   3921  C   GLY A 262       9.215  15.427 -20.022  1.00  1.09           C
ATOM   3922  O   GLY A 262       8.321  14.647 -20.365  1.00  1.09           O
ATOM   3923  H   GLY A 262       8.441  16.161 -22.646  1.00  1.09           H
ATOM   3924 1HA  GLY A 262      10.889  16.151 -21.100  1.00  1.09           H
ATOM   3925 2HA  GLY A 262       9.872  17.385 -20.499  1.00  1.09           H
ATOM   3926  N   GLY A 263       9.722  15.455 -18.793  1.00  0.90           N
ATOM   3927  CA  GLY A 263       9.271  14.511 -17.778  1.00  0.90           C
ATOM   3928  C   GLY A 263      10.066  14.539 -16.484  1.00  0.90           C
ATOM   3929  O   GLY A 263      10.762  15.504 -16.170  1.00  0.90           O
ATOM   3930  H   GLY A 263      10.463  16.131 -18.604  1.00  0.90           H
ATOM   3931 1HA  GLY A 263       8.216  14.669 -17.565  1.00  0.90           H
ATOM   3932 2HA  GLY A 263       9.370  13.517 -18.205  1.00  0.90           H
ATOM   3933  N   ALA A 264       9.894  13.515 -15.660  1.00  0.80           N
ATOM   3934  CA  ALA A 264      10.694  13.496 -14.444  1.00  0.80           C
ATOM   3935  C   ALA A 264      12.138  13.325 -14.897  1.00  0.80           C
ATOM   3936  O   ALA A 264      13.027  14.072 -14.507  1.00  0.80           O
ATOM   3937  CB  ALA A 264      10.268  12.397 -13.502  1.00  0.80           C
ATOM   3938  H   ALA A 264       9.299  12.733 -15.944  1.00  0.80           H
ATOM   3939  HA  ALA A 264      10.593  14.456 -13.939  1.00  0.80           H
ATOM   3940 1HB  ALA A 264      10.894  12.424 -12.622  1.00  0.80           H
ATOM   3941 2HB  ALA A 264       9.244  12.559 -13.227  1.00  0.80           H
ATOM   3942 3HB  ALA A 264      10.368  11.434 -13.969  1.00  0.80           H
ATOM   3943  N   ILE A 265      12.326  12.411 -15.827  1.00  0.76           N
ATOM   3944  CA  ILE A 265      13.616  12.186 -16.438  1.00  0.76           C
ATOM   3945  C   ILE A 265      13.497  12.331 -17.951  1.00  0.76           C
ATOM   3946  O   ILE A 265      12.645  11.684 -18.564  1.00  0.76           O
ATOM   3947  CB  ILE A 265      14.173  10.791 -16.111  1.00  0.76           C
ATOM   3948  CG1 ILE A 265      14.388  10.570 -14.629  1.00  0.76           C
ATOM   3949  CG2 ILE A 265      15.442  10.587 -16.835  1.00  0.76           C
ATOM   3950  CD1 ILE A 265      14.803   9.127 -14.342  1.00  0.76           C
ATOM   3951  H   ILE A 265      11.530  11.835 -16.098  1.00  0.76           H
ATOM   3952  HA  ILE A 265      14.320  12.936 -16.078  1.00  0.76           H
ATOM   3953  HB  ILE A 265      13.459  10.037 -16.436  1.00  0.76           H
ATOM   3954 1HG1 ILE A 265      15.158  11.246 -14.265  1.00  0.76           H
ATOM   3955 2HG1 ILE A 265      13.465  10.781 -14.093  1.00  0.76           H
ATOM   3956 1HG2 ILE A 265      15.816   9.609 -16.623  1.00  0.76           H
ATOM   3957 2HG2 ILE A 265      15.238  10.679 -17.887  1.00  0.76           H
ATOM   3958 3HG2 ILE A 265      16.178  11.328 -16.529  1.00  0.76           H
ATOM   3959 1HD1 ILE A 265      14.947   8.977 -13.287  1.00  0.76           H
ATOM   3960 2HD1 ILE A 265      14.034   8.450 -14.695  1.00  0.76           H
ATOM   3961 3HD1 ILE A 265      15.734   8.912 -14.861  1.00  0.76           H
ATOM   3962  N   LYS A 266      14.347  13.160 -18.550  1.00  0.75           N
ATOM   3963  CA  LYS A 266      14.342  13.341 -19.996  1.00  0.75           C
ATOM   3964  C   LYS A 266      15.738  13.109 -20.525  1.00  0.75           C
ATOM   3965  O   LYS A 266      16.685  13.835 -20.198  1.00  0.75           O
ATOM   3966  CB  LYS A 266      13.853  14.730 -20.397  1.00  0.75           C
ATOM   3967  CG  LYS A 266      13.530  14.908 -21.907  1.00  0.75           C
ATOM   3968  CD  LYS A 266      14.802  15.032 -22.716  1.00  0.75           C
ATOM   3969  CE  LYS A 266      14.566  15.690 -24.059  1.00  0.75           C
ATOM   3970  NZ  LYS A 266      13.812  14.810 -25.001  1.00  0.75           N
ATOM   3971  H   LYS A 266      15.018  13.686 -17.991  1.00  0.75           H
ATOM   3972  HA  LYS A 266      13.686  12.601 -20.443  1.00  0.75           H
ATOM   3973 1HB  LYS A 266      12.944  14.962 -19.842  1.00  0.75           H
ATOM   3974 2HB  LYS A 266      14.606  15.469 -20.121  1.00  0.75           H
ATOM   3975 1HG  LYS A 266      12.960  14.048 -22.276  1.00  0.75           H
ATOM   3976 2HG  LYS A 266      12.935  15.807 -22.068  1.00  0.75           H
ATOM   3977 1HD  LYS A 266      15.507  15.577 -22.146  1.00  0.75           H
ATOM   3978 2HD  LYS A 266      15.203  14.048 -22.911  1.00  0.75           H
ATOM   3979 1HE  LYS A 266      13.987  16.603 -23.899  1.00  0.75           H
ATOM   3980 2HE  LYS A 266      15.511  15.954 -24.504  1.00  0.75           H
ATOM   3981 1HZ  LYS A 266      13.622  15.317 -25.875  1.00  0.75           H
ATOM   3982 2HZ  LYS A 266      14.277  13.953 -25.203  1.00  0.75           H
ATOM   3983 3HZ  LYS A 266      12.898  14.622 -24.592  1.00  0.75           H
ATOM   3984  N   VAL A 267      15.860  12.048 -21.291  1.00  0.75           N
ATOM   3985  CA  VAL A 267      17.149  11.657 -21.787  1.00  0.75           C
ATOM   3986  C   VAL A 267      17.126  11.519 -23.299  1.00  0.75           C
ATOM   3987  O   VAL A 267      16.195  10.943 -23.857  1.00  0.75           O
ATOM   3988  CB  VAL A 267      17.607  10.398 -21.057  1.00  0.75           C
ATOM   3989  CG1 VAL A 267      18.823   9.962 -21.555  1.00  0.75           C
ATOM   3990  CG2 VAL A 267      17.815  10.689 -19.600  1.00  0.75           C
ATOM   3991  H   VAL A 267      15.024  11.515 -21.537  1.00  0.75           H
ATOM   3992  HA  VAL A 267      17.834  12.439 -21.532  1.00  0.75           H
ATOM   3993  HB  VAL A 267      16.883   9.625 -21.183  1.00  0.75           H
ATOM   3994 1HG1 VAL A 267      19.123   9.110 -21.009  1.00  0.75           H
ATOM   3995 2HG1 VAL A 267      18.730   9.728 -22.603  1.00  0.75           H
ATOM   3996 3HG1 VAL A 267      19.539  10.755 -21.400  1.00  0.75           H
ATOM   3997 1HG2 VAL A 267      18.138   9.789 -19.106  1.00  0.75           H
ATOM   3998 2HG2 VAL A 267      18.578  11.466 -19.493  1.00  0.75           H
ATOM   3999 3HG2 VAL A 267      16.917  11.025 -19.172  1.00  0.75           H
ATOM   4000  N   THR A 268      18.125  12.087 -23.977  1.00  0.76           N
ATOM   4001  CA  THR A 268      18.073  12.043 -25.445  1.00  0.76           C
ATOM   4002  C   THR A 268      18.767  10.837 -26.091  1.00  0.76           C
ATOM   4003  O   THR A 268      18.540  10.567 -27.271  1.00  0.76           O
ATOM   4004  CB  THR A 268      18.593  13.352 -26.074  1.00  0.76           C
ATOM   4005  OG1 THR A 268      19.960  13.541 -25.799  1.00  0.76           O
ATOM   4006  CG2 THR A 268      17.837  14.500 -25.481  1.00  0.76           C
ATOM   4007  H   THR A 268      18.880  12.535 -23.450  1.00  0.76           H
ATOM   4008  HA  THR A 268      17.023  11.976 -25.728  1.00  0.76           H
ATOM   4009  HB  THR A 268      18.444  13.324 -27.154  1.00  0.76           H
ATOM   4010  HG1 THR A 268      20.457  12.794 -26.159  1.00  0.76           H
ATOM   4011 1HG2 THR A 268      18.185  15.435 -25.914  1.00  0.76           H
ATOM   4012 2HG2 THR A 268      16.784  14.367 -25.694  1.00  0.76           H
ATOM   4013 3HG2 THR A 268      17.999  14.512 -24.401  1.00  0.76           H
ATOM   4014  N   THR A 269      19.582  10.105 -25.336  1.00  0.76           N
ATOM   4015  CA  THR A 269      20.236   8.911 -25.859  1.00  0.76           C
ATOM   4016  C   THR A 269      19.883   7.667 -25.045  1.00  0.76           C
ATOM   4017  O   THR A 269      19.365   6.692 -25.597  1.00  0.76           O
ATOM   4018  CB  THR A 269      21.761   9.089 -25.920  1.00  0.76           C
ATOM   4019  OG1 THR A 269      22.075  10.183 -26.798  1.00  0.76           O
ATOM   4020  CG2 THR A 269      22.443   7.836 -26.402  1.00  0.76           C
ATOM   4021  H   THR A 269      19.784  10.378 -24.380  1.00  0.76           H
ATOM   4022  HA  THR A 269      19.884   8.744 -26.875  1.00  0.76           H
ATOM   4023  HB  THR A 269      22.135   9.312 -24.946  1.00  0.76           H
ATOM   4024  HG1 THR A 269      21.854   9.935 -27.703  1.00  0.76           H
ATOM   4025 1HG2 THR A 269      23.519   7.999 -26.429  1.00  0.76           H
ATOM   4026 2HG2 THR A 269      22.221   7.015 -25.727  1.00  0.76           H
ATOM   4027 3HG2 THR A 269      22.085   7.594 -27.399  1.00  0.76           H
ATOM   4028  N   ARG A 270      20.218   7.663 -23.749  1.00  0.74           N
ATOM   4029  CA  ARG A 270      19.935   6.467 -22.955  1.00  0.74           C
ATOM   4030  C   ARG A 270      19.847   6.630 -21.443  1.00  0.74           C
ATOM   4031  O   ARG A 270      20.753   7.200 -20.824  1.00  0.74           O
ATOM   4032  CB  ARG A 270      20.983   5.421 -23.288  1.00  0.74           C
ATOM   4033  CG  ARG A 270      20.849   4.109 -22.602  1.00  0.74           C
ATOM   4034  CD  ARG A 270      21.719   3.096 -23.264  1.00  0.74           C
ATOM   4035  NE  ARG A 270      21.655   1.811 -22.615  1.00  0.74           N
ATOM   4036  CZ  ARG A 270      22.058   0.649 -23.174  1.00  0.74           C
ATOM   4037  NH1 ARG A 270      22.518   0.638 -24.414  1.00  0.74           N
ATOM   4038  NH2 ARG A 270      21.992  -0.481 -22.491  1.00  0.74           N
ATOM   4039  H   ARG A 270      20.645   8.494 -23.340  1.00  0.74           H
ATOM   4040  HA  ARG A 270      18.967   6.100 -23.275  1.00  0.74           H
ATOM   4041 1HB  ARG A 270      20.972   5.209 -24.353  1.00  0.74           H
ATOM   4042 2HB  ARG A 270      21.969   5.812 -23.043  1.00  0.74           H
ATOM   4043 1HG  ARG A 270      21.177   4.210 -21.564  1.00  0.74           H
ATOM   4044 2HG  ARG A 270      19.825   3.780 -22.607  1.00  0.74           H
ATOM   4045 1HD  ARG A 270      21.408   2.973 -24.300  1.00  0.74           H
ATOM   4046 2HD  ARG A 270      22.751   3.438 -23.232  1.00  0.74           H
ATOM   4047  HE  ARG A 270      21.317   1.797 -21.636  1.00  0.74           H
ATOM   4048 1HH1 ARG A 270      22.569   1.498 -24.940  1.00  0.74           H
ATOM   4049 2HH1 ARG A 270      22.819  -0.230 -24.833  1.00  0.74           H
ATOM   4050 1HH2 ARG A 270      21.645  -0.484 -21.537  1.00  0.74           H
ATOM   4051 2HH2 ARG A 270      22.293  -1.341 -22.914  1.00  0.74           H
ATOM   4052  N   LEU A 271      18.768   6.072 -20.862  1.00  0.72           N
ATOM   4053  CA  LEU A 271      18.571   6.026 -19.412  1.00  0.72           C
ATOM   4054  C   LEU A 271      18.705   4.619 -18.855  1.00  0.72           C
ATOM   4055  O   LEU A 271      17.868   3.751 -19.142  1.00  0.72           O
ATOM   4056  CB  LEU A 271      17.176   6.498 -19.009  1.00  0.72           C
ATOM   4057  CG  LEU A 271      16.867   6.359 -17.511  1.00  0.72           C
ATOM   4058  CD1 LEU A 271      17.782   7.261 -16.692  1.00  0.72           C
ATOM   4059  CD2 LEU A 271      15.428   6.654 -17.289  1.00  0.72           C
ATOM   4060  H   LEU A 271      18.047   5.652 -21.452  1.00  0.72           H
ATOM   4061  HA  LEU A 271      19.316   6.661 -18.942  1.00  0.72           H
ATOM   4062 1HB  LEU A 271      17.067   7.546 -19.278  1.00  0.72           H
ATOM   4063 2HB  LEU A 271      16.437   5.922 -19.567  1.00  0.72           H
ATOM   4064  HG  LEU A 271      17.065   5.338 -17.205  1.00  0.72           H
ATOM   4065 1HD1 LEU A 271      17.567   7.139 -15.631  1.00  0.72           H
ATOM   4066 2HD1 LEU A 271      18.814   6.989 -16.879  1.00  0.72           H
ATOM   4067 3HD1 LEU A 271      17.627   8.288 -16.976  1.00  0.72           H
ATOM   4068 1HD2 LEU A 271      15.182   6.534 -16.234  1.00  0.72           H
ATOM   4069 2HD2 LEU A 271      15.213   7.663 -17.601  1.00  0.72           H
ATOM   4070 3HD2 LEU A 271      14.850   5.961 -17.878  1.00  0.72           H
ATOM   4071  N   ASP A 272      19.727   4.413 -18.042  1.00  0.70           N
ATOM   4072  CA  ASP A 272      19.954   3.118 -17.429  1.00  0.70           C
ATOM   4073  C   ASP A 272      19.708   3.159 -15.934  1.00  0.70           C
ATOM   4074  O   ASP A 272      20.429   3.846 -15.210  1.00  0.70           O
ATOM   4075  CB  ASP A 272      21.383   2.630 -17.659  1.00  0.70           C
ATOM   4076  CG  ASP A 272      21.730   2.298 -19.107  1.00  0.70           C
ATOM   4077  OD1 ASP A 272      20.849   2.172 -19.924  1.00  0.70           O
ATOM   4078  OD2 ASP A 272      22.890   2.164 -19.386  1.00  0.70           O
ATOM   4079  H   ASP A 272      20.361   5.192 -17.847  1.00  0.70           H
ATOM   4080  HA  ASP A 272      19.259   2.399 -17.856  1.00  0.70           H
ATOM   4081 1HB  ASP A 272      22.078   3.396 -17.311  1.00  0.70           H
ATOM   4082 2HB  ASP A 272      21.555   1.742 -17.051  1.00  0.70           H
ATOM   4083  N   VAL A 273      18.709   2.437 -15.467  1.00  0.69           N
ATOM   4084  CA  VAL A 273      18.472   2.363 -14.037  1.00  0.69           C
ATOM   4085  C   VAL A 273      18.755   0.902 -13.740  1.00  0.69           C
ATOM   4086  O   VAL A 273      17.957   0.039 -14.140  1.00  0.69           O
ATOM   4087  CB  VAL A 273      17.011   2.714 -13.682  1.00  0.69           C
ATOM   4088  CG1 VAL A 273      16.802   2.695 -12.176  1.00  0.69           C
ATOM   4089  CG2 VAL A 273      16.650   4.064 -14.303  1.00  0.69           C
ATOM   4090  H   VAL A 273      18.111   1.908 -16.101  1.00  0.69           H
ATOM   4091  HA  VAL A 273      19.164   2.998 -13.495  1.00  0.69           H
ATOM   4092  HB  VAL A 273      16.374   1.950 -14.083  1.00  0.69           H
ATOM   4093 1HG1 VAL A 273      15.761   2.909 -11.945  1.00  0.69           H
ATOM   4094 2HG1 VAL A 273      17.067   1.726 -11.792  1.00  0.69           H
ATOM   4095 3HG1 VAL A 273      17.432   3.443 -11.716  1.00  0.69           H
ATOM   4096 1HG2 VAL A 273      15.613   4.308 -14.082  1.00  0.69           H
ATOM   4097 2HG2 VAL A 273      17.300   4.833 -13.905  1.00  0.69           H
ATOM   4098 3HG2 VAL A 273      16.782   3.997 -15.378  1.00  0.69           H
ATOM   4099  N   THR A 274      19.924   0.604 -13.179  1.00  0.69           N
ATOM   4100  CA  THR A 274      20.251  -0.809 -13.030  1.00  0.69           C
ATOM   4101  C   THR A 274      20.882  -1.183 -11.706  1.00  0.69           C
ATOM   4102  O   THR A 274      21.602  -0.396 -11.104  1.00  0.69           O
ATOM   4103  CB  THR A 274      21.200  -1.290 -14.158  1.00  0.69           C
ATOM   4104  OG1 THR A 274      22.484  -0.599 -14.074  1.00  0.69           O
ATOM   4105  CG2 THR A 274      20.574  -1.048 -15.572  1.00  0.69           C
ATOM   4106  H   THR A 274      20.512   1.355 -12.816  1.00  0.69           H
ATOM   4107  HA  THR A 274      19.328  -1.364 -13.115  1.00  0.69           H
ATOM   4108  HB  THR A 274      21.365  -2.361 -14.030  1.00  0.69           H
ATOM   4109  HG1 THR A 274      23.065  -0.930 -14.770  1.00  0.69           H
ATOM   4110 1HG2 THR A 274      21.250  -1.420 -16.339  1.00  0.69           H
ATOM   4111 2HG2 THR A 274      19.624  -1.576 -15.640  1.00  0.69           H
ATOM   4112 3HG2 THR A 274      20.409   0.006 -15.735  1.00  0.69           H
ATOM   4113  N   GLY A 275      20.653  -2.402 -11.267  1.00  0.70           N
ATOM   4114  CA  GLY A 275      21.390  -2.917 -10.126  1.00  0.70           C
ATOM   4115  C   GLY A 275      21.009  -2.264  -8.802  1.00  0.70           C
ATOM   4116  O   GLY A 275      21.740  -2.403  -7.822  1.00  0.70           O
ATOM   4117  H   GLY A 275      19.974  -2.989 -11.759  1.00  0.70           H
ATOM   4118 1HA  GLY A 275      21.219  -3.992 -10.054  1.00  0.70           H
ATOM   4119 2HA  GLY A 275      22.455  -2.785 -10.302  1.00  0.70           H
ATOM   4120  N   ASN A 276      19.909  -1.523  -8.750  1.00  0.72           N
ATOM   4121  CA  ASN A 276      19.569  -0.832  -7.519  1.00  0.72           C
ATOM   4122  C   ASN A 276      18.969  -1.832  -6.544  1.00  0.72           C
ATOM   4123  O   ASN A 276      18.578  -2.939  -6.932  1.00  0.72           O
ATOM   4124  CB  ASN A 276      18.631   0.332  -7.789  1.00  0.72           C
ATOM   4125  CG  ASN A 276      19.265   1.446  -8.599  1.00  0.72           C
ATOM   4126  OD1 ASN A 276      20.474   1.725  -8.554  1.00  0.72           O
ATOM   4127  ND2 ASN A 276      18.446   2.120  -9.340  1.00  0.72           N
ATOM   4128  H   ASN A 276      19.306  -1.423  -9.570  1.00  0.72           H
ATOM   4129  HA  ASN A 276      20.479  -0.446  -7.062  1.00  0.72           H
ATOM   4130 1HB  ASN A 276      17.762  -0.032  -8.324  1.00  0.72           H
ATOM   4131 2HB  ASN A 276      18.280   0.743  -6.839  1.00  0.72           H
ATOM   4132 1HD2 ASN A 276      18.801   2.878  -9.894  1.00  0.72           H
ATOM   4133 2HD2 ASN A 276      17.469   1.894  -9.329  1.00  0.72           H
ATOM   4134  N   ARG A 277      18.950  -1.477  -5.269  1.00  0.74           N
ATOM   4135  CA  ARG A 277      18.371  -2.376  -4.281  1.00  0.74           C
ATOM   4136  C   ARG A 277      17.252  -1.727  -3.486  1.00  0.74           C
ATOM   4137  O   ARG A 277      16.393  -2.424  -2.935  1.00  0.74           O
ATOM   4138  CB  ARG A 277      19.451  -2.917  -3.363  1.00  0.74           C
ATOM   4139  CG  ARG A 277      20.481  -3.824  -4.054  1.00  0.74           C
ATOM   4140  CD  ARG A 277      19.841  -5.113  -4.439  1.00  0.74           C
ATOM   4141  NE  ARG A 277      20.743  -6.043  -5.098  1.00  0.74           N
ATOM   4142  CZ  ARG A 277      20.930  -6.146  -6.440  1.00  0.74           C
ATOM   4143  NH1 ARG A 277      20.311  -5.395  -7.306  1.00  0.74           N
ATOM   4144  NH2 ARG A 277      21.751  -7.048  -6.937  1.00  0.74           N
ATOM   4145  H   ARG A 277      19.314  -0.566  -4.993  1.00  0.74           H
ATOM   4146  HA  ARG A 277      17.942  -3.227  -4.808  1.00  0.74           H
ATOM   4147 1HB  ARG A 277      19.987  -2.102  -2.913  1.00  0.74           H
ATOM   4148 2HB  ARG A 277      18.989  -3.487  -2.558  1.00  0.74           H
ATOM   4149 1HG  ARG A 277      20.868  -3.343  -4.955  1.00  0.74           H
ATOM   4150 2HG  ARG A 277      21.304  -4.033  -3.372  1.00  0.74           H
ATOM   4151 1HD  ARG A 277      19.449  -5.600  -3.548  1.00  0.74           H
ATOM   4152 2HD  ARG A 277      19.018  -4.906  -5.126  1.00  0.74           H
ATOM   4153  HE  ARG A 277      21.266  -6.674  -4.509  1.00  0.74           H
ATOM   4154 1HH1 ARG A 277      19.646  -4.653  -7.041  1.00  0.74           H
ATOM   4155 2HH1 ARG A 277      20.524  -5.586  -8.300  1.00  0.74           H
ATOM   4156 1HH2 ARG A 277      22.264  -7.673  -6.337  1.00  0.74           H
ATOM   4157 2HH2 ARG A 277      21.813  -7.107  -7.971  1.00  0.74           H
ATOM   4158  N   GLY A 278      17.248  -0.403  -3.424  1.00  0.75           N
ATOM   4159  CA  GLY A 278      16.185   0.266  -2.699  1.00  0.75           C
ATOM   4160  C   GLY A 278      15.007   0.391  -3.651  1.00  0.75           C
ATOM   4161  O   GLY A 278      15.013  -0.206  -4.725  1.00  0.75           O
ATOM   4162  H   GLY A 278      17.992   0.147  -3.851  1.00  0.75           H
ATOM   4163 1HA  GLY A 278      15.907  -0.313  -1.820  1.00  0.75           H
ATOM   4164 2HA  GLY A 278      16.507   1.237  -2.357  1.00  0.75           H
ATOM   4165  N   ARG A 279      13.988   1.140  -3.273  1.00  0.76           N
ATOM   4166  CA  ARG A 279      12.806   1.249  -4.121  1.00  0.76           C
ATOM   4167  C   ARG A 279      12.946   2.457  -5.037  1.00  0.76           C
ATOM   4168  O   ARG A 279      13.500   3.472  -4.616  1.00  0.76           O
ATOM   4169  CB  ARG A 279      11.572   1.421  -3.251  1.00  0.76           C
ATOM   4170  CG  ARG A 279      11.345   0.298  -2.218  1.00  0.76           C
ATOM   4171  CD  ARG A 279      10.072   0.456  -1.453  1.00  0.76           C
ATOM   4172  NE  ARG A 279      10.115   1.584  -0.538  1.00  0.76           N
ATOM   4173  CZ  ARG A 279       9.046   2.068   0.140  1.00  0.76           C
ATOM   4174  NH1 ARG A 279       7.863   1.516   0.002  1.00  0.76           N
ATOM   4175  NH2 ARG A 279       9.181   3.101   0.943  1.00  0.76           N
ATOM   4176  H   ARG A 279      14.022   1.637  -2.391  1.00  0.76           H
ATOM   4177  HA  ARG A 279      12.710   0.350  -4.733  1.00  0.76           H
ATOM   4178 1HB  ARG A 279      11.661   2.351  -2.707  1.00  0.76           H
ATOM   4179 2HB  ARG A 279      10.687   1.483  -3.887  1.00  0.76           H
ATOM   4180 1HG  ARG A 279      11.372  -0.666  -2.661  1.00  0.76           H
ATOM   4181 2HG  ARG A 279      12.157   0.360  -1.488  1.00  0.76           H
ATOM   4182 1HD  ARG A 279       9.249   0.614  -2.150  1.00  0.76           H
ATOM   4183 2HD  ARG A 279       9.886  -0.446  -0.872  1.00  0.76           H
ATOM   4184  HE  ARG A 279      11.009   2.042  -0.400  1.00  0.76           H
ATOM   4185 1HH1 ARG A 279       7.739   0.728  -0.607  1.00  0.76           H
ATOM   4186 2HH1 ARG A 279       7.051   1.923   0.501  1.00  0.76           H
ATOM   4187 1HH2 ARG A 279      10.083   3.535   1.060  1.00  0.76           H
ATOM   4188 2HH2 ARG A 279       8.377   3.453   1.453  1.00  0.76           H
ATOM   4189  N   ILE A 280      12.404   2.384  -6.247  1.00  0.76           N
ATOM   4190  CA  ILE A 280      12.411   3.552  -7.127  1.00  0.76           C
ATOM   4191  C   ILE A 280      10.999   4.040  -7.400  1.00  0.76           C
ATOM   4192  O   ILE A 280      10.140   3.254  -7.790  1.00  0.76           O
ATOM   4193  CB  ILE A 280      13.124   3.264  -8.461  1.00  0.76           C
ATOM   4194  CG1 ILE A 280      14.559   2.828  -8.192  1.00  0.76           C
ATOM   4195  CG2 ILE A 280      13.088   4.512  -9.354  1.00  0.76           C
ATOM   4196  CD1 ILE A 280      14.695   1.338  -8.063  1.00  0.76           C
ATOM   4197  H   ILE A 280      12.003   1.499  -6.568  1.00  0.76           H
ATOM   4198  HA  ILE A 280      12.952   4.351  -6.633  1.00  0.76           H
ATOM   4199  HB  ILE A 280      12.631   2.444  -8.961  1.00  0.76           H
ATOM   4200 1HG1 ILE A 280      15.193   3.167  -9.008  1.00  0.76           H
ATOM   4201 2HG1 ILE A 280      14.909   3.284  -7.266  1.00  0.76           H
ATOM   4202 1HG2 ILE A 280      13.588   4.304 -10.298  1.00  0.76           H
ATOM   4203 2HG2 ILE A 280      12.053   4.785  -9.544  1.00  0.76           H
ATOM   4204 3HG2 ILE A 280      13.587   5.339  -8.857  1.00  0.76           H
ATOM   4205 1HD1 ILE A 280      15.727   1.070  -7.874  1.00  0.76           H
ATOM   4206 2HD1 ILE A 280      14.083   0.959  -7.243  1.00  0.76           H
ATOM   4207 3HD1 ILE A 280      14.361   0.878  -8.982  1.00  0.76           H
ATOM   4208  N   PHE A 281      10.746   5.314  -7.136  1.00  0.75           N
ATOM   4209  CA  PHE A 281       9.421   5.863  -7.352  1.00  0.75           C
ATOM   4210  C   PHE A 281       9.393   7.055  -8.279  1.00  0.75           C
ATOM   4211  O   PHE A 281      10.220   7.963  -8.192  1.00  0.75           O
ATOM   4212  CB  PHE A 281       8.800   6.347  -6.039  1.00  0.75           C
ATOM   4213  CG  PHE A 281       8.492   5.315  -5.022  1.00  0.75           C
ATOM   4214  CD1 PHE A 281       9.443   4.887  -4.116  1.00  0.75           C
ATOM   4215  CD2 PHE A 281       7.220   4.787  -4.950  1.00  0.75           C
ATOM   4216  CE1 PHE A 281       9.108   3.953  -3.165  1.00  0.75           C
ATOM   4217  CE2 PHE A 281       6.896   3.846  -4.009  1.00  0.75           C
ATOM   4218  CZ  PHE A 281       7.831   3.431  -3.118  1.00  0.75           C
ATOM   4219  H   PHE A 281      11.503   5.906  -6.808  1.00  0.75           H
ATOM   4220  HA  PHE A 281       8.788   5.089  -7.786  1.00  0.75           H
ATOM   4221 1HB  PHE A 281       9.471   7.070  -5.584  1.00  0.75           H
ATOM   4222 2HB  PHE A 281       7.873   6.880  -6.268  1.00  0.75           H
ATOM   4223  HD1 PHE A 281      10.453   5.300  -4.153  1.00  0.75           H
ATOM   4224  HD2 PHE A 281       6.464   5.131  -5.660  1.00  0.75           H
ATOM   4225  HE1 PHE A 281       9.847   3.634  -2.449  1.00  0.75           H
ATOM   4226  HE2 PHE A 281       5.891   3.432  -3.970  1.00  0.75           H
ATOM   4227  HZ  PHE A 281       7.561   2.696  -2.376  1.00  0.75           H
ATOM   4228  N   PHE A 282       8.362   7.078  -9.095  1.00  0.73           N
ATOM   4229  CA  PHE A 282       7.998   8.201  -9.926  1.00  0.73           C
ATOM   4230  C   PHE A 282       6.530   8.489  -9.651  1.00  0.73           C
ATOM   4231  O   PHE A 282       5.668   7.729 -10.110  1.00  0.73           O
ATOM   4232  CB  PHE A 282       8.184   7.871 -11.397  1.00  0.73           C
ATOM   4233  CG  PHE A 282       9.570   7.543 -11.814  1.00  0.73           C
ATOM   4234  CD1 PHE A 282      10.062   6.251 -11.699  1.00  0.73           C
ATOM   4235  CD2 PHE A 282      10.379   8.521 -12.345  1.00  0.73           C
ATOM   4236  CE1 PHE A 282      11.342   5.957 -12.111  1.00  0.73           C
ATOM   4237  CE2 PHE A 282      11.642   8.237 -12.748  1.00  0.73           C
ATOM   4238  CZ  PHE A 282      12.137   6.953 -12.633  1.00  0.73           C
ATOM   4239  H   PHE A 282       7.785   6.243  -9.148  1.00  0.73           H
ATOM   4240  HA  PHE A 282       8.590   9.070  -9.656  1.00  0.73           H
ATOM   4241 1HB  PHE A 282       7.556   7.026 -11.649  1.00  0.73           H
ATOM   4242 2HB  PHE A 282       7.843   8.710 -11.978  1.00  0.73           H
ATOM   4243  HD1 PHE A 282       9.418   5.464 -11.285  1.00  0.73           H
ATOM   4244  HD2 PHE A 282       9.996   9.534 -12.438  1.00  0.73           H
ATOM   4245  HE1 PHE A 282      11.719   4.940 -12.024  1.00  0.73           H
ATOM   4246  HE2 PHE A 282      12.254   9.026 -13.157  1.00  0.73           H
ATOM   4247  HZ  PHE A 282      13.151   6.727 -12.960  1.00  0.73           H
ATOM   4248  N   SER A 283       6.232   9.548  -8.905  1.00  0.72           N
ATOM   4249  CA  SER A 283       4.831   9.772  -8.569  1.00  0.72           C
ATOM   4250  C   SER A 283       4.345  11.208  -8.683  1.00  0.72           C
ATOM   4251  O   SER A 283       5.081  12.163  -8.416  1.00  0.72           O
ATOM   4252  CB  SER A 283       4.550   9.221  -7.186  1.00  0.72           C
ATOM   4253  OG  SER A 283       4.742   7.836  -7.168  1.00  0.72           O
ATOM   4254  H   SER A 283       6.977  10.157  -8.564  1.00  0.72           H
ATOM   4255  HA  SER A 283       4.241   9.196  -9.271  1.00  0.72           H
ATOM   4256 1HB  SER A 283       5.203   9.664  -6.470  1.00  0.72           H
ATOM   4257 2HB  SER A 283       3.523   9.459  -6.901  1.00  0.72           H
ATOM   4258  HG  SER A 283       4.205   7.502  -7.896  1.00  0.72           H
ATOM   4259  N   ASP A 284       3.087  11.324  -9.099  1.00  0.71           N
ATOM   4260  CA  ASP A 284       2.375  12.588  -9.279  1.00  0.71           C
ATOM   4261  C   ASP A 284       3.128  13.580 -10.173  1.00  0.71           C
ATOM   4262  O   ASP A 284       3.060  14.783  -9.939  1.00  0.71           O
ATOM   4263  CB  ASP A 284       2.105  13.272  -7.922  1.00  0.71           C
ATOM   4264  CG  ASP A 284       1.142  12.477  -6.976  1.00  0.71           C
ATOM   4265  OD1 ASP A 284       0.508  11.588  -7.447  1.00  0.71           O
ATOM   4266  OD2 ASP A 284       1.071  12.774  -5.798  1.00  0.71           O
ATOM   4267  H   ASP A 284       2.592  10.454  -9.317  1.00  0.71           H
ATOM   4268  HA  ASP A 284       1.417  12.371  -9.749  1.00  0.71           H
ATOM   4269 1HB  ASP A 284       3.046  13.447  -7.411  1.00  0.71           H
ATOM   4270 2HB  ASP A 284       1.665  14.251  -8.107  1.00  0.71           H
ATOM   4271  N   ASN A 285       3.801  13.101 -11.219  1.00  0.73           N
ATOM   4272  CA  ASN A 285       4.552  14.011 -12.083  1.00  0.73           C
ATOM   4273  C   ASN A 285       3.633  14.527 -13.177  1.00  0.73           C
ATOM   4274  O   ASN A 285       2.765  13.776 -13.630  1.00  0.73           O
ATOM   4275  CB  ASN A 285       5.759  13.301 -12.670  1.00  0.73           C
ATOM   4276  CG  ASN A 285       6.772  12.848 -11.597  1.00  0.73           C
ATOM   4277  OD1 ASN A 285       7.154  13.573 -10.661  1.00  0.73           O
ATOM   4278  ND2 ASN A 285       7.222  11.627 -11.732  1.00  0.73           N
ATOM   4279  H   ASN A 285       3.813  12.100 -11.408  1.00  0.73           H
ATOM   4280  HA  ASN A 285       4.886  14.867 -11.496  1.00  0.73           H
ATOM   4281 1HB  ASN A 285       5.431  12.429 -13.237  1.00  0.73           H
ATOM   4282 2HB  ASN A 285       6.266  13.974 -13.366  1.00  0.73           H
ATOM   4283 1HD2 ASN A 285       7.886  11.280 -11.066  1.00  0.73           H
ATOM   4284 2HD2 ASN A 285       6.912  11.058 -12.494  1.00  0.73           H
ATOM   4285  N   ILE A 286       3.810  15.785 -13.595  1.00  0.76           N
ATOM   4286  CA  ILE A 286       2.956  16.327 -14.657  1.00  0.76           C
ATOM   4287  C   ILE A 286       3.712  16.971 -15.820  1.00  0.76           C
ATOM   4288  O   ILE A 286       4.426  17.962 -15.628  1.00  0.76           O
ATOM   4289  CB  ILE A 286       1.980  17.383 -14.106  1.00  0.76           C
ATOM   4290  CG1 ILE A 286       1.105  16.790 -12.989  1.00  0.76           C
ATOM   4291  CG2 ILE A 286       1.098  17.895 -15.244  1.00  0.76           C
ATOM   4292  CD1 ILE A 286       0.225  17.798 -12.314  1.00  0.76           C
ATOM   4293  H   ILE A 286       4.561  16.338 -13.183  1.00  0.76           H
ATOM   4294  HA  ILE A 286       2.366  15.511 -15.060  1.00  0.76           H
ATOM   4295  HB  ILE A 286       2.526  18.207 -13.692  1.00  0.76           H
ATOM   4296 1HG1 ILE A 286       0.496  16.013 -13.396  1.00  0.76           H
ATOM   4297 2HG1 ILE A 286       1.747  16.358 -12.221  1.00  0.76           H
ATOM   4298 1HG2 ILE A 286       0.414  18.639 -14.858  1.00  0.76           H
ATOM   4299 2HG2 ILE A 286       1.719  18.341 -16.020  1.00  0.76           H
ATOM   4300 3HG2 ILE A 286       0.532  17.064 -15.670  1.00  0.76           H
ATOM   4301 1HD1 ILE A 286      -0.355  17.306 -11.533  1.00  0.76           H
ATOM   4302 2HD1 ILE A 286       0.840  18.574 -11.873  1.00  0.76           H
ATOM   4303 3HD1 ILE A 286      -0.450  18.240 -13.043  1.00  0.76           H
ATOM   4304  N   THR A 287       3.461  16.476 -17.028  1.00  0.79           N
ATOM   4305  CA  THR A 287       4.051  17.044 -18.231  1.00  0.79           C
ATOM   4306  C   THR A 287       2.928  17.691 -19.059  1.00  0.79           C
ATOM   4307  O   THR A 287       1.965  17.027 -19.448  1.00  0.79           O
ATOM   4308  CB  THR A 287       4.821  15.975 -19.040  1.00  0.79           C
ATOM   4309  OG1 THR A 287       5.870  15.431 -18.240  1.00  0.79           O
ATOM   4310  CG2 THR A 287       5.440  16.601 -20.278  1.00  0.79           C
ATOM   4311  H   THR A 287       2.850  15.666 -17.099  1.00  0.79           H
ATOM   4312  HA  THR A 287       4.757  17.818 -17.948  1.00  0.79           H
ATOM   4313  HB  THR A 287       4.146  15.174 -19.339  1.00  0.79           H
ATOM   4314  HG1 THR A 287       6.466  14.919 -18.810  1.00  0.79           H
ATOM   4315 1HG2 THR A 287       5.983  15.851 -20.825  1.00  0.79           H
ATOM   4316 2HG2 THR A 287       4.672  17.000 -20.902  1.00  0.79           H
ATOM   4317 3HG2 THR A 287       6.123  17.396 -19.985  1.00  0.79           H
ATOM   4318  N   LYS A 288       3.082  18.977 -19.378  1.00  0.81           N
ATOM   4319  CA  LYS A 288       2.047  19.757 -20.074  1.00  0.81           C
ATOM   4320  C   LYS A 288       2.091  19.663 -21.594  1.00  0.81           C
ATOM   4321  O   LYS A 288       1.394  20.399 -22.293  1.00  0.81           O
ATOM   4322  CB  LYS A 288       2.086  21.219 -19.662  1.00  0.81           C
ATOM   4323  CG  LYS A 288       1.791  21.474 -18.183  1.00  0.81           C
ATOM   4324  CD  LYS A 288       0.338  21.122 -17.846  1.00  0.81           C
ATOM   4325  CE  LYS A 288      -0.018  21.504 -16.410  1.00  0.81           C
ATOM   4326  NZ  LYS A 288      -1.454  21.213 -16.094  1.00  0.81           N
ATOM   4327  H   LYS A 288       3.925  19.446 -19.054  1.00  0.81           H
ATOM   4328  HA  LYS A 288       1.087  19.376 -19.745  1.00  0.81           H
ATOM   4329 1HB  LYS A 288       3.034  21.633 -19.900  1.00  0.81           H
ATOM   4330 2HB  LYS A 288       1.347  21.768 -20.240  1.00  0.81           H
ATOM   4331 1HG  LYS A 288       2.466  20.867 -17.569  1.00  0.81           H
ATOM   4332 2HG  LYS A 288       1.962  22.524 -17.951  1.00  0.81           H
ATOM   4333 1HD  LYS A 288      -0.332  21.644 -18.532  1.00  0.81           H
ATOM   4334 2HD  LYS A 288       0.193  20.048 -17.972  1.00  0.81           H
ATOM   4335 1HE  LYS A 288       0.618  20.944 -15.727  1.00  0.81           H
ATOM   4336 2HE  LYS A 288       0.166  22.569 -16.267  1.00  0.81           H
ATOM   4337 1HZ  LYS A 288      -1.649  21.479 -15.139  1.00  0.81           H
ATOM   4338 2HZ  LYS A 288      -2.045  21.746 -16.718  1.00  0.81           H
ATOM   4339 3HZ  LYS A 288      -1.651  20.231 -16.214  1.00  0.81           H
ATOM   4340  N   ASN A 289       2.925  18.779 -22.103  1.00  0.81           N
ATOM   4341  CA  ASN A 289       3.057  18.527 -23.529  1.00  0.81           C
ATOM   4342  C   ASN A 289       3.426  17.043 -23.697  1.00  0.81           C
ATOM   4343  O   ASN A 289       2.920  16.212 -22.936  1.00  0.81           O
ATOM   4344  CB  ASN A 289       4.044  19.485 -24.130  1.00  0.81           C
ATOM   4345  CG  ASN A 289       3.834  19.701 -25.561  1.00  0.81           C
ATOM   4346  OD1 ASN A 289       4.290  18.884 -26.339  1.00  0.81           O
ATOM   4347  ND2 ASN A 289       3.141  20.749 -25.925  1.00  0.81           N
ATOM   4348  H   ASN A 289       3.476  18.236 -21.459  1.00  0.81           H
ATOM   4349  HA  ASN A 289       2.090  18.680 -24.011  1.00  0.81           H
ATOM   4350 1HB  ASN A 289       3.999  20.443 -23.611  1.00  0.81           H
ATOM   4351 2HB  ASN A 289       5.040  19.070 -23.984  1.00  0.81           H
ATOM   4352 1HD2 ASN A 289       2.948  20.916 -26.891  1.00  0.81           H
ATOM   4353 2HD2 ASN A 289       2.781  21.376 -25.233  1.00  0.81           H
ATOM   4354  N   TYR A 290       4.227  16.691 -24.715  1.00  0.80           N
ATOM   4355  CA  TYR A 290       4.613  15.290 -24.939  1.00  0.80           C
ATOM   4356  C   TYR A 290       5.577  14.835 -23.857  1.00  0.80           C
ATOM   4357  O   TYR A 290       6.451  15.612 -23.440  1.00  0.80           O
ATOM   4358  CB  TYR A 290       5.305  15.120 -26.295  1.00  0.80           C
ATOM   4359  CG  TYR A 290       4.406  15.222 -27.500  1.00  0.80           C
ATOM   4360  CD1 TYR A 290       4.375  16.384 -28.252  1.00  0.80           C
ATOM   4361  CD2 TYR A 290       3.627  14.144 -27.865  1.00  0.80           C
ATOM   4362  CE1 TYR A 290       3.555  16.470 -29.361  1.00  0.80           C
ATOM   4363  CE2 TYR A 290       2.808  14.224 -28.977  1.00  0.80           C
ATOM   4364  CZ  TYR A 290       2.769  15.380 -29.720  1.00  0.80           C
ATOM   4365  OH  TYR A 290       1.954  15.453 -30.826  1.00  0.80           O
ATOM   4366  H   TYR A 290       4.574  17.401 -25.351  1.00  0.80           H
ATOM   4367  HA  TYR A 290       3.727  14.653 -24.890  1.00  0.80           H
ATOM   4368 1HB  TYR A 290       6.087  15.880 -26.391  1.00  0.80           H
ATOM   4369 2HB  TYR A 290       5.792  14.156 -26.320  1.00  0.80           H
ATOM   4370  HD1 TYR A 290       5.001  17.230 -27.972  1.00  0.80           H
ATOM   4371  HD2 TYR A 290       3.666  13.233 -27.274  1.00  0.80           H
ATOM   4372  HE1 TYR A 290       3.532  17.385 -29.952  1.00  0.80           H
ATOM   4373  HE2 TYR A 290       2.194  13.376 -29.270  1.00  0.80           H
ATOM   4374  HH  TYR A 290       2.002  16.336 -31.203  1.00  0.80           H
ATOM   4375  N   GLY A 291       5.439  13.580 -23.415  1.00  0.77           N
ATOM   4376  CA  GLY A 291       6.359  13.116 -22.382  1.00  0.77           C
ATOM   4377  C   GLY A 291       5.791  12.140 -21.358  1.00  0.77           C
ATOM   4378  O   GLY A 291       4.875  11.366 -21.630  1.00  0.77           O
ATOM   4379  H   GLY A 291       4.710  12.977 -23.810  1.00  0.77           H
ATOM   4380 1HA  GLY A 291       7.226  12.667 -22.851  1.00  0.77           H
ATOM   4381 2HA  GLY A 291       6.725  13.980 -21.860  1.00  0.77           H
ATOM   4382  N   GLY A 292       6.384  12.150 -20.173  1.00  0.73           N
ATOM   4383  CA  GLY A 292       5.982  11.176 -19.158  1.00  0.73           C
ATOM   4384  C   GLY A 292       6.869  11.184 -17.929  1.00  0.73           C
ATOM   4385  O   GLY A 292       7.589  12.145 -17.674  1.00  0.73           O
ATOM   4386  H   GLY A 292       7.120  12.840 -20.007  1.00  0.73           H
ATOM   4387 1HA  GLY A 292       4.945  11.350 -18.869  1.00  0.73           H
ATOM   4388 2HA  GLY A 292       6.029  10.186 -19.608  1.00  0.73           H
ATOM   4389  N   ALA A 293       6.775  10.151 -17.100  1.00  0.70           N
ATOM   4390  CA  ALA A 293       7.680  10.146 -15.960  1.00  0.70           C
ATOM   4391  C   ALA A 293       9.085  10.038 -16.527  1.00  0.70           C
ATOM   4392  O   ALA A 293       9.947  10.852 -16.213  1.00  0.70           O
ATOM   4393  CB  ALA A 293       7.409   9.014 -14.997  1.00  0.70           C
ATOM   4394  H   ALA A 293       6.159   9.368 -17.326  1.00  0.70           H
ATOM   4395  HA  ALA A 293       7.579  11.091 -15.429  1.00  0.70           H
ATOM   4396 1HB  ALA A 293       8.120   9.076 -14.196  1.00  0.70           H
ATOM   4397 2HB  ALA A 293       6.413   9.109 -14.615  1.00  0.70           H
ATOM   4398 3HB  ALA A 293       7.519   8.063 -15.482  1.00  0.70           H
ATOM   4399  N   ILE A 294       9.255   9.113 -17.469  1.00  0.69           N
ATOM   4400  CA  ILE A 294      10.518   8.942 -18.167  1.00  0.69           C
ATOM   4401  C   ILE A 294      10.330   9.103 -19.666  1.00  0.69           C
ATOM   4402  O   ILE A 294       9.589   8.331 -20.277  1.00  0.69           O
ATOM   4403  CB  ILE A 294      11.109   7.547 -17.946  1.00  0.69           C
ATOM   4404  CG1 ILE A 294      11.386   7.261 -16.470  1.00  0.69           C
ATOM   4405  CG2 ILE A 294      12.355   7.417 -18.765  1.00  0.69           C
ATOM   4406  CD1 ILE A 294      11.775   5.805 -16.225  1.00  0.69           C
ATOM   4407  H   ILE A 294       8.468   8.497 -17.676  1.00  0.69           H
ATOM   4408  HA  ILE A 294      11.222   9.697 -17.821  1.00  0.69           H
ATOM   4409  HB  ILE A 294      10.397   6.809 -18.278  1.00  0.69           H
ATOM   4410 1HG1 ILE A 294      12.191   7.902 -16.126  1.00  0.69           H
ATOM   4411 2HG1 ILE A 294      10.496   7.485 -15.889  1.00  0.69           H
ATOM   4412 1HG2 ILE A 294      12.751   6.425 -18.634  1.00  0.69           H
ATOM   4413 2HG2 ILE A 294      12.125   7.578 -19.818  1.00  0.69           H
ATOM   4414 3HG2 ILE A 294      13.080   8.159 -18.438  1.00  0.69           H
ATOM   4415 1HD1 ILE A 294      11.959   5.644 -15.171  1.00  0.69           H
ATOM   4416 2HD1 ILE A 294      10.972   5.152 -16.552  1.00  0.69           H
ATOM   4417 3HD1 ILE A 294      12.672   5.568 -16.783  1.00  0.69           H
ATOM   4418  N   TYR A 295      11.028  10.062 -20.260  1.00  0.70           N
ATOM   4419  CA  TYR A 295      10.953  10.267 -21.699  1.00  0.70           C
ATOM   4420  C   TYR A 295      12.338  10.083 -22.299  1.00  0.70           C
ATOM   4421  O   TYR A 295      13.220  10.931 -22.121  1.00  0.70           O
ATOM   4422  CB  TYR A 295      10.328  11.633 -22.040  1.00  0.70           C
ATOM   4423  CG  TYR A 295      10.136  11.889 -23.557  1.00  0.70           C
ATOM   4424  CD1 TYR A 295      10.266  10.847 -24.461  1.00  0.70           C
ATOM   4425  CD2 TYR A 295       9.790  13.148 -24.031  1.00  0.70           C
ATOM   4426  CE1 TYR A 295      10.102  11.037 -25.801  1.00  0.70           C
ATOM   4427  CE2 TYR A 295       9.604  13.345 -25.397  1.00  0.70           C
ATOM   4428  CZ  TYR A 295       9.777  12.285 -26.281  1.00  0.70           C
ATOM   4429  OH  TYR A 295       9.621  12.459 -27.642  1.00  0.70           O
ATOM   4430  H   TYR A 295      11.621  10.667 -19.693  1.00  0.70           H
ATOM   4431  HA  TYR A 295      10.314   9.501 -22.128  1.00  0.70           H
ATOM   4432 1HB  TYR A 295       9.351  11.714 -21.556  1.00  0.70           H
ATOM   4433 2HB  TYR A 295      10.955  12.431 -21.634  1.00  0.70           H
ATOM   4434  HD1 TYR A 295      10.510   9.881 -24.114  1.00  0.70           H
ATOM   4435  HD2 TYR A 295       9.668  13.983 -23.339  1.00  0.70           H
ATOM   4436  HE1 TYR A 295      10.226  10.199 -26.488  1.00  0.70           H
ATOM   4437  HE2 TYR A 295       9.340  14.337 -25.771  1.00  0.70           H
ATOM   4438  HH  TYR A 295      10.091  11.723 -28.124  1.00  0.70           H
ATOM   4439  N   ALA A 296      12.535   8.949 -22.964  1.00  0.71           N
ATOM   4440  CA  ALA A 296      13.830   8.636 -23.547  1.00  0.71           C
ATOM   4441  C   ALA A 296      13.677   7.590 -24.636  1.00  0.71           C
ATOM   4442  O   ALA A 296      12.893   6.662 -24.471  1.00  0.71           O
ATOM   4443  CB  ALA A 296      14.772   8.115 -22.473  1.00  0.71           C
ATOM   4444  H   ALA A 296      11.733   8.325 -23.093  1.00  0.71           H
ATOM   4445  HA  ALA A 296      14.217   9.551 -23.978  1.00  0.71           H
ATOM   4446 1HB  ALA A 296      15.753   7.899 -22.890  1.00  0.71           H
ATOM   4447 2HB  ALA A 296      14.869   8.865 -21.700  1.00  0.71           H
ATOM   4448 3HB  ALA A 296      14.371   7.217 -22.045  1.00  0.71           H
ATOM   4449  N   PRO A 297      14.483   7.623 -25.712  1.00  0.73           N
ATOM   4450  CA  PRO A 297      14.454   6.634 -26.763  1.00  0.73           C
ATOM   4451  C   PRO A 297      14.852   5.264 -26.246  1.00  0.73           C
ATOM   4452  O   PRO A 297      14.507   4.244 -26.840  1.00  0.73           O
ATOM   4453  CB  PRO A 297      15.454   7.191 -27.775  1.00  0.73           C
ATOM   4454  CG  PRO A 297      16.359   8.084 -26.973  1.00  0.73           C
ATOM   4455  CD  PRO A 297      15.492   8.670 -25.890  1.00  0.73           C
ATOM   4456  HA  PRO A 297      13.444   6.613 -27.175  1.00  0.73           H
ATOM   4457 1HB  PRO A 297      15.976   6.364 -28.270  1.00  0.73           H
ATOM   4458 2HB  PRO A 297      14.903   7.744 -28.560  1.00  0.73           H
ATOM   4459 1HG  PRO A 297      17.200   7.508 -26.576  1.00  0.73           H
ATOM   4460 2HG  PRO A 297      16.786   8.850 -27.628  1.00  0.73           H
ATOM   4461 1HD  PRO A 297      16.109   8.798 -25.001  1.00  0.73           H
ATOM   4462 2HD  PRO A 297      15.028   9.611 -26.227  1.00  0.73           H
ATOM   4463  N   VAL A 298      15.606   5.254 -25.147  1.00  0.74           N
ATOM   4464  CA  VAL A 298      16.013   4.025 -24.505  1.00  0.74           C
ATOM   4465  C   VAL A 298      15.804   4.089 -23.014  1.00  0.74           C
ATOM   4466  O   VAL A 298      16.414   4.924 -22.330  1.00  0.74           O
ATOM   4467  CB  VAL A 298      17.491   3.698 -24.747  1.00  0.74           C
ATOM   4468  CG1 VAL A 298      17.845   2.414 -24.008  1.00  0.74           C
ATOM   4469  CG2 VAL A 298      17.756   3.558 -26.175  1.00  0.74           C
ATOM   4470  H   VAL A 298      15.885   6.127 -24.729  1.00  0.74           H
ATOM   4471  HA  VAL A 298      15.414   3.210 -24.908  1.00  0.74           H
ATOM   4472  HB  VAL A 298      18.096   4.475 -24.365  1.00  0.74           H
ATOM   4473 1HG1 VAL A 298      18.890   2.173 -24.170  1.00  0.74           H
ATOM   4474 2HG1 VAL A 298      17.666   2.541 -22.942  1.00  0.74           H
ATOM   4475 3HG1 VAL A 298      17.235   1.610 -24.371  1.00  0.74           H
ATOM   4476 1HG2 VAL A 298      18.808   3.321 -26.323  1.00  0.74           H
ATOM   4477 2HG2 VAL A 298      17.130   2.748 -26.559  1.00  0.74           H
ATOM   4478 3HG2 VAL A 298      17.521   4.486 -26.687  1.00  0.74           H
ATOM   4479  N   VAL A 299      14.987   3.183 -22.510  1.00  0.74           N
ATOM   4480  CA  VAL A 299      14.771   3.085 -21.075  1.00  0.74           C
ATOM   4481  C   VAL A 299      15.080   1.673 -20.626  1.00  0.74           C
ATOM   4482  O   VAL A 299      14.442   0.723 -21.093  1.00  0.74           O
ATOM   4483  CB  VAL A 299      13.318   3.442 -20.706  1.00  0.74           C
ATOM   4484  CG1 VAL A 299      13.090   3.298 -19.191  1.00  0.74           C
ATOM   4485  CG2 VAL A 299      13.028   4.859 -21.158  1.00  0.74           C
ATOM   4486  H   VAL A 299      14.504   2.558 -23.157  1.00  0.74           H
ATOM   4487  HA  VAL A 299      15.448   3.769 -20.560  1.00  0.74           H
ATOM   4488  HB  VAL A 299      12.636   2.752 -21.207  1.00  0.74           H
ATOM   4489 1HG1 VAL A 299      12.058   3.548 -18.946  1.00  0.74           H
ATOM   4490 2HG1 VAL A 299      13.295   2.273 -18.898  1.00  0.74           H
ATOM   4491 3HG1 VAL A 299      13.758   3.965 -18.655  1.00  0.74           H
ATOM   4492 1HG2 VAL A 299      12.012   5.124 -20.914  1.00  0.74           H
ATOM   4493 2HG2 VAL A 299      13.714   5.528 -20.649  1.00  0.74           H
ATOM   4494 3HG2 VAL A 299      13.165   4.946 -22.239  1.00  0.74           H
ATOM   4495  N   THR A 300      16.038   1.541 -19.714  1.00  0.74           N
ATOM   4496  CA  THR A 300      16.384   0.232 -19.186  1.00  0.74           C
ATOM   4497  C   THR A 300      16.187   0.155 -17.672  1.00  0.74           C
ATOM   4498  O   THR A 300      16.844   0.870 -16.915  1.00  0.74           O
ATOM   4499  CB  THR A 300      17.840  -0.149 -19.537  1.00  0.74           C
ATOM   4500  OG1 THR A 300      18.007  -0.184 -20.959  1.00  0.74           O
ATOM   4501  CG2 THR A 300      18.177  -1.492 -18.958  1.00  0.74           C
ATOM   4502  H   THR A 300      16.558   2.364 -19.405  1.00  0.74           H
ATOM   4503  HA  THR A 300      15.741  -0.497 -19.650  1.00  0.74           H
ATOM   4504  HB  THR A 300      18.520   0.593 -19.126  1.00  0.74           H
ATOM   4505  HG1 THR A 300      18.025   0.714 -21.295  1.00  0.74           H
ATOM   4506 1HG2 THR A 300      19.202  -1.754 -19.204  1.00  0.74           H
ATOM   4507 2HG2 THR A 300      18.062  -1.452 -17.875  1.00  0.74           H
ATOM   4508 3HG2 THR A 300      17.501  -2.233 -19.374  1.00  0.74           H
ATOM   4509  N   LEU A 301      15.271  -0.705 -17.233  1.00  0.73           N
ATOM   4510  CA  LEU A 301      15.009  -0.882 -15.805  1.00  0.73           C
ATOM   4511  C   LEU A 301      15.351  -2.342 -15.444  1.00  0.73           C
ATOM   4512  O   LEU A 301      14.531  -3.238 -15.660  1.00  0.73           O
ATOM   4513  CB  LEU A 301      13.525  -0.582 -15.484  1.00  0.73           C
ATOM   4514  CG  LEU A 301      12.938   0.830 -15.949  1.00  0.73           C
ATOM   4515  CD1 LEU A 301      11.442   0.895 -15.641  1.00  0.73           C
ATOM   4516  CD2 LEU A 301      13.661   1.975 -15.280  1.00  0.73           C
ATOM   4517  H   LEU A 301      14.766  -1.257 -17.922  1.00  0.73           H
ATOM   4518  HA  LEU A 301      15.652  -0.217 -15.232  1.00  0.73           H
ATOM   4519 1HB  LEU A 301      12.913  -1.352 -15.938  1.00  0.73           H
ATOM   4520 2HB  LEU A 301      13.394  -0.650 -14.404  1.00  0.73           H
ATOM   4521  HG  LEU A 301      13.054   0.918 -17.025  1.00  0.73           H
ATOM   4522 1HD1 LEU A 301      11.057   1.842 -15.991  1.00  0.73           H
ATOM   4523 2HD1 LEU A 301      10.928   0.109 -16.142  1.00  0.73           H
ATOM   4524 3HD1 LEU A 301      11.281   0.806 -14.567  1.00  0.73           H
ATOM   4525 1HD2 LEU A 301      13.248   2.925 -15.628  1.00  0.73           H
ATOM   4526 2HD2 LEU A 301      13.550   1.906 -14.197  1.00  0.73           H
ATOM   4527 3HD2 LEU A 301      14.708   1.923 -15.548  1.00  0.73           H
ATOM   4528  N   VAL A 302      16.577  -2.608 -14.972  1.00  0.73           N
ATOM   4529  CA  VAL A 302      17.017  -4.014 -14.766  1.00  0.73           C
ATOM   4530  C   VAL A 302      17.686  -4.294 -13.407  1.00  0.73           C
ATOM   4531  O   VAL A 302      18.550  -3.531 -12.979  1.00  0.73           O
ATOM   4532  CB  VAL A 302      17.947  -4.438 -15.924  1.00  0.73           C
ATOM   4533  CG1 VAL A 302      18.454  -5.844 -15.709  1.00  0.73           C
ATOM   4534  CG2 VAL A 302      17.171  -4.370 -17.255  1.00  0.73           C
ATOM   4535  H   VAL A 302      17.200  -1.823 -14.763  1.00  0.73           H
ATOM   4536  HA  VAL A 302      16.131  -4.651 -14.822  1.00  0.73           H
ATOM   4537  HB  VAL A 302      18.803  -3.773 -15.960  1.00  0.73           H
ATOM   4538 1HG1 VAL A 302      19.106  -6.126 -16.531  1.00  0.73           H
ATOM   4539 2HG1 VAL A 302      19.012  -5.896 -14.779  1.00  0.73           H
ATOM   4540 3HG1 VAL A 302      17.604  -6.536 -15.662  1.00  0.73           H
ATOM   4541 1HG2 VAL A 302      17.829  -4.663 -18.063  1.00  0.73           H
ATOM   4542 2HG2 VAL A 302      16.318  -5.049 -17.208  1.00  0.73           H
ATOM   4543 3HG2 VAL A 302      16.812  -3.381 -17.437  1.00  0.73           H
ATOM   4544  N   ASP A 303      17.284  -5.384 -12.724  1.00  0.72           N
ATOM   4545  CA  ASP A 303      17.827  -5.750 -11.410  1.00  0.72           C
ATOM   4546  C   ASP A 303      17.758  -4.593 -10.420  1.00  0.72           C
ATOM   4547  O   ASP A 303      18.721  -4.368  -9.702  1.00  0.72           O
ATOM   4548  CB  ASP A 303      19.297  -6.193 -11.524  1.00  0.72           C
ATOM   4549  CG  ASP A 303      19.801  -6.977 -10.287  1.00  0.72           C
ATOM   4550  OD1 ASP A 303      19.022  -7.704  -9.714  1.00  0.72           O
ATOM   4551  OD2 ASP A 303      20.939  -6.768  -9.877  1.00  0.72           O
ATOM   4552  H   ASP A 303      16.612  -6.036 -13.145  1.00  0.72           H
ATOM   4553  HA  ASP A 303      17.245  -6.572 -11.011  1.00  0.72           H
ATOM   4554 1HB  ASP A 303      19.410  -6.829 -12.403  1.00  0.72           H
ATOM   4555 2HB  ASP A 303      19.930  -5.326 -11.671  1.00  0.72           H
ATOM   4556  N   ASN A 304      16.635  -3.875 -10.381  1.00  0.72           N
ATOM   4557  CA  ASN A 304      16.489  -2.697  -9.524  1.00  0.72           C
ATOM   4558  C   ASN A 304      15.683  -2.763  -8.255  1.00  0.72           C
ATOM   4559  O   ASN A 304      15.380  -1.718  -7.686  1.00  0.72           O
ATOM   4560  CB  ASN A 304      15.874  -1.587 -10.303  1.00  0.72           C
ATOM   4561  CG  ASN A 304      16.726  -1.072 -11.242  1.00  0.72           C
ATOM   4562  OD1 ASN A 304      17.934  -0.907 -11.003  1.00  0.72           O
ATOM   4563  ND2 ASN A 304      16.167  -0.771 -12.363  1.00  0.72           N
ATOM   4564  H   ASN A 304      15.873  -4.134 -10.990  1.00  0.72           H
ATOM   4565  HA  ASN A 304      17.486  -2.405  -9.228  1.00  0.72           H
ATOM   4566 1HB  ASN A 304      14.964  -1.939 -10.793  1.00  0.72           H
ATOM   4567 2HB  ASN A 304      15.600  -0.814  -9.631  1.00  0.72           H
ATOM   4568 1HD2 ASN A 304      16.724  -0.379 -13.109  1.00  0.72           H
ATOM   4569 2HD2 ASN A 304      15.186  -0.924 -12.489  1.00  0.72           H
ATOM   4570  N   GLY A 305      15.275  -3.921  -7.810  1.00  0.72           N
ATOM   4571  CA  GLY A 305      14.382  -3.846  -6.674  1.00  0.72           C
ATOM   4572  C   GLY A 305      13.090  -3.368  -7.324  1.00  0.72           C
ATOM   4573  O   GLY A 305      13.014  -3.404  -8.555  1.00  0.72           O
ATOM   4574  H   GLY A 305      15.550  -4.788  -8.247  1.00  0.72           H
ATOM   4575 1HA  GLY A 305      14.259  -4.824  -6.220  1.00  0.72           H
ATOM   4576 2HA  GLY A 305      14.757  -3.138  -5.932  1.00  0.72           H
ATOM   4577  N   PRO A 306      12.053  -2.997  -6.573  1.00  0.72           N
ATOM   4578  CA  PRO A 306      10.772  -2.600  -7.109  1.00  0.72           C
ATOM   4579  C   PRO A 306      10.817  -1.206  -7.698  1.00  0.72           C
ATOM   4580  O   PRO A 306      11.575  -0.345  -7.228  1.00  0.72           O
ATOM   4581  CB  PRO A 306       9.864  -2.656  -5.892  1.00  0.72           C
ATOM   4582  CG  PRO A 306      10.783  -2.313  -4.750  1.00  0.72           C
ATOM   4583  CD  PRO A 306      12.170  -2.883  -5.121  1.00  0.72           C
ATOM   4584  HA  PRO A 306      10.471  -3.334  -7.871  1.00  0.72           H
ATOM   4585 1HB  PRO A 306       9.049  -1.942  -6.026  1.00  0.72           H
ATOM   4586 2HB  PRO A 306       9.396  -3.637  -5.819  1.00  0.72           H
ATOM   4587 1HG  PRO A 306      10.788  -1.231  -4.682  1.00  0.72           H
ATOM   4588 2HG  PRO A 306      10.386  -2.704  -3.801  1.00  0.72           H
ATOM   4589 1HD  PRO A 306      12.953  -2.149  -4.862  1.00  0.72           H
ATOM   4590 2HD  PRO A 306      12.351  -3.847  -4.644  1.00  0.72           H
ATOM   4591  N   THR A 307       9.948  -0.967  -8.660  1.00  0.72           N
ATOM   4592  CA  THR A 307       9.813   0.363  -9.245  1.00  0.72           C
ATOM   4593  C   THR A 307       8.344   0.735  -9.344  1.00  0.72           C
ATOM   4594  O   THR A 307       7.519  -0.106  -9.691  1.00  0.72           O
ATOM   4595  CB  THR A 307      10.501   0.467 -10.627  1.00  0.72           C
ATOM   4596  OG1 THR A 307      11.887   0.131 -10.495  1.00  0.72           O
ATOM   4597  CG2 THR A 307      10.387   1.890 -11.194  1.00  0.72           C
ATOM   4598  H   THR A 307       9.352  -1.743  -8.957  1.00  0.72           H
ATOM   4599  HA  THR A 307      10.299   1.070  -8.586  1.00  0.72           H
ATOM   4600  HB  THR A 307      10.050  -0.193 -11.303  1.00  0.72           H
ATOM   4601  HG1 THR A 307      12.248   0.561  -9.712  1.00  0.72           H
ATOM   4602 1HG2 THR A 307      10.882   1.937 -12.162  1.00  0.72           H
ATOM   4603 2HG2 THR A 307       9.344   2.153 -11.312  1.00  0.72           H
ATOM   4604 3HG2 THR A 307      10.853   2.595 -10.516  1.00  0.72           H
ATOM   4605  N   TYR A 308       8.005   1.967  -9.007  1.00  0.71           N
ATOM   4606  CA  TYR A 308       6.617   2.378  -9.090  1.00  0.71           C
ATOM   4607  C   TYR A 308       6.438   3.645  -9.911  1.00  0.71           C
ATOM   4608  O   TYR A 308       7.147   4.633  -9.714  1.00  0.71           O
ATOM   4609  CB  TYR A 308       6.105   2.662  -7.685  1.00  0.71           C
ATOM   4610  CG  TYR A 308       6.194   1.514  -6.726  1.00  0.71           C
ATOM   4611  CD1 TYR A 308       7.394   1.288  -6.050  1.00  0.71           C
ATOM   4612  CD2 TYR A 308       5.101   0.710  -6.490  1.00  0.71           C
ATOM   4613  CE1 TYR A 308       7.490   0.261  -5.147  1.00  0.71           C
ATOM   4614  CE2 TYR A 308       5.196  -0.324  -5.594  1.00  0.71           C
ATOM   4615  CZ  TYR A 308       6.382  -0.553  -4.920  1.00  0.71           C
ATOM   4616  OH  TYR A 308       6.462  -1.590  -4.016  1.00  0.71           O
ATOM   4617  H   TYR A 308       8.724   2.606  -8.681  1.00  0.71           H
ATOM   4618  HA  TYR A 308       6.032   1.588  -9.556  1.00  0.71           H
ATOM   4619 1HB  TYR A 308       6.673   3.479  -7.287  1.00  0.71           H
ATOM   4620 2HB  TYR A 308       5.079   2.977  -7.739  1.00  0.71           H
ATOM   4621  HD1 TYR A 308       8.258   1.936  -6.234  1.00  0.71           H
ATOM   4622  HD2 TYR A 308       4.166   0.894  -7.011  1.00  0.71           H
ATOM   4623  HE1 TYR A 308       8.426   0.089  -4.617  1.00  0.71           H
ATOM   4624  HE2 TYR A 308       4.334  -0.962  -5.412  1.00  0.71           H
ATOM   4625  HH  TYR A 308       7.326  -1.589  -3.601  1.00  0.71           H
ATOM   4626  N   PHE A 309       5.444   3.623 -10.784  1.00  0.71           N
ATOM   4627  CA  PHE A 309       5.046   4.770 -11.586  1.00  0.71           C
ATOM   4628  C   PHE A 309       3.582   5.050 -11.292  1.00  0.71           C
ATOM   4629  O   PHE A 309       2.707   4.371 -11.846  1.00  0.71           O
ATOM   4630  CB  PHE A 309       5.220   4.487 -13.060  1.00  0.71           C
ATOM   4631  CG  PHE A 309       6.613   4.205 -13.512  1.00  0.71           C
ATOM   4632  CD1 PHE A 309       7.129   2.920 -13.470  1.00  0.71           C
ATOM   4633  CD2 PHE A 309       7.400   5.219 -14.003  1.00  0.71           C
ATOM   4634  CE1 PHE A 309       8.408   2.676 -13.912  1.00  0.71           C
ATOM   4635  CE2 PHE A 309       8.661   4.982 -14.437  1.00  0.71           C
ATOM   4636  CZ  PHE A 309       9.176   3.714 -14.390  1.00  0.71           C
ATOM   4637  H   PHE A 309       4.932   2.752 -10.900  1.00  0.71           H
ATOM   4638  HA  PHE A 309       5.639   5.635 -11.307  1.00  0.71           H
ATOM   4639 1HB  PHE A 309       4.602   3.641 -13.339  1.00  0.71           H
ATOM   4640 2HB  PHE A 309       4.854   5.344 -13.597  1.00  0.71           H
ATOM   4641  HD1 PHE A 309       6.507   2.100 -13.089  1.00  0.71           H
ATOM   4642  HD2 PHE A 309       6.998   6.227 -14.039  1.00  0.71           H
ATOM   4643  HE1 PHE A 309       8.810   1.663 -13.879  1.00  0.71           H
ATOM   4644  HE2 PHE A 309       9.260   5.804 -14.813  1.00  0.71           H
ATOM   4645  HZ  PHE A 309      10.188   3.532 -14.733  1.00  0.71           H
ATOM   4646  N   ILE A 310       3.325   6.007 -10.401  1.00  0.71           N
ATOM   4647  CA  ILE A 310       1.967   6.206  -9.901  1.00  0.71           C
ATOM   4648  C   ILE A 310       1.403   7.622 -10.097  1.00  0.71           C
ATOM   4649  O   ILE A 310       2.022   8.611  -9.697  1.00  0.71           O
ATOM   4650  CB  ILE A 310       1.902   5.817  -8.403  1.00  0.71           C
ATOM   4651  CG1 ILE A 310       2.321   4.323  -8.208  1.00  0.71           C
ATOM   4652  CG2 ILE A 310       0.488   6.027  -7.879  1.00  0.71           C
ATOM   4653  CD1 ILE A 310       2.545   3.927  -6.764  1.00  0.71           C
ATOM   4654  H   ILE A 310       4.100   6.581 -10.068  1.00  0.71           H
ATOM   4655  HA  ILE A 310       1.327   5.521 -10.437  1.00  0.71           H
ATOM   4656  HB  ILE A 310       2.586   6.428  -7.833  1.00  0.71           H
ATOM   4657 1HG1 ILE A 310       1.549   3.690  -8.622  1.00  0.71           H
ATOM   4658 2HG1 ILE A 310       3.240   4.135  -8.740  1.00  0.71           H
ATOM   4659 1HG2 ILE A 310       0.446   5.754  -6.827  1.00  0.71           H
ATOM   4660 2HG2 ILE A 310       0.212   7.070  -7.988  1.00  0.71           H
ATOM   4661 3HG2 ILE A 310      -0.207   5.405  -8.450  1.00  0.71           H
ATOM   4662 1HD1 ILE A 310       2.827   2.878  -6.710  1.00  0.71           H
ATOM   4663 2HD1 ILE A 310       3.343   4.539  -6.336  1.00  0.71           H
ATOM   4664 3HD1 ILE A 310       1.629   4.082  -6.200  1.00  0.71           H
ATOM   4665  N   ASN A 311       0.207   7.689 -10.678  1.00  0.71           N
ATOM   4666  CA  ASN A 311      -0.534   8.927 -10.924  1.00  0.71           C
ATOM   4667  C   ASN A 311       0.212   9.972 -11.754  1.00  0.71           C
ATOM   4668  O   ASN A 311       0.144  11.165 -11.457  1.00  0.71           O
ATOM   4669  CB  ASN A 311      -0.951   9.538  -9.601  1.00  0.71           C
ATOM   4670  CG  ASN A 311      -2.085  10.552  -9.709  1.00  0.71           C
ATOM   4671  OD1 ASN A 311      -3.001  10.433 -10.533  1.00  0.71           O
ATOM   4672  ND2 ASN A 311      -2.029  11.549  -8.863  1.00  0.71           N
ATOM   4673  H   ASN A 311      -0.224   6.811 -10.966  1.00  0.71           H
ATOM   4674  HA  ASN A 311      -1.432   8.671 -11.465  1.00  0.71           H
ATOM   4675 1HB  ASN A 311      -1.266   8.748  -8.924  1.00  0.71           H
ATOM   4676 2HB  ASN A 311      -0.095  10.026  -9.155  1.00  0.71           H
ATOM   4677 1HD2 ASN A 311      -2.733  12.255  -8.860  1.00  0.71           H
ATOM   4678 2HD2 ASN A 311      -1.243  11.599  -8.210  1.00  0.71           H
ATOM   4679  N   ASN A 312       0.897   9.557 -12.814  1.00  0.73           N
ATOM   4680  CA  ASN A 312       1.602  10.535 -13.625  1.00  0.73           C
ATOM   4681  C   ASN A 312       0.683  11.039 -14.730  1.00  0.73           C
ATOM   4682  O   ASN A 312      -0.112  10.270 -15.278  1.00  0.73           O
ATOM   4683  CB  ASN A 312       2.874   9.927 -14.157  1.00  0.73           C
ATOM   4684  CG  ASN A 312       3.828   9.544 -12.989  1.00  0.73           C
ATOM   4685  OD1 ASN A 312       4.050  10.303 -12.023  1.00  0.73           O
ATOM   4686  ND2 ASN A 312       4.384   8.361 -13.074  1.00  0.73           N
ATOM   4687  H   ASN A 312       0.943   8.571 -13.059  1.00  0.73           H
ATOM   4688  HA  ASN A 312       1.862  11.394 -13.005  1.00  0.73           H
ATOM   4689 1HB  ASN A 312       2.648   9.039 -14.748  1.00  0.73           H
ATOM   4690 2HB  ASN A 312       3.379  10.644 -14.809  1.00  0.73           H
ATOM   4691 1HD2 ASN A 312       5.007   8.047 -12.345  1.00  0.73           H
ATOM   4692 2HD2 ASN A 312       4.198   7.776 -13.863  1.00  0.73           H
ATOM   4693  N   ILE A 313       0.808  12.314 -15.066  1.00  0.76           N
ATOM   4694  CA  ILE A 313      -0.028  12.917 -16.089  1.00  0.76           C
ATOM   4695  C   ILE A 313       0.766  13.515 -17.241  1.00  0.76           C
ATOM   4696  O   ILE A 313       1.708  14.274 -17.020  1.00  0.76           O
ATOM   4697  CB  ILE A 313      -0.878  14.046 -15.483  1.00  0.76           C
ATOM   4698  CG1 ILE A 313      -1.778  13.527 -14.358  1.00  0.76           C
ATOM   4699  CG2 ILE A 313      -1.706  14.698 -16.558  1.00  0.76           C
ATOM   4700  CD1 ILE A 313      -2.451  14.627 -13.585  1.00  0.76           C
ATOM   4701  H   ILE A 313       1.492  12.888 -14.576  1.00  0.76           H
ATOM   4702  HA  ILE A 313      -0.689  12.155 -16.488  1.00  0.76           H
ATOM   4703  HB  ILE A 313      -0.226  14.777 -15.057  1.00  0.76           H
ATOM   4704 1HG1 ILE A 313      -2.540  12.902 -14.771  1.00  0.76           H
ATOM   4705 2HG1 ILE A 313      -1.183  12.938 -13.658  1.00  0.76           H
ATOM   4706 1HG2 ILE A 313      -2.293  15.504 -16.129  1.00  0.76           H
ATOM   4707 2HG2 ILE A 313      -1.066  15.103 -17.338  1.00  0.76           H
ATOM   4708 3HG2 ILE A 313      -2.365  13.953 -16.986  1.00  0.76           H
ATOM   4709 1HD1 ILE A 313      -3.074  14.190 -12.803  1.00  0.76           H
ATOM   4710 2HD1 ILE A 313      -1.702  15.267 -13.129  1.00  0.76           H
ATOM   4711 3HD1 ILE A 313      -3.071  15.217 -14.257  1.00  0.76           H
ATOM   4712  N   ALA A 314       0.391  13.166 -18.461  1.00  0.79           N
ATOM   4713  CA  ALA A 314       0.991  13.753 -19.649  1.00  0.79           C
ATOM   4714  C   ALA A 314      -0.117  14.481 -20.393  1.00  0.79           C
ATOM   4715  O   ALA A 314      -1.252  14.015 -20.414  1.00  0.79           O
ATOM   4716  CB  ALA A 314       1.643  12.686 -20.514  1.00  0.79           C
ATOM   4717  H   ALA A 314      -0.367  12.495 -18.561  1.00  0.79           H
ATOM   4718  HA  ALA A 314       1.740  14.485 -19.353  1.00  0.79           H
ATOM   4719 1HB  ALA A 314       2.071  13.149 -21.409  1.00  0.79           H
ATOM   4720 2HB  ALA A 314       2.432  12.186 -19.956  1.00  0.79           H
ATOM   4721 3HB  ALA A 314       0.905  11.968 -20.806  1.00  0.79           H
ATOM   4722  N   ASN A 315       0.184  15.610 -21.000  1.00  0.81           N
ATOM   4723  CA  ASN A 315      -0.852  16.296 -21.756  1.00  0.81           C
ATOM   4724  C   ASN A 315      -1.002  15.711 -23.142  1.00  0.81           C
ATOM   4725  O   ASN A 315      -2.108  15.389 -23.562  1.00  0.81           O
ATOM   4726  CB  ASN A 315      -0.563  17.757 -21.822  1.00  0.81           C
ATOM   4727  CG  ASN A 315      -1.667  18.611 -22.319  1.00  0.81           C
ATOM   4728  OD1 ASN A 315      -2.749  18.651 -21.722  1.00  0.81           O
ATOM   4729  ND2 ASN A 315      -1.427  19.327 -23.372  1.00  0.81           N
ATOM   4730  H   ASN A 315       1.113  16.015 -20.897  1.00  0.81           H
ATOM   4731  HA  ASN A 315      -1.793  16.158 -21.245  1.00  0.81           H
ATOM   4732 1HB  ASN A 315      -0.288  18.088 -20.843  1.00  0.81           H
ATOM   4733 2HB  ASN A 315       0.274  17.886 -22.480  1.00  0.81           H
ATOM   4734 1HD2 ASN A 315      -2.136  19.931 -23.726  1.00  0.81           H
ATOM   4735 2HD2 ASN A 315      -0.540  19.277 -23.829  1.00  0.81           H
ATOM   4736  N   ASN A 316       0.109  15.560 -23.852  1.00  0.81           N
ATOM   4737  CA  ASN A 316       0.026  15.017 -25.193  1.00  0.81           C
ATOM   4738  C   ASN A 316       0.424  13.563 -25.121  1.00  0.81           C
ATOM   4739  O   ASN A 316       0.510  13.011 -24.027  1.00  0.81           O
ATOM   4740  CB  ASN A 316       0.845  15.799 -26.198  1.00  0.81           C
ATOM   4741  CG  ASN A 316       0.303  17.141 -26.450  1.00  0.81           C
ATOM   4742  OD1 ASN A 316      -0.832  17.441 -26.078  1.00  0.81           O
ATOM   4743  ND2 ASN A 316       1.031  17.988 -27.107  1.00  0.81           N
ATOM   4744  H   ASN A 316       1.015  15.809 -23.455  1.00  0.81           H
ATOM   4745  HA  ASN A 316      -1.006  15.049 -25.520  1.00  0.81           H
ATOM   4746 1HB  ASN A 316       1.857  15.886 -25.862  1.00  0.81           H
ATOM   4747 2HB  ASN A 316       0.860  15.281 -27.141  1.00  0.81           H
ATOM   4748 1HD2 ASN A 316       0.627  18.885 -27.305  1.00  0.81           H
ATOM   4749 2HD2 ASN A 316       1.947  17.748 -27.432  1.00  0.81           H
ATOM   4750  N   LYS A 317       0.678  12.933 -26.259  1.00  0.79           N
ATOM   4751  CA  LYS A 317       1.001  11.521 -26.232  1.00  0.79           C
ATOM   4752  C   LYS A 317       2.112  11.276 -25.220  1.00  0.79           C
ATOM   4753  O   LYS A 317       3.146  11.964 -25.208  1.00  0.79           O
ATOM   4754  CB  LYS A 317       1.375  11.044 -27.628  1.00  0.79           C
ATOM   4755  CG  LYS A 317       1.524   9.573 -27.755  1.00  0.79           C
ATOM   4756  CD  LYS A 317       1.712   9.150 -29.192  1.00  0.79           C
ATOM   4757  CE  LYS A 317       0.400   9.291 -29.962  1.00  0.79           C
ATOM   4758  NZ  LYS A 317       0.506   8.786 -31.352  1.00  0.79           N
ATOM   4759  H   LYS A 317       0.606  13.415 -27.141  1.00  0.79           H
ATOM   4760  HA  LYS A 317       0.125  10.964 -25.905  1.00  0.79           H
ATOM   4761 1HB  LYS A 317       0.637  11.388 -28.352  1.00  0.79           H
ATOM   4762 2HB  LYS A 317       2.333  11.459 -27.909  1.00  0.79           H
ATOM   4763 1HG  LYS A 317       2.410   9.292 -27.203  1.00  0.79           H
ATOM   4764 2HG  LYS A 317       0.660   9.066 -27.327  1.00  0.79           H
ATOM   4765 1HD  LYS A 317       2.490   9.756 -29.659  1.00  0.79           H
ATOM   4766 2HD  LYS A 317       2.016   8.103 -29.219  1.00  0.79           H
ATOM   4767 1HE  LYS A 317      -0.374   8.723 -29.442  1.00  0.79           H
ATOM   4768 2HE  LYS A 317       0.112  10.341 -29.989  1.00  0.79           H
ATOM   4769 1HZ  LYS A 317      -0.384   8.889 -31.816  1.00  0.79           H
ATOM   4770 2HZ  LYS A 317       1.210   9.305 -31.852  1.00  0.79           H
ATOM   4771 3HZ  LYS A 317       0.765   7.794 -31.331  1.00  0.79           H
ATOM   4772  N   GLY A 318       1.863  10.307 -24.355  1.00  0.76           N
ATOM   4773  CA  GLY A 318       2.784  10.015 -23.292  1.00  0.76           C
ATOM   4774  C   GLY A 318       2.231   8.987 -22.327  1.00  0.76           C
ATOM   4775  O   GLY A 318       1.323   8.222 -22.664  1.00  0.76           O
ATOM   4776  H   GLY A 318       1.002   9.789 -24.423  1.00  0.76           H
ATOM   4777 1HA  GLY A 318       3.739   9.685 -23.695  1.00  0.76           H
ATOM   4778 2HA  GLY A 318       2.952  10.940 -22.760  1.00  0.76           H
ATOM   4779  N   GLY A 319       2.805   8.963 -21.135  1.00  0.73           N
ATOM   4780  CA  GLY A 319       2.418   7.984 -20.110  1.00  0.73           C
ATOM   4781  C   GLY A 319       3.478   7.901 -19.027  1.00  0.73           C
ATOM   4782  O   GLY A 319       4.244   8.842 -18.823  1.00  0.73           O
ATOM   4783  H   GLY A 319       3.542   9.652 -20.967  1.00  0.73           H
ATOM   4784 1HA  GLY A 319       1.457   8.261 -19.672  1.00  0.73           H
ATOM   4785 2HA  GLY A 319       2.289   7.003 -20.568  1.00  0.73           H
ATOM   4786  N   ALA A 320       3.515   6.810 -18.274  1.00  0.70           N
ATOM   4787  CA  ALA A 320       4.572   6.745 -17.280  1.00  0.70           C
ATOM   4788  C   ALA A 320       5.908   6.767 -17.993  1.00  0.70           C
ATOM   4789  O   ALA A 320       6.788   7.546 -17.642  1.00  0.70           O
ATOM   4790  CB  ALA A 320       4.492   5.499 -16.460  1.00  0.70           C
ATOM   4791  H   ALA A 320       2.863   6.038 -18.429  1.00  0.70           H
ATOM   4792  HA  ALA A 320       4.495   7.617 -16.632  1.00  0.70           H
ATOM   4793 1HB  ALA A 320       5.296   5.510 -15.773  1.00  0.70           H
ATOM   4794 2HB  ALA A 320       3.564   5.464 -15.948  1.00  0.70           H
ATOM   4795 3HB  ALA A 320       4.590   4.644 -17.088  1.00  0.70           H
ATOM   4796  N   ILE A 321       6.005   5.980 -19.053  1.00  0.70           N
ATOM   4797  CA  ILE A 321       7.213   5.922 -19.855  1.00  0.70           C
ATOM   4798  C   ILE A 321       6.881   6.231 -21.313  1.00  0.70           C
ATOM   4799  O   ILE A 321       5.919   5.686 -21.859  1.00  0.70           O
ATOM   4800  CB  ILE A 321       7.911   4.554 -19.727  1.00  0.70           C
ATOM   4801  CG1 ILE A 321       8.302   4.281 -18.274  1.00  0.70           C
ATOM   4802  CG2 ILE A 321       9.126   4.524 -20.582  1.00  0.70           C
ATOM   4803  CD1 ILE A 321       8.820   2.900 -18.068  1.00  0.70           C
ATOM   4804  H   ILE A 321       5.212   5.375 -19.272  1.00  0.70           H
ATOM   4805  HA  ILE A 321       7.904   6.682 -19.501  1.00  0.70           H
ATOM   4806  HB  ILE A 321       7.238   3.782 -20.037  1.00  0.70           H
ATOM   4807 1HG1 ILE A 321       9.057   4.987 -17.965  1.00  0.70           H
ATOM   4808 2HG1 ILE A 321       7.434   4.415 -17.641  1.00  0.70           H
ATOM   4809 1HG2 ILE A 321       9.617   3.557 -20.499  1.00  0.70           H
ATOM   4810 2HG2 ILE A 321       8.831   4.690 -21.598  1.00  0.70           H
ATOM   4811 3HG2 ILE A 321       9.806   5.312 -20.262  1.00  0.70           H
ATOM   4812 1HD1 ILE A 321       9.070   2.752 -17.030  1.00  0.70           H
ATOM   4813 2HD1 ILE A 321       8.057   2.186 -18.361  1.00  0.70           H
ATOM   4814 3HD1 ILE A 321       9.705   2.753 -18.676  1.00  0.70           H
ATOM   4815  N   TYR A 322       7.659   7.118 -21.928  1.00  0.72           N
ATOM   4816  CA  TYR A 322       7.437   7.490 -23.320  1.00  0.72           C
ATOM   4817  C   TYR A 322       8.734   7.248 -24.100  1.00  0.72           C
ATOM   4818  O   TYR A 322       9.809   7.729 -23.731  1.00  0.72           O
ATOM   4819  CB  TYR A 322       6.912   8.935 -23.405  1.00  0.72           C
ATOM   4820  CG  TYR A 322       6.506   9.421 -24.809  1.00  0.72           C
ATOM   4821  CD1 TYR A 322       5.759   8.607 -25.631  1.00  0.72           C
ATOM   4822  CD2 TYR A 322       6.823  10.686 -25.237  1.00  0.72           C
ATOM   4823  CE1 TYR A 322       5.357   9.038 -26.872  1.00  0.72           C
ATOM   4824  CE2 TYR A 322       6.423  11.129 -26.480  1.00  0.72           C
ATOM   4825  CZ  TYR A 322       5.694  10.310 -27.297  1.00  0.72           C
ATOM   4826  OH  TYR A 322       5.297  10.750 -28.541  1.00  0.72           O
ATOM   4827  H   TYR A 322       8.418   7.547 -21.407  1.00  0.72           H
ATOM   4828  HA  TYR A 322       6.676   6.842 -23.736  1.00  0.72           H
ATOM   4829 1HB  TYR A 322       6.043   9.035 -22.752  1.00  0.72           H
ATOM   4830 2HB  TYR A 322       7.674   9.616 -23.022  1.00  0.72           H
ATOM   4831  HD1 TYR A 322       5.495   7.625 -25.296  1.00  0.72           H
ATOM   4832  HD2 TYR A 322       7.390  11.337 -24.601  1.00  0.72           H
ATOM   4833  HE1 TYR A 322       4.777   8.381 -27.511  1.00  0.72           H
ATOM   4834  HE2 TYR A 322       6.689  12.129 -26.810  1.00  0.72           H
ATOM   4835  HH  TYR A 322       5.693  11.609 -28.717  1.00  0.72           H
ATOM   4836  N   ILE A 323       8.627   6.395 -25.115  1.00  0.77           N
ATOM   4837  CA  ILE A 323       9.757   5.929 -25.918  1.00  0.77           C
ATOM   4838  C   ILE A 323       9.637   6.232 -27.409  1.00  0.77           C
ATOM   4839  O   ILE A 323       8.556   6.104 -27.986  1.00  0.77           O
ATOM   4840  CB  ILE A 323       9.946   4.410 -25.711  1.00  0.77           C
ATOM   4841  CG1 ILE A 323      10.283   4.133 -24.245  1.00  0.77           C
ATOM   4842  CG2 ILE A 323      11.020   3.856 -26.627  1.00  0.77           C
ATOM   4843  CD1 ILE A 323      10.223   2.674 -23.851  1.00  0.77           C
ATOM   4844  H   ILE A 323       7.696   6.031 -25.325  1.00  0.77           H
ATOM   4845  HA  ILE A 323      10.655   6.427 -25.556  1.00  0.77           H
ATOM   4846  HB  ILE A 323       9.018   3.917 -25.917  1.00  0.77           H
ATOM   4847 1HG1 ILE A 323      11.291   4.509 -24.045  1.00  0.77           H
ATOM   4848 2HG1 ILE A 323       9.597   4.671 -23.635  1.00  0.77           H
ATOM   4849 1HG2 ILE A 323      11.128   2.790 -26.461  1.00  0.77           H
ATOM   4850 2HG2 ILE A 323      10.758   4.027 -27.669  1.00  0.77           H
ATOM   4851 3HG2 ILE A 323      11.964   4.352 -26.407  1.00  0.77           H
ATOM   4852 1HD1 ILE A 323      10.480   2.572 -22.797  1.00  0.77           H
ATOM   4853 2HD1 ILE A 323       9.215   2.288 -24.023  1.00  0.77           H
ATOM   4854 3HD1 ILE A 323      10.935   2.119 -24.451  1.00  0.77           H
ATOM   4855  N   ASP A 324      10.741   6.670 -28.012  1.00  0.82           N
ATOM   4856  CA  ASP A 324      10.789   6.923 -29.453  1.00  0.82           C
ATOM   4857  C   ASP A 324      12.124   6.457 -30.074  1.00  0.82           C
ATOM   4858  O   ASP A 324      12.971   5.933 -29.366  1.00  0.82           O
ATOM   4859  CB  ASP A 324      10.518   8.413 -29.714  1.00  0.82           C
ATOM   4860  CG  ASP A 324      11.498   9.390 -29.049  1.00  0.82           C
ATOM   4861  OD1 ASP A 324      12.565   8.995 -28.641  1.00  0.82           O
ATOM   4862  OD2 ASP A 324      11.135  10.551 -28.928  1.00  0.82           O
ATOM   4863  H   ASP A 324      11.575   6.788 -27.459  1.00  0.82           H
ATOM   4864  HA  ASP A 324       9.990   6.365 -29.915  1.00  0.82           H
ATOM   4865 1HB  ASP A 324      10.523   8.586 -30.793  1.00  0.82           H
ATOM   4866 2HB  ASP A 324       9.506   8.646 -29.370  1.00  0.82           H
ATOM   4867  N   GLY A 325      12.343   6.659 -31.376  1.00  0.86           N
ATOM   4868  CA  GLY A 325      13.624   6.280 -31.991  1.00  0.86           C
ATOM   4869  C   GLY A 325      13.693   4.809 -32.422  1.00  0.86           C
ATOM   4870  O   GLY A 325      12.725   4.062 -32.296  1.00  0.86           O
ATOM   4871  H   GLY A 325      11.608   7.048 -31.966  1.00  0.86           H
ATOM   4872 1HA  GLY A 325      13.798   6.916 -32.860  1.00  0.86           H
ATOM   4873 2HA  GLY A 325      14.430   6.487 -31.287  1.00  0.86           H
ATOM   4874  N   THR A 326      14.849   4.377 -32.910  1.00  0.89           N
ATOM   4875  CA  THR A 326      14.977   3.006 -33.402  1.00  0.89           C
ATOM   4876  C   THR A 326      15.771   2.097 -32.461  1.00  0.89           C
ATOM   4877  O   THR A 326      16.015   0.930 -32.769  1.00  0.89           O
ATOM   4878  CB  THR A 326      15.595   3.014 -34.797  1.00  0.89           C
ATOM   4879  OG1 THR A 326      16.900   3.598 -34.750  1.00  0.89           O
ATOM   4880  CG2 THR A 326      14.712   3.845 -35.721  1.00  0.89           C
ATOM   4881  H   THR A 326      15.637   5.008 -32.979  1.00  0.89           H
ATOM   4882  HA  THR A 326      13.981   2.581 -33.493  1.00  0.89           H
ATOM   4883  HB  THR A 326      15.665   1.994 -35.172  1.00  0.89           H
ATOM   4884  HG1 THR A 326      17.477   3.049 -34.208  1.00  0.89           H
ATOM   4885 1HG2 THR A 326      15.140   3.856 -36.721  1.00  0.89           H
ATOM   4886 2HG2 THR A 326      13.718   3.419 -35.757  1.00  0.89           H
ATOM   4887 3HG2 THR A 326      14.649   4.864 -35.345  1.00  0.89           H
ATOM   4888  N   SER A 327      16.177   2.643 -31.322  1.00  0.89           N
ATOM   4889  CA  SER A 327      16.946   1.908 -30.323  1.00  0.89           C
ATOM   4890  C   SER A 327      16.030   1.016 -29.487  1.00  0.89           C
ATOM   4891  O   SER A 327      14.823   1.242 -29.431  1.00  0.89           O
ATOM   4892  CB  SER A 327      17.689   2.864 -29.431  1.00  0.89           C
ATOM   4893  OG  SER A 327      18.646   3.606 -30.140  1.00  0.89           O
ATOM   4894  H   SER A 327      15.927   3.603 -31.136  1.00  0.89           H
ATOM   4895  HA  SER A 327      17.669   1.273 -30.835  1.00  0.89           H
ATOM   4896 1HB  SER A 327      16.974   3.540 -28.957  1.00  0.89           H
ATOM   4897 2HB  SER A 327      18.182   2.294 -28.651  1.00  0.89           H
ATOM   4898  HG  SER A 327      19.113   4.133 -29.478  1.00  0.89           H
ATOM   4899  N   ASN A 328      16.596  -0.003 -28.846  1.00  0.86           N
ATOM   4900  CA  ASN A 328      15.794  -0.934 -28.046  1.00  0.86           C
ATOM   4901  C   ASN A 328      15.702  -0.546 -26.569  1.00  0.86           C
ATOM   4902  O   ASN A 328      16.634   0.051 -26.035  1.00  0.86           O
ATOM   4903  CB  ASN A 328      16.390  -2.310 -28.169  1.00  0.86           C
ATOM   4904  CG  ASN A 328      16.414  -2.775 -29.599  1.00  0.86           C
ATOM   4905  OD1 ASN A 328      15.476  -2.563 -30.382  1.00  0.86           O
ATOM   4906  ND2 ASN A 328      17.497  -3.417 -29.969  1.00  0.86           N
ATOM   4907  H   ASN A 328      17.594  -0.143 -28.921  1.00  0.86           H
ATOM   4908  HA  ASN A 328      14.774  -0.945 -28.438  1.00  0.86           H
ATOM   4909 1HB  ASN A 328      17.403  -2.314 -27.768  1.00  0.86           H
ATOM   4910 2HB  ASN A 328      15.795  -3.014 -27.580  1.00  0.86           H
ATOM   4911 1HD2 ASN A 328      17.580  -3.759 -30.907  1.00  0.86           H
ATOM   4912 2HD2 ASN A 328      18.239  -3.574 -29.314  1.00  0.86           H
ATOM   4913  N   SER A 329      14.611  -0.968 -25.908  1.00  0.81           N
ATOM   4914  CA  SER A 329      14.377  -0.761 -24.464  1.00  0.81           C
ATOM   4915  C   SER A 329      14.097  -2.063 -23.703  1.00  0.81           C
ATOM   4916  O   SER A 329      13.744  -3.084 -24.305  1.00  0.81           O
ATOM   4917  CB  SER A 329      13.240   0.215 -24.220  1.00  0.81           C
ATOM   4918  OG  SER A 329      13.573   1.503 -24.643  1.00  0.81           O
ATOM   4919  H   SER A 329      13.902  -1.468 -26.449  1.00  0.81           H
ATOM   4920  HA  SER A 329      15.281  -0.323 -24.036  1.00  0.81           H
ATOM   4921 1HB  SER A 329      12.355  -0.125 -24.742  1.00  0.81           H
ATOM   4922 2HB  SER A 329      12.999   0.231 -23.157  1.00  0.81           H
ATOM   4923  HG  SER A 329      13.524   1.490 -25.611  1.00  0.81           H
ATOM   4924  N   LYS A 330      14.277  -2.023 -22.374  1.00  0.77           N
ATOM   4925  CA  LYS A 330      14.049  -3.199 -21.532  1.00  0.77           C
ATOM   4926  C   LYS A 330      13.546  -2.874 -20.125  1.00  0.77           C
ATOM   4927  O   LYS A 330      14.211  -2.164 -19.377  1.00  0.77           O
ATOM   4928  CB  LYS A 330      15.349  -3.990 -21.420  1.00  0.77           C
ATOM   4929  CG  LYS A 330      15.276  -5.262 -20.603  1.00  0.77           C
ATOM   4930  CD  LYS A 330      16.613  -5.986 -20.663  1.00  0.77           C
ATOM   4931  CE  LYS A 330      16.625  -7.242 -19.823  1.00  0.77           C
ATOM   4932  NZ  LYS A 330      17.925  -7.951 -19.935  1.00  0.77           N
ATOM   4933  H   LYS A 330      14.541  -1.140 -21.931  1.00  0.77           H
ATOM   4934  HA  LYS A 330      13.306  -3.817 -22.021  1.00  0.77           H
ATOM   4935 1HB  LYS A 330      15.686  -4.265 -22.420  1.00  0.77           H
ATOM   4936 2HB  LYS A 330      16.116  -3.358 -20.982  1.00  0.77           H
ATOM   4937 1HG  LYS A 330      15.040  -5.022 -19.563  1.00  0.77           H
ATOM   4938 2HG  LYS A 330      14.484  -5.905 -20.993  1.00  0.77           H
ATOM   4939 1HD  LYS A 330      16.822  -6.266 -21.696  1.00  0.77           H
ATOM   4940 2HD  LYS A 330      17.404  -5.324 -20.324  1.00  0.77           H
ATOM   4941 1HE  LYS A 330      16.442  -6.993 -18.780  1.00  0.77           H
ATOM   4942 2HE  LYS A 330      15.834  -7.909 -20.171  1.00  0.77           H
ATOM   4943 1HZ  LYS A 330      17.891  -8.825 -19.405  1.00  0.77           H
ATOM   4944 2HZ  LYS A 330      18.066  -8.223 -20.910  1.00  0.77           H
ATOM   4945 3HZ  LYS A 330      18.687  -7.385 -19.621  1.00  0.77           H
ATOM   4946  N   ILE A 331      12.405  -3.443 -19.760  1.00  0.73           N
ATOM   4947  CA  ILE A 331      11.826  -3.258 -18.430  1.00  0.73           C
ATOM   4948  C   ILE A 331      11.606  -4.590 -17.741  1.00  0.73           C
ATOM   4949  O   ILE A 331      10.734  -5.369 -18.149  1.00  0.73           O
ATOM   4950  CB  ILE A 331      10.504  -2.484 -18.533  1.00  0.73           C
ATOM   4951  CG1 ILE A 331      10.765  -1.080 -19.136  1.00  0.73           C
ATOM   4952  CG2 ILE A 331       9.770  -2.463 -17.197  1.00  0.73           C
ATOM   4953  CD1 ILE A 331       9.523  -0.325 -19.458  1.00  0.73           C
ATOM   4954  H   ILE A 331      11.926  -4.032 -20.441  1.00  0.73           H
ATOM   4955  HA  ILE A 331      12.521  -2.680 -17.825  1.00  0.73           H
ATOM   4956  HB  ILE A 331       9.891  -2.984 -19.228  1.00  0.73           H
ATOM   4957 1HG1 ILE A 331      11.362  -0.501 -18.437  1.00  0.73           H
ATOM   4958 2HG1 ILE A 331      11.326  -1.186 -20.058  1.00  0.73           H
ATOM   4959 1HG2 ILE A 331       8.819  -1.942 -17.300  1.00  0.73           H
ATOM   4960 2HG2 ILE A 331       9.590  -3.488 -16.875  1.00  0.73           H
ATOM   4961 3HG2 ILE A 331      10.376  -1.972 -16.465  1.00  0.73           H
ATOM   4962 1HD1 ILE A 331       9.786   0.640 -19.886  1.00  0.73           H
ATOM   4963 2HD1 ILE A 331       8.948  -0.898 -20.178  1.00  0.73           H
ATOM   4964 3HD1 ILE A 331       8.939  -0.179 -18.554  1.00  0.73           H
ATOM   4965  N   SER A 332      12.339  -4.829 -16.657  1.00  0.71           N
ATOM   4966  CA  SER A 332      12.202  -6.116 -16.014  1.00  0.71           C
ATOM   4967  C   SER A 332      12.115  -6.075 -14.498  1.00  0.71           C
ATOM   4968  O   SER A 332      12.809  -5.315 -13.821  1.00  0.71           O
ATOM   4969  CB  SER A 332      13.365  -7.000 -16.422  1.00  0.71           C
ATOM   4970  OG  SER A 332      13.371  -7.218 -17.816  1.00  0.71           O
ATOM   4971  H   SER A 332      13.030  -4.155 -16.323  1.00  0.71           H
ATOM   4972  HA  SER A 332      11.292  -6.555 -16.380  1.00  0.71           H
ATOM   4973 1HB  SER A 332      14.304  -6.533 -16.113  1.00  0.71           H
ATOM   4974 2HB  SER A 332      13.289  -7.960 -15.900  1.00  0.71           H
ATOM   4975  HG  SER A 332      12.557  -7.701 -18.006  1.00  0.71           H
ATOM   4976  N   ALA A 333      11.274  -6.948 -13.968  1.00  0.71           N
ATOM   4977  CA  ALA A 333      11.168  -7.149 -12.531  1.00  0.71           C
ATOM   4978  C   ALA A 333      11.934  -8.408 -12.156  1.00  0.71           C
ATOM   4979  O   ALA A 333      11.388  -9.501 -12.256  1.00  0.71           O
ATOM   4980  CB  ALA A 333       9.725  -7.253 -12.106  1.00  0.71           C
ATOM   4981  H   ALA A 333      10.719  -7.517 -14.611  1.00  0.71           H
ATOM   4982  HA  ALA A 333      11.625  -6.303 -12.015  1.00  0.71           H
ATOM   4983 1HB  ALA A 333       9.688  -7.403 -11.043  1.00  0.71           H
ATOM   4984 2HB  ALA A 333       9.209  -6.346 -12.351  1.00  0.71           H
ATOM   4985 3HB  ALA A 333       9.248  -8.088 -12.607  1.00  0.71           H
ATOM   4986  N   ASP A 334      13.198  -8.256 -11.772  1.00  0.71           N
ATOM   4987  CA  ASP A 334      14.073  -9.403 -11.500  1.00  0.71           C
ATOM   4988  C   ASP A 334      14.059  -9.858 -10.043  1.00  0.71           C
ATOM   4989  O   ASP A 334      14.291 -11.030  -9.749  1.00  0.71           O
ATOM   4990  CB  ASP A 334      15.509  -9.062 -11.879  1.00  0.71           C
ATOM   4991  CG  ASP A 334      15.714  -8.799 -13.371  1.00  0.71           C
ATOM   4992  OD1 ASP A 334      15.414  -9.683 -14.157  1.00  0.71           O
ATOM   4993  OD2 ASP A 334      16.135  -7.704 -13.728  1.00  0.71           O
ATOM   4994  H   ASP A 334      13.567  -7.315 -11.708  1.00  0.71           H
ATOM   4995  HA  ASP A 334      13.739 -10.240 -12.115  1.00  0.71           H
ATOM   4996 1HB  ASP A 334      15.813  -8.200 -11.322  1.00  0.71           H
ATOM   4997 2HB  ASP A 334      16.164  -9.881 -11.578  1.00  0.71           H
ATOM   4998  N   ARG A 335      13.846  -8.914  -9.128  1.00  0.72           N
ATOM   4999  CA  ARG A 335      13.849  -9.225  -7.697  1.00  0.72           C
ATOM   5000  C   ARG A 335      12.524  -8.835  -7.049  1.00  0.72           C
ATOM   5001  O   ARG A 335      11.962  -9.578  -6.237  1.00  0.72           O
ATOM   5002  CB  ARG A 335      15.014  -8.528  -7.014  1.00  0.72           C
ATOM   5003  CG  ARG A 335      16.368  -9.099  -7.428  1.00  0.72           C
ATOM   5004  CD  ARG A 335      17.528  -8.450  -6.777  1.00  0.72           C
ATOM   5005  NE  ARG A 335      18.763  -9.027  -7.273  1.00  0.72           N
ATOM   5006  CZ  ARG A 335      19.376 -10.112  -6.750  1.00  0.72           C
ATOM   5007  NH1 ARG A 335      18.874 -10.704  -5.685  1.00  0.72           N
ATOM   5008  NH2 ARG A 335      20.478 -10.589  -7.305  1.00  0.72           N
ATOM   5009  H   ARG A 335      13.662  -7.976  -9.442  1.00  0.72           H
ATOM   5010  HA  ARG A 335      13.984 -10.299  -7.575  1.00  0.72           H
ATOM   5011 1HB  ARG A 335      15.004  -7.466  -7.254  1.00  0.72           H
[truncated: 728,701 more chars]
