# Supplementary material for: Sequence, structure prediction, and epitope analysis of the polymorphic membrane protein family in Chlamydia trachomatis
Source: PLoS One. 2024 Jun 11;19(6):e0304525. doi: 10.1371/journal.pone.0304525 (PMC11166332; doi:10.1371/journal.pone.0304525)
Supplement: S2 File — (ZIP) [file pone.0304525.s002.zip › PmpF_SerE_RoseTTAF.pdb]

AUTHOR BAKER-ROBETTA
REMARK ID 103743 MODEL 1 PmpF_SerE
HELIX    1   1 ALA A   21  ILE A   24  1                                   4
HELIX    2   2 GLN A  191  ASN A  194  1                                   4
HELIX    3   3 TYR A  427  GLN A  429  1                                   3
HELIX    4   4 ASP A  433  MET A  438  1                                   6
HELIX    5   5 LEU A  505  LEU A  509  1                                   5
HELIX    6   6 PRO A  522  MET A  525  1                                   4
HELIX    7   7 SER A  561  ASP A  564  1                                   4
HELIX    8   8 MET A  566  LEU A  568  1                                   3
HELIX    9   9 TRP A  592  SER A  595  1                                   4
HELIX   10  10 SER A  599  LEU A  601  1                                   3
HELIX   11  11 THR A  633  THR A  636  1                                   4
HELIX   12  12 GLU A  640  SER A  645  1                                   6
HELIX   13  13 PRO A  650  ASN A  652  1                                   3
HELIX   14  14 THR A  655  SER A  657  1                                   3
HELIX   15  15 ARG A  701  SER A  722  1                                  22
SHEET    1   1 1 PHE A   2  PHE A   4  0
SHEET    2   2 1 ARG A   7  ILE A   9  0
SHEET    3   3 1 THR A  45  SER A  49  0
SHEET    4   4 1 ASN A  76  CYS A  80  0
SHEET    5   5 1 TYR A  83  THR A  85  0
SHEET    6   6 1 GLY A  89  GLY A  91  0
SHEET    7   7 1 PRO A  98  LEU A 102  0
SHEET    8   8 1 ASP A 106  TYR A 110  0
SHEET    9   9 1 ILE A 113  ALA A 115  0
SHEET   10  10 1 ARG A 130  GLY A 132  0
SHEET   11  11 1 LEU A 134  ALA A 136  0
SHEET   12  12 1 THR A 138  THR A 142  0
SHEET   13  13 1 THR A 146  ILE A 150  0
SHEET   14  14 1 ILE A 161  ALA A 163  0
SHEET   15  15 1 GLN A 166  THR A 170  0
SHEET   16  16 1 ILE A 176  GLU A 179  0
SHEET   17  17 1 ILE A 201  SER A 203  0
SHEET   18  18 1 LEU A 207  SER A 211  0
SHEET   19  19 1 ILE A 217  ASN A 220  0
SHEET   20  20 1 ILE A 230  ALA A 232  0
SHEET   21  21 1 ARG A 234  ASP A 238  0
SHEET   22  22 1 ILE A 244  SER A 247  0
SHEET   23  23 1 ILE A 266  THR A 268  0
SHEET   24  24 1 GLY A 271  ARG A 275  0
SHEET   25  25 1 ILE A 281  ASP A 284  0
SHEET   26  26 1 ILE A 300  ARG A 303  0
SHEET   27  27 1 VAL A 308  LEU A 311  0
SHEET   28  28 1 SER A 314  ALA A 316  0
SHEET   29  29 1 PHE A 321  LEU A 323  0
SHEET   30  30 1 THR A 330  THR A 335  0
SHEET   31  31 1 ASP A 339  ASN A 343  0
SHEET   32  32 1 VAL A 346  PHE A 348  0
SHEET   33  33 1 LYS A 359  ILE A 363  0
SHEET   34  34 1 TYR A 371  ALA A 377  0
SHEET   35  35 1 ARG A 382  PHE A 385  0
SHEET   36  36 1 LEU A 388  GLN A 390  0
SHEET   37  37 1 ASN A 409  VAL A 413  0
SHEET   38  38 1 ALA A 422  SER A 426  0
SHEET   39  39 1 THR A 450  LEU A 452  0
SHEET   40  40 1 THR A 456  GLU A 460  0
SHEET   41  41 1 GLU A 464  ILE A 467  0
SHEET   42  42 1 PHE A 472  GLN A 474  0
SHEET   43  43 1 LEU A 479  LEU A 482  0
SHEET   44  44 1 THR A 487  VAL A 490  0
SHEET   45  45 1 LYS A 495  ASN A 497  0
SHEET   46  46 1 ASN A 500  ILE A 504  0
SHEET   47  47 1 CYS A 517  VAL A 520  0
SHEET   48  48 1 MET A 545  ILE A 547  0
SHEET   49  49 1 GLY A 550  VAL A 555  0
SHEET   50  50 1 GLU A 574  THR A 583  0
SHEET   51  51 1 LEU A 596  THR A 598  0
SHEET   52  52 1 GLY A 610  THR A 624  0
SHEET   53  53 1 GLU A 677  PRO A 691  0
SHEET   54  54 1 PHE A 730  GLN A 743  0
SHEET   55  55 1 TYR A 752  SER A 766  0
SHEET   56  56 1 LYS A 772  GLU A 786  0
SHEET   57  57 1 ARG A 792  PHE A 809  0
SHEET   58  58 1 ILE A 812  PHE A 830  0
SHEET   59  59 1 SER A 836  LEU A 854  0
SHEET   60  60 1 ILE A 863  PRO A 878  0
SHEET   61  61 1 ARG A 889  GLN A 895  0
SHEET   62  62 1 HIS A 897  VAL A 901  0
SHEET   63  63 1 ILE A 904  SER A 912  0
SHEET   64  64 1 THR A 917  LYS A 933  0
SHEET   65  65 1 LEU A 936  LEU A 941  0
SHEET   66  66 1 GLY A 946  THR A 951  0
SHEET   67  67 1 HIS A 958  LYS A 969  0
SHEET   68  68 1 LEU A 973  VAL A 983  0
SHEET   69  69 1 THR A 987  VAL A 999  0
METHOD    ROSETTA provides both ab initio and
METHOD    comparative models of protein domains.
METHOD    Comparative models are built from structures
METHOD    detected and aligned by HHSEARCH, SPARKS, and
METHOD    Raptor. Loop regions are assembled from fragments and 
METHOD    optimized to fit the aligned template structures.
METHOD    De novo models are built using the Rosetta de
METHOD    novo protocol.  The procedure is fully automated.
PFRMAT TS
TARGET PmpF_SerE
ATOM      1  N   ARG A   1       1.218  -0.551   0.811  1.00  1.74           N
ATOM      2  CA  ARG A   1       0.515   0.698   1.070  1.00  1.74           C
ATOM      3  C   ARG A   1       1.518   1.832   1.203  1.00  1.74           C
ATOM      4  O   ARG A   1       2.725   1.591   1.297  1.00  1.74           O
ATOM      5  CB  ARG A   1      -0.293   0.614   2.356  1.00  1.74           C
ATOM      6  CG  ARG A   1      -1.404  -0.417   2.369  1.00  1.74           C
ATOM      7  CD  ARG A   1      -2.203  -0.328   3.622  1.00  1.74           C
ATOM      8  NE  ARG A   1      -3.288  -1.291   3.647  1.00  1.74           N
ATOM      9  CZ  ARG A   1      -4.243  -1.353   4.601  1.00  1.74           C
ATOM     10  NH1 ARG A   1      -4.261  -0.490   5.599  1.00  1.74           N
ATOM     11  NH2 ARG A   1      -5.174  -2.288   4.526  1.00  1.74           N
ATOM     12 1H   ARG A   1       0.614  -1.176   0.297  1.00  1.74           H
ATOM     13 2H   ARG A   1       2.045  -0.354   0.266  1.00  1.74           H
ATOM     14 3H   ARG A   1       1.484  -0.979   1.686  1.00  1.74           H
ATOM     15  HA  ARG A   1      -0.158   0.913   0.237  1.00  1.74           H
ATOM     16 1HB  ARG A   1       0.371   0.390   3.186  1.00  1.74           H
ATOM     17 2HB  ARG A   1      -0.753   1.586   2.559  1.00  1.74           H
ATOM     18 1HG  ARG A   1      -2.058  -0.292   1.520  1.00  1.74           H
ATOM     19 2HG  ARG A   1      -0.958  -1.407   2.331  1.00  1.74           H
ATOM     20 1HD  ARG A   1      -1.555  -0.532   4.473  1.00  1.74           H
ATOM     21 2HD  ARG A   1      -2.620   0.672   3.727  1.00  1.74           H
ATOM     22  HE  ARG A   1      -3.328  -1.972   2.898  1.00  1.74           H
ATOM     23 1HH1 ARG A   1      -3.561   0.266   5.665  1.00  1.74           H
ATOM     24 2HH1 ARG A   1      -4.983  -0.543   6.295  1.00  1.74           H
ATOM     25 1HH2 ARG A   1      -5.166  -2.941   3.758  1.00  1.74           H
ATOM     26 2HH2 ARG A   1      -5.897  -2.344   5.228  1.00  1.74           H
ATOM     27  N   PHE A   2       1.023   3.065   1.257  1.00  1.71           N
ATOM     28  CA  PHE A   2       1.905   4.220   1.412  1.00  1.71           C
ATOM     29  C   PHE A   2       1.271   5.322   2.267  1.00  1.71           C
ATOM     30  O   PHE A   2       0.085   5.626   2.138  1.00  1.71           O
ATOM     31  CB  PHE A   2       2.301   4.761   0.032  1.00  1.71           C
ATOM     32  CG  PHE A   2       3.254   5.906   0.079  1.00  1.71           C
ATOM     33  CD1 PHE A   2       4.560   5.687   0.466  1.00  1.71           C
ATOM     34  CD2 PHE A   2       2.873   7.186  -0.280  1.00  1.71           C
ATOM     35  CE1 PHE A   2       5.461   6.717   0.514  1.00  1.71           C
ATOM     36  CE2 PHE A   2       3.781   8.222  -0.235  1.00  1.71           C
ATOM     37  CZ  PHE A   2       5.074   7.975   0.170  1.00  1.71           C
ATOM     38  H   PHE A   2       0.020   3.211   1.134  1.00  1.71           H
ATOM     39  HA  PHE A   2       2.813   3.891   1.919  1.00  1.71           H
ATOM     40 1HB  PHE A   2       2.761   3.964  -0.553  1.00  1.71           H
ATOM     41 2HB  PHE A   2       1.407   5.086  -0.498  1.00  1.71           H
ATOM     42  HD1 PHE A   2       4.870   4.678   0.742  1.00  1.71           H
ATOM     43  HD2 PHE A   2       1.855   7.365  -0.597  1.00  1.71           H
ATOM     44  HE1 PHE A   2       6.495   6.536   0.825  1.00  1.71           H
ATOM     45  HE2 PHE A   2       3.485   9.229  -0.522  1.00  1.71           H
ATOM     46  HZ  PHE A   2       5.805   8.773   0.205  1.00  1.71           H
ATOM     47  N   THR A   3       2.060   5.892   3.179  1.00  1.68           N
ATOM     48  CA  THR A   3       1.574   6.988   4.018  1.00  1.68           C
ATOM     49  C   THR A   3       2.158   8.299   3.512  1.00  1.68           C
ATOM     50  O   THR A   3       3.368   8.411   3.306  1.00  1.68           O
ATOM     51  CB  THR A   3       1.934   6.803   5.502  1.00  1.68           C
ATOM     52  OG1 THR A   3       1.355   5.586   5.998  1.00  1.68           O
ATOM     53  CG2 THR A   3       1.380   7.987   6.310  1.00  1.68           C
ATOM     54  H   THR A   3       3.020   5.590   3.263  1.00  1.68           H
ATOM     55  HA  THR A   3       0.490   7.048   3.935  1.00  1.68           H
ATOM     56  HB  THR A   3       3.015   6.759   5.619  1.00  1.68           H
ATOM     57  HG1 THR A   3       0.398   5.620   5.895  1.00  1.68           H
ATOM     58 1HG2 THR A   3       1.626   7.858   7.361  1.00  1.68           H
ATOM     59 2HG2 THR A   3       1.819   8.913   5.950  1.00  1.68           H
ATOM     60 3HG2 THR A   3       0.294   8.031   6.191  1.00  1.68           H
ATOM     61  N   PHE A   4       1.288   9.282   3.321  1.00  1.67           N
ATOM     62  CA  PHE A   4       1.668  10.562   2.759  1.00  1.67           C
ATOM     63  C   PHE A   4       0.979  11.776   3.379  1.00  1.67           C
ATOM     64  O   PHE A   4      -0.219  11.957   3.198  1.00  1.67           O
ATOM     65  CB  PHE A   4       1.294  10.496   1.290  1.00  1.67           C
ATOM     66  CG  PHE A   4       1.644  11.618   0.510  1.00  1.67           C
ATOM     67  CD1 PHE A   4       2.547  12.520   0.963  1.00  1.67           C
ATOM     68  CD2 PHE A   4       1.076  11.790  -0.709  1.00  1.67           C
ATOM     69  CE1 PHE A   4       2.885  13.581   0.237  1.00  1.67           C
ATOM     70  CE2 PHE A   4       1.424  12.844  -1.445  1.00  1.67           C
ATOM     71  CZ  PHE A   4       2.358  13.746  -0.939  1.00  1.67           C
ATOM     72  H   PHE A   4       0.313   9.110   3.548  1.00  1.67           H
ATOM     73  HA  PHE A   4       2.746  10.677   2.869  1.00  1.67           H
ATOM     74 1HB  PHE A   4       1.715   9.625   0.853  1.00  1.67           H
ATOM     75 2HB  PHE A   4       0.217  10.389   1.230  1.00  1.67           H
ATOM     76  HD1 PHE A   4       2.997  12.374   1.925  1.00  1.67           H
ATOM     77  HD2 PHE A   4       0.338  11.071  -1.081  1.00  1.67           H
ATOM     78  HE1 PHE A   4       3.601  14.311   0.609  1.00  1.67           H
ATOM     79  HE2 PHE A   4       0.970  12.995  -2.432  1.00  1.67           H
ATOM     80  HZ  PHE A   4       2.659  14.601  -1.487  1.00  1.67           H
ATOM     81  N   SER A   5       1.717  12.627   4.104  1.00  1.66           N
ATOM     82  CA  SER A   5       1.104  13.833   4.669  1.00  1.66           C
ATOM     83  C   SER A   5      -0.208  13.586   5.411  1.00  1.66           C
ATOM     84  O   SER A   5      -1.230  14.197   5.093  1.00  1.66           O
ATOM     85  CB  SER A   5       0.902  14.893   3.597  1.00  1.66           C
ATOM     86  OG  SER A   5       2.134  15.367   3.068  1.00  1.66           O
ATOM     87  H   SER A   5       2.698  12.442   4.250  1.00  1.66           H
ATOM     88  HA  SER A   5       1.805  14.244   5.398  1.00  1.66           H
ATOM     89 1HB  SER A   5       0.304  14.476   2.792  1.00  1.66           H
ATOM     90 2HB  SER A   5       0.346  15.694   4.013  1.00  1.66           H
ATOM     91  HG  SER A   5       2.461  14.664   2.496  1.00  1.66           H
ATOM     92  N   ASP A   6      -0.171  12.649   6.358  1.00  1.63           N
ATOM     93  CA  ASP A   6      -1.305  12.248   7.197  1.00  1.63           C
ATOM     94  C   ASP A   6      -2.424  11.488   6.454  1.00  1.63           C
ATOM     95  O   ASP A   6      -3.463  11.189   7.045  1.00  1.63           O
ATOM     96  CB  ASP A   6      -1.905  13.497   7.869  1.00  1.63           C
ATOM     97  CG  ASP A   6      -0.861  14.279   8.697  1.00  1.63           C
ATOM     98  OD1 ASP A   6      -0.118  13.652   9.410  1.00  1.63           O
ATOM     99  OD2 ASP A   6      -0.774  15.501   8.549  1.00  1.63           O
ATOM    100  H   ASP A   6       0.713  12.193   6.520  1.00  1.63           H
ATOM    101  HA  ASP A   6      -0.924  11.590   7.976  1.00  1.63           H
ATOM    102 1HB  ASP A   6      -2.373  14.150   7.142  1.00  1.63           H
ATOM    103 2HB  ASP A   6      -2.695  13.176   8.549  1.00  1.63           H
ATOM    104  N   ARG A   7      -2.189  11.108   5.195  1.00  1.59           N
ATOM    105  CA  ARG A   7      -3.148  10.331   4.416  1.00  1.59           C
ATOM    106  C   ARG A   7      -2.616   8.927   4.132  1.00  1.59           C
ATOM    107  O   ARG A   7      -1.410   8.726   3.989  1.00  1.59           O
ATOM    108  CB  ARG A   7      -3.417  11.040   3.092  1.00  1.59           C
ATOM    109  CG  ARG A   7      -4.037  12.423   3.247  1.00  1.59           C
ATOM    110  CD  ARG A   7      -4.182  13.173   1.949  1.00  1.59           C
ATOM    111  NE  ARG A   7      -5.113  12.544   1.031  1.00  1.59           N
ATOM    112  CZ  ARG A   7      -6.450  12.661   1.084  1.00  1.59           C
ATOM    113  NH1 ARG A   7      -7.019  13.366   2.044  1.00  1.59           N
ATOM    114  NH2 ARG A   7      -7.194  12.066   0.175  1.00  1.59           N
ATOM    115  H   ARG A   7      -1.344  11.411   4.724  1.00  1.59           H
ATOM    116  HA  ARG A   7      -4.077  10.249   4.978  1.00  1.59           H
ATOM    117 1HB  ARG A   7      -2.486  11.153   2.544  1.00  1.59           H
ATOM    118 2HB  ARG A   7      -4.082  10.432   2.478  1.00  1.59           H
ATOM    119 1HG  ARG A   7      -5.017  12.328   3.706  1.00  1.59           H
ATOM    120 2HG  ARG A   7      -3.389  13.017   3.898  1.00  1.59           H
ATOM    121 1HD  ARG A   7      -4.536  14.181   2.154  1.00  1.59           H
ATOM    122 2HD  ARG A   7      -3.210  13.230   1.450  1.00  1.59           H
ATOM    123  HE  ARG A   7      -4.709  12.019   0.240  1.00  1.59           H
ATOM    124 1HH1 ARG A   7      -6.447  13.821   2.740  1.00  1.59           H
ATOM    125 2HH1 ARG A   7      -8.024  13.451   2.079  1.00  1.59           H
ATOM    126 1HH2 ARG A   7      -6.756  11.517  -0.561  1.00  1.59           H
ATOM    127 2HH2 ARG A   7      -8.194  12.150   0.216  1.00  1.59           H
ATOM    128  N   GLU A   8      -3.510   7.947   4.040  1.00  1.54           N
ATOM    129  CA  GLU A   8      -3.090   6.594   3.675  1.00  1.54           C
ATOM    130  C   GLU A   8      -3.581   6.214   2.286  1.00  1.54           C
ATOM    131  O   GLU A   8      -4.760   6.386   1.966  1.00  1.54           O
ATOM    132  CB  GLU A   8      -3.594   5.559   4.685  1.00  1.54           C
ATOM    133  CG  GLU A   8      -3.147   4.115   4.362  1.00  1.54           C
ATOM    134  CD  GLU A   8      -3.621   3.074   5.351  1.00  1.54           C
ATOM    135  OE1 GLU A   8      -4.764   3.125   5.736  1.00  1.54           O
ATOM    136  OE2 GLU A   8      -2.832   2.225   5.717  1.00  1.54           O
ATOM    137  H   GLU A   8      -4.488   8.141   4.201  1.00  1.54           H
ATOM    138  HA  GLU A   8      -2.000   6.553   3.660  1.00  1.54           H
ATOM    139 1HB  GLU A   8      -3.228   5.814   5.679  1.00  1.54           H
ATOM    140 2HB  GLU A   8      -4.683   5.583   4.715  1.00  1.54           H
ATOM    141 1HG  GLU A   8      -3.544   3.842   3.387  1.00  1.54           H
ATOM    142 2HG  GLU A   8      -2.058   4.094   4.295  1.00  1.54           H
ATOM    143  N   ILE A   9      -2.675   5.674   1.478  1.00  1.51           N
ATOM    144  CA  ILE A   9      -2.996   5.226   0.140  1.00  1.51           C
ATOM    145  C   ILE A   9      -2.838   3.710   0.060  1.00  1.51           C
ATOM    146  O   ILE A   9      -1.765   3.154   0.333  1.00  1.51           O
ATOM    147  CB  ILE A   9      -2.083   5.923  -0.874  1.00  1.51           C
ATOM    148  CG1 ILE A   9      -2.259   7.434  -0.737  1.00  1.51           C
ATOM    149  CG2 ILE A   9      -2.414   5.468  -2.265  1.00  1.51           C
ATOM    150  CD1 ILE A   9      -1.251   8.089   0.209  1.00  1.51           C
ATOM    151  H   ILE A   9      -1.715   5.589   1.800  1.00  1.51           H
ATOM    152  HA  ILE A   9      -4.030   5.481  -0.082  1.00  1.51           H
ATOM    153  HB  ILE A   9      -1.043   5.686  -0.649  1.00  1.51           H
ATOM    154 1HG1 ILE A   9      -2.177   7.893  -1.713  1.00  1.51           H
ATOM    155 2HG1 ILE A   9      -3.259   7.632  -0.350  1.00  1.51           H
ATOM    156 1HG2 ILE A   9      -1.759   5.968  -2.968  1.00  1.51           H
ATOM    157 2HG2 ILE A   9      -2.273   4.395  -2.331  1.00  1.51           H
ATOM    158 3HG2 ILE A   9      -3.449   5.713  -2.490  1.00  1.51           H
ATOM    159 1HD1 ILE A   9      -1.462   9.156   0.252  1.00  1.51           H
ATOM    160 2HD1 ILE A   9      -1.327   7.666   1.208  1.00  1.51           H
ATOM    161 3HD1 ILE A   9      -0.251   7.931  -0.163  1.00  1.51           H
ATOM    162  N   GLN A  10      -3.938   3.027  -0.261  1.00  1.50           N
ATOM    163  CA  GLN A  10      -3.914   1.570  -0.277  1.00  1.50           C
ATOM    164  C   GLN A  10      -3.712   0.942  -1.660  1.00  1.50           C
ATOM    165  O   GLN A  10      -3.478  -0.260  -1.762  1.00  1.50           O
ATOM    166  CB  GLN A  10      -5.184   1.023   0.376  1.00  1.50           C
ATOM    167  CG  GLN A  10      -5.333   1.380   1.850  1.00  1.50           C
ATOM    168  CD  GLN A  10      -6.565   0.753   2.490  1.00  1.50           C
ATOM    169  OE1 GLN A  10      -6.837  -0.439   2.300  1.00  1.50           O
ATOM    170  NE2 GLN A  10      -7.313   1.548   3.249  1.00  1.50           N
ATOM    171  H   GLN A  10      -4.793   3.525  -0.466  1.00  1.50           H
ATOM    172  HA  GLN A  10      -3.078   1.258   0.333  1.00  1.50           H
ATOM    173 1HB  GLN A  10      -6.058   1.403  -0.148  1.00  1.50           H
ATOM    174 2HB  GLN A  10      -5.191  -0.063   0.301  1.00  1.50           H
ATOM    175 1HG  GLN A  10      -4.464   1.045   2.383  1.00  1.50           H
ATOM    176 2HG  GLN A  10      -5.420   2.464   1.943  1.00  1.50           H
ATOM    177 1HE2 GLN A  10      -8.134   1.192   3.697  1.00  1.50           H
ATOM    178 2HE2 GLN A  10      -7.047   2.508   3.383  1.00  1.50           H
ATOM    179  N   PHE A  11      -3.832   1.743  -2.723  1.00  1.54           N
ATOM    180  CA  PHE A  11      -3.680   1.258  -4.108  1.00  1.54           C
ATOM    181  C   PHE A  11      -4.656   0.132  -4.481  1.00  1.54           C
ATOM    182  O   PHE A  11      -4.310  -0.787  -5.225  1.00  1.54           O
ATOM    183  CB  PHE A  11      -2.240   0.799  -4.342  1.00  1.54           C
ATOM    184  CG  PHE A  11      -1.266   1.873  -4.029  1.00  1.54           C
ATOM    185  CD1 PHE A  11      -0.500   1.834  -2.877  1.00  1.54           C
ATOM    186  CD2 PHE A  11      -1.129   2.925  -4.876  1.00  1.54           C
ATOM    187  CE1 PHE A  11       0.377   2.848  -2.590  1.00  1.54           C
ATOM    188  CE2 PHE A  11      -0.268   3.922  -4.605  1.00  1.54           C
ATOM    189  CZ  PHE A  11       0.493   3.900  -3.452  1.00  1.54           C
ATOM    190  H   PHE A  11      -4.016   2.720  -2.565  1.00  1.54           H
ATOM    191  HA  PHE A  11      -3.873   2.098  -4.778  1.00  1.54           H
ATOM    192 1HB  PHE A  11      -2.007  -0.072  -3.735  1.00  1.54           H
ATOM    193 2HB  PHE A  11      -2.111   0.516  -5.386  1.00  1.54           H
ATOM    194  HD1 PHE A  11      -0.610   0.993  -2.198  1.00  1.54           H
ATOM    195  HD2 PHE A  11      -1.728   2.959  -5.783  1.00  1.54           H
ATOM    196  HE1 PHE A  11       0.970   2.814  -1.687  1.00  1.54           H
ATOM    197  HE2 PHE A  11      -0.191   4.730  -5.303  1.00  1.54           H
ATOM    198  HZ  PHE A  11       1.185   4.711  -3.232  1.00  1.54           H
ATOM    199  N   VAL A  12      -5.881   0.225  -3.977  1.00  1.60           N
ATOM    200  CA  VAL A  12      -6.921  -0.761  -4.243  1.00  1.60           C
ATOM    201  C   VAL A  12      -7.602  -0.552  -5.586  1.00  1.60           C
ATOM    202  O   VAL A  12      -8.075   0.542  -5.900  1.00  1.60           O
ATOM    203  CB  VAL A  12      -7.973  -0.723  -3.120  1.00  1.60           C
ATOM    204  CG1 VAL A  12      -9.133  -1.671  -3.425  1.00  1.60           C
ATOM    205  CG2 VAL A  12      -7.294  -1.103  -1.823  1.00  1.60           C
ATOM    206  H   VAL A  12      -6.088   1.005  -3.375  1.00  1.60           H
ATOM    207  HA  VAL A  12      -6.457  -1.748  -4.242  1.00  1.60           H
ATOM    208  HB  VAL A  12      -8.379   0.285  -3.041  1.00  1.60           H
ATOM    209 1HG1 VAL A  12      -9.862  -1.621  -2.616  1.00  1.60           H
ATOM    210 2HG1 VAL A  12      -9.612  -1.380  -4.353  1.00  1.60           H
ATOM    211 3HG1 VAL A  12      -8.760  -2.689  -3.514  1.00  1.60           H
ATOM    212 1HG2 VAL A  12      -8.006  -1.065  -0.998  1.00  1.60           H
ATOM    213 2HG2 VAL A  12      -6.887  -2.111  -1.905  1.00  1.60           H
ATOM    214 3HG2 VAL A  12      -6.492  -0.412  -1.643  1.00  1.60           H
ATOM    215  N   LEU A  13      -7.713  -1.625  -6.365  1.00  1.68           N
ATOM    216  CA  LEU A  13      -8.331  -1.563  -7.688  1.00  1.68           C
ATOM    217  C   LEU A  13      -9.857  -1.583  -7.607  1.00  1.68           C
ATOM    218  O   LEU A  13     -10.512  -2.523  -8.053  1.00  1.68           O
ATOM    219  CB  LEU A  13      -7.856  -2.762  -8.516  1.00  1.68           C
ATOM    220  CG  LEU A  13      -6.357  -2.836  -8.777  1.00  1.68           C
ATOM    221  CD1 LEU A  13      -6.068  -4.116  -9.530  1.00  1.68           C
ATOM    222  CD2 LEU A  13      -5.898  -1.601  -9.574  1.00  1.68           C
ATOM    223  H   LEU A  13      -7.322  -2.499  -6.043  1.00  1.68           H
ATOM    224  HA  LEU A  13      -8.020  -0.639  -8.171  1.00  1.68           H
ATOM    225 1HB  LEU A  13      -8.126  -3.667  -7.973  1.00  1.68           H
ATOM    226 2HB  LEU A  13      -8.370  -2.790  -9.464  1.00  1.68           H
ATOM    227  HG  LEU A  13      -5.824  -2.868  -7.824  1.00  1.68           H
ATOM    228 1HD1 LEU A  13      -5.002  -4.200  -9.708  1.00  1.68           H
ATOM    229 2HD1 LEU A  13      -6.402  -4.968  -8.938  1.00  1.68           H
ATOM    230 3HD1 LEU A  13      -6.599  -4.104 -10.482  1.00  1.68           H
ATOM    231 1HD2 LEU A  13      -4.825  -1.661  -9.749  1.00  1.68           H
ATOM    232 2HD2 LEU A  13      -6.417  -1.565 -10.527  1.00  1.68           H
ATOM    233 3HD2 LEU A  13      -6.121  -0.695  -9.004  1.00  1.68           H
ATOM    234  N   ASP A  14     -10.400  -0.523  -7.020  1.00  1.75           N
ATOM    235  CA  ASP A  14     -11.831  -0.350  -6.804  1.00  1.75           C
ATOM    236  C   ASP A  14     -12.504   0.216  -8.056  1.00  1.75           C
ATOM    237  O   ASP A  14     -12.308   1.404  -8.336  1.00  1.75           O
ATOM    238  CB  ASP A  14     -12.081   0.587  -5.613  1.00  1.75           C
ATOM    239  CG  ASP A  14     -13.586   0.793  -5.243  1.00  1.75           C
ATOM    240  OD1 ASP A  14     -14.458   0.617  -6.088  1.00  1.75           O
ATOM    241  OD2 ASP A  14     -13.834   1.126  -4.108  1.00  1.75           O
ATOM    242  H   ASP A  14      -9.744   0.184  -6.688  1.00  1.75           H
ATOM    243  HA  ASP A  14     -12.220  -1.323  -6.538  1.00  1.75           H
ATOM    244 1HB  ASP A  14     -11.566   0.195  -4.736  1.00  1.75           H
ATOM    245 2HB  ASP A  14     -11.639   1.562  -5.828  1.00  1.75           H
ATOM    246  N   PRO A  15     -13.392  -0.538  -8.748  1.00  1.81           N
ATOM    247  CA  PRO A  15     -14.008  -0.200 -10.024  1.00  1.81           C
ATOM    248  C   PRO A  15     -14.832   1.075  -9.937  1.00  1.81           C
ATOM    249  O   PRO A  15     -15.112   1.703 -10.957  1.00  1.81           O
ATOM    250  CB  PRO A  15     -14.893  -1.421 -10.316  1.00  1.81           C
ATOM    251  CG  PRO A  15     -15.156  -2.044  -8.975  1.00  1.81           C
ATOM    252  CD  PRO A  15     -13.899  -1.803  -8.171  1.00  1.81           C
ATOM    253  HA  PRO A  15     -13.244  -0.114 -10.797  1.00  1.81           H
ATOM    254 1HB  PRO A  15     -15.816  -1.099 -10.819  1.00  1.81           H
ATOM    255 2HB  PRO A  15     -14.371  -2.100 -11.006  1.00  1.81           H
ATOM    256 1HG  PRO A  15     -16.041  -1.575  -8.515  1.00  1.81           H
ATOM    257 2HG  PRO A  15     -15.386  -3.112  -9.087  1.00  1.81           H
ATOM    258 1HD  PRO A  15     -14.219  -1.670  -7.126  1.00  1.81           H
ATOM    259 2HD  PRO A  15     -13.167  -2.618  -8.301  1.00  1.81           H
ATOM    260  N   ALA A  16     -15.231   1.471  -8.725  1.00  1.86           N
ATOM    261  CA  ALA A  16     -15.991   2.698  -8.548  1.00  1.86           C
ATOM    262  C   ALA A  16     -15.177   3.911  -9.011  1.00  1.86           C
ATOM    263  O   ALA A  16     -15.739   4.912  -9.459  1.00  1.86           O
ATOM    264  CB  ALA A  16     -16.383   2.866  -7.094  1.00  1.86           C
ATOM    265  H   ALA A  16     -14.976   0.949  -7.876  1.00  1.86           H
ATOM    266  HA  ALA A  16     -16.889   2.633  -9.161  1.00  1.86           H
ATOM    267 1HB  ALA A  16     -16.969   3.774  -6.974  1.00  1.86           H
ATOM    268 2HB  ALA A  16     -16.970   2.006  -6.776  1.00  1.86           H
ATOM    269 3HB  ALA A  16     -15.482   2.930  -6.482  1.00  1.86           H
ATOM    270  N   SER A  17     -13.849   3.826  -8.838  1.00  1.92           N
ATOM    271  CA  SER A  17     -12.916   4.903  -9.171  1.00  1.92           C
ATOM    272  C   SER A  17     -11.861   4.470 -10.192  1.00  1.92           C
ATOM    273  O   SER A  17     -11.207   5.305 -10.838  1.00  1.92           O
ATOM    274  CB  SER A  17     -12.239   5.380  -7.903  1.00  1.92           C
ATOM    275  OG  SER A  17     -11.481   4.362  -7.315  1.00  1.92           O
ATOM    276  H   SER A  17     -13.464   2.954  -8.481  1.00  1.92           H
ATOM    277  HA  SER A  17     -13.482   5.731  -9.599  1.00  1.92           H
ATOM    278 1HB  SER A  17     -11.590   6.212  -8.133  1.00  1.92           H
ATOM    279 2HB  SER A  17     -12.991   5.734  -7.203  1.00  1.92           H
ATOM    280  HG  SER A  17     -11.979   3.536  -7.445  1.00  1.92           H
ATOM    281  N   LEU A  18     -11.708   3.160 -10.367  1.00  2.00           N
ATOM    282  CA  LEU A  18     -10.675   2.648 -11.248  1.00  2.00           C
ATOM    283  C   LEU A  18     -10.983   2.759 -12.715  1.00  2.00           C
ATOM    284  O   LEU A  18     -11.383   1.796 -13.387  1.00  2.00           O
ATOM    285  CB  LEU A  18     -10.366   1.197 -10.936  1.00  2.00           C
ATOM    286  CG  LEU A  18      -9.293   0.600 -11.780  1.00  2.00           C
ATOM    287  CD1 LEU A  18      -8.014   1.335 -11.570  1.00  2.00           C
ATOM    288  CD2 LEU A  18      -9.167  -0.828 -11.429  1.00  2.00           C
ATOM    289  H   LEU A  18     -12.264   2.508  -9.828  1.00  2.00           H
ATOM    290  HA  LEU A  18      -9.776   3.224 -11.077  1.00  2.00           H
ATOM    291 1HB  LEU A  18     -10.064   1.117  -9.889  1.00  2.00           H
ATOM    292 2HB  LEU A  18     -11.245   0.621 -11.085  1.00  2.00           H
ATOM    293  HG  LEU A  18      -9.559   0.697 -12.827  1.00  2.00           H
ATOM    294 1HD1 LEU A  18      -7.253   0.894 -12.206  1.00  2.00           H
ATOM    295 2HD1 LEU A  18      -8.156   2.381 -11.844  1.00  2.00           H
ATOM    296 3HD1 LEU A  18      -7.715   1.264 -10.525  1.00  2.00           H
ATOM    297 1HD2 LEU A  18      -8.389  -1.292 -12.037  1.00  2.00           H
ATOM    298 2HD2 LEU A  18      -8.910  -0.878 -10.401  1.00  2.00           H
ATOM    299 3HD2 LEU A  18     -10.116  -1.336 -11.597  1.00  2.00           H
ATOM    300  N   ILE A  19     -10.710   3.924 -13.250  1.00  2.12           N
ATOM    301  CA  ILE A  19     -10.961   4.133 -14.650  1.00  2.12           C
ATOM    302  C   ILE A  19      -9.703   3.740 -15.350  1.00  2.12           C
ATOM    303  O   ILE A  19      -8.894   4.579 -15.715  1.00  2.12           O
ATOM    304  CB  ILE A  19     -11.291   5.597 -14.969  1.00  2.12           C
ATOM    305  CG1 ILE A  19     -12.418   6.083 -14.058  1.00  2.12           C
ATOM    306  CG2 ILE A  19     -11.640   5.735 -16.437  1.00  2.12           C
ATOM    307  CD1 ILE A  19     -13.669   5.251 -14.143  1.00  2.12           C
ATOM    308  H   ILE A  19     -10.330   4.656 -12.646  1.00  2.12           H
ATOM    309  HA  ILE A  19     -11.774   3.491 -14.981  1.00  2.12           H
ATOM    310  HB  ILE A  19     -10.414   6.211 -14.747  1.00  2.12           H
ATOM    311 1HG1 ILE A  19     -12.068   6.074 -13.032  1.00  2.12           H
ATOM    312 2HG1 ILE A  19     -12.672   7.109 -14.328  1.00  2.12           H
ATOM    313 1HG2 ILE A  19     -11.856   6.774 -16.661  1.00  2.12           H
ATOM    314 2HG2 ILE A  19     -10.797   5.395 -17.038  1.00  2.12           H
ATOM    315 3HG2 ILE A  19     -12.513   5.125 -16.663  1.00  2.12           H
ATOM    316 1HD1 ILE A  19     -14.422   5.655 -13.467  1.00  2.12           H
ATOM    317 2HD1 ILE A  19     -14.048   5.266 -15.164  1.00  2.12           H
ATOM    318 3HD1 ILE A  19     -13.443   4.223 -13.854  1.00  2.12           H
ATOM    319  N   THR A  20      -9.548   2.461 -15.588  1.00  2.29           N
ATOM    320  CA  THR A  20      -8.293   1.997 -16.142  1.00  2.29           C
ATOM    321  C   THR A  20      -7.997   2.782 -17.423  1.00  2.29           C
ATOM    322  O   THR A  20      -8.816   2.791 -18.347  1.00  2.29           O
ATOM    323  CB  THR A  20      -8.368   0.479 -16.413  1.00  2.29           C
ATOM    324  OG1 THR A  20      -8.677  -0.215 -15.203  1.00  2.29           O
ATOM    325  CG2 THR A  20      -7.088  -0.036 -16.958  1.00  2.29           C
ATOM    326  H   THR A  20     -10.284   1.830 -15.258  1.00  2.29           H
ATOM    327  HA  THR A  20      -7.496   2.192 -15.418  1.00  2.29           H
ATOM    328  HB  THR A  20      -9.159   0.292 -17.134  1.00  2.29           H
ATOM    329  HG1 THR A  20      -9.510   0.117 -14.847  1.00  2.29           H
ATOM    330 1HG2 THR A  20      -7.172  -1.105 -17.152  1.00  2.29           H
ATOM    331 2HG2 THR A  20      -6.882   0.466 -17.847  1.00  2.29           H
ATOM    332 3HG2 THR A  20      -6.290   0.137 -16.251  1.00  2.29           H
ATOM    333  N   ALA A  21      -6.807   3.393 -17.517  1.00  2.54           N
ATOM    334  CA  ALA A  21      -6.435   4.191 -18.697  1.00  2.54           C
ATOM    335  C   ALA A  21      -6.449   3.325 -19.959  1.00  2.54           C
ATOM    336  O   ALA A  21      -6.740   3.783 -21.066  1.00  2.54           O
ATOM    337  CB  ALA A  21      -5.085   4.854 -18.521  1.00  2.54           C
ATOM    338  H   ALA A  21      -6.170   3.333 -16.735  1.00  2.54           H
ATOM    339  HA  ALA A  21      -7.181   4.972 -18.799  1.00  2.54           H
ATOM    340 1HB  ALA A  21      -4.858   5.469 -19.399  1.00  2.54           H
ATOM    341 2HB  ALA A  21      -5.100   5.483 -17.642  1.00  2.54           H
ATOM    342 3HB  ALA A  21      -4.320   4.101 -18.410  1.00  2.54           H
ATOM    343  N   GLN A  22      -6.173   2.041 -19.764  1.00  2.84           N
ATOM    344  CA  GLN A  22      -6.107   1.069 -20.846  1.00  2.84           C
ATOM    345  C   GLN A  22      -7.479   0.995 -21.533  1.00  2.84           C
ATOM    346  O   GLN A  22      -7.569   0.677 -22.719  1.00  2.84           O
ATOM    347  CB  GLN A  22      -5.810  -0.325 -20.275  1.00  2.84           C
ATOM    348  CG  GLN A  22      -5.254  -1.347 -21.243  1.00  2.84           C
ATOM    349  CD  GLN A  22      -3.812  -0.978 -21.577  1.00  2.84           C
ATOM    350  OE1 GLN A  22      -3.244  -0.199 -20.807  1.00  2.84           O
ATOM    351  NE2 GLN A  22      -3.203  -1.514 -22.626  1.00  2.84           N
ATOM    352  H   GLN A  22      -5.974   1.745 -18.826  1.00  2.84           H
ATOM    353  HA  GLN A  22      -5.352   1.368 -21.570  1.00  2.84           H
ATOM    354 1HB  GLN A  22      -5.123  -0.239 -19.438  1.00  2.84           H
ATOM    355 2HB  GLN A  22      -6.741  -0.749 -19.895  1.00  2.84           H
ATOM    356 1HG  GLN A  22      -5.274  -2.332 -20.778  1.00  2.84           H
ATOM    357 2HG  GLN A  22      -5.846  -1.343 -22.162  1.00  2.84           H
ATOM    358 1HE2 GLN A  22      -2.220  -1.266 -22.816  1.00  2.84           H
ATOM    359 2HE2 GLN A  22      -3.687  -2.154 -23.223  1.00  2.84           H
ATOM    360  N   ASN A  23      -8.545   1.254 -20.758  1.00  3.19           N
ATOM    361  CA  ASN A  23      -9.908   1.188 -21.251  1.00  3.19           C
ATOM    362  C   ASN A  23     -10.490   2.588 -21.487  1.00  3.19           C
ATOM    363  O   ASN A  23     -11.448   2.729 -22.253  1.00  3.19           O
ATOM    364  CB  ASN A  23     -10.782   0.417 -20.282  1.00  3.19           C
ATOM    365  CG  ASN A  23     -10.367  -1.034 -20.142  1.00  3.19           C
ATOM    366  OD1 ASN A  23      -9.921  -1.669 -21.105  1.00  3.19           O
ATOM    367  ND2 ASN A  23     -10.516  -1.572 -18.955  1.00  3.19           N
ATOM    368  H   ASN A  23      -8.414   1.554 -19.799  1.00  3.19           H
ATOM    369  HA  ASN A  23      -9.906   0.673 -22.208  1.00  3.19           H
ATOM    370 1HB  ASN A  23     -10.740   0.895 -19.301  1.00  3.19           H
ATOM    371 2HB  ASN A  23     -11.818   0.455 -20.621  1.00  3.19           H
ATOM    372 1HD2 ASN A  23     -10.267  -2.530 -18.804  1.00  3.19           H
ATOM    373 2HD2 ASN A  23     -10.902  -1.032 -18.206  1.00  3.19           H
ATOM    374  N   ILE A  24      -9.914   3.635 -20.864  1.00  3.53           N
ATOM    375  CA  ILE A  24     -10.440   4.986 -21.078  1.00  3.53           C
ATOM    376  C   ILE A  24     -10.185   5.343 -22.537  1.00  3.53           C
ATOM    377  O   ILE A  24     -10.986   6.027 -23.165  1.00  3.53           O
ATOM    378  CB  ILE A  24      -9.796   6.075 -20.149  1.00  3.53           C
ATOM    379  CG1 ILE A  24     -10.678   7.309 -20.070  1.00  3.53           C
ATOM    380  CG2 ILE A  24      -8.486   6.596 -20.685  1.00  3.53           C
ATOM    381  CD1 ILE A  24     -10.220   8.312 -19.015  1.00  3.53           C
ATOM    382  H   ILE A  24      -9.150   3.475 -20.210  1.00  3.53           H
ATOM    383  HA  ILE A  24     -11.518   4.980 -20.907  1.00  3.53           H
ATOM    384  HB  ILE A  24      -9.647   5.652 -19.154  1.00  3.53           H
ATOM    385 1HG1 ILE A  24     -10.676   7.802 -21.045  1.00  3.53           H
ATOM    386 2HG1 ILE A  24     -11.697   7.003 -19.840  1.00  3.53           H
ATOM    387 1HG2 ILE A  24      -8.090   7.345 -20.005  1.00  3.53           H
ATOM    388 2HG2 ILE A  24      -7.787   5.828 -20.790  1.00  3.53           H
ATOM    389 3HG2 ILE A  24      -8.663   7.053 -21.656  1.00  3.53           H
ATOM    390 1HD1 ILE A  24     -10.891   9.170 -19.014  1.00  3.53           H
ATOM    391 2HD1 ILE A  24     -10.236   7.844 -18.044  1.00  3.53           H
ATOM    392 3HD1 ILE A  24      -9.207   8.646 -19.239  1.00  3.53           H
ATOM    393  N   VAL A  25      -9.067   4.806 -23.065  1.00  3.85           N
ATOM    394  CA  VAL A  25      -8.612   4.971 -24.440  1.00  3.85           C
ATOM    395  C   VAL A  25      -8.498   6.419 -24.842  1.00  3.85           C
ATOM    396  O   VAL A  25      -9.484   7.100 -25.132  1.00  3.85           O
ATOM    397  CB  VAL A  25      -9.528   4.243 -25.433  1.00  3.85           C
ATOM    398  CG1 VAL A  25      -9.071   4.541 -26.860  1.00  3.85           C
ATOM    399  CG2 VAL A  25      -9.471   2.745 -25.167  1.00  3.85           C
ATOM    400  H   VAL A  25      -8.463   4.278 -22.433  1.00  3.85           H
ATOM    401  HA  VAL A  25      -7.621   4.520 -24.512  1.00  3.85           H
ATOM    402  HB  VAL A  25     -10.553   4.602 -25.322  1.00  3.85           H
ATOM    403 1HG1 VAL A  25      -9.722   4.029 -27.566  1.00  3.85           H
ATOM    404 2HG1 VAL A  25      -9.116   5.612 -27.039  1.00  3.85           H
ATOM    405 3HG1 VAL A  25      -8.047   4.196 -26.993  1.00  3.85           H
ATOM    406 1HG2 VAL A  25     -10.118   2.225 -25.869  1.00  3.85           H
ATOM    407 2HG2 VAL A  25      -8.447   2.391 -25.284  1.00  3.85           H
ATOM    408 3HG2 VAL A  25      -9.798   2.539 -24.167  1.00  3.85           H
ATOM    409  N   LEU A  26      -7.277   6.893 -24.956  1.00  4.12           N
ATOM    410  CA  LEU A  26      -7.094   8.293 -25.262  1.00  4.12           C
ATOM    411  C   LEU A  26      -7.218   8.592 -26.747  1.00  4.12           C
ATOM    412  O   LEU A  26      -6.242   8.879 -27.449  1.00  4.12           O
ATOM    413  CB  LEU A  26      -5.761   8.754 -24.713  1.00  4.12           C
ATOM    414  CG  LEU A  26      -5.767   8.976 -23.233  1.00  4.12           C
ATOM    415  CD1 LEU A  26      -6.987   9.828 -22.891  1.00  4.12           C
ATOM    416  CD2 LEU A  26      -5.766   7.627 -22.525  1.00  4.12           C
ATOM    417  H   LEU A  26      -6.482   6.300 -24.762  1.00  4.12           H
ATOM    418  HA  LEU A  26      -7.877   8.854 -24.754  1.00  4.12           H
ATOM    419 1HB  LEU A  26      -5.002   8.009 -24.942  1.00  4.12           H
ATOM    420 2HB  LEU A  26      -5.499   9.664 -25.187  1.00  4.12           H
ATOM    421  HG  LEU A  26      -4.883   9.531 -22.942  1.00  4.12           H
ATOM    422 1HD1 LEU A  26      -7.024  10.022 -21.842  1.00  4.12           H
ATOM    423 2HD1 LEU A  26      -6.930  10.769 -23.430  1.00  4.12           H
ATOM    424 3HD1 LEU A  26      -7.895   9.301 -23.181  1.00  4.12           H
ATOM    425 1HD2 LEU A  26      -5.764   7.763 -21.453  1.00  4.12           H
ATOM    426 2HD2 LEU A  26      -6.631   7.064 -22.809  1.00  4.12           H
ATOM    427 3HD2 LEU A  26      -4.874   7.075 -22.811  1.00  4.12           H
ATOM    428  N   SER A  27      -8.446   8.493 -27.223  1.00  4.33           N
ATOM    429  CA  SER A  27      -8.697   8.704 -28.622  1.00  4.33           C
ATOM    430  C   SER A  27      -8.370  10.142 -28.953  1.00  4.33           C
ATOM    431  O   SER A  27      -8.498  11.033 -28.116  1.00  4.33           O
ATOM    432  CB  SER A  27     -10.138   8.360 -28.943  1.00  4.33           C
ATOM    433  OG  SER A  27     -11.024   9.221 -28.282  1.00  4.33           O
ATOM    434  H   SER A  27      -9.187   8.233 -26.572  1.00  4.33           H
ATOM    435  HA  SER A  27      -8.043   8.052 -29.203  1.00  4.33           H
ATOM    436 1HB  SER A  27     -10.295   8.431 -30.018  1.00  4.33           H
ATOM    437 2HB  SER A  27     -10.340   7.331 -28.649  1.00  4.33           H
ATOM    438  HG  SER A  27     -10.918   9.033 -27.342  1.00  4.33           H
ATOM    439  N   ASN A  28      -7.962  10.368 -30.192  1.00  4.49           N
ATOM    440  CA  ASN A  28      -7.563  11.679 -30.708  1.00  4.49           C
ATOM    441  C   ASN A  28      -6.276  12.238 -30.059  1.00  4.49           C
ATOM    442  O   ASN A  28      -5.889  13.371 -30.341  1.00  4.49           O
ATOM    443  CB  ASN A  28      -8.693  12.694 -30.580  1.00  4.49           C
ATOM    444  CG  ASN A  28      -9.918  12.288 -31.357  1.00  4.49           C
ATOM    445  OD1 ASN A  28      -9.817  11.791 -32.486  1.00  4.49           O
ATOM    446  ND2 ASN A  28     -11.071  12.485 -30.772  1.00  4.49           N
ATOM    447  H   ASN A  28      -7.906   9.578 -30.817  1.00  4.49           H
ATOM    448  HA  ASN A  28      -7.349  11.564 -31.772  1.00  4.49           H
ATOM    449 1HB  ASN A  28      -8.963  12.865 -29.543  1.00  4.49           H
ATOM    450 2HB  ASN A  28      -8.346  13.649 -30.972  1.00  4.49           H
ATOM    451 1HD2 ASN A  28     -11.918  12.232 -31.238  1.00  4.49           H
ATOM    452 2HD2 ASN A  28     -11.104  12.886 -29.856  1.00  4.49           H
ATOM    453  N   LEU A  29      -5.564  11.440 -29.245  1.00  4.63           N
ATOM    454  CA  LEU A  29      -4.292  11.897 -28.682  1.00  4.63           C
ATOM    455  C   LEU A  29      -3.066  11.222 -29.294  1.00  4.63           C
ATOM    456  O   LEU A  29      -2.007  11.226 -28.689  1.00  4.63           O
ATOM    457  CB  LEU A  29      -4.230  11.649 -27.166  1.00  4.63           C
ATOM    458  CG  LEU A  29      -4.877  12.687 -26.225  1.00  4.63           C
ATOM    459  CD1 LEU A  29      -6.394  12.559 -26.231  1.00  4.63           C
ATOM    460  CD2 LEU A  29      -4.336  12.504 -24.827  1.00  4.63           C
ATOM    461  H   LEU A  29      -5.909  10.518 -28.966  1.00  4.63           H
ATOM    462  HA  LEU A  29      -4.204  12.966 -28.859  1.00  4.63           H
ATOM    463 1HB  LEU A  29      -4.693  10.705 -26.978  1.00  4.63           H
ATOM    464 2HB  LEU A  29      -3.183  11.564 -26.883  1.00  4.63           H
ATOM    465  HG  LEU A  29      -4.611  13.670 -26.572  1.00  4.63           H
ATOM    466 1HD1 LEU A  29      -6.826  13.308 -25.574  1.00  4.63           H
ATOM    467 2HD1 LEU A  29      -6.773  12.704 -27.232  1.00  4.63           H
ATOM    468 3HD1 LEU A  29      -6.686  11.573 -25.889  1.00  4.63           H
ATOM    469 1HD2 LEU A  29      -4.746  13.265 -24.195  1.00  4.63           H
ATOM    470 2HD2 LEU A  29      -4.585  11.535 -24.442  1.00  4.63           H
ATOM    471 3HD2 LEU A  29      -3.295  12.597 -24.849  1.00  4.63           H
ATOM    472  N   GLN A  30      -3.173  10.656 -30.489  1.00  4.76           N
ATOM    473  CA  GLN A  30      -1.988  10.013 -31.068  1.00  4.76           C
ATOM    474  C   GLN A  30      -0.990  11.013 -31.653  1.00  4.76           C
ATOM    475  O   GLN A  30       0.224  10.819 -31.582  1.00  4.76           O
ATOM    476  CB  GLN A  30      -2.398   9.020 -32.159  1.00  4.76           C
ATOM    477  CG  GLN A  30      -3.164   7.810 -31.647  1.00  4.76           C
ATOM    478  CD  GLN A  30      -3.590   6.869 -32.766  1.00  4.76           C
ATOM    479  OE1 GLN A  30      -3.816   7.293 -33.903  1.00  4.76           O
ATOM    480  NE2 GLN A  30      -3.703   5.584 -32.445  1.00  4.76           N
ATOM    481  H   GLN A  30      -4.057  10.665 -30.975  1.00  4.76           H
ATOM    482  HA  GLN A  30      -1.478   9.465 -30.275  1.00  4.76           H
ATOM    483 1HB  GLN A  30      -3.020   9.527 -32.896  1.00  4.76           H
ATOM    484 2HB  GLN A  30      -1.507   8.664 -32.676  1.00  4.76           H
ATOM    485 1HG  GLN A  30      -2.524   7.257 -30.960  1.00  4.76           H
ATOM    486 2HG  GLN A  30      -4.058   8.153 -31.127  1.00  4.76           H
ATOM    487 1HE2 GLN A  30      -3.981   4.917 -33.139  1.00  4.76           H
ATOM    488 2HE2 GLN A  30      -3.511   5.282 -31.511  1.00  4.76           H
ATOM    489  N   SER A  31      -1.518  12.059 -32.279  1.00  4.88           N
ATOM    490  CA  SER A  31      -0.713  13.073 -32.946  1.00  4.88           C
ATOM    491  C   SER A  31      -1.499  14.372 -33.148  1.00  4.88           C
ATOM    492  O   SER A  31      -2.548  14.586 -32.544  1.00  4.88           O
ATOM    493  CB  SER A  31      -0.184  12.549 -34.278  1.00  4.88           C
ATOM    494  OG  SER A  31       0.797  13.414 -34.789  1.00  4.88           O
ATOM    495  H   SER A  31      -2.522  12.153 -32.289  1.00  4.88           H
ATOM    496  HA  SER A  31       0.145  13.296 -32.310  1.00  4.88           H
ATOM    497 1HB  SER A  31       0.240  11.554 -34.142  1.00  4.88           H
ATOM    498 2HB  SER A  31      -1.005  12.464 -34.990  1.00  4.88           H
ATOM    499  HG  SER A  31       1.161  12.969 -35.563  1.00  4.88           H
ATOM    500  N   ASN A  32      -0.925  15.266 -33.950  1.00  4.90           N
ATOM    501  CA  ASN A  32      -1.450  16.585 -34.354  1.00  4.90           C
ATOM    502  C   ASN A  32      -1.555  17.645 -33.252  1.00  4.90           C
ATOM    503  O   ASN A  32      -1.749  18.822 -33.548  1.00  4.90           O
ATOM    504  CB  ASN A  32      -2.817  16.436 -35.009  1.00  4.90           C
ATOM    505  CG  ASN A  32      -2.790  15.583 -36.253  1.00  4.90           C
ATOM    506  OD1 ASN A  32      -1.863  15.668 -37.068  1.00  4.90           O
ATOM    507  ND2 ASN A  32      -3.797  14.760 -36.413  1.00  4.90           N
ATOM    508  H   ASN A  32      -0.054  14.960 -34.360  1.00  4.90           H
ATOM    509  HA  ASN A  32      -0.766  16.987 -35.104  1.00  4.90           H
ATOM    510 1HB  ASN A  32      -3.534  16.018 -34.305  1.00  4.90           H
ATOM    511 2HB  ASN A  32      -3.186  17.425 -35.280  1.00  4.90           H
ATOM    512 1HD2 ASN A  32      -3.838  14.169 -37.219  1.00  4.90           H
ATOM    513 2HD2 ASN A  32      -4.528  14.725 -35.730  1.00  4.90           H
ATOM    514  N   GLY A  33      -1.366  17.259 -31.998  1.00  4.78           N
ATOM    515  CA  GLY A  33      -1.381  18.225 -30.912  1.00  4.78           C
ATOM    516  C   GLY A  33      -2.753  18.795 -30.553  1.00  4.78           C
ATOM    517  O   GLY A  33      -2.832  19.962 -30.168  1.00  4.78           O
ATOM    518  H   GLY A  33      -1.229  16.279 -31.804  1.00  4.78           H
ATOM    519 1HA  GLY A  33      -0.971  17.748 -30.028  1.00  4.78           H
ATOM    520 2HA  GLY A  33      -0.708  19.044 -31.159  1.00  4.78           H
ATOM    521  N   THR A  34      -3.841  18.031 -30.721  1.00  4.50           N
ATOM    522  CA  THR A  34      -5.161  18.594 -30.402  1.00  4.50           C
ATOM    523  C   THR A  34      -5.977  17.846 -29.321  1.00  4.50           C
ATOM    524  O   THR A  34      -6.891  18.421 -28.736  1.00  4.50           O
ATOM    525  CB  THR A  34      -6.019  18.695 -31.680  1.00  4.50           C
ATOM    526  OG1 THR A  34      -6.270  17.387 -32.209  1.00  4.50           O
ATOM    527  CG2 THR A  34      -5.283  19.514 -32.740  1.00  4.50           C
ATOM    528  H   THR A  34      -3.747  17.088 -31.074  1.00  4.50           H
ATOM    529  HA  THR A  34      -5.010  19.609 -30.034  1.00  4.50           H
ATOM    530  HB  THR A  34      -6.968  19.174 -31.440  1.00  4.50           H
ATOM    531  HG1 THR A  34      -6.616  16.825 -31.508  1.00  4.50           H
ATOM    532 1HG2 THR A  34      -5.894  19.586 -33.638  1.00  4.50           H
ATOM    533 2HG2 THR A  34      -5.085  20.514 -32.354  1.00  4.50           H
ATOM    534 3HG2 THR A  34      -4.341  19.030 -32.988  1.00  4.50           H
ATOM    535  N   GLY A  35      -5.664  16.575 -29.062  1.00  4.11           N
ATOM    536  CA  GLY A  35      -6.440  15.743 -28.125  1.00  4.11           C
ATOM    537  C   GLY A  35      -6.457  16.260 -26.676  1.00  4.11           C
ATOM    538  O   GLY A  35      -7.510  16.408 -26.063  1.00  4.11           O
ATOM    539  H   GLY A  35      -4.896  16.151 -29.557  1.00  4.11           H
ATOM    540 1HA  GLY A  35      -7.463  15.657 -28.491  1.00  4.11           H
ATOM    541 2HA  GLY A  35      -6.030  14.740 -28.146  1.00  4.11           H
ATOM    542  N   ALA A  36      -5.273  16.406 -26.090  1.00  3.75           N
ATOM    543  CA  ALA A  36      -4.975  16.967 -24.746  1.00  3.75           C
ATOM    544  C   ALA A  36      -5.561  16.257 -23.500  1.00  3.75           C
ATOM    545  O   ALA A  36      -4.983  16.360 -22.426  1.00  3.75           O
ATOM    546  CB  ALA A  36      -5.470  18.406 -24.703  1.00  3.75           C
ATOM    547  H   ALA A  36      -4.480  16.176 -26.663  1.00  3.75           H
ATOM    548  HA  ALA A  36      -3.889  16.967 -24.636  1.00  3.75           H
ATOM    549 1HB  ALA A  36      -5.201  18.853 -23.753  1.00  3.75           H
ATOM    550 2HB  ALA A  36      -5.021  18.975 -25.511  1.00  3.75           H
ATOM    551 3HB  ALA A  36      -6.553  18.428 -24.808  1.00  3.75           H
ATOM    552  N   CYS A  37      -6.628  15.477 -23.632  1.00  3.50           N
ATOM    553  CA  CYS A  37      -7.251  14.810 -22.470  1.00  3.50           C
ATOM    554  C   CYS A  37      -7.514  15.736 -21.275  1.00  3.50           C
ATOM    555  O   CYS A  37      -6.994  15.503 -20.187  1.00  3.50           O
ATOM    556  CB  CYS A  37      -6.409  13.653 -21.945  1.00  3.50           C
ATOM    557  SG  CYS A  37      -7.142  12.828 -20.524  1.00  3.50           S
ATOM    558  H   CYS A  37      -7.073  15.452 -24.541  1.00  3.50           H
ATOM    559  HA  CYS A  37      -8.207  14.406 -22.800  1.00  3.50           H
ATOM    560 1HB  CYS A  37      -6.296  12.913 -22.711  1.00  3.50           H
ATOM    561 2HB  CYS A  37      -5.430  14.003 -21.664  1.00  3.50           H
ATOM    562  HG  CYS A  37      -7.405  13.943 -19.844  1.00  3.50           H
ATOM    563  N   THR A  38      -8.331  16.769 -21.465  1.00  3.41           N
ATOM    564  CA  THR A  38      -8.611  17.738 -20.398  1.00  3.41           C
ATOM    565  C   THR A  38      -9.170  17.081 -19.140  1.00  3.41           C
ATOM    566  O   THR A  38     -10.054  16.226 -19.218  1.00  3.41           O
ATOM    567  CB  THR A  38      -9.595  18.828 -20.871  1.00  3.41           C
ATOM    568  OG1 THR A  38      -9.053  19.506 -22.015  1.00  3.41           O
ATOM    569  CG2 THR A  38      -9.836  19.853 -19.757  1.00  3.41           C
ATOM    570  H   THR A  38      -8.744  16.900 -22.377  1.00  3.41           H
ATOM    571  HA  THR A  38      -7.686  18.219 -20.121  1.00  3.41           H
ATOM    572  HB  THR A  38     -10.542  18.369 -21.145  1.00  3.41           H
ATOM    573  HG1 THR A  38      -8.214  19.911 -21.779  1.00  3.41           H
ATOM    574 1HG2 THR A  38     -10.527  20.614 -20.112  1.00  3.41           H
ATOM    575 2HG2 THR A  38     -10.264  19.366 -18.885  1.00  3.41           H
ATOM    576 3HG2 THR A  38      -8.889  20.323 -19.480  1.00  3.41           H
ATOM    577  N   ILE A  39      -8.622  17.470 -17.983  1.00  3.46           N
ATOM    578  CA  ILE A  39      -9.075  16.944 -16.692  1.00  3.46           C
ATOM    579  C   ILE A  39      -9.705  18.052 -15.832  1.00  3.46           C
ATOM    580  O   ILE A  39      -9.074  19.069 -15.557  1.00  3.46           O
ATOM    581  CB  ILE A  39      -7.922  16.262 -15.926  1.00  3.46           C
ATOM    582  CG1 ILE A  39      -7.361  15.069 -16.715  1.00  3.46           C
ATOM    583  CG2 ILE A  39      -8.371  15.836 -14.582  1.00  3.46           C
ATOM    584  CD1 ILE A  39      -6.121  14.444 -16.082  1.00  3.46           C
ATOM    585  H   ILE A  39      -7.899  18.194 -18.007  1.00  3.46           H
ATOM    586  HA  ILE A  39      -9.839  16.191 -16.879  1.00  3.46           H
ATOM    587  HB  ILE A  39      -7.117  16.968 -15.822  1.00  3.46           H
ATOM    588 1HG1 ILE A  39      -8.136  14.307 -16.801  1.00  3.46           H
ATOM    589 2HG1 ILE A  39      -7.092  15.402 -17.714  1.00  3.46           H
ATOM    590 1HG2 ILE A  39      -7.533  15.385 -14.054  1.00  3.46           H
ATOM    591 2HG2 ILE A  39      -8.725  16.706 -14.029  1.00  3.46           H
ATOM    592 3HG2 ILE A  39      -9.181  15.108 -14.669  1.00  3.46           H
ATOM    593 1HD1 ILE A  39      -5.783  13.610 -16.700  1.00  3.46           H
ATOM    594 2HD1 ILE A  39      -5.333  15.178 -16.011  1.00  3.46           H
ATOM    595 3HD1 ILE A  39      -6.366  14.080 -15.084  1.00  3.46           H
ATOM    596  N   SER A  40     -10.954  17.862 -15.413  1.00  3.58           N
ATOM    597  CA  SER A  40     -11.636  18.910 -14.651  1.00  3.58           C
ATOM    598  C   SER A  40     -12.553  18.377 -13.535  1.00  3.58           C
ATOM    599  O   SER A  40     -12.138  18.236 -12.391  1.00  3.58           O
ATOM    600  CB  SER A  40     -12.421  19.811 -15.601  1.00  3.58           C
ATOM    601  OG  SER A  40     -13.397  19.086 -16.301  1.00  3.58           O
ATOM    602  H   SER A  40     -11.435  17.006 -15.648  1.00  3.58           H
ATOM    603  HA  SER A  40     -10.875  19.525 -14.167  1.00  3.58           H
ATOM    604 1HB  SER A  40     -12.892  20.615 -15.034  1.00  3.58           H
ATOM    605 2HB  SER A  40     -11.730  20.273 -16.308  1.00  3.58           H
ATOM    606  HG  SER A  40     -13.760  19.698 -16.953  1.00  3.58           H
ATOM    607  N   GLY A  41     -13.802  18.071 -13.890  1.00  3.66           N
ATOM    608  CA  GLY A  41     -14.857  17.702 -12.941  1.00  3.66           C
ATOM    609  C   GLY A  41     -14.805  16.269 -12.402  1.00  3.66           C
ATOM    610  O   GLY A  41     -15.714  15.833 -11.689  1.00  3.66           O
ATOM    611  H   GLY A  41     -14.026  18.180 -14.868  1.00  3.66           H
ATOM    612 1HA  GLY A  41     -14.819  18.394 -12.099  1.00  3.66           H
ATOM    613 2HA  GLY A  41     -15.822  17.861 -13.420  1.00  3.66           H
ATOM    614  N   ASN A  42     -13.738  15.533 -12.689  1.00  3.59           N
ATOM    615  CA  ASN A  42     -13.609  14.147 -12.241  1.00  3.59           C
ATOM    616  C   ASN A  42     -13.123  14.103 -10.788  1.00  3.59           C
ATOM    617  O   ASN A  42     -12.042  13.610 -10.482  1.00  3.59           O
ATOM    618  CB  ASN A  42     -12.666  13.412 -13.164  1.00  3.59           C
ATOM    619  CG  ASN A  42     -13.209  13.325 -14.552  1.00  3.59           C
ATOM    620  OD1 ASN A  42     -14.396  13.054 -14.758  1.00  3.59           O
ATOM    621  ND2 ASN A  42     -12.365  13.575 -15.523  1.00  3.59           N
ATOM    622  H   ASN A  42     -12.996  15.947 -13.231  1.00  3.59           H
ATOM    623  HA  ASN A  42     -14.588  13.671 -12.275  1.00  3.59           H
ATOM    624 1HB  ASN A  42     -11.703  13.915 -13.193  1.00  3.59           H
ATOM    625 2HB  ASN A  42     -12.496  12.407 -12.780  1.00  3.59           H
ATOM    626 1HD2 ASN A  42     -12.672  13.544 -16.477  1.00  3.59           H
ATOM    627 2HD2 ASN A  42     -11.415  13.802 -15.311  1.00  3.59           H
ATOM    628  N   THR A  43     -13.984  14.610  -9.916  1.00  3.31           N
ATOM    629  CA  THR A  43     -13.757  14.802  -8.492  1.00  3.31           C
ATOM    630  C   THR A  43     -13.901  13.525  -7.681  1.00  3.31           C
ATOM    631  O   THR A  43     -14.042  12.440  -8.242  1.00  3.31           O
ATOM    632  CB  THR A  43     -14.641  15.942  -7.959  1.00  3.31           C
ATOM    633  OG1 THR A  43     -16.028  15.629  -8.155  1.00  3.31           O
ATOM    634  CG2 THR A  43     -14.281  17.228  -8.676  1.00  3.31           C
ATOM    635  H   THR A  43     -14.855  14.947 -10.321  1.00  3.31           H
ATOM    636  HA  THR A  43     -12.727  15.138  -8.377  1.00  3.31           H
ATOM    637  HB  THR A  43     -14.461  16.081  -6.900  1.00  3.31           H
ATOM    638  HG1 THR A  43     -16.208  15.562  -9.105  1.00  3.31           H
ATOM    639 1HG2 THR A  43     -14.891  18.042  -8.297  1.00  3.31           H
ATOM    640 2HG2 THR A  43     -13.225  17.453  -8.505  1.00  3.31           H
ATOM    641 3HG2 THR A  43     -14.452  17.115  -9.735  1.00  3.31           H
ATOM    642  N   GLN A  44     -13.832  13.650  -6.353  1.00  2.89           N
ATOM    643  CA  GLN A  44     -13.739  12.501  -5.456  1.00  2.89           C
ATOM    644  C   GLN A  44     -12.456  11.761  -5.815  1.00  2.89           C
ATOM    645  O   GLN A  44     -11.382  12.350  -5.676  1.00  2.89           O
ATOM    646  CB  GLN A  44     -14.973  11.585  -5.547  1.00  2.89           C
ATOM    647  CG  GLN A  44     -16.289  12.234  -5.107  1.00  2.89           C
ATOM    648  CD  GLN A  44     -16.333  12.541  -3.615  1.00  2.89           C
ATOM    649  OE1 GLN A  44     -16.120  11.656  -2.781  1.00  2.89           O
ATOM    650  NE2 GLN A  44     -16.618  13.793  -3.270  1.00  2.89           N
ATOM    651  H   GLN A  44     -13.779  14.574  -5.958  1.00  2.89           H
ATOM    652  HA  GLN A  44     -13.648  12.854  -4.430  1.00  2.89           H
ATOM    653 1HB  GLN A  44     -15.109  11.195  -6.548  1.00  2.89           H
ATOM    654 2HB  GLN A  44     -14.818  10.729  -4.891  1.00  2.89           H
ATOM    655 1HG  GLN A  44     -16.420  13.170  -5.654  1.00  2.89           H
ATOM    656 2HG  GLN A  44     -17.105  11.553  -5.339  1.00  2.89           H
ATOM    657 1HE2 GLN A  44     -16.663  14.047  -2.303  1.00  2.89           H
ATOM    658 2HE2 GLN A  44     -16.790  14.482  -3.975  1.00  2.89           H
ATOM    659  N   THR A  45     -12.523  10.500  -6.224  1.00  2.44           N
ATOM    660  CA  THR A  45     -11.270   9.827  -6.539  1.00  2.44           C
ATOM    661  C   THR A  45     -11.244   9.276  -7.963  1.00  2.44           C
ATOM    662  O   THR A  45     -12.170   8.588  -8.392  1.00  2.44           O
ATOM    663  CB  THR A  45     -10.994   8.685  -5.534  1.00  2.44           C
ATOM    664  OG1 THR A  45     -10.923   9.205  -4.172  1.00  2.44           O
ATOM    665  CG2 THR A  45      -9.676   8.013  -5.879  1.00  2.44           C
ATOM    666  H   THR A  45     -13.409  10.031  -6.341  1.00  2.44           H
ATOM    667  HA  THR A  45     -10.461  10.547  -6.481  1.00  2.44           H
ATOM    668  HB  THR A  45     -11.794   7.949  -5.589  1.00  2.44           H
ATOM    669  HG1 THR A  45     -10.620   8.506  -3.579  1.00  2.44           H
ATOM    670 1HG2 THR A  45      -9.483   7.204  -5.180  1.00  2.44           H
ATOM    671 2HG2 THR A  45      -9.739   7.615  -6.877  1.00  2.44           H
ATOM    672 3HG2 THR A  45      -8.866   8.740  -5.829  1.00  2.44           H
ATOM    673  N   GLN A  46     -10.151   9.558  -8.674  1.00  2.07           N
ATOM    674  CA  GLN A  46      -9.929   9.046 -10.023  1.00  2.07           C
ATOM    675  C   GLN A  46      -8.634   8.232 -10.072  1.00  2.07           C
ATOM    676  O   GLN A  46      -7.564   8.762  -9.750  1.00  2.07           O
ATOM    677  CB  GLN A  46      -9.855  10.220 -11.008  1.00  2.07           C
ATOM    678  CG  GLN A  46      -9.702   9.828 -12.456  1.00  2.07           C
ATOM    679  CD  GLN A  46      -9.773  11.040 -13.418  1.00  2.07           C
ATOM    680  OE1 GLN A  46      -9.296  12.150 -13.146  1.00  2.07           O
ATOM    681  NE2 GLN A  46     -10.400  10.819 -14.569  1.00  2.07           N
ATOM    682  H   GLN A  46      -9.458  10.185  -8.266  1.00  2.07           H
ATOM    683  HA  GLN A  46     -10.754   8.389 -10.296  1.00  2.07           H
ATOM    684 1HB  GLN A  46     -10.760  10.830 -10.912  1.00  2.07           H
ATOM    685 2HB  GLN A  46      -9.010  10.861 -10.741  1.00  2.07           H
ATOM    686 1HG  GLN A  46      -8.734   9.346 -12.570  1.00  2.07           H
ATOM    687 2HG  GLN A  46     -10.496   9.127 -12.721  1.00  2.07           H
ATOM    688 1HE2 GLN A  46     -10.478  11.551 -15.248  1.00  2.07           H
ATOM    689 2HE2 GLN A  46     -10.786   9.916 -14.764  1.00  2.07           H
ATOM    690  N   ILE A  47      -8.738   6.956 -10.463  1.00  1.80           N
ATOM    691  CA  ILE A  47      -7.568   6.080 -10.516  1.00  1.80           C
ATOM    692  C   ILE A  47      -7.278   5.481 -11.890  1.00  1.80           C
ATOM    693  O   ILE A  47      -8.158   4.906 -12.537  1.00  1.80           O
ATOM    694  CB  ILE A  47      -7.685   4.912  -9.516  1.00  1.80           C
ATOM    695  CG1 ILE A  47      -7.792   5.417  -8.113  1.00  1.80           C
ATOM    696  CG2 ILE A  47      -6.501   3.996  -9.660  1.00  1.80           C
ATOM    697  CD1 ILE A  47      -8.075   4.332  -7.119  1.00  1.80           C
ATOM    698  H   ILE A  47      -9.653   6.565 -10.691  1.00  1.80           H
ATOM    699  HA  ILE A  47      -6.701   6.667 -10.229  1.00  1.80           H
ATOM    700  HB  ILE A  47      -8.582   4.368  -9.704  1.00  1.80           H
ATOM    701 1HG1 ILE A  47      -6.888   5.907  -7.835  1.00  1.80           H
ATOM    702 2HG1 ILE A  47      -8.598   6.123  -8.071  1.00  1.80           H
ATOM    703 1HG2 ILE A  47      -6.586   3.170  -8.957  1.00  1.80           H
ATOM    704 2HG2 ILE A  47      -6.457   3.600 -10.660  1.00  1.80           H
ATOM    705 3HG2 ILE A  47      -5.597   4.549  -9.465  1.00  1.80           H
ATOM    706 1HD1 ILE A  47      -8.160   4.766  -6.124  1.00  1.80           H
ATOM    707 2HD1 ILE A  47      -9.009   3.832  -7.377  1.00  1.80           H
ATOM    708 3HD1 ILE A  47      -7.264   3.603  -7.128  1.00  1.80           H
ATOM    709  N   PHE A  48      -6.015   5.605 -12.302  1.00  1.62           N
ATOM    710  CA  PHE A  48      -5.493   5.052 -13.541  1.00  1.62           C
ATOM    711  C   PHE A  48      -4.416   4.022 -13.234  1.00  1.62           C
ATOM    712  O   PHE A  48      -3.233   4.369 -13.133  1.00  1.62           O
ATOM    713  CB  PHE A  48      -4.892   6.151 -14.408  1.00  1.62           C
ATOM    714  CG  PHE A  48      -5.898   7.126 -14.796  1.00  1.62           C
ATOM    715  CD1 PHE A  48      -5.886   8.437 -14.358  1.00  1.62           C
ATOM    716  CD2 PHE A  48      -6.911   6.700 -15.568  1.00  1.62           C
ATOM    717  CE1 PHE A  48      -6.898   9.289 -14.764  1.00  1.62           C
ATOM    718  CE2 PHE A  48      -7.922   7.503 -15.948  1.00  1.62           C
ATOM    719  CZ  PHE A  48      -7.920   8.805 -15.564  1.00  1.62           C
ATOM    720  H   PHE A  48      -5.374   6.114 -11.701  1.00  1.62           H
ATOM    721  HA  PHE A  48      -6.306   4.565 -14.084  1.00  1.62           H
ATOM    722 1HB  PHE A  48      -4.107   6.668 -13.857  1.00  1.62           H
ATOM    723 2HB  PHE A  48      -4.451   5.725 -15.303  1.00  1.62           H
ATOM    724  HD1 PHE A  48      -5.074   8.789 -13.712  1.00  1.62           H
ATOM    725  HD2 PHE A  48      -6.900   5.669 -15.879  1.00  1.62           H
ATOM    726  HE1 PHE A  48      -6.904  10.330 -14.452  1.00  1.62           H
ATOM    727  HE2 PHE A  48      -8.716   7.098 -16.568  1.00  1.62           H
ATOM    728  HZ  PHE A  48      -8.714   9.450 -15.890  1.00  1.62           H
ATOM    729  N   SER A  49      -4.812   2.763 -13.076  1.00  1.51           N
ATOM    730  CA  SER A  49      -3.847   1.745 -12.699  1.00  1.51           C
ATOM    731  C   SER A  49      -3.728   0.624 -13.714  1.00  1.51           C
ATOM    732  O   SER A  49      -4.666   0.350 -14.461  1.00  1.51           O
ATOM    733  CB  SER A  49      -4.192   1.153 -11.350  1.00  1.51           C
ATOM    734  OG  SER A  49      -4.136   2.124 -10.352  1.00  1.51           O
ATOM    735  H   SER A  49      -5.786   2.524 -13.184  1.00  1.51           H
ATOM    736  HA  SER A  49      -2.886   2.228 -12.630  1.00  1.51           H
ATOM    737 1HB  SER A  49      -5.165   0.705 -11.377  1.00  1.51           H
ATOM    738 2HB  SER A  49      -3.476   0.362 -11.122  1.00  1.51           H
ATOM    739  HG  SER A  49      -3.276   2.538 -10.450  1.00  1.51           H
ATOM    740  N   ASN A  50      -2.569  -0.028 -13.702  1.00  1.45           N
ATOM    741  CA  ASN A  50      -2.241  -1.180 -14.547  1.00  1.45           C
ATOM    742  C   ASN A  50      -2.376  -0.956 -16.055  1.00  1.45           C
ATOM    743  O   ASN A  50      -2.823  -1.851 -16.778  1.00  1.45           O
ATOM    744  CB  ASN A  50      -3.064  -2.392 -14.143  1.00  1.45           C
ATOM    745  CG  ASN A  50      -2.700  -2.927 -12.780  1.00  1.45           C
ATOM    746  OD1 ASN A  50      -1.520  -3.108 -12.458  1.00  1.45           O
ATOM    747  ND2 ASN A  50      -3.682  -3.201 -11.977  1.00  1.45           N
ATOM    748  H   ASN A  50      -1.854   0.325 -13.064  1.00  1.45           H
ATOM    749  HA  ASN A  50      -1.199  -1.428 -14.370  1.00  1.45           H
ATOM    750 1HB  ASN A  50      -4.124  -2.140 -14.149  1.00  1.45           H
ATOM    751 2HB  ASN A  50      -2.917  -3.182 -14.878  1.00  1.45           H
ATOM    752 1HD2 ASN A  50      -3.477  -3.568 -11.068  1.00  1.45           H
ATOM    753 2HD2 ASN A  50      -4.629  -3.057 -12.269  1.00  1.45           H
ATOM    754  N   SER A  51      -1.969   0.214 -16.545  1.00  1.43           N
ATOM    755  CA  SER A  51      -2.010   0.453 -17.976  1.00  1.43           C
ATOM    756  C   SER A  51      -0.675   0.047 -18.584  1.00  1.43           C
ATOM    757  O   SER A  51       0.370   0.236 -17.954  1.00  1.43           O
ATOM    758  CB  SER A  51      -2.333   1.892 -18.278  1.00  1.43           C
ATOM    759  OG  SER A  51      -2.267   2.133 -19.650  1.00  1.43           O
ATOM    760  H   SER A  51      -1.612   0.942 -15.931  1.00  1.43           H
ATOM    761  HA  SER A  51      -2.790  -0.171 -18.405  1.00  1.43           H
ATOM    762 1HB  SER A  51      -3.334   2.097 -17.917  1.00  1.43           H
ATOM    763 2HB  SER A  51      -1.652   2.553 -17.758  1.00  1.43           H
ATOM    764  HG  SER A  51      -2.614   1.321 -20.084  1.00  1.43           H
ATOM    765  N   VAL A  52      -0.717  -0.525 -19.780  1.00  1.45           N
ATOM    766  CA  VAL A  52       0.488  -0.981 -20.453  1.00  1.45           C
ATOM    767  C   VAL A  52       0.637  -0.444 -21.883  1.00  1.45           C
ATOM    768  O   VAL A  52      -0.260  -0.593 -22.729  1.00  1.45           O
ATOM    769  CB  VAL A  52       0.517  -2.523 -20.462  1.00  1.45           C
ATOM    770  CG1 VAL A  52       1.745  -2.994 -21.191  1.00  1.45           C
ATOM    771  CG2 VAL A  52       0.510  -3.055 -19.015  1.00  1.45           C
ATOM    772  H   VAL A  52      -1.616  -0.609 -20.235  1.00  1.45           H
ATOM    773  HA  VAL A  52       1.342  -0.641 -19.875  1.00  1.45           H
ATOM    774  HB  VAL A  52      -0.355  -2.902 -20.994  1.00  1.45           H
ATOM    775 1HG1 VAL A  52       1.769  -4.082 -21.211  1.00  1.45           H
ATOM    776 2HG1 VAL A  52       1.708  -2.615 -22.207  1.00  1.45           H
ATOM    777 3HG1 VAL A  52       2.638  -2.617 -20.687  1.00  1.45           H
ATOM    778 1HG2 VAL A  52       0.534  -4.144 -19.030  1.00  1.45           H
ATOM    779 2HG2 VAL A  52       1.382  -2.681 -18.491  1.00  1.45           H
ATOM    780 3HG2 VAL A  52      -0.389  -2.728 -18.496  1.00  1.45           H
ATOM    781  N   ASN A  53       1.794   0.172 -22.151  1.00  1.49           N
ATOM    782  CA  ASN A  53       2.094   0.719 -23.467  1.00  1.49           C
ATOM    783  C   ASN A  53       3.301   0.045 -24.112  1.00  1.49           C
ATOM    784  O   ASN A  53       4.458   0.347 -23.799  1.00  1.49           O
ATOM    785  CB  ASN A  53       2.279   2.225 -23.404  1.00  1.49           C
ATOM    786  CG  ASN A  53       2.496   2.850 -24.778  1.00  1.49           C
ATOM    787  OD1 ASN A  53       3.141   2.248 -25.683  1.00  1.49           O
ATOM    788  ND2 ASN A  53       1.924   4.032 -24.971  1.00  1.49           N
ATOM    789  H   ASN A  53       2.477   0.264 -21.401  1.00  1.49           H
ATOM    790  HA  ASN A  53       1.242   0.520 -24.119  1.00  1.49           H
ATOM    791 1HB  ASN A  53       1.406   2.687 -22.934  1.00  1.49           H
ATOM    792 2HB  ASN A  53       3.139   2.450 -22.785  1.00  1.49           H
ATOM    793 1HD2 ASN A  53       2.002   4.474 -25.868  1.00  1.49           H
ATOM    794 2HD2 ASN A  53       1.385   4.494 -24.219  1.00  1.49           H
ATOM    795  N   THR A  54       3.005  -0.861 -25.032  1.00  1.53           N
ATOM    796  CA  THR A  54       3.993  -1.645 -25.764  1.00  1.53           C
ATOM    797  C   THR A  54       3.743  -1.442 -27.249  1.00  1.53           C
ATOM    798  O   THR A  54       3.831  -2.370 -28.051  1.00  1.53           O
ATOM    799  CB  THR A  54       3.956  -3.133 -25.386  1.00  1.53           C
ATOM    800  OG1 THR A  54       2.640  -3.663 -25.598  1.00  1.53           O
ATOM    801  CG2 THR A  54       4.352  -3.293 -23.930  1.00  1.53           C
ATOM    802  H   THR A  54       2.027  -1.031 -25.228  1.00  1.53           H
ATOM    803  HA  THR A  54       4.992  -1.265 -25.535  1.00  1.53           H
ATOM    804  HB  THR A  54       4.661  -3.683 -26.010  1.00  1.53           H
ATOM    805  HG1 THR A  54       2.448  -3.676 -26.540  1.00  1.53           H
ATOM    806 1HG2 THR A  54       4.336  -4.346 -23.656  1.00  1.53           H
ATOM    807 2HG2 THR A  54       5.347  -2.896 -23.787  1.00  1.53           H
ATOM    808 3HG2 THR A  54       3.669  -2.750 -23.309  1.00  1.53           H
ATOM    809  N   THR A  55       3.400  -0.199 -27.594  1.00  1.56           N
ATOM    810  CA  THR A  55       3.043   0.206 -28.956  1.00  1.56           C
ATOM    811  C   THR A  55       4.231   0.333 -29.898  1.00  1.56           C
ATOM    812  O   THR A  55       4.063   0.546 -31.096  1.00  1.56           O
ATOM    813  CB  THR A  55       2.388   1.583 -28.923  1.00  1.56           C
ATOM    814  OG1 THR A  55       3.350   2.526 -28.380  1.00  1.56           O
ATOM    815  CG2 THR A  55       1.112   1.548 -28.064  1.00  1.56           C
ATOM    816  H   THR A  55       3.369   0.518 -26.857  1.00  1.56           H
ATOM    817  HA  THR A  55       2.353  -0.530 -29.367  1.00  1.56           H
ATOM    818  HB  THR A  55       2.138   1.890 -29.937  1.00  1.56           H
ATOM    819  HG1 THR A  55       3.344   2.482 -27.402  1.00  1.56           H
ATOM    820 1HG2 THR A  55       0.661   2.539 -28.040  1.00  1.56           H
ATOM    821 2HG2 THR A  55       0.408   0.838 -28.497  1.00  1.56           H
ATOM    822 3HG2 THR A  55       1.349   1.235 -27.055  1.00  1.56           H
ATOM    823  N   ALA A  56       5.430   0.275 -29.333  1.00  1.55           N
ATOM    824  CA  ALA A  56       6.696   0.475 -30.029  1.00  1.55           C
ATOM    825  C   ALA A  56       6.794   1.884 -30.605  1.00  1.55           C
ATOM    826  O   ALA A  56       7.577   2.133 -31.522  1.00  1.55           O
ATOM    827  CB  ALA A  56       6.882  -0.559 -31.133  1.00  1.55           C
ATOM    828  H   ALA A  56       5.459   0.083 -28.345  1.00  1.55           H
ATOM    829  HA  ALA A  56       7.498   0.355 -29.302  1.00  1.55           H
ATOM    830 1HB  ALA A  56       7.851  -0.404 -31.607  1.00  1.55           H
ATOM    831 2HB  ALA A  56       6.844  -1.557 -30.699  1.00  1.55           H
ATOM    832 3HB  ALA A  56       6.105  -0.466 -31.884  1.00  1.55           H
ATOM    833  N   ASP A  57       6.077   2.821 -29.982  1.00  1.50           N
ATOM    834  CA  ASP A  57       6.123   4.225 -30.326  1.00  1.50           C
ATOM    835  C   ASP A  57       6.027   5.003 -29.026  1.00  1.50           C
ATOM    836  O   ASP A  57       5.969   4.413 -27.951  1.00  1.50           O
ATOM    837  CB  ASP A  57       4.967   4.578 -31.285  1.00  1.50           C
ATOM    838  CG  ASP A  57       5.199   5.836 -32.189  1.00  1.50           C
ATOM    839  OD1 ASP A  57       5.899   6.741 -31.765  1.00  1.50           O
ATOM    840  OD2 ASP A  57       4.670   5.867 -33.274  1.00  1.50           O
ATOM    841  H   ASP A  57       5.395   2.554 -29.269  1.00  1.50           H
ATOM    842  HA  ASP A  57       7.075   4.451 -30.803  1.00  1.50           H
ATOM    843 1HB  ASP A  57       4.769   3.719 -31.930  1.00  1.50           H
ATOM    844 2HB  ASP A  57       4.062   4.745 -30.692  1.00  1.50           H
ATOM    845  N   SER A  58       6.046   6.316 -29.126  1.00  1.41           N
ATOM    846  CA  SER A  58       6.014   7.174 -27.955  1.00  1.41           C
ATOM    847  C   SER A  58       4.674   7.118 -27.272  1.00  1.41           C
ATOM    848  O   SER A  58       3.677   6.726 -27.884  1.00  1.41           O
ATOM    849  CB  SER A  58       6.333   8.588 -28.376  1.00  1.41           C
ATOM    850  OG  SER A  58       5.339   9.099 -29.228  1.00  1.41           O
ATOM    851  H   SER A  58       6.087   6.721 -30.059  1.00  1.41           H
ATOM    852  HA  SER A  58       6.769   6.833 -27.245  1.00  1.41           H
ATOM    853 1HB  SER A  58       6.418   9.209 -27.491  1.00  1.41           H
ATOM    854 2HB  SER A  58       7.281   8.611 -28.882  1.00  1.41           H
ATOM    855  HG  SER A  58       5.249   8.452 -29.952  1.00  1.41           H
ATOM    856  N   GLY A  59       4.633   7.525 -26.010  1.00  1.34           N
ATOM    857  CA  GLY A  59       3.344   7.550 -25.340  1.00  1.34           C
ATOM    858  C   GLY A  59       3.404   7.262 -23.858  1.00  1.34           C
ATOM    859  O   GLY A  59       4.451   7.325 -23.226  1.00  1.34           O
ATOM    860  H   GLY A  59       5.494   7.818 -25.543  1.00  1.34           H
ATOM    861 1HA  GLY A  59       2.893   8.526 -25.493  1.00  1.34           H
ATOM    862 2HA  GLY A  59       2.682   6.831 -25.817  1.00  1.34           H
ATOM    863  N   GLY A  60       2.268   6.953 -23.300  1.00  1.29           N
ATOM    864  CA  GLY A  60       2.175   6.716 -21.879  1.00  1.29           C
ATOM    865  C   GLY A  60       0.777   6.283 -21.582  1.00  1.29           C
ATOM    866  O   GLY A  60       0.100   5.783 -22.487  1.00  1.29           O
ATOM    867  H   GLY A  60       1.435   6.906 -23.869  1.00  1.29           H
ATOM    868 1HA  GLY A  60       2.886   5.957 -21.567  1.00  1.29           H
ATOM    869 2HA  GLY A  60       2.396   7.639 -21.345  1.00  1.29           H
ATOM    870  N   ALA A  61       0.370   6.366 -20.308  1.00  1.31           N
ATOM    871  CA  ALA A  61      -1.007   6.022 -19.975  1.00  1.31           C
ATOM    872  C   ALA A  61      -1.864   7.058 -20.703  1.00  1.31           C
ATOM    873  O   ALA A  61      -2.876   6.742 -21.327  1.00  1.31           O
ATOM    874  CB  ALA A  61      -1.242   6.024 -18.462  1.00  1.31           C
ATOM    875  H   ALA A  61       1.000   6.760 -19.602  1.00  1.31           H
ATOM    876  HA  ALA A  61      -1.239   5.035 -20.375  1.00  1.31           H
ATOM    877 1HB  ALA A  61      -2.279   5.782 -18.256  1.00  1.31           H
ATOM    878 2HB  ALA A  61      -0.597   5.279 -17.999  1.00  1.31           H
ATOM    879 3HB  ALA A  61      -1.016   6.994 -18.050  1.00  1.31           H
ATOM    880  N   PHE A  62      -1.366   8.307 -20.663  1.00  1.41           N
ATOM    881  CA  PHE A  62      -1.947   9.461 -21.334  1.00  1.41           C
ATOM    882  C   PHE A  62      -0.947  10.198 -22.224  1.00  1.41           C
ATOM    883  O   PHE A  62      -0.134  10.997 -21.743  1.00  1.41           O
ATOM    884  CB  PHE A  62      -2.495  10.426 -20.301  1.00  1.41           C
ATOM    885  CG  PHE A  62      -3.546   9.852 -19.554  1.00  1.41           C
ATOM    886  CD1 PHE A  62      -3.296   9.076 -18.471  1.00  1.41           C
ATOM    887  CD2 PHE A  62      -4.819  10.076 -19.941  1.00  1.41           C
ATOM    888  CE1 PHE A  62      -4.323   8.500 -17.814  1.00  1.41           C
ATOM    889  CE2 PHE A  62      -5.847   9.514 -19.282  1.00  1.41           C
ATOM    890  CZ  PHE A  62      -5.595   8.726 -18.246  1.00  1.41           C
ATOM    891  H   PHE A  62      -0.536   8.452 -20.088  1.00  1.41           H
ATOM    892  HA  PHE A  62      -2.765   9.111 -21.961  1.00  1.41           H
ATOM    893 1HB  PHE A  62      -1.708  10.741 -19.629  1.00  1.41           H
ATOM    894 2HB  PHE A  62      -2.894  11.288 -20.802  1.00  1.41           H
ATOM    895  HD1 PHE A  62      -2.265   8.912 -18.158  1.00  1.41           H
ATOM    896  HD2 PHE A  62      -4.999  10.711 -20.804  1.00  1.41           H
ATOM    897  HE1 PHE A  62      -4.133   7.859 -16.957  1.00  1.41           H
ATOM    898  HE2 PHE A  62      -6.875   9.685 -19.598  1.00  1.41           H
ATOM    899  HZ  PHE A  62      -6.397   8.284 -17.770  1.00  1.41           H
ATOM    900  N   ASP A  63      -1.035   9.992 -23.537  1.00  1.60           N
ATOM    901  CA  ASP A  63      -0.100  10.654 -24.452  1.00  1.60           C
ATOM    902  C   ASP A  63      -0.596  12.058 -24.753  1.00  1.60           C
ATOM    903  O   ASP A  63      -1.061  12.366 -25.848  1.00  1.60           O
ATOM    904  CB  ASP A  63       0.050   9.850 -25.747  1.00  1.60           C
ATOM    905  CG  ASP A  63       1.165  10.363 -26.690  1.00  1.60           C
ATOM    906  OD1 ASP A  63       1.954  11.191 -26.288  1.00  1.60           O
ATOM    907  OD2 ASP A  63       1.241   9.878 -27.780  1.00  1.60           O
ATOM    908  H   ASP A  63      -1.729   9.351 -23.900  1.00  1.60           H
ATOM    909  HA  ASP A  63       0.877  10.734 -23.972  1.00  1.60           H
ATOM    910 1HB  ASP A  63       0.249   8.807 -25.506  1.00  1.60           H
ATOM    911 2HB  ASP A  63      -0.894   9.882 -26.301  1.00  1.60           H
ATOM    912  N   MET A  64      -0.484  12.930 -23.775  1.00  1.86           N
ATOM    913  CA  MET A  64      -1.027  14.268 -23.883  1.00  1.86           C
ATOM    914  C   MET A  64      -0.090  15.121 -24.709  1.00  1.86           C
ATOM    915  O   MET A  64       0.560  16.029 -24.204  1.00  1.86           O
ATOM    916  CB  MET A  64      -1.231  14.840 -22.496  1.00  1.86           C
ATOM    917  CG  MET A  64      -2.212  14.062 -21.650  1.00  1.86           C
ATOM    918  SD  MET A  64      -2.392  14.774 -20.031  1.00  1.86           S
ATOM    919  CE  MET A  64      -3.485  13.759 -19.050  1.00  1.86           C
ATOM    920  H   MET A  64      -0.038  12.606 -22.920  1.00  1.86           H
ATOM    921  HA  MET A  64      -1.977  14.240 -24.400  1.00  1.86           H
ATOM    922 1HB  MET A  64      -0.276  14.907 -21.973  1.00  1.86           H
ATOM    923 2HB  MET A  64      -1.639  15.833 -22.589  1.00  1.86           H
ATOM    924 1HG  MET A  64      -3.179  14.031 -22.136  1.00  1.86           H
ATOM    925 2HG  MET A  64      -1.833  13.063 -21.550  1.00  1.86           H
ATOM    926 1HE  MET A  64      -3.598  14.212 -18.068  1.00  1.86           H
ATOM    927 2HE  MET A  64      -4.454  13.699 -19.525  1.00  1.86           H
ATOM    928 3HE  MET A  64      -3.069  12.776 -18.932  1.00  1.86           H
ATOM    929  N   VAL A  65      -0.127  14.900 -26.016  1.00  2.16           N
ATOM    930  CA  VAL A  65       0.805  15.482 -26.977  1.00  2.16           C
ATOM    931  C   VAL A  65       0.966  16.987 -26.805  1.00  2.16           C
ATOM    932  O   VAL A  65       2.092  17.501 -26.805  1.00  2.16           O
ATOM    933  CB  VAL A  65       0.314  15.197 -28.422  1.00  2.16           C
ATOM    934  CG1 VAL A  65       1.160  15.968 -29.422  1.00  2.16           C
ATOM    935  CG2 VAL A  65       0.370  13.684 -28.710  1.00  2.16           C
ATOM    936  H   VAL A  65      -0.742  14.143 -26.314  1.00  2.16           H
ATOM    937  HA  VAL A  65       1.774  15.002 -26.836  1.00  2.16           H
ATOM    938  HB  VAL A  65      -0.712  15.545 -28.524  1.00  2.16           H
ATOM    939 1HG1 VAL A  65       0.796  15.776 -30.431  1.00  2.16           H
ATOM    940 2HG1 VAL A  65       1.102  17.035 -29.209  1.00  2.16           H
ATOM    941 3HG1 VAL A  65       2.196  15.644 -29.344  1.00  2.16           H
ATOM    942 1HG2 VAL A  65       0.012  13.482 -29.718  1.00  2.16           H
ATOM    943 2HG2 VAL A  65       1.392  13.320 -28.612  1.00  2.16           H
ATOM    944 3HG2 VAL A  65      -0.258  13.151 -28.003  1.00  2.16           H
ATOM    945  N   THR A  66      -0.146  17.682 -26.580  1.00  2.44           N
ATOM    946  CA  THR A  66      -0.145  19.130 -26.422  1.00  2.44           C
ATOM    947  C   THR A  66      -0.670  19.536 -25.064  1.00  2.44           C
ATOM    948  O   THR A  66      -1.227  20.624 -24.908  1.00  2.44           O
ATOM    949  CB  THR A  66      -1.074  19.787 -27.430  1.00  2.44           C
ATOM    950  OG1 THR A  66      -0.949  21.210 -27.351  1.00  2.44           O
ATOM    951  CG2 THR A  66      -2.515  19.374 -27.078  1.00  2.44           C
ATOM    952  H   THR A  66      -1.024  17.186 -26.546  1.00  2.44           H
ATOM    953  HA  THR A  66       0.871  19.505 -26.536  1.00  2.44           H
ATOM    954  HB  THR A  66      -0.821  19.474 -28.423  1.00  2.44           H
ATOM    955  HG1 THR A  66      -1.573  21.618 -27.963  1.00  2.44           H
ATOM    956 1HG2 THR A  66      -3.220  19.834 -27.759  1.00  2.44           H
ATOM    957 2HG2 THR A  66      -2.607  18.291 -27.139  1.00  2.44           H
ATOM    958 3HG2 THR A  66      -2.741  19.702 -26.062  1.00  2.44           H
ATOM    959  N   THR A  67      -0.426  18.684 -24.083  1.00  2.64           N
ATOM    960  CA  THR A  67      -0.818  18.896 -22.703  1.00  2.64           C
ATOM    961  C   THR A  67      -1.959  19.846 -22.501  1.00  2.64           C
ATOM    962  O   THR A  67      -3.062  19.644 -22.996  1.00  2.64           O
ATOM    963  CB  THR A  67       0.323  19.510 -21.949  1.00  2.64           C
ATOM    964  OG1 THR A  67       0.613  20.846 -22.499  1.00  2.64           O
ATOM    965  CG2 THR A  67       1.470  18.690 -22.113  1.00  2.64           C
ATOM    966  H   THR A  67       0.053  17.811 -24.303  1.00  2.64           H
ATOM    967  HA  THR A  67      -1.080  17.940 -22.266  1.00  2.64           H
ATOM    968  HB  THR A  67       0.104  19.543 -20.892  1.00  2.64           H
ATOM    969  HG1 THR A  67      -0.171  21.403 -22.643  1.00  2.64           H
ATOM    970 1HG2 THR A  67       2.312  19.090 -21.589  1.00  2.64           H
ATOM    971 2HG2 THR A  67       1.245  17.698 -21.732  1.00  2.64           H
ATOM    972 3HG2 THR A  67       1.684  18.650 -23.167  1.00  2.64           H
ATOM    973  N   SER A  68      -1.707  20.834 -21.631  1.00  2.73           N
ATOM    974  CA  SER A  68      -2.624  21.883 -21.281  1.00  2.73           C
ATOM    975  C   SER A  68      -3.962  21.355 -20.777  1.00  2.73           C
ATOM    976  O   SER A  68      -4.940  22.093 -20.653  1.00  2.73           O
ATOM    977  CB  SER A  68      -2.727  22.761 -22.490  1.00  2.73           C
ATOM    978  OG  SER A  68      -1.421  23.183 -22.828  1.00  2.73           O
ATOM    979  H   SER A  68      -0.763  20.941 -21.248  1.00  2.73           H
ATOM    980  HA  SER A  68      -2.171  22.466 -20.478  1.00  2.73           H
ATOM    981 1HB  SER A  68      -3.167  22.209 -23.323  1.00  2.73           H
ATOM    982 2HB  SER A  68      -3.358  23.621 -22.281  1.00  2.73           H
ATOM    983  HG  SER A  68      -0.842  22.405 -22.735  1.00  2.73           H
ATOM    984  N   PHE A  69      -3.944  20.099 -20.318  1.00  2.70           N
ATOM    985  CA  PHE A  69      -5.079  19.417 -19.727  1.00  2.70           C
ATOM    986  C   PHE A  69      -5.501  20.126 -18.467  1.00  2.70           C
ATOM    987  O   PHE A  69      -6.643  20.003 -18.015  1.00  2.70           O
ATOM    988  CB  PHE A  69      -4.708  17.966 -19.500  1.00  2.70           C
ATOM    989  CG  PHE A  69      -3.704  17.723 -18.468  1.00  2.70           C
ATOM    990  CD1 PHE A  69      -4.033  17.421 -17.168  1.00  2.70           C
ATOM    991  CD2 PHE A  69      -2.385  17.792 -18.820  1.00  2.70           C
ATOM    992  CE1 PHE A  69      -3.040  17.163 -16.244  1.00  2.70           C
ATOM    993  CE2 PHE A  69      -1.420  17.539 -17.927  1.00  2.70           C
ATOM    994  CZ  PHE A  69      -1.746  17.218 -16.621  1.00  2.70           C
ATOM    995  H   PHE A  69      -3.094  19.576 -20.450  1.00  2.70           H
ATOM    996  HA  PHE A  69      -5.894  19.457 -20.445  1.00  2.70           H
ATOM    997 1HB  PHE A  69      -5.594  17.398 -19.239  1.00  2.70           H
ATOM    998 2HB  PHE A  69      -4.330  17.552 -20.425  1.00  2.70           H
ATOM    999  HD1 PHE A  69      -5.078  17.376 -16.888  1.00  2.70           H
ATOM   1000  HD2 PHE A  69      -2.126  18.033 -19.849  1.00  2.70           H
ATOM   1001  HE1 PHE A  69      -3.280  16.913 -15.218  1.00  2.70           H
ATOM   1002  HE2 PHE A  69      -0.403  17.584 -18.258  1.00  2.70           H
ATOM   1003  HZ  PHE A  69      -0.981  17.013 -15.888  1.00  2.70           H
ATOM   1004  N   THR A  70      -4.526  20.838 -17.897  1.00  2.57           N
ATOM   1005  CA  THR A  70      -4.678  21.693 -16.753  1.00  2.57           C
ATOM   1006  C   THR A  70      -5.530  21.079 -15.686  1.00  2.57           C
ATOM   1007  O   THR A  70      -6.616  21.601 -15.419  1.00  2.57           O
ATOM   1008  CB  THR A  70      -5.254  23.052 -17.170  1.00  2.57           C
ATOM   1009  OG1 THR A  70      -4.605  23.528 -18.372  1.00  2.57           O
ATOM   1010  CG2 THR A  70      -4.986  24.026 -16.074  1.00  2.57           C
ATOM   1011  H   THR A  70      -3.624  20.806 -18.340  1.00  2.57           H
ATOM   1012  HA  THR A  70      -3.701  21.857 -16.317  1.00  2.57           H
ATOM   1013  HB  THR A  70      -6.327  22.968 -17.342  1.00  2.57           H
ATOM   1014  HG1 THR A  70      -4.909  23.014 -19.161  1.00  2.57           H
ATOM   1015 1HG2 THR A  70      -5.383  25.002 -16.343  1.00  2.57           H
ATOM   1016 2HG2 THR A  70      -5.465  23.674 -15.159  1.00  2.57           H
ATOM   1017 3HG2 THR A  70      -3.911  24.099 -15.916  1.00  2.57           H
ATOM   1018  N   ALA A  71      -5.117  19.940 -15.124  1.00  2.39           N
ATOM   1019  CA  ALA A  71      -6.036  19.324 -14.187  1.00  2.39           C
ATOM   1020  C   ALA A  71      -6.401  20.400 -13.204  1.00  2.39           C
ATOM   1021  O   ALA A  71      -5.521  20.973 -12.570  1.00  2.39           O
ATOM   1022  CB  ALA A  71      -5.428  18.113 -13.495  1.00  2.39           C
ATOM   1023  H   ALA A  71      -4.187  19.578 -15.328  1.00  2.39           H
ATOM   1024  HA  ALA A  71      -6.927  19.022 -14.711  1.00  2.39           H
ATOM   1025 1HB  ALA A  71      -6.151  17.703 -12.788  1.00  2.39           H
ATOM   1026 2HB  ALA A  71      -5.187  17.363 -14.227  1.00  2.39           H
ATOM   1027 3HB  ALA A  71      -4.534  18.409 -12.971  1.00  2.39           H
ATOM   1028  N   SER A  72      -7.689  20.672 -13.061  1.00  2.19           N
ATOM   1029  CA  SER A  72      -8.102  21.747 -12.166  1.00  2.19           C
ATOM   1030  C   SER A  72      -9.094  21.297 -11.126  1.00  2.19           C
ATOM   1031  O   SER A  72     -10.201  20.890 -11.469  1.00  2.19           O
ATOM   1032  CB  SER A  72      -8.721  22.879 -12.965  1.00  2.19           C
ATOM   1033  OG  SER A  72      -7.795  23.449 -13.856  1.00  2.19           O
ATOM   1034  H   SER A  72      -8.352  20.171 -13.656  1.00  2.19           H
ATOM   1035  HA  SER A  72      -7.225  22.127 -11.652  1.00  2.19           H
ATOM   1036 1HB  SER A  72      -9.578  22.499 -13.520  1.00  2.19           H
ATOM   1037 2HB  SER A  72      -9.089  23.643 -12.276  1.00  2.19           H
ATOM   1038  HG  SER A  72      -7.467  22.706 -14.414  1.00  2.19           H
ATOM   1039  N   ASP A  73      -8.713  21.403  -9.852  1.00  1.98           N
ATOM   1040  CA  ASP A  73      -9.602  20.985  -8.761  1.00  1.98           C
ATOM   1041  C   ASP A  73     -10.111  19.550  -8.968  1.00  1.98           C
ATOM   1042  O   ASP A  73     -11.286  19.264  -8.739  1.00  1.98           O
ATOM   1043  CB  ASP A  73     -10.824  21.922  -8.664  1.00  1.98           C
ATOM   1044  CG  ASP A  73     -10.497  23.389  -8.314  1.00  1.98           C
ATOM   1045  OD1 ASP A  73      -9.696  23.633  -7.447  1.00  1.98           O
ATOM   1046  OD2 ASP A  73     -11.051  24.252  -8.955  1.00  1.98           O
ATOM   1047  H   ASP A  73      -7.766  21.750  -9.654  1.00  1.98           H
ATOM   1048  HA  ASP A  73      -9.047  21.023  -7.825  1.00  1.98           H
ATOM   1049 1HB  ASP A  73     -11.387  21.905  -9.596  1.00  1.98           H
ATOM   1050 2HB  ASP A  73     -11.491  21.537  -7.893  1.00  1.98           H
ATOM   1051  N   ASN A  74      -9.212  18.629  -9.336  1.00  1.76           N
ATOM   1052  CA  ASN A  74      -9.585  17.245  -9.636  1.00  1.76           C
ATOM   1053  C   ASN A  74      -9.545  16.321  -8.426  1.00  1.76           C
ATOM   1054  O   ASN A  74      -9.381  15.115  -8.566  1.00  1.76           O
ATOM   1055  CB  ASN A  74      -8.647  16.675 -10.677  1.00  1.76           C
ATOM   1056  CG  ASN A  74      -9.211  15.521 -11.433  1.00  1.76           C
ATOM   1057  OD1 ASN A  74     -10.344  15.582 -11.904  1.00  1.76           O
ATOM   1058  ND2 ASN A  74      -8.446  14.468 -11.547  1.00  1.76           N
ATOM   1059  H   ASN A  74      -8.239  18.896  -9.465  1.00  1.76           H
ATOM   1060  HA  ASN A  74     -10.606  17.241 -10.026  1.00  1.76           H
ATOM   1061 1HB  ASN A  74      -8.384  17.465 -11.388  1.00  1.76           H
ATOM   1062 2HB  ASN A  74      -7.726  16.354 -10.192  1.00  1.76           H
ATOM   1063 1HD2 ASN A  74      -8.773  13.639 -12.045  1.00  1.76           H
ATOM   1064 2HD2 ASN A  74      -7.541  14.483 -11.133  1.00  1.76           H
ATOM   1065  N   ALA A  75      -9.670  16.875  -7.230  1.00  1.55           N
ATOM   1066  CA  ALA A  75      -9.675  16.057  -6.023  1.00  1.55           C
ATOM   1067  C   ALA A  75      -8.474  15.101  -5.979  1.00  1.55           C
ATOM   1068  O   ALA A  75      -7.320  15.562  -6.024  1.00  1.55           O
ATOM   1069  CB  ALA A  75     -10.977  15.296  -5.928  1.00  1.55           C
ATOM   1070  H   ALA A  75      -9.803  17.875  -7.169  1.00  1.55           H
ATOM   1071  HA  ALA A  75      -9.612  16.719  -5.168  1.00  1.55           H
ATOM   1072 1HB  ALA A  75     -10.997  14.725  -5.000  1.00  1.55           H
ATOM   1073 2HB  ALA A  75     -11.805  16.001  -5.935  1.00  1.55           H
ATOM   1074 3HB  ALA A  75     -11.069  14.621  -6.774  1.00  1.55           H
ATOM   1075  N   ASN A  76      -8.734  13.791  -5.841  1.00  1.36           N
ATOM   1076  CA  ASN A  76      -7.667  12.803  -5.730  1.00  1.36           C
ATOM   1077  C   ASN A  76      -7.402  12.136  -7.085  1.00  1.36           C
ATOM   1078  O   ASN A  76      -8.322  11.610  -7.718  1.00  1.36           O
ATOM   1079  CB  ASN A  76      -8.050  11.749  -4.723  1.00  1.36           C
ATOM   1080  CG  ASN A  76      -8.399  12.318  -3.389  1.00  1.36           C
ATOM   1081  OD1 ASN A  76      -7.803  13.272  -2.872  1.00  1.36           O
ATOM   1082  ND2 ASN A  76      -9.414  11.721  -2.804  1.00  1.36           N
ATOM   1083  H   ASN A  76      -9.694  13.443  -5.818  1.00  1.36           H
ATOM   1084  HA  ASN A  76      -6.750  13.300  -5.417  1.00  1.36           H
ATOM   1085 1HB  ASN A  76      -8.887  11.186  -5.083  1.00  1.36           H
ATOM   1086 2HB  ASN A  76      -7.216  11.055  -4.601  1.00  1.36           H
ATOM   1087 1HD2 ASN A  76      -9.742  12.031  -1.911  1.00  1.36           H
ATOM   1088 2HD2 ASN A  76      -9.878  10.939  -3.273  1.00  1.36           H
ATOM   1089  N   LEU A  77      -6.152  12.154  -7.524  1.00  1.21           N
ATOM   1090  CA  LEU A  77      -5.765  11.577  -8.810  1.00  1.21           C
ATOM   1091  C   LEU A  77      -4.586  10.642  -8.635  1.00  1.21           C
ATOM   1092  O   LEU A  77      -3.510  11.064  -8.208  1.00  1.21           O
ATOM   1093  CB  LEU A  77      -5.431  12.700  -9.793  1.00  1.21           C
ATOM   1094  CG  LEU A  77      -4.909  12.305 -11.155  1.00  1.21           C
ATOM   1095  CD1 LEU A  77      -5.939  11.477 -11.915  1.00  1.21           C
ATOM   1096  CD2 LEU A  77      -4.583  13.597 -11.927  1.00  1.21           C
ATOM   1097  H   LEU A  77      -5.438  12.571  -6.931  1.00  1.21           H
ATOM   1098  HA  LEU A  77      -6.602  11.006  -9.206  1.00  1.21           H
ATOM   1099 1HB  LEU A  77      -6.332  13.287  -9.943  1.00  1.21           H
ATOM   1100 2HB  LEU A  77      -4.688  13.340  -9.332  1.00  1.21           H
ATOM   1101  HG  LEU A  77      -4.020  11.701 -11.032  1.00  1.21           H
ATOM   1102 1HD1 LEU A  77      -5.525  11.216 -12.881  1.00  1.21           H
ATOM   1103 2HD1 LEU A  77      -6.170  10.564 -11.359  1.00  1.21           H
ATOM   1104 3HD1 LEU A  77      -6.849  12.054 -12.052  1.00  1.21           H
ATOM   1105 1HD2 LEU A  77      -4.191  13.352 -12.913  1.00  1.21           H
ATOM   1106 2HD2 LEU A  77      -5.489  14.195 -12.042  1.00  1.21           H
ATOM   1107 3HD2 LEU A  77      -3.845  14.165 -11.366  1.00  1.21           H
ATOM   1108  N   LEU A  78      -4.780   9.382  -8.985  1.00  1.10           N
ATOM   1109  CA  LEU A  78      -3.723   8.418  -8.758  1.00  1.10           C
ATOM   1110  C   LEU A  78      -3.412   7.598  -9.988  1.00  1.10           C
ATOM   1111  O   LEU A  78      -4.307   7.081 -10.653  1.00  1.10           O
ATOM   1112  CB  LEU A  78      -4.132   7.519  -7.578  1.00  1.10           C
ATOM   1113  CG  LEU A  78      -3.131   6.457  -7.078  1.00  1.10           C
ATOM   1114  CD1 LEU A  78      -3.311   6.286  -5.588  1.00  1.10           C
ATOM   1115  CD2 LEU A  78      -3.405   5.138  -7.740  1.00  1.10           C
ATOM   1116  H   LEU A  78      -5.692   9.094  -9.348  1.00  1.10           H
ATOM   1117  HA  LEU A  78      -2.826   8.956  -8.479  1.00  1.10           H
ATOM   1118 1HB  LEU A  78      -4.370   8.162  -6.732  1.00  1.10           H
ATOM   1119 2HB  LEU A  78      -5.023   7.003  -7.864  1.00  1.10           H
ATOM   1120  HG  LEU A  78      -2.103   6.780  -7.287  1.00  1.10           H
ATOM   1121 1HD1 LEU A  78      -2.618   5.539  -5.229  1.00  1.10           H
ATOM   1122 2HD1 LEU A  78      -3.117   7.235  -5.085  1.00  1.10           H
ATOM   1123 3HD1 LEU A  78      -4.329   5.965  -5.377  1.00  1.10           H
ATOM   1124 1HD2 LEU A  78      -2.718   4.405  -7.359  1.00  1.10           H
ATOM   1125 2HD2 LEU A  78      -4.419   4.828  -7.509  1.00  1.10           H
ATOM   1126 3HD2 LEU A  78      -3.284   5.233  -8.820  1.00  1.10           H
ATOM   1127  N   PHE A  79      -2.126   7.496 -10.273  1.00  1.03           N
ATOM   1128  CA  PHE A  79      -1.613   6.715 -11.379  1.00  1.03           C
ATOM   1129  C   PHE A  79      -0.788   5.606 -10.747  1.00  1.03           C
ATOM   1130  O   PHE A  79       0.023   5.889  -9.859  1.00  1.03           O
ATOM   1131  CB  PHE A  79      -0.709   7.568 -12.269  1.00  1.03           C
ATOM   1132  CG  PHE A  79      -1.352   8.761 -12.940  1.00  1.03           C
ATOM   1133  CD1 PHE A  79      -1.453   9.962 -12.249  1.00  1.03           C
ATOM   1134  CD2 PHE A  79      -1.814   8.710 -14.251  1.00  1.03           C
ATOM   1135  CE1 PHE A  79      -1.991  11.076 -12.848  1.00  1.03           C
ATOM   1136  CE2 PHE A  79      -2.362   9.833 -14.844  1.00  1.03           C
ATOM   1137  CZ  PHE A  79      -2.450  11.013 -14.143  1.00  1.03           C
ATOM   1138  H   PHE A  79      -1.467   7.981  -9.664  1.00  1.03           H
ATOM   1139  HA  PHE A  79      -2.434   6.293 -11.951  1.00  1.03           H
ATOM   1140 1HB  PHE A  79       0.116   7.935 -11.671  1.00  1.03           H
ATOM   1141 2HB  PHE A  79      -0.282   6.939 -13.045  1.00  1.03           H
ATOM   1142  HD1 PHE A  79      -1.083  10.017 -11.217  1.00  1.03           H
ATOM   1143  HD2 PHE A  79      -1.738   7.776 -14.811  1.00  1.03           H
ATOM   1144  HE1 PHE A  79      -2.049  12.009 -12.290  1.00  1.03           H
ATOM   1145  HE2 PHE A  79      -2.720   9.793 -15.860  1.00  1.03           H
ATOM   1146  HZ  PHE A  79      -2.878  11.896 -14.615  1.00  1.03           H
ATOM   1147  N   CYS A  80      -0.973   4.363 -11.164  1.00  1.00           N
ATOM   1148  CA  CYS A  80      -0.211   3.320 -10.479  1.00  1.00           C
ATOM   1149  C   CYS A  80       0.021   2.026 -11.240  1.00  1.00           C
ATOM   1150  O   CYS A  80      -0.872   1.488 -11.891  1.00  1.00           O
ATOM   1151  CB  CYS A  80      -0.863   3.015  -9.131  1.00  1.00           C
ATOM   1152  SG  CYS A  80      -0.017   1.827  -8.139  1.00  1.00           S
ATOM   1153  H   CYS A  80      -1.648   4.169 -11.905  1.00  1.00           H
ATOM   1154  HA  CYS A  80       0.763   3.743 -10.275  1.00  1.00           H
ATOM   1155 1HB  CYS A  80      -0.883   3.928  -8.555  1.00  1.00           H
ATOM   1156 2HB  CYS A  80      -1.875   2.684  -9.261  1.00  1.00           H
ATOM   1157  HG  CYS A  80       1.214   2.319  -8.390  1.00  1.00           H
ATOM   1158  N   ASN A  81       1.235   1.510 -11.115  1.00  1.01           N
ATOM   1159  CA  ASN A  81       1.640   0.277 -11.769  1.00  1.01           C
ATOM   1160  C   ASN A  81       1.480   0.373 -13.276  1.00  1.01           C
ATOM   1161  O   ASN A  81       0.975  -0.557 -13.902  1.00  1.01           O
ATOM   1162  CB  ASN A  81       0.837  -0.919 -11.265  1.00  1.01           C
ATOM   1163  CG  ASN A  81       0.991  -1.228  -9.775  1.00  1.01           C
ATOM   1164  OD1 ASN A  81       2.077  -1.344  -9.184  1.00  1.01           O
ATOM   1165  ND2 ASN A  81      -0.144  -1.380  -9.137  1.00  1.01           N
ATOM   1166  H   ASN A  81       1.917   2.015 -10.553  1.00  1.01           H
ATOM   1167  HA  ASN A  81       2.694   0.103 -11.562  1.00  1.01           H
ATOM   1168 1HB  ASN A  81      -0.219  -0.792 -11.480  1.00  1.01           H
ATOM   1169 2HB  ASN A  81       1.155  -1.799 -11.822  1.00  1.01           H
ATOM   1170 1HD2 ASN A  81      -0.145  -1.587  -8.158  1.00  1.01           H
ATOM   1171 2HD2 ASN A  81      -1.009  -1.279  -9.623  1.00  1.01           H
ATOM   1172  N   ASN A  82       1.850   1.509 -13.869  1.00  1.04           N
ATOM   1173  CA  ASN A  82       1.762   1.602 -15.313  1.00  1.04           C
ATOM   1174  C   ASN A  82       3.097   1.156 -15.882  1.00  1.04           C
ATOM   1175  O   ASN A  82       4.134   1.341 -15.234  1.00  1.04           O
ATOM   1176  CB  ASN A  82       1.389   3.009 -15.766  1.00  1.04           C
ATOM   1177  CG  ASN A  82      -0.020   3.409 -15.302  1.00  1.04           C
ATOM   1178  OD1 ASN A  82      -0.973   2.603 -15.277  1.00  1.04           O
ATOM   1179  ND2 ASN A  82      -0.183   4.661 -14.962  1.00  1.04           N
ATOM   1180  H   ASN A  82       2.224   2.293 -13.333  1.00  1.04           H
ATOM   1181  HA  ASN A  82       1.005   0.907 -15.673  1.00  1.04           H
ATOM   1182 1HB  ASN A  82       2.113   3.727 -15.380  1.00  1.04           H
ATOM   1183 2HB  ASN A  82       1.424   3.055 -16.858  1.00  1.04           H
ATOM   1184 1HD2 ASN A  82      -1.092   4.969 -14.667  1.00  1.04           H
ATOM   1185 2HD2 ASN A  82       0.579   5.304 -15.016  1.00  1.04           H
ATOM   1186  N   TYR A  83       3.082   0.579 -17.076  1.00  1.10           N
ATOM   1187  CA  TYR A  83       4.327   0.132 -17.679  1.00  1.10           C
ATOM   1188  C   TYR A  83       4.466   0.571 -19.127  1.00  1.10           C
ATOM   1189  O   TYR A  83       3.518   0.442 -19.906  1.00  1.10           O
ATOM   1190  CB  TYR A  83       4.380  -1.399 -17.644  1.00  1.10           C
ATOM   1191  CG  TYR A  83       4.273  -2.016 -16.259  1.00  1.10           C
ATOM   1192  CD1 TYR A  83       3.020  -2.259 -15.718  1.00  1.10           C
ATOM   1193  CD2 TYR A  83       5.405  -2.354 -15.541  1.00  1.10           C
ATOM   1194  CE1 TYR A  83       2.904  -2.824 -14.470  1.00  1.10           C
ATOM   1195  CE2 TYR A  83       5.286  -2.917 -14.283  1.00  1.10           C
ATOM   1196  CZ  TYR A  83       4.035  -3.151 -13.749  1.00  1.10           C
ATOM   1197  OH  TYR A  83       3.906  -3.720 -12.502  1.00  1.10           O
ATOM   1198  H   TYR A  83       2.189   0.440 -17.548  1.00  1.10           H
ATOM   1199  HA  TYR A  83       5.161   0.546 -17.119  1.00  1.10           H
ATOM   1200 1HB  TYR A  83       3.575  -1.796 -18.255  1.00  1.10           H
ATOM   1201 2HB  TYR A  83       5.318  -1.731 -18.089  1.00  1.10           H
ATOM   1202  HD1 TYR A  83       2.119  -1.997 -16.280  1.00  1.10           H
ATOM   1203  HD2 TYR A  83       6.388  -2.178 -15.967  1.00  1.10           H
ATOM   1204  HE1 TYR A  83       1.914  -3.009 -14.050  1.00  1.10           H
ATOM   1205  HE2 TYR A  83       6.178  -3.181 -13.718  1.00  1.10           H
ATOM   1206  HH  TYR A  83       2.975  -3.889 -12.324  1.00  1.10           H
ATOM   1207  N   CYS A  84       5.660   1.024 -19.490  1.00  1.18           N
ATOM   1208  CA  CYS A  84       5.960   1.360 -20.875  1.00  1.18           C
ATOM   1209  C   CYS A  84       7.252   0.695 -21.335  1.00  1.18           C
ATOM   1210  O   CYS A  84       8.286   0.791 -20.656  1.00  1.18           O
ATOM   1211  CB  CYS A  84       6.110   2.872 -21.042  1.00  1.18           C
ATOM   1212  SG  CYS A  84       4.657   3.832 -20.577  1.00  1.18           S
ATOM   1213  H   CYS A  84       6.369   1.157 -18.769  1.00  1.18           H
ATOM   1214  HA  CYS A  84       5.145   1.012 -21.505  1.00  1.18           H
ATOM   1215 1HB  CYS A  84       6.949   3.223 -20.449  1.00  1.18           H
ATOM   1216 2HB  CYS A  84       6.335   3.089 -22.081  1.00  1.18           H
ATOM   1217  HG  CYS A  84       3.816   3.194 -21.383  1.00  1.18           H
ATOM   1218  N   THR A  85       7.191   0.034 -22.491  1.00  1.27           N
ATOM   1219  CA  THR A  85       8.391  -0.576 -23.061  1.00  1.27           C
ATOM   1220  C   THR A  85       8.558  -0.188 -24.520  1.00  1.27           C
ATOM   1221  O   THR A  85       7.820  -0.659 -25.389  1.00  1.27           O
ATOM   1222  CB  THR A  85       8.386  -2.105 -22.936  1.00  1.27           C
ATOM   1223  OG1 THR A  85       8.268  -2.480 -21.556  1.00  1.27           O
ATOM   1224  CG2 THR A  85       9.695  -2.659 -23.492  1.00  1.27           C
ATOM   1225  H   THR A  85       6.299  -0.001 -22.988  1.00  1.27           H
ATOM   1226  HA  THR A  85       9.254  -0.207 -22.520  1.00  1.27           H
ATOM   1227  HB  THR A  85       7.561  -2.518 -23.495  1.00  1.27           H
ATOM   1228  HG1 THR A  85       8.941  -2.015 -21.043  1.00  1.27           H
ATOM   1229 1HG2 THR A  85       9.699  -3.744 -23.403  1.00  1.27           H
ATOM   1230 2HG2 THR A  85       9.792  -2.380 -24.541  1.00  1.27           H
ATOM   1231 3HG2 THR A  85      10.535  -2.243 -22.929  1.00  1.27           H
ATOM   1232  N   HIS A  86       9.513   0.697 -24.772  1.00  1.36           N
ATOM   1233  CA  HIS A  86       9.773   1.222 -26.117  1.00  1.36           C
ATOM   1234  C   HIS A  86      10.985   2.145 -26.143  1.00  1.36           C
ATOM   1235  O   HIS A  86      11.441   2.606 -25.102  1.00  1.36           O
ATOM   1236  CB  HIS A  86       8.544   1.924 -26.708  1.00  1.36           C
ATOM   1237  CG  HIS A  86       8.042   3.013 -25.892  1.00  1.36           C
ATOM   1238  ND1 HIS A  86       8.669   4.216 -25.822  1.00  1.36           N
ATOM   1239  CD2 HIS A  86       6.930   3.109 -25.113  1.00  1.36           C
ATOM   1240  CE1 HIS A  86       7.975   5.015 -25.028  1.00  1.36           C
ATOM   1241  NE2 HIS A  86       6.916   4.369 -24.591  1.00  1.36           N
ATOM   1242  H   HIS A  86      10.099   0.976 -23.981  1.00  1.36           H
ATOM   1243  HA  HIS A  86      10.003   0.387 -26.779  1.00  1.36           H
ATOM   1244 1HB  HIS A  86       8.802   2.345 -27.683  1.00  1.36           H
ATOM   1245 2HB  HIS A  86       7.736   1.223 -26.880  1.00  1.36           H
ATOM   1246  HD2 HIS A  86       6.181   2.329 -24.947  1.00  1.36           H
ATOM   1247  HE1 HIS A  86       8.226   6.014 -24.787  1.00  1.36           H
ATOM   1248  HE2 HIS A  86       6.204   4.748 -23.981  1.00  1.36           H
ATOM   1249  N   ASN A  87      11.431   2.515 -27.332  1.00  1.43           N
ATOM   1250  CA  ASN A  87      12.601   3.380 -27.464  1.00  1.43           C
ATOM   1251  C   ASN A  87      12.323   4.877 -27.649  1.00  1.43           C
ATOM   1252  O   ASN A  87      13.123   5.587 -28.244  1.00  1.43           O
ATOM   1253  CB  ASN A  87      13.461   2.841 -28.584  1.00  1.43           C
ATOM   1254  CG  ASN A  87      12.776   2.858 -29.921  1.00  1.43           C
ATOM   1255  OD1 ASN A  87      11.536   2.897 -30.007  1.00  1.43           O
ATOM   1256  ND2 ASN A  87      13.552   2.807 -30.964  1.00  1.43           N
ATOM   1257  H   ASN A  87      10.991   2.153 -28.166  1.00  1.43           H
ATOM   1258  HA  ASN A  87      13.182   3.296 -26.543  1.00  1.43           H
ATOM   1259 1HB  ASN A  87      14.381   3.432 -28.653  1.00  1.43           H
ATOM   1260 2HB  ASN A  87      13.747   1.820 -28.356  1.00  1.43           H
ATOM   1261 1HD2 ASN A  87      13.164   2.805 -31.885  1.00  1.43           H
ATOM   1262 2HD2 ASN A  87      14.550   2.769 -30.838  1.00  1.43           H
ATOM   1263  N   LYS A  88      11.179   5.363 -27.176  1.00  1.46           N
ATOM   1264  CA  LYS A  88      10.885   6.787 -27.268  1.00  1.46           C
ATOM   1265  C   LYS A  88      10.553   7.370 -25.888  1.00  1.46           C
ATOM   1266  O   LYS A  88      10.716   6.709 -24.861  1.00  1.46           O
ATOM   1267  CB  LYS A  88       9.801   7.045 -28.307  1.00  1.46           C
ATOM   1268  CG  LYS A  88      10.231   6.719 -29.770  1.00  1.46           C
ATOM   1269  CD  LYS A  88       9.150   7.113 -30.767  1.00  1.46           C
ATOM   1270  CE  LYS A  88       9.514   6.790 -32.213  1.00  1.46           C
ATOM   1271  NZ  LYS A  88      10.584   7.682 -32.747  1.00  1.46           N
ATOM   1272  H   LYS A  88      10.487   4.765 -26.714  1.00  1.46           H
ATOM   1273  HA  LYS A  88      11.783   7.298 -27.618  1.00  1.46           H
ATOM   1274 1HB  LYS A  88       8.937   6.427 -28.077  1.00  1.46           H
ATOM   1275 2HB  LYS A  88       9.493   8.082 -28.268  1.00  1.46           H
ATOM   1276 1HG  LYS A  88      11.166   7.239 -30.013  1.00  1.46           H
ATOM   1277 2HG  LYS A  88      10.406   5.647 -29.863  1.00  1.46           H
ATOM   1278 1HD  LYS A  88       8.253   6.579 -30.541  1.00  1.46           H
ATOM   1279 2HD  LYS A  88       8.947   8.179 -30.688  1.00  1.46           H
ATOM   1280 1HE  LYS A  88       9.853   5.756 -32.272  1.00  1.46           H
ATOM   1281 2HE  LYS A  88       8.618   6.904 -32.827  1.00  1.46           H
ATOM   1282 1HZ  LYS A  88      10.784   7.430 -33.704  1.00  1.46           H
ATOM   1283 2HZ  LYS A  88      10.282   8.638 -32.710  1.00  1.46           H
ATOM   1284 3HZ  LYS A  88      11.449   7.579 -32.202  1.00  1.46           H
ATOM   1285  N   GLY A  89      10.201   8.645 -25.821  1.00  1.43           N
ATOM   1286  CA  GLY A  89       9.818   9.182 -24.519  1.00  1.43           C
ATOM   1287  C   GLY A  89       8.484   8.621 -24.053  1.00  1.43           C
ATOM   1288  O   GLY A  89       7.594   8.374 -24.884  1.00  1.43           O
ATOM   1289  H   GLY A  89      10.143   9.215 -26.651  1.00  1.43           H
ATOM   1290 1HA  GLY A  89      10.564   8.911 -23.792  1.00  1.43           H
ATOM   1291 2HA  GLY A  89       9.773  10.262 -24.567  1.00  1.43           H
ATOM   1292  N   GLY A  90       8.321   8.473 -22.730  1.00  1.38           N
ATOM   1293  CA  GLY A  90       7.060   7.943 -22.218  1.00  1.38           C
ATOM   1294  C   GLY A  90       6.930   7.763 -20.709  1.00  1.38           C
ATOM   1295  O   GLY A  90       7.908   7.842 -19.957  1.00  1.38           O
ATOM   1296  H   GLY A  90       9.086   8.722 -22.101  1.00  1.38           H
ATOM   1297 1HA  GLY A  90       6.278   8.600 -22.539  1.00  1.38           H
ATOM   1298 2HA  GLY A  90       6.866   6.987 -22.699  1.00  1.38           H
ATOM   1299  N   GLY A  91       5.703   7.466 -20.282  1.00  1.30           N
ATOM   1300  CA  GLY A  91       5.444   7.341 -18.844  1.00  1.30           C
ATOM   1301  C   GLY A  91       3.971   7.396 -18.452  1.00  1.30           C
ATOM   1302  O   GLY A  91       3.107   6.909 -19.181  1.00  1.30           O
ATOM   1303  H   GLY A  91       4.971   7.367 -20.989  1.00  1.30           H
ATOM   1304 1HA  GLY A  91       5.906   6.435 -18.455  1.00  1.30           H
ATOM   1305 2HA  GLY A  91       5.934   8.181 -18.379  1.00  1.30           H
ATOM   1306  N   ALA A  92       3.679   7.889 -17.238  1.00  1.25           N
ATOM   1307  CA  ALA A  92       2.267   7.972 -16.863  1.00  1.25           C
ATOM   1308  C   ALA A  92       1.639   9.005 -17.799  1.00  1.25           C
ATOM   1309  O   ALA A  92       0.708   8.686 -18.545  1.00  1.25           O
ATOM   1310  CB  ALA A  92       2.065   8.339 -15.392  1.00  1.25           C
ATOM   1311  H   ALA A  92       4.427   8.275 -16.647  1.00  1.25           H
ATOM   1312  HA  ALA A  92       1.801   7.005 -17.044  1.00  1.25           H
ATOM   1313 1HB  ALA A  92       1.000   8.386 -15.179  1.00  1.25           H
ATOM   1314 2HB  ALA A  92       2.528   7.587 -14.767  1.00  1.25           H
ATOM   1315 3HB  ALA A  92       2.503   9.299 -15.182  1.00  1.25           H
ATOM   1316  N   ILE A  93       2.265  10.192 -17.852  1.00  1.22           N
ATOM   1317  CA  ILE A  93       1.853  11.246 -18.783  1.00  1.22           C
ATOM   1318  C   ILE A  93       3.025  11.637 -19.672  1.00  1.22           C
ATOM   1319  O   ILE A  93       4.112  11.969 -19.180  1.00  1.22           O
ATOM   1320  CB  ILE A  93       1.312  12.522 -18.106  1.00  1.22           C
ATOM   1321  CG1 ILE A  93       0.089  12.223 -17.247  1.00  1.22           C
ATOM   1322  CG2 ILE A  93       0.934  13.554 -19.170  1.00  1.22           C
ATOM   1323  CD1 ILE A  93      -0.386  13.433 -16.521  1.00  1.22           C
ATOM   1324  H   ILE A  93       3.047  10.349 -17.212  1.00  1.22           H
ATOM   1325  HA  ILE A  93       1.064  10.856 -19.426  1.00  1.22           H
ATOM   1326  HB  ILE A  93       2.065  12.942 -17.485  1.00  1.22           H
ATOM   1327 1HG1 ILE A  93      -0.716  11.840 -17.865  1.00  1.22           H
ATOM   1328 2HG1 ILE A  93       0.352  11.465 -16.505  1.00  1.22           H
ATOM   1329 1HG2 ILE A  93       0.562  14.457 -18.688  1.00  1.22           H
ATOM   1330 2HG2 ILE A  93       1.797  13.807 -19.777  1.00  1.22           H
ATOM   1331 3HG2 ILE A  93       0.159  13.134 -19.809  1.00  1.22           H
ATOM   1332 1HD1 ILE A  93      -1.245  13.185 -15.903  1.00  1.22           H
ATOM   1333 2HD1 ILE A  93       0.416  13.793 -15.915  1.00  1.22           H
ATOM   1334 3HD1 ILE A  93      -0.670  14.206 -17.239  1.00  1.22           H
ATOM   1335  N   ARG A  94       2.790  11.607 -20.978  1.00  1.24           N
ATOM   1336  CA  ARG A  94       3.814  11.940 -21.961  1.00  1.24           C
ATOM   1337  C   ARG A  94       3.365  13.040 -22.892  1.00  1.24           C
ATOM   1338  O   ARG A  94       2.262  12.994 -23.429  1.00  1.24           O
ATOM   1339  CB  ARG A  94       4.230  10.733 -22.780  1.00  1.24           C
ATOM   1340  CG  ARG A  94       5.318  11.064 -23.813  1.00  1.24           C
ATOM   1341  CD  ARG A  94       4.757  11.409 -25.132  1.00  1.24           C
ATOM   1342  NE  ARG A  94       5.793  11.693 -26.096  1.00  1.24           N
ATOM   1343  CZ  ARG A  94       5.565  12.052 -27.371  1.00  1.24           C
ATOM   1344  NH1 ARG A  94       4.328  12.124 -27.833  1.00  1.24           N
ATOM   1345  NH2 ARG A  94       6.592  12.329 -28.165  1.00  1.24           N
ATOM   1346  H   ARG A  94       1.856  11.342 -21.298  1.00  1.24           H
ATOM   1347  HA  ARG A  94       4.697  12.295 -21.430  1.00  1.24           H
ATOM   1348 1HB  ARG A  94       4.582   9.959 -22.116  1.00  1.24           H
ATOM   1349 2HB  ARG A  94       3.371  10.339 -23.323  1.00  1.24           H
ATOM   1350 1HG  ARG A  94       5.897  11.909 -23.465  1.00  1.24           H
ATOM   1351 2HG  ARG A  94       5.966  10.225 -23.968  1.00  1.24           H
ATOM   1352 1HD  ARG A  94       4.198  10.556 -25.498  1.00  1.24           H
ATOM   1353 2HD  ARG A  94       4.096  12.262 -25.074  1.00  1.24           H
ATOM   1354  HE  ARG A  94       6.750  11.646 -25.782  1.00  1.24           H
ATOM   1355 1HH1 ARG A  94       3.521  11.883 -27.220  1.00  1.24           H
ATOM   1356 2HH1 ARG A  94       4.155  12.378 -28.791  1.00  1.24           H
ATOM   1357 1HH2 ARG A  94       7.534  12.272 -27.806  1.00  1.24           H
ATOM   1358 2HH2 ARG A  94       6.429  12.594 -29.125  1.00  1.24           H
ATOM   1359  N   SER A  95       4.219  14.042 -23.059  1.00  1.29           N
ATOM   1360  CA  SER A  95       3.888  15.163 -23.910  1.00  1.29           C
ATOM   1361  C   SER A  95       5.085  15.890 -24.508  1.00  1.29           C
ATOM   1362  O   SER A  95       6.222  15.655 -24.108  1.00  1.29           O
ATOM   1363  CB  SER A  95       3.198  16.144 -23.069  1.00  1.29           C
ATOM   1364  OG  SER A  95       4.088  16.670 -22.160  1.00  1.29           O
ATOM   1365  H   SER A  95       5.086  14.051 -22.522  1.00  1.29           H
ATOM   1366  HA  SER A  95       3.241  14.816 -24.716  1.00  1.29           H
ATOM   1367 1HB  SER A  95       2.825  16.908 -23.711  1.00  1.29           H
ATOM   1368 2HB  SER A  95       2.365  15.680 -22.548  1.00  1.29           H
ATOM   1369  HG  SER A  95       4.440  15.898 -21.676  1.00  1.29           H
ATOM   1370  N   GLY A  96       4.825  16.783 -25.481  1.00  1.36           N
ATOM   1371  CA  GLY A  96       5.867  17.676 -25.998  1.00  1.36           C
ATOM   1372  C   GLY A  96       5.595  19.123 -25.546  1.00  1.36           C
ATOM   1373  O   GLY A  96       6.260  20.072 -25.978  1.00  1.36           O
ATOM   1374  H   GLY A  96       3.875  16.895 -25.848  1.00  1.36           H
ATOM   1375 1HA  GLY A  96       6.847  17.354 -25.643  1.00  1.36           H
ATOM   1376 2HA  GLY A  96       5.883  17.627 -27.086  1.00  1.36           H
ATOM   1377  N   GLY A  97       4.597  19.278 -24.679  1.00  1.41           N
ATOM   1378  CA  GLY A  97       4.124  20.577 -24.205  1.00  1.41           C
ATOM   1379  C   GLY A  97       4.255  20.783 -22.688  1.00  1.41           C
ATOM   1380  O   GLY A  97       5.128  20.181 -22.053  1.00  1.41           O
ATOM   1381  H   GLY A  97       4.125  18.446 -24.356  1.00  1.41           H
ATOM   1382 1HA  GLY A  97       4.658  21.366 -24.731  1.00  1.41           H
ATOM   1383 2HA  GLY A  97       3.079  20.647 -24.496  1.00  1.41           H
ATOM   1384  N   PRO A  98       3.530  21.792 -22.141  1.00  1.44           N
ATOM   1385  CA  PRO A  98       3.363  22.165 -20.731  1.00  1.44           C
ATOM   1386  C   PRO A  98       2.321  21.349 -19.908  1.00  1.44           C
ATOM   1387  O   PRO A  98       1.107  21.620 -19.978  1.00  1.44           O
ATOM   1388  CB  PRO A  98       2.953  23.635 -20.821  1.00  1.44           C
ATOM   1389  CG  PRO A  98       2.248  23.778 -22.141  1.00  1.44           C
ATOM   1390  CD  PRO A  98       2.916  22.792 -23.075  1.00  1.44           C
ATOM   1391  HA  PRO A  98       4.337  22.099 -20.253  1.00  1.44           H
ATOM   1392 1HB  PRO A  98       2.307  23.883 -19.966  1.00  1.44           H
ATOM   1393 2HB  PRO A  98       3.842  24.275 -20.742  1.00  1.44           H
ATOM   1394 1HG  PRO A  98       1.178  23.568 -22.014  1.00  1.44           H
ATOM   1395 2HG  PRO A  98       2.323  24.815 -22.500  1.00  1.44           H
ATOM   1396 1HD  PRO A  98       2.135  22.364 -23.706  1.00  1.44           H
ATOM   1397 2HD  PRO A  98       3.694  23.300 -23.663  1.00  1.44           H
ATOM   1398  N   ILE A  99       2.785  20.346 -19.152  1.00  1.44           N
ATOM   1399  CA  ILE A  99       1.905  19.550 -18.278  1.00  1.44           C
ATOM   1400  C   ILE A  99       1.534  20.364 -17.067  1.00  1.44           C
ATOM   1401  O   ILE A  99       2.418  20.915 -16.413  1.00  1.44           O
ATOM   1402  CB  ILE A  99       2.570  18.225 -17.795  1.00  1.44           C
ATOM   1403  CG1 ILE A  99       2.784  17.230 -18.917  1.00  1.44           C
ATOM   1404  CG2 ILE A  99       1.970  17.595 -16.571  1.00  1.44           C
ATOM   1405  CD1 ILE A  99       3.561  15.973 -18.448  1.00  1.44           C
ATOM   1406  H   ILE A  99       3.790  20.187 -19.134  1.00  1.44           H
ATOM   1407  HA  ILE A  99       0.999  19.309 -18.818  1.00  1.44           H
ATOM   1408  HB  ILE A  99       3.566  18.513 -17.507  1.00  1.44           H
ATOM   1409 1HG1 ILE A  99       1.824  16.916 -19.323  1.00  1.44           H
ATOM   1410 2HG1 ILE A  99       3.345  17.719 -19.708  1.00  1.44           H
ATOM   1411 1HG2 ILE A  99       2.590  16.752 -16.277  1.00  1.44           H
ATOM   1412 2HG2 ILE A  99       1.946  18.325 -15.764  1.00  1.44           H
ATOM   1413 3HG2 ILE A  99       1.011  17.250 -16.755  1.00  1.44           H
ATOM   1414 1HD1 ILE A  99       3.704  15.292 -19.293  1.00  1.44           H
ATOM   1415 2HD1 ILE A  99       4.529  16.254 -18.046  1.00  1.44           H
ATOM   1416 3HD1 ILE A  99       2.992  15.474 -17.682  1.00  1.44           H
ATOM   1417  N   ARG A 100       0.241  20.469 -16.766  1.00  1.41           N
ATOM   1418  CA  ARG A 100      -0.135  21.262 -15.610  1.00  1.41           C
ATOM   1419  C   ARG A 100      -1.160  20.576 -14.724  1.00  1.41           C
ATOM   1420  O   ARG A 100      -2.205  20.108 -15.192  1.00  1.41           O
ATOM   1421  CB  ARG A 100      -0.703  22.619 -16.035  1.00  1.41           C
ATOM   1422  CG  ARG A 100       0.218  23.499 -16.875  1.00  1.41           C
ATOM   1423  CD  ARG A 100      -0.367  24.849 -17.147  1.00  1.41           C
ATOM   1424  NE  ARG A 100      -0.404  25.694 -15.950  1.00  1.41           N
ATOM   1425  CZ  ARG A 100      -0.911  26.949 -15.911  1.00  1.41           C
ATOM   1426  NH1 ARG A 100      -1.424  27.482 -16.996  1.00  1.41           N
ATOM   1427  NH2 ARG A 100      -0.891  27.650 -14.788  1.00  1.41           N
ATOM   1428  H   ARG A 100      -0.457  20.003 -17.323  1.00  1.41           H
ATOM   1429  HA  ARG A 100       0.754  21.442 -15.017  1.00  1.41           H
ATOM   1430 1HB  ARG A 100      -1.582  22.463 -16.633  1.00  1.41           H
ATOM   1431 2HB  ARG A 100      -1.000  23.185 -15.149  1.00  1.41           H
ATOM   1432 1HG  ARG A 100       1.169  23.623 -16.381  1.00  1.41           H
ATOM   1433 2HG  ARG A 100       0.381  23.019 -17.840  1.00  1.41           H
ATOM   1434 1HD  ARG A 100       0.233  25.355 -17.904  1.00  1.41           H
ATOM   1435 2HD  ARG A 100      -1.389  24.731 -17.513  1.00  1.41           H
ATOM   1436  HE  ARG A 100      -0.016  25.315 -15.097  1.00  1.41           H
ATOM   1437 1HH1 ARG A 100      -1.446  26.953 -17.858  1.00  1.41           H
ATOM   1438 2HH1 ARG A 100      -1.801  28.419 -16.969  1.00  1.41           H
ATOM   1439 1HH2 ARG A 100      -0.505  27.253 -13.943  1.00  1.41           H
ATOM   1440 2HH2 ARG A 100      -1.271  28.585 -14.772  1.00  1.41           H
ATOM   1441  N   PHE A 101      -0.873  20.635 -13.434  1.00  1.37           N
ATOM   1442  CA  PHE A 101      -1.752  20.171 -12.372  1.00  1.37           C
ATOM   1443  C   PHE A 101      -1.994  21.327 -11.418  1.00  1.37           C
ATOM   1444  O   PHE A 101      -1.057  21.759 -10.733  1.00  1.37           O
ATOM   1445  CB  PHE A 101      -1.100  19.036 -11.589  1.00  1.37           C
ATOM   1446  CG  PHE A 101      -0.810  17.742 -12.322  1.00  1.37           C
ATOM   1447  CD1 PHE A 101       0.356  17.561 -13.058  1.00  1.37           C
ATOM   1448  CD2 PHE A 101      -1.683  16.674 -12.219  1.00  1.37           C
ATOM   1449  CE1 PHE A 101       0.618  16.345 -13.645  1.00  1.37           C
ATOM   1450  CE2 PHE A 101      -1.410  15.481 -12.817  1.00  1.37           C
ATOM   1451  CZ  PHE A 101      -0.273  15.321 -13.512  1.00  1.37           C
ATOM   1452  H   PHE A 101       0.037  21.025 -13.177  1.00  1.37           H
ATOM   1453  HA  PHE A 101      -2.705  19.856 -12.793  1.00  1.37           H
ATOM   1454 1HB  PHE A 101      -0.166  19.402 -11.191  1.00  1.37           H
ATOM   1455 2HB  PHE A 101      -1.723  18.800 -10.734  1.00  1.37           H
ATOM   1456  HD1 PHE A 101       1.069  18.384 -13.157  1.00  1.37           H
ATOM   1457  HD2 PHE A 101      -2.593  16.785 -11.646  1.00  1.37           H
ATOM   1458  HE1 PHE A 101       1.533  16.194 -14.206  1.00  1.37           H
ATOM   1459  HE2 PHE A 101      -2.095  14.653 -12.726  1.00  1.37           H
ATOM   1460  HZ  PHE A 101      -0.076  14.371 -13.952  1.00  1.37           H
ATOM   1461  N   LEU A 102      -3.212  21.863 -11.403  1.00  1.34           N
ATOM   1462  CA  LEU A 102      -3.491  23.026 -10.578  1.00  1.34           C
ATOM   1463  C   LEU A 102      -4.564  22.780  -9.509  1.00  1.34           C
ATOM   1464  O   LEU A 102      -5.683  22.349  -9.815  1.00  1.34           O
ATOM   1465  CB  LEU A 102      -3.946  24.187 -11.458  1.00  1.34           C
ATOM   1466  CG  LEU A 102      -3.021  24.572 -12.635  1.00  1.34           C
ATOM   1467  CD1 LEU A 102      -3.673  25.704 -13.388  1.00  1.34           C
ATOM   1468  CD2 LEU A 102      -1.637  24.956 -12.147  1.00  1.34           C
ATOM   1469  H   LEU A 102      -3.955  21.465 -11.963  1.00  1.34           H
ATOM   1470  HA  LEU A 102      -2.574  23.313 -10.084  1.00  1.34           H
ATOM   1471 1HB  LEU A 102      -4.919  23.925 -11.881  1.00  1.34           H
ATOM   1472 2HB  LEU A 102      -4.074  25.067 -10.826  1.00  1.34           H
ATOM   1473  HG  LEU A 102      -2.943  23.719 -13.313  1.00  1.34           H
ATOM   1474 1HD1 LEU A 102      -3.075  25.969 -14.245  1.00  1.34           H
ATOM   1475 2HD1 LEU A 102      -4.658  25.400 -13.715  1.00  1.34           H
ATOM   1476 3HD1 LEU A 102      -3.771  26.567 -12.731  1.00  1.34           H
ATOM   1477 1HD2 LEU A 102      -1.007  25.216 -12.988  1.00  1.34           H
ATOM   1478 2HD2 LEU A 102      -1.723  25.811 -11.478  1.00  1.34           H
ATOM   1479 3HD2 LEU A 102      -1.188  24.128 -11.611  1.00  1.34           H
ATOM   1480  N   ASN A 103      -4.227  23.100  -8.267  1.00  1.33           N
ATOM   1481  CA  ASN A 103      -5.141  22.979  -7.130  1.00  1.33           C
ATOM   1482  C   ASN A 103      -5.779  21.593  -6.968  1.00  1.33           C
ATOM   1483  O   ASN A 103      -6.954  21.489  -6.610  1.00  1.33           O
ATOM   1484  CB  ASN A 103      -6.250  24.016  -7.238  1.00  1.33           C
ATOM   1485  CG  ASN A 103      -5.747  25.442  -7.198  1.00  1.33           C
ATOM   1486  OD1 ASN A 103      -4.849  25.804  -6.430  1.00  1.33           O
ATOM   1487  ND2 ASN A 103      -6.325  26.269  -8.034  1.00  1.33           N
ATOM   1488  H   ASN A 103      -3.278  23.441  -8.106  1.00  1.33           H
ATOM   1489  HA  ASN A 103      -4.574  23.171  -6.220  1.00  1.33           H
ATOM   1490 1HB  ASN A 103      -6.823  23.868  -8.155  1.00  1.33           H
ATOM   1491 2HB  ASN A 103      -6.948  23.873  -6.411  1.00  1.33           H
ATOM   1492 1HD2 ASN A 103      -6.047  27.228  -8.064  1.00  1.33           H
ATOM   1493 2HD2 ASN A 103      -7.055  25.937  -8.637  1.00  1.33           H
ATOM   1494  N   ASN A 104      -5.035  20.521  -7.191  1.00  1.31           N
ATOM   1495  CA  ASN A 104      -5.633  19.210  -6.988  1.00  1.31           C
ATOM   1496  C   ASN A 104      -5.490  18.914  -5.510  1.00  1.31           C
ATOM   1497  O   ASN A 104      -4.810  19.670  -4.810  1.00  1.31           O
ATOM   1498  CB  ASN A 104      -5.009  18.158  -7.872  1.00  1.31           C
ATOM   1499  CG  ASN A 104      -5.297  18.369  -9.338  1.00  1.31           C
ATOM   1500  OD1 ASN A 104      -6.377  18.770  -9.815  1.00  1.31           O
ATOM   1501  ND2 ASN A 104      -4.304  18.070 -10.089  1.00  1.31           N
ATOM   1502  H   ASN A 104      -4.061  20.599  -7.481  1.00  1.31           H
ATOM   1503  HA  ASN A 104      -6.700  19.255  -7.212  1.00  1.31           H
ATOM   1504 1HB  ASN A 104      -3.933  18.173  -7.726  1.00  1.31           H
ATOM   1505 2HB  ASN A 104      -5.371  17.167  -7.578  1.00  1.31           H
ATOM   1506 1HD2 ASN A 104      -4.386  18.158 -11.079  1.00  1.31           H
ATOM   1507 2HD2 ASN A 104      -3.460  17.744  -9.663  1.00  1.31           H
ATOM   1508  N   GLN A 105      -6.144  17.882  -5.003  1.00  1.28           N
ATOM   1509  CA  GLN A 105      -6.014  17.636  -3.581  1.00  1.28           C
ATOM   1510  C   GLN A 105      -4.978  16.562  -3.322  1.00  1.28           C
ATOM   1511  O   GLN A 105      -4.173  16.698  -2.408  1.00  1.28           O
ATOM   1512  CB  GLN A 105      -7.361  17.253  -2.978  1.00  1.28           C
ATOM   1513  CG  GLN A 105      -8.448  18.342  -3.131  1.00  1.28           C
ATOM   1514  CD  GLN A 105      -8.144  19.675  -2.412  1.00  1.28           C
ATOM   1515  OE1 GLN A 105      -7.913  19.709  -1.190  1.00  1.28           O
ATOM   1516  NE2 GLN A 105      -8.152  20.773  -3.169  1.00  1.28           N
ATOM   1517  H   GLN A 105      -6.697  17.248  -5.576  1.00  1.28           H
ATOM   1518  HA  GLN A 105      -5.682  18.549  -3.094  1.00  1.28           H
ATOM   1519 1HB  GLN A 105      -7.716  16.330  -3.432  1.00  1.28           H
ATOM   1520 2HB  GLN A 105      -7.233  17.052  -1.914  1.00  1.28           H
ATOM   1521 1HG  GLN A 105      -8.546  18.570  -4.191  1.00  1.28           H
ATOM   1522 2HG  GLN A 105      -9.390  17.950  -2.746  1.00  1.28           H
ATOM   1523 1HE2 GLN A 105      -7.968  21.670  -2.766  1.00  1.28           H
ATOM   1524 2HE2 GLN A 105      -8.344  20.712  -4.155  1.00  1.28           H
ATOM   1525  N   ASP A 106      -4.944  15.508  -4.122  1.00  1.24           N
ATOM   1526  CA  ASP A 106      -3.924  14.512  -3.814  1.00  1.24           C
ATOM   1527  C   ASP A 106      -3.490  13.798  -5.083  1.00  1.24           C
ATOM   1528  O   ASP A 106      -4.215  12.940  -5.589  1.00  1.24           O
ATOM   1529  CB  ASP A 106      -4.450  13.508  -2.742  1.00  1.24           C
ATOM   1530  CG  ASP A 106      -3.387  12.499  -2.124  1.00  1.24           C
ATOM   1531  OD1 ASP A 106      -2.248  12.552  -2.498  1.00  1.24           O
ATOM   1532  OD2 ASP A 106      -3.752  11.718  -1.252  1.00  1.24           O
ATOM   1533  H   ASP A 106      -5.616  15.402  -4.880  1.00  1.24           H
ATOM   1534  HA  ASP A 106      -3.054  15.028  -3.443  1.00  1.24           H
ATOM   1535 1HB  ASP A 106      -4.894  14.074  -1.920  1.00  1.24           H
ATOM   1536 2HB  ASP A 106      -5.244  12.915  -3.180  1.00  1.24           H
ATOM   1537  N   VAL A 107      -2.321  14.174  -5.617  1.00  1.18           N
ATOM   1538  CA  VAL A 107      -1.854  13.572  -6.866  1.00  1.18           C
ATOM   1539  C   VAL A 107      -0.714  12.603  -6.584  1.00  1.18           C
ATOM   1540  O   VAL A 107       0.287  12.993  -5.979  1.00  1.18           O
ATOM   1541  CB  VAL A 107      -1.355  14.628  -7.862  1.00  1.18           C
ATOM   1542  CG1 VAL A 107      -0.867  13.937  -9.139  1.00  1.18           C
ATOM   1543  CG2 VAL A 107      -2.462  15.623  -8.170  1.00  1.18           C
ATOM   1544  H   VAL A 107      -1.760  14.888  -5.143  1.00  1.18           H
ATOM   1545  HA  VAL A 107      -2.675  13.039  -7.321  1.00  1.18           H
ATOM   1546  HB  VAL A 107      -0.515  15.153  -7.425  1.00  1.18           H
ATOM   1547 1HG1 VAL A 107      -0.490  14.680  -9.841  1.00  1.18           H
ATOM   1548 2HG1 VAL A 107      -0.074  13.243  -8.881  1.00  1.18           H
ATOM   1549 3HG1 VAL A 107      -1.694  13.388  -9.598  1.00  1.18           H
ATOM   1550 1HG2 VAL A 107      -2.089  16.374  -8.866  1.00  1.18           H
ATOM   1551 2HG2 VAL A 107      -3.308  15.106  -8.611  1.00  1.18           H
ATOM   1552 3HG2 VAL A 107      -2.773  16.105  -7.243  1.00  1.18           H
ATOM   1553  N   LEU A 108      -0.881  11.349  -6.976  1.00  1.12           N
ATOM   1554  CA  LEU A 108       0.144  10.369  -6.658  1.00  1.12           C
ATOM   1555  C   LEU A 108       0.451   9.423  -7.805  1.00  1.12           C
ATOM   1556  O   LEU A 108      -0.452   8.886  -8.446  1.00  1.12           O
ATOM   1557  CB  LEU A 108      -0.276   9.590  -5.395  1.00  1.12           C
ATOM   1558  CG  LEU A 108       0.741   8.603  -4.828  1.00  1.12           C
ATOM   1559  CD1 LEU A 108       0.619   8.536  -3.317  1.00  1.12           C
ATOM   1560  CD2 LEU A 108       0.467   7.287  -5.357  1.00  1.12           C
ATOM   1561  H   LEU A 108      -1.740  11.095  -7.464  1.00  1.12           H
ATOM   1562  HA  LEU A 108       1.058  10.904  -6.425  1.00  1.12           H
ATOM   1563 1HB  LEU A 108      -0.509  10.311  -4.609  1.00  1.12           H
ATOM   1564 2HB  LEU A 108      -1.186   9.032  -5.624  1.00  1.12           H
ATOM   1565  HG  LEU A 108       1.757   8.913  -5.097  1.00  1.12           H
ATOM   1566 1HD1 LEU A 108       1.340   7.818  -2.927  1.00  1.12           H
ATOM   1567 2HD1 LEU A 108       0.814   9.516  -2.889  1.00  1.12           H
ATOM   1568 3HD1 LEU A 108      -0.380   8.222  -3.058  1.00  1.12           H
ATOM   1569 1HD2 LEU A 108       1.178   6.620  -4.921  1.00  1.12           H
ATOM   1570 2HD2 LEU A 108      -0.534   6.997  -5.069  1.00  1.12           H
ATOM   1571 3HD2 LEU A 108       0.552   7.282  -6.443  1.00  1.12           H
ATOM   1572  N   PHE A 109       1.741   9.231  -8.036  1.00  1.09           N
ATOM   1573  CA  PHE A 109       2.259   8.324  -9.039  1.00  1.09           C
ATOM   1574  C   PHE A 109       3.028   7.218  -8.315  1.00  1.09           C
ATOM   1575  O   PHE A 109       3.956   7.521  -7.556  1.00  1.09           O
ATOM   1576  CB  PHE A 109       3.213   9.084  -9.957  1.00  1.09           C
ATOM   1577  CG  PHE A 109       2.600  10.225 -10.689  1.00  1.09           C
ATOM   1578  CD1 PHE A 109       2.512  11.456 -10.058  1.00  1.09           C
ATOM   1579  CD2 PHE A 109       2.140  10.109 -11.984  1.00  1.09           C
ATOM   1580  CE1 PHE A 109       1.980  12.532 -10.696  1.00  1.09           C
ATOM   1581  CE2 PHE A 109       1.604  11.198 -12.624  1.00  1.09           C
ATOM   1582  CZ  PHE A 109       1.525  12.405 -11.964  1.00  1.09           C
ATOM   1583  H   PHE A 109       2.403   9.760  -7.476  1.00  1.09           H
ATOM   1584  HA  PHE A 109       1.440   7.890  -9.606  1.00  1.09           H
ATOM   1585 1HB  PHE A 109       4.030   9.477  -9.369  1.00  1.09           H
ATOM   1586 2HB  PHE A 109       3.641   8.405 -10.679  1.00  1.09           H
ATOM   1587  HD1 PHE A 109       2.883  11.561  -9.033  1.00  1.09           H
ATOM   1588  HD2 PHE A 109       2.207   9.151 -12.494  1.00  1.09           H
ATOM   1589  HE1 PHE A 109       1.923  13.494 -10.188  1.00  1.09           H
ATOM   1590  HE2 PHE A 109       1.236  11.109 -13.649  1.00  1.09           H
ATOM   1591  HZ  PHE A 109       1.106  13.257 -12.452  1.00  1.09           H
ATOM   1592  N   TYR A 110       2.650   5.957  -8.532  1.00  1.08           N
ATOM   1593  CA  TYR A 110       3.322   4.860  -7.828  1.00  1.08           C
ATOM   1594  C   TYR A 110       3.664   3.646  -8.695  1.00  1.08           C
ATOM   1595  O   TYR A 110       2.803   3.092  -9.379  1.00  1.08           O
ATOM   1596  CB  TYR A 110       2.459   4.427  -6.658  1.00  1.08           C
ATOM   1597  CG  TYR A 110       3.012   3.329  -5.815  1.00  1.08           C
ATOM   1598  CD1 TYR A 110       3.569   3.640  -4.610  1.00  1.08           C
ATOM   1599  CD2 TYR A 110       2.983   2.031  -6.237  1.00  1.08           C
ATOM   1600  CE1 TYR A 110       4.107   2.677  -3.837  1.00  1.08           C
ATOM   1601  CE2 TYR A 110       3.520   1.055  -5.467  1.00  1.08           C
ATOM   1602  CZ  TYR A 110       4.086   1.377  -4.280  1.00  1.08           C
ATOM   1603  OH  TYR A 110       4.674   0.424  -3.535  1.00  1.08           O
ATOM   1604  H   TYR A 110       1.854   5.778  -9.144  1.00  1.08           H
ATOM   1605  HA  TYR A 110       4.252   5.248  -7.439  1.00  1.08           H
ATOM   1606 1HB  TYR A 110       2.354   5.264  -6.027  1.00  1.08           H
ATOM   1607 2HB  TYR A 110       1.475   4.149  -7.007  1.00  1.08           H
ATOM   1608  HD1 TYR A 110       3.575   4.656  -4.276  1.00  1.08           H
ATOM   1609  HD2 TYR A 110       2.560   1.779  -7.188  1.00  1.08           H
ATOM   1610  HE1 TYR A 110       4.562   2.933  -2.879  1.00  1.08           H
ATOM   1611  HE2 TYR A 110       3.518   0.022  -5.813  1.00  1.08           H
ATOM   1612  HH  TYR A 110       4.573  -0.429  -3.970  1.00  1.08           H
ATOM   1613  N   ASN A 111       4.924   3.223  -8.633  1.00  1.11           N
ATOM   1614  CA  ASN A 111       5.432   2.075  -9.397  1.00  1.11           C
ATOM   1615  C   ASN A 111       5.229   2.174 -10.896  1.00  1.11           C
ATOM   1616  O   ASN A 111       4.837   1.204 -11.540  1.00  1.11           O
ATOM   1617  CB  ASN A 111       4.849   0.767  -8.908  1.00  1.11           C
ATOM   1618  CG  ASN A 111       5.628  -0.436  -9.407  1.00  1.11           C
ATOM   1619  OD1 ASN A 111       6.852  -0.385  -9.547  1.00  1.11           O
ATOM   1620  ND2 ASN A 111       4.936  -1.514  -9.677  1.00  1.11           N
ATOM   1621  H   ASN A 111       5.566   3.740  -8.025  1.00  1.11           H
ATOM   1622  HA  ASN A 111       6.497   2.022  -9.251  1.00  1.11           H
ATOM   1623 1HB  ASN A 111       4.899   0.749  -7.839  1.00  1.11           H
ATOM   1624 2HB  ASN A 111       3.807   0.681  -9.203  1.00  1.11           H
ATOM   1625 1HD2 ASN A 111       5.396  -2.338 -10.012  1.00  1.11           H
ATOM   1626 2HD2 ASN A 111       3.933  -1.512  -9.546  1.00  1.11           H
ATOM   1627  N   ASN A 112       5.528   3.326 -11.466  1.00  1.21           N
ATOM   1628  CA  ASN A 112       5.415   3.474 -12.905  1.00  1.21           C
ATOM   1629  C   ASN A 112       6.768   3.159 -13.521  1.00  1.21           C
ATOM   1630  O   ASN A 112       7.783   3.752 -13.137  1.00  1.21           O
ATOM   1631  CB  ASN A 112       4.905   4.841 -13.268  1.00  1.21           C
ATOM   1632  CG  ASN A 112       3.481   5.056 -12.760  1.00  1.21           C
ATOM   1633  OD1 ASN A 112       2.624   4.141 -12.717  1.00  1.21           O
ATOM   1634  ND2 ASN A 112       3.214   6.275 -12.385  1.00  1.21           N
ATOM   1635  H   ASN A 112       5.844   4.106 -10.897  1.00  1.21           H
ATOM   1636  HA  ASN A 112       4.711   2.737 -13.285  1.00  1.21           H
ATOM   1637 1HB  ASN A 112       5.556   5.607 -12.841  1.00  1.21           H
ATOM   1638 2HB  ASN A 112       4.917   4.959 -14.352  1.00  1.21           H
ATOM   1639 1HD2 ASN A 112       2.300   6.509 -12.047  1.00  1.21           H
ATOM   1640 2HD2 ASN A 112       3.929   6.974 -12.449  1.00  1.21           H
ATOM   1641  N   ILE A 113       6.784   2.179 -14.414  1.00  1.38           N
ATOM   1642  CA  ILE A 113       8.025   1.707 -15.003  1.00  1.38           C
ATOM   1643  C   ILE A 113       8.126   2.108 -16.477  1.00  1.38           C
ATOM   1644  O   ILE A 113       7.233   1.787 -17.260  1.00  1.38           O
ATOM   1645  CB  ILE A 113       8.074   0.179 -14.919  1.00  1.38           C
ATOM   1646  CG1 ILE A 113       7.798  -0.295 -13.462  1.00  1.38           C
ATOM   1647  CG2 ILE A 113       9.436  -0.316 -15.400  1.00  1.38           C
ATOM   1648  CD1 ILE A 113       8.768   0.191 -12.449  1.00  1.38           C
ATOM   1649  H   ILE A 113       5.898   1.754 -14.687  1.00  1.38           H
ATOM   1650  HA  ILE A 113       8.857   2.125 -14.455  1.00  1.38           H
ATOM   1651  HB  ILE A 113       7.302  -0.224 -15.545  1.00  1.38           H
ATOM   1652 1HG1 ILE A 113       6.798   0.048 -13.173  1.00  1.38           H
ATOM   1653 2HG1 ILE A 113       7.805  -1.381 -13.437  1.00  1.38           H
ATOM   1654 1HG2 ILE A 113       9.463  -1.402 -15.353  1.00  1.38           H
ATOM   1655 2HG2 ILE A 113       9.601   0.007 -16.429  1.00  1.38           H
ATOM   1656 3HG2 ILE A 113      10.220   0.098 -14.760  1.00  1.38           H
ATOM   1657 1HD1 ILE A 113       8.494  -0.187 -11.471  1.00  1.38           H
ATOM   1658 2HD1 ILE A 113       9.744  -0.186 -12.716  1.00  1.38           H
ATOM   1659 3HD1 ILE A 113       8.777   1.279 -12.425  1.00  1.38           H
ATOM   1660  N   SER A 114       9.214   2.774 -16.861  1.00  1.63           N
ATOM   1661  CA  SER A 114       9.354   3.195 -18.256  1.00  1.63           C
ATOM   1662  C   SER A 114      10.777   3.103 -18.790  1.00  1.63           C
ATOM   1663  O   SER A 114      11.673   3.829 -18.355  1.00  1.63           O
ATOM   1664  CB  SER A 114       8.862   4.617 -18.403  1.00  1.63           C
ATOM   1665  OG  SER A 114       9.020   5.071 -19.719  1.00  1.63           O
ATOM   1666  H   SER A 114       9.918   3.009 -16.161  1.00  1.63           H
ATOM   1667  HA  SER A 114       8.733   2.546 -18.868  1.00  1.63           H
ATOM   1668 1HB  SER A 114       7.808   4.662 -18.129  1.00  1.63           H
ATOM   1669 2HB  SER A 114       9.406   5.265 -17.716  1.00  1.63           H
ATOM   1670  HG  SER A 114       8.581   5.939 -19.761  1.00  1.63           H
ATOM   1671  N   ALA A 115      10.981   2.228 -19.760  1.00  1.98           N
ATOM   1672  CA  ALA A 115      12.326   2.050 -20.290  1.00  1.98           C
ATOM   1673  C   ALA A 115      12.308   1.468 -21.683  1.00  1.98           C
ATOM   1674  O   ALA A 115      11.353   0.807 -22.087  1.00  1.98           O
ATOM   1675  CB  ALA A 115      13.142   1.149 -19.382  1.00  1.98           C
ATOM   1676  H   ALA A 115      10.187   1.677 -20.104  1.00  1.98           H
ATOM   1677  HA  ALA A 115      12.799   3.031 -20.343  1.00  1.98           H
ATOM   1678 1HB  ALA A 115      14.147   1.052 -19.779  1.00  1.98           H
ATOM   1679 2HB  ALA A 115      13.189   1.578 -18.380  1.00  1.98           H
ATOM   1680 3HB  ALA A 115      12.676   0.168 -19.331  1.00  1.98           H
ATOM   1681  N   GLY A 116      13.388   1.688 -22.412  1.00  2.43           N
ATOM   1682  CA  GLY A 116      13.523   1.059 -23.708  1.00  2.43           C
ATOM   1683  C   GLY A 116      14.374  -0.185 -23.655  1.00  2.43           C
ATOM   1684  O   GLY A 116      14.598  -0.829 -24.685  1.00  2.43           O
ATOM   1685  H   GLY A 116      14.128   2.277 -22.060  1.00  2.43           H
ATOM   1686 1HA  GLY A 116      12.540   0.777 -24.068  1.00  2.43           H
ATOM   1687 2HA  GLY A 116      13.931   1.770 -24.421  1.00  2.43           H
ATOM   1688  N   ALA A 117      14.862  -0.547 -22.471  1.00  2.95           N
ATOM   1689  CA  ALA A 117      15.728  -1.707 -22.390  1.00  2.95           C
ATOM   1690  C   ALA A 117      16.878  -1.500 -23.367  1.00  2.95           C
ATOM   1691  O   ALA A 117      17.817  -0.772 -23.072  1.00  2.95           O
ATOM   1692  CB  ALA A 117      14.954  -2.996 -22.653  1.00  2.95           C
ATOM   1693  H   ALA A 117      14.642  -0.014 -21.647  1.00  2.95           H
ATOM   1694  HA  ALA A 117      16.149  -1.757 -21.386  1.00  2.95           H
ATOM   1695 1HB  ALA A 117      15.635  -3.845 -22.567  1.00  2.95           H
ATOM   1696 2HB  ALA A 117      14.164  -3.088 -21.907  1.00  2.95           H
ATOM   1697 3HB  ALA A 117      14.498  -3.008 -23.635  1.00  2.95           H
ATOM   1698  N   LYS A 118      16.811  -2.196 -24.501  1.00  3.49           N
ATOM   1699  CA  LYS A 118      17.820  -2.190 -25.555  1.00  3.49           C
ATOM   1700  C   LYS A 118      17.911  -0.862 -26.297  1.00  3.49           C
ATOM   1701  O   LYS A 118      18.897  -0.598 -26.985  1.00  3.49           O
ATOM   1702  CB  LYS A 118      17.540  -3.310 -26.546  1.00  3.49           C
ATOM   1703  CG  LYS A 118      17.761  -4.702 -25.975  1.00  3.49           C
ATOM   1704  CD  LYS A 118      17.461  -5.780 -27.007  1.00  3.49           C
ATOM   1705  CE  LYS A 118      17.700  -7.176 -26.439  1.00  3.49           C
ATOM   1706  NZ  LYS A 118      17.390  -8.241 -27.433  1.00  3.49           N
ATOM   1707  H   LYS A 118      15.955  -2.698 -24.666  1.00  3.49           H
ATOM   1708  HA  LYS A 118      18.780  -2.377 -25.111  1.00  3.49           H
ATOM   1709 1HB  LYS A 118      16.508  -3.244 -26.886  1.00  3.49           H
ATOM   1710 2HB  LYS A 118      18.183  -3.192 -27.417  1.00  3.49           H
ATOM   1711 1HG  LYS A 118      18.798  -4.798 -25.649  1.00  3.49           H
ATOM   1712 2HG  LYS A 118      17.113  -4.845 -25.109  1.00  3.49           H
ATOM   1713 1HD  LYS A 118      16.421  -5.701 -27.326  1.00  3.49           H
ATOM   1714 2HD  LYS A 118      18.101  -5.640 -27.877  1.00  3.49           H
ATOM   1715 1HE  LYS A 118      18.742  -7.266 -26.139  1.00  3.49           H
ATOM   1716 2HE  LYS A 118      17.066  -7.318 -25.563  1.00  3.49           H
ATOM   1717 1HZ  LYS A 118      17.559  -9.147 -27.020  1.00  3.49           H
ATOM   1718 2HZ  LYS A 118      16.420  -8.174 -27.709  1.00  3.49           H
ATOM   1719 3HZ  LYS A 118      17.979  -8.126 -28.244  1.00  3.49           H
ATOM   1720  N   TYR A 119      16.848  -0.063 -26.205  1.00  3.98           N
ATOM   1721  CA  TYR A 119      16.702   1.234 -26.872  1.00  3.98           C
ATOM   1722  C   TYR A 119      16.556   1.099 -28.384  1.00  3.98           C
ATOM   1723  O   TYR A 119      16.741   2.056 -29.133  1.00  3.98           O
ATOM   1724  CB  TYR A 119      17.863   2.165 -26.509  1.00  3.98           C
ATOM   1725  CG  TYR A 119      17.996   2.372 -25.020  1.00  3.98           C
ATOM   1726  CD1 TYR A 119      19.218   2.229 -24.375  1.00  3.98           C
ATOM   1727  CD2 TYR A 119      16.876   2.705 -24.304  1.00  3.98           C
ATOM   1728  CE1 TYR A 119      19.294   2.444 -23.006  1.00  3.98           C
ATOM   1729  CE2 TYR A 119      16.947   2.912 -22.951  1.00  3.98           C
ATOM   1730  CZ  TYR A 119      18.133   2.794 -22.302  1.00  3.98           C
ATOM   1731  OH  TYR A 119      18.179   3.036 -20.953  1.00  3.98           O
ATOM   1732  H   TYR A 119      16.082  -0.374 -25.618  1.00  3.98           H
ATOM   1733  HA  TYR A 119      15.785   1.699 -26.502  1.00  3.98           H
ATOM   1734 1HB  TYR A 119      18.806   1.797 -26.898  1.00  3.98           H
ATOM   1735 2HB  TYR A 119      17.684   3.130 -26.968  1.00  3.98           H
ATOM   1736  HD1 TYR A 119      20.110   1.958 -24.942  1.00  3.98           H
ATOM   1737  HD2 TYR A 119      15.931   2.809 -24.826  1.00  3.98           H
ATOM   1738  HE1 TYR A 119      20.249   2.347 -22.491  1.00  3.98           H
ATOM   1739  HE2 TYR A 119      16.058   3.178 -22.395  1.00  3.98           H
ATOM   1740  HH  TYR A 119      19.100   3.046 -20.670  1.00  3.98           H
ATOM   1741  N   VAL A 120      16.203  -0.113 -28.805  1.00  4.34           N
ATOM   1742  CA  VAL A 120      15.877  -0.567 -30.159  1.00  4.34           C
ATOM   1743  C   VAL A 120      16.052   0.447 -31.304  1.00  4.34           C
ATOM   1744  O   VAL A 120      15.148   0.626 -32.127  1.00  4.34           O
ATOM   1745  CB  VAL A 120      14.423  -1.075 -30.112  1.00  4.34           C
ATOM   1746  CG1 VAL A 120      13.925  -1.498 -31.469  1.00  4.34           C
ATOM   1747  CG2 VAL A 120      14.366  -2.233 -29.129  1.00  4.34           C
ATOM   1748  H   VAL A 120      16.127  -0.808 -28.079  1.00  4.34           H
ATOM   1749  HA  VAL A 120      16.523  -1.420 -30.371  1.00  4.34           H
ATOM   1750  HB  VAL A 120      13.778  -0.269 -29.768  1.00  4.34           H
ATOM   1751 1HG1 VAL A 120      12.896  -1.843 -31.381  1.00  4.34           H
ATOM   1752 2HG1 VAL A 120      13.960  -0.667 -32.159  1.00  4.34           H
ATOM   1753 3HG1 VAL A 120      14.544  -2.309 -31.836  1.00  4.34           H
ATOM   1754 1HG2 VAL A 120      13.342  -2.598 -29.052  1.00  4.34           H
ATOM   1755 2HG2 VAL A 120      15.014  -3.038 -29.476  1.00  4.34           H
ATOM   1756 3HG2 VAL A 120      14.704  -1.891 -28.148  1.00  4.34           H
ATOM   1757  N   GLY A 121      17.240   1.034 -31.436  1.00  4.52           N
ATOM   1758  CA  GLY A 121      17.529   2.038 -32.462  1.00  4.52           C
ATOM   1759  C   GLY A 121      17.755   1.427 -33.838  1.00  4.52           C
ATOM   1760  O   GLY A 121      18.785   1.634 -34.482  1.00  4.52           O
ATOM   1761  H   GLY A 121      17.942   0.835 -30.740  1.00  4.52           H
ATOM   1762 1HA  GLY A 121      16.708   2.756 -32.509  1.00  4.52           H
ATOM   1763 2HA  GLY A 121      18.412   2.599 -32.163  1.00  4.52           H
ATOM   1764  N   THR A 122      16.753   0.718 -34.324  1.00  4.50           N
ATOM   1765  CA  THR A 122      16.807  -0.057 -35.559  1.00  4.50           C
ATOM   1766  C   THR A 122      16.780   0.811 -36.804  1.00  4.50           C
ATOM   1767  O   THR A 122      15.804   0.839 -37.553  1.00  4.50           O
ATOM   1768  CB  THR A 122      15.663  -1.078 -35.581  1.00  4.50           C
ATOM   1769  OG1 THR A 122      14.414  -0.405 -35.357  1.00  4.50           O
ATOM   1770  CG2 THR A 122      15.890  -2.101 -34.493  1.00  4.50           C
ATOM   1771  H   THR A 122      15.924   0.673 -33.743  1.00  4.50           H
ATOM   1772  HA  THR A 122      17.745  -0.612 -35.567  1.00  4.50           H
ATOM   1773  HB  THR A 122      15.629  -1.573 -36.549  1.00  4.50           H
ATOM   1774  HG1 THR A 122      14.420  -0.006 -34.472  1.00  4.50           H
ATOM   1775 1HG2 THR A 122      15.078  -2.826 -34.495  1.00  4.50           H
ATOM   1776 2HG2 THR A 122      16.836  -2.612 -34.667  1.00  4.50           H
ATOM   1777 3HG2 THR A 122      15.928  -1.593 -33.542  1.00  4.50           H
ATOM   1778  N   GLY A 123      17.886   1.518 -37.001  1.00  4.31           N
ATOM   1779  CA  GLY A 123      18.073   2.464 -38.088  1.00  4.31           C
ATOM   1780  C   GLY A 123      18.359   3.867 -37.559  1.00  4.31           C
ATOM   1781  O   GLY A 123      18.511   4.806 -38.342  1.00  4.31           O
ATOM   1782  H   GLY A 123      18.619   1.410 -36.305  1.00  4.31           H
ATOM   1783 1HA  GLY A 123      18.896   2.134 -38.720  1.00  4.31           H
ATOM   1784 2HA  GLY A 123      17.178   2.484 -38.709  1.00  4.31           H
ATOM   1785  N   ASP A 124      18.398   4.011 -36.232  1.00  3.96           N
ATOM   1786  CA  ASP A 124      18.685   5.295 -35.596  1.00  3.96           C
ATOM   1787  C   ASP A 124      19.080   5.099 -34.133  1.00  3.96           C
ATOM   1788  O   ASP A 124      18.234   4.903 -33.256  1.00  3.96           O
ATOM   1789  CB  ASP A 124      17.501   6.268 -35.712  1.00  3.96           C
ATOM   1790  CG  ASP A 124      17.826   7.709 -35.206  1.00  3.96           C
ATOM   1791  OD1 ASP A 124      18.798   7.890 -34.486  1.00  3.96           O
ATOM   1792  OD2 ASP A 124      17.100   8.614 -35.555  1.00  3.96           O
ATOM   1793  H   ASP A 124      18.295   3.189 -35.648  1.00  3.96           H
ATOM   1794  HA  ASP A 124      19.534   5.746 -36.112  1.00  3.96           H
ATOM   1795 1HB  ASP A 124      17.187   6.340 -36.754  1.00  3.96           H
ATOM   1796 2HB  ASP A 124      16.653   5.880 -35.149  1.00  3.96           H
ATOM   1797  N   HIS A 125      20.371   5.204 -33.864  1.00  3.47           N
ATOM   1798  CA  HIS A 125      20.915   4.970 -32.533  1.00  3.47           C
ATOM   1799  C   HIS A 125      20.560   6.063 -31.523  1.00  3.47           C
ATOM   1800  O   HIS A 125      20.819   5.909 -30.326  1.00  3.47           O
ATOM   1801  CB  HIS A 125      22.438   4.821 -32.606  1.00  3.47           C
ATOM   1802  CG  HIS A 125      23.142   6.057 -33.084  1.00  3.47           C
ATOM   1803  ND1 HIS A 125      23.149   6.441 -34.413  1.00  3.47           N
ATOM   1804  CD2 HIS A 125      23.856   6.995 -32.419  1.00  3.47           C
ATOM   1805  CE1 HIS A 125      23.837   7.561 -34.539  1.00  3.47           C
ATOM   1806  NE2 HIS A 125      24.278   7.916 -33.347  1.00  3.47           N
ATOM   1807  H   HIS A 125      21.004   5.418 -34.621  1.00  3.47           H
ATOM   1808  HA  HIS A 125      20.513   4.033 -32.150  1.00  3.47           H
ATOM   1809 1HB  HIS A 125      22.825   4.573 -31.618  1.00  3.47           H
ATOM   1810 2HB  HIS A 125      22.693   3.999 -33.274  1.00  3.47           H
ATOM   1811  HD2 HIS A 125      24.057   7.019 -31.347  1.00  3.47           H
ATOM   1812  HE1 HIS A 125      24.011   8.101 -35.469  1.00  3.47           H
ATOM   1813  HE2 HIS A 125      24.833   8.733 -33.140  1.00  3.47           H
ATOM   1814  N   ASN A 126      19.964   7.162 -31.990  1.00  2.90           N
ATOM   1815  CA  ASN A 126      19.628   8.258 -31.101  1.00  2.90           C
ATOM   1816  C   ASN A 126      18.192   8.197 -30.584  1.00  2.90           C
ATOM   1817  O   ASN A 126      17.760   9.107 -29.877  1.00  2.90           O
ATOM   1818  CB  ASN A 126      19.866   9.584 -31.792  1.00  2.90           C
ATOM   1819  CG  ASN A 126      21.323   9.890 -32.015  1.00  2.90           C
ATOM   1820  OD1 ASN A 126      22.179   9.650 -31.149  1.00  2.90           O
ATOM   1821  ND2 ASN A 126      21.619  10.419 -33.176  1.00  2.90           N
ATOM   1822  H   ASN A 126      19.719   7.258 -32.985  1.00  2.90           H
ATOM   1823  HA  ASN A 126      20.285   8.203 -30.234  1.00  2.90           H
ATOM   1824 1HB  ASN A 126      19.356   9.583 -32.756  1.00  2.90           H
ATOM   1825 2HB  ASN A 126      19.427  10.381 -31.195  1.00  2.90           H
ATOM   1826 1HD2 ASN A 126      22.564  10.651 -33.397  1.00  2.90           H
ATOM   1827 2HD2 ASN A 126      20.891  10.585 -33.845  1.00  2.90           H
ATOM   1828  N   GLU A 127      17.457   7.114 -30.872  1.00  2.34           N
ATOM   1829  CA  GLU A 127      16.090   7.028 -30.342  1.00  2.34           C
ATOM   1830  C   GLU A 127      16.103   6.999 -28.804  1.00  2.34           C
ATOM   1831  O   GLU A 127      15.313   7.679 -28.146  1.00  2.34           O
ATOM   1832  CB  GLU A 127      15.398   5.775 -30.881  1.00  2.34           C
ATOM   1833  CG  GLU A 127      15.008   5.784 -32.375  1.00  2.34           C
ATOM   1834  CD  GLU A 127      13.827   6.691 -32.720  1.00  2.34           C
ATOM   1835  OE1 GLU A 127      13.176   7.180 -31.827  1.00  2.34           O
ATOM   1836  OE2 GLU A 127      13.538   6.854 -33.886  1.00  2.34           O
ATOM   1837  H   GLU A 127      17.826   6.381 -31.485  1.00  2.34           H
ATOM   1838  HA  GLU A 127      15.535   7.907 -30.666  1.00  2.34           H
ATOM   1839 1HB  GLU A 127      16.046   4.910 -30.719  1.00  2.34           H
ATOM   1840 2HB  GLU A 127      14.492   5.601 -30.317  1.00  2.34           H
ATOM   1841 1HG  GLU A 127      15.874   6.123 -32.937  1.00  2.34           H
ATOM   1842 2HG  GLU A 127      14.789   4.766 -32.688  1.00  2.34           H
ATOM   1843  N   LYS A 128      17.068   6.280 -28.235  1.00  1.84           N
ATOM   1844  CA  LYS A 128      17.251   6.192 -26.791  1.00  1.84           C
ATOM   1845  C   LYS A 128      15.945   5.852 -26.036  1.00  1.84           C
ATOM   1846  O   LYS A 128      15.302   4.842 -26.321  1.00  1.84           O
ATOM   1847  CB  LYS A 128      17.843   7.524 -26.323  1.00  1.84           C
ATOM   1848  CG  LYS A 128      19.240   7.811 -26.879  1.00  1.84           C
ATOM   1849  CD  LYS A 128      19.782   9.128 -26.366  1.00  1.84           C
ATOM   1850  CE  LYS A 128      19.067  10.293 -27.050  1.00  1.84           C
ATOM   1851  NZ  LYS A 128      19.625  11.605 -26.665  1.00  1.84           N
ATOM   1852  H   LYS A 128      17.690   5.767 -28.842  1.00  1.84           H
ATOM   1853  HA  LYS A 128      17.974   5.405 -26.583  1.00  1.84           H
ATOM   1854 1HB  LYS A 128      17.187   8.354 -26.584  1.00  1.84           H
ATOM   1855 2HB  LYS A 128      17.958   7.511 -25.247  1.00  1.84           H
ATOM   1856 1HG  LYS A 128      19.916   7.024 -26.603  1.00  1.84           H
ATOM   1857 2HG  LYS A 128      19.195   7.849 -27.954  1.00  1.84           H
ATOM   1858 1HD  LYS A 128      19.627   9.190 -25.286  1.00  1.84           H
ATOM   1859 2HD  LYS A 128      20.853   9.187 -26.570  1.00  1.84           H
ATOM   1860 1HE  LYS A 128      19.164  10.181 -28.125  1.00  1.84           H
ATOM   1861 2HE  LYS A 128      18.009  10.262 -26.783  1.00  1.84           H
ATOM   1862 1HZ  LYS A 128      19.118  12.335 -27.146  1.00  1.84           H
ATOM   1863 2HZ  LYS A 128      19.533  11.726 -25.667  1.00  1.84           H
ATOM   1864 3HZ  LYS A 128      20.598  11.642 -26.925  1.00  1.84           H
ATOM   1865  N   ASN A 129      15.616   6.659 -25.023  1.00  1.44           N
ATOM   1866  CA  ASN A 129      14.409   6.562 -24.185  1.00  1.44           C
ATOM   1867  C   ASN A 129      14.300   7.806 -23.312  1.00  1.44           C
ATOM   1868  O   ASN A 129      15.324   8.360 -22.927  1.00  1.44           O
ATOM   1869  CB  ASN A 129      14.372   5.304 -23.331  1.00  1.44           C
ATOM   1870  CG  ASN A 129      13.080   5.164 -22.535  1.00  1.44           C
ATOM   1871  OD1 ASN A 129      13.014   5.619 -21.388  1.00  1.44           O
ATOM   1872  ND2 ASN A 129      12.068   4.562 -23.098  1.00  1.44           N
ATOM   1873  H   ASN A 129      16.220   7.442 -24.837  1.00  1.44           H
ATOM   1874  HA  ASN A 129      13.532   6.551 -24.838  1.00  1.44           H
ATOM   1875 1HB  ASN A 129      14.469   4.431 -23.962  1.00  1.44           H
ATOM   1876 2HB  ASN A 129      15.204   5.320 -22.636  1.00  1.44           H
ATOM   1877 1HD2 ASN A 129      11.203   4.466 -22.605  1.00  1.44           H
ATOM   1878 2HD2 ASN A 129      12.123   4.171 -24.032  1.00  1.44           H
ATOM   1879  N   ARG A 130      13.083   8.267 -23.015  1.00  1.16           N
ATOM   1880  CA  ARG A 130      12.924   9.348 -22.013  1.00  1.16           C
ATOM   1881  C   ARG A 130      11.838   8.956 -21.016  1.00  1.16           C
ATOM   1882  O   ARG A 130      10.687   9.391 -21.147  1.00  1.16           O
ATOM   1883  CB  ARG A 130      12.543  10.694 -22.616  1.00  1.16           C
ATOM   1884  CG  ARG A 130      13.536  11.297 -23.535  1.00  1.16           C
ATOM   1885  CD  ARG A 130      14.734  11.634 -22.819  1.00  1.16           C
ATOM   1886  NE  ARG A 130      14.483  12.545 -21.723  1.00  1.16           N
ATOM   1887  CZ  ARG A 130      14.356  13.843 -21.915  1.00  1.16           C
ATOM   1888  NH1 ARG A 130      14.462  14.299 -23.130  1.00  1.16           N
ATOM   1889  NH2 ARG A 130      14.111  14.689 -20.944  1.00  1.16           N
ATOM   1890  H   ARG A 130      12.268   7.803 -23.423  1.00  1.16           H
ATOM   1891  HA  ARG A 130      13.862   9.466 -21.465  1.00  1.16           H
ATOM   1892 1HB  ARG A 130      11.614  10.665 -23.112  1.00  1.16           H
ATOM   1893 2HB  ARG A 130      12.427  11.407 -21.796  1.00  1.16           H
ATOM   1894 1HG  ARG A 130      13.790  10.591 -24.326  1.00  1.16           H
ATOM   1895 2HG  ARG A 130      13.125  12.208 -23.975  1.00  1.16           H
ATOM   1896 1HD  ARG A 130      15.085  10.722 -22.425  1.00  1.16           H
ATOM   1897 2HD  ARG A 130      15.479  12.072 -23.480  1.00  1.16           H
ATOM   1898  HE  ARG A 130      14.446  12.173 -20.751  1.00  1.16           H
ATOM   1899 1HH1 ARG A 130      14.637  13.679 -23.901  1.00  1.16           H
ATOM   1900 2HH1 ARG A 130      14.340  15.301 -23.287  1.00  1.16           H
ATOM   1901 1HH2 ARG A 130      13.976  14.369 -19.972  1.00  1.16           H
ATOM   1902 2HH2 ARG A 130      14.006  15.670 -21.228  1.00  1.16           H
ATOM   1903  N   GLY A 131      12.180   8.090 -20.067  1.00  0.96           N
ATOM   1904  CA  GLY A 131      11.141   7.504 -19.199  1.00  0.96           C
ATOM   1905  C   GLY A 131      10.832   8.208 -17.860  1.00  0.96           C
ATOM   1906  O   GLY A 131      11.735   8.652 -17.152  1.00  0.96           O
ATOM   1907  H   GLY A 131      13.168   7.813 -19.998  1.00  0.96           H
ATOM   1908 1HA  GLY A 131      10.227   7.427 -19.776  1.00  0.96           H
ATOM   1909 2HA  GLY A 131      11.431   6.474 -18.985  1.00  0.96           H
ATOM   1910  N   GLY A 132       9.576   8.189 -17.425  1.00  0.84           N
ATOM   1911  CA  GLY A 132       9.297   8.749 -16.095  1.00  0.84           C
ATOM   1912  C   GLY A 132       7.837   8.800 -15.695  1.00  0.84           C
ATOM   1913  O   GLY A 132       6.959   8.292 -16.390  1.00  0.84           O
ATOM   1914  H   GLY A 132       8.838   7.855 -18.047  1.00  0.84           H
ATOM   1915 1HA  GLY A 132       9.834   8.168 -15.347  1.00  0.84           H
ATOM   1916 2HA  GLY A 132       9.703   9.760 -16.050  1.00  0.84           H
ATOM   1917  N   ALA A 133       7.561   9.339 -14.513  1.00  0.78           N
ATOM   1918  CA  ALA A 133       6.153   9.436 -14.166  1.00  0.78           C
ATOM   1919  C   ALA A 133       5.567  10.466 -15.114  1.00  0.78           C
ATOM   1920  O   ALA A 133       4.600  10.191 -15.831  1.00  0.78           O
ATOM   1921  CB  ALA A 133       5.939   9.830 -12.720  1.00  0.78           C
ATOM   1922  H   ALA A 133       8.310   9.746 -13.939  1.00  0.78           H
ATOM   1923  HA  ALA A 133       5.677   8.474 -14.345  1.00  0.78           H
ATOM   1924 1HB  ALA A 133       4.884   9.898 -12.530  1.00  0.78           H
ATOM   1925 2HB  ALA A 133       6.383   9.084 -12.072  1.00  0.78           H
ATOM   1926 3HB  ALA A 133       6.390  10.787 -12.534  1.00  0.78           H
ATOM   1927  N   LEU A 134       6.252  11.611 -15.181  1.00  0.76           N
ATOM   1928  CA  LEU A 134       5.876  12.687 -16.083  1.00  0.76           C
ATOM   1929  C   LEU A 134       7.024  13.019 -17.046  1.00  0.76           C
ATOM   1930  O   LEU A 134       8.160  13.233 -16.608  1.00  0.76           O
ATOM   1931  CB  LEU A 134       5.524  13.936 -15.269  1.00  0.76           C
ATOM   1932  CG  LEU A 134       4.377  13.812 -14.273  1.00  0.76           C
ATOM   1933  CD1 LEU A 134       4.258  15.103 -13.457  1.00  0.76           C
ATOM   1934  CD2 LEU A 134       3.139  13.543 -15.027  1.00  0.76           C
ATOM   1935  H   LEU A 134       7.053  11.724 -14.557  1.00  0.76           H
ATOM   1936  HA  LEU A 134       5.011  12.375 -16.670  1.00  0.76           H
ATOM   1937 1HB  LEU A 134       6.405  14.236 -14.712  1.00  0.76           H
ATOM   1938 2HB  LEU A 134       5.264  14.732 -15.965  1.00  0.76           H
ATOM   1939  HG  LEU A 134       4.568  12.992 -13.586  1.00  0.76           H
ATOM   1940 1HD1 LEU A 134       3.435  15.011 -12.744  1.00  0.76           H
ATOM   1941 2HD1 LEU A 134       5.183  15.283 -12.914  1.00  0.76           H
ATOM   1942 3HD1 LEU A 134       4.065  15.936 -14.127  1.00  0.76           H
ATOM   1943 1HD2 LEU A 134       2.311  13.453 -14.368  1.00  0.76           H
ATOM   1944 2HD2 LEU A 134       2.957  14.358 -15.706  1.00  0.76           H
ATOM   1945 3HD2 LEU A 134       3.261  12.615 -15.582  1.00  0.76           H
ATOM   1946  N   TYR A 135       6.712  13.120 -18.340  1.00  0.76           N
ATOM   1947  CA  TYR A 135       7.699  13.517 -19.352  1.00  0.76           C
ATOM   1948  C   TYR A 135       7.133  14.618 -20.244  1.00  0.76           C
ATOM   1949  O   TYR A 135       6.086  14.446 -20.880  1.00  0.76           O
ATOM   1950  CB  TYR A 135       8.195  12.330 -20.200  1.00  0.76           C
ATOM   1951  CG  TYR A 135       9.080  12.821 -21.372  1.00  0.76           C
ATOM   1952  CD1 TYR A 135      10.098  13.745 -21.157  1.00  0.76           C
ATOM   1953  CD2 TYR A 135       8.817  12.399 -22.659  1.00  0.76           C
ATOM   1954  CE1 TYR A 135      10.822  14.251 -22.217  1.00  0.76           C
ATOM   1955  CE2 TYR A 135       9.548  12.904 -23.722  1.00  0.76           C
ATOM   1956  CZ  TYR A 135      10.542  13.834 -23.505  1.00  0.76           C
ATOM   1957  OH  TYR A 135      11.251  14.356 -24.581  1.00  0.76           O
ATOM   1958  H   TYR A 135       5.764  12.884 -18.633  1.00  0.76           H
ATOM   1959  HA  TYR A 135       8.560  13.926 -18.845  1.00  0.76           H
ATOM   1960 1HB  TYR A 135       8.784  11.642 -19.582  1.00  0.76           H
ATOM   1961 2HB  TYR A 135       7.347  11.775 -20.608  1.00  0.76           H
ATOM   1962  HD1 TYR A 135      10.309  14.088 -20.158  1.00  0.76           H
ATOM   1963  HD2 TYR A 135       8.028  11.684 -22.836  1.00  0.76           H
ATOM   1964  HE1 TYR A 135      11.600  14.992 -22.044  1.00  0.76           H
ATOM   1965  HE2 TYR A 135       9.328  12.578 -24.737  1.00  0.76           H
ATOM   1966  HH  TYR A 135      11.689  15.211 -24.314  1.00  0.76           H
ATOM   1967  N   ALA A 136       7.819  15.768 -20.257  1.00  0.77           N
ATOM   1968  CA  ALA A 136       7.307  16.932 -20.988  1.00  0.77           C
ATOM   1969  C   ALA A 136       8.339  17.996 -21.290  1.00  0.77           C
ATOM   1970  O   ALA A 136       9.491  17.889 -20.893  1.00  0.77           O
ATOM   1971  CB  ALA A 136       6.225  17.565 -20.193  1.00  0.77           C
ATOM   1972  H   ALA A 136       8.681  15.817 -19.708  1.00  0.77           H
ATOM   1973  HA  ALA A 136       6.905  16.576 -21.934  1.00  0.77           H
ATOM   1974 1HB  ALA A 136       5.799  18.384 -20.721  1.00  0.77           H
ATOM   1975 2HB  ALA A 136       5.489  16.839 -20.019  1.00  0.77           H
ATOM   1976 3HB  ALA A 136       6.627  17.910 -19.296  1.00  0.77           H
ATOM   1977  N   THR A 137       7.938  19.022 -22.033  1.00  0.78           N
ATOM   1978  CA  THR A 137       8.835  20.149 -22.213  1.00  0.78           C
ATOM   1979  C   THR A 137       8.858  20.952 -20.915  1.00  0.78           C
ATOM   1980  O   THR A 137       9.926  21.253 -20.353  1.00  0.78           O
ATOM   1981  CB  THR A 137       8.398  21.008 -23.406  1.00  0.78           C
ATOM   1982  OG1 THR A 137       8.466  20.214 -24.593  1.00  0.78           O
ATOM   1983  CG2 THR A 137       9.291  22.215 -23.540  1.00  0.78           C
ATOM   1984  H   THR A 137       6.978  19.085 -22.381  1.00  0.78           H
ATOM   1985  HA  THR A 137       9.833  19.780 -22.406  1.00  0.78           H
ATOM   1986  HB  THR A 137       7.365  21.325 -23.259  1.00  0.78           H
ATOM   1987  HG1 THR A 137       7.742  20.454 -25.207  1.00  0.78           H
ATOM   1988 1HG2 THR A 137       8.969  22.811 -24.393  1.00  0.78           H
ATOM   1989 2HG2 THR A 137       9.225  22.815 -22.633  1.00  0.78           H
ATOM   1990 3HG2 THR A 137      10.321  21.893 -23.689  1.00  0.78           H
ATOM   1991  N   THR A 138       7.658  21.232 -20.419  1.00  0.79           N
ATOM   1992  CA  THR A 138       7.491  21.969 -19.183  1.00  0.79           C
ATOM   1993  C   THR A 138       6.490  21.275 -18.260  1.00  0.79           C
ATOM   1994  O   THR A 138       5.482  20.749 -18.738  1.00  0.79           O
ATOM   1995  CB  THR A 138       7.094  23.434 -19.467  1.00  0.79           C
ATOM   1996  OG1 THR A 138       8.137  24.067 -20.223  1.00  0.79           O
ATOM   1997  CG2 THR A 138       6.859  24.206 -18.168  1.00  0.79           C
ATOM   1998  H   THR A 138       6.830  20.921 -20.931  1.00  0.79           H
ATOM   1999  HA  THR A 138       8.445  21.985 -18.680  1.00  0.79           H
ATOM   2000  HB  THR A 138       6.189  23.450 -20.055  1.00  0.79           H
ATOM   2001  HG1 THR A 138       7.901  24.983 -20.390  1.00  0.79           H
ATOM   2002 1HG2 THR A 138       6.583  25.232 -18.402  1.00  0.79           H
ATOM   2003 2HG2 THR A 138       6.053  23.740 -17.600  1.00  0.79           H
ATOM   2004 3HG2 THR A 138       7.768  24.204 -17.570  1.00  0.79           H
ATOM   2005  N   ILE A 139       6.808  21.198 -16.964  1.00  0.79           N
ATOM   2006  CA  ILE A 139       5.893  20.596 -15.989  1.00  0.79           C
ATOM   2007  C   ILE A 139       5.615  21.525 -14.801  1.00  0.79           C
ATOM   2008  O   ILE A 139       6.539  21.874 -14.062  1.00  0.79           O
ATOM   2009  CB  ILE A 139       6.469  19.259 -15.477  1.00  0.79           C
ATOM   2010  CG1 ILE A 139       6.683  18.330 -16.683  1.00  0.79           C
ATOM   2011  CG2 ILE A 139       5.529  18.629 -14.459  1.00  0.79           C
ATOM   2012  CD1 ILE A 139       7.367  17.058 -16.431  1.00  0.79           C
ATOM   2013  H   ILE A 139       7.691  21.614 -16.662  1.00  0.79           H
ATOM   2014  HA  ILE A 139       4.943  20.394 -16.484  1.00  0.79           H
ATOM   2015  HB  ILE A 139       7.433  19.432 -15.018  1.00  0.79           H
ATOM   2016 1HG1 ILE A 139       5.723  18.113 -17.109  1.00  0.79           H
ATOM   2017 2HG1 ILE A 139       7.287  18.850 -17.407  1.00  0.79           H
ATOM   2018 1HG2 ILE A 139       5.947  17.688 -14.107  1.00  0.79           H
ATOM   2019 2HG2 ILE A 139       5.412  19.309 -13.623  1.00  0.79           H
ATOM   2020 3HG2 ILE A 139       4.557  18.449 -14.920  1.00  0.79           H
ATOM   2021 1HD1 ILE A 139       7.463  16.491 -17.358  1.00  0.79           H
ATOM   2022 2HD1 ILE A 139       8.351  17.264 -16.042  1.00  0.79           H
ATOM   2023 3HD1 ILE A 139       6.789  16.496 -15.726  1.00  0.79           H
ATOM   2024  N   THR A 140       4.344  21.887 -14.599  1.00  0.79           N
ATOM   2025  CA  THR A 140       3.952  22.764 -13.492  1.00  0.79           C
ATOM   2026  C   THR A 140       2.955  22.097 -12.543  1.00  0.79           C
ATOM   2027  O   THR A 140       1.860  21.677 -12.934  1.00  0.79           O
ATOM   2028  CB  THR A 140       3.342  24.087 -13.989  1.00  0.79           C
ATOM   2029  OG1 THR A 140       4.293  24.803 -14.797  1.00  0.79           O
ATOM   2030  CG2 THR A 140       2.916  24.944 -12.810  1.00  0.79           C
ATOM   2031  H   THR A 140       3.635  21.552 -15.246  1.00  0.79           H
ATOM   2032  HA  THR A 140       4.842  23.006 -12.912  1.00  0.79           H
ATOM   2033  HB  THR A 140       2.473  23.870 -14.586  1.00  0.79           H
ATOM   2034  HG1 THR A 140       5.117  24.893 -14.312  1.00  0.79           H
ATOM   2035 1HG2 THR A 140       2.476  25.871 -13.170  1.00  0.79           H
ATOM   2036 2HG2 THR A 140       2.180  24.406 -12.210  1.00  0.79           H
ATOM   2037 3HG2 THR A 140       3.787  25.172 -12.190  1.00  0.79           H
ATOM   2038  N   LEU A 141       3.374  22.013 -11.297  1.00  0.79           N
ATOM   2039  CA  LEU A 141       2.654  21.413 -10.190  1.00  0.79           C
ATOM   2040  C   LEU A 141       2.335  22.526  -9.177  1.00  0.79           C
ATOM   2041  O   LEU A 141       3.186  22.841  -8.339  1.00  0.79           O
ATOM   2042  CB  LEU A 141       3.631  20.358  -9.660  1.00  0.79           C
ATOM   2043  CG  LEU A 141       4.053  19.299 -10.789  1.00  0.79           C
ATOM   2044  CD1 LEU A 141       5.315  18.563 -10.453  1.00  0.79           C
ATOM   2045  CD2 LEU A 141       2.950  18.298 -10.916  1.00  0.79           C
ATOM   2046  H   LEU A 141       4.298  22.393 -11.096  1.00  0.79           H
ATOM   2047  HA  LEU A 141       1.729  20.963 -10.549  1.00  0.79           H
ATOM   2048 1HB  LEU A 141       4.522  20.846  -9.322  1.00  0.79           H
ATOM   2049 2HB  LEU A 141       3.172  19.831  -8.832  1.00  0.79           H
ATOM   2050  HG  LEU A 141       4.199  19.805 -11.725  1.00  0.79           H
ATOM   2051 1HD1 LEU A 141       5.527  17.853 -11.251  1.00  0.79           H
ATOM   2052 2HD1 LEU A 141       6.132  19.276 -10.384  1.00  0.79           H
ATOM   2053 3HD1 LEU A 141       5.222  18.056  -9.555  1.00  0.79           H
ATOM   2054 1HD2 LEU A 141       3.198  17.576 -11.696  1.00  0.79           H
ATOM   2055 2HD2 LEU A 141       2.810  17.776  -9.971  1.00  0.79           H
ATOM   2056 3HD2 LEU A 141       2.052  18.824 -11.172  1.00  0.79           H
ATOM   2057  N   THR A 142       1.146  23.141  -9.271  1.00  0.80           N
ATOM   2058  CA  THR A 142       0.872  24.324  -8.442  1.00  0.80           C
ATOM   2059  C   THR A 142      -0.419  24.308  -7.637  1.00  0.80           C
ATOM   2060  O   THR A 142      -1.496  24.031  -8.159  1.00  0.80           O
ATOM   2061  CB  THR A 142       0.894  25.610  -9.291  1.00  0.80           C
ATOM   2062  OG1 THR A 142       2.195  25.781  -9.867  1.00  0.80           O
ATOM   2063  CG2 THR A 142       0.555  26.826  -8.462  1.00  0.80           C
ATOM   2064  H   THR A 142       0.438  22.790  -9.922  1.00  0.80           H
ATOM   2065  HA  THR A 142       1.684  24.404  -7.740  1.00  0.80           H
ATOM   2066  HB  THR A 142       0.178  25.513 -10.082  1.00  0.80           H
ATOM   2067  HG1 THR A 142       2.827  26.079  -9.165  1.00  0.80           H
ATOM   2068 1HG2 THR A 142       0.582  27.712  -9.091  1.00  0.80           H
ATOM   2069 2HG2 THR A 142      -0.438  26.724  -8.033  1.00  0.80           H
ATOM   2070 3HG2 THR A 142       1.288  26.931  -7.664  1.00  0.80           H
ATOM   2071  N   GLY A 143      -0.302  24.610  -6.350  1.00  0.80           N
ATOM   2072  CA  GLY A 143      -1.463  24.717  -5.471  1.00  0.80           C
ATOM   2073  C   GLY A 143      -1.972  23.372  -4.973  1.00  0.80           C
ATOM   2074  O   GLY A 143      -2.935  23.308  -4.211  1.00  0.80           O
ATOM   2075  H   GLY A 143       0.633  24.820  -5.988  1.00  0.80           H
ATOM   2076 1HA  GLY A 143      -1.219  25.346  -4.624  1.00  0.80           H
ATOM   2077 2HA  GLY A 143      -2.263  25.229  -6.002  1.00  0.80           H
ATOM   2078  N   ASN A 144      -1.333  22.298  -5.405  1.00  0.81           N
ATOM   2079  CA  ASN A 144      -1.762  20.966  -5.039  1.00  0.81           C
ATOM   2080  C   ASN A 144      -1.656  20.810  -3.534  1.00  0.81           C
ATOM   2081  O   ASN A 144      -0.668  21.254  -2.938  1.00  0.81           O
ATOM   2082  CB  ASN A 144      -0.911  19.942  -5.764  1.00  0.81           C
ATOM   2083  CG  ASN A 144      -1.112  19.963  -7.289  1.00  0.81           C
ATOM   2084  OD1 ASN A 144      -2.190  20.270  -7.841  1.00  0.81           O
ATOM   2085  ND2 ASN A 144      -0.049  19.643  -7.987  1.00  0.81           N
ATOM   2086  H   ASN A 144      -0.544  22.418  -6.021  1.00  0.81           H
ATOM   2087  HA  ASN A 144      -2.802  20.842  -5.319  1.00  0.81           H
ATOM   2088 1HB  ASN A 144       0.142  20.117  -5.542  1.00  0.81           H
ATOM   2089 2HB  ASN A 144      -1.161  18.943  -5.389  1.00  0.81           H
ATOM   2090 1HD2 ASN A 144      -0.094  19.635  -8.988  1.00  0.81           H
ATOM   2091 2HD2 ASN A 144       0.804  19.412  -7.521  1.00  0.81           H
ATOM   2092  N   ARG A 145      -2.648  20.204  -2.896  1.00  0.80           N
ATOM   2093  CA  ARG A 145      -2.480  20.016  -1.465  1.00  0.80           C
ATOM   2094  C   ARG A 145      -1.300  19.066  -1.235  1.00  0.80           C
ATOM   2095  O   ARG A 145      -0.309  19.442  -0.608  1.00  0.80           O
ATOM   2096  CB  ARG A 145      -3.750  19.516  -0.808  1.00  0.80           C
ATOM   2097  CG  ARG A 145      -3.707  19.414   0.692  1.00  0.80           C
ATOM   2098  CD  ARG A 145      -4.978  18.925   1.233  1.00  0.80           C
ATOM   2099  NE  ARG A 145      -6.059  19.814   0.884  1.00  0.80           N
ATOM   2100  CZ  ARG A 145      -6.390  20.951   1.509  1.00  0.80           C
ATOM   2101  NH1 ARG A 145      -5.733  21.379   2.567  1.00  0.80           N
ATOM   2102  NH2 ARG A 145      -7.402  21.622   1.015  1.00  0.80           N
ATOM   2103  H   ARG A 145      -3.474  19.883  -3.407  1.00  0.80           H
ATOM   2104  HA  ARG A 145      -2.248  20.979  -1.031  1.00  0.80           H
ATOM   2105 1HB  ARG A 145      -4.587  20.158  -1.085  1.00  0.80           H
ATOM   2106 2HB  ARG A 145      -3.970  18.556  -1.145  1.00  0.80           H
ATOM   2107 1HG  ARG A 145      -2.923  18.720   0.968  1.00  0.80           H
ATOM   2108 2HG  ARG A 145      -3.520  20.380   1.128  1.00  0.80           H
ATOM   2109 1HD  ARG A 145      -5.195  17.940   0.815  1.00  0.80           H
ATOM   2110 2HD  ARG A 145      -4.918  18.862   2.317  1.00  0.80           H
ATOM   2111  HE  ARG A 145      -6.635  19.574   0.071  1.00  0.80           H
ATOM   2112 1HH1 ARG A 145      -4.957  20.844   2.927  1.00  0.80           H
ATOM   2113 2HH1 ARG A 145      -6.007  22.240   3.015  1.00  0.80           H
ATOM   2114 1HH2 ARG A 145      -7.859  21.226   0.182  1.00  0.80           H
ATOM   2115 2HH2 ARG A 145      -7.710  22.485   1.432  1.00  0.80           H
ATOM   2116  N   THR A 146      -1.366  17.865  -1.826  1.00  0.78           N
ATOM   2117  CA  THR A 146      -0.262  16.897  -1.757  1.00  0.78           C
ATOM   2118  C   THR A 146       0.181  16.411  -3.155  1.00  0.78           C
ATOM   2119  O   THR A 146      -0.620  16.360  -4.104  1.00  0.78           O
ATOM   2120  CB  THR A 146      -0.660  15.645  -0.946  1.00  0.78           C
ATOM   2121  OG1 THR A 146      -1.758  15.058  -1.560  1.00  0.78           O
ATOM   2122  CG2 THR A 146      -0.952  15.888   0.475  1.00  0.78           C
ATOM   2123  H   THR A 146      -2.232  17.591  -2.288  1.00  0.78           H
ATOM   2124  HA  THR A 146       0.599  17.371  -1.277  1.00  0.78           H
ATOM   2125  HB  THR A 146       0.104  14.995  -0.995  1.00  0.78           H
ATOM   2126  HG1 THR A 146      -1.655  14.075  -1.641  1.00  0.78           H
ATOM   2127 1HG2 THR A 146      -1.207  14.944   0.949  1.00  0.78           H
ATOM   2128 2HG2 THR A 146      -0.062  16.283   0.928  1.00  0.78           H
ATOM   2129 3HG2 THR A 146      -1.781  16.584   0.572  1.00  0.78           H
ATOM   2130  N   LEU A 147       1.449  15.985  -3.251  1.00  0.76           N
ATOM   2131  CA  LEU A 147       2.006  15.373  -4.472  1.00  0.76           C
ATOM   2132  C   LEU A 147       3.068  14.293  -4.216  1.00  0.76           C
ATOM   2133  O   LEU A 147       3.999  14.527  -3.453  1.00  0.76           O
ATOM   2134  CB  LEU A 147       2.634  16.463  -5.319  1.00  0.76           C
ATOM   2135  CG  LEU A 147       3.375  16.044  -6.565  1.00  0.76           C
ATOM   2136  CD1 LEU A 147       2.425  15.450  -7.615  1.00  0.76           C
ATOM   2137  CD2 LEU A 147       4.073  17.249  -7.096  1.00  0.76           C
ATOM   2138  H   LEU A 147       2.056  16.116  -2.436  1.00  0.76           H
ATOM   2139  HA  LEU A 147       1.186  14.929  -5.023  1.00  0.76           H
ATOM   2140 1HB  LEU A 147       1.842  17.146  -5.627  1.00  0.76           H
ATOM   2141 2HB  LEU A 147       3.328  17.018  -4.692  1.00  0.76           H
ATOM   2142  HG  LEU A 147       4.107  15.278  -6.306  1.00  0.76           H
ATOM   2143 1HD1 LEU A 147       2.987  15.161  -8.496  1.00  0.76           H
ATOM   2144 2HD1 LEU A 147       1.930  14.572  -7.205  1.00  0.76           H
ATOM   2145 3HD1 LEU A 147       1.680  16.192  -7.892  1.00  0.76           H
ATOM   2146 1HD2 LEU A 147       4.606  16.949  -7.949  1.00  0.76           H
ATOM   2147 2HD2 LEU A 147       3.341  18.004  -7.355  1.00  0.76           H
ATOM   2148 3HD2 LEU A 147       4.756  17.653  -6.362  1.00  0.76           H
ATOM   2149  N   ALA A 148       2.953  13.124  -4.842  1.00  0.73           N
ATOM   2150  CA  ALA A 148       4.013  12.130  -4.625  1.00  0.73           C
ATOM   2151  C   ALA A 148       4.333  11.277  -5.837  1.00  0.73           C
ATOM   2152  O   ALA A 148       3.466  10.954  -6.647  1.00  0.73           O
ATOM   2153  CB  ALA A 148       3.647  11.193  -3.487  1.00  0.73           C
ATOM   2154  H   ALA A 148       2.136  12.944  -5.426  1.00  0.73           H
ATOM   2155  HA  ALA A 148       4.918  12.670  -4.366  1.00  0.73           H
ATOM   2156 1HB  ALA A 148       4.462  10.509  -3.329  1.00  0.73           H
ATOM   2157 2HB  ALA A 148       3.501  11.750  -2.600  1.00  0.73           H
ATOM   2158 3HB  ALA A 148       2.755  10.647  -3.737  1.00  0.73           H
ATOM   2159  N   PHE A 149       5.610  10.908  -5.912  1.00  0.71           N
ATOM   2160  CA  PHE A 149       6.183  10.032  -6.923  1.00  0.71           C
ATOM   2161  C   PHE A 149       6.975   8.943  -6.210  1.00  0.71           C
ATOM   2162  O   PHE A 149       8.103   9.199  -5.768  1.00  0.71           O
ATOM   2163  CB  PHE A 149       7.125  10.830  -7.783  1.00  0.71           C
ATOM   2164  CG  PHE A 149       6.515  11.990  -8.473  1.00  0.71           C
ATOM   2165  CD1 PHE A 149       6.450  13.199  -7.835  1.00  0.71           C
ATOM   2166  CD2 PHE A 149       6.043  11.892  -9.749  1.00  0.71           C
ATOM   2167  CE1 PHE A 149       5.927  14.281  -8.456  1.00  0.71           C
ATOM   2168  CE2 PHE A 149       5.508  12.979 -10.389  1.00  0.71           C
ATOM   2169  CZ  PHE A 149       5.446  14.182  -9.743  1.00  0.71           C
ATOM   2170  H   PHE A 149       6.232  11.258  -5.188  1.00  0.71           H
ATOM   2171  HA  PHE A 149       5.394   9.581  -7.514  1.00  0.71           H
ATOM   2172 1HB  PHE A 149       7.946  11.192  -7.170  1.00  0.71           H
ATOM   2173 2HB  PHE A 149       7.539  10.172  -8.525  1.00  0.71           H
ATOM   2174  HD1 PHE A 149       6.835  13.287  -6.813  1.00  0.71           H
ATOM   2175  HD2 PHE A 149       6.101  10.937 -10.243  1.00  0.71           H
ATOM   2176  HE1 PHE A 149       5.905  15.218  -7.927  1.00  0.71           H
ATOM   2177  HE2 PHE A 149       5.137  12.883 -11.401  1.00  0.71           H
ATOM   2178  HZ  PHE A 149       5.026  15.055 -10.243  1.00  0.71           H
ATOM   2179  N   ILE A 150       6.357   7.782  -6.037  1.00  0.70           N
ATOM   2180  CA  ILE A 150       6.923   6.738  -5.195  1.00  0.70           C
ATOM   2181  C   ILE A 150       7.241   5.423  -5.926  1.00  0.70           C
ATOM   2182  O   ILE A 150       6.405   4.900  -6.669  1.00  0.70           O
ATOM   2183  CB  ILE A 150       5.925   6.468  -4.076  1.00  0.70           C
ATOM   2184  CG1 ILE A 150       5.537   7.777  -3.399  1.00  0.70           C
ATOM   2185  CG2 ILE A 150       6.487   5.484  -3.064  1.00  0.70           C
ATOM   2186  CD1 ILE A 150       6.661   8.507  -2.705  1.00  0.70           C
ATOM   2187  H   ILE A 150       5.452   7.638  -6.483  1.00  0.70           H
ATOM   2188  HA  ILE A 150       7.852   7.112  -4.764  1.00  0.70           H
ATOM   2189  HB  ILE A 150       5.040   6.088  -4.517  1.00  0.70           H
ATOM   2190 1HG1 ILE A 150       5.112   8.426  -4.153  1.00  0.70           H
ATOM   2191 2HG1 ILE A 150       4.765   7.557  -2.689  1.00  0.70           H
ATOM   2192 1HG2 ILE A 150       5.748   5.305  -2.289  1.00  0.70           H
ATOM   2193 2HG2 ILE A 150       6.723   4.550  -3.550  1.00  0.70           H
ATOM   2194 3HG2 ILE A 150       7.392   5.900  -2.616  1.00  0.70           H
ATOM   2195 1HD1 ILE A 150       6.289   9.419  -2.256  1.00  0.70           H
ATOM   2196 2HD1 ILE A 150       7.059   7.867  -1.932  1.00  0.70           H
ATOM   2197 3HD1 ILE A 150       7.440   8.752  -3.400  1.00  0.70           H
ATOM   2198  N   ASN A 151       8.426   4.883  -5.681  1.00  0.71           N
ATOM   2199  CA  ASN A 151       8.873   3.611  -6.248  1.00  0.71           C
ATOM   2200  C   ASN A 151       8.820   3.542  -7.777  1.00  0.71           C
ATOM   2201  O   ASN A 151       8.518   2.486  -8.321  1.00  0.71           O
ATOM   2202  CB  ASN A 151       8.065   2.426  -5.663  1.00  0.71           C
ATOM   2203  CG  ASN A 151       8.322   2.200  -4.139  1.00  0.71           C
ATOM   2204  OD1 ASN A 151       9.384   2.579  -3.706  1.00  0.71           O
ATOM   2205  ND2 ASN A 151       7.450   1.580  -3.361  1.00  0.71           N
ATOM   2206  H   ASN A 151       9.074   5.400  -5.086  1.00  0.71           H
ATOM   2207  HA  ASN A 151       9.916   3.474  -5.967  1.00  0.71           H
ATOM   2208 1HB  ASN A 151       6.995   2.584  -5.818  1.00  0.71           H
ATOM   2209 2HB  ASN A 151       8.331   1.518  -6.201  1.00  0.71           H
ATOM   2210 1HD2 ASN A 151       7.672   1.444  -2.397  1.00  0.71           H
ATOM   2211 2HD2 ASN A 151       6.571   1.221  -3.683  1.00  0.71           H
ATOM   2212  N   ASN A 152       9.153   4.628  -8.479  1.00  0.73           N
ATOM   2213  CA  ASN A 152       9.115   4.626  -9.944  1.00  0.73           C
ATOM   2214  C   ASN A 152      10.468   4.194 -10.503  1.00  0.73           C
ATOM   2215  O   ASN A 152      11.487   4.286  -9.810  1.00  0.73           O
ATOM   2216  CB  ASN A 152       8.736   6.003 -10.486  1.00  0.73           C
ATOM   2217  CG  ASN A 152       7.326   6.458 -10.091  1.00  0.73           C
ATOM   2218  OD1 ASN A 152       6.327   5.716 -10.106  1.00  0.73           O
ATOM   2219  ND2 ASN A 152       7.230   7.710  -9.751  1.00  0.73           N
ATOM   2220  H   ASN A 152       9.430   5.481  -7.995  1.00  0.73           H
ATOM   2221  HA  ASN A 152       8.375   3.897 -10.285  1.00  0.73           H
ATOM   2222 1HB  ASN A 152       9.455   6.743 -10.132  1.00  0.73           H
ATOM   2223 2HB  ASN A 152       8.798   5.985 -11.577  1.00  0.73           H
ATOM   2224 1HD2 ASN A 152       6.336   8.078  -9.489  1.00  0.73           H
ATOM   2225 2HD2 ASN A 152       8.041   8.294  -9.770  1.00  0.73           H
ATOM   2226  N   MET A 153      10.490   3.726 -11.745  1.00  0.78           N
ATOM   2227  CA  MET A 153      11.759   3.345 -12.357  1.00  0.78           C
ATOM   2228  C   MET A 153      11.807   3.658 -13.830  1.00  0.78           C
ATOM   2229  O   MET A 153      10.859   3.367 -14.563  1.00  0.78           O
ATOM   2230  CB  MET A 153      12.035   1.871 -12.143  1.00  0.78           C
ATOM   2231  CG  MET A 153      13.346   1.363 -12.707  1.00  0.78           C
ATOM   2232  SD  MET A 153      13.598  -0.356 -12.311  1.00  0.78           S
ATOM   2233  CE  MET A 153      13.985  -0.204 -10.562  1.00  0.78           C
ATOM   2234  H   MET A 153       9.620   3.667 -12.279  1.00  0.78           H
ATOM   2235  HA  MET A 153      12.546   3.912 -11.878  1.00  0.78           H
ATOM   2236 1HB  MET A 153      11.988   1.633 -11.079  1.00  0.78           H
ATOM   2237 2HB  MET A 153      11.282   1.323 -12.638  1.00  0.78           H
ATOM   2238 1HG  MET A 153      13.343   1.467 -13.792  1.00  0.78           H
ATOM   2239 2HG  MET A 153      14.178   1.943 -12.320  1.00  0.78           H
ATOM   2240 1HE  MET A 153      14.165  -1.193 -10.141  1.00  0.78           H
ATOM   2241 2HE  MET A 153      14.875   0.407 -10.436  1.00  0.78           H
ATOM   2242 3HE  MET A 153      13.149   0.266 -10.042  1.00  0.78           H
ATOM   2243  N   SER A 154      12.929   4.214 -14.249  1.00  0.84           N
ATOM   2244  CA  SER A 154      13.115   4.583 -15.629  1.00  0.84           C
ATOM   2245  C   SER A 154      14.447   4.178 -16.232  1.00  0.84           C
ATOM   2246  O   SER A 154      15.430   3.932 -15.528  1.00  0.84           O
ATOM   2247  CB  SER A 154      12.998   6.074 -15.778  1.00  0.84           C
ATOM   2248  OG  SER A 154      11.755   6.545 -15.376  1.00  0.84           O
ATOM   2249  H   SER A 154      13.654   4.431 -13.567  1.00  0.84           H
ATOM   2250  HA  SER A 154      12.328   4.109 -16.190  1.00  0.84           H
ATOM   2251 1HB  SER A 154      13.786   6.564 -15.202  1.00  0.84           H
ATOM   2252 2HB  SER A 154      13.157   6.324 -16.824  1.00  0.84           H
ATOM   2253  HG  SER A 154      11.691   7.444 -15.750  1.00  0.84           H
ATOM   2254  N   GLY A 155      14.461   4.151 -17.554  1.00  0.90           N
ATOM   2255  CA  GLY A 155      15.682   3.968 -18.319  1.00  0.90           C
ATOM   2256  C   GLY A 155      16.278   5.341 -18.632  1.00  0.90           C
ATOM   2257  O   GLY A 155      16.075   6.303 -17.880  1.00  0.90           O
ATOM   2258  H   GLY A 155      13.568   4.271 -18.038  1.00  0.90           H
ATOM   2259 1HA  GLY A 155      16.398   3.367 -17.755  1.00  0.90           H
ATOM   2260 2HA  GLY A 155      15.460   3.442 -19.248  1.00  0.90           H
ATOM   2261  N   ASP A 156      16.977   5.423 -19.754  1.00  0.94           N
ATOM   2262  CA  ASP A 156      17.651   6.635 -20.197  1.00  0.94           C
ATOM   2263  C   ASP A 156      16.856   7.932 -20.029  1.00  0.94           C
ATOM   2264  O   ASP A 156      15.626   7.993 -20.174  1.00  0.94           O
ATOM   2265  CB  ASP A 156      18.123   6.512 -21.634  1.00  0.94           C
ATOM   2266  CG  ASP A 156      18.969   7.690 -22.037  1.00  0.94           C
ATOM   2267  OD1 ASP A 156      19.463   8.358 -21.153  1.00  0.94           O
ATOM   2268  OD2 ASP A 156      19.111   7.932 -23.207  1.00  0.94           O
ATOM   2269  H   ASP A 156      17.125   4.579 -20.296  1.00  0.94           H
ATOM   2270  HA  ASP A 156      18.551   6.737 -19.589  1.00  0.94           H
ATOM   2271 1HB  ASP A 156      18.709   5.608 -21.751  1.00  0.94           H
ATOM   2272 2HB  ASP A 156      17.270   6.450 -22.302  1.00  0.94           H
ATOM   2273  N   CYS A 157      17.606   8.914 -19.515  1.00  0.96           N
ATOM   2274  CA  CYS A 157      17.221  10.295 -19.208  1.00  0.96           C
ATOM   2275  C   CYS A 157      15.891  10.423 -18.486  1.00  0.96           C
ATOM   2276  O   CYS A 157      15.114  11.383 -18.708  1.00  0.96           O
ATOM   2277  CB  CYS A 157      17.253  11.141 -20.453  1.00  0.96           C
ATOM   2278  SG  CYS A 157      18.886  11.384 -21.168  1.00  0.96           S
ATOM   2279  H   CYS A 157      18.595   8.686 -19.501  1.00  0.96           H
ATOM   2280  HA  CYS A 157      17.990  10.705 -18.570  1.00  0.96           H
ATOM   2281 1HB  CYS A 157      16.706  10.619 -21.174  1.00  0.96           H
ATOM   2282 2HB  CYS A 157      16.799  12.106 -20.272  1.00  0.96           H
ATOM   2283  HG  CYS A 157      19.212  10.059 -21.239  1.00  0.96           H
ATOM   2284  N   GLY A 158      15.644   9.463 -17.607  1.00  0.95           N
ATOM   2285  CA  GLY A 158      14.432   9.446 -16.854  1.00  0.95           C
ATOM   2286  C   GLY A 158      14.519   9.762 -15.370  1.00  0.95           C
ATOM   2287  O   GLY A 158      15.576  10.078 -14.796  1.00  0.95           O
ATOM   2288  H   GLY A 158      16.284   8.673 -17.530  1.00  0.95           H
ATOM   2289 1HA  GLY A 158      13.711  10.112 -17.324  1.00  0.95           H
ATOM   2290 2HA  GLY A 158      14.037   8.445 -16.959  1.00  0.95           H
ATOM   2291  N   GLY A 159      13.367   9.607 -14.750  1.00  0.91           N
ATOM   2292  CA  GLY A 159      13.202   9.872 -13.337  1.00  0.91           C
ATOM   2293  C   GLY A 159      11.741  10.085 -12.993  1.00  0.91           C
ATOM   2294  O   GLY A 159      10.847   9.828 -13.801  1.00  0.91           O
ATOM   2295  H   GLY A 159      12.578   9.323 -15.328  1.00  0.91           H
ATOM   2296 1HA  GLY A 159      13.612   9.047 -12.749  1.00  0.91           H
ATOM   2297 2HA  GLY A 159      13.762  10.769 -13.080  1.00  0.91           H
ATOM   2298  N   ALA A 160      11.478  10.544 -11.785  1.00  0.87           N
ATOM   2299  CA  ALA A 160      10.076  10.768 -11.448  1.00  0.87           C
ATOM   2300  C   ALA A 160       9.496  11.822 -12.386  1.00  0.87           C
ATOM   2301  O   ALA A 160       8.552  11.544 -13.132  1.00  0.87           O
ATOM   2302  CB  ALA A 160       9.919  11.217 -10.024  1.00  0.87           C
ATOM   2303  H   ALA A 160      12.259  10.735 -11.153  1.00  0.87           H
ATOM   2304  HA  ALA A 160       9.530   9.837 -11.591  1.00  0.87           H
ATOM   2305 1HB  ALA A 160       8.888  11.369  -9.843  1.00  0.87           H
ATOM   2306 2HB  ALA A 160      10.310  10.464  -9.367  1.00  0.87           H
ATOM   2307 3HB  ALA A 160      10.430  12.130  -9.860  1.00  0.87           H
ATOM   2308  N   ILE A 161      10.143  12.981 -12.433  1.00  0.83           N
ATOM   2309  CA  ILE A 161       9.734  14.035 -13.341  1.00  0.83           C
ATOM   2310  C   ILE A 161      10.917  14.350 -14.255  1.00  0.83           C
ATOM   2311  O   ILE A 161      12.000  14.673 -13.753  1.00  0.83           O
ATOM   2312  CB  ILE A 161       9.373  15.328 -12.589  1.00  0.83           C
ATOM   2313  CG1 ILE A 161       8.298  15.138 -11.583  1.00  0.83           C
ATOM   2314  CG2 ILE A 161       8.854  16.276 -13.546  1.00  0.83           C
ATOM   2315  CD1 ILE A 161       8.130  16.383 -10.736  1.00  0.83           C
ATOM   2316  H   ILE A 161      10.918  13.144 -11.792  1.00  0.83           H
ATOM   2317  HA  ILE A 161       8.892  13.701 -13.949  1.00  0.83           H
ATOM   2318  HB  ILE A 161      10.256  15.728 -12.094  1.00  0.83           H
ATOM   2319 1HG1 ILE A 161       7.365  14.919 -12.091  1.00  0.83           H
ATOM   2320 2HG1 ILE A 161       8.542  14.298 -10.942  1.00  0.83           H
ATOM   2321 1HG2 ILE A 161       8.589  17.208 -13.060  1.00  0.83           H
ATOM   2322 2HG2 ILE A 161       9.591  16.457 -14.308  1.00  0.83           H
ATOM   2323 3HG2 ILE A 161       7.982  15.834 -13.982  1.00  0.83           H
ATOM   2324 1HD1 ILE A 161       7.350  16.244 -10.007  1.00  0.83           H
ATOM   2325 2HD1 ILE A 161       9.058  16.597 -10.226  1.00  0.83           H
ATOM   2326 3HD1 ILE A 161       7.876  17.221 -11.379  1.00  0.83           H
ATOM   2327  N   SER A 162      10.718  14.293 -15.570  1.00  0.80           N
ATOM   2328  CA  SER A 162      11.811  14.580 -16.495  1.00  0.80           C
ATOM   2329  C   SER A 162      11.307  15.552 -17.551  1.00  0.80           C
ATOM   2330  O   SER A 162      10.251  15.345 -18.154  1.00  0.80           O
ATOM   2331  CB  SER A 162      12.341  13.284 -17.140  1.00  0.80           C
ATOM   2332  OG  SER A 162      13.446  13.517 -18.039  1.00  0.80           O
ATOM   2333  H   SER A 162       9.804  14.009 -15.930  1.00  0.80           H
ATOM   2334  HA  SER A 162      12.622  15.050 -15.949  1.00  0.80           H
ATOM   2335 1HB  SER A 162      12.668  12.610 -16.344  1.00  0.80           H
ATOM   2336 2HB  SER A 162      11.531  12.779 -17.673  1.00  0.80           H
ATOM   2337  HG  SER A 162      13.916  12.637 -18.164  1.00  0.80           H
ATOM   2338  N   ALA A 163      12.057  16.617 -17.772  1.00  0.77           N
ATOM   2339  CA  ALA A 163      11.608  17.578 -18.750  1.00  0.77           C
ATOM   2340  C   ALA A 163      12.732  18.138 -19.591  1.00  0.77           C
ATOM   2341  O   ALA A 163      13.904  18.131 -19.200  1.00  0.77           O
ATOM   2342  CB  ALA A 163      10.874  18.727 -18.067  1.00  0.77           C
ATOM   2343  H   ALA A 163      12.898  16.767 -17.218  1.00  0.77           H
ATOM   2344  HA  ALA A 163      10.943  17.051 -19.410  1.00  0.77           H
ATOM   2345 1HB  ALA A 163      10.501  19.412 -18.812  1.00  0.77           H
ATOM   2346 2HB  ALA A 163      10.041  18.341 -17.492  1.00  0.77           H
ATOM   2347 3HB  ALA A 163      11.564  19.245 -17.416  1.00  0.77           H
ATOM   2348  N   ASP A 164      12.346  18.616 -20.768  1.00  0.75           N
ATOM   2349  CA  ASP A 164      13.291  19.205 -21.702  1.00  0.75           C
ATOM   2350  C   ASP A 164      13.613  20.676 -21.476  1.00  0.75           C
ATOM   2351  O   ASP A 164      14.644  21.146 -21.975  1.00  0.75           O
ATOM   2352  CB  ASP A 164      12.842  18.945 -23.128  1.00  0.75           C
ATOM   2353  CG  ASP A 164      12.972  17.481 -23.418  1.00  0.75           C
ATOM   2354  OD1 ASP A 164      13.964  16.944 -22.969  1.00  0.75           O
ATOM   2355  OD2 ASP A 164      12.133  16.890 -24.053  1.00  0.75           O
ATOM   2356  H   ASP A 164      11.350  18.554 -21.000  1.00  0.75           H
ATOM   2357  HA  ASP A 164      14.221  18.659 -21.586  1.00  0.75           H
ATOM   2358 1HB  ASP A 164      11.812  19.242 -23.256  1.00  0.75           H
ATOM   2359 2HB  ASP A 164      13.434  19.522 -23.824  1.00  0.75           H
ATOM   2360  N   THR A 165      12.738  21.404 -20.771  1.00  0.74           N
ATOM   2361  CA  THR A 165      12.996  22.806 -20.481  1.00  0.74           C
ATOM   2362  C   THR A 165      12.841  23.191 -18.997  1.00  0.74           C
ATOM   2363  O   THR A 165      13.791  23.696 -18.394  1.00  0.74           O
ATOM   2364  CB  THR A 165      12.101  23.710 -21.334  1.00  0.74           C
ATOM   2365  OG1 THR A 165      12.358  23.451 -22.724  1.00  0.74           O
ATOM   2366  CG2 THR A 165      12.403  25.169 -21.043  1.00  0.74           C
ATOM   2367  H   THR A 165      11.871  20.995 -20.435  1.00  0.74           H
ATOM   2368  HA  THR A 165      14.031  23.016 -20.751  1.00  0.74           H
ATOM   2369  HB  THR A 165      11.054  23.505 -21.113  1.00  0.74           H
ATOM   2370  HG1 THR A 165      13.296  23.567 -22.899  1.00  0.74           H
ATOM   2371 1HG2 THR A 165      11.767  25.801 -21.658  1.00  0.74           H
ATOM   2372 2HG2 THR A 165      12.216  25.378 -20.001  1.00  0.74           H
ATOM   2373 3HG2 THR A 165      13.449  25.374 -21.269  1.00  0.74           H
ATOM   2374  N   GLN A 166      11.647  23.005 -18.410  1.00  0.72           N
ATOM   2375  CA  GLN A 166      11.469  23.535 -17.043  1.00  0.72           C
ATOM   2376  C   GLN A 166      10.470  22.768 -16.159  1.00  0.72           C
ATOM   2377  O   GLN A 166       9.391  22.386 -16.614  1.00  0.72           O
ATOM   2378  CB  GLN A 166      11.053  25.020 -17.148  1.00  0.72           C
ATOM   2379  CG  GLN A 166      10.953  25.788 -15.847  1.00  0.72           C
ATOM   2380  CD  GLN A 166      10.547  27.252 -16.053  1.00  0.72           C
ATOM   2381  OE1 GLN A 166       9.417  27.609 -15.698  1.00  0.72           O
ATOM   2382  NE2 GLN A 166      11.423  28.105 -16.630  1.00  0.72           N
ATOM   2383  H   GLN A 166      10.898  22.540 -18.925  1.00  0.72           H
ATOM   2384  HA  GLN A 166      12.435  23.484 -16.543  1.00  0.72           H
ATOM   2385 1HB  GLN A 166      11.793  25.552 -17.741  1.00  0.72           H
ATOM   2386 2HB  GLN A 166      10.101  25.097 -17.668  1.00  0.72           H
ATOM   2387 1HG  GLN A 166      10.213  25.312 -15.204  1.00  0.72           H
ATOM   2388 2HG  GLN A 166      11.920  25.780 -15.366  1.00  0.72           H
ATOM   2389 1HE2 GLN A 166      11.161  29.057 -16.773  1.00  0.72           H
ATOM   2390 2HE2 GLN A 166      12.367  27.817 -16.954  1.00  0.72           H
ATOM   2391  N   ILE A 167      10.838  22.567 -14.889  1.00  0.71           N
ATOM   2392  CA  ILE A 167       9.967  21.907 -13.904  1.00  0.71           C
ATOM   2393  C   ILE A 167       9.720  22.816 -12.710  1.00  0.71           C
ATOM   2394  O   ILE A 167      10.671  23.337 -12.124  1.00  0.71           O
ATOM   2395  CB  ILE A 167      10.559  20.582 -13.391  1.00  0.71           C
ATOM   2396  CG1 ILE A 167      10.755  19.628 -14.556  1.00  0.71           C
ATOM   2397  CG2 ILE A 167       9.603  19.959 -12.338  1.00  0.71           C
ATOM   2398  CD1 ILE A 167      11.572  18.424 -14.231  1.00  0.71           C
ATOM   2399  H   ILE A 167      11.751  22.923 -14.595  1.00  0.71           H
ATOM   2400  HA  ILE A 167       9.009  21.692 -14.373  1.00  0.71           H
ATOM   2401  HB  ILE A 167      11.538  20.760 -12.944  1.00  0.71           H
ATOM   2402 1HG1 ILE A 167       9.783  19.295 -14.900  1.00  0.71           H
ATOM   2403 2HG1 ILE A 167      11.246  20.156 -15.358  1.00  0.71           H
ATOM   2404 1HG2 ILE A 167      10.006  19.025 -11.983  1.00  0.71           H
ATOM   2405 2HG2 ILE A 167       9.486  20.636 -11.495  1.00  0.71           H
ATOM   2406 3HG2 ILE A 167       8.627  19.779 -12.796  1.00  0.71           H
ATOM   2407 1HD1 ILE A 167      11.651  17.801 -15.114  1.00  0.71           H
ATOM   2408 2HD1 ILE A 167      12.562  18.726 -13.911  1.00  0.71           H
ATOM   2409 3HD1 ILE A 167      11.109  17.873 -13.451  1.00  0.71           H
ATOM   2410  N   SER A 168       8.461  22.984 -12.328  1.00  0.71           N
ATOM   2411  CA  SER A 168       8.152  23.857 -11.209  1.00  0.71           C
ATOM   2412  C   SER A 168       7.085  23.314 -10.259  1.00  0.71           C
ATOM   2413  O   SER A 168       6.007  22.906 -10.695  1.00  0.71           O
ATOM   2414  CB  SER A 168       7.726  25.211 -11.748  1.00  0.71           C
ATOM   2415  OG  SER A 168       7.345  26.060 -10.723  1.00  0.71           O
ATOM   2416  H   SER A 168       7.718  22.526 -12.850  1.00  0.71           H
ATOM   2417  HA  SER A 168       9.061  23.991 -10.649  1.00  0.71           H
ATOM   2418 1HB  SER A 168       8.559  25.652 -12.295  1.00  0.71           H
ATOM   2419 2HB  SER A 168       6.902  25.086 -12.449  1.00  0.71           H
ATOM   2420  HG  SER A 168       7.998  25.925 -10.016  1.00  0.71           H
ATOM   2421  N   ILE A 169       7.425  23.294  -8.963  1.00  0.72           N
ATOM   2422  CA  ILE A 169       6.525  22.848  -7.892  1.00  0.72           C
ATOM   2423  C   ILE A 169       6.266  23.990  -6.930  1.00  0.72           C
ATOM   2424  O   ILE A 169       7.163  24.338  -6.148  1.00  0.72           O
ATOM   2425  CB  ILE A 169       7.152  21.699  -7.093  1.00  0.72           C
ATOM   2426  CG1 ILE A 169       7.473  20.525  -8.008  1.00  0.72           C
ATOM   2427  CG2 ILE A 169       6.209  21.273  -6.000  1.00  0.72           C
ATOM   2428  CD1 ILE A 169       8.286  19.443  -7.369  1.00  0.72           C
ATOM   2429  H   ILE A 169       8.353  23.643  -8.720  1.00  0.72           H
ATOM   2430  HA  ILE A 169       5.582  22.536  -8.321  1.00  0.72           H
ATOM   2431  HB  ILE A 169       8.085  22.037  -6.652  1.00  0.72           H
ATOM   2432 1HG1 ILE A 169       6.544  20.092  -8.326  1.00  0.72           H
ATOM   2433 2HG1 ILE A 169       8.013  20.886  -8.881  1.00  0.72           H
ATOM   2434 1HG2 ILE A 169       6.673  20.476  -5.438  1.00  0.72           H
ATOM   2435 2HG2 ILE A 169       6.001  22.116  -5.338  1.00  0.72           H
ATOM   2436 3HG2 ILE A 169       5.273  20.923  -6.439  1.00  0.72           H
ATOM   2437 1HD1 ILE A 169       8.446  18.658  -8.098  1.00  0.72           H
ATOM   2438 2HD1 ILE A 169       9.246  19.841  -7.046  1.00  0.72           H
ATOM   2439 3HD1 ILE A 169       7.754  19.049  -6.516  1.00  0.72           H
ATOM   2440  N   THR A 170       5.068  24.573  -6.982  1.00  0.74           N
ATOM   2441  CA  THR A 170       4.845  25.757  -6.166  1.00  0.74           C
ATOM   2442  C   THR A 170       3.527  25.856  -5.423  1.00  0.74           C
ATOM   2443  O   THR A 170       2.520  25.251  -5.799  1.00  0.74           O
ATOM   2444  CB  THR A 170       4.990  27.048  -7.007  1.00  0.74           C
ATOM   2445  OG1 THR A 170       3.952  27.119  -8.023  1.00  0.74           O
ATOM   2446  CG2 THR A 170       6.358  27.113  -7.681  1.00  0.74           C
ATOM   2447  H   THR A 170       4.348  24.183  -7.589  1.00  0.74           H
ATOM   2448  HA  THR A 170       5.616  25.760  -5.412  1.00  0.74           H
ATOM   2449  HB  THR A 170       4.884  27.906  -6.335  1.00  0.74           H
ATOM   2450  HG1 THR A 170       3.755  28.053  -8.197  1.00  0.74           H
ATOM   2451 1HG2 THR A 170       6.448  28.040  -8.240  1.00  0.74           H
ATOM   2452 2HG2 THR A 170       7.133  27.071  -6.920  1.00  0.74           H
ATOM   2453 3HG2 THR A 170       6.474  26.284  -8.357  1.00  0.74           H
ATOM   2454  N   ASP A 171       3.548  26.675  -4.381  1.00  0.77           N
ATOM   2455  CA  ASP A 171       2.358  27.053  -3.620  1.00  0.77           C
ATOM   2456  C   ASP A 171       1.561  25.869  -3.086  1.00  0.77           C
ATOM   2457  O   ASP A 171       0.340  25.961  -2.974  1.00  0.77           O
ATOM   2458  CB  ASP A 171       1.427  27.886  -4.503  1.00  0.77           C
ATOM   2459  CG  ASP A 171       2.040  29.218  -4.961  1.00  0.77           C
ATOM   2460  OD1 ASP A 171       2.473  29.990  -4.140  1.00  0.77           O
ATOM   2461  OD2 ASP A 171       2.083  29.431  -6.151  1.00  0.77           O
ATOM   2462  H   ASP A 171       4.461  27.058  -4.114  1.00  0.77           H
ATOM   2463  HA  ASP A 171       2.666  27.664  -2.780  1.00  0.77           H
ATOM   2464 1HB  ASP A 171       1.128  27.317  -5.370  1.00  0.77           H
ATOM   2465 2HB  ASP A 171       0.520  28.107  -3.941  1.00  0.77           H
ATOM   2466  N   THR A 172       2.222  24.774  -2.729  1.00  0.80           N
ATOM   2467  CA  THR A 172       1.492  23.619  -2.239  1.00  0.80           C
ATOM   2468  C   THR A 172       1.175  23.786  -0.758  1.00  0.80           C
ATOM   2469  O   THR A 172       1.725  24.678  -0.094  1.00  0.80           O
ATOM   2470  CB  THR A 172       2.272  22.331  -2.548  1.00  0.80           C
ATOM   2471  OG1 THR A 172       3.509  22.386  -1.880  1.00  0.80           O
ATOM   2472  CG2 THR A 172       2.515  22.198  -4.073  1.00  0.80           C
ATOM   2473  H   THR A 172       3.235  24.723  -2.822  1.00  0.80           H
ATOM   2474  HA  THR A 172       0.543  23.554  -2.774  1.00  0.80           H
ATOM   2475  HB  THR A 172       1.712  21.467  -2.186  1.00  0.80           H
ATOM   2476  HG1 THR A 172       4.040  23.069  -2.307  1.00  0.80           H
ATOM   2477 1HG2 THR A 172       3.074  21.284  -4.274  1.00  0.80           H
ATOM   2478 2HG2 THR A 172       1.556  22.159  -4.588  1.00  0.80           H
ATOM   2479 3HG2 THR A 172       3.083  23.052  -4.431  1.00  0.80           H
ATOM   2480  N   VAL A 173       0.292  22.933  -0.246  1.00  0.82           N
ATOM   2481  CA  VAL A 173      -0.130  23.042   1.158  1.00  0.82           C
ATOM   2482  C   VAL A 173       0.560  22.041   2.085  1.00  0.82           C
ATOM   2483  O   VAL A 173       1.046  22.388   3.164  1.00  0.82           O
ATOM   2484  CB  VAL A 173      -1.632  22.811   1.269  1.00  0.82           C
ATOM   2485  CG1 VAL A 173      -2.068  22.872   2.722  1.00  0.82           C
ATOM   2486  CG2 VAL A 173      -2.375  23.802   0.403  1.00  0.82           C
ATOM   2487  H   VAL A 173      -0.099  22.223  -0.875  1.00  0.82           H
ATOM   2488  HA  VAL A 173       0.085  24.052   1.495  1.00  0.82           H
ATOM   2489  HB  VAL A 173      -1.837  21.825   0.941  1.00  0.82           H
ATOM   2490 1HG1 VAL A 173      -3.130  22.668   2.790  1.00  0.82           H
ATOM   2491 2HG1 VAL A 173      -1.519  22.135   3.302  1.00  0.82           H
ATOM   2492 3HG1 VAL A 173      -1.863  23.865   3.119  1.00  0.82           H
ATOM   2493 1HG2 VAL A 173      -3.444  23.608   0.466  1.00  0.82           H
ATOM   2494 2HG2 VAL A 173      -2.165  24.815   0.744  1.00  0.82           H
ATOM   2495 3HG2 VAL A 173      -2.049  23.694  -0.638  1.00  0.82           H
ATOM   2496  N   LYS A 174       0.529  20.791   1.684  1.00  0.82           N
ATOM   2497  CA  LYS A 174       1.079  19.676   2.423  1.00  0.82           C
ATOM   2498  C   LYS A 174       2.345  19.283   1.672  1.00  0.82           C
ATOM   2499  O   LYS A 174       2.856  20.113   0.923  1.00  0.82           O
ATOM   2500  CB  LYS A 174       0.058  18.577   2.557  1.00  0.82           C
ATOM   2501  CG  LYS A 174      -1.238  18.945   3.310  1.00  0.82           C
ATOM   2502  CD  LYS A 174      -1.069  19.157   4.841  1.00  0.82           C
ATOM   2503  CE  LYS A 174      -0.931  17.806   5.603  1.00  0.82           C
ATOM   2504  NZ  LYS A 174      -1.059  17.955   7.092  1.00  0.82           N
ATOM   2505  H   LYS A 174       0.123  20.568   0.780  1.00  0.82           H
ATOM   2506  HA  LYS A 174       1.361  20.003   3.423  1.00  0.82           H
ATOM   2507 1HB  LYS A 174      -0.249  18.321   1.578  1.00  0.82           H
ATOM   2508 2HB  LYS A 174       0.503  17.715   3.010  1.00  0.82           H
ATOM   2509 1HG  LYS A 174      -1.647  19.845   2.876  1.00  0.82           H
ATOM   2510 2HG  LYS A 174      -1.957  18.141   3.161  1.00  0.82           H
ATOM   2511 1HD  LYS A 174      -0.176  19.760   5.022  1.00  0.82           H
ATOM   2512 2HD  LYS A 174      -1.932  19.697   5.229  1.00  0.82           H
ATOM   2513 1HE  LYS A 174      -1.697  17.114   5.250  1.00  0.82           H
ATOM   2514 2HE  LYS A 174       0.045  17.391   5.396  1.00  0.82           H
ATOM   2515 1HZ  LYS A 174      -0.957  17.021   7.554  1.00  0.82           H
ATOM   2516 2HZ  LYS A 174      -0.346  18.569   7.440  1.00  0.82           H
ATOM   2517 3HZ  LYS A 174      -1.962  18.327   7.319  1.00  0.82           H
ATOM   2518  N   GLY A 175       2.949  18.122   1.934  1.00  0.80           N
ATOM   2519  CA  GLY A 175       4.249  17.915   1.303  1.00  0.80           C
ATOM   2520  C   GLY A 175       4.269  17.317  -0.100  1.00  0.80           C
ATOM   2521  O   GLY A 175       3.243  16.876  -0.651  1.00  0.80           O
ATOM   2522  H   GLY A 175       2.547  17.382   2.511  1.00  0.80           H
ATOM   2523 1HA  GLY A 175       4.763  18.876   1.268  1.00  0.80           H
ATOM   2524 2HA  GLY A 175       4.854  17.286   1.951  1.00  0.80           H
ATOM   2525  N   ILE A 176       5.493  17.277  -0.636  1.00  0.78           N
ATOM   2526  CA  ILE A 176       5.798  16.652  -1.912  1.00  0.78           C
ATOM   2527  C   ILE A 176       6.823  15.549  -1.675  1.00  0.78           C
ATOM   2528  O   ILE A 176       7.915  15.827  -1.166  1.00  0.78           O
ATOM   2529  CB  ILE A 176       6.379  17.620  -2.961  1.00  0.78           C
ATOM   2530  CG1 ILE A 176       5.451  18.792  -3.208  1.00  0.78           C
ATOM   2531  CG2 ILE A 176       6.647  16.851  -4.245  1.00  0.78           C
ATOM   2532  CD1 ILE A 176       5.892  20.049  -2.484  1.00  0.78           C
ATOM   2533  H   ILE A 176       6.241  17.708  -0.092  1.00  0.78           H
ATOM   2534  HA  ILE A 176       4.895  16.230  -2.300  1.00  0.78           H
ATOM   2535  HB  ILE A 176       7.309  18.029  -2.593  1.00  0.78           H
ATOM   2536 1HG1 ILE A 176       5.401  18.984  -4.268  1.00  0.78           H
ATOM   2537 2HG1 ILE A 176       4.447  18.532  -2.862  1.00  0.78           H
ATOM   2538 1HG2 ILE A 176       7.070  17.511  -4.984  1.00  0.78           H
ATOM   2539 2HG2 ILE A 176       7.342  16.041  -4.041  1.00  0.78           H
ATOM   2540 3HG2 ILE A 176       5.722  16.434  -4.617  1.00  0.78           H
ATOM   2541 1HD1 ILE A 176       5.199  20.845  -2.696  1.00  0.78           H
ATOM   2542 2HD1 ILE A 176       5.918  19.869  -1.404  1.00  0.78           H
ATOM   2543 3HD1 ILE A 176       6.883  20.339  -2.827  1.00  0.78           H
ATOM   2544  N   LEU A 177       6.484  14.309  -2.024  1.00  0.76           N
ATOM   2545  CA  LEU A 177       7.430  13.229  -1.759  1.00  0.76           C
ATOM   2546  C   LEU A 177       7.925  12.509  -3.006  1.00  0.76           C
ATOM   2547  O   LEU A 177       7.136  11.971  -3.783  1.00  0.76           O
ATOM   2548  CB  LEU A 177       6.807  12.162  -0.851  1.00  0.76           C
ATOM   2549  CG  LEU A 177       6.257  12.599   0.500  1.00  0.76           C
ATOM   2550  CD1 LEU A 177       5.654  11.394   1.170  1.00  0.76           C
ATOM   2551  CD2 LEU A 177       7.297  13.197   1.345  1.00  0.76           C
ATOM   2552  H   LEU A 177       5.573  14.150  -2.461  1.00  0.76           H
ATOM   2553  HA  LEU A 177       8.303  13.643  -1.255  1.00  0.76           H
ATOM   2554 1HB  LEU A 177       5.986  11.695  -1.391  1.00  0.76           H
ATOM   2555 2HB  LEU A 177       7.560  11.400  -0.658  1.00  0.76           H
ATOM   2556  HG  LEU A 177       5.509  13.322   0.344  1.00  0.76           H
ATOM   2557 1HD1 LEU A 177       5.232  11.675   2.129  1.00  0.76           H
ATOM   2558 2HD1 LEU A 177       4.877  10.977   0.539  1.00  0.76           H
ATOM   2559 3HD1 LEU A 177       6.437  10.649   1.328  1.00  0.76           H
ATOM   2560 1HD2 LEU A 177       6.876  13.502   2.298  1.00  0.76           H
ATOM   2561 2HD2 LEU A 177       8.091  12.460   1.516  1.00  0.76           H
ATOM   2562 3HD2 LEU A 177       7.691  14.067   0.837  1.00  0.76           H
ATOM   2563  N   PHE A 178       9.234  12.422  -3.125  1.00  0.74           N
ATOM   2564  CA  PHE A 178       9.886  11.657  -4.176  1.00  0.74           C
ATOM   2565  C   PHE A 178      10.678  10.572  -3.474  1.00  0.74           C
ATOM   2566  O   PHE A 178      11.666  10.890  -2.798  1.00  0.74           O
ATOM   2567  CB  PHE A 178      10.853  12.509  -4.988  1.00  0.74           C
ATOM   2568  CG  PHE A 178      10.270  13.631  -5.740  1.00  0.74           C
ATOM   2569  CD1 PHE A 178      10.065  14.853  -5.139  1.00  0.74           C
ATOM   2570  CD2 PHE A 178       9.964  13.479  -7.063  1.00  0.74           C
ATOM   2571  CE1 PHE A 178       9.558  15.894  -5.866  1.00  0.74           C
ATOM   2572  CE2 PHE A 178       9.467  14.505  -7.788  1.00  0.74           C
ATOM   2573  CZ  PHE A 178       9.255  15.713  -7.196  1.00  0.74           C
ATOM   2574  H   PHE A 178       9.824  12.927  -2.463  1.00  0.74           H
ATOM   2575  HA  PHE A 178       9.142  11.202  -4.824  1.00  0.74           H
ATOM   2576 1HB  PHE A 178      11.600  12.921  -4.322  1.00  0.74           H
ATOM   2577 2HB  PHE A 178      11.373  11.867  -5.692  1.00  0.74           H
ATOM   2578  HD1 PHE A 178      10.321  14.985  -4.080  1.00  0.74           H
ATOM   2579  HD2 PHE A 178      10.137  12.516  -7.530  1.00  0.74           H
ATOM   2580  HE1 PHE A 178       9.402  16.862  -5.390  1.00  0.74           H
ATOM   2581  HE2 PHE A 178       9.239  14.360  -8.834  1.00  0.74           H
ATOM   2582  HZ  PHE A 178       8.856  16.525  -7.777  1.00  0.74           H
ATOM   2583  N   GLU A 179      10.227   9.324  -3.560  1.00  0.75           N
ATOM   2584  CA  GLU A 179      10.915   8.298  -2.788  1.00  0.75           C
ATOM   2585  C   GLU A 179      11.163   7.011  -3.549  1.00  0.75           C
ATOM   2586  O   GLU A 179      10.286   6.520  -4.263  1.00  0.75           O
ATOM   2587  CB  GLU A 179      10.143   7.972  -1.502  1.00  0.75           C
ATOM   2588  CG  GLU A 179       9.938   9.178  -0.551  1.00  0.75           C
ATOM   2589  CD  GLU A 179       9.239   8.851   0.750  1.00  0.75           C
ATOM   2590  OE1 GLU A 179       8.762   7.754   0.904  1.00  0.75           O
ATOM   2591  OE2 GLU A 179       9.223   9.704   1.607  1.00  0.75           O
ATOM   2592  H   GLU A 179       9.430   9.114  -4.167  1.00  0.75           H
ATOM   2593  HA  GLU A 179      11.877   8.696  -2.507  1.00  0.75           H
ATOM   2594 1HB  GLU A 179       9.202   7.530  -1.747  1.00  0.75           H
ATOM   2595 2HB  GLU A 179      10.708   7.224  -0.941  1.00  0.75           H
ATOM   2596 1HG  GLU A 179      10.899   9.631  -0.339  1.00  0.75           H
ATOM   2597 2HG  GLU A 179       9.341   9.917  -1.072  1.00  0.75           H
ATOM   2598  N   ASN A 180      12.357   6.455  -3.342  1.00  0.79           N
ATOM   2599  CA  ASN A 180      12.786   5.196  -3.952  1.00  0.79           C
ATOM   2600  C   ASN A 180      12.660   5.199  -5.471  1.00  0.79           C
ATOM   2601  O   ASN A 180      12.281   4.183  -6.059  1.00  0.79           O
ATOM   2602  CB  ASN A 180      11.979   4.026  -3.445  1.00  0.79           C
ATOM   2603  CG  ASN A 180      12.120   3.663  -1.977  1.00  0.79           C
ATOM   2604  OD1 ASN A 180      13.157   3.789  -1.335  1.00  0.79           O
ATOM   2605  ND2 ASN A 180      11.039   3.161  -1.443  1.00  0.79           N
ATOM   2606  H   ASN A 180      13.013   6.965  -2.744  1.00  0.79           H
ATOM   2607  HA  ASN A 180      13.831   5.033  -3.712  1.00  0.79           H
ATOM   2608 1HB  ASN A 180      10.961   4.277  -3.608  1.00  0.79           H
ATOM   2609 2HB  ASN A 180      12.196   3.147  -4.047  1.00  0.79           H
ATOM   2610 1HD2 ASN A 180      11.033   2.877  -0.485  1.00  0.79           H
ATOM   2611 2HD2 ASN A 180      10.224   3.029  -2.028  1.00  0.79           H
ATOM   2612  N   ASN A 181      12.974   6.307  -6.125  1.00  0.87           N
ATOM   2613  CA  ASN A 181      12.859   6.311  -7.572  1.00  0.87           C
ATOM   2614  C   ASN A 181      14.200   5.908  -8.151  1.00  0.87           C
ATOM   2615  O   ASN A 181      15.235   6.261  -7.578  1.00  0.87           O
ATOM   2616  CB  ASN A 181      12.400   7.666  -8.059  1.00  0.87           C
ATOM   2617  CG  ASN A 181      10.987   8.007  -7.524  1.00  0.87           C
ATOM   2618  OD1 ASN A 181      10.043   7.189  -7.493  1.00  0.87           O
ATOM   2619  ND2 ASN A 181      10.839   9.226  -7.090  1.00  0.87           N
ATOM   2620  H   ASN A 181      13.287   7.139  -5.630  1.00  0.87           H
ATOM   2621  HA  ASN A 181      12.127   5.565  -7.874  1.00  0.87           H
ATOM   2622 1HB  ASN A 181      13.102   8.435  -7.733  1.00  0.87           H
ATOM   2623 2HB  ASN A 181      12.380   7.675  -9.151  1.00  0.87           H
ATOM   2624 1HD2 ASN A 181       9.941   9.519  -6.722  1.00  0.87           H
ATOM   2625 2HD2 ASN A 181      11.606   9.866  -7.134  1.00  0.87           H
ATOM   2626  N   HIS A 182      14.194   5.226  -9.292  1.00  1.00           N
ATOM   2627  CA  HIS A 182      15.463   4.814  -9.879  1.00  1.00           C
ATOM   2628  C   HIS A 182      15.609   5.117 -11.367  1.00  1.00           C
ATOM   2629  O   HIS A 182      14.646   4.973 -12.121  1.00  1.00           O
ATOM   2630  CB  HIS A 182      15.608   3.293  -9.755  1.00  1.00           C
ATOM   2631  CG  HIS A 182      15.539   2.733  -8.379  1.00  1.00           C
ATOM   2632  ND1 HIS A 182      14.341   2.567  -7.714  1.00  1.00           N
ATOM   2633  CD2 HIS A 182      16.495   2.254  -7.554  1.00  1.00           C
ATOM   2634  CE1 HIS A 182      14.565   2.032  -6.533  1.00  1.00           C
ATOM   2635  NE2 HIS A 182      15.864   1.827  -6.409  1.00  1.00           N
ATOM   2636  H   HIS A 182      13.302   4.947  -9.698  1.00  1.00           H
ATOM   2637  HA  HIS A 182      16.261   5.298  -9.349  1.00  1.00           H
ATOM   2638 1HB  HIS A 182      14.818   2.832 -10.325  1.00  1.00           H
ATOM   2639 2HB  HIS A 182      16.556   2.986 -10.202  1.00  1.00           H
ATOM   2640  HD1 HIS A 182      13.424   2.792  -8.072  1.00  1.00           H
ATOM   2641  HD2 HIS A 182      17.578   2.156  -7.650  1.00  1.00           H
ATOM   2642  HE1 HIS A 182      13.735   1.834  -5.853  1.00  1.00           H
ATOM   2643  N   THR A 183      16.830   5.460 -11.785  1.00  1.21           N
ATOM   2644  CA  THR A 183      17.149   5.571 -13.212  1.00  1.21           C
ATOM   2645  C   THR A 183      18.318   4.632 -13.491  1.00  1.21           C
ATOM   2646  O   THR A 183      19.372   4.748 -12.850  1.00  1.21           O
ATOM   2647  CB  THR A 183      17.453   7.012 -13.666  1.00  1.21           C
ATOM   2648  OG1 THR A 183      16.304   7.846 -13.403  1.00  1.21           O
ATOM   2649  CG2 THR A 183      17.743   7.009 -15.163  1.00  1.21           C
ATOM   2650  H   THR A 183      17.557   5.596 -11.079  1.00  1.21           H
ATOM   2651  HA  THR A 183      16.298   5.231 -13.785  1.00  1.21           H
ATOM   2652  HB  THR A 183      18.310   7.405 -13.136  1.00  1.21           H
ATOM   2653  HG1 THR A 183      16.371   8.680 -13.916  1.00  1.21           H
ATOM   2654 1HG2 THR A 183      17.942   8.012 -15.523  1.00  1.21           H
ATOM   2655 2HG2 THR A 183      18.604   6.375 -15.374  1.00  1.21           H
ATOM   2656 3HG2 THR A 183      16.873   6.615 -15.664  1.00  1.21           H
ATOM   2657  N   LEU A 184      18.100   3.679 -14.399  1.00  1.51           N
ATOM   2658  CA  LEU A 184      19.090   2.641 -14.651  1.00  1.51           C
ATOM   2659  C   LEU A 184      19.704   2.610 -16.049  1.00  1.51           C
ATOM   2660  O   LEU A 184      19.021   2.740 -17.071  1.00  1.51           O
ATOM   2661  CB  LEU A 184      18.428   1.291 -14.393  1.00  1.51           C
ATOM   2662  CG  LEU A 184      17.797   1.115 -12.992  1.00  1.51           C
ATOM   2663  CD1 LEU A 184      17.140  -0.231 -12.927  1.00  1.51           C
ATOM   2664  CD2 LEU A 184      18.846   1.270 -11.926  1.00  1.51           C
ATOM   2665  H   LEU A 184      17.206   3.681 -14.896  1.00  1.51           H
ATOM   2666  HA  LEU A 184      19.898   2.773 -13.938  1.00  1.51           H
ATOM   2667 1HB  LEU A 184      17.640   1.151 -15.131  1.00  1.51           H
ATOM   2668 2HB  LEU A 184      19.172   0.506 -14.533  1.00  1.51           H
ATOM   2669  HG  LEU A 184      17.021   1.871 -12.842  1.00  1.51           H
ATOM   2670 1HD1 LEU A 184      16.681  -0.363 -11.953  1.00  1.51           H
ATOM   2671 2HD1 LEU A 184      16.379  -0.299 -13.703  1.00  1.51           H
ATOM   2672 3HD1 LEU A 184      17.886  -1.009 -13.082  1.00  1.51           H
ATOM   2673 1HD2 LEU A 184      18.394   1.148 -10.940  1.00  1.51           H
ATOM   2674 2HD2 LEU A 184      19.620   0.514 -12.064  1.00  1.51           H
ATOM   2675 3HD2 LEU A 184      19.292   2.258 -11.995  1.00  1.51           H
ATOM   2676  N   ASN A 185      21.000   2.341 -16.109  1.00  1.90           N
ATOM   2677  CA  ASN A 185      21.654   2.207 -17.399  1.00  1.90           C
ATOM   2678  C   ASN A 185      21.512   0.776 -17.871  1.00  1.90           C
ATOM   2679  O   ASN A 185      22.384  -0.057 -17.633  1.00  1.90           O
ATOM   2680  CB  ASN A 185      23.100   2.599 -17.331  1.00  1.90           C
ATOM   2681  CG  ASN A 185      23.238   4.044 -16.955  1.00  1.90           C
ATOM   2682  OD1 ASN A 185      22.226   4.631 -16.556  1.00  1.90           O
ATOM   2683  ND2 ASN A 185      24.401   4.626 -17.052  1.00  1.90           N
ATOM   2684  H   ASN A 185      21.534   2.236 -15.256  1.00  1.90           H
ATOM   2685  HA  ASN A 185      21.152   2.847 -18.125  1.00  1.90           H
ATOM   2686 1HB  ASN A 185      23.605   1.969 -16.621  1.00  1.90           H
ATOM   2687 2HB  ASN A 185      23.557   2.429 -18.295  1.00  1.90           H
ATOM   2688 1HD2 ASN A 185      24.512   5.583 -16.790  1.00  1.90           H
ATOM   2689 2HD2 ASN A 185      25.235   4.141 -17.386  1.00  1.90           H
ATOM   2690  N   HIS A 186      20.412   0.501 -18.546  1.00  2.36           N
ATOM   2691  CA  HIS A 186      20.101  -0.865 -18.958  1.00  2.36           C
ATOM   2692  C   HIS A 186      21.148  -1.448 -19.909  1.00  2.36           C
ATOM   2693  O   HIS A 186      21.507  -2.623 -19.792  1.00  2.36           O
ATOM   2694  CB  HIS A 186      18.711  -0.895 -19.605  1.00  2.36           C
ATOM   2695  CG  HIS A 186      17.609  -0.699 -18.593  1.00  2.36           C
ATOM   2696  ND1 HIS A 186      17.360  -1.607 -17.586  1.00  2.36           N
ATOM   2697  CD2 HIS A 186      16.723   0.308 -18.415  1.00  2.36           C
ATOM   2698  CE1 HIS A 186      16.364  -1.171 -16.834  1.00  2.36           C
ATOM   2699  NE2 HIS A 186      15.958  -0.014 -17.307  1.00  2.36           N
ATOM   2700  H   HIS A 186      19.745   1.262 -18.667  1.00  2.36           H
ATOM   2701  HA  HIS A 186      20.071  -1.504 -18.076  1.00  2.36           H
ATOM   2702 1HB  HIS A 186      18.636  -0.111 -20.363  1.00  2.36           H
ATOM   2703 2HB  HIS A 186      18.561  -1.850 -20.109  1.00  2.36           H
ATOM   2704  HD2 HIS A 186      16.643   1.203 -19.027  1.00  2.36           H
ATOM   2705  HE1 HIS A 186      15.956  -1.681 -15.962  1.00  2.36           H
ATOM   2706  HE2 HIS A 186      15.212   0.539 -16.899  1.00  2.36           H
ATOM   2707  N   ILE A 187      21.639  -0.628 -20.835  1.00  2.82           N
ATOM   2708  CA  ILE A 187      22.640  -1.071 -21.794  1.00  2.82           C
ATOM   2709  C   ILE A 187      23.996  -0.410 -21.526  1.00  2.82           C
ATOM   2710  O   ILE A 187      24.065   0.813 -21.531  1.00  2.82           O
ATOM   2711  CB  ILE A 187      22.192  -0.746 -23.214  1.00  2.82           C
ATOM   2712  CG1 ILE A 187      20.867  -1.369 -23.440  1.00  2.82           C
ATOM   2713  CG2 ILE A 187      23.219  -1.210 -24.227  1.00  2.82           C
ATOM   2714  CD1 ILE A 187      20.865  -2.888 -23.288  1.00  2.82           C
ATOM   2715  H   ILE A 187      21.303   0.320 -20.865  1.00  2.82           H
ATOM   2716  HA  ILE A 187      22.696  -2.144 -21.716  1.00  2.82           H
ATOM   2717  HB  ILE A 187      22.054   0.321 -23.302  1.00  2.82           H
ATOM   2718 1HG1 ILE A 187      20.181  -0.954 -22.719  1.00  2.82           H
ATOM   2719 2HG1 ILE A 187      20.520  -1.099 -24.435  1.00  2.82           H
ATOM   2720 1HG2 ILE A 187      22.878  -0.958 -25.231  1.00  2.82           H
ATOM   2721 2HG2 ILE A 187      24.155  -0.715 -24.038  1.00  2.82           H
ATOM   2722 3HG2 ILE A 187      23.353  -2.286 -24.148  1.00  2.82           H
ATOM   2723 1HD1 ILE A 187      19.867  -3.281 -23.435  1.00  2.82           H
ATOM   2724 2HD1 ILE A 187      21.539  -3.327 -24.023  1.00  2.82           H
ATOM   2725 3HD1 ILE A 187      21.198  -3.156 -22.293  1.00  2.82           H
ATOM   2726  N   PRO A 188      25.067  -1.173 -21.230  1.00  3.19           N
ATOM   2727  CA  PRO A 188      26.402  -0.669 -20.926  1.00  3.19           C
ATOM   2728  C   PRO A 188      27.193  -0.086 -22.104  1.00  3.19           C
ATOM   2729  O   PRO A 188      28.166   0.632 -21.889  1.00  3.19           O
ATOM   2730  CB  PRO A 188      27.092  -1.915 -20.365  1.00  3.19           C
ATOM   2731  CG  PRO A 188      26.370  -3.085 -20.991  1.00  3.19           C
ATOM   2732  CD  PRO A 188      24.942  -2.643 -21.147  1.00  3.19           C
ATOM   2733  HA  PRO A 188      26.309   0.085 -20.132  1.00  3.19           H
ATOM   2734 1HB  PRO A 188      28.162  -1.891 -20.628  1.00  3.19           H
ATOM   2735 2HB  PRO A 188      27.034  -1.910 -19.264  1.00  3.19           H
ATOM   2736 1HG  PRO A 188      26.819  -3.346 -21.941  1.00  3.19           H
ATOM   2737 2HG  PRO A 188      26.467  -3.972 -20.347  1.00  3.19           H
ATOM   2738 1HD  PRO A 188      24.574  -3.072 -22.088  1.00  3.19           H
ATOM   2739 2HD  PRO A 188      24.332  -2.936 -20.272  1.00  3.19           H
ATOM   2740  N   TYR A 189      26.808  -0.405 -23.342  1.00  3.39           N
ATOM   2741  CA  TYR A 189      27.568   0.097 -24.488  1.00  3.39           C
ATOM   2742  C   TYR A 189      26.694   0.819 -25.501  1.00  3.39           C
ATOM   2743  O   TYR A 189      26.226   0.225 -26.473  1.00  3.39           O
ATOM   2744  CB  TYR A 189      28.316  -1.051 -25.168  1.00  3.39           C
ATOM   2745  CG  TYR A 189      29.257  -1.789 -24.240  1.00  3.39           C
ATOM   2746  CD1 TYR A 189      28.888  -3.015 -23.730  1.00  3.39           C
ATOM   2747  CD2 TYR A 189      30.471  -1.229 -23.881  1.00  3.39           C
ATOM   2748  CE1 TYR A 189      29.724  -3.691 -22.864  1.00  3.39           C
ATOM   2749  CE2 TYR A 189      31.311  -1.901 -23.015  1.00  3.39           C
ATOM   2750  CZ  TYR A 189      30.941  -3.127 -22.507  1.00  3.39           C
ATOM   2751  OH  TYR A 189      31.777  -3.799 -21.643  1.00  3.39           O
ATOM   2752  H   TYR A 189      26.004  -0.988 -23.498  1.00  3.39           H
ATOM   2753  HA  TYR A 189      28.301   0.816 -24.128  1.00  3.39           H
ATOM   2754 1HB  TYR A 189      27.600  -1.764 -25.573  1.00  3.39           H
ATOM   2755 2HB  TYR A 189      28.899  -0.658 -26.003  1.00  3.39           H
ATOM   2756  HD1 TYR A 189      27.930  -3.451 -24.013  1.00  3.39           H
ATOM   2757  HD2 TYR A 189      30.761  -0.258 -24.279  1.00  3.39           H
ATOM   2758  HE1 TYR A 189      29.429  -4.660 -22.462  1.00  3.39           H
ATOM   2759  HE2 TYR A 189      32.267  -1.459 -22.732  1.00  3.39           H
ATOM   2760  HH  TYR A 189      32.586  -3.292 -21.525  1.00  3.39           H
ATOM   2761  N   THR A 190      26.461   2.098 -25.246  1.00  3.40           N
ATOM   2762  CA  THR A 190      25.602   2.945 -26.073  1.00  3.40           C
ATOM   2763  C   THR A 190      25.703   4.414 -25.697  1.00  3.40           C
ATOM   2764  O   THR A 190      25.932   4.754 -24.537  1.00  3.40           O
ATOM   2765  CB  THR A 190      24.133   2.505 -26.026  1.00  3.40           C
ATOM   2766  OG1 THR A 190      23.330   3.444 -26.784  1.00  3.40           O
ATOM   2767  CG2 THR A 190      23.659   2.428 -24.630  1.00  3.40           C
ATOM   2768  H   THR A 190      26.896   2.500 -24.425  1.00  3.40           H
ATOM   2769  HA  THR A 190      25.932   2.847 -27.109  1.00  3.40           H
ATOM   2770  HB  THR A 190      24.030   1.520 -26.477  1.00  3.40           H
ATOM   2771  HG1 THR A 190      23.337   3.186 -27.716  1.00  3.40           H
ATOM   2772 1HG2 THR A 190      22.621   2.118 -24.622  1.00  3.40           H
ATOM   2773 2HG2 THR A 190      24.257   1.719 -24.067  1.00  3.40           H
ATOM   2774 3HG2 THR A 190      23.747   3.376 -24.192  1.00  3.40           H
ATOM   2775  N   GLN A 191      25.419   5.294 -26.645  1.00  3.25           N
ATOM   2776  CA  GLN A 191      25.365   6.715 -26.313  1.00  3.25           C
ATOM   2777  C   GLN A 191      24.288   6.969 -25.260  1.00  3.25           C
ATOM   2778  O   GLN A 191      24.388   7.912 -24.474  1.00  3.25           O
ATOM   2779  CB  GLN A 191      25.150   7.575 -27.553  1.00  3.25           C
ATOM   2780  CG  GLN A 191      25.239   9.074 -27.273  1.00  3.25           C
ATOM   2781  CD  GLN A 191      26.630   9.484 -26.751  1.00  3.25           C
ATOM   2782  OE1 GLN A 191      27.599   8.721 -26.861  1.00  3.25           O
ATOM   2783  NE2 GLN A 191      26.733  10.689 -26.200  1.00  3.25           N
ATOM   2784  H   GLN A 191      25.234   4.982 -27.584  1.00  3.25           H
ATOM   2785  HA  GLN A 191      26.325   7.000 -25.881  1.00  3.25           H
ATOM   2786 1HB  GLN A 191      25.895   7.326 -28.309  1.00  3.25           H
ATOM   2787 2HB  GLN A 191      24.165   7.369 -27.976  1.00  3.25           H
ATOM   2788 1HG  GLN A 191      25.043   9.616 -28.197  1.00  3.25           H
ATOM   2789 2HG  GLN A 191      24.497   9.336 -26.519  1.00  3.25           H
ATOM   2790 1HE2 GLN A 191      27.615  11.014 -25.858  1.00  3.25           H
ATOM   2791 2HE2 GLN A 191      25.928  11.283 -26.137  1.00  3.25           H
ATOM   2792  N   ALA A 192      23.251   6.122 -25.233  1.00  2.97           N
ATOM   2793  CA  ALA A 192      22.186   6.265 -24.243  1.00  2.97           C
ATOM   2794  C   ALA A 192      22.764   6.161 -22.821  1.00  2.97           C
ATOM   2795  O   ALA A 192      22.207   6.700 -21.874  1.00  2.97           O
ATOM   2796  CB  ALA A 192      21.109   5.211 -24.443  1.00  2.97           C
ATOM   2797  H   ALA A 192      23.221   5.335 -25.887  1.00  2.97           H
ATOM   2798  HA  ALA A 192      21.738   7.254 -24.359  1.00  2.97           H
ATOM   2799 1HB  ALA A 192      20.323   5.361 -23.707  1.00  2.97           H
ATOM   2800 2HB  ALA A 192      20.690   5.286 -25.434  1.00  2.97           H
ATOM   2801 3HB  ALA A 192      21.533   4.236 -24.318  1.00  2.97           H
ATOM   2802  N   GLU A 193      23.874   5.426 -22.663  1.00  2.62           N
ATOM   2803  CA  GLU A 193      24.510   5.217 -21.375  1.00  2.62           C
ATOM   2804  C   GLU A 193      25.284   6.469 -21.027  1.00  2.62           C
ATOM   2805  O   GLU A 193      25.185   6.993 -19.919  1.00  2.62           O
ATOM   2806  CB  GLU A 193      25.458   4.005 -21.443  1.00  2.62           C
ATOM   2807  CG  GLU A 193      25.904   3.462 -20.111  1.00  2.62           C
ATOM   2808  CD  GLU A 193      27.083   4.137 -19.491  1.00  2.62           C
ATOM   2809  OE1 GLU A 193      27.958   4.584 -20.187  1.00  2.62           O
ATOM   2810  OE2 GLU A 193      27.080   4.222 -18.289  1.00  2.62           O
ATOM   2811  H   GLU A 193      24.335   5.028 -23.472  1.00  2.62           H
ATOM   2812  HA  GLU A 193      23.748   5.042 -20.618  1.00  2.62           H
ATOM   2813 1HB  GLU A 193      24.975   3.198 -21.985  1.00  2.62           H
ATOM   2814 2HB  GLU A 193      26.354   4.275 -22.000  1.00  2.62           H
ATOM   2815 1HG  GLU A 193      25.079   3.549 -19.448  1.00  2.62           H
ATOM   2816 2HG  GLU A 193      26.122   2.410 -20.232  1.00  2.62           H
ATOM   2817  N   ASN A 194      25.990   7.016 -22.020  1.00  2.24           N
ATOM   2818  CA  ASN A 194      26.788   8.221 -21.794  1.00  2.24           C
ATOM   2819  C   ASN A 194      25.904   9.387 -21.352  1.00  2.24           C
ATOM   2820  O   ASN A 194      26.312  10.236 -20.552  1.00  2.24           O
ATOM   2821  CB  ASN A 194      27.551   8.603 -23.052  1.00  2.24           C
ATOM   2822  CG  ASN A 194      28.744   7.723 -23.334  1.00  2.24           C
ATOM   2823  OD1 ASN A 194      29.293   7.095 -22.422  1.00  2.24           O
ATOM   2824  ND2 ASN A 194      29.159   7.664 -24.582  1.00  2.24           N
ATOM   2825  H   ASN A 194      26.003   6.536 -22.922  1.00  2.24           H
ATOM   2826  HA  ASN A 194      27.498   8.018 -20.991  1.00  2.24           H
ATOM   2827 1HB  ASN A 194      26.876   8.552 -23.902  1.00  2.24           H
ATOM   2828 2HB  ASN A 194      27.884   9.638 -22.973  1.00  2.24           H
ATOM   2829 1HD2 ASN A 194      29.942   7.093 -24.819  1.00  2.24           H
ATOM   2830 2HD2 ASN A 194      28.680   8.184 -25.316  1.00  2.24           H
ATOM   2831  N   MET A 195      24.681   9.405 -21.868  1.00  1.87           N
ATOM   2832  CA  MET A 195      23.710  10.438 -21.562  1.00  1.87           C
ATOM   2833  C   MET A 195      22.733  10.078 -20.445  1.00  1.87           C
ATOM   2834  O   MET A 195      21.839  10.874 -20.154  1.00  1.87           O
ATOM   2835  CB  MET A 195      22.911  10.761 -22.813  1.00  1.87           C
ATOM   2836  CG  MET A 195      23.747  11.281 -23.961  1.00  1.87           C
ATOM   2837  SD  MET A 195      24.646  12.778 -23.547  1.00  1.87           S
ATOM   2838  CE  MET A 195      23.297  13.940 -23.403  1.00  1.87           C
ATOM   2839  H   MET A 195      24.427   8.683 -22.545  1.00  1.87           H
ATOM   2840  HA  MET A 195      24.254  11.326 -21.246  1.00  1.87           H
ATOM   2841 1HB  MET A 195      22.408   9.847 -23.155  1.00  1.87           H
ATOM   2842 2HB  MET A 195      22.137  11.490 -22.577  1.00  1.87           H
ATOM   2843 1HG  MET A 195      24.468  10.514 -24.239  1.00  1.87           H
ATOM   2844 2HG  MET A 195      23.113  11.480 -24.820  1.00  1.87           H
ATOM   2845 1HE  MET A 195      23.694  14.924 -23.149  1.00  1.87           H
ATOM   2846 2HE  MET A 195      22.763  13.996 -24.351  1.00  1.87           H
ATOM   2847 3HE  MET A 195      22.617  13.607 -22.620  1.00  1.87           H
ATOM   2848  N   ALA A 196      22.903   8.930 -19.776  1.00  1.55           N
ATOM   2849  CA  ALA A 196      21.889   8.445 -18.828  1.00  1.55           C
ATOM   2850  C   ALA A 196      21.837   9.177 -17.502  1.00  1.55           C
ATOM   2851  O   ALA A 196      22.202   8.639 -16.450  1.00  1.55           O
ATOM   2852  CB  ALA A 196      22.105   6.983 -18.536  1.00  1.55           C
ATOM   2853  H   ALA A 196      23.709   8.336 -19.971  1.00  1.55           H
ATOM   2854  HA  ALA A 196      20.920   8.565 -19.307  1.00  1.55           H
ATOM   2855 1HB  ALA A 196      21.313   6.632 -17.877  1.00  1.55           H
ATOM   2856 2HB  ALA A 196      22.083   6.415 -19.454  1.00  1.55           H
ATOM   2857 3HB  ALA A 196      23.070   6.861 -18.059  1.00  1.55           H
ATOM   2858  N   ARG A 197      21.360  10.404 -17.580  1.00  1.29           N
ATOM   2859  CA  ARG A 197      21.134  11.332 -16.485  1.00  1.29           C
ATOM   2860  C   ARG A 197      19.842  10.971 -15.784  1.00  1.29           C
ATOM   2861  O   ARG A 197      18.865  10.651 -16.450  1.00  1.29           O
ATOM   2862  CB  ARG A 197      21.000  12.742 -17.038  1.00  1.29           C
ATOM   2863  CG  ARG A 197      20.872  13.878 -16.024  1.00  1.29           C
ATOM   2864  CD  ARG A 197      20.577  15.172 -16.727  1.00  1.29           C
ATOM   2865  NE  ARG A 197      21.655  15.590 -17.623  1.00  1.29           N
ATOM   2866  CZ  ARG A 197      22.749  16.300 -17.264  1.00  1.29           C
ATOM   2867  NH1 ARG A 197      22.927  16.689 -16.024  1.00  1.29           N
ATOM   2868  NH2 ARG A 197      23.652  16.620 -18.179  1.00  1.29           N
ATOM   2869  H   ARG A 197      21.150  10.724 -18.520  1.00  1.29           H
ATOM   2870  HA  ARG A 197      21.949  11.276 -15.779  1.00  1.29           H
ATOM   2871 1HB  ARG A 197      21.871  12.957 -17.656  1.00  1.29           H
ATOM   2872 2HB  ARG A 197      20.127  12.785 -17.690  1.00  1.29           H
ATOM   2873 1HG  ARG A 197      20.053  13.677 -15.331  1.00  1.29           H
ATOM   2874 2HG  ARG A 197      21.802  13.987 -15.464  1.00  1.29           H
ATOM   2875 1HD  ARG A 197      19.673  15.049 -17.321  1.00  1.29           H
ATOM   2876 2HD  ARG A 197      20.412  15.962 -16.004  1.00  1.29           H
ATOM   2877  HE  ARG A 197      21.577  15.320 -18.591  1.00  1.29           H
ATOM   2878 1HH1 ARG A 197      22.246  16.460 -15.298  1.00  1.29           H
ATOM   2879 2HH1 ARG A 197      23.748  17.230 -15.786  1.00  1.29           H
ATOM   2880 1HH2 ARG A 197      23.524  16.332 -19.139  1.00  1.29           H
ATOM   2881 2HH2 ARG A 197      24.466  17.154 -17.915  1.00  1.29           H
ATOM   2882  N   GLY A 198      19.786  11.029 -14.470  1.00  1.08           N
ATOM   2883  CA  GLY A 198      18.472  10.772 -13.890  1.00  1.08           C
ATOM   2884  C   GLY A 198      18.357  10.953 -12.395  1.00  1.08           C
ATOM   2885  O   GLY A 198      19.351  11.219 -11.712  1.00  1.08           O
ATOM   2886  H   GLY A 198      20.618  11.227 -13.916  1.00  1.08           H
ATOM   2887 1HA  GLY A 198      17.743  11.413 -14.383  1.00  1.08           H
ATOM   2888 2HA  GLY A 198      18.180   9.765 -14.138  1.00  1.08           H
ATOM   2889  N   GLY A 199      17.110  10.804 -11.913  1.00  0.94           N
ATOM   2890  CA  GLY A 199      16.776  10.995 -10.493  1.00  0.94           C
ATOM   2891  C   GLY A 199      15.290  11.280 -10.232  1.00  0.94           C
ATOM   2892  O   GLY A 199      14.400  10.607 -10.758  1.00  0.94           O
ATOM   2893  H   GLY A 199      16.386  10.573 -12.596  1.00  0.94           H
ATOM   2894 1HA  GLY A 199      17.084  10.114  -9.930  1.00  0.94           H
ATOM   2895 2HA  GLY A 199      17.345  11.820 -10.109  1.00  0.94           H
ATOM   2896  N   ALA A 200      15.027  12.203  -9.302  1.00  0.86           N
ATOM   2897  CA  ALA A 200      13.671  12.579  -8.939  1.00  0.86           C
ATOM   2898  C   ALA A 200      13.178  13.707  -9.841  1.00  0.86           C
ATOM   2899  O   ALA A 200      12.117  13.596 -10.448  1.00  0.86           O
ATOM   2900  CB  ALA A 200      13.625  13.022  -7.495  1.00  0.86           C
ATOM   2901  H   ALA A 200      15.783  12.738  -8.883  1.00  0.86           H
ATOM   2902  HA  ALA A 200      13.020  11.717  -9.073  1.00  0.86           H
ATOM   2903 1HB  ALA A 200      12.636  13.292  -7.244  1.00  0.86           H
ATOM   2904 2HB  ALA A 200      13.957  12.217  -6.862  1.00  0.86           H
ATOM   2905 3HB  ALA A 200      14.262  13.881  -7.354  1.00  0.86           H
ATOM   2906  N   ILE A 201      13.950  14.790  -9.942  1.00  0.83           N
ATOM   2907  CA  ILE A 201      13.528  15.897 -10.796  1.00  0.83           C
ATOM   2908  C   ILE A 201      14.638  16.280 -11.759  1.00  0.83           C
ATOM   2909  O   ILE A 201      15.656  16.841 -11.334  1.00  0.83           O
ATOM   2910  CB  ILE A 201      13.190  17.147  -9.987  1.00  0.83           C
ATOM   2911  CG1 ILE A 201      12.141  16.893  -8.965  1.00  0.83           C
ATOM   2912  CG2 ILE A 201      12.663  18.140 -10.904  1.00  0.83           C
ATOM   2913  CD1 ILE A 201      11.933  18.081  -8.078  1.00  0.83           C
ATOM   2914  H   ILE A 201      14.831  14.831  -9.430  1.00  0.83           H
ATOM   2915  HA  ILE A 201      12.660  15.595 -11.380  1.00  0.83           H
ATOM   2916  HB  ILE A 201      14.083  17.523  -9.499  1.00  0.83           H
ATOM   2917 1HG1 ILE A 201      11.212  16.649  -9.464  1.00  0.83           H
ATOM   2918 2HG1 ILE A 201      12.432  16.048  -8.358  1.00  0.83           H
ATOM   2919 1HG2 ILE A 201      12.418  19.062 -10.377  1.00  0.83           H
ATOM   2920 2HG2 ILE A 201      13.387  18.327 -11.660  1.00  0.83           H
ATOM   2921 3HG2 ILE A 201      11.778  17.725 -11.347  1.00  0.83           H
ATOM   2922 1HD1 ILE A 201      11.170  17.868  -7.341  1.00  0.83           H
ATOM   2923 2HD1 ILE A 201      12.868  18.315  -7.573  1.00  0.83           H
ATOM   2924 3HD1 ILE A 201      11.623  18.935  -8.677  1.00  0.83           H
ATOM   2925  N   CYS A 202      14.424  16.055 -13.044  1.00  0.86           N
ATOM   2926  CA  CYS A 202      15.463  16.375 -14.002  1.00  0.86           C
ATOM   2927  C   CYS A 202      14.962  17.302 -15.091  1.00  0.86           C
ATOM   2928  O   CYS A 202      13.916  17.052 -15.687  1.00  0.86           O
ATOM   2929  CB  CYS A 202      16.014  15.086 -14.600  1.00  0.86           C
ATOM   2930  SG  CYS A 202      16.742  14.011 -13.335  1.00  0.86           S
ATOM   2931  H   CYS A 202      13.556  15.609 -13.345  1.00  0.86           H
ATOM   2932  HA  CYS A 202      16.265  16.869 -13.475  1.00  0.86           H
ATOM   2933 1HB  CYS A 202      15.218  14.535 -15.108  1.00  0.86           H
ATOM   2934 2HB  CYS A 202      16.786  15.322 -15.333  1.00  0.86           H
ATOM   2935  HG  CYS A 202      17.558  14.934 -12.822  1.00  0.86           H
ATOM   2936  N   SER A 203      15.731  18.345 -15.377  1.00  0.91           N
ATOM   2937  CA  SER A 203      15.317  19.305 -16.390  1.00  0.91           C
ATOM   2938  C   SER A 203      16.468  19.754 -17.253  1.00  0.91           C
ATOM   2939  O   SER A 203      17.415  20.397 -16.791  1.00  0.91           O
ATOM   2940  CB  SER A 203      14.715  20.529 -15.762  1.00  0.91           C
ATOM   2941  OG  SER A 203      14.320  21.432 -16.732  1.00  0.91           O
ATOM   2942  H   SER A 203      16.605  18.466 -14.863  1.00  0.91           H
ATOM   2943  HA  SER A 203      14.574  18.839 -17.023  1.00  0.91           H
ATOM   2944 1HB  SER A 203      13.866  20.261 -15.151  1.00  0.91           H
ATOM   2945 2HB  SER A 203      15.451  21.000 -15.122  1.00  0.91           H
ATOM   2946  HG  SER A 203      15.026  21.443 -17.404  1.00  0.91           H
ATOM   2947  N   ARG A 204      16.373  19.433 -18.520  1.00  0.98           N
ATOM   2948  CA  ARG A 204      17.420  19.786 -19.441  1.00  0.98           C
ATOM   2949  C   ARG A 204      17.265  21.255 -19.777  1.00  0.98           C
ATOM   2950  O   ARG A 204      16.229  21.850 -19.501  1.00  0.98           O
ATOM   2951  CB  ARG A 204      17.344  18.940 -20.698  1.00  0.98           C
ATOM   2952  CG  ARG A 204      17.538  17.440 -20.473  1.00  0.98           C
ATOM   2953  CD  ARG A 204      17.388  16.667 -21.741  1.00  0.98           C
ATOM   2954  NE  ARG A 204      18.454  16.961 -22.692  1.00  0.98           N
ATOM   2955  CZ  ARG A 204      19.617  16.281 -22.777  1.00  0.98           C
ATOM   2956  NH1 ARG A 204      19.844  15.261 -21.977  1.00  0.98           N
ATOM   2957  NH2 ARG A 204      20.528  16.640 -23.668  1.00  0.98           N
ATOM   2958  H   ARG A 204      15.553  18.918 -18.847  1.00  0.98           H
ATOM   2959  HA  ARG A 204      18.386  19.628 -18.964  1.00  0.98           H
ATOM   2960 1HB  ARG A 204      16.389  19.089 -21.175  1.00  0.98           H
ATOM   2961 2HB  ARG A 204      18.105  19.268 -21.401  1.00  0.98           H
ATOM   2962 1HG  ARG A 204      18.527  17.253 -20.059  1.00  0.98           H
ATOM   2963 2HG  ARG A 204      16.773  17.086 -19.773  1.00  0.98           H
ATOM   2964 1HD  ARG A 204      17.404  15.598 -21.524  1.00  0.98           H
ATOM   2965 2HD  ARG A 204      16.434  16.925 -22.207  1.00  0.98           H
ATOM   2966  HE  ARG A 204      18.318  17.736 -23.322  1.00  0.98           H
ATOM   2967 1HH1 ARG A 204      19.146  14.983 -21.301  1.00  0.98           H
ATOM   2968 2HH1 ARG A 204      20.711  14.752 -22.041  1.00  0.98           H
ATOM   2969 1HH2 ARG A 204      20.353  17.422 -24.282  1.00  0.98           H
ATOM   2970 2HH2 ARG A 204      21.397  16.134 -23.736  1.00  0.98           H
ATOM   2971  N   ARG A 205      18.344  21.872 -20.223  1.00  1.02           N
ATOM   2972  CA  ARG A 205      18.405  23.233 -20.779  1.00  1.02           C
ATOM   2973  C   ARG A 205      18.116  24.444 -19.876  1.00  1.02           C
ATOM   2974  O   ARG A 205      18.762  25.475 -20.060  1.00  1.02           O
ATOM   2975  CB  ARG A 205      17.434  23.333 -21.945  1.00  1.02           C
ATOM   2976  CG  ARG A 205      17.795  22.479 -23.136  1.00  1.02           C
ATOM   2977  CD  ARG A 205      16.796  22.594 -24.219  1.00  1.02           C
ATOM   2978  NE  ARG A 205      17.130  21.737 -25.327  1.00  1.02           N
ATOM   2979  CZ  ARG A 205      16.789  20.436 -25.412  1.00  1.02           C
ATOM   2980  NH1 ARG A 205      16.101  19.855 -24.445  1.00  1.02           N
ATOM   2981  NH2 ARG A 205      17.148  19.733 -26.475  1.00  1.02           N
ATOM   2982  H   ARG A 205      19.185  21.320 -20.289  1.00  1.02           H
ATOM   2983  HA  ARG A 205      19.413  23.361 -21.173  1.00  1.02           H
ATOM   2984 1HB  ARG A 205      16.429  23.065 -21.635  1.00  1.02           H
ATOM   2985 2HB  ARG A 205      17.393  24.366 -22.284  1.00  1.02           H
ATOM   2986 1HG  ARG A 205      18.764  22.785 -23.526  1.00  1.02           H
ATOM   2987 2HG  ARG A 205      17.838  21.435 -22.831  1.00  1.02           H
ATOM   2988 1HD  ARG A 205      15.815  22.308 -23.849  1.00  1.02           H
ATOM   2989 2HD  ARG A 205      16.764  23.620 -24.577  1.00  1.02           H
ATOM   2990  HE  ARG A 205      17.656  22.138 -26.091  1.00  1.02           H
ATOM   2991 1HH1 ARG A 205      15.789  20.390 -23.610  1.00  1.02           H
ATOM   2992 2HH1 ARG A 205      15.856  18.875 -24.531  1.00  1.02           H
ATOM   2993 1HH2 ARG A 205      17.674  20.174 -27.218  1.00  1.02           H
ATOM   2994 2HH2 ARG A 205      16.894  18.758 -26.545  1.00  1.02           H
ATOM   2995  N   ASP A 206      17.233  24.338 -18.879  1.00  1.02           N
ATOM   2996  CA  ASP A 206      16.980  25.513 -18.040  1.00  1.02           C
ATOM   2997  C   ASP A 206      16.848  25.302 -16.526  1.00  1.02           C
ATOM   2998  O   ASP A 206      17.810  25.560 -15.799  1.00  1.02           O
ATOM   2999  CB  ASP A 206      15.747  26.280 -18.548  1.00  1.02           C
ATOM   3000  CG  ASP A 206      15.422  27.584 -17.770  1.00  1.02           C
ATOM   3001  OD1 ASP A 206      16.295  28.097 -17.087  1.00  1.02           O
ATOM   3002  OD2 ASP A 206      14.279  28.032 -17.839  1.00  1.02           O
ATOM   3003  H   ASP A 206      16.706  23.474 -18.776  1.00  1.02           H
ATOM   3004  HA  ASP A 206      17.828  26.183 -18.170  1.00  1.02           H
ATOM   3005 1HB  ASP A 206      15.904  26.541 -19.595  1.00  1.02           H
ATOM   3006 2HB  ASP A 206      14.890  25.671 -18.512  1.00  1.02           H
ATOM   3007  N   LEU A 207      15.646  24.957 -16.038  1.00  0.96           N
ATOM   3008  CA  LEU A 207      15.415  25.149 -14.597  1.00  0.96           C
ATOM   3009  C   LEU A 207      14.438  24.246 -13.850  1.00  0.96           C
ATOM   3010  O   LEU A 207      13.299  24.052 -14.279  1.00  0.96           O
ATOM   3011  CB  LEU A 207      14.932  26.609 -14.397  1.00  0.96           C
ATOM   3012  CG  LEU A 207      14.511  27.068 -12.963  1.00  0.96           C
ATOM   3013  CD1 LEU A 207      15.711  27.121 -12.024  1.00  0.96           C
ATOM   3014  CD2 LEU A 207      13.860  28.424 -13.067  1.00  0.96           C
ATOM   3015  H   LEU A 207      14.903  24.645 -16.669  1.00  0.96           H
ATOM   3016  HA  LEU A 207      16.375  25.044 -14.115  1.00  0.96           H
ATOM   3017 1HB  LEU A 207      15.742  27.269 -14.705  1.00  0.96           H
ATOM   3018 2HB  LEU A 207      14.092  26.791 -15.064  1.00  0.96           H
ATOM   3019  HG  LEU A 207      13.797  26.360 -12.558  1.00  0.96           H
ATOM   3020 1HD1 LEU A 207      15.380  27.433 -11.034  1.00  0.96           H
ATOM   3021 2HD1 LEU A 207      16.154  26.152 -11.954  1.00  0.96           H
ATOM   3022 3HD1 LEU A 207      16.438  27.830 -12.406  1.00  0.96           H
ATOM   3023 1HD2 LEU A 207      13.540  28.752 -12.078  1.00  0.96           H
ATOM   3024 2HD2 LEU A 207      14.574  29.135 -13.474  1.00  0.96           H
ATOM   3025 3HD2 LEU A 207      12.994  28.358 -13.728  1.00  0.96           H
ATOM   3026  N   CYS A 208      14.873  23.787 -12.677  1.00  0.88           N
ATOM   3027  CA  CYS A 208      13.970  23.153 -11.722  1.00  0.88           C
ATOM   3028  C   CYS A 208      13.717  24.172 -10.609  1.00  0.88           C
ATOM   3029  O   CYS A 208      14.673  24.730 -10.065  1.00  0.88           O
ATOM   3030  CB  CYS A 208      14.553  21.894 -11.097  1.00  0.88           C
ATOM   3031  SG  CYS A 208      14.878  20.561 -12.233  1.00  0.88           S
ATOM   3032  H   CYS A 208      15.853  23.937 -12.435  1.00  0.88           H
ATOM   3033  HA  CYS A 208      13.035  22.905 -12.215  1.00  0.88           H
ATOM   3034 1HB  CYS A 208      15.490  22.141 -10.602  1.00  0.88           H
ATOM   3035 2HB  CYS A 208      13.869  21.522 -10.332  1.00  0.88           H
ATOM   3036  HG  CYS A 208      15.305  19.694 -11.315  1.00  0.88           H
ATOM   3037  N   SER A 209      12.465  24.390 -10.241  1.00  0.79           N
ATOM   3038  CA  SER A 209      12.179  25.360  -9.189  1.00  0.79           C
ATOM   3039  C   SER A 209      11.097  24.904  -8.230  1.00  0.79           C
ATOM   3040  O   SER A 209      10.007  24.503  -8.640  1.00  0.79           O
ATOM   3041  CB  SER A 209      11.794  26.695  -9.793  1.00  0.79           C
ATOM   3042  OG  SER A 209      11.452  27.615  -8.802  1.00  0.79           O
ATOM   3043  H   SER A 209      11.715  23.920 -10.742  1.00  0.79           H
ATOM   3044  HA  SER A 209      13.086  25.506  -8.619  1.00  0.79           H
ATOM   3045 1HB  SER A 209      12.637  27.077 -10.363  1.00  0.79           H
ATOM   3046 2HB  SER A 209      10.961  26.563 -10.483  1.00  0.79           H
ATOM   3047  HG  SER A 209      12.135  27.535  -8.116  1.00  0.79           H
ATOM   3048  N   ILE A 210      11.435  24.939  -6.954  1.00  0.72           N
ATOM   3049  CA  ILE A 210      10.536  24.525  -5.892  1.00  0.72           C
ATOM   3050  C   ILE A 210      10.317  25.717  -4.972  1.00  0.72           C
ATOM   3051  O   ILE A 210      11.284  26.200  -4.378  1.00  0.72           O
ATOM   3052  CB  ILE A 210      11.187  23.371  -5.110  1.00  0.72           C
ATOM   3053  CG1 ILE A 210      11.497  22.192  -6.068  1.00  0.72           C
ATOM   3054  CG2 ILE A 210      10.300  22.923  -3.994  1.00  0.72           C
ATOM   3055  CD1 ILE A 210      12.356  21.112  -5.466  1.00  0.72           C
ATOM   3056  H   ILE A 210      12.364  25.292  -6.717  1.00  0.72           H
ATOM   3057  HA  ILE A 210       9.587  24.211  -6.314  1.00  0.72           H
ATOM   3058  HB  ILE A 210      12.123  23.714  -4.700  1.00  0.72           H
ATOM   3059 1HG1 ILE A 210      10.560  21.754  -6.392  1.00  0.72           H
ATOM   3060 2HG1 ILE A 210      12.021  22.573  -6.940  1.00  0.72           H
ATOM   3061 1HG2 ILE A 210      10.790  22.125  -3.451  1.00  0.72           H
ATOM   3062 2HG2 ILE A 210      10.110  23.760  -3.320  1.00  0.72           H
ATOM   3063 3HG2 ILE A 210       9.359  22.564  -4.410  1.00  0.72           H
ATOM   3064 1HD1 ILE A 210      12.520  20.341  -6.209  1.00  0.72           H
ATOM   3065 2HD1 ILE A 210      13.314  21.522  -5.160  1.00  0.72           H
ATOM   3066 3HD1 ILE A 210      11.859  20.692  -4.612  1.00  0.72           H
ATOM   3067  N   SER A 211       9.086  26.208  -4.850  1.00  0.67           N
ATOM   3068  CA  SER A 211       8.945  27.400  -4.016  1.00  0.67           C
ATOM   3069  C   SER A 211       7.587  27.651  -3.402  1.00  0.67           C
ATOM   3070  O   SER A 211       6.552  27.205  -3.902  1.00  0.67           O
ATOM   3071  CB  SER A 211       9.343  28.637  -4.812  1.00  0.67           C
ATOM   3072  OG  SER A 211       8.466  28.892  -5.871  1.00  0.67           O
ATOM   3073  H   SER A 211       8.301  25.755  -5.321  1.00  0.67           H
ATOM   3074  HA  SER A 211       9.643  27.290  -3.192  1.00  0.67           H
ATOM   3075 1HB  SER A 211       9.364  29.502  -4.147  1.00  0.67           H
ATOM   3076 2HB  SER A 211      10.354  28.515  -5.198  1.00  0.67           H
ATOM   3077  HG  SER A 211       8.847  29.647  -6.331  1.00  0.67           H
ATOM   3078  N   ASN A 212       7.608  28.431  -2.330  1.00  0.66           N
ATOM   3079  CA  ASN A 212       6.403  28.839  -1.617  1.00  0.66           C
ATOM   3080  C   ASN A 212       5.574  27.632  -1.178  1.00  0.66           C
ATOM   3081  O   ASN A 212       4.349  27.684  -1.164  1.00  0.66           O
ATOM   3082  CB  ASN A 212       5.564  29.767  -2.480  1.00  0.66           C
ATOM   3083  CG  ASN A 212       6.250  31.077  -2.785  1.00  0.66           C
ATOM   3084  OD1 ASN A 212       6.759  31.771  -1.895  1.00  0.66           O
ATOM   3085  ND2 ASN A 212       6.274  31.428  -4.044  1.00  0.66           N
ATOM   3086  H   ASN A 212       8.529  28.744  -2.002  1.00  0.66           H
ATOM   3087  HA  ASN A 212       6.695  29.373  -0.716  1.00  0.66           H
ATOM   3088 1HB  ASN A 212       5.301  29.287  -3.421  1.00  0.66           H
ATOM   3089 2HB  ASN A 212       4.625  29.980  -1.968  1.00  0.66           H
ATOM   3090 1HD2 ASN A 212       6.714  32.282  -4.318  1.00  0.66           H
ATOM   3091 2HD2 ASN A 212       5.843  30.840  -4.734  1.00  0.66           H
ATOM   3092  N   ASN A 213       6.235  26.552  -0.780  1.00  0.66           N
ATOM   3093  CA  ASN A 213       5.530  25.351  -0.356  1.00  0.66           C
ATOM   3094  C   ASN A 213       5.359  25.325   1.151  1.00  0.66           C
ATOM   3095  O   ASN A 213       6.329  25.434   1.914  1.00  0.66           O
ATOM   3096  CB  ASN A 213       6.226  24.111  -0.879  1.00  0.66           C
ATOM   3097  CG  ASN A 213       6.158  23.986  -2.387  1.00  0.66           C
ATOM   3098  OD1 ASN A 213       5.107  24.215  -3.015  1.00  0.66           O
ATOM   3099  ND2 ASN A 213       7.245  23.606  -2.977  1.00  0.66           N
ATOM   3100  H   ASN A 213       7.252  26.550  -0.787  1.00  0.66           H
ATOM   3101  HA  ASN A 213       4.524  25.369  -0.779  1.00  0.66           H
ATOM   3102 1HB  ASN A 213       7.257  24.164  -0.590  1.00  0.66           H
ATOM   3103 2HB  ASN A 213       5.796  23.216  -0.419  1.00  0.66           H
ATOM   3104 1HD2 ASN A 213       7.273  23.501  -3.979  1.00  0.66           H
ATOM   3105 2HD2 ASN A 213       8.064  23.408  -2.437  1.00  0.66           H
ATOM   3106  N   SER A 214       4.111  25.245   1.591  1.00  0.67           N
ATOM   3107  CA  SER A 214       3.854  25.257   3.014  1.00  0.67           C
ATOM   3108  C   SER A 214       4.354  23.983   3.689  1.00  0.67           C
ATOM   3109  O   SER A 214       4.933  24.043   4.772  1.00  0.67           O
ATOM   3110  CB  SER A 214       2.384  25.436   3.268  1.00  0.67           C
ATOM   3111  OG  SER A 214       1.941  26.700   2.846  1.00  0.67           O
ATOM   3112  H   SER A 214       3.329  25.152   0.937  1.00  0.67           H
ATOM   3113  HA  SER A 214       4.381  26.103   3.442  1.00  0.67           H
ATOM   3114 1HB  SER A 214       1.851  24.679   2.738  1.00  0.67           H
ATOM   3115 2HB  SER A 214       2.176  25.303   4.327  1.00  0.67           H
ATOM   3116  HG  SER A 214       1.984  26.680   1.878  1.00  0.67           H
ATOM   3117  N   GLY A 215       4.130  22.838   3.045  1.00  0.68           N
ATOM   3118  CA  GLY A 215       4.556  21.563   3.592  1.00  0.68           C
ATOM   3119  C   GLY A 215       5.971  21.230   3.130  1.00  0.68           C
ATOM   3120  O   GLY A 215       6.542  21.971   2.332  1.00  0.68           O
ATOM   3121  H   GLY A 215       3.638  22.854   2.161  1.00  0.68           H
ATOM   3122 1HA  GLY A 215       4.514  21.608   4.679  1.00  0.68           H
ATOM   3123 2HA  GLY A 215       3.862  20.801   3.272  1.00  0.68           H
ATOM   3124  N   PRO A 216       6.538  20.099   3.593  1.00  0.68           N
ATOM   3125  CA  PRO A 216       7.890  19.631   3.313  1.00  0.68           C
ATOM   3126  C   PRO A 216       8.096  19.125   1.901  1.00  0.68           C
ATOM   3127  O   PRO A 216       7.168  18.625   1.266  1.00  0.68           O
ATOM   3128  CB  PRO A 216       8.058  18.469   4.309  1.00  0.68           C
ATOM   3129  CG  PRO A 216       6.652  17.976   4.574  1.00  0.68           C
ATOM   3130  CD  PRO A 216       5.776  19.226   4.510  1.00  0.68           C
ATOM   3131  HA  PRO A 216       8.591  20.441   3.530  1.00  0.68           H
ATOM   3132 1HB  PRO A 216       8.717  17.706   3.878  1.00  0.68           H
ATOM   3133 2HB  PRO A 216       8.563  18.843   5.218  1.00  0.68           H
ATOM   3134 1HG  PRO A 216       6.379  17.214   3.831  1.00  0.68           H
ATOM   3135 2HG  PRO A 216       6.610  17.482   5.556  1.00  0.68           H
ATOM   3136 1HD  PRO A 216       4.797  18.962   4.105  1.00  0.68           H
ATOM   3137 2HD  PRO A 216       5.705  19.681   5.508  1.00  0.68           H
ATOM   3138  N   ILE A 217       9.342  19.199   1.456  1.00  0.68           N
ATOM   3139  CA  ILE A 217       9.706  18.640   0.161  1.00  0.68           C
ATOM   3140  C   ILE A 217      10.773  17.594   0.418  1.00  0.68           C
ATOM   3141  O   ILE A 217      11.827  17.909   0.973  1.00  0.68           O
ATOM   3142  CB  ILE A 217      10.263  19.704  -0.782  1.00  0.68           C
ATOM   3143  CG1 ILE A 217       9.270  20.856  -0.912  1.00  0.68           C
ATOM   3144  CG2 ILE A 217      10.491  19.066  -2.138  1.00  0.68           C
ATOM   3145  CD1 ILE A 217       9.607  22.019   0.003  1.00  0.68           C
ATOM   3146  H   ILE A 217      10.044  19.645   2.051  1.00  0.68           H
ATOM   3147  HA  ILE A 217       8.844  18.158  -0.295  1.00  0.68           H
ATOM   3148  HB  ILE A 217      11.191  20.098  -0.390  1.00  0.68           H
ATOM   3149 1HG1 ILE A 217       9.248  21.203  -1.932  1.00  0.68           H
ATOM   3150 2HG1 ILE A 217       8.275  20.498  -0.651  1.00  0.68           H
ATOM   3151 1HG2 ILE A 217      10.887  19.794  -2.813  1.00  0.68           H
ATOM   3152 2HG2 ILE A 217      11.191  18.250  -2.026  1.00  0.68           H
ATOM   3153 3HG2 ILE A 217       9.555  18.678  -2.528  1.00  0.68           H
ATOM   3154 1HD1 ILE A 217       8.883  22.795  -0.110  1.00  0.68           H
ATOM   3155 2HD1 ILE A 217       9.609  21.689   1.047  1.00  0.68           H
ATOM   3156 3HD1 ILE A 217      10.586  22.404  -0.254  1.00  0.68           H
ATOM   3157  N   VAL A 218      10.484  16.351   0.054  1.00  0.67           N
ATOM   3158  CA  VAL A 218      11.384  15.263   0.390  1.00  0.67           C
ATOM   3159  C   VAL A 218      11.850  14.430  -0.799  1.00  0.67           C
ATOM   3160  O   VAL A 218      11.052  14.006  -1.637  1.00  0.67           O
ATOM   3161  CB  VAL A 218      10.677  14.344   1.388  1.00  0.67           C
ATOM   3162  CG1 VAL A 218      11.548  13.232   1.769  1.00  0.67           C
ATOM   3163  CG2 VAL A 218      10.221  15.151   2.620  1.00  0.67           C
ATOM   3164  H   VAL A 218       9.599  16.161  -0.420  1.00  0.67           H
ATOM   3165  HA  VAL A 218      12.263  15.686   0.870  1.00  0.67           H
ATOM   3166  HB  VAL A 218       9.852  13.910   0.904  1.00  0.67           H
ATOM   3167 1HG1 VAL A 218      11.010  12.578   2.452  1.00  0.67           H
ATOM   3168 2HG1 VAL A 218      11.829  12.666   0.886  1.00  0.67           H
ATOM   3169 3HG1 VAL A 218      12.441  13.622   2.259  1.00  0.67           H
ATOM   3170 1HG2 VAL A 218       9.702  14.490   3.311  1.00  0.67           H
ATOM   3171 2HG2 VAL A 218      11.079  15.589   3.111  1.00  0.67           H
ATOM   3172 3HG2 VAL A 218       9.539  15.942   2.311  1.00  0.67           H
ATOM   3173  N   PHE A 219      13.153  14.193  -0.848  1.00  0.67           N
ATOM   3174  CA  PHE A 219      13.796  13.368  -1.858  1.00  0.67           C
ATOM   3175  C   PHE A 219      14.565  12.257  -1.152  1.00  0.67           C
ATOM   3176  O   PHE A 219      15.713  12.493  -0.750  1.00  0.67           O
ATOM   3177  CB  PHE A 219      14.791  14.206  -2.641  1.00  0.67           C
ATOM   3178  CG  PHE A 219      14.210  15.360  -3.314  1.00  0.67           C
ATOM   3179  CD1 PHE A 219      14.126  16.581  -2.660  1.00  0.67           C
ATOM   3180  CD2 PHE A 219      13.747  15.251  -4.579  1.00  0.67           C
ATOM   3181  CE1 PHE A 219      13.585  17.665  -3.292  1.00  0.67           C
ATOM   3182  CE2 PHE A 219      13.203  16.313  -5.209  1.00  0.67           C
ATOM   3183  CZ  PHE A 219      13.116  17.525  -4.573  1.00  0.67           C
ATOM   3184  H   PHE A 219      13.734  14.603  -0.126  1.00  0.67           H
ATOM   3185  HA  PHE A 219      13.047  12.931  -2.512  1.00  0.67           H
ATOM   3186 1HB  PHE A 219      15.556  14.567  -1.966  1.00  0.67           H
ATOM   3187 2HB  PHE A 219      15.278  13.584  -3.384  1.00  0.67           H
ATOM   3188  HD1 PHE A 219      14.504  16.669  -1.635  1.00  0.67           H
ATOM   3189  HD2 PHE A 219      13.811  14.296  -5.075  1.00  0.67           H
ATOM   3190  HE1 PHE A 219      13.526  18.625  -2.776  1.00  0.67           H
ATOM   3191  HE2 PHE A 219      12.835  16.196  -6.210  1.00  0.67           H
ATOM   3192  HZ  PHE A 219      12.677  18.365  -5.082  1.00  0.67           H
ATOM   3193  N   ASN A 220      13.930  11.096  -0.949  1.00  0.67           N
ATOM   3194  CA  ASN A 220      14.585  10.035  -0.182  1.00  0.67           C
ATOM   3195  C   ASN A 220      14.839   8.742  -0.954  1.00  0.67           C
ATOM   3196  O   ASN A 220      13.981   8.273  -1.701  1.00  0.67           O
ATOM   3197  CB  ASN A 220      13.819   9.687   1.083  1.00  0.67           C
ATOM   3198  CG  ASN A 220      13.738  10.779   2.088  1.00  0.67           C
ATOM   3199  OD1 ASN A 220      14.411  11.807   1.986  1.00  0.67           O
ATOM   3200  ND2 ASN A 220      12.916  10.569   3.089  1.00  0.67           N
ATOM   3201  H   ASN A 220      13.004  10.958  -1.359  1.00  0.67           H
ATOM   3202  HA  ASN A 220      15.550  10.412   0.117  1.00  0.67           H
ATOM   3203 1HB  ASN A 220      12.820   9.350   0.835  1.00  0.67           H
ATOM   3204 2HB  ASN A 220      14.327   8.864   1.562  1.00  0.67           H
ATOM   3205 1HD2 ASN A 220      12.810  11.259   3.806  1.00  0.67           H
ATOM   3206 2HD2 ASN A 220      12.384   9.721   3.131  1.00  0.67           H
ATOM   3207  N   TYR A 221      15.991   8.137  -0.708  1.00  0.68           N
ATOM   3208  CA  TYR A 221      16.352   6.840  -1.278  1.00  0.68           C
ATOM   3209  C   TYR A 221      16.325   6.782  -2.804  1.00  0.68           C
ATOM   3210  O   TYR A 221      16.056   5.722  -3.368  1.00  0.68           O
ATOM   3211  CB  TYR A 221      15.423   5.746  -0.760  1.00  0.68           C
ATOM   3212  CG  TYR A 221      15.374   5.595   0.736  1.00  0.68           C
ATOM   3213  CD1 TYR A 221      14.289   6.091   1.435  1.00  0.68           C
ATOM   3214  CD2 TYR A 221      16.403   4.963   1.410  1.00  0.68           C
ATOM   3215  CE1 TYR A 221      14.231   5.961   2.806  1.00  0.68           C
ATOM   3216  CE2 TYR A 221      16.349   4.829   2.783  1.00  0.68           C
ATOM   3217  CZ  TYR A 221      15.268   5.326   3.481  1.00  0.68           C
ATOM   3218  OH  TYR A 221      15.212   5.197   4.850  1.00  0.68           O
ATOM   3219  H   TYR A 221      16.657   8.613  -0.096  1.00  0.68           H
ATOM   3220  HA  TYR A 221      17.353   6.597  -0.957  1.00  0.68           H
ATOM   3221 1HB  TYR A 221      14.417   5.937  -1.106  1.00  0.68           H
ATOM   3222 2HB  TYR A 221      15.728   4.791  -1.183  1.00  0.68           H
ATOM   3223  HD1 TYR A 221      13.476   6.586   0.898  1.00  0.68           H
ATOM   3224  HD2 TYR A 221      17.258   4.573   0.857  1.00  0.68           H
ATOM   3225  HE1 TYR A 221      13.375   6.352   3.355  1.00  0.68           H
ATOM   3226  HE2 TYR A 221      17.162   4.334   3.316  1.00  0.68           H
ATOM   3227  HH  TYR A 221      15.999   4.741   5.160  1.00  0.68           H
ATOM   3228  N   ASN A 222      16.603   7.880  -3.492  1.00  0.71           N
ATOM   3229  CA  ASN A 222      16.538   7.837  -4.946  1.00  0.71           C
ATOM   3230  C   ASN A 222      17.880   7.387  -5.491  1.00  0.71           C
ATOM   3231  O   ASN A 222      18.916   7.705  -4.902  1.00  0.71           O
ATOM   3232  CB  ASN A 222      16.144   9.194  -5.491  1.00  0.71           C
ATOM   3233  CG  ASN A 222      14.757   9.616  -5.017  1.00  0.71           C
ATOM   3234  OD1 ASN A 222      13.785   8.838  -4.998  1.00  0.71           O
ATOM   3235  ND2 ASN A 222      14.653  10.859  -4.632  1.00  0.71           N
ATOM   3236  H   ASN A 222      16.848   8.743  -3.014  1.00  0.71           H
ATOM   3237  HA  ASN A 222      15.794   7.099  -5.250  1.00  0.71           H
ATOM   3238 1HB  ASN A 222      16.873   9.945  -5.180  1.00  0.71           H
ATOM   3239 2HB  ASN A 222      16.146   9.158  -6.583  1.00  0.71           H
ATOM   3240 1HD2 ASN A 222      13.770  11.204  -4.301  1.00  0.71           H
ATOM   3241 2HD2 ASN A 222      15.451  11.461  -4.677  1.00  0.71           H
ATOM   3242  N   GLN A 223      17.875   6.682  -6.616  1.00  0.73           N
ATOM   3243  CA  GLN A 223      19.133   6.244  -7.203  1.00  0.73           C
ATOM   3244  C   GLN A 223      19.188   6.401  -8.701  1.00  0.73           C
ATOM   3245  O   GLN A 223      18.486   5.706  -9.434  1.00  0.73           O
ATOM   3246  CB  GLN A 223      19.387   4.792  -6.852  1.00  0.73           C
ATOM   3247  CG  GLN A 223      20.702   4.281  -7.352  1.00  0.73           C
ATOM   3248  CD  GLN A 223      21.044   2.958  -6.749  1.00  0.73           C
ATOM   3249  OE1 GLN A 223      20.661   1.887  -7.232  1.00  0.73           O
ATOM   3250  NE2 GLN A 223      21.764   3.032  -5.629  1.00  0.73           N
ATOM   3251  H   GLN A 223      16.985   6.449  -7.054  1.00  0.73           H
ATOM   3252  HA  GLN A 223      19.930   6.839  -6.779  1.00  0.73           H
ATOM   3253 1HB  GLN A 223      19.355   4.666  -5.769  1.00  0.73           H
ATOM   3254 2HB  GLN A 223      18.607   4.190  -7.276  1.00  0.73           H
ATOM   3255 1HG  GLN A 223      20.643   4.165  -8.436  1.00  0.73           H
ATOM   3256 2HG  GLN A 223      21.477   4.997  -7.114  1.00  0.73           H
ATOM   3257 1HE2 GLN A 223      22.032   2.201  -5.142  1.00  0.73           H
ATOM   3258 2HE2 GLN A 223      22.011   3.954  -5.262  1.00  0.73           H
ATOM   3259  N   GLY A 224      20.053   7.282  -9.162  1.00  0.76           N
ATOM   3260  CA  GLY A 224      20.135   7.518 -10.588  1.00  0.76           C
ATOM   3261  C   GLY A 224      21.415   6.985 -11.202  1.00  0.76           C
ATOM   3262  O   GLY A 224      22.205   6.273 -10.562  1.00  0.76           O
ATOM   3263  H   GLY A 224      20.638   7.808  -8.507  1.00  0.76           H
ATOM   3264 1HA  GLY A 224      19.283   7.057 -11.079  1.00  0.76           H
ATOM   3265 2HA  GLY A 224      20.064   8.591 -10.777  1.00  0.76           H
ATOM   3266  N   GLY A 225      21.618   7.395 -12.445  1.00  0.78           N
ATOM   3267  CA  GLY A 225      22.775   7.060 -13.251  1.00  0.78           C
ATOM   3268  C   GLY A 225      23.689   8.227 -13.017  1.00  0.78           C
ATOM   3269  O   GLY A 225      24.210   8.371 -11.905  1.00  0.78           O
ATOM   3270  H   GLY A 225      20.910   7.978 -12.870  1.00  0.78           H
ATOM   3271 1HA  GLY A 225      23.234   6.134 -12.916  1.00  0.78           H
ATOM   3272 2HA  GLY A 225      22.509   6.973 -14.307  1.00  0.78           H
ATOM   3273  N   LYS A 226      23.919   9.039 -14.030  1.00  0.78           N
ATOM   3274  CA  LYS A 226      24.704  10.247 -13.801  1.00  0.78           C
ATOM   3275  C   LYS A 226      23.650  11.258 -13.356  1.00  0.78           C
ATOM   3276  O   LYS A 226      22.458  10.932 -13.406  1.00  0.78           O
ATOM   3277  CB  LYS A 226      25.517  10.657 -15.033  1.00  0.78           C
ATOM   3278  CG  LYS A 226      24.754  11.119 -16.230  1.00  0.78           C
ATOM   3279  CD  LYS A 226      25.654  11.244 -17.454  1.00  0.78           C
ATOM   3280  CE  LYS A 226      26.682  12.357 -17.295  1.00  0.78           C
ATOM   3281  NZ  LYS A 226      27.491  12.535 -18.534  1.00  0.78           N
ATOM   3282  H   LYS A 226      23.471   8.863 -14.934  1.00  0.78           H
ATOM   3283  HA  LYS A 226      25.400  10.095 -12.974  1.00  0.78           H
ATOM   3284 1HB  LYS A 226      26.199  11.456 -14.760  1.00  0.78           H
ATOM   3285 2HB  LYS A 226      26.129   9.813 -15.349  1.00  0.78           H
ATOM   3286 1HG  LYS A 226      24.013  10.391 -16.445  1.00  0.78           H
ATOM   3287 2HG  LYS A 226      24.274  12.075 -16.027  1.00  0.78           H
ATOM   3288 1HD  LYS A 226      26.173  10.300 -17.629  1.00  0.78           H
ATOM   3289 2HD  LYS A 226      25.040  11.457 -18.333  1.00  0.78           H
ATOM   3290 1HE  LYS A 226      26.172  13.292 -17.063  1.00  0.78           H
ATOM   3291 2HE  LYS A 226      27.352  12.108 -16.469  1.00  0.78           H
ATOM   3292 1HZ  LYS A 226      28.171  13.267 -18.387  1.00  0.78           H
ATOM   3293 2HZ  LYS A 226      27.970  11.669 -18.738  1.00  0.78           H
ATOM   3294 3HZ  LYS A 226      26.890  12.777 -19.310  1.00  0.78           H
ATOM   3295  N   GLY A 227      24.020  12.443 -12.901  1.00  0.76           N
ATOM   3296  CA  GLY A 227      22.932  13.318 -12.447  1.00  0.76           C
ATOM   3297  C   GLY A 227      22.780  13.275 -10.927  1.00  0.76           C
ATOM   3298  O   GLY A 227      23.758  13.507 -10.216  1.00  0.76           O
ATOM   3299  H   GLY A 227      25.006  12.713 -12.855  1.00  0.76           H
ATOM   3300 1HA  GLY A 227      23.120  14.337 -12.764  1.00  0.76           H
ATOM   3301 2HA  GLY A 227      21.994  13.028 -12.916  1.00  0.76           H
ATOM   3302  N   GLY A 228      21.554  13.084 -10.427  1.00  0.74           N
ATOM   3303  CA  GLY A 228      21.318  13.171  -8.987  1.00  0.74           C
ATOM   3304  C   GLY A 228      19.842  13.278  -8.655  1.00  0.74           C
ATOM   3305  O   GLY A 228      19.009  13.223  -9.548  1.00  0.74           O
ATOM   3306  H   GLY A 228      20.782  12.812 -11.037  1.00  0.74           H
ATOM   3307 1HA  GLY A 228      21.739  12.295  -8.496  1.00  0.74           H
ATOM   3308 2HA  GLY A 228      21.830  14.050  -8.598  1.00  0.74           H
ATOM   3309  N   ALA A 229      19.497  13.467  -7.370  1.00  0.71           N
ATOM   3310  CA  ALA A 229      18.091  13.561  -6.984  1.00  0.71           C
ATOM   3311  C   ALA A 229      17.460  14.667  -7.793  1.00  0.71           C
ATOM   3312  O   ALA A 229      16.368  14.492  -8.338  1.00  0.71           O
ATOM   3313  CB  ALA A 229      17.946  13.862  -5.498  1.00  0.71           C
ATOM   3314  H   ALA A 229      20.214  13.571  -6.662  1.00  0.71           H
ATOM   3315  HA  ALA A 229      17.601  12.618  -7.222  1.00  0.71           H
ATOM   3316 1HB  ALA A 229      16.890  13.929  -5.247  1.00  0.71           H
ATOM   3317 2HB  ALA A 229      18.409  13.069  -4.923  1.00  0.71           H
ATOM   3318 3HB  ALA A 229      18.428  14.809  -5.263  1.00  0.71           H
ATOM   3319  N   ILE A 230      18.206  15.756  -7.933  1.00  0.69           N
ATOM   3320  CA  ILE A 230      17.812  16.855  -8.792  1.00  0.69           C
ATOM   3321  C   ILE A 230      18.939  17.076  -9.785  1.00  0.69           C
ATOM   3322  O   ILE A 230      20.110  17.114  -9.385  1.00  0.69           O
ATOM   3323  CB  ILE A 230      17.511  18.174  -8.048  1.00  0.69           C
ATOM   3324  CG1 ILE A 230      16.358  18.004  -7.042  1.00  0.69           C
ATOM   3325  CG2 ILE A 230      17.139  19.253  -9.077  1.00  0.69           C
ATOM   3326  CD1 ILE A 230      16.162  19.238  -6.168  1.00  0.69           C
ATOM   3327  H   ILE A 230      19.091  15.781  -7.420  1.00  0.69           H
ATOM   3328  HA  ILE A 230      16.922  16.568  -9.339  1.00  0.69           H
ATOM   3329  HB  ILE A 230      18.382  18.483  -7.485  1.00  0.69           H
ATOM   3330 1HG1 ILE A 230      15.435  17.803  -7.576  1.00  0.69           H
ATOM   3331 2HG1 ILE A 230      16.573  17.153  -6.402  1.00  0.69           H
ATOM   3332 1HG2 ILE A 230      16.929  20.160  -8.566  1.00  0.69           H
ATOM   3333 2HG2 ILE A 230      17.960  19.416  -9.771  1.00  0.69           H
ATOM   3334 3HG2 ILE A 230      16.254  18.934  -9.630  1.00  0.69           H
ATOM   3335 1HD1 ILE A 230      15.350  19.072  -5.471  1.00  0.69           H
ATOM   3336 2HD1 ILE A 230      17.079  19.443  -5.618  1.00  0.69           H
ATOM   3337 3HD1 ILE A 230      15.925  20.090  -6.797  1.00  0.69           H
ATOM   3338  N   SER A 231      18.598  17.181 -11.067  1.00  0.68           N
ATOM   3339  CA  SER A 231      19.629  17.419 -12.068  1.00  0.68           C
ATOM   3340  C   SER A 231      19.150  18.409 -13.120  1.00  0.68           C
ATOM   3341  O   SER A 231      18.174  18.148 -13.828  1.00  0.68           O
ATOM   3342  CB  SER A 231      20.069  16.130 -12.719  1.00  0.68           C
ATOM   3343  OG  SER A 231      21.062  16.393 -13.663  1.00  0.68           O
ATOM   3344  H   SER A 231      17.611  17.118 -11.320  1.00  0.68           H
ATOM   3345  HA  SER A 231      20.475  17.838 -11.564  1.00  0.68           H
ATOM   3346 1HB  SER A 231      20.453  15.451 -11.958  1.00  0.68           H
ATOM   3347 2HB  SER A 231      19.230  15.653 -13.200  1.00  0.68           H
ATOM   3348  HG  SER A 231      21.700  16.972 -13.204  1.00  0.68           H
ATOM   3349  N   ALA A 232      19.833  19.550 -13.219  1.00  0.67           N
ATOM   3350  CA  ALA A 232      19.354  20.597 -14.133  1.00  0.67           C
ATOM   3351  C   ALA A 232      20.393  21.637 -14.491  1.00  0.67           C
ATOM   3352  O   ALA A 232      21.395  21.792 -13.805  1.00  0.67           O
ATOM   3353  CB  ALA A 232      18.172  21.302 -13.510  1.00  0.67           C
ATOM   3354  H   ALA A 232      20.666  19.670 -12.636  1.00  0.67           H
ATOM   3355  HA  ALA A 232      19.048  20.110 -15.055  1.00  0.67           H
ATOM   3356 1HB  ALA A 232      17.779  22.050 -14.201  1.00  0.67           H
ATOM   3357 2HB  ALA A 232      17.424  20.573 -13.307  1.00  0.67           H
ATOM   3358 3HB  ALA A 232      18.477  21.790 -12.587  1.00  0.67           H
ATOM   3359  N   THR A 233      20.148  22.410 -15.538  1.00  0.66           N
ATOM   3360  CA  THR A 233      21.080  23.500 -15.767  1.00  0.66           C
ATOM   3361  C   THR A 233      21.104  24.391 -14.512  1.00  0.66           C
ATOM   3362  O   THR A 233      22.177  24.615 -13.924  1.00  0.66           O
ATOM   3363  CB  THR A 233      20.708  24.306 -17.018  1.00  0.66           C
ATOM   3364  OG1 THR A 233      20.787  23.475 -18.177  1.00  0.66           O
ATOM   3365  CG2 THR A 233      21.628  25.442 -17.177  1.00  0.66           C
ATOM   3366  H   THR A 233      19.336  22.261 -16.128  1.00  0.66           H
ATOM   3367  HA  THR A 233      22.069  23.082 -15.918  1.00  0.66           H
ATOM   3368  HB  THR A 233      19.712  24.672 -16.926  1.00  0.66           H
ATOM   3369  HG1 THR A 233      20.584  24.015 -18.953  1.00  0.66           H
ATOM   3370 1HG2 THR A 233      21.352  26.013 -18.064  1.00  0.66           H
ATOM   3371 2HG2 THR A 233      21.559  26.072 -16.303  1.00  0.66           H
ATOM   3372 3HG2 THR A 233      22.638  25.070 -17.285  1.00  0.66           H
ATOM   3373  N   ARG A 234      19.914  24.784 -14.041  1.00  0.66           N
ATOM   3374  CA  ARG A 234      19.780  25.536 -12.802  1.00  0.66           C
ATOM   3375  C   ARG A 234      18.742  24.901 -11.882  1.00  0.66           C
ATOM   3376  O   ARG A 234      17.755  24.329 -12.354  1.00  0.66           O
ATOM   3377  CB  ARG A 234      19.301  26.958 -13.066  1.00  0.66           C
ATOM   3378  CG  ARG A 234      20.196  27.834 -13.862  1.00  0.66           C
ATOM   3379  CD  ARG A 234      19.651  29.208 -13.952  1.00  0.66           C
ATOM   3380  NE  ARG A 234      18.402  29.287 -14.720  1.00  0.66           N
ATOM   3381  CZ  ARG A 234      17.530  30.310 -14.628  1.00  0.66           C
ATOM   3382  NH1 ARG A 234      17.768  31.304 -13.792  1.00  0.66           N
ATOM   3383  NH2 ARG A 234      16.443  30.325 -15.372  1.00  0.66           N
ATOM   3384  H   ARG A 234      19.079  24.621 -14.597  1.00  0.66           H
ATOM   3385  HA  ARG A 234      20.741  25.555 -12.298  1.00  0.66           H
ATOM   3386 1HB  ARG A 234      18.358  26.914 -13.602  1.00  0.66           H
ATOM   3387 2HB  ARG A 234      19.115  27.456 -12.114  1.00  0.66           H
ATOM   3388 1HG  ARG A 234      21.163  27.882 -13.374  1.00  0.66           H
ATOM   3389 2HG  ARG A 234      20.301  27.440 -14.871  1.00  0.66           H
ATOM   3390 1HD  ARG A 234      19.457  29.579 -12.949  1.00  0.66           H
ATOM   3391 2HD  ARG A 234      20.389  29.848 -14.441  1.00  0.66           H
ATOM   3392  HE  ARG A 234      18.179  28.536 -15.383  1.00  0.66           H
ATOM   3393 1HH1 ARG A 234      18.601  31.296 -13.221  1.00  0.66           H
ATOM   3394 2HH1 ARG A 234      17.116  32.071 -13.724  1.00  0.66           H
ATOM   3395 1HH2 ARG A 234      16.266  29.551 -16.038  1.00  0.66           H
ATOM   3396 2HH2 ARG A 234      15.793  31.086 -15.309  1.00  0.66           H
ATOM   3397  N   CYS A 235      18.921  25.086 -10.579  1.00  0.65           N
ATOM   3398  CA  CYS A 235      17.900  24.687  -9.619  1.00  0.65           C
ATOM   3399  C   CYS A 235      17.746  25.665  -8.467  1.00  0.65           C
ATOM   3400  O   CYS A 235      18.731  26.060  -7.849  1.00  0.65           O
ATOM   3401  CB  CYS A 235      18.163  23.314  -9.033  1.00  0.65           C
ATOM   3402  SG  CYS A 235      16.916  22.845  -7.792  1.00  0.65           S
ATOM   3403  H   CYS A 235      19.800  25.494 -10.260  1.00  0.65           H
ATOM   3404  HA  CYS A 235      16.964  24.638 -10.152  1.00  0.65           H
ATOM   3405 1HB  CYS A 235      18.125  22.574  -9.837  1.00  0.65           H
ATOM   3406 2HB  CYS A 235      19.146  23.266  -8.596  1.00  0.65           H
ATOM   3407  HG  CYS A 235      15.876  23.354  -8.462  1.00  0.65           H
ATOM   3408  N   VAL A 236      16.511  26.070  -8.210  1.00  0.65           N
ATOM   3409  CA  VAL A 236      16.261  26.990  -7.111  1.00  0.65           C
ATOM   3410  C   VAL A 236      15.190  26.480  -6.163  1.00  0.65           C
ATOM   3411  O   VAL A 236      14.102  26.095  -6.602  1.00  0.65           O
ATOM   3412  CB  VAL A 236      15.811  28.366  -7.643  1.00  0.65           C
ATOM   3413  CG1 VAL A 236      15.548  29.305  -6.459  1.00  0.65           C
ATOM   3414  CG2 VAL A 236      16.878  28.943  -8.587  1.00  0.65           C
ATOM   3415  H   VAL A 236      15.748  25.708  -8.781  1.00  0.65           H
ATOM   3416  HA  VAL A 236      17.182  27.119  -6.543  1.00  0.65           H
ATOM   3417  HB  VAL A 236      14.873  28.252  -8.189  1.00  0.65           H
ATOM   3418 1HG1 VAL A 236      15.209  30.272  -6.822  1.00  0.65           H
ATOM   3419 2HG1 VAL A 236      14.775  28.883  -5.822  1.00  0.65           H
ATOM   3420 3HG1 VAL A 236      16.460  29.434  -5.879  1.00  0.65           H
ATOM   3421 1HG2 VAL A 236      16.544  29.910  -8.959  1.00  0.65           H
ATOM   3422 2HG2 VAL A 236      17.814  29.065  -8.050  1.00  0.65           H
ATOM   3423 3HG2 VAL A 236      17.035  28.273  -9.428  1.00  0.65           H
ATOM   3424  N   ILE A 237      15.507  26.486  -4.879  1.00  0.65           N
ATOM   3425  CA  ILE A 237      14.561  26.126  -3.842  1.00  0.65           C
ATOM   3426  C   ILE A 237      14.381  27.375  -2.979  1.00  0.65           C
ATOM   3427  O   ILE A 237      15.359  27.846  -2.381  1.00  0.65           O
ATOM   3428  CB  ILE A 237      15.074  24.929  -3.011  1.00  0.65           C
ATOM   3429  CG1 ILE A 237      15.311  23.721  -3.974  1.00  0.65           C
ATOM   3430  CG2 ILE A 237      14.071  24.546  -1.949  1.00  0.65           C
ATOM   3431  CD1 ILE A 237      15.912  22.494  -3.340  1.00  0.65           C
ATOM   3432  H   ILE A 237      16.443  26.777  -4.612  1.00  0.65           H
ATOM   3433  HA  ILE A 237      13.613  25.863  -4.291  1.00  0.65           H
ATOM   3434  HB  ILE A 237      16.015  25.191  -2.552  1.00  0.65           H
ATOM   3435 1HG1 ILE A 237      14.374  23.455  -4.424  1.00  0.65           H
ATOM   3436 2HG1 ILE A 237      15.990  24.044  -4.764  1.00  0.65           H
ATOM   3437 1HG2 ILE A 237      14.452  23.705  -1.384  1.00  0.65           H
ATOM   3438 2HG2 ILE A 237      13.906  25.385  -1.285  1.00  0.65           H
ATOM   3439 3HG2 ILE A 237      13.128  24.273  -2.426  1.00  0.65           H
ATOM   3440 1HD1 ILE A 237      16.040  21.726  -4.103  1.00  0.65           H
ATOM   3441 2HD1 ILE A 237      16.876  22.738  -2.906  1.00  0.65           H
ATOM   3442 3HD1 ILE A 237      15.249  22.128  -2.569  1.00  0.65           H
ATOM   3443  N   ASP A 238      13.172  27.938  -2.933  1.00  0.66           N
ATOM   3444  CA  ASP A 238      13.039  29.189  -2.181  1.00  0.66           C
ATOM   3445  C   ASP A 238      11.710  29.464  -1.513  1.00  0.66           C
ATOM   3446  O   ASP A 238      10.649  29.013  -1.954  1.00  0.66           O
ATOM   3447  CB  ASP A 238      13.367  30.400  -3.083  1.00  0.66           C
ATOM   3448  CG  ASP A 238      12.395  30.606  -4.301  1.00  0.66           C
ATOM   3449  OD1 ASP A 238      12.678  30.049  -5.333  1.00  0.66           O
ATOM   3450  OD2 ASP A 238      11.421  31.347  -4.208  1.00  0.66           O
ATOM   3451  H   ASP A 238      12.389  27.497  -3.418  1.00  0.66           H
ATOM   3452  HA  ASP A 238      13.777  29.155  -1.389  1.00  0.66           H
ATOM   3453 1HB  ASP A 238      13.361  31.305  -2.472  1.00  0.66           H
ATOM   3454 2HB  ASP A 238      14.382  30.288  -3.466  1.00  0.66           H
ATOM   3455  N   ASN A 239      11.791  30.266  -0.458  1.00  0.67           N
ATOM   3456  CA  ASN A 239      10.622  30.758   0.252  1.00  0.67           C
ATOM   3457  C   ASN A 239       9.693  29.662   0.750  1.00  0.67           C
ATOM   3458  O   ASN A 239       8.480  29.857   0.803  1.00  0.67           O
ATOM   3459  CB  ASN A 239       9.876  31.728  -0.633  1.00  0.67           C
ATOM   3460  CG  ASN A 239      10.651  33.015  -0.854  1.00  0.67           C
ATOM   3461  OD1 ASN A 239      10.969  33.744   0.100  1.00  0.67           O
ATOM   3462  ND2 ASN A 239      11.002  33.286  -2.085  1.00  0.67           N
ATOM   3463  H   ASN A 239      12.726  30.560  -0.162  1.00  0.67           H
ATOM   3464  HA  ASN A 239      10.964  31.303   1.127  1.00  0.67           H
ATOM   3465 1HB  ASN A 239       9.661  31.279  -1.605  1.00  0.67           H
ATOM   3466 2HB  ASN A 239       8.919  31.967  -0.174  1.00  0.67           H
ATOM   3467 1HD2 ASN A 239      11.531  34.106  -2.286  1.00  0.67           H
ATOM   3468 2HD2 ASN A 239      10.789  32.638  -2.844  1.00  0.67           H
ATOM   3469  N   ASN A 240      10.244  28.530   1.169  1.00  0.69           N
ATOM   3470  CA  ASN A 240       9.403  27.464   1.682  1.00  0.69           C
ATOM   3471  C   ASN A 240       9.216  27.685   3.167  1.00  0.69           C
ATOM   3472  O   ASN A 240       9.994  28.418   3.796  1.00  0.69           O
ATOM   3473  CB  ASN A 240       9.997  26.102   1.371  1.00  0.69           C
ATOM   3474  CG  ASN A 240      10.028  25.834  -0.113  1.00  0.69           C
ATOM   3475  OD1 ASN A 240       9.067  26.110  -0.849  1.00  0.69           O
ATOM   3476  ND2 ASN A 240      11.108  25.288  -0.572  1.00  0.69           N
ATOM   3477  H   ASN A 240      11.250  28.385   1.096  1.00  0.69           H
ATOM   3478  HA  ASN A 240       8.417  27.525   1.219  1.00  0.69           H
ATOM   3479 1HB  ASN A 240      11.005  26.058   1.765  1.00  0.69           H
ATOM   3480 2HB  ASN A 240       9.412  25.319   1.866  1.00  0.69           H
ATOM   3481 1HD2 ASN A 240      11.177  25.085  -1.549  1.00  0.69           H
ATOM   3482 2HD2 ASN A 240      11.856  25.060   0.053  1.00  0.69           H
ATOM   3483  N   LYS A 241       8.176  27.087   3.731  1.00  0.71           N
ATOM   3484  CA  LYS A 241       7.984  27.229   5.163  1.00  0.71           C
ATOM   3485  C   LYS A 241       8.580  26.032   5.880  1.00  0.71           C
ATOM   3486  O   LYS A 241       9.359  26.190   6.820  1.00  0.71           O
ATOM   3487  CB  LYS A 241       6.508  27.375   5.492  1.00  0.71           C
ATOM   3488  CG  LYS A 241       5.875  28.669   4.968  1.00  0.71           C
ATOM   3489  CD  LYS A 241       4.394  28.781   5.354  1.00  0.71           C
ATOM   3490  CE  LYS A 241       3.774  30.070   4.814  1.00  0.71           C
ATOM   3491  NZ  LYS A 241       2.325  30.190   5.159  1.00  0.71           N
ATOM   3492  H   LYS A 241       7.540  26.513   3.167  1.00  0.71           H
ATOM   3493  HA  LYS A 241       8.498  28.123   5.501  1.00  0.71           H
ATOM   3494 1HB  LYS A 241       5.964  26.528   5.083  1.00  0.71           H
ATOM   3495 2HB  LYS A 241       6.377  27.349   6.572  1.00  0.71           H
ATOM   3496 1HG  LYS A 241       6.419  29.526   5.366  1.00  0.71           H
ATOM   3497 2HG  LYS A 241       5.957  28.685   3.879  1.00  0.71           H
ATOM   3498 1HD  LYS A 241       3.844  27.933   4.948  1.00  0.71           H
ATOM   3499 2HD  LYS A 241       4.297  28.763   6.439  1.00  0.71           H
ATOM   3500 1HE  LYS A 241       4.307  30.921   5.234  1.00  0.71           H
ATOM   3501 2HE  LYS A 241       3.880  30.086   3.729  1.00  0.71           H
ATOM   3502 1HZ  LYS A 241       1.962  31.053   4.783  1.00  0.71           H
ATOM   3503 2HZ  LYS A 241       1.811  29.412   4.764  1.00  0.71           H
ATOM   3504 3HZ  LYS A 241       2.215  30.187   6.161  1.00  0.71           H
ATOM   3505  N   GLU A 242       8.215  24.842   5.425  1.00  0.72           N
ATOM   3506  CA  GLU A 242       8.724  23.605   5.988  1.00  0.72           C
ATOM   3507  C   GLU A 242      10.058  23.162   5.445  1.00  0.72           C
ATOM   3508  O   GLU A 242      10.647  23.784   4.559  1.00  0.72           O
ATOM   3509  CB  GLU A 242       7.716  22.490   5.848  1.00  0.72           C
ATOM   3510  CG  GLU A 242       6.737  22.389   6.964  1.00  0.72           C
ATOM   3511  CD  GLU A 242       7.403  21.877   8.235  1.00  0.72           C
ATOM   3512  OE1 GLU A 242       8.574  21.500   8.188  1.00  0.72           O
ATOM   3513  OE2 GLU A 242       6.744  21.840   9.248  1.00  0.72           O
ATOM   3514  H   GLU A 242       7.553  24.786   4.659  1.00  0.72           H
ATOM   3515  HA  GLU A 242       8.856  23.770   7.057  1.00  0.72           H
ATOM   3516 1HB  GLU A 242       7.152  22.695   4.969  1.00  0.72           H
ATOM   3517 2HB  GLU A 242       8.196  21.529   5.718  1.00  0.72           H
ATOM   3518 1HG  GLU A 242       6.316  23.377   7.149  1.00  0.72           H
ATOM   3519 2HG  GLU A 242       5.928  21.727   6.681  1.00  0.72           H
ATOM   3520  N   ARG A 243      10.506  22.058   6.011  1.00  0.71           N
ATOM   3521  CA  ARG A 243      11.789  21.446   5.722  1.00  0.71           C
ATOM   3522  C   ARG A 243      11.958  20.904   4.308  1.00  0.71           C
ATOM   3523  O   ARG A 243      11.002  20.423   3.688  1.00  0.71           O
ATOM   3524  CB  ARG A 243      12.011  20.270   6.660  1.00  0.71           C
ATOM   3525  CG  ARG A 243      12.221  20.603   8.104  1.00  0.71           C
ATOM   3526  CD  ARG A 243      12.315  19.366   8.921  1.00  0.71           C
ATOM   3527  NE  ARG A 243      11.031  18.673   8.977  1.00  0.71           N
ATOM   3528  CZ  ARG A 243      10.841  17.422   9.443  1.00  0.71           C
ATOM   3529  NH1 ARG A 243      11.858  16.718   9.890  1.00  0.71           N
ATOM   3530  NH2 ARG A 243       9.626  16.900   9.449  1.00  0.71           N
ATOM   3531  H   ARG A 243       9.903  21.654   6.738  1.00  0.71           H
ATOM   3532  HA  ARG A 243      12.540  22.206   5.892  1.00  0.71           H
ATOM   3533 1HB  ARG A 243      11.163  19.590   6.596  1.00  0.71           H
ATOM   3534 2HB  ARG A 243      12.897  19.724   6.332  1.00  0.71           H
ATOM   3535 1HG  ARG A 243      13.139  21.157   8.206  1.00  0.71           H
ATOM   3536 2HG  ARG A 243      11.381  21.203   8.468  1.00  0.71           H
ATOM   3537 1HD  ARG A 243      13.047  18.692   8.477  1.00  0.71           H
ATOM   3538 2HD  ARG A 243      12.618  19.618   9.936  1.00  0.71           H
ATOM   3539  HE  ARG A 243      10.210  19.184   8.649  1.00  0.71           H
ATOM   3540 1HH1 ARG A 243      12.788  17.115   9.888  1.00  0.71           H
ATOM   3541 2HH1 ARG A 243      11.710  15.782  10.238  1.00  0.71           H
ATOM   3542 1HH2 ARG A 243       8.842  17.445   9.106  1.00  0.71           H
ATOM   3543 2HH2 ARG A 243       9.479  15.964   9.796  1.00  0.71           H
ATOM   3544  N   ILE A 244      13.199  20.953   3.833  1.00  0.70           N
ATOM   3545  CA  ILE A 244      13.558  20.343   2.556  1.00  0.70           C
ATOM   3546  C   ILE A 244      14.571  19.259   2.853  1.00  0.70           C
ATOM   3547  O   ILE A 244      15.638  19.539   3.404  1.00  0.70           O
ATOM   3548  CB  ILE A 244      14.131  21.342   1.548  1.00  0.70           C
ATOM   3549  CG1 ILE A 244      13.126  22.462   1.313  1.00  0.70           C
ATOM   3550  CG2 ILE A 244      14.457  20.614   0.253  1.00  0.70           C
ATOM   3551  CD1 ILE A 244      13.382  23.701   2.131  1.00  0.70           C
ATOM   3552  H   ILE A 244      13.911  21.392   4.421  1.00  0.70           H
ATOM   3553  HA  ILE A 244      12.676  19.886   2.117  1.00  0.70           H
ATOM   3554  HB  ILE A 244      15.026  21.783   1.945  1.00  0.70           H
ATOM   3555 1HG1 ILE A 244      13.122  22.723   0.264  1.00  0.70           H
ATOM   3556 2HG1 ILE A 244      12.139  22.090   1.577  1.00  0.70           H
ATOM   3557 1HG2 ILE A 244      14.870  21.311  -0.457  1.00  0.70           H
ATOM   3558 2HG2 ILE A 244      15.181  19.829   0.460  1.00  0.70           H
ATOM   3559 3HG2 ILE A 244      13.552  20.166  -0.157  1.00  0.70           H
ATOM   3560 1HD1 ILE A 244      12.617  24.430   1.920  1.00  0.70           H
ATOM   3561 2HD1 ILE A 244      13.361  23.458   3.197  1.00  0.70           H
ATOM   3562 3HD1 ILE A 244      14.352  24.112   1.871  1.00  0.70           H
ATOM   3563  N   ILE A 245      14.213  18.029   2.535  1.00  0.68           N
ATOM   3564  CA  ILE A 245      15.042  16.904   2.910  1.00  0.68           C
ATOM   3565  C   ILE A 245      15.522  16.046   1.769  1.00  0.68           C
ATOM   3566  O   ILE A 245      14.729  15.480   1.023  1.00  0.68           O
ATOM   3567  CB  ILE A 245      14.259  15.998   3.877  1.00  0.68           C
ATOM   3568  CG1 ILE A 245      13.873  16.797   5.144  1.00  0.68           C
ATOM   3569  CG2 ILE A 245      15.080  14.762   4.222  1.00  0.68           C
ATOM   3570  CD1 ILE A 245      12.895  16.096   6.034  1.00  0.68           C
ATOM   3571  H   ILE A 245      13.333  17.882   2.038  1.00  0.68           H
ATOM   3572  HA  ILE A 245      15.925  17.285   3.421  1.00  0.68           H
ATOM   3573  HB  ILE A 245      13.342  15.687   3.402  1.00  0.68           H
ATOM   3574 1HG1 ILE A 245      14.772  16.999   5.713  1.00  0.68           H
ATOM   3575 2HG1 ILE A 245      13.425  17.740   4.854  1.00  0.68           H
ATOM   3576 1HG2 ILE A 245      14.511  14.123   4.893  1.00  0.68           H
ATOM   3577 2HG2 ILE A 245      15.310  14.208   3.311  1.00  0.68           H
ATOM   3578 3HG2 ILE A 245      16.010  15.061   4.707  1.00  0.68           H
ATOM   3579 1HD1 ILE A 245      12.680  16.720   6.896  1.00  0.68           H
ATOM   3580 2HD1 ILE A 245      11.973  15.907   5.483  1.00  0.68           H
ATOM   3581 3HD1 ILE A 245      13.319  15.151   6.368  1.00  0.68           H
ATOM   3582  N   PHE A 246      16.825  15.894   1.693  1.00  0.66           N
ATOM   3583  CA  PHE A 246      17.456  15.002   0.754  1.00  0.66           C
ATOM   3584  C   PHE A 246      18.115  13.937   1.619  1.00  0.66           C
ATOM   3585  O   PHE A 246      18.906  14.277   2.506  1.00  0.66           O
ATOM   3586  CB  PHE A 246      18.504  15.731  -0.090  1.00  0.66           C
ATOM   3587  CG  PHE A 246      17.991  16.800  -0.986  1.00  0.66           C
ATOM   3588  CD1 PHE A 246      17.787  18.085  -0.498  1.00  0.66           C
ATOM   3589  CD2 PHE A 246      17.747  16.549  -2.320  1.00  0.66           C
ATOM   3590  CE1 PHE A 246      17.350  19.092  -1.327  1.00  0.66           C
ATOM   3591  CE2 PHE A 246      17.308  17.549  -3.146  1.00  0.66           C
ATOM   3592  CZ  PHE A 246      17.109  18.827  -2.647  1.00  0.66           C
ATOM   3593  H   PHE A 246      17.421  16.437   2.312  1.00  0.66           H
ATOM   3594  HA  PHE A 246      16.711  14.541   0.114  1.00  0.66           H
ATOM   3595 1HB  PHE A 246      19.223  16.188   0.569  1.00  0.66           H
ATOM   3596 2HB  PHE A 246      19.041  15.009  -0.699  1.00  0.66           H
ATOM   3597  HD1 PHE A 246      17.991  18.292   0.562  1.00  0.66           H
ATOM   3598  HD2 PHE A 246      17.909  15.546  -2.714  1.00  0.66           H
ATOM   3599  HE1 PHE A 246      17.201  20.096  -0.931  1.00  0.66           H
ATOM   3600  HE2 PHE A 246      17.120  17.333  -4.189  1.00  0.66           H
ATOM   3601  HZ  PHE A 246      16.764  19.617  -3.297  1.00  0.66           H
ATOM   3602  N   SER A 247      17.772  12.674   1.412  1.00  0.65           N
ATOM   3603  CA  SER A 247      18.354  11.649   2.270  1.00  0.65           C
ATOM   3604  C   SER A 247      18.509  10.292   1.613  1.00  0.65           C
ATOM   3605  O   SER A 247      17.589   9.792   0.973  1.00  0.65           O
ATOM   3606  CB  SER A 247      17.511  11.503   3.522  1.00  0.65           C
ATOM   3607  OG  SER A 247      18.005  10.498   4.356  1.00  0.65           O
ATOM   3608  H   SER A 247      17.097  12.445   0.680  1.00  0.65           H
ATOM   3609  HA  SER A 247      19.336  11.993   2.557  1.00  0.65           H
ATOM   3610 1HB  SER A 247      17.500  12.449   4.059  1.00  0.65           H
ATOM   3611 2HB  SER A 247      16.496  11.274   3.251  1.00  0.65           H
ATOM   3612  HG  SER A 247      18.958  10.633   4.392  1.00  0.65           H
ATOM   3613  N   ASN A 248      19.672   9.681   1.813  1.00  0.66           N
ATOM   3614  CA  ASN A 248      19.957   8.351   1.275  1.00  0.66           C
ATOM   3615  C   ASN A 248      19.874   8.310  -0.248  1.00  0.66           C
ATOM   3616  O   ASN A 248      19.553   7.273  -0.825  1.00  0.66           O
ATOM   3617  CB  ASN A 248      18.999   7.330   1.873  1.00  0.66           C
ATOM   3618  CG  ASN A 248      19.176   7.141   3.357  1.00  0.66           C
ATOM   3619  OD1 ASN A 248      20.238   6.719   3.828  1.00  0.66           O
ATOM   3620  ND2 ASN A 248      18.162   7.483   4.112  1.00  0.66           N
ATOM   3621  H   ASN A 248      20.395  10.178   2.340  1.00  0.66           H
ATOM   3622  HA  ASN A 248      20.966   8.074   1.551  1.00  0.66           H
ATOM   3623 1HB  ASN A 248      17.965   7.580   1.679  1.00  0.66           H
ATOM   3624 2HB  ASN A 248      19.182   6.374   1.392  1.00  0.66           H
ATOM   3625 1HD2 ASN A 248      18.226   7.399   5.106  1.00  0.66           H
ATOM   3626 2HD2 ASN A 248      17.333   7.866   3.698  1.00  0.66           H
ATOM   3627  N   ASN A 249      20.183   9.419  -0.909  1.00  0.70           N
ATOM   3628  CA  ASN A 249      20.108   9.453  -2.357  1.00  0.70           C
ATOM   3629  C   ASN A 249      21.441   9.071  -2.923  1.00  0.70           C
ATOM   3630  O   ASN A 249      22.469   9.273  -2.272  1.00  0.70           O
ATOM   3631  CB  ASN A 249      19.701  10.816  -2.863  1.00  0.70           C
ATOM   3632  CG  ASN A 249      18.323  11.206  -2.427  1.00  0.70           C
ATOM   3633  OD1 ASN A 249      17.354  10.427  -2.441  1.00  0.70           O
ATOM   3634  ND2 ASN A 249      18.211  12.436  -2.040  1.00  0.70           N
ATOM   3635  H   ASN A 249      20.478  10.250  -0.404  1.00  0.70           H
ATOM   3636  HA  ASN A 249      19.382   8.714  -2.692  1.00  0.70           H
ATOM   3637 1HB  ASN A 249      20.410  11.567  -2.512  1.00  0.70           H
ATOM   3638 2HB  ASN A 249      19.734  10.819  -3.955  1.00  0.70           H
ATOM   3639 1HD2 ASN A 249      17.309  12.781  -1.724  1.00  0.70           H
ATOM   3640 2HD2 ASN A 249      19.015  13.030  -2.057  1.00  0.70           H
ATOM   3641  N   SER A 250      21.445   8.590  -4.146  1.00  0.79           N
ATOM   3642  CA  SER A 250      22.696   8.254  -4.764  1.00  0.79           C
ATOM   3643  C   SER A 250      22.733   8.410  -6.274  1.00  0.79           C
ATOM   3644  O   SER A 250      21.704   8.411  -6.964  1.00  0.79           O
ATOM   3645  CB  SER A 250      23.028   6.823  -4.395  1.00  0.79           C
ATOM   3646  OG  SER A 250      22.067   5.955  -4.926  1.00  0.79           O
ATOM   3647  H   SER A 250      20.562   8.412  -4.614  1.00  0.79           H
ATOM   3648  HA  SER A 250      23.450   8.914  -4.349  1.00  0.79           H
ATOM   3649 1HB  SER A 250      24.016   6.570  -4.775  1.00  0.79           H
ATOM   3650 2HB  SER A 250      23.060   6.723  -3.312  1.00  0.79           H
ATOM   3651  HG  SER A 250      21.212   6.268  -4.590  1.00  0.79           H
ATOM   3652  N   SER A 251      23.954   8.495  -6.762  1.00  0.93           N
ATOM   3653  CA  SER A 251      24.243   8.538  -8.182  1.00  0.93           C
ATOM   3654  C   SER A 251      25.365   7.557  -8.465  1.00  0.93           C
ATOM   3655  O   SER A 251      26.514   7.750  -8.043  1.00  0.93           O
ATOM   3656  CB  SER A 251      24.615   9.939  -8.596  1.00  0.93           C
ATOM   3657  OG  SER A 251      24.997   9.959  -9.944  1.00  0.93           O
ATOM   3658  H   SER A 251      24.719   8.526  -6.086  1.00  0.93           H
ATOM   3659  HA  SER A 251      23.362   8.220  -8.744  1.00  0.93           H
ATOM   3660 1HB  SER A 251      23.759  10.602  -8.448  1.00  0.93           H
ATOM   3661 2HB  SER A 251      25.429  10.311  -7.973  1.00  0.93           H
ATOM   3662  HG  SER A 251      24.402   9.336 -10.421  1.00  0.93           H
ATOM   3663  N   LEU A 252      25.013   6.471  -9.146  1.00  1.17           N
ATOM   3664  CA  LEU A 252      25.952   5.385  -9.371  1.00  1.17           C
ATOM   3665  C   LEU A 252      26.660   5.382 -10.705  1.00  1.17           C
ATOM   3666  O   LEU A 252      27.615   4.628 -10.886  1.00  1.17           O
ATOM   3667  CB  LEU A 252      25.278   4.038  -9.147  1.00  1.17           C
ATOM   3668  CG  LEU A 252      25.361   3.500  -7.697  1.00  1.17           C
ATOM   3669  CD1 LEU A 252      24.844   4.526  -6.718  1.00  1.17           C
ATOM   3670  CD2 LEU A 252      24.571   2.247  -7.620  1.00  1.17           C
ATOM   3671  H   LEU A 252      24.060   6.392  -9.514  1.00  1.17           H
ATOM   3672  HA  LEU A 252      26.705   5.458  -8.602  1.00  1.17           H
ATOM   3673 1HB  LEU A 252      24.219   4.130  -9.416  1.00  1.17           H
ATOM   3674 2HB  LEU A 252      25.734   3.303  -9.810  1.00  1.17           H
ATOM   3675  HG  LEU A 252      26.396   3.285  -7.439  1.00  1.17           H
ATOM   3676 1HD1 LEU A 252      24.905   4.125  -5.707  1.00  1.17           H
ATOM   3677 2HD1 LEU A 252      25.449   5.420  -6.776  1.00  1.17           H
ATOM   3678 3HD1 LEU A 252      23.815   4.770  -6.949  1.00  1.17           H
ATOM   3679 1HD2 LEU A 252      24.615   1.841  -6.612  1.00  1.17           H
ATOM   3680 2HD2 LEU A 252      23.547   2.462  -7.881  1.00  1.17           H
ATOM   3681 3HD2 LEU A 252      24.982   1.526  -8.319  1.00  1.17           H
ATOM   3682  N   GLY A 253      26.155   6.110 -11.695  1.00  1.51           N
ATOM   3683  CA  GLY A 253      26.783   6.102 -13.023  1.00  1.51           C
ATOM   3684  C   GLY A 253      26.461   4.841 -13.838  1.00  1.51           C
ATOM   3685  O   GLY A 253      25.969   4.919 -14.955  1.00  1.51           O
ATOM   3686  H   GLY A 253      25.369   6.735 -11.526  1.00  1.51           H
ATOM   3687 1HA  GLY A 253      26.444   6.980 -13.571  1.00  1.51           H
ATOM   3688 2HA  GLY A 253      27.863   6.203 -12.909  1.00  1.51           H
ATOM   3689  N   TRP A 254      26.761   3.687 -13.236  1.00  1.95           N
ATOM   3690  CA  TRP A 254      26.589   2.313 -13.705  1.00  1.95           C
ATOM   3691  C   TRP A 254      27.541   1.891 -14.829  1.00  1.95           C
ATOM   3692  O   TRP A 254      27.452   0.766 -15.318  1.00  1.95           O
ATOM   3693  CB  TRP A 254      25.173   2.075 -14.222  1.00  1.95           C
ATOM   3694  CG  TRP A 254      24.003   2.376 -13.285  1.00  1.95           C
ATOM   3695  CD1 TRP A 254      23.085   3.374 -13.434  1.00  1.95           C
ATOM   3696  CD2 TRP A 254      23.612   1.659 -12.097  1.00  1.95           C
ATOM   3697  NE1 TRP A 254      22.150   3.317 -12.439  1.00  1.95           N
ATOM   3698  CE2 TRP A 254      22.459   2.283 -11.604  1.00  1.95           C
ATOM   3699  CE3 TRP A 254      24.126   0.551 -11.426  1.00  1.95           C
ATOM   3700  CZ2 TRP A 254      21.820   1.837 -10.470  1.00  1.95           C
ATOM   3701  CZ3 TRP A 254      23.473   0.101 -10.290  1.00  1.95           C
ATOM   3702  CH2 TRP A 254      22.351   0.730  -9.827  1.00  1.95           C
ATOM   3703  H   TRP A 254      27.184   3.793 -12.328  1.00  1.95           H
ATOM   3704  HA  TRP A 254      26.760   1.652 -12.854  1.00  1.95           H
ATOM   3705 1HB  TRP A 254      25.046   2.667 -15.100  1.00  1.95           H
ATOM   3706 2HB  TRP A 254      25.085   1.036 -14.536  1.00  1.95           H
ATOM   3707  HD1 TRP A 254      23.080   4.097 -14.234  1.00  1.95           H
ATOM   3708  HE1 TRP A 254      21.325   3.941 -12.347  1.00  1.95           H
ATOM   3709  HE3 TRP A 254      25.020   0.046 -11.791  1.00  1.95           H
ATOM   3710  HZ2 TRP A 254      20.923   2.319 -10.081  1.00  1.95           H
ATOM   3711  HZ3 TRP A 254      23.878  -0.767  -9.770  1.00  1.95           H
ATOM   3712  HH2 TRP A 254      21.864   0.351  -8.927  1.00  1.95           H
ATOM   3713  N   SER A 255      28.503   2.746 -15.184  1.00  2.44           N
ATOM   3714  CA  SER A 255      29.504   2.371 -16.183  1.00  2.44           C
ATOM   3715  C   SER A 255      30.634   1.615 -15.527  1.00  2.44           C
ATOM   3716  O   SER A 255      31.375   0.863 -16.166  1.00  2.44           O
ATOM   3717  CB  SER A 255      30.154   3.607 -16.784  1.00  2.44           C
ATOM   3718  OG  SER A 255      30.961   4.286 -15.796  1.00  2.44           O
ATOM   3719  H   SER A 255      28.511   3.667 -14.773  1.00  2.44           H
ATOM   3720  HA  SER A 255      29.038   1.753 -16.953  1.00  2.44           H
ATOM   3721 1HB  SER A 255      30.775   3.317 -17.631  1.00  2.44           H
ATOM   3722 2HB  SER A 255      29.384   4.280 -17.158  1.00  2.44           H
ATOM   3723  HG  SER A 255      30.328   4.644 -15.153  1.00  2.44           H
ATOM   3724  N   GLN A 256      30.836   1.938 -14.247  1.00  2.86           N
ATOM   3725  CA  GLN A 256      31.944   1.462 -13.421  1.00  2.86           C
ATOM   3726  C   GLN A 256      33.292   1.643 -14.135  1.00  2.86           C
ATOM   3727  O   GLN A 256      34.250   0.923 -13.843  1.00  2.86           O
ATOM   3728  CB  GLN A 256      31.746  -0.014 -13.054  1.00  2.86           C
ATOM   3729  CG  GLN A 256      30.460  -0.306 -12.278  1.00  2.86           C
ATOM   3730  CD  GLN A 256      30.378  -1.762 -11.810  1.00  2.86           C
ATOM   3731  OE1 GLN A 256      31.364  -2.321 -11.319  1.00  2.86           O
ATOM   3732  NE2 GLN A 256      29.208  -2.377 -11.951  1.00  2.86           N
ATOM   3733  H   GLN A 256      30.169   2.559 -13.819  1.00  2.86           H
ATOM   3734  HA  GLN A 256      31.964   2.049 -12.502  1.00  2.86           H
ATOM   3735 1HB  GLN A 256      31.738  -0.616 -13.964  1.00  2.86           H
ATOM   3736 2HB  GLN A 256      32.588  -0.350 -12.449  1.00  2.86           H
ATOM   3737 1HG  GLN A 256      30.418   0.343 -11.404  1.00  2.86           H
ATOM   3738 2HG  GLN A 256      29.606  -0.110 -12.931  1.00  2.86           H
ATOM   3739 1HE2 GLN A 256      29.105  -3.329 -11.657  1.00  2.86           H
ATOM   3740 2HE2 GLN A 256      28.431  -1.894 -12.352  1.00  2.86           H
ATOM   3741  N   SER A 257      33.370   2.608 -15.063  1.00  3.05           N
ATOM   3742  CA  SER A 257      34.569   2.776 -15.861  1.00  3.05           C
ATOM   3743  C   SER A 257      34.849   4.165 -16.445  1.00  3.05           C
ATOM   3744  O   SER A 257      35.960   4.393 -16.928  1.00  3.05           O
ATOM   3745  CB  SER A 257      34.533   1.742 -16.971  1.00  3.05           C
ATOM   3746  OG  SER A 257      33.385   1.896 -17.774  1.00  3.05           O
ATOM   3747  H   SER A 257      32.555   3.182 -15.247  1.00  3.05           H
ATOM   3748  HA  SER A 257      35.414   2.532 -15.216  1.00  3.05           H
ATOM   3749 1HB  SER A 257      35.425   1.851 -17.585  1.00  3.05           H
ATOM   3750 2HB  SER A 257      34.548   0.740 -16.544  1.00  3.05           H
ATOM   3751  HG  SER A 257      32.638   1.484 -17.257  1.00  3.05           H
ATOM   3752  N   SER A 258      33.905   5.113 -16.370  1.00  2.96           N
ATOM   3753  CA  SER A 258      34.201   6.433 -16.944  1.00  2.96           C
ATOM   3754  C   SER A 258      33.927   7.606 -16.025  1.00  2.96           C
ATOM   3755  O   SER A 258      32.821   7.793 -15.509  1.00  2.96           O
ATOM   3756  CB  SER A 258      33.417   6.688 -18.211  1.00  2.96           C
ATOM   3757  OG  SER A 258      33.692   7.992 -18.697  1.00  2.96           O
ATOM   3758  H   SER A 258      32.981   4.894 -16.003  1.00  2.96           H
ATOM   3759  HA  SER A 258      35.261   6.461 -17.197  1.00  2.96           H
ATOM   3760 1HB  SER A 258      33.675   5.946 -18.967  1.00  2.96           H
ATOM   3761 2HB  SER A 258      32.350   6.590 -18.001  1.00  2.96           H
ATOM   3762  HG  SER A 258      34.539   7.925 -19.156  1.00  2.96           H
ATOM   3763  N   SER A 259      34.928   8.481 -15.930  1.00  2.61           N
ATOM   3764  CA  SER A 259      34.860   9.703 -15.135  1.00  2.61           C
ATOM   3765  C   SER A 259      33.778  10.658 -15.645  1.00  2.61           C
ATOM   3766  O   SER A 259      33.391  11.600 -14.956  1.00  2.61           O
ATOM   3767  CB  SER A 259      36.208  10.397 -15.152  1.00  2.61           C
ATOM   3768  OG  SER A 259      36.514  10.861 -16.438  1.00  2.61           O
ATOM   3769  H   SER A 259      35.794   8.265 -16.405  1.00  2.61           H
ATOM   3770  HA  SER A 259      34.618   9.430 -14.106  1.00  2.61           H
ATOM   3771 1HB  SER A 259      36.195  11.234 -14.456  1.00  2.61           H
ATOM   3772 2HB  SER A 259      36.980   9.706 -14.820  1.00  2.61           H
ATOM   3773  HG  SER A 259      35.794  11.452 -16.681  1.00  2.61           H
ATOM   3774  N   ALA A 260      33.314  10.442 -16.878  1.00  2.15           N
ATOM   3775  CA  ALA A 260      32.257  11.248 -17.460  1.00  2.15           C
ATOM   3776  C   ALA A 260      30.951  11.119 -16.666  1.00  2.15           C
ATOM   3777  O   ALA A 260      30.125  12.038 -16.655  1.00  2.15           O
ATOM   3778  CB  ALA A 260      32.024  10.842 -18.903  1.00  2.15           C
ATOM   3779  H   ALA A 260      33.654   9.647 -17.419  1.00  2.15           H
ATOM   3780  HA  ALA A 260      32.571  12.291 -17.426  1.00  2.15           H
ATOM   3781 1HB  ALA A 260      31.250  11.472 -19.338  1.00  2.15           H
ATOM   3782 2HB  ALA A 260      32.949  10.962 -19.466  1.00  2.15           H
ATOM   3783 3HB  ALA A 260      31.708   9.800 -18.941  1.00  2.15           H
ATOM   3784  N   SER A 261      30.723   9.957 -16.031  1.00  1.71           N
ATOM   3785  CA  SER A 261      29.461   9.678 -15.333  1.00  1.71           C
ATOM   3786  C   SER A 261      29.342  10.326 -13.945  1.00  1.71           C
ATOM   3787  O   SER A 261      29.091   9.652 -12.948  1.00  1.71           O
ATOM   3788  CB  SER A 261      29.282   8.182 -15.210  1.00  1.71           C
ATOM   3789  OG  SER A 261      30.331   7.597 -14.494  1.00  1.71           O
ATOM   3790  H   SER A 261      31.454   9.243 -16.004  1.00  1.71           H
ATOM   3791  HA  SER A 261      28.652  10.066 -15.953  1.00  1.71           H
ATOM   3792 1HB  SER A 261      28.343   7.976 -14.718  1.00  1.71           H
ATOM   3793 2HB  SER A 261      29.234   7.742 -16.205  1.00  1.71           H
ATOM   3794  HG  SER A 261      31.168   7.883 -14.928  1.00  1.71           H
ATOM   3795  N   ASN A 262      29.506  11.638 -13.911  1.00  1.35           N
ATOM   3796  CA  ASN A 262      29.448  12.470 -12.707  1.00  1.35           C
ATOM   3797  C   ASN A 262      28.041  12.653 -12.141  1.00  1.35           C
ATOM   3798  O   ASN A 262      27.088  12.865 -12.906  1.00  1.35           O
ATOM   3799  CB  ASN A 262      30.055  13.821 -12.988  1.00  1.35           C
ATOM   3800  CG  ASN A 262      30.225  14.644 -11.747  1.00  1.35           C
ATOM   3801  OD1 ASN A 262      29.285  15.355 -11.312  1.00  1.35           O
ATOM   3802  ND2 ASN A 262      31.406  14.562 -11.169  1.00  1.35           N
ATOM   3803  H   ASN A 262      29.696  12.077 -14.808  1.00  1.35           H
ATOM   3804  HA  ASN A 262      30.046  11.980 -11.932  1.00  1.35           H
ATOM   3805 1HB  ASN A 262      31.032  13.683 -13.460  1.00  1.35           H
ATOM   3806 2HB  ASN A 262      29.427  14.363 -13.693  1.00  1.35           H
ATOM   3807 1HD2 ASN A 262      31.600  15.067 -10.331  1.00  1.35           H
ATOM   3808 2HD2 ASN A 262      32.114  13.972 -11.569  1.00  1.35           H
ATOM   3809  N   GLY A 263      27.930  12.694 -10.814  1.00  1.09           N
ATOM   3810  CA  GLY A 263      26.656  12.997 -10.181  1.00  1.09           C
ATOM   3811  C   GLY A 263      26.749  13.279  -8.679  1.00  1.09           C
ATOM   3812  O   GLY A 263      27.838  13.437  -8.110  1.00  1.09           O
ATOM   3813  H   GLY A 263      28.736  12.500 -10.239  1.00  1.09           H
ATOM   3814 1HA  GLY A 263      26.214  13.860 -10.671  1.00  1.09           H
ATOM   3815 2HA  GLY A 263      25.971  12.174 -10.353  1.00  1.09           H
ATOM   3816  N   GLY A 264      25.589  13.363  -8.053  1.00  0.93           N
ATOM   3817  CA  GLY A 264      25.505  13.681  -6.640  1.00  0.93           C
ATOM   3818  C   GLY A 264      24.082  13.742  -6.152  1.00  0.93           C
ATOM   3819  O   GLY A 264      23.179  13.231  -6.796  1.00  0.93           O
ATOM   3820  H   GLY A 264      24.746  13.246  -8.612  1.00  0.93           H
ATOM   3821 1HA  GLY A 264      26.048  12.947  -6.068  1.00  0.93           H
ATOM   3822 2HA  GLY A 264      25.972  14.649  -6.480  1.00  0.93           H
ATOM   3823  N   ALA A 265      23.860  14.259  -4.954  1.00  0.83           N
ATOM   3824  CA  ALA A 265      22.467  14.352  -4.535  1.00  0.83           C
ATOM   3825  C   ALA A 265      21.812  15.411  -5.430  1.00  0.83           C
ATOM   3826  O   ALA A 265      20.741  15.188  -5.993  1.00  0.83           O
ATOM   3827  CB  ALA A 265      22.343  14.676  -3.063  1.00  0.83           C
ATOM   3828  H   ALA A 265      24.629  14.662  -4.414  1.00  0.83           H
ATOM   3829  HA  ALA A 265      21.980  13.396  -4.715  1.00  0.83           H
ATOM   3830 1HB  ALA A 265      21.288  14.730  -2.792  1.00  0.83           H
ATOM   3831 2HB  ALA A 265      22.824  13.893  -2.501  1.00  0.83           H
ATOM   3832 3HB  ALA A 265      22.812  15.612  -2.831  1.00  0.83           H
ATOM   3833  N   ILE A 266      22.507  16.536  -5.594  1.00  0.78           N
ATOM   3834  CA  ILE A 266      22.087  17.602  -6.500  1.00  0.78           C
ATOM   3835  C   ILE A 266      23.194  17.924  -7.498  1.00  0.78           C
ATOM   3836  O   ILE A 266      24.324  18.210  -7.090  1.00  0.78           O
ATOM   3837  CB  ILE A 266      21.679  18.880  -5.753  1.00  0.78           C
ATOM   3838  CG1 ILE A 266      20.566  18.576  -4.774  1.00  0.78           C
ATOM   3839  CG2 ILE A 266      21.247  19.946  -6.766  1.00  0.78           C
ATOM   3840  CD1 ILE A 266      21.070  18.341  -3.416  1.00  0.78           C
ATOM   3841  H   ILE A 266      23.372  16.638  -5.060  1.00  0.78           H
ATOM   3842  HA  ILE A 266      21.222  17.258  -7.067  1.00  0.78           H
ATOM   3843  HB  ILE A 266      22.524  19.255  -5.179  1.00  0.78           H
ATOM   3844 1HG1 ILE A 266      19.856  19.402  -4.754  1.00  0.78           H
ATOM   3845 2HG1 ILE A 266      20.039  17.684  -5.109  1.00  0.78           H
ATOM   3846 1HG2 ILE A 266      20.970  20.839  -6.247  1.00  0.78           H
ATOM   3847 2HG2 ILE A 266      22.068  20.161  -7.435  1.00  0.78           H
ATOM   3848 3HG2 ILE A 266      20.402  19.588  -7.343  1.00  0.78           H
ATOM   3849 1HD1 ILE A 266      20.241  18.106  -2.766  1.00  0.78           H
ATOM   3850 2HD1 ILE A 266      21.762  17.527  -3.416  1.00  0.78           H
ATOM   3851 3HD1 ILE A 266      21.572  19.232  -3.071  1.00  0.78           H
ATOM   3852  N   GLN A 267      22.879  17.878  -8.789  1.00  0.77           N
ATOM   3853  CA  GLN A 267      23.877  18.185  -9.805  1.00  0.77           C
ATOM   3854  C   GLN A 267      23.383  19.229 -10.789  1.00  0.77           C
ATOM   3855  O   GLN A 267      22.357  19.021 -11.442  1.00  0.77           O
ATOM   3856  CB  GLN A 267      24.255  16.962 -10.641  1.00  0.77           C
ATOM   3857  CG  GLN A 267      25.383  17.281 -11.652  1.00  0.77           C
ATOM   3858  CD  GLN A 267      25.574  16.239 -12.715  1.00  0.77           C
ATOM   3859  OE1 GLN A 267      24.647  16.042 -13.511  1.00  0.77           O
ATOM   3860  NE2 GLN A 267      26.708  15.578 -12.776  1.00  0.77           N
ATOM   3861  H   GLN A 267      21.927  17.625  -9.060  1.00  0.77           H
ATOM   3862  HA  GLN A 267      24.759  18.569  -9.311  1.00  0.77           H
ATOM   3863 1HB  GLN A 267      24.595  16.154  -9.986  1.00  0.77           H
ATOM   3864 2HB  GLN A 267      23.385  16.601 -11.186  1.00  0.77           H
ATOM   3865 1HG  GLN A 267      25.165  18.219 -12.152  1.00  0.77           H
ATOM   3866 2HG  GLN A 267      26.321  17.376 -11.096  1.00  0.77           H
ATOM   3867 1HE2 GLN A 267      26.828  14.878 -13.492  1.00  0.77           H
ATOM   3868 2HE2 GLN A 267      27.461  15.736 -12.114  1.00  0.77           H
ATOM   3869  N   THR A 268      24.087  20.337 -10.900  1.00  0.78           N
ATOM   3870  CA  THR A 268      23.644  21.335 -11.855  1.00  0.78           C
ATOM   3871  C   THR A 268      24.813  21.832 -12.695  1.00  0.78           C
ATOM   3872  O   THR A 268      25.958  21.436 -12.472  1.00  0.78           O
ATOM   3873  CB  THR A 268      22.882  22.514 -11.200  1.00  0.78           C
ATOM   3874  OG1 THR A 268      23.758  23.248 -10.411  1.00  0.78           O
ATOM   3875  CG2 THR A 268      21.696  22.046 -10.328  1.00  0.78           C
ATOM   3876  H   THR A 268      24.946  20.444 -10.359  1.00  0.78           H
ATOM   3877  HA  THR A 268      22.971  20.841 -12.534  1.00  0.78           H
ATOM   3878  HB  THR A 268      22.495  23.155 -11.972  1.00  0.78           H
ATOM   3879  HG1 THR A 268      24.517  23.537 -10.945  1.00  0.78           H
ATOM   3880 1HG2 THR A 268      21.200  22.921  -9.909  1.00  0.78           H
ATOM   3881 2HG2 THR A 268      20.990  21.489 -10.948  1.00  0.78           H
ATOM   3882 3HG2 THR A 268      22.047  21.416  -9.526  1.00  0.78           H
ATOM   3883  N   THR A 269      24.516  22.664 -13.689  1.00  0.78           N
ATOM   3884  CA  THR A 269      25.562  23.204 -14.555  1.00  0.78           C
ATOM   3885  C   THR A 269      25.855  24.666 -14.276  1.00  0.78           C
ATOM   3886  O   THR A 269      27.022  25.056 -14.138  1.00  0.78           O
ATOM   3887  CB  THR A 269      25.197  23.033 -16.033  1.00  0.78           C
ATOM   3888  OG1 THR A 269      25.065  21.633 -16.339  1.00  0.78           O
ATOM   3889  CG2 THR A 269      26.238  23.672 -16.934  1.00  0.78           C
ATOM   3890  H   THR A 269      23.537  22.938 -13.825  1.00  0.78           H
ATOM   3891  HA  THR A 269      26.472  22.645 -14.367  1.00  0.78           H
ATOM   3892  HB  THR A 269      24.253  23.520 -16.214  1.00  0.78           H
ATOM   3893  HG1 THR A 269      24.604  21.534 -17.176  1.00  0.78           H
ATOM   3894 1HG2 THR A 269      25.938  23.547 -17.974  1.00  0.78           H
ATOM   3895 2HG2 THR A 269      26.314  24.736 -16.705  1.00  0.78           H
ATOM   3896 3HG2 THR A 269      27.201  23.201 -16.779  1.00  0.78           H
ATOM   3897  N   GLN A 270      24.798  25.472 -14.224  1.00  0.78           N
ATOM   3898  CA  GLN A 270      24.936  26.889 -13.961  1.00  0.78           C
ATOM   3899  C   GLN A 270      24.846  27.170 -12.463  1.00  0.78           C
ATOM   3900  O   GLN A 270      25.626  27.971 -11.942  1.00  0.78           O
ATOM   3901  CB  GLN A 270      23.937  27.705 -14.758  1.00  0.78           C
ATOM   3902  CG  GLN A 270      24.207  27.686 -16.248  1.00  0.78           C
ATOM   3903  CD  GLN A 270      23.209  28.519 -17.052  1.00  0.78           C
ATOM   3904  OE1 GLN A 270      22.059  28.720 -16.648  1.00  0.78           O
ATOM   3905  NE2 GLN A 270      23.651  29.004 -18.206  1.00  0.78           N
ATOM   3906  H   GLN A 270      23.873  25.076 -14.330  1.00  0.78           H
ATOM   3907  HA  GLN A 270      25.910  27.200 -14.315  1.00  0.78           H
ATOM   3908 1HB  GLN A 270      22.957  27.287 -14.608  1.00  0.78           H
ATOM   3909 2HB  GLN A 270      23.925  28.735 -14.406  1.00  0.78           H
ATOM   3910 1HG  GLN A 270      25.199  28.104 -16.412  1.00  0.78           H
ATOM   3911 2HG  GLN A 270      24.186  26.663 -16.598  1.00  0.78           H
ATOM   3912 1HE2 GLN A 270      23.047  29.557 -18.783  1.00  0.78           H
ATOM   3913 2HE2 GLN A 270      24.589  28.820 -18.502  1.00  0.78           H
ATOM   3914  N   GLY A 271      23.953  26.470 -11.752  1.00  0.76           N
ATOM   3915  CA  GLY A 271      23.903  26.699 -10.301  1.00  0.76           C
ATOM   3916  C   GLY A 271      22.703  26.154  -9.516  1.00  0.76           C
ATOM   3917  O   GLY A 271      21.681  25.759 -10.090  1.00  0.76           O
ATOM   3918  H   GLY A 271      23.329  25.818 -12.226  1.00  0.76           H
ATOM   3919 1HA  GLY A 271      24.807  26.265  -9.876  1.00  0.76           H
ATOM   3920 2HA  GLY A 271      23.975  27.769 -10.117  1.00  0.76           H
ATOM   3921  N   PHE A 272      22.852  26.216  -8.182  1.00  0.74           N
ATOM   3922  CA  PHE A 272      21.888  25.742  -7.183  1.00  0.74           C
ATOM   3923  C   PHE A 272      21.745  26.697  -6.012  1.00  0.74           C
ATOM   3924  O   PHE A 272      22.725  26.998  -5.318  1.00  0.74           O
ATOM   3925  CB  PHE A 272      22.313  24.378  -6.671  1.00  0.74           C
ATOM   3926  CG  PHE A 272      21.453  23.690  -5.612  1.00  0.74           C
ATOM   3927  CD1 PHE A 272      20.090  23.551  -5.764  1.00  0.74           C
ATOM   3928  CD2 PHE A 272      22.048  23.111  -4.495  1.00  0.74           C
ATOM   3929  CE1 PHE A 272      19.334  22.858  -4.840  1.00  0.74           C
ATOM   3930  CE2 PHE A 272      21.295  22.412  -3.563  1.00  0.74           C
ATOM   3931  CZ  PHE A 272      19.937  22.281  -3.743  1.00  0.74           C
ATOM   3932  H   PHE A 272      23.741  26.581  -7.851  1.00  0.74           H
ATOM   3933  HA  PHE A 272      20.939  25.631  -7.673  1.00  0.74           H
ATOM   3934 1HB  PHE A 272      22.325  23.725  -7.531  1.00  0.74           H
ATOM   3935 2HB  PHE A 272      23.330  24.442  -6.290  1.00  0.74           H
ATOM   3936  HD1 PHE A 272      19.619  23.993  -6.621  1.00  0.74           H
ATOM   3937  HD2 PHE A 272      23.120  23.203  -4.371  1.00  0.74           H
ATOM   3938  HE1 PHE A 272      18.265  22.763  -4.990  1.00  0.74           H
ATOM   3939  HE2 PHE A 272      21.772  21.957  -2.699  1.00  0.74           H
ATOM   3940  HZ  PHE A 272      19.343  21.723  -3.019  1.00  0.74           H
ATOM   3941  N   THR A 273      20.522  27.172  -5.816  1.00  0.71           N
ATOM   3942  CA  THR A 273      20.243  28.127  -4.759  1.00  0.71           C
ATOM   3943  C   THR A 273      19.214  27.644  -3.746  1.00  0.71           C
ATOM   3944  O   THR A 273      18.155  27.128  -4.108  1.00  0.71           O
ATOM   3945  CB  THR A 273      19.756  29.462  -5.368  1.00  0.71           C
ATOM   3946  OG1 THR A 273      20.778  30.005  -6.216  1.00  0.71           O
ATOM   3947  CG2 THR A 273      19.407  30.467  -4.284  1.00  0.71           C
ATOM   3948  H   THR A 273      19.777  26.859  -6.443  1.00  0.71           H
ATOM   3949  HA  THR A 273      21.168  28.318  -4.219  1.00  0.71           H
ATOM   3950  HB  THR A 273      18.875  29.276  -5.964  1.00  0.71           H
ATOM   3951  HG1 THR A 273      21.616  29.968  -5.753  1.00  0.71           H
ATOM   3952 1HG2 THR A 273      19.065  31.393  -4.742  1.00  0.71           H
ATOM   3953 2HG2 THR A 273      18.616  30.063  -3.662  1.00  0.71           H
ATOM   3954 3HG2 THR A 273      20.289  30.671  -3.670  1.00  0.71           H
ATOM   3955  N   LEU A 274      19.556  27.803  -2.472  1.00  0.69           N
ATOM   3956  CA  LEU A 274      18.666  27.521  -1.351  1.00  0.69           C
ATOM   3957  C   LEU A 274      18.444  28.865  -0.682  1.00  0.69           C
ATOM   3958  O   LEU A 274      19.354  29.342   0.009  1.00  0.69           O
ATOM   3959  CB  LEU A 274      19.302  26.600  -0.305  1.00  0.69           C
ATOM   3960  CG  LEU A 274      19.824  25.233  -0.701  1.00  0.69           C
ATOM   3961  CD1 LEU A 274      20.537  24.622   0.523  1.00  0.69           C
ATOM   3962  CD2 LEU A 274      18.682  24.355  -1.155  1.00  0.69           C
ATOM   3963  H   LEU A 274      20.470  28.215  -2.279  1.00  0.69           H
ATOM   3964  HA  LEU A 274      17.717  27.122  -1.706  1.00  0.69           H
ATOM   3965 1HB  LEU A 274      20.140  27.127   0.127  1.00  0.69           H
ATOM   3966 2HB  LEU A 274      18.568  26.443   0.481  1.00  0.69           H
ATOM   3967  HG  LEU A 274      20.559  25.336  -1.504  1.00  0.69           H
ATOM   3968 1HD1 LEU A 274      20.947  23.676   0.261  1.00  0.69           H
ATOM   3969 2HD1 LEU A 274      21.321  25.253   0.842  1.00  0.69           H
ATOM   3970 3HD1 LEU A 274      19.851  24.505   1.337  1.00  0.69           H
ATOM   3971 1HD2 LEU A 274      19.059  23.385  -1.411  1.00  0.69           H
ATOM   3972 2HD2 LEU A 274      17.948  24.250  -0.365  1.00  0.69           H
ATOM   3973 3HD2 LEU A 274      18.215  24.809  -2.026  1.00  0.69           H
ATOM   3974  N   ARG A 275      17.284  29.486  -0.860  1.00  0.68           N
ATOM   3975  CA  ARG A 275      17.167  30.839  -0.316  1.00  0.68           C
ATOM   3976  C   ARG A 275      15.846  31.144   0.377  1.00  0.68           C
ATOM   3977  O   ARG A 275      14.761  30.899  -0.157  1.00  0.68           O
ATOM   3978  CB  ARG A 275      17.414  31.845  -1.427  1.00  0.68           C
ATOM   3979  CG  ARG A 275      17.409  33.288  -1.018  1.00  0.68           C
ATOM   3980  CD  ARG A 275      17.617  34.193  -2.187  1.00  0.68           C
ATOM   3981  NE  ARG A 275      18.952  34.077  -2.792  1.00  0.68           N
ATOM   3982  CZ  ARG A 275      19.282  34.635  -3.979  1.00  0.68           C
ATOM   3983  NH1 ARG A 275      18.375  35.320  -4.647  1.00  0.68           N
ATOM   3984  NH2 ARG A 275      20.497  34.508  -4.484  1.00  0.68           N
ATOM   3985  H   ARG A 275      16.536  29.042  -1.395  1.00  0.68           H
ATOM   3986  HA  ARG A 275      17.950  30.968   0.422  1.00  0.68           H
ATOM   3987 1HB  ARG A 275      18.393  31.656  -1.851  1.00  0.68           H
ATOM   3988 2HB  ARG A 275      16.676  31.712  -2.218  1.00  0.68           H
ATOM   3989 1HG  ARG A 275      16.450  33.522  -0.588  1.00  0.68           H
ATOM   3990 2HG  ARG A 275      18.195  33.465  -0.275  1.00  0.68           H
ATOM   3991 1HD  ARG A 275      16.879  33.956  -2.953  1.00  0.68           H
ATOM   3992 2HD  ARG A 275      17.481  35.225  -1.865  1.00  0.68           H
ATOM   3993  HE  ARG A 275      19.671  33.550  -2.297  1.00  0.68           H
ATOM   3994 1HH1 ARG A 275      17.443  35.424  -4.273  1.00  0.68           H
ATOM   3995 2HH1 ARG A 275      18.613  35.739  -5.533  1.00  0.68           H
ATOM   3996 1HH2 ARG A 275      21.241  33.982  -3.988  1.00  0.68           H
ATOM   3997 2HH2 ARG A 275      20.720  34.930  -5.367  1.00  0.68           H
ATOM   3998  N   ASN A 276      15.965  31.719   1.569  1.00  0.67           N
ATOM   3999  CA  ASN A 276      14.826  32.103   2.398  1.00  0.67           C
ATOM   4000  C   ASN A 276      13.862  30.959   2.707  1.00  0.67           C
ATOM   4001  O   ASN A 276      12.653  31.163   2.791  1.00  0.67           O
ATOM   4002  CB  ASN A 276      14.069  33.273   1.782  1.00  0.67           C
ATOM   4003  CG  ASN A 276      14.857  34.573   1.819  1.00  0.67           C
ATOM   4004  OD1 ASN A 276      15.434  34.922   2.851  1.00  0.67           O
ATOM   4005  ND2 ASN A 276      14.873  35.297   0.728  1.00  0.67           N
ATOM   4006  H   ASN A 276      16.913  31.873   1.928  1.00  0.67           H
ATOM   4007  HA  ASN A 276      15.218  32.441   3.356  1.00  0.67           H
ATOM   4008 1HB  ASN A 276      13.806  33.054   0.747  1.00  0.67           H
ATOM   4009 2HB  ASN A 276      13.135  33.418   2.321  1.00  0.67           H
ATOM   4010 1HD2 ASN A 276      15.371  36.166   0.715  1.00  0.67           H
ATOM   4011 2HD2 ASN A 276      14.384  34.989  -0.086  1.00  0.67           H
ATOM   4012  N   ASN A 277      14.395  29.762   2.924  1.00  0.67           N
ATOM   4013  CA  ASN A 277      13.570  28.626   3.311  1.00  0.67           C
ATOM   4014  C   ASN A 277      13.554  28.621   4.821  1.00  0.67           C
ATOM   4015  O   ASN A 277      14.602  28.454   5.433  1.00  0.67           O
ATOM   4016  CB  ASN A 277      14.118  27.348   2.741  1.00  0.67           C
ATOM   4017  CG  ASN A 277      14.047  27.334   1.241  1.00  0.67           C
ATOM   4018  OD1 ASN A 277      12.992  27.625   0.652  1.00  0.67           O
ATOM   4019  ND2 ASN A 277      15.149  27.003   0.609  1.00  0.67           N
ATOM   4020  H   ASN A 277      15.402  29.634   2.828  1.00  0.67           H
ATOM   4021  HA  ASN A 277      12.546  28.775   2.967  1.00  0.67           H
ATOM   4022 1HB  ASN A 277      15.148  27.246   3.054  1.00  0.67           H
ATOM   4023 2HB  ASN A 277      13.561  26.504   3.142  1.00  0.67           H
ATOM   4024 1HD2 ASN A 277      15.180  26.979  -0.401  1.00  0.67           H
ATOM   4025 2HD2 ASN A 277      15.967  26.767   1.131  1.00  0.67           H
ATOM   4026  N   LYS A 278      12.399  28.881   5.416  1.00  0.67           N
ATOM   4027  CA  LYS A 278      12.328  29.076   6.861  1.00  0.67           C
ATOM   4028  C   LYS A 278      12.664  27.844   7.697  1.00  0.67           C
ATOM   4029  O   LYS A 278      13.301  27.962   8.750  1.00  0.67           O
ATOM   4030  CB  LYS A 278      10.946  29.598   7.234  1.00  0.67           C
ATOM   4031  CG  LYS A 278      10.696  31.036   6.768  1.00  0.67           C
ATOM   4032  CD  LYS A 278       9.309  31.543   7.158  1.00  0.67           C
ATOM   4033  CE  LYS A 278       9.106  32.986   6.691  1.00  0.67           C
ATOM   4034  NZ  LYS A 278       7.758  33.508   7.047  1.00  0.67           N
ATOM   4035  H   LYS A 278      11.550  28.943   4.850  1.00  0.67           H
ATOM   4036  HA  LYS A 278      13.053  29.846   7.123  1.00  0.67           H
ATOM   4037 1HB  LYS A 278      10.192  28.958   6.793  1.00  0.67           H
ATOM   4038 2HB  LYS A 278      10.821  29.558   8.314  1.00  0.67           H
ATOM   4039 1HG  LYS A 278      11.452  31.693   7.195  1.00  0.67           H
ATOM   4040 2HG  LYS A 278      10.789  31.066   5.677  1.00  0.67           H
ATOM   4041 1HD  LYS A 278       8.550  30.906   6.696  1.00  0.67           H
ATOM   4042 2HD  LYS A 278       9.191  31.497   8.240  1.00  0.67           H
ATOM   4043 1HE  LYS A 278       9.863  33.617   7.154  1.00  0.67           H
ATOM   4044 2HE  LYS A 278       9.227  33.027   5.607  1.00  0.67           H
ATOM   4045 1HZ  LYS A 278       7.669  34.460   6.721  1.00  0.67           H
ATOM   4046 2HZ  LYS A 278       7.049  32.937   6.614  1.00  0.67           H
ATOM   4047 3HZ  LYS A 278       7.643  33.484   8.050  1.00  0.67           H
ATOM   4048  N   GLY A 279      12.258  26.669   7.233  1.00  0.67           N
ATOM   4049  CA  GLY A 279      12.512  25.452   7.981  1.00  0.67           C
ATOM   4050  C   GLY A 279      13.918  24.957   7.705  1.00  0.67           C
ATOM   4051  O   GLY A 279      14.675  25.594   6.974  1.00  0.67           O
ATOM   4052  H   GLY A 279      11.734  26.623   6.369  1.00  0.67           H
ATOM   4053 1HA  GLY A 279      12.384  25.639   9.047  1.00  0.67           H
ATOM   4054 2HA  GLY A 279      11.785  24.693   7.692  1.00  0.67           H
ATOM   4055  N   SER A 280      14.265  23.816   8.280  1.00  0.67           N
ATOM   4056  CA  SER A 280      15.601  23.270   8.107  1.00  0.67           C
ATOM   4057  C   SER A 280      15.784  22.558   6.777  1.00  0.67           C
ATOM   4058  O   SER A 280      14.819  22.061   6.188  1.00  0.67           O
ATOM   4059  CB  SER A 280      15.912  22.327   9.240  1.00  0.67           C
ATOM   4060  OG  SER A 280      15.963  23.017  10.453  1.00  0.67           O
ATOM   4061  H   SER A 280      13.603  23.336   8.868  1.00  0.67           H
ATOM   4062  HA  SER A 280      16.302  24.103   8.144  1.00  0.67           H
ATOM   4063 1HB  SER A 280      15.155  21.569   9.295  1.00  0.67           H
ATOM   4064 2HB  SER A 280      16.867  21.836   9.053  1.00  0.67           H
ATOM   4065  HG  SER A 280      16.767  23.548  10.407  1.00  0.67           H
ATOM   4066  N   ILE A 281      17.025  22.484   6.330  1.00  0.66           N
ATOM   4067  CA  ILE A 281      17.343  21.774   5.104  1.00  0.66           C
ATOM   4068  C   ILE A 281      18.340  20.670   5.398  1.00  0.66           C
ATOM   4069  O   ILE A 281      19.329  20.904   6.087  1.00  0.66           O
ATOM   4070  CB  ILE A 281      17.910  22.714   4.034  1.00  0.66           C
ATOM   4071  CG1 ILE A 281      16.901  23.814   3.740  1.00  0.66           C
ATOM   4072  CG2 ILE A 281      18.203  21.927   2.772  1.00  0.66           C
ATOM   4073  CD1 ILE A 281      17.413  24.890   2.845  1.00  0.66           C
ATOM   4074  H   ILE A 281      17.758  22.934   6.878  1.00  0.66           H
ATOM   4075  HA  ILE A 281      16.436  21.328   4.718  1.00  0.66           H
ATOM   4076  HB  ILE A 281      18.804  23.162   4.391  1.00  0.66           H
ATOM   4077 1HG1 ILE A 281      16.030  23.369   3.301  1.00  0.66           H
ATOM   4078 2HG1 ILE A 281      16.609  24.289   4.679  1.00  0.66           H
ATOM   4079 1HG2 ILE A 281      18.605  22.584   2.012  1.00  0.66           H
ATOM   4080 2HG2 ILE A 281      18.920  21.154   3.000  1.00  0.66           H
ATOM   4081 3HG2 ILE A 281      17.291  21.466   2.404  1.00  0.66           H
ATOM   4082 1HD1 ILE A 281      16.647  25.623   2.696  1.00  0.66           H
ATOM   4083 2HD1 ILE A 281      18.283  25.366   3.292  1.00  0.66           H
ATOM   4084 3HD1 ILE A 281      17.678  24.454   1.903  1.00  0.66           H
ATOM   4085  N   TYR A 282      18.064  19.467   4.926  1.00  0.66           N
ATOM   4086  CA  TYR A 282      18.974  18.364   5.196  1.00  0.66           C
ATOM   4087  C   TYR A 282      19.471  17.692   3.932  1.00  0.66           C
ATOM   4088  O   TYR A 282      18.722  17.516   2.970  1.00  0.66           O
ATOM   4089  CB  TYR A 282      18.268  17.317   6.057  1.00  0.66           C
ATOM   4090  CG  TYR A 282      17.855  17.774   7.416  1.00  0.66           C
ATOM   4091  CD1 TYR A 282      16.658  18.451   7.581  1.00  0.66           C
ATOM   4092  CD2 TYR A 282      18.653  17.484   8.512  1.00  0.66           C
ATOM   4093  CE1 TYR A 282      16.271  18.840   8.833  1.00  0.66           C
ATOM   4094  CE2 TYR A 282      18.263  17.877   9.770  1.00  0.66           C
ATOM   4095  CZ  TYR A 282      17.075  18.556   9.932  1.00  0.66           C
ATOM   4096  OH  TYR A 282      16.674  18.953  11.184  1.00  0.66           O
ATOM   4097  H   TYR A 282      17.220  19.337   4.367  1.00  0.66           H
ATOM   4098  HA  TYR A 282      19.846  18.740   5.727  1.00  0.66           H
ATOM   4099 1HB  TYR A 282      17.382  16.966   5.536  1.00  0.66           H
ATOM   4100 2HB  TYR A 282      18.931  16.454   6.179  1.00  0.66           H
ATOM   4101  HD1 TYR A 282      16.027  18.674   6.719  1.00  0.66           H
ATOM   4102  HD2 TYR A 282      19.594  16.936   8.372  1.00  0.66           H
ATOM   4103  HE1 TYR A 282      15.338  19.365   8.965  1.00  0.66           H
ATOM   4104  HE2 TYR A 282      18.891  17.651  10.633  1.00  0.66           H
ATOM   4105  HH  TYR A 282      17.357  18.730  11.823  1.00  0.66           H
ATOM   4106  N   PHE A 283      20.732  17.289   3.974  1.00  0.66           N
ATOM   4107  CA  PHE A 283      21.393  16.489   2.957  1.00  0.66           C
ATOM   4108  C   PHE A 283      22.118  15.368   3.702  1.00  0.66           C
ATOM   4109  O   PHE A 283      23.293  15.536   4.054  1.00  0.66           O
ATOM   4110  CB  PHE A 283      22.401  17.345   2.198  1.00  0.66           C
ATOM   4111  CG  PHE A 283      21.810  18.569   1.547  1.00  0.66           C
ATOM   4112  CD1 PHE A 283      21.803  19.774   2.231  1.00  0.66           C
ATOM   4113  CD2 PHE A 283      21.268  18.539   0.284  1.00  0.66           C
ATOM   4114  CE1 PHE A 283      21.276  20.902   1.657  1.00  0.66           C
ATOM   4115  CE2 PHE A 283      20.730  19.687  -0.263  1.00  0.66           C
ATOM   4116  CZ  PHE A 283      20.735  20.838   0.408  1.00  0.66           C
ATOM   4117  H   PHE A 283      21.282  17.553   4.790  1.00  0.66           H
ATOM   4118  HA  PHE A 283      20.661  16.056   2.285  1.00  0.66           H
ATOM   4119 1HB  PHE A 283      23.163  17.674   2.890  1.00  0.66           H
ATOM   4120 2HB  PHE A 283      22.887  16.747   1.431  1.00  0.66           H
ATOM   4121  HD1 PHE A 283      22.232  19.818   3.239  1.00  0.66           H
ATOM   4122  HD2 PHE A 283      21.255  17.604  -0.278  1.00  0.66           H
ATOM   4123  HE1 PHE A 283      21.278  21.841   2.203  1.00  0.66           H
ATOM   4124  HE2 PHE A 283      20.286  19.680  -1.237  1.00  0.66           H
ATOM   4125  HZ  PHE A 283      20.297  21.703  -0.057  1.00  0.66           H
ATOM   4126  N   ASP A 284      21.418  14.270   3.996  1.00  0.67           N
ATOM   4127  CA  ASP A 284      22.035  13.238   4.832  1.00  0.67           C
ATOM   4128  C   ASP A 284      22.270  11.901   4.119  1.00  0.67           C
ATOM   4129  O   ASP A 284      21.464  11.482   3.287  1.00  0.67           O
ATOM   4130  CB  ASP A 284      21.159  12.989   6.064  1.00  0.67           C
ATOM   4131  CG  ASP A 284      20.916  14.271   6.897  1.00  0.67           C
ATOM   4132  OD1 ASP A 284      21.642  15.224   6.730  1.00  0.67           O
ATOM   4133  OD2 ASP A 284      19.996  14.278   7.679  1.00  0.67           O
ATOM   4134  H   ASP A 284      20.467  14.175   3.637  1.00  0.67           H
ATOM   4135  HA  ASP A 284      22.999  13.607   5.164  1.00  0.67           H
ATOM   4136 1HB  ASP A 284      20.199  12.578   5.752  1.00  0.67           H
ATOM   4137 2HB  ASP A 284      21.648  12.246   6.700  1.00  0.67           H
ATOM   4138  N   SER A 285      23.331  11.203   4.509  1.00  0.69           N
ATOM   4139  CA  SER A 285      23.640   9.851   4.022  1.00  0.69           C
ATOM   4140  C   SER A 285      23.587   9.658   2.499  1.00  0.69           C
ATOM   4141  O   SER A 285      23.176   8.597   2.039  1.00  0.69           O
ATOM   4142  CB  SER A 285      22.684   8.856   4.655  1.00  0.69           C
ATOM   4143  OG  SER A 285      22.816   8.840   6.049  1.00  0.69           O
ATOM   4144  H   SER A 285      23.964  11.643   5.180  1.00  0.69           H
ATOM   4145  HA  SER A 285      24.644   9.606   4.350  1.00  0.69           H
ATOM   4146 1HB  SER A 285      21.660   9.114   4.388  1.00  0.69           H
ATOM   4147 2HB  SER A 285      22.879   7.861   4.256  1.00  0.69           H
ATOM   4148  HG  SER A 285      23.684   8.468   6.218  1.00  0.69           H
ATOM   4149  N   ASN A 286      24.031  10.632   1.713  1.00  0.73           N
ATOM   4150  CA  ASN A 286      23.955  10.495   0.256  1.00  0.73           C
ATOM   4151  C   ASN A 286      25.250   9.890  -0.306  1.00  0.73           C
ATOM   4152  O   ASN A 286      26.311  10.077   0.294  1.00  0.73           O
ATOM   4153  CB  ASN A 286      23.684  11.854  -0.373  1.00  0.73           C
ATOM   4154  CG  ASN A 286      22.337  12.495   0.055  1.00  0.73           C
ATOM   4155  OD1 ASN A 286      21.262  11.873   0.159  1.00  0.73           O
ATOM   4156  ND2 ASN A 286      22.396  13.785   0.293  1.00  0.73           N
ATOM   4157  H   ASN A 286      24.382  11.488   2.127  1.00  0.73           H
ATOM   4158  HA  ASN A 286      23.139   9.816   0.011  1.00  0.73           H
ATOM   4159 1HB  ASN A 286      24.493  12.539  -0.115  1.00  0.73           H
ATOM   4160 2HB  ASN A 286      23.684  11.742  -1.458  1.00  0.73           H
ATOM   4161 1HD2 ASN A 286      21.569  14.273   0.568  1.00  0.73           H
ATOM   4162 2HD2 ASN A 286      23.258  14.277   0.184  1.00  0.73           H
ATOM   4163  N   THR A 287      25.183   9.200  -1.454  1.00  0.79           N
ATOM   4164  CA  THR A 287      26.405   8.674  -2.087  1.00  0.79           C
ATOM   4165  C   THR A 287      26.610   9.059  -3.551  1.00  0.79           C
ATOM   4166  O   THR A 287      25.804   8.709  -4.420  1.00  0.79           O
ATOM   4167  CB  THR A 287      26.483   7.140  -1.996  1.00  0.79           C
ATOM   4168  OG1 THR A 287      26.513   6.728  -0.622  1.00  0.79           O
ATOM   4169  CG2 THR A 287      27.739   6.636  -2.723  1.00  0.79           C
ATOM   4170  H   THR A 287      24.271   9.072  -1.887  1.00  0.79           H
ATOM   4171  HA  THR A 287      27.251   9.064  -1.537  1.00  0.79           H
ATOM   4172  HB  THR A 287      25.606   6.709  -2.469  1.00  0.79           H
ATOM   4173  HG1 THR A 287      27.318   7.083  -0.201  1.00  0.79           H
ATOM   4174 1HG2 THR A 287      27.784   5.552  -2.660  1.00  0.79           H
ATOM   4175 2HG2 THR A 287      27.705   6.934  -3.771  1.00  0.79           H
ATOM   4176 3HG2 THR A 287      28.625   7.067  -2.252  1.00  0.79           H
ATOM   4177  N   ALA A 288      27.749   9.687  -3.827  1.00  0.85           N
ATOM   4178  CA  ALA A 288      28.104  10.066  -5.192  1.00  0.85           C
ATOM   4179  C   ALA A 288      29.283   9.247  -5.707  1.00  0.85           C
ATOM   4180  O   ALA A 288      30.391   9.360  -5.189  1.00  0.85           O
ATOM   4181  CB  ALA A 288      28.449  11.530  -5.242  1.00  0.85           C
ATOM   4182  H   ALA A 288      28.361   9.942  -3.049  1.00  0.85           H
ATOM   4183  HA  ALA A 288      27.249   9.875  -5.838  1.00  0.85           H
ATOM   4184 1HB  ALA A 288      28.689  11.811  -6.270  1.00  0.85           H
ATOM   4185 2HB  ALA A 288      27.623  12.105  -4.884  1.00  0.85           H
ATOM   4186 3HB  ALA A 288      29.311  11.721  -4.609  1.00  0.85           H
ATOM   4187  N   THR A 289      29.063   8.411  -6.702  1.00  0.91           N
ATOM   4188  CA  THR A 289      30.168   7.623  -7.222  1.00  0.91           C
ATOM   4189  C   THR A 289      30.867   8.436  -8.301  1.00  0.91           C
ATOM   4190  O   THR A 289      30.290   9.398  -8.798  1.00  0.91           O
ATOM   4191  CB  THR A 289      29.658   6.305  -7.786  1.00  0.91           C
ATOM   4192  OG1 THR A 289      28.802   6.591  -8.868  1.00  0.91           O
ATOM   4193  CG2 THR A 289      28.885   5.543  -6.712  1.00  0.91           C
ATOM   4194  H   THR A 289      28.132   8.315  -7.114  1.00  0.91           H
ATOM   4195  HA  THR A 289      30.872   7.418  -6.420  1.00  0.91           H
ATOM   4196  HB  THR A 289      30.496   5.705  -8.138  1.00  0.91           H
ATOM   4197  HG1 THR A 289      28.079   7.183  -8.559  1.00  0.91           H
ATOM   4198 1HG2 THR A 289      28.514   4.608  -7.127  1.00  0.91           H
ATOM   4199 2HG2 THR A 289      29.543   5.332  -5.870  1.00  0.91           H
ATOM   4200 3HG2 THR A 289      28.042   6.148  -6.371  1.00  0.91           H
ATOM   4201  N   HIS A 290      32.073   8.031  -8.714  1.00  0.94           N
ATOM   4202  CA  HIS A 290      32.765   8.741  -9.793  1.00  0.94           C
ATOM   4203  C   HIS A 290      32.918  10.235  -9.489  1.00  0.94           C
ATOM   4204  O   HIS A 290      32.428  11.099 -10.220  1.00  0.94           O
ATOM   4205  CB  HIS A 290      32.058   8.494 -11.123  1.00  0.94           C
ATOM   4206  CG  HIS A 290      32.001   7.031 -11.442  1.00  0.94           C
ATOM   4207  ND1 HIS A 290      33.128   6.292 -11.768  1.00  0.94           N
ATOM   4208  CD2 HIS A 290      30.965   6.162 -11.454  1.00  0.94           C
ATOM   4209  CE1 HIS A 290      32.782   5.036 -11.975  1.00  0.94           C
ATOM   4210  NE2 HIS A 290      31.477   4.927 -11.787  1.00  0.94           N
ATOM   4211  H   HIS A 290      32.508   7.235  -8.278  1.00  0.94           H
ATOM   4212  HA  HIS A 290      33.773   8.338  -9.888  1.00  0.94           H
ATOM   4213 1HB  HIS A 290      31.040   8.888 -11.108  1.00  0.94           H
ATOM   4214 2HB  HIS A 290      32.589   9.002 -11.928  1.00  0.94           H
ATOM   4215  HD1 HIS A 290      34.065   6.638 -11.832  1.00  0.94           H
ATOM   4216  HD2 HIS A 290      29.897   6.278 -11.253  1.00  0.94           H
ATOM   4217  HE1 HIS A 290      33.533   4.295 -12.248  1.00  0.94           H
ATOM   4218  N   ALA A 291      33.618  10.522  -8.395  1.00  0.93           N
ATOM   4219  CA  ALA A 291      33.821  11.855  -7.853  1.00  0.93           C
ATOM   4220  C   ALA A 291      32.496  12.490  -7.481  1.00  0.93           C
ATOM   4221  O   ALA A 291      31.695  11.884  -6.772  1.00  0.93           O
ATOM   4222  CB  ALA A 291      34.583  12.728  -8.847  1.00  0.93           C
ATOM   4223  H   ALA A 291      34.026   9.765  -7.852  1.00  0.93           H
ATOM   4224  HA  ALA A 291      34.408  11.755  -6.966  1.00  0.93           H
ATOM   4225 1HB  ALA A 291      34.768  13.703  -8.399  1.00  0.93           H
ATOM   4226 2HB  ALA A 291      35.536  12.253  -9.072  1.00  0.93           H
ATOM   4227 3HB  ALA A 291      34.020  12.854  -9.765  1.00  0.93           H
ATOM   4228  N   GLY A 292      32.264  13.718  -7.919  1.00  0.90           N
ATOM   4229  CA  GLY A 292      31.013  14.360  -7.572  1.00  0.90           C
ATOM   4230  C   GLY A 292      30.917  14.629  -6.081  1.00  0.90           C
ATOM   4231  O   GLY A 292      31.930  14.895  -5.415  1.00  0.90           O
ATOM   4232  H   GLY A 292      32.932  14.199  -8.493  1.00  0.90           H
ATOM   4233 1HA  GLY A 292      30.914  15.296  -8.124  1.00  0.90           H
ATOM   4234 2HA  GLY A 292      30.193  13.720  -7.882  1.00  0.90           H
ATOM   4235  N   GLY A 293      29.690  14.598  -5.574  1.00  0.84           N
ATOM   4236  CA  GLY A 293      29.488  14.943  -4.171  1.00  0.84           C
ATOM   4237  C   GLY A 293      28.034  15.064  -3.754  1.00  0.84           C
ATOM   4238  O   GLY A 293      27.127  14.618  -4.451  1.00  0.84           O
ATOM   4239  H   GLY A 293      28.919  14.329  -6.190  1.00  0.84           H
ATOM   4240 1HA  GLY A 293      29.992  14.211  -3.540  1.00  0.84           H
ATOM   4241 2HA  GLY A 293      29.968  15.902  -3.998  1.00  0.84           H
ATOM   4242  N   ALA A 294      27.793  15.602  -2.566  1.00  0.80           N
ATOM   4243  CA  ALA A 294      26.401  15.761  -2.171  1.00  0.80           C
ATOM   4244  C   ALA A 294      25.811  16.783  -3.129  1.00  0.80           C
ATOM   4245  O   ALA A 294      24.787  16.533  -3.759  1.00  0.80           O
ATOM   4246  CB  ALA A 294      26.244  16.207  -0.717  1.00  0.80           C
ATOM   4247  H   ALA A 294      28.570  15.973  -2.020  1.00  0.80           H
ATOM   4248  HA  ALA A 294      25.887  14.811  -2.304  1.00  0.80           H
ATOM   4249 1HB  ALA A 294      25.184  16.314  -0.483  1.00  0.80           H
ATOM   4250 2HB  ALA A 294      26.686  15.461  -0.063  1.00  0.80           H
ATOM   4251 3HB  ALA A 294      26.738  17.160  -0.562  1.00  0.80           H
ATOM   4252  N   ILE A 295      26.551  17.876  -3.318  1.00  0.77           N
ATOM   4253  CA  ILE A 295      26.168  18.933  -4.237  1.00  0.77           C
ATOM   4254  C   ILE A 295      27.299  19.241  -5.242  1.00  0.77           C
ATOM   4255  O   ILE A 295      28.418  19.581  -4.835  1.00  0.77           O
ATOM   4256  CB  ILE A 295      25.816  20.232  -3.477  1.00  0.77           C
ATOM   4257  CG1 ILE A 295      24.678  20.037  -2.491  1.00  0.77           C
ATOM   4258  CG2 ILE A 295      25.374  21.247  -4.454  1.00  0.77           C
ATOM   4259  CD1 ILE A 295      24.428  21.267  -1.646  1.00  0.77           C
ATOM   4260  H   ILE A 295      27.403  17.973  -2.767  1.00  0.77           H
ATOM   4261  HA  ILE A 295      25.292  18.611  -4.799  1.00  0.77           H
ATOM   4262  HB  ILE A 295      26.693  20.590  -2.934  1.00  0.77           H
ATOM   4263 1HG1 ILE A 295      23.779  19.804  -3.043  1.00  0.77           H
ATOM   4264 2HG1 ILE A 295      24.905  19.207  -1.828  1.00  0.77           H
ATOM   4265 1HG2 ILE A 295      25.134  22.171  -3.943  1.00  0.77           H
ATOM   4266 2HG2 ILE A 295      26.158  21.425  -5.171  1.00  0.77           H
ATOM   4267 3HG2 ILE A 295      24.491  20.868  -4.964  1.00  0.77           H
ATOM   4268 1HD1 ILE A 295      23.597  21.078  -0.964  1.00  0.77           H
ATOM   4269 2HD1 ILE A 295      25.325  21.500  -1.079  1.00  0.77           H
ATOM   4270 3HD1 ILE A 295      24.182  22.110  -2.284  1.00  0.77           H
ATOM   4271  N   ASN A 296      26.985  19.171  -6.539  1.00  0.76           N
ATOM   4272  CA  ASN A 296      27.938  19.493  -7.611  1.00  0.76           C
ATOM   4273  C   ASN A 296      27.258  20.401  -8.603  1.00  0.76           C
ATOM   4274  O   ASN A 296      26.621  19.947  -9.551  1.00  0.76           O
ATOM   4275  CB  ASN A 296      28.431  18.268  -8.351  1.00  0.76           C
ATOM   4276  CG  ASN A 296      29.458  18.667  -9.435  1.00  0.76           C
ATOM   4277  OD1 ASN A 296      29.908  19.818  -9.552  1.00  0.76           O
ATOM   4278  ND2 ASN A 296      29.815  17.761 -10.270  1.00  0.76           N
ATOM   4279  H   ASN A 296      26.040  18.875  -6.790  1.00  0.76           H
ATOM   4280  HA  ASN A 296      28.787  20.031  -7.190  1.00  0.76           H
ATOM   4281 1HB  ASN A 296      28.901  17.576  -7.648  1.00  0.76           H
ATOM   4282 2HB  ASN A 296      27.591  17.751  -8.819  1.00  0.76           H
ATOM   4283 1HD2 ASN A 296      30.453  18.035 -10.989  1.00  0.76           H
ATOM   4284 2HD2 ASN A 296      29.452  16.835 -10.236  1.00  0.76           H
ATOM   4285  N   CYS A 297      27.367  21.688  -8.350  1.00  0.76           N
ATOM   4286  CA  CYS A 297      26.626  22.666  -9.111  1.00  0.76           C
ATOM   4287  C   CYS A 297      27.405  23.774  -9.786  1.00  0.76           C
ATOM   4288  O   CYS A 297      26.828  24.633 -10.456  1.00  0.76           O
ATOM   4289  CB  CYS A 297      25.620  23.222  -8.160  1.00  0.76           C
ATOM   4290  SG  CYS A 297      24.466  21.928  -7.653  1.00  0.76           S
ATOM   4291  H   CYS A 297      27.935  21.983  -7.568  1.00  0.76           H
ATOM   4292  HA  CYS A 297      26.093  22.131  -9.890  1.00  0.76           H
ATOM   4293 1HB  CYS A 297      26.128  23.567  -7.297  1.00  0.76           H
ATOM   4294 2HB  CYS A 297      25.081  24.063  -8.581  1.00  0.76           H
ATOM   4295  HG  CYS A 297      23.815  21.895  -8.831  1.00  0.76           H
ATOM   4296  N   GLY A 298      28.697  23.836  -9.534  1.00  0.77           N
ATOM   4297  CA  GLY A 298      29.508  24.941 -10.028  1.00  0.77           C
ATOM   4298  C   GLY A 298      29.296  26.158  -9.123  1.00  0.77           C
ATOM   4299  O   GLY A 298      30.189  26.527  -8.366  1.00  0.77           O
ATOM   4300  H   GLY A 298      29.126  23.096  -8.998  1.00  0.77           H
ATOM   4301 1HA  GLY A 298      30.554  24.657 -10.043  1.00  0.77           H
ATOM   4302 2HA  GLY A 298      29.222  25.182 -11.052  1.00  0.77           H
ATOM   4303  N   TYR A 299      28.088  26.724  -9.186  1.00  0.77           N
ATOM   4304  CA  TYR A 299      27.641  27.875  -8.389  1.00  0.77           C
ATOM   4305  C   TYR A 299      26.609  27.455  -7.344  1.00  0.77           C
ATOM   4306  O   TYR A 299      25.513  27.010  -7.688  1.00  0.77           O
ATOM   4307  CB  TYR A 299      27.020  28.938  -9.278  1.00  0.77           C
ATOM   4308  CG  TYR A 299      26.543  30.173  -8.564  1.00  0.77           C
ATOM   4309  CD1 TYR A 299      27.318  31.318  -8.527  1.00  0.77           C
ATOM   4310  CD2 TYR A 299      25.306  30.150  -7.935  1.00  0.77           C
ATOM   4311  CE1 TYR A 299      26.860  32.438  -7.863  1.00  0.77           C
ATOM   4312  CE2 TYR A 299      24.850  31.262  -7.276  1.00  0.77           C
ATOM   4313  CZ  TYR A 299      25.616  32.406  -7.233  1.00  0.77           C
ATOM   4314  OH  TYR A 299      25.153  33.520  -6.566  1.00  0.77           O
ATOM   4315  H   TYR A 299      27.441  26.295  -9.844  1.00  0.77           H
ATOM   4316  HA  TYR A 299      28.492  28.308  -7.881  1.00  0.77           H
ATOM   4317 1HB  TYR A 299      27.723  29.232 -10.057  1.00  0.77           H
ATOM   4318 2HB  TYR A 299      26.176  28.514  -9.747  1.00  0.77           H
ATOM   4319  HD1 TYR A 299      28.289  31.335  -9.018  1.00  0.77           H
ATOM   4320  HD2 TYR A 299      24.698  29.247  -7.961  1.00  0.77           H
ATOM   4321  HE1 TYR A 299      27.473  33.336  -7.835  1.00  0.77           H
ATOM   4322  HE2 TYR A 299      23.877  31.240  -6.785  1.00  0.77           H
ATOM   4323  HH  TYR A 299      24.364  33.290  -6.054  1.00  0.77           H
ATOM   4324  N   ILE A 300      26.954  27.605  -6.078  1.00  0.76           N
ATOM   4325  CA  ILE A 300      26.079  27.229  -4.974  1.00  0.76           C
ATOM   4326  C   ILE A 300      25.845  28.435  -4.087  1.00  0.76           C
ATOM   4327  O   ILE A 300      26.806  29.096  -3.704  1.00  0.76           O
ATOM   4328  CB  ILE A 300      26.693  26.088  -4.138  1.00  0.76           C
ATOM   4329  CG1 ILE A 300      26.910  24.879  -5.023  1.00  0.76           C
ATOM   4330  CG2 ILE A 300      25.781  25.723  -2.959  1.00  0.76           C
ATOM   4331  CD1 ILE A 300      27.731  23.805  -4.398  1.00  0.76           C
ATOM   4332  H   ILE A 300      27.864  27.985  -5.874  1.00  0.76           H
ATOM   4333  HA  ILE A 300      25.127  26.896  -5.374  1.00  0.76           H
ATOM   4334  HB  ILE A 300      27.666  26.401  -3.758  1.00  0.76           H
ATOM   4335 1HG1 ILE A 300      25.936  24.473  -5.281  1.00  0.76           H
ATOM   4336 2HG1 ILE A 300      27.416  25.188  -5.932  1.00  0.76           H
ATOM   4337 1HG2 ILE A 300      26.230  24.921  -2.386  1.00  0.76           H
ATOM   4338 2HG2 ILE A 300      25.654  26.594  -2.324  1.00  0.76           H
ATOM   4339 3HG2 ILE A 300      24.806  25.401  -3.337  1.00  0.76           H
ATOM   4340 1HD1 ILE A 300      27.849  22.974  -5.088  1.00  0.76           H
ATOM   4341 2HD1 ILE A 300      28.716  24.204  -4.147  1.00  0.76           H
ATOM   4342 3HD1 ILE A 300      27.230  23.464  -3.501  1.00  0.76           H
ATOM   4343  N   ASP A 301      24.588  28.719  -3.770  1.00  0.75           N
ATOM   4344  CA  ASP A 301      24.251  29.854  -2.908  1.00  0.75           C
ATOM   4345  C   ASP A 301      23.266  29.448  -1.819  1.00  0.75           C
ATOM   4346  O   ASP A 301      22.077  29.250  -2.095  1.00  0.75           O
ATOM   4347  CB  ASP A 301      23.673  31.012  -3.737  1.00  0.75           C
ATOM   4348  CG  ASP A 301      23.345  32.329  -2.960  1.00  0.75           C
ATOM   4349  OD1 ASP A 301      23.511  32.376  -1.778  1.00  0.75           O
ATOM   4350  OD2 ASP A 301      22.883  33.263  -3.595  1.00  0.75           O
ATOM   4351  H   ASP A 301      23.852  28.127  -4.157  1.00  0.75           H
ATOM   4352  HA  ASP A 301      25.159  30.204  -2.425  1.00  0.75           H
ATOM   4353 1HB  ASP A 301      24.402  31.267  -4.489  1.00  0.75           H
ATOM   4354 2HB  ASP A 301      22.780  30.676  -4.247  1.00  0.75           H
ATOM   4355  N   ILE A 302      23.778  29.305  -0.596  1.00  0.74           N
ATOM   4356  CA  ILE A 302      22.961  28.939   0.554  1.00  0.74           C
ATOM   4357  C   ILE A 302      22.797  30.219   1.375  1.00  0.74           C
ATOM   4358  O   ILE A 302      23.775  30.737   1.923  1.00  0.74           O
ATOM   4359  CB  ILE A 302      23.646  27.841   1.415  1.00  0.74           C
ATOM   4360  CG1 ILE A 302      23.941  26.598   0.543  1.00  0.74           C
ATOM   4361  CG2 ILE A 302      22.805  27.476   2.636  1.00  0.74           C
ATOM   4362  CD1 ILE A 302      24.693  25.459   1.265  1.00  0.74           C
ATOM   4363  H   ILE A 302      24.771  29.494  -0.473  1.00  0.74           H
ATOM   4364  HA  ILE A 302      21.982  28.602   0.222  1.00  0.74           H
ATOM   4365  HB  ILE A 302      24.589  28.214   1.761  1.00  0.74           H
ATOM   4366 1HG1 ILE A 302      23.031  26.240   0.130  1.00  0.74           H
ATOM   4367 2HG1 ILE A 302      24.569  26.922  -0.281  1.00  0.74           H
ATOM   4368 1HG2 ILE A 302      23.327  26.723   3.228  1.00  0.74           H
ATOM   4369 2HG2 ILE A 302      22.641  28.367   3.247  1.00  0.74           H
ATOM   4370 3HG2 ILE A 302      21.850  27.081   2.310  1.00  0.74           H
ATOM   4371 1HD1 ILE A 302      24.876  24.647   0.563  1.00  0.74           H
ATOM   4372 2HD1 ILE A 302      25.638  25.819   1.646  1.00  0.74           H
ATOM   4373 3HD1 ILE A 302      24.090  25.091   2.093  1.00  0.74           H
ATOM   4374  N   ARG A 303      21.576  30.754   1.451  1.00  0.73           N
ATOM   4375  CA  ARG A 303      21.391  32.031   2.142  1.00  0.73           C
ATOM   4376  C   ARG A 303      20.057  32.256   2.858  1.00  0.73           C
ATOM   4377  O   ARG A 303      18.977  32.059   2.289  1.00  0.73           O
ATOM   4378  CB  ARG A 303      21.602  33.173   1.163  1.00  0.73           C
ATOM   4379  CG  ARG A 303      21.433  34.537   1.763  1.00  0.73           C
ATOM   4380  CD  ARG A 303      21.782  35.609   0.840  1.00  0.73           C
ATOM   4381  NE  ARG A 303      21.464  36.893   1.418  1.00  0.73           N
ATOM   4382  CZ  ARG A 303      21.814  38.078   0.889  1.00  0.73           C
ATOM   4383  NH1 ARG A 303      22.512  38.119  -0.231  1.00  0.73           N
ATOM   4384  NH2 ARG A 303      21.458  39.197   1.494  1.00  0.73           N
ATOM   4385  H   ARG A 303      20.792  30.290   0.992  1.00  0.73           H
ATOM   4386  HA  ARG A 303      22.174  32.103   2.897  1.00  0.73           H
ATOM   4387 1HB  ARG A 303      22.612  33.112   0.744  1.00  0.73           H
ATOM   4388 2HB  ARG A 303      20.901  33.079   0.333  1.00  0.73           H
ATOM   4389 1HG  ARG A 303      20.387  34.676   2.020  1.00  0.73           H
ATOM   4390 2HG  ARG A 303      22.044  34.634   2.661  1.00  0.73           H
ATOM   4391 1HD  ARG A 303      22.851  35.578   0.628  1.00  0.73           H
ATOM   4392 2HD  ARG A 303      21.219  35.497  -0.087  1.00  0.73           H
ATOM   4393  HE  ARG A 303      20.894  36.888   2.292  1.00  0.73           H
ATOM   4394 1HH1 ARG A 303      22.783  37.256  -0.692  1.00  0.73           H
ATOM   4395 2HH1 ARG A 303      22.776  39.008  -0.629  1.00  0.73           H
ATOM   4396 1HH2 ARG A 303      20.922  39.158   2.357  1.00  0.73           H
ATOM   4397 2HH2 ARG A 303      21.719  40.087   1.103  1.00  0.73           H
ATOM   4398  N   ASP A 304      20.173  32.726   4.107  1.00  0.72           N
ATOM   4399  CA  ASP A 304      19.056  33.101   4.984  1.00  0.72           C
ATOM   4400  C   ASP A 304      18.001  31.997   5.135  1.00  0.72           C
ATOM   4401  O   ASP A 304      16.804  32.260   5.217  1.00  0.72           O
ATOM   4402  CB  ASP A 304      18.435  34.411   4.467  1.00  0.72           C
ATOM   4403  CG  ASP A 304      19.452  35.624   4.564  1.00  0.72           C
ATOM   4404  OD1 ASP A 304      20.229  35.645   5.492  1.00  0.72           O
ATOM   4405  OD2 ASP A 304      19.467  36.469   3.685  1.00  0.72           O
ATOM   4406  H   ASP A 304      21.112  32.830   4.471  1.00  0.72           H
ATOM   4407  HA  ASP A 304      19.463  33.300   5.975  1.00  0.72           H
ATOM   4408 1HB  ASP A 304      18.120  34.290   3.429  1.00  0.72           H
ATOM   4409 2HB  ASP A 304      17.541  34.648   5.047  1.00  0.72           H
ATOM   4410  N   ASN A 305      18.483  30.766   5.216  1.00  0.71           N
ATOM   4411  CA  ASN A 305      17.680  29.564   5.387  1.00  0.71           C
ATOM   4412  C   ASN A 305      17.628  29.155   6.843  1.00  0.71           C
ATOM   4413  O   ASN A 305      18.511  29.526   7.614  1.00  0.71           O
ATOM   4414  CB  ASN A 305      18.280  28.432   4.589  1.00  0.71           C
ATOM   4415  CG  ASN A 305      18.248  28.654   3.154  1.00  0.71           C
ATOM   4416  OD1 ASN A 305      17.241  29.051   2.532  1.00  0.71           O
ATOM   4417  ND2 ASN A 305      19.381  28.415   2.571  1.00  0.71           N
ATOM   4418  H   ASN A 305      19.480  30.652   5.135  1.00  0.71           H
ATOM   4419  HA  ASN A 305      16.663  29.765   5.056  1.00  0.71           H
ATOM   4420 1HB  ASN A 305      19.313  28.281   4.902  1.00  0.71           H
ATOM   4421 2HB  ASN A 305      17.736  27.512   4.815  1.00  0.71           H
ATOM   4422 1HD2 ASN A 305      19.477  28.543   1.573  1.00  0.71           H
ATOM   4423 2HD2 ASN A 305      20.164  28.107   3.113  1.00  0.71           H
ATOM   4424  N   GLY A 306      16.663  28.324   7.210  1.00  0.71           N
ATOM   4425  CA  GLY A 306      16.654  27.776   8.545  1.00  0.71           C
ATOM   4426  C   GLY A 306      17.883  26.894   8.568  1.00  0.71           C
ATOM   4427  O   GLY A 306      18.531  26.750   7.534  1.00  0.71           O
ATOM   4428  H   GLY A 306      15.922  28.081   6.561  1.00  0.71           H
ATOM   4429 1HA  GLY A 306      16.708  28.572   9.282  1.00  0.71           H
ATOM   4430 2HA  GLY A 306      15.748  27.195   8.710  1.00  0.71           H
ATOM   4431  N   PRO A 307      18.199  26.222   9.666  1.00  0.70           N
ATOM   4432  CA  PRO A 307      19.423  25.463   9.807  1.00  0.70           C
ATOM   4433  C   PRO A 307      19.610  24.483   8.657  1.00  0.70           C
ATOM   4434  O   PRO A 307      18.657  23.798   8.270  1.00  0.70           O
ATOM   4435  CB  PRO A 307      19.200  24.748  11.132  1.00  0.70           C
ATOM   4436  CG  PRO A 307      18.265  25.655  11.908  1.00  0.70           C
ATOM   4437  CD  PRO A 307      17.326  26.240  10.847  1.00  0.70           C
ATOM   4438  HA  PRO A 307      20.250  26.176   9.860  1.00  0.70           H
ATOM   4439 1HB  PRO A 307      18.763  23.784  10.955  1.00  0.70           H
ATOM   4440 2HB  PRO A 307      20.174  24.575  11.636  1.00  0.70           H
ATOM   4441 1HG  PRO A 307      17.727  25.063  12.665  1.00  0.70           H
ATOM   4442 2HG  PRO A 307      18.840  26.393  12.450  1.00  0.70           H
ATOM   4443 1HD  PRO A 307      16.436  25.612  10.692  1.00  0.70           H
ATOM   4444 2HD  PRO A 307      17.059  27.268  11.125  1.00  0.70           H
ATOM   4445  N   VAL A 308      20.837  24.395   8.150  1.00  0.71           N
ATOM   4446  CA  VAL A 308      21.147  23.516   7.017  1.00  0.71           C
ATOM   4447  C   VAL A 308      22.155  22.457   7.447  1.00  0.71           C
ATOM   4448  O   VAL A 308      23.179  22.791   8.044  1.00  0.71           O
ATOM   4449  CB  VAL A 308      21.712  24.322   5.814  1.00  0.71           C
ATOM   4450  CG1 VAL A 308      22.032  23.378   4.661  1.00  0.71           C
ATOM   4451  CG2 VAL A 308      20.722  25.410   5.393  1.00  0.71           C
ATOM   4452  H   VAL A 308      21.563  24.978   8.575  1.00  0.71           H
ATOM   4453  HA  VAL A 308      20.233  23.028   6.700  1.00  0.71           H
ATOM   4454  HB  VAL A 308      22.610  24.790   6.102  1.00  0.71           H
ATOM   4455 1HG1 VAL A 308      22.446  23.941   3.827  1.00  0.71           H
ATOM   4456 2HG1 VAL A 308      22.753  22.638   4.995  1.00  0.71           H
ATOM   4457 3HG1 VAL A 308      21.126  22.874   4.344  1.00  0.71           H
ATOM   4458 1HG2 VAL A 308      21.130  25.977   4.563  1.00  0.71           H
ATOM   4459 2HG2 VAL A 308      19.791  24.974   5.099  1.00  0.71           H
ATOM   4460 3HG2 VAL A 308      20.547  26.080   6.232  1.00  0.71           H
ATOM   4461  N   TYR A 309      21.874  21.189   7.145  1.00  0.71           N
ATOM   4462  CA  TYR A 309      22.763  20.122   7.574  1.00  0.71           C
ATOM   4463  C   TYR A 309      23.227  19.191   6.453  1.00  0.71           C
ATOM   4464  O   TYR A 309      22.425  18.709   5.653  1.00  0.71           O
ATOM   4465  CB  TYR A 309      22.018  19.249   8.576  1.00  0.71           C
ATOM   4466  CG  TYR A 309      21.483  19.939   9.755  1.00  0.71           C
ATOM   4467  CD1 TYR A 309      20.240  20.542   9.671  1.00  0.71           C
ATOM   4468  CD2 TYR A 309      22.193  19.955  10.925  1.00  0.71           C
ATOM   4469  CE1 TYR A 309      19.714  21.161  10.760  1.00  0.71           C
ATOM   4470  CE2 TYR A 309      21.679  20.590  12.024  1.00  0.71           C
ATOM   4471  CZ  TYR A 309      20.439  21.193  11.949  1.00  0.71           C
ATOM   4472  OH  TYR A 309      19.920  21.824  13.054  1.00  0.71           O
ATOM   4473  H   TYR A 309      21.011  20.979   6.655  1.00  0.71           H
ATOM   4474  HA  TYR A 309      23.639  20.564   8.037  1.00  0.71           H
ATOM   4475 1HB  TYR A 309      21.200  18.746   8.070  1.00  0.71           H
ATOM   4476 2HB  TYR A 309      22.682  18.503   8.930  1.00  0.71           H
ATOM   4477  HD1 TYR A 309      19.676  20.513   8.733  1.00  0.71           H
ATOM   4478  HD2 TYR A 309      23.164  19.465  10.977  1.00  0.71           H
ATOM   4479  HE1 TYR A 309      18.734  21.621  10.692  1.00  0.71           H
ATOM   4480  HE2 TYR A 309      22.243  20.612  12.958  1.00  0.71           H
ATOM   4481  HH  TYR A 309      20.616  21.938  13.713  1.00  0.71           H
ATOM   4482  N   PHE A 310      24.521  18.894   6.464  1.00  0.72           N
ATOM   4483  CA  PHE A 310      25.161  17.923   5.573  1.00  0.72           C
ATOM   4484  C   PHE A 310      25.781  16.833   6.417  1.00  0.72           C
ATOM   4485  O   PHE A 310      26.879  17.026   6.952  1.00  0.72           O
ATOM   4486  CB  PHE A 310      26.228  18.603   4.740  1.00  0.72           C
ATOM   4487  CG  PHE A 310      25.697  19.585   3.780  1.00  0.72           C
ATOM   4488  CD1 PHE A 310      25.369  20.878   4.164  1.00  0.72           C
ATOM   4489  CD2 PHE A 310      25.563  19.223   2.466  1.00  0.72           C
ATOM   4490  CE1 PHE A 310      24.896  21.775   3.238  1.00  0.72           C
ATOM   4491  CE2 PHE A 310      25.099  20.097   1.553  1.00  0.72           C
ATOM   4492  CZ  PHE A 310      24.753  21.387   1.930  1.00  0.72           C
ATOM   4493  H   PHE A 310      25.104  19.376   7.149  1.00  0.72           H
ATOM   4494  HA  PHE A 310      24.411  17.483   4.925  1.00  0.72           H
ATOM   4495 1HB  PHE A 310      26.906  19.107   5.403  1.00  0.72           H
ATOM   4496 2HB  PHE A 310      26.798  17.854   4.191  1.00  0.72           H
ATOM   4497  HD1 PHE A 310      25.489  21.176   5.215  1.00  0.72           H
ATOM   4498  HD2 PHE A 310      25.832  18.211   2.161  1.00  0.72           H
ATOM   4499  HE1 PHE A 310      24.641  22.789   3.541  1.00  0.72           H
ATOM   4500  HE2 PHE A 310      25.001  19.769   0.530  1.00  0.72           H
ATOM   4501  HZ  PHE A 310      24.377  22.094   1.193  1.00  0.72           H
ATOM   4502  N   LEU A 311      25.065  15.728   6.596  1.00  0.72           N
ATOM   4503  CA  LEU A 311      25.530  14.747   7.568  1.00  0.72           C
ATOM   4504  C   LEU A 311      25.776  13.357   6.986  1.00  0.72           C
ATOM   4505  O   LEU A 311      24.897  12.764   6.357  1.00  0.72           O
ATOM   4506  CB  LEU A 311      24.493  14.664   8.686  1.00  0.72           C
ATOM   4507  CG  LEU A 311      24.119  16.026   9.333  1.00  0.72           C
ATOM   4508  CD1 LEU A 311      22.972  15.826  10.307  1.00  0.72           C
ATOM   4509  CD2 LEU A 311      25.313  16.652  10.032  1.00  0.72           C
ATOM   4510  H   LEU A 311      24.200  15.593   6.060  1.00  0.72           H
ATOM   4511  HA  LEU A 311      26.466  15.099   7.992  1.00  0.72           H
ATOM   4512 1HB  LEU A 311      23.580  14.234   8.276  1.00  0.72           H
ATOM   4513 2HB  LEU A 311      24.870  14.004   9.466  1.00  0.72           H
ATOM   4514  HG  LEU A 311      23.780  16.681   8.549  1.00  0.72           H
ATOM   4515 1HD1 LEU A 311      22.681  16.782  10.737  1.00  0.72           H
ATOM   4516 2HD1 LEU A 311      22.117  15.394   9.770  1.00  0.72           H
ATOM   4517 3HD1 LEU A 311      23.282  15.152  11.101  1.00  0.72           H
ATOM   4518 1HD2 LEU A 311      25.018  17.609  10.457  1.00  0.72           H
ATOM   4519 2HD2 LEU A 311      25.639  15.987  10.825  1.00  0.72           H
ATOM   4520 3HD2 LEU A 311      26.124  16.805   9.333  1.00  0.72           H
ATOM   4521  N   ASN A 312      26.947  12.814   7.270  1.00  0.74           N
ATOM   4522  CA  ASN A 312      27.333  11.468   6.860  1.00  0.74           C
ATOM   4523  C   ASN A 312      27.243  11.208   5.358  1.00  0.74           C
ATOM   4524  O   ASN A 312      26.864  10.107   4.961  1.00  0.74           O
ATOM   4525  CB  ASN A 312      26.450  10.443   7.567  1.00  0.74           C
ATOM   4526  CG  ASN A 312      26.587  10.470   9.080  1.00  0.74           C
ATOM   4527  OD1 ASN A 312      27.692  10.389   9.630  1.00  0.74           O
ATOM   4528  ND2 ASN A 312      25.467  10.583   9.755  1.00  0.74           N
ATOM   4529  H   ASN A 312      27.625  13.371   7.787  1.00  0.74           H
ATOM   4530  HA  ASN A 312      28.373  11.313   7.152  1.00  0.74           H
ATOM   4531 1HB  ASN A 312      25.403  10.580   7.305  1.00  0.74           H
ATOM   4532 2HB  ASN A 312      26.732   9.451   7.220  1.00  0.74           H
ATOM   4533 1HD2 ASN A 312      25.482  10.603  10.755  1.00  0.74           H
ATOM   4534 2HD2 ASN A 312      24.594  10.641   9.267  1.00  0.74           H
ATOM   4535  N   ASN A 313      27.594  12.170   4.509  1.00  0.77           N
ATOM   4536  CA  ASN A 313      27.506  11.921   3.078  1.00  0.77           C
ATOM   4537  C   ASN A 313      28.766  11.230   2.632  1.00  0.77           C
ATOM   4538  O   ASN A 313      29.741  11.185   3.388  1.00  0.77           O
ATOM   4539  CB  ASN A 313      27.284  13.203   2.300  1.00  0.77           C
ATOM   4540  CG  ASN A 313      25.932  13.832   2.606  1.00  0.77           C
ATOM   4541  OD1 ASN A 313      24.908  13.140   2.640  1.00  0.77           O
ATOM   4542  ND2 ASN A 313      25.902  15.121   2.819  1.00  0.77           N
ATOM   4543  H   ASN A 313      27.925  13.079   4.824  1.00  0.77           H
ATOM   4544  HA  ASN A 313      26.676  11.243   2.877  1.00  0.77           H
ATOM   4545 1HB  ASN A 313      28.074  13.915   2.510  1.00  0.77           H
ATOM   4546 2HB  ASN A 313      27.325  12.983   1.231  1.00  0.77           H
ATOM   4547 1HD2 ASN A 313      25.013  15.566   3.031  1.00  0.77           H
ATOM   4548 2HD2 ASN A 313      26.737  15.668   2.772  1.00  0.77           H
ATOM   4549  N   SER A 314      28.744  10.679   1.429  1.00  0.81           N
ATOM   4550  CA  SER A 314      29.919  10.026   0.913  1.00  0.81           C
ATOM   4551  C   SER A 314      30.127  10.188  -0.584  1.00  0.81           C
ATOM   4552  O   SER A 314      29.186  10.444  -1.346  1.00  0.81           O
ATOM   4553  CB  SER A 314      29.830   8.545   1.231  1.00  0.81           C
ATOM   4554  OG  SER A 314      28.720   7.967   0.576  1.00  0.81           O
ATOM   4555  H   SER A 314      27.891  10.691   0.884  1.00  0.81           H
ATOM   4556  HA  SER A 314      30.755  10.469   1.421  1.00  0.81           H
ATOM   4557 1HB  SER A 314      30.747   8.048   0.920  1.00  0.81           H
ATOM   4558 2HB  SER A 314      29.731   8.414   2.306  1.00  0.81           H
ATOM   4559  HG  SER A 314      27.974   8.576   0.753  1.00  0.81           H
ATOM   4560  N   ALA A 315      31.372  10.003  -1.004  1.00  0.86           N
ATOM   4561  CA  ALA A 315      31.667  10.053  -2.430  1.00  0.86           C
ATOM   4562  C   ALA A 315      32.913   9.255  -2.811  1.00  0.86           C
ATOM   4563  O   ALA A 315      33.864   9.166  -2.043  1.00  0.86           O
ATOM   4564  CB  ALA A 315      31.843  11.507  -2.863  1.00  0.86           C
ATOM   4565  H   ALA A 315      32.095   9.841  -0.300  1.00  0.86           H
ATOM   4566  HA  ALA A 315      30.822   9.619  -2.946  1.00  0.86           H
ATOM   4567 1HB  ALA A 315      32.019  11.541  -3.947  1.00  0.86           H
ATOM   4568 2HB  ALA A 315      30.944  12.072  -2.629  1.00  0.86           H
ATOM   4569 3HB  ALA A 315      32.693  11.950  -2.349  1.00  0.86           H
ATOM   4570  N   ALA A 316      32.925   8.700  -4.019  1.00  0.89           N
ATOM   4571  CA  ALA A 316      34.110   7.990  -4.533  1.00  0.89           C
ATOM   4572  C   ALA A 316      35.055   8.971  -5.203  1.00  0.89           C
ATOM   4573  O   ALA A 316      35.077   9.053  -6.437  1.00  0.89           O
ATOM   4574  CB  ALA A 316      33.729   6.910  -5.512  1.00  0.89           C
ATOM   4575  H   ALA A 316      32.090   8.812  -4.597  1.00  0.89           H
ATOM   4576  HA  ALA A 316      34.627   7.536  -3.690  1.00  0.89           H
ATOM   4577 1HB  ALA A 316      34.635   6.402  -5.853  1.00  0.89           H
ATOM   4578 2HB  ALA A 316      33.068   6.193  -5.028  1.00  0.89           H
ATOM   4579 3HB  ALA A 316      33.232   7.363  -6.342  1.00  0.89           H
ATOM   4580  N   TRP A 317      35.780   9.719  -4.371  1.00  0.92           N
ATOM   4581  CA  TRP A 317      36.604  10.887  -4.720  1.00  0.92           C
ATOM   4582  C   TRP A 317      35.673  12.087  -4.611  1.00  0.92           C
ATOM   4583  O   TRP A 317      34.461  11.920  -4.656  1.00  0.92           O
ATOM   4584  CB  TRP A 317      37.232  10.858  -6.128  1.00  0.92           C
ATOM   4585  CG  TRP A 317      38.279   9.787  -6.399  1.00  0.92           C
ATOM   4586  CD1 TRP A 317      38.111   8.616  -7.095  1.00  0.92           C
ATOM   4587  CD2 TRP A 317      39.668   9.821  -6.013  1.00  0.92           C
ATOM   4588  NE1 TRP A 317      39.298   7.938  -7.169  1.00  0.92           N
ATOM   4589  CE2 TRP A 317      40.262   8.658  -6.516  1.00  0.92           C
ATOM   4590  CE3 TRP A 317      40.449  10.736  -5.302  1.00  0.92           C
ATOM   4591  CZ2 TRP A 317      41.607   8.387  -6.333  1.00  0.92           C
ATOM   4592  CZ3 TRP A 317      41.797  10.459  -5.115  1.00  0.92           C
ATOM   4593  CH2 TRP A 317      42.359   9.315  -5.618  1.00  0.92           C
ATOM   4594  H   TRP A 317      35.710   9.448  -3.385  1.00  0.92           H
ATOM   4595  HA  TRP A 317      37.408  10.989  -3.994  1.00  0.92           H
ATOM   4596 1HB  TRP A 317      36.490  10.815  -6.897  1.00  0.92           H
ATOM   4597 2HB  TRP A 317      37.739  11.810  -6.276  1.00  0.92           H
ATOM   4598  HD1 TRP A 317      37.177   8.280  -7.540  1.00  0.92           H
ATOM   4599  HE1 TRP A 317      39.435   7.060  -7.640  1.00  0.92           H
ATOM   4600  HE3 TRP A 317      40.007  11.648  -4.906  1.00  0.92           H
ATOM   4601  HZ2 TRP A 317      42.076   7.486  -6.726  1.00  0.92           H
ATOM   4602  HZ3 TRP A 317      42.399  11.177  -4.561  1.00  0.92           H
ATOM   4603  HH2 TRP A 317      43.420   9.131  -5.455  1.00  0.92           H
ATOM   4604  N   GLY A 318      36.188  13.292  -4.441  1.00  0.93           N
ATOM   4605  CA  GLY A 318      35.250  14.407  -4.327  1.00  0.93           C
ATOM   4606  C   GLY A 318      34.946  14.719  -2.871  1.00  0.93           C
ATOM   4607  O   GLY A 318      35.841  14.614  -2.039  1.00  0.93           O
ATOM   4608  H   GLY A 318      37.184  13.443  -4.395  1.00  0.93           H
ATOM   4609 1HA  GLY A 318      35.682  15.284  -4.805  1.00  0.93           H
ATOM   4610 2HA  GLY A 318      34.326  14.178  -4.858  1.00  0.93           H
ATOM   4611  N   ALA A 319      33.736  15.221  -2.580  1.00  0.93           N
ATOM   4612  CA  ALA A 319      33.400  15.701  -1.213  1.00  0.93           C
ATOM   4613  C   ALA A 319      31.922  16.009  -1.049  1.00  0.93           C
ATOM   4614  O   ALA A 319      31.150  15.882  -1.990  1.00  0.93           O
ATOM   4615  CB  ALA A 319      34.177  16.931  -0.847  1.00  0.93           C
ATOM   4616  H   ALA A 319      33.039  15.247  -3.331  1.00  0.93           H
ATOM   4617  HA  ALA A 319      33.652  14.913  -0.508  1.00  0.93           H
ATOM   4618 1HB  ALA A 319      33.925  17.202   0.148  1.00  0.93           H
ATOM   4619 2HB  ALA A 319      35.234  16.734  -0.886  1.00  0.93           H
ATOM   4620 3HB  ALA A 319      33.920  17.734  -1.527  1.00  0.93           H
ATOM   4621  N   ALA A 320      31.494  16.428   0.149  1.00  0.94           N
ATOM   4622  CA  ALA A 320      30.092  16.859   0.229  1.00  0.94           C
ATOM   4623  C   ALA A 320      29.817  17.956  -0.819  1.00  0.94           C
ATOM   4624  O   ALA A 320      28.850  17.848  -1.567  1.00  0.94           O
ATOM   4625  CB  ALA A 320      29.748  17.415   1.599  1.00  0.94           C
ATOM   4626  H   ALA A 320      32.124  16.467   0.957  1.00  0.94           H
ATOM   4627  HA  ALA A 320      29.462  15.995   0.023  1.00  0.94           H
ATOM   4628 1HB  ALA A 320      28.700  17.713   1.622  1.00  0.94           H
ATOM   4629 2HB  ALA A 320      29.931  16.665   2.359  1.00  0.94           H
ATOM   4630 3HB  ALA A 320      30.355  18.265   1.765  1.00  0.94           H
ATOM   4631  N   PHE A 321      30.732  18.916  -0.961  1.00  0.98           N
ATOM   4632  CA  PHE A 321      30.621  19.954  -1.989  1.00  0.98           C
ATOM   4633  C   PHE A 321      31.714  19.783  -3.019  1.00  0.98           C
ATOM   4634  O   PHE A 321      32.901  19.805  -2.678  1.00  0.98           O
ATOM   4635  CB  PHE A 321      30.770  21.329  -1.394  1.00  0.98           C
ATOM   4636  CG  PHE A 321      29.726  21.735  -0.552  1.00  0.98           C
ATOM   4637  CD1 PHE A 321      29.725  21.340   0.732  1.00  0.98           C
ATOM   4638  CD2 PHE A 321      28.748  22.565  -1.021  1.00  0.98           C
ATOM   4639  CE1 PHE A 321      28.762  21.737   1.537  1.00  0.98           C
ATOM   4640  CE2 PHE A 321      27.761  22.995  -0.211  1.00  0.98           C
ATOM   4641  CZ  PHE A 321      27.761  22.586   1.072  1.00  0.98           C
ATOM   4642  H   PHE A 321      31.508  18.950  -0.303  1.00  0.98           H
ATOM   4643  HA  PHE A 321      29.653  19.871  -2.486  1.00  0.98           H
ATOM   4644 1HB  PHE A 321      31.674  21.331  -0.813  1.00  0.98           H
ATOM   4645 2HB  PHE A 321      30.881  22.063  -2.189  1.00  0.98           H
ATOM   4646  HD1 PHE A 321      30.521  20.688   1.096  1.00  0.98           H
ATOM   4647  HD2 PHE A 321      28.791  22.874  -2.049  1.00  0.98           H
ATOM   4648  HE1 PHE A 321      28.787  21.389   2.540  1.00  0.98           H
ATOM   4649  HE2 PHE A 321      26.985  23.659  -0.578  1.00  0.98           H
ATOM   4650  HZ  PHE A 321      26.977  22.929   1.724  1.00  0.98           H
ATOM   4651  N   ASN A 322      31.330  19.679  -4.280  1.00  1.07           N
ATOM   4652  CA  ASN A 322      32.314  19.455  -5.325  1.00  1.07           C
ATOM   4653  C   ASN A 322      32.247  20.432  -6.483  1.00  1.07           C
ATOM   4654  O   ASN A 322      31.266  20.503  -7.215  1.00  1.07           O
ATOM   4655  CB  ASN A 322      32.219  18.025  -5.808  1.00  1.07           C
ATOM   4656  CG  ASN A 322      33.222  17.680  -6.885  1.00  1.07           C
ATOM   4657  OD1 ASN A 322      33.170  18.200  -8.000  1.00  1.07           O
ATOM   4658  ND2 ASN A 322      34.138  16.813  -6.575  1.00  1.07           N
ATOM   4659  H   ASN A 322      30.334  19.691  -4.510  1.00  1.07           H
ATOM   4660  HA  ASN A 322      33.299  19.573  -4.884  1.00  1.07           H
ATOM   4661 1HB  ASN A 322      32.380  17.360  -4.957  1.00  1.07           H
ATOM   4662 2HB  ASN A 322      31.214  17.834  -6.184  1.00  1.07           H
ATOM   4663 1HD2 ASN A 322      34.834  16.562  -7.246  1.00  1.07           H
ATOM   4664 2HD2 ASN A 322      34.155  16.416  -5.660  1.00  1.07           H
ATOM   4665  N   LEU A 323      33.298  21.225  -6.618  1.00  1.24           N
ATOM   4666  CA  LEU A 323      33.391  22.178  -7.710  1.00  1.24           C
ATOM   4667  C   LEU A 323      34.042  21.534  -8.909  1.00  1.24           C
ATOM   4668  O   LEU A 323      35.269  21.451  -8.989  1.00  1.24           O
ATOM   4669  CB  LEU A 323      34.200  23.391  -7.288  1.00  1.24           C
ATOM   4670  CG  LEU A 323      34.416  24.493  -8.315  1.00  1.24           C
ATOM   4671  CD1 LEU A 323      35.403  24.016  -9.372  1.00  1.24           C
ATOM   4672  CD2 LEU A 323      33.128  24.871  -8.945  1.00  1.24           C
ATOM   4673  H   LEU A 323      34.078  21.114  -5.967  1.00  1.24           H
ATOM   4674  HA  LEU A 323      32.386  22.497  -7.985  1.00  1.24           H
ATOM   4675 1HB  LEU A 323      33.724  23.840  -6.413  1.00  1.24           H
ATOM   4676 2HB  LEU A 323      35.155  23.048  -7.016  1.00  1.24           H
ATOM   4677  HG  LEU A 323      34.853  25.333  -7.830  1.00  1.24           H
ATOM   4678 1HD1 LEU A 323      35.575  24.817 -10.093  1.00  1.24           H
ATOM   4679 2HD1 LEU A 323      36.344  23.743  -8.909  1.00  1.24           H
ATOM   4680 3HD1 LEU A 323      35.007  23.163  -9.895  1.00  1.24           H
ATOM   4681 1HD2 LEU A 323      33.300  25.662  -9.676  1.00  1.24           H
ATOM   4682 2HD2 LEU A 323      32.711  24.002  -9.444  1.00  1.24           H
ATOM   4683 3HD2 LEU A 323      32.436  25.224  -8.180  1.00  1.24           H
ATOM   4684  N   SER A 324      33.223  21.074  -9.848  1.00  1.46           N
ATOM   4685  CA  SER A 324      33.760  20.382 -11.007  1.00  1.46           C
ATOM   4686  C   SER A 324      33.887  21.253 -12.247  1.00  1.46           C
ATOM   4687  O   SER A 324      34.552  20.868 -13.209  1.00  1.46           O
ATOM   4688  CB  SER A 324      32.916  19.172 -11.334  1.00  1.46           C
ATOM   4689  OG  SER A 324      31.607  19.526 -11.704  1.00  1.46           O
ATOM   4690  H   SER A 324      32.220  21.156  -9.723  1.00  1.46           H
ATOM   4691  HA  SER A 324      34.757  20.029 -10.750  1.00  1.46           H
ATOM   4692 1HB  SER A 324      33.384  18.625 -12.148  1.00  1.46           H
ATOM   4693 2HB  SER A 324      32.882  18.509 -10.480  1.00  1.46           H
ATOM   4694  HG  SER A 324      31.163  19.864 -10.893  1.00  1.46           H
ATOM   4695  N   LYS A 325      33.222  22.402 -12.261  1.00  1.70           N
ATOM   4696  CA  LYS A 325      33.255  23.200 -13.472  1.00  1.70           C
ATOM   4697  C   LYS A 325      34.510  24.074 -13.527  1.00  1.70           C
ATOM   4698  O   LYS A 325      34.842  24.701 -12.529  1.00  1.70           O
ATOM   4699  CB  LYS A 325      31.995  24.055 -13.580  1.00  1.70           C
ATOM   4700  CG  LYS A 325      30.716  23.232 -13.619  1.00  1.70           C
ATOM   4701  CD  LYS A 325      30.707  22.314 -14.848  1.00  1.70           C
ATOM   4702  CE  LYS A 325      29.398  21.550 -14.965  1.00  1.70           C
ATOM   4703  NZ  LYS A 325      29.400  20.593 -16.121  1.00  1.70           N
ATOM   4704  H   LYS A 325      32.700  22.692 -11.449  1.00  1.70           H
ATOM   4705  HA  LYS A 325      33.241  22.500 -14.296  1.00  1.70           H
ATOM   4706 1HB  LYS A 325      31.938  24.752 -12.741  1.00  1.70           H
ATOM   4707 2HB  LYS A 325      32.029  24.628 -14.494  1.00  1.70           H
ATOM   4708 1HG  LYS A 325      30.637  22.624 -12.716  1.00  1.70           H
ATOM   4709 2HG  LYS A 325      29.845  23.895 -13.668  1.00  1.70           H
ATOM   4710 1HD  LYS A 325      30.851  22.910 -15.749  1.00  1.70           H
ATOM   4711 2HD  LYS A 325      31.529  21.597 -14.770  1.00  1.70           H
ATOM   4712 1HE  LYS A 325      29.225  20.994 -14.041  1.00  1.70           H
ATOM   4713 2HE  LYS A 325      28.597  22.261 -15.098  1.00  1.70           H
ATOM   4714 1HZ  LYS A 325      28.508  20.116 -16.154  1.00  1.70           H
ATOM   4715 2HZ  LYS A 325      29.546  21.099 -16.983  1.00  1.70           H
ATOM   4716 3HZ  LYS A 325      30.142  19.918 -15.997  1.00  1.70           H
ATOM   4717  N   PRO A 326      35.186  24.184 -14.694  1.00  1.88           N
ATOM   4718  CA  PRO A 326      36.373  24.997 -14.941  1.00  1.88           C
ATOM   4719  C   PRO A 326      36.089  26.489 -15.042  1.00  1.88           C
ATOM   4720  O   PRO A 326      37.006  27.297 -15.060  1.00  1.88           O
ATOM   4721  CB  PRO A 326      36.870  24.456 -16.285  1.00  1.88           C
ATOM   4722  CG  PRO A 326      35.620  23.972 -16.984  1.00  1.88           C
ATOM   4723  CD  PRO A 326      34.741  23.418 -15.882  1.00  1.88           C
ATOM   4724  HA  PRO A 326      37.108  24.800 -14.143  1.00  1.88           H
ATOM   4725 1HB  PRO A 326      37.385  25.257 -16.839  1.00  1.88           H
ATOM   4726 2HB  PRO A 326      37.607  23.657 -16.113  1.00  1.88           H
ATOM   4727 1HG  PRO A 326      35.146  24.808 -17.521  1.00  1.88           H
ATOM   4728 2HG  PRO A 326      35.880  23.216 -17.739  1.00  1.88           H
ATOM   4729 1HD  PRO A 326      33.694  23.635 -16.133  1.00  1.88           H
ATOM   4730 2HD  PRO A 326      34.939  22.339 -15.744  1.00  1.88           H
ATOM   4731  N   ARG A 327      34.823  26.849 -15.172  1.00  1.92           N
ATOM   4732  CA  ARG A 327      34.430  28.238 -15.350  1.00  1.92           C
ATOM   4733  C   ARG A 327      34.580  29.021 -14.059  1.00  1.92           C
ATOM   4734  O   ARG A 327      34.663  28.440 -12.974  1.00  1.92           O
ATOM   4735  CB  ARG A 327      33.009  28.323 -15.843  1.00  1.92           C
ATOM   4736  CG  ARG A 327      31.985  27.878 -14.853  1.00  1.92           C
ATOM   4737  CD  ARG A 327      30.648  27.932 -15.444  1.00  1.92           C
ATOM   4738  NE  ARG A 327      29.639  27.413 -14.567  1.00  1.92           N
ATOM   4739  CZ  ARG A 327      28.976  28.121 -13.651  1.00  1.92           C
ATOM   4740  NH1 ARG A 327      29.221  29.404 -13.474  1.00  1.92           N
ATOM   4741  NH2 ARG A 327      28.067  27.503 -12.963  1.00  1.92           N
ATOM   4742  H   ARG A 327      34.103  26.146 -15.146  1.00  1.92           H
ATOM   4743  HA  ARG A 327      35.080  28.682 -16.105  1.00  1.92           H
ATOM   4744 1HB  ARG A 327      32.779  29.351 -16.113  1.00  1.92           H
ATOM   4745 2HB  ARG A 327      32.895  27.712 -16.739  1.00  1.92           H
ATOM   4746 1HG  ARG A 327      32.200  26.872 -14.538  1.00  1.92           H
ATOM   4747 2HG  ARG A 327      32.009  28.542 -13.985  1.00  1.92           H
ATOM   4748 1HD  ARG A 327      30.398  28.967 -15.676  1.00  1.92           H
ATOM   4749 2HD  ARG A 327      30.634  27.342 -16.360  1.00  1.92           H
ATOM   4750  HE  ARG A 327      29.385  26.433 -14.663  1.00  1.92           H
ATOM   4751 1HH1 ARG A 327      29.928  29.862 -14.031  1.00  1.92           H
ATOM   4752 2HH1 ARG A 327      28.700  29.936 -12.793  1.00  1.92           H
ATOM   4753 1HH2 ARG A 327      27.885  26.510 -13.166  1.00  1.92           H
ATOM   4754 2HH2 ARG A 327      27.469  27.994 -12.298  1.00  1.92           H
ATOM   4755  N   SER A 328      34.586  30.347 -14.160  1.00  1.80           N
ATOM   4756  CA  SER A 328      34.764  31.176 -12.974  1.00  1.80           C
ATOM   4757  C   SER A 328      33.531  31.240 -12.077  1.00  1.80           C
ATOM   4758  O   SER A 328      32.823  32.246 -12.023  1.00  1.80           O
ATOM   4759  CB  SER A 328      35.168  32.579 -13.383  1.00  1.80           C
ATOM   4760  OG  SER A 328      35.382  33.378 -12.264  1.00  1.80           O
ATOM   4761  H   SER A 328      34.504  30.787 -15.064  1.00  1.80           H
ATOM   4762  HA  SER A 328      35.567  30.732 -12.395  1.00  1.80           H
ATOM   4763 1HB  SER A 328      36.078  32.537 -13.970  1.00  1.80           H
ATOM   4764 2HB  SER A 328      34.394  33.017 -14.006  1.00  1.80           H
ATOM   4765  HG  SER A 328      35.999  32.859 -11.700  1.00  1.80           H
ATOM   4766  N   ALA A 329      33.272  30.129 -11.401  1.00  1.58           N
ATOM   4767  CA  ALA A 329      32.138  29.974 -10.505  1.00  1.58           C
ATOM   4768  C   ALA A 329      32.413  30.616  -9.144  1.00  1.58           C
ATOM   4769  O   ALA A 329      33.569  30.689  -8.702  1.00  1.58           O
ATOM   4770  CB  ALA A 329      31.813  28.506 -10.336  1.00  1.58           C
ATOM   4771  H   ALA A 329      33.909  29.350 -11.557  1.00  1.58           H
ATOM   4772  HA  ALA A 329      31.281  30.479 -10.949  1.00  1.58           H
ATOM   4773 1HB  ALA A 329      30.954  28.430  -9.690  1.00  1.58           H
ATOM   4774 2HB  ALA A 329      31.588  28.063 -11.306  1.00  1.58           H
ATOM   4775 3HB  ALA A 329      32.649  27.987  -9.894  1.00  1.58           H
ATOM   4776  N   THR A 330      31.344  31.049  -8.484  1.00  1.33           N
ATOM   4777  CA  THR A 330      31.441  31.593  -7.140  1.00  1.33           C
ATOM   4778  C   THR A 330      30.485  30.843  -6.224  1.00  1.33           C
ATOM   4779  O   THR A 330      29.365  30.522  -6.608  1.00  1.33           O
ATOM   4780  CB  THR A 330      31.105  33.097  -7.096  1.00  1.33           C
ATOM   4781  OG1 THR A 330      31.978  33.814  -7.980  1.00  1.33           O
ATOM   4782  CG2 THR A 330      31.318  33.629  -5.671  1.00  1.33           C
ATOM   4783  H   THR A 330      30.438  30.982  -8.923  1.00  1.33           H
ATOM   4784  HA  THR A 330      32.453  31.451  -6.775  1.00  1.33           H
ATOM   4785  HB  THR A 330      30.071  33.262  -7.395  1.00  1.33           H
ATOM   4786  HG1 THR A 330      32.888  33.560  -7.812  1.00  1.33           H
ATOM   4787 1HG2 THR A 330      31.101  34.689  -5.652  1.00  1.33           H
ATOM   4788 2HG2 THR A 330      30.666  33.119  -4.971  1.00  1.33           H
ATOM   4789 3HG2 THR A 330      32.346  33.470  -5.372  1.00  1.33           H
ATOM   4790  N   ASN A 331      30.926  30.493  -5.033  1.00  1.11           N
ATOM   4791  CA  ASN A 331      30.034  29.819  -4.099  1.00  1.11           C
ATOM   4792  C   ASN A 331      29.855  30.668  -2.854  1.00  1.11           C
ATOM   4793  O   ASN A 331      30.805  31.306  -2.399  1.00  1.11           O
ATOM   4794  CB  ASN A 331      30.575  28.454  -3.712  1.00  1.11           C
ATOM   4795  CG  ASN A 331      30.614  27.431  -4.804  1.00  1.11           C
ATOM   4796  OD1 ASN A 331      31.125  26.322  -4.594  1.00  1.11           O
ATOM   4797  ND2 ASN A 331      30.120  27.763  -5.939  1.00  1.11           N
ATOM   4798  H   ASN A 331      31.880  30.719  -4.773  1.00  1.11           H
ATOM   4799  HA  ASN A 331      29.054  29.702  -4.557  1.00  1.11           H
ATOM   4800 1HB  ASN A 331      31.594  28.593  -3.378  1.00  1.11           H
ATOM   4801 2HB  ASN A 331      29.998  28.060  -2.872  1.00  1.11           H
ATOM   4802 1HD2 ASN A 331      30.146  27.131  -6.722  1.00  1.11           H
ATOM   4803 2HD2 ASN A 331      29.720  28.678  -6.072  1.00  1.11           H
ATOM   4804  N   TYR A 332      28.646  30.666  -2.311  1.00  0.96           N
ATOM   4805  CA  TYR A 332      28.347  31.402  -1.097  1.00  0.96           C
ATOM   4806  C   TYR A 332      27.600  30.515  -0.106  1.00  0.96           C
ATOM   4807  O   TYR A 332      26.548  29.962  -0.440  1.00  0.96           O
ATOM   4808  CB  TYR A 332      27.437  32.592  -1.409  1.00  0.96           C
ATOM   4809  CG  TYR A 332      27.926  33.609  -2.424  1.00  0.96           C
ATOM   4810  CD1 TYR A 332      27.668  33.403  -3.778  1.00  0.96           C
ATOM   4811  CD2 TYR A 332      28.583  34.760  -2.015  1.00  0.96           C
ATOM   4812  CE1 TYR A 332      28.066  34.348  -4.697  1.00  0.96           C
ATOM   4813  CE2 TYR A 332      28.982  35.695  -2.938  1.00  0.96           C
ATOM   4814  CZ  TYR A 332      28.723  35.498  -4.271  1.00  0.96           C
ATOM   4815  OH  TYR A 332      29.117  36.445  -5.193  1.00  0.96           O
ATOM   4816  H   TYR A 332      27.912  30.127  -2.759  1.00  0.96           H
ATOM   4817  HA  TYR A 332      29.272  31.735  -0.639  1.00  0.96           H
ATOM   4818 1HB  TYR A 332      26.478  32.210  -1.767  1.00  0.96           H
ATOM   4819 2HB  TYR A 332      27.223  33.121  -0.490  1.00  0.96           H
ATOM   4820  HD1 TYR A 332      27.144  32.501  -4.109  1.00  0.96           H
ATOM   4821  HD2 TYR A 332      28.778  34.933  -0.967  1.00  0.96           H
ATOM   4822  HE1 TYR A 332      27.863  34.197  -5.750  1.00  0.96           H
ATOM   4823  HE2 TYR A 332      29.496  36.600  -2.610  1.00  0.96           H
ATOM   4824  HH  TYR A 332      29.590  37.150  -4.745  1.00  0.96           H
ATOM   4825  N   ILE A 333      28.142  30.365   1.094  1.00  0.87           N
ATOM   4826  CA  ILE A 333      27.480  29.590   2.131  1.00  0.87           C
ATOM   4827  C   ILE A 333      27.333  30.399   3.406  1.00  0.87           C
ATOM   4828  O   ILE A 333      28.300  30.556   4.168  1.00  0.87           O
ATOM   4829  CB  ILE A 333      28.236  28.280   2.371  1.00  0.87           C
ATOM   4830  CG1 ILE A 333      28.264  27.476   1.038  1.00  0.87           C
ATOM   4831  CG2 ILE A 333      27.630  27.493   3.505  1.00  0.87           C
ATOM   4832  CD1 ILE A 333      29.067  26.277   1.086  1.00  0.87           C
ATOM   4833  H   ILE A 333      29.026  30.824   1.292  1.00  0.87           H
ATOM   4834  HA  ILE A 333      26.482  29.345   1.788  1.00  0.87           H
ATOM   4835  HB  ILE A 333      29.247  28.508   2.622  1.00  0.87           H
ATOM   4836 1HG1 ILE A 333      27.246  27.218   0.763  1.00  0.87           H
ATOM   4837 2HG1 ILE A 333      28.688  28.088   0.254  1.00  0.87           H
ATOM   4838 1HG2 ILE A 333      28.205  26.593   3.641  1.00  0.87           H
ATOM   4839 2HG2 ILE A 333      27.655  28.087   4.418  1.00  0.87           H
ATOM   4840 3HG2 ILE A 333      26.602  27.244   3.265  1.00  0.87           H
ATOM   4841 1HD1 ILE A 333      29.044  25.782   0.115  1.00  0.87           H
ATOM   4842 2HD1 ILE A 333      30.073  26.583   1.322  1.00  0.87           H
ATOM   4843 3HD1 ILE A 333      28.686  25.599   1.850  1.00  0.87           H
ATOM   4844  N   HIS A 334      26.112  30.880   3.644  1.00  0.83           N
ATOM   4845  CA  HIS A 334      25.882  31.766   4.765  1.00  0.83           C
ATOM   4846  C   HIS A 334      24.603  31.504   5.542  1.00  0.83           C
ATOM   4847  O   HIS A 334      23.573  31.115   4.985  1.00  0.83           O
ATOM   4848  CB  HIS A 334      25.823  33.221   4.296  1.00  0.83           C
ATOM   4849  CG  HIS A 334      27.078  33.731   3.633  1.00  0.83           C
ATOM   4850  ND1 HIS A 334      27.348  33.525   2.307  1.00  0.83           N
ATOM   4851  CD2 HIS A 334      28.118  34.430   4.119  1.00  0.83           C
ATOM   4852  CE1 HIS A 334      28.519  34.055   2.018  1.00  0.83           C
ATOM   4853  NE2 HIS A 334      29.000  34.613   3.096  1.00  0.83           N
ATOM   4854  H   HIS A 334      25.347  30.688   2.995  1.00  0.83           H
ATOM   4855  HA  HIS A 334      26.701  31.664   5.458  1.00  0.83           H
ATOM   4856 1HB  HIS A 334      24.987  33.351   3.606  1.00  0.83           H
ATOM   4857 2HB  HIS A 334      25.634  33.815   5.155  1.00  0.83           H
ATOM   4858  HD2 HIS A 334      28.233  34.773   5.131  1.00  0.83           H
ATOM   4859  HE1 HIS A 334      28.998  34.033   1.054  1.00  0.83           H
ATOM   4860  HE2 HIS A 334      29.880  35.096   3.167  1.00  0.83           H
ATOM   4861  N   THR A 335      24.656  31.807   6.828  1.00  0.81           N
ATOM   4862  CA  THR A 335      23.458  31.743   7.659  1.00  0.81           C
ATOM   4863  C   THR A 335      23.009  33.074   8.231  1.00  0.81           C
ATOM   4864  O   THR A 335      23.800  33.846   8.780  1.00  0.81           O
ATOM   4865  CB  THR A 335      23.625  30.744   8.796  1.00  0.81           C
ATOM   4866  OG1 THR A 335      22.611  30.994   9.803  1.00  0.81           O
ATOM   4867  CG2 THR A 335      25.025  30.824   9.392  1.00  0.81           C
ATOM   4868  H   THR A 335      25.563  32.087   7.217  1.00  0.81           H
ATOM   4869  HA  THR A 335      22.642  31.373   7.038  1.00  0.81           H
ATOM   4870  HB  THR A 335      23.467  29.759   8.412  1.00  0.81           H
ATOM   4871  HG1 THR A 335      21.834  30.402   9.711  1.00  0.81           H
ATOM   4872 1HG2 THR A 335      25.129  30.093  10.193  1.00  0.81           H
ATOM   4873 2HG2 THR A 335      25.760  30.618   8.614  1.00  0.81           H
ATOM   4874 3HG2 THR A 335      25.191  31.816   9.786  1.00  0.81           H
ATOM   4875  N   GLY A 336      21.694  33.294   8.120  1.00  0.80           N
ATOM   4876  CA  GLY A 336      21.016  34.465   8.648  1.00  0.80           C
ATOM   4877  C   GLY A 336      20.112  34.090   9.809  1.00  0.80           C
ATOM   4878  O   GLY A 336      19.319  34.903  10.288  1.00  0.80           O
ATOM   4879  H   GLY A 336      21.137  32.598   7.649  1.00  0.80           H
ATOM   4880 1HA  GLY A 336      21.751  35.170   8.986  1.00  0.80           H
ATOM   4881 2HA  GLY A 336      20.437  34.946   7.861  1.00  0.80           H
ATOM   4882  N   THR A 337      20.205  32.831  10.214  1.00  0.79           N
ATOM   4883  CA  THR A 337      19.416  32.263  11.295  1.00  0.79           C
ATOM   4884  C   THR A 337      19.970  30.877  11.603  1.00  0.79           C
ATOM   4885  O   THR A 337      20.432  30.171  10.701  1.00  0.79           O
ATOM   4886  CB  THR A 337      17.916  32.191  10.954  1.00  0.79           C
ATOM   4887  OG1 THR A 337      17.195  31.660  12.082  1.00  0.79           O
ATOM   4888  CG2 THR A 337      17.703  31.317   9.774  1.00  0.79           C
ATOM   4889  H   THR A 337      20.926  32.245   9.801  1.00  0.79           H
ATOM   4890  HA  THR A 337      19.533  32.883  12.183  1.00  0.79           H
ATOM   4891  HB  THR A 337      17.536  33.185  10.735  1.00  0.79           H
ATOM   4892  HG1 THR A 337      16.257  31.643  11.877  1.00  0.79           H
ATOM   4893 1HG2 THR A 337      16.641  31.259   9.537  1.00  0.79           H
ATOM   4894 2HG2 THR A 337      18.242  31.723   8.919  1.00  0.79           H
ATOM   4895 3HG2 THR A 337      18.081  30.325  10.005  1.00  0.79           H
ATOM   4896  N   GLY A 338      19.878  30.459  12.855  1.00  0.78           N
ATOM   4897  CA  GLY A 338      20.307  29.117  13.217  1.00  0.78           C
ATOM   4898  C   GLY A 338      21.782  28.879  12.906  1.00  0.78           C
ATOM   4899  O   GLY A 338      22.664  29.603  13.389  1.00  0.78           O
ATOM   4900  H   GLY A 338      19.486  31.075  13.554  1.00  0.78           H
ATOM   4901 1HA  GLY A 338      20.120  28.945  14.276  1.00  0.78           H
ATOM   4902 2HA  GLY A 338      19.708  28.403  12.668  1.00  0.78           H
ATOM   4903  N   ASP A 339      22.043  27.821  12.153  1.00  0.77           N
ATOM   4904  CA  ASP A 339      23.405  27.477  11.800  1.00  0.77           C
ATOM   4905  C   ASP A 339      23.523  26.609  10.553  1.00  0.77           C
ATOM   4906  O   ASP A 339      22.522  26.107  10.034  1.00  0.77           O
ATOM   4907  CB  ASP A 339      24.033  26.741  13.002  1.00  0.77           C
ATOM   4908  CG  ASP A 339      23.243  25.479  13.456  1.00  0.77           C
ATOM   4909  OD1 ASP A 339      22.475  24.965  12.680  1.00  0.77           O
ATOM   4910  OD2 ASP A 339      23.416  25.063  14.581  1.00  0.77           O
ATOM   4911  H   ASP A 339      21.281  27.266  11.800  1.00  0.77           H
ATOM   4912  HA  ASP A 339      23.948  28.404  11.617  1.00  0.77           H
ATOM   4913 1HB  ASP A 339      25.039  26.414  12.743  1.00  0.77           H
ATOM   4914 2HB  ASP A 339      24.129  27.425  13.843  1.00  0.77           H
ATOM   4915  N   ILE A 340      24.759  26.379  10.129  1.00  0.77           N
ATOM   4916  CA  ILE A 340      24.999  25.433   9.048  1.00  0.77           C
ATOM   4917  C   ILE A 340      25.986  24.414   9.573  1.00  0.77           C
ATOM   4918  O   ILE A 340      27.051  24.781  10.074  1.00  0.77           O
ATOM   4919  CB  ILE A 340      25.525  26.081   7.758  1.00  0.77           C
ATOM   4920  CG1 ILE A 340      24.564  27.145   7.270  1.00  0.77           C
ATOM   4921  CG2 ILE A 340      25.617  25.023   6.725  1.00  0.77           C
ATOM   4922  CD1 ILE A 340      25.068  27.961   6.113  1.00  0.77           C
ATOM   4923  H   ILE A 340      25.522  26.872  10.594  1.00  0.77           H
ATOM   4924  HA  ILE A 340      24.073  24.919   8.811  1.00  0.77           H
ATOM   4925  HB  ILE A 340      26.485  26.514   7.918  1.00  0.77           H
ATOM   4926 1HG1 ILE A 340      23.633  26.671   6.981  1.00  0.77           H
ATOM   4927 2HG1 ILE A 340      24.367  27.806   8.086  1.00  0.77           H
ATOM   4928 1HG2 ILE A 340      25.977  25.450   5.797  1.00  0.77           H
ATOM   4929 2HG2 ILE A 340      26.279  24.260   7.075  1.00  0.77           H
ATOM   4930 3HG2 ILE A 340      24.664  24.582   6.566  1.00  0.77           H
ATOM   4931 1HD1 ILE A 340      24.315  28.693   5.842  1.00  0.77           H
ATOM   4932 2HD1 ILE A 340      25.989  28.473   6.388  1.00  0.77           H
ATOM   4933 3HD1 ILE A 340      25.251  27.309   5.270  1.00  0.77           H
ATOM   4934  N   VAL A 341      25.612  23.152   9.505  1.00  0.77           N
ATOM   4935  CA  VAL A 341      26.428  22.076  10.040  1.00  0.77           C
ATOM   4936  C   VAL A 341      26.846  21.039   9.033  1.00  0.77           C
ATOM   4937  O   VAL A 341      26.013  20.473   8.323  1.00  0.77           O
ATOM   4938  CB  VAL A 341      25.659  21.376  11.160  1.00  0.77           C
ATOM   4939  CG1 VAL A 341      26.430  20.180  11.654  1.00  0.77           C
ATOM   4940  CG2 VAL A 341      25.417  22.371  12.309  1.00  0.77           C
ATOM   4941  H   VAL A 341      24.718  22.938   9.060  1.00  0.77           H
ATOM   4942  HA  VAL A 341      27.333  22.516  10.460  1.00  0.77           H
ATOM   4943  HB  VAL A 341      24.720  21.039  10.777  1.00  0.77           H
ATOM   4944 1HG1 VAL A 341      25.874  19.687  12.451  1.00  0.77           H
ATOM   4945 2HG1 VAL A 341      26.587  19.476  10.839  1.00  0.77           H
ATOM   4946 3HG1 VAL A 341      27.370  20.510  12.014  1.00  0.77           H
ATOM   4947 1HG2 VAL A 341      24.856  21.883  13.103  1.00  0.77           H
ATOM   4948 2HG2 VAL A 341      26.372  22.713  12.699  1.00  0.77           H
ATOM   4949 3HG2 VAL A 341      24.843  23.230  11.951  1.00  0.77           H
ATOM   4950  N   PHE A 342      28.135  20.746   9.024  1.00  0.80           N
ATOM   4951  CA  PHE A 342      28.648  19.741   8.127  1.00  0.80           C
ATOM   4952  C   PHE A 342      29.391  18.697   8.954  1.00  0.80           C
ATOM   4953  O   PHE A 342      30.344  19.040   9.653  1.00  0.80           O
ATOM   4954  CB  PHE A 342      29.623  20.364   7.173  1.00  0.80           C
ATOM   4955  CG  PHE A 342      29.114  21.589   6.463  1.00  0.80           C
ATOM   4956  CD1 PHE A 342      29.255  22.792   7.059  1.00  0.80           C
ATOM   4957  CD2 PHE A 342      28.506  21.572   5.261  1.00  0.80           C
ATOM   4958  CE1 PHE A 342      28.859  23.921   6.463  1.00  0.80           C
ATOM   4959  CE2 PHE A 342      28.094  22.737   4.683  1.00  0.80           C
ATOM   4960  CZ  PHE A 342      28.286  23.889   5.268  1.00  0.80           C
ATOM   4961  H   PHE A 342      28.775  21.278   9.619  1.00  0.80           H
ATOM   4962  HA  PHE A 342      27.828  19.261   7.597  1.00  0.80           H
ATOM   4963 1HB  PHE A 342      30.555  20.593   7.674  1.00  0.80           H
ATOM   4964 2HB  PHE A 342      29.813  19.629   6.450  1.00  0.80           H
ATOM   4965  HD1 PHE A 342      29.724  22.843   8.014  1.00  0.80           H
ATOM   4966  HD2 PHE A 342      28.351  20.634   4.751  1.00  0.80           H
ATOM   4967  HE1 PHE A 342      29.007  24.852   6.947  1.00  0.80           H
ATOM   4968  HE2 PHE A 342      27.606  22.728   3.749  1.00  0.80           H
ATOM   4969  HZ  PHE A 342      27.962  24.795   4.794  1.00  0.80           H
ATOM   4970  N   ASN A 343      28.987  17.429   8.888  1.00  0.83           N
ATOM   4971  CA  ASN A 343      29.629  16.437   9.757  1.00  0.83           C
ATOM   4972  C   ASN A 343      29.739  15.014   9.210  1.00  0.83           C
ATOM   4973  O   ASN A 343      28.789  14.460   8.657  1.00  0.83           O
ATOM   4974  CB  ASN A 343      28.924  16.426  11.108  1.00  0.83           C
ATOM   4975  CG  ASN A 343      29.618  15.575  12.163  1.00  0.83           C
ATOM   4976  OD1 ASN A 343      30.782  15.796  12.504  1.00  0.83           O
ATOM   4977  ND2 ASN A 343      28.908  14.623  12.706  1.00  0.83           N
ATOM   4978  H   ASN A 343      28.223  17.173   8.264  1.00  0.83           H
ATOM   4979  HA  ASN A 343      30.655  16.758   9.910  1.00  0.83           H
ATOM   4980 1HB  ASN A 343      28.815  17.438  11.480  1.00  0.83           H
ATOM   4981 2HB  ASN A 343      27.936  16.024  10.974  1.00  0.83           H
ATOM   4982 1HD2 ASN A 343      29.315  14.038  13.410  1.00  0.83           H
ATOM   4983 2HD2 ASN A 343      27.966  14.467  12.422  1.00  0.83           H
ATOM   4984  N   ASN A 344      30.926  14.433   9.424  1.00  0.88           N
ATOM   4985  CA  ASN A 344      31.316  13.065   9.056  1.00  0.88           C
ATOM   4986  C   ASN A 344      31.211  12.725   7.572  1.00  0.88           C
ATOM   4987  O   ASN A 344      30.921  11.575   7.232  1.00  0.88           O
ATOM   4988  CB  ASN A 344      30.449  12.035   9.755  1.00  0.88           C
ATOM   4989  CG  ASN A 344      30.472  12.038  11.216  1.00  0.88           C
ATOM   4990  OD1 ASN A 344      31.413  12.485  11.854  1.00  0.88           O
ATOM   4991  ND2 ASN A 344      29.421  11.493  11.780  1.00  0.88           N
ATOM   4992  H   ASN A 344      31.630  15.003   9.880  1.00  0.88           H
ATOM   4993  HA  ASN A 344      32.358  12.927   9.352  1.00  0.88           H
ATOM   4994 1HB  ASN A 344      29.427  12.178   9.440  1.00  0.88           H
ATOM   4995 2HB  ASN A 344      30.738  11.045   9.423  1.00  0.88           H
ATOM   4996 1HD2 ASN A 344      29.353  11.434  12.775  1.00  0.88           H
ATOM   4997 2HD2 ASN A 344      28.682  11.114  11.187  1.00  0.88           H
ATOM   4998  N   ASN A 345      31.516  13.654   6.683  1.00  0.96           N
ATOM   4999  CA  ASN A 345      31.395  13.348   5.261  1.00  0.96           C
ATOM   5000  C   ASN A 345      32.626  12.575   4.801  1.00  0.96           C
ATOM   5001  O   ASN A 345      33.738  13.009   5.075  1.00  0.96           O
ATOM   5002  CB  ASN A 345      31.207  14.646   4.528  1.00  0.96           C
ATOM   5003  CG  ASN A 345      29.883  15.335   4.953  1.00  0.96           C
ATOM   5004  OD1 ASN A 345      28.755  14.855   4.734  1.00  0.96           O
ATOM   5005  ND2 ASN A 345      30.013  16.439   5.622  1.00  0.96           N
ATOM   5006  H   ASN A 345      31.815  14.600   6.963  1.00  0.96           H
[truncated: 796,325 more chars]
