# Supplementary material for: Sequence, structure prediction, and epitope analysis of the polymorphic membrane protein family in Chlamydia trachomatis
Source: PLoS One. 2024 Jun 11;19(6):e0304525. doi: 10.1371/journal.pone.0304525 (PMC11166332; doi:10.1371/journal.pone.0304525)
Supplement: S2 File — (ZIP) [file pone.0304525.s002.zip › PmpG_SerE_RoseTTAF.pdb]

AUTHOR BAKER-ROBETTA
REMARK ID 103744 MODEL 1 PmpG_SerE
HELIX    1   1 LEU A   43  SER A   46  1                                   4
HELIX    2   2 ASP A  227  GLN A  229  1                                   3
HELIX    3   3 LYS A  406  ASN A  408  1                                   3
HELIX    4   4 LEU A  550  ALA A  555  1                                   6
HELIX    5   5 ASN A  557  THR A  560  1                                   4
HELIX    6   6 THR A  598  ASP A  601  1                                   4
HELIX    7   7 TYR A  603  TRP A  605  1                                   3
HELIX    8   8 LEU A  681  ASP A  705  1                                  25
HELIX    9   9 PRO A  844  LYS A  846  1                                   3
HELIX   10  10 LEU A  927  HIS A  929  1                                   3
SHEET    1   1 1 GLU A   2  ILE A   5  0
SHEET    2   2 1 THR A  30  SER A  34  0
SHEET    3   3 1 LEU A  38  LYS A  41  0
SHEET    4   4 1 PHE A  62  LEU A  65  0
SHEET    5   5 1 SER A  70  GLU A  74  0
SHEET    6   6 1 LEU A  85  ASP A  87  0
SHEET    7   7 1 LEU A  93  GLU A  97  0
SHEET    8   8 1 GLU A 101  SER A 105  0
SHEET    9   9 1 ILE A 137  SER A 139  0
SHEET   10  10 1 ASP A 142  LEU A 146  0
SHEET   11  11 1 LYS A 150  TYR A 154  0
SHEET   12  12 1 ASP A 161  GLY A 163  0
SHEET   13  13 1 ILE A 165  ALA A 167  0
SHEET   14  14 1 SER A 169  GLN A 173  0
SHEET   15  15 1 CYS A 179  GLN A 182  0
SHEET   16  16 1 ALA A 188  GLY A 191  0
SHEET   17  17 1 CYS A 193  VAL A 195  0
SHEET   18  18 1 SER A 198  MET A 202  0
SHEET   19  19 1 ILE A 208  ILE A 211  0
SHEET   20  20 1 ARG A 218  GLY A 220  0
SHEET   21  21 1 ILE A 222  ALA A 224  0
SHEET   22  22 1 VAL A 242  SER A 246  0
SHEET   23  23 1 ALA A 250  ASP A 254  0
SHEET   24  24 1 VAL A 260  GLY A 262  0
SHEET   25  25 1 ILE A 264  SER A 266  0
SHEET   26  26 1 ASN A 269  LEU A 273  0
SHEET   27  27 1 LYS A 277  LEU A 281  0
SHEET   28  28 1 ILE A 313  CYS A 315  0
SHEET   29  29 1 SER A 329  ASP A 333  0
SHEET   30  30 1 VAL A 337  SER A 341  0
SHEET   31  31 1 LYS A 348  GLY A 350  0
SHEET   32  32 1 ILE A 352  ALA A 354  0
SHEET   33  33 1 LYS A 356  ALA A 360  0
SHEET   34  34 1 VAL A 365  LEU A 368  0
SHEET   35  35 1 ASP A 374  GLY A 376  0
SHEET   36  36 1 ILE A 378  LEU A 380  0
SHEET   37  37 1 GLU A 385  ALA A 390  0
SHEET   38  38 1 ILE A 395  ASP A 398  0
SHEET   39  39 1 LEU A 401  ARG A 403  0
SHEET   40  40 1 VAL A 417  SER A 419  0
SHEET   41  41 1 ILE A 422  MET A 424  0
SHEET   42  42 1 LYS A 429  ALA A 435  0
SHEET   43  43 1 GLN A 440  PHE A 443  0
SHEET   44  44 1 ILE A 447  MET A 449  0
SHEET   45  45 1 LEU A 463  ILE A 465  0
SHEET   46  46 1 ASP A 474  PHE A 477  0
SHEET   47  47 1 GLY A 480  THR A 483  0
SHEET   48  48 1 ASN A 487  ILE A 490  0
SHEET   49  49 1 ARG A 494  LEU A 497  0
SHEET   50  50 1 ALA A 501  VAL A 505  0
SHEET   51  51 1 SER A 507  GLN A 510  0
SHEET   52  52 1 SER A 514  MET A 517  0
SHEET   53  53 1 THR A 522  PHE A 525  0
SHEET   54  54 1 LEU A 540  LEU A 543  0
SHEET   55  55 1 ASN A 545  SER A 549  0
SHEET   56  56 1 ALA A 574  GLY A 577  0
SHEET   57  57 1 SER A 583  ILE A 586  0
SHEET   58  58 1 ILE A 590  GLU A 593  0
SHEET   59  59 1 GLN A 610  GLN A 618  0
SHEET   60  60 1 GLY A 644  PRO A 652  0
SHEET   61  61 1 TYR A 660  LYS A 668  0
SHEET   62  62 1 ARG A 711  HIS A 724  0
SHEET   63  63 1 TYR A 733  PHE A 748  0
SHEET   64  64 1 SER A 751  ASP A 766  0
SHEET   65  65 1 CYS A 770  GLN A 787  0
SHEET   66  66 1 GLY A 796  TYR A 815  0
SHEET   67  67 1 GLU A 819  GLY A 837  0
SHEET   68  68 1 GLU A 851  HIS A 865  0
SHEET   69  69 1 PHE A 868  GLU A 870  0
SHEET   70  70 1 ARG A 876  ARG A 879  0
SHEET   71  71 1 GLY A 881  CYS A 897  0
SHEET   72  72 1 LYS A 904  ILE A 919  0
SHEET   73  73 1 THR A 922  LEU A 926  0
SHEET   74  74 1 THR A 932  THR A 935  0
SHEET   75  75 1 HIS A 943  THR A 956  0
SHEET   76  76 1 ILE A 959  ARG A 970  0
SHEET   77  77 1 SER A 973  ARG A 985  0
METHOD    ROSETTA provides both ab initio and
METHOD    comparative models of protein domains.
METHOD    Comparative models are built from structures
METHOD    detected and aligned by HHSEARCH, SPARKS, and
METHOD    Raptor. Loop regions are assembled from fragments and 
METHOD    optimized to fit the aligned template structures.
METHOD    De novo models are built using the Rosetta de
METHOD    novo protocol.  The procedure is fully automated.
PFRMAT TS
TARGET PmpG_SerE
ATOM      1  N   ALA A   1       0.971  -0.306  -1.106  1.00  1.68           N
ATOM      2  CA  ALA A   1       1.050   1.073  -1.583  1.00  1.68           C
ATOM      3  C   ALA A   1       1.422   2.034  -0.465  1.00  1.68           C
ATOM      4  O   ALA A   1       1.191   1.743   0.713  1.00  1.68           O
ATOM      5  CB  ALA A   1      -0.274   1.494  -2.181  1.00  1.68           C
ATOM      6 1H   ALA A   1       0.897  -0.924  -1.902  1.00  1.68           H
ATOM      7 2H   ALA A   1       1.799  -0.532  -0.579  1.00  1.68           H
ATOM      8 3H   ALA A   1       0.148  -0.444  -0.515  1.00  1.68           H
ATOM      9  HA  ALA A   1       1.824   1.125  -2.347  1.00  1.68           H
ATOM     10 1HB  ALA A   1      -0.203   2.513  -2.553  1.00  1.68           H
ATOM     11 2HB  ALA A   1      -0.533   0.822  -3.002  1.00  1.68           H
ATOM     12 3HB  ALA A   1      -1.046   1.439  -1.420  1.00  1.68           H
ATOM     13  N   GLU A   2       2.010   3.176  -0.839  1.00  1.57           N
ATOM     14  CA  GLU A   2       2.399   4.183   0.147  1.00  1.57           C
ATOM     15  C   GLU A   2       1.973   5.600  -0.257  1.00  1.57           C
ATOM     16  O   GLU A   2       2.108   5.993  -1.418  1.00  1.57           O
ATOM     17  CB  GLU A   2       3.921   4.165   0.367  1.00  1.57           C
ATOM     18  CG  GLU A   2       4.479   2.855   0.960  1.00  1.57           C
ATOM     19  CD  GLU A   2       5.970   2.890   1.231  1.00  1.57           C
ATOM     20  OE1 GLU A   2       6.588   3.885   0.942  1.00  1.57           O
ATOM     21  OE2 GLU A   2       6.480   1.920   1.744  1.00  1.57           O
ATOM     22  H   GLU A   2       2.186   3.364  -1.816  1.00  1.57           H
ATOM     23  HA  GLU A   2       1.916   3.938   1.082  1.00  1.57           H
ATOM     24 1HB  GLU A   2       4.419   4.328  -0.586  1.00  1.57           H
ATOM     25 2HB  GLU A   2       4.200   4.990   1.018  1.00  1.57           H
ATOM     26 1HG  GLU A   2       3.955   2.638   1.886  1.00  1.57           H
ATOM     27 2HG  GLU A   2       4.272   2.044   0.269  1.00  1.57           H
ATOM     28  N   ILE A   3       1.493   6.361   0.729  1.00  1.52           N
ATOM     29  CA  ILE A   3       1.091   7.762   0.568  1.00  1.52           C
ATOM     30  C   ILE A   3       1.743   8.689   1.596  1.00  1.52           C
ATOM     31  O   ILE A   3       1.734   8.378   2.782  1.00  1.52           O
ATOM     32  CB  ILE A   3      -0.437   7.922   0.714  1.00  1.52           C
ATOM     33  CG1 ILE A   3      -1.187   7.140  -0.329  1.00  1.52           C
ATOM     34  CG2 ILE A   3      -0.830   9.366   0.672  1.00  1.52           C
ATOM     35  CD1 ILE A   3      -2.667   7.144  -0.074  1.00  1.52           C
ATOM     36  H   ILE A   3       1.392   5.918   1.644  1.00  1.52           H
ATOM     37  HA  ILE A   3       1.387   8.093  -0.427  1.00  1.52           H
ATOM     38  HB  ILE A   3      -0.723   7.527   1.663  1.00  1.52           H
ATOM     39 1HG1 ILE A   3      -0.993   7.567  -1.312  1.00  1.52           H
ATOM     40 2HG1 ILE A   3      -0.848   6.108  -0.325  1.00  1.52           H
ATOM     41 1HG2 ILE A   3      -1.906   9.450   0.812  1.00  1.52           H
ATOM     42 2HG2 ILE A   3      -0.323   9.895   1.466  1.00  1.52           H
ATOM     43 3HG2 ILE A   3      -0.555   9.798  -0.289  1.00  1.52           H
ATOM     44 1HD1 ILE A   3      -3.171   6.564  -0.847  1.00  1.52           H
ATOM     45 2HD1 ILE A   3      -2.861   6.704   0.899  1.00  1.52           H
ATOM     46 3HD1 ILE A   3      -3.042   8.168  -0.088  1.00  1.52           H
ATOM     47  N   MET A   4       2.306   9.816   1.157  1.00  1.54           N
ATOM     48  CA  MET A   4       2.838  10.800   2.109  1.00  1.54           C
ATOM     49  C   MET A   4       1.905  12.006   2.176  1.00  1.54           C
ATOM     50  O   MET A   4       1.578  12.601   1.146  1.00  1.54           O
ATOM     51  CB  MET A   4       4.260  11.227   1.755  1.00  1.54           C
ATOM     52  CG  MET A   4       4.823  12.318   2.681  1.00  1.54           C
ATOM     53  SD  MET A   4       5.058  11.769   4.394  1.00  1.54           S
ATOM     54  CE  MET A   4       6.501  10.730   4.321  1.00  1.54           C
ATOM     55  H   MET A   4       2.324  10.013   0.166  1.00  1.54           H
ATOM     56  HA  MET A   4       2.859  10.355   3.104  1.00  1.54           H
ATOM     57 1HB  MET A   4       4.922  10.365   1.809  1.00  1.54           H
ATOM     58 2HB  MET A   4       4.286  11.604   0.733  1.00  1.54           H
ATOM     59 1HG  MET A   4       5.780  12.661   2.297  1.00  1.54           H
ATOM     60 2HG  MET A   4       4.138  13.169   2.688  1.00  1.54           H
ATOM     61 1HE  MET A   4       6.726  10.353   5.318  1.00  1.54           H
ATOM     62 2HE  MET A   4       6.314   9.892   3.648  1.00  1.54           H
ATOM     63 3HE  MET A   4       7.346  11.311   3.956  1.00  1.54           H
ATOM     64  N   ILE A   5       1.465  12.350   3.384  1.00  1.60           N
ATOM     65  CA  ILE A   5       0.525  13.445   3.579  1.00  1.60           C
ATOM     66  C   ILE A   5       1.204  14.748   4.004  1.00  1.60           C
ATOM     67  O   ILE A   5       1.963  14.756   4.973  1.00  1.60           O
ATOM     68  CB  ILE A   5      -0.543  13.075   4.609  1.00  1.60           C
ATOM     69  CG1 ILE A   5      -1.169  11.826   4.172  1.00  1.60           C
ATOM     70  CG2 ILE A   5      -1.599  14.175   4.706  1.00  1.60           C
ATOM     71  CD1 ILE A   5      -1.749  11.949   2.821  1.00  1.60           C
ATOM     72  H   ILE A   5       1.769  11.802   4.190  1.00  1.60           H
ATOM     73  HA  ILE A   5      -0.004  13.561   2.650  1.00  1.60           H
ATOM     74  HB  ILE A   5      -0.084  12.905   5.582  1.00  1.60           H
ATOM     75 1HG1 ILE A   5      -0.418  11.038   4.167  1.00  1.60           H
ATOM     76 2HG1 ILE A   5      -1.962  11.556   4.869  1.00  1.60           H
ATOM     77 1HG2 ILE A   5      -2.355  13.888   5.402  1.00  1.60           H
ATOM     78 2HG2 ILE A   5      -1.136  15.107   5.036  1.00  1.60           H
ATOM     79 3HG2 ILE A   5      -2.062  14.322   3.739  1.00  1.60           H
ATOM     80 1HD1 ILE A   5      -2.191  11.001   2.556  1.00  1.60           H
ATOM     81 2HD1 ILE A   5      -2.501  12.729   2.822  1.00  1.60           H
ATOM     82 3HD1 ILE A   5      -0.978  12.200   2.105  1.00  1.60           H
ATOM     83  N   PRO A   6       0.940  15.880   3.320  1.00  1.69           N
ATOM     84  CA  PRO A   6       1.488  17.192   3.609  1.00  1.69           C
ATOM     85  C   PRO A   6       1.250  17.618   5.045  1.00  1.69           C
ATOM     86  O   PRO A   6       0.228  17.307   5.649  1.00  1.69           O
ATOM     87  CB  PRO A   6       0.723  18.097   2.649  1.00  1.69           C
ATOM     88  CG  PRO A   6       0.364  17.209   1.487  1.00  1.69           C
ATOM     89  CD  PRO A   6       0.089  15.859   2.093  1.00  1.69           C
ATOM     90  HA  PRO A   6       2.564  17.186   3.380  1.00  1.69           H
ATOM     91 1HB  PRO A   6      -0.158  18.513   3.156  1.00  1.69           H
ATOM     92 2HB  PRO A   6       1.360  18.948   2.359  1.00  1.69           H
ATOM     93 1HG  PRO A   6      -0.516  17.617   0.961  1.00  1.69           H
ATOM     94 2HG  PRO A   6       1.187  17.185   0.761  1.00  1.69           H
ATOM     95 1HD  PRO A   6      -0.972  15.755   2.326  1.00  1.69           H
ATOM     96 2HD  PRO A   6       0.452  15.119   1.354  1.00  1.69           H
ATOM     97  N   GLN A   7       2.200  18.392   5.543  1.00  1.77           N
ATOM     98  CA  GLN A   7       2.265  18.924   6.902  1.00  1.77           C
ATOM     99  C   GLN A   7       1.315  20.079   7.228  1.00  1.77           C
ATOM    100  O   GLN A   7       1.384  20.638   8.321  1.00  1.77           O
ATOM    101  CB  GLN A   7       3.695  19.384   7.162  1.00  1.77           C
ATOM    102  CG  GLN A   7       4.137  20.538   6.297  1.00  1.77           C
ATOM    103  CD  GLN A   7       4.654  20.051   4.946  1.00  1.77           C
ATOM    104  OE1 GLN A   7       4.190  19.032   4.422  1.00  1.77           O
ATOM    105  NE2 GLN A   7       5.613  20.775   4.378  1.00  1.77           N
ATOM    106  H   GLN A   7       2.983  18.601   4.942  1.00  1.77           H
ATOM    107  HA  GLN A   7       2.030  18.106   7.585  1.00  1.77           H
ATOM    108 1HB  GLN A   7       3.789  19.710   8.193  1.00  1.77           H
ATOM    109 2HB  GLN A   7       4.386  18.558   7.005  1.00  1.77           H
ATOM    110 1HG  GLN A   7       3.294  21.206   6.127  1.00  1.77           H
ATOM    111 2HG  GLN A   7       4.941  21.070   6.803  1.00  1.77           H
ATOM    112 1HE2 GLN A   7       5.989  20.503   3.491  1.00  1.77           H
ATOM    113 2HE2 GLN A   7       5.960  21.594   4.836  1.00  1.77           H
ATOM    114  N   GLY A   8       0.502  20.499   6.265  1.00  1.83           N
ATOM    115  CA  GLY A   8      -0.411  21.609   6.503  1.00  1.83           C
ATOM    116  C   GLY A   8      -1.707  21.177   7.195  1.00  1.83           C
ATOM    117  O   GLY A   8      -1.865  20.031   7.616  1.00  1.83           O
ATOM    118  H   GLY A   8       0.495  20.012   5.381  1.00  1.83           H
ATOM    119 1HA  GLY A   8       0.090  22.360   7.114  1.00  1.83           H
ATOM    120 2HA  GLY A   8      -0.651  22.085   5.554  1.00  1.83           H
ATOM    121  N   ILE A   9      -2.639  22.119   7.287  1.00  1.87           N
ATOM    122  CA  ILE A   9      -3.925  21.928   7.951  1.00  1.87           C
ATOM    123  C   ILE A   9      -5.096  22.054   7.005  1.00  1.87           C
ATOM    124  O   ILE A   9      -5.137  22.959   6.170  1.00  1.87           O
ATOM    125  CB  ILE A   9      -4.112  22.925   9.116  1.00  1.87           C
ATOM    126  CG1 ILE A   9      -3.046  22.647  10.192  1.00  1.87           C
ATOM    127  CG2 ILE A   9      -5.570  22.878   9.685  1.00  1.87           C
ATOM    128  CD1 ILE A   9      -2.999  23.683  11.277  1.00  1.87           C
ATOM    129  H   ILE A   9      -2.436  23.027   6.896  1.00  1.87           H
ATOM    130  HA  ILE A   9      -3.952  20.922   8.370  1.00  1.87           H
ATOM    131  HB  ILE A   9      -3.920  23.933   8.753  1.00  1.87           H
ATOM    132 1HG1 ILE A   9      -3.235  21.680  10.639  1.00  1.87           H
ATOM    133 2HG1 ILE A   9      -2.064  22.616   9.720  1.00  1.87           H
ATOM    134 1HG2 ILE A   9      -5.667  23.598  10.493  1.00  1.87           H
ATOM    135 2HG2 ILE A   9      -6.276  23.134   8.902  1.00  1.87           H
ATOM    136 3HG2 ILE A   9      -5.803  21.892  10.053  1.00  1.87           H
ATOM    137 1HD1 ILE A   9      -2.220  23.419  11.995  1.00  1.87           H
ATOM    138 2HD1 ILE A   9      -2.780  24.659  10.844  1.00  1.87           H
ATOM    139 3HD1 ILE A   9      -3.961  23.718  11.785  1.00  1.87           H
ATOM    140  N   TYR A  10      -6.034  21.130   7.131  1.00  1.92           N
ATOM    141  CA  TYR A  10      -7.241  21.151   6.335  1.00  1.92           C
ATOM    142  C   TYR A  10      -8.292  21.897   7.159  1.00  1.92           C
ATOM    143  O   TYR A  10      -8.735  21.437   8.214  1.00  1.92           O
ATOM    144  CB  TYR A  10      -7.633  19.716   6.028  1.00  1.92           C
ATOM    145  CG  TYR A  10      -6.651  19.022   5.106  1.00  1.92           C
ATOM    146  CD1 TYR A  10      -5.445  18.555   5.612  1.00  1.92           C
ATOM    147  CD2 TYR A  10      -6.971  18.787   3.781  1.00  1.92           C
ATOM    148  CE1 TYR A  10      -4.556  17.890   4.780  1.00  1.92           C
ATOM    149  CE2 TYR A  10      -6.078  18.108   2.968  1.00  1.92           C
ATOM    150  CZ  TYR A  10      -4.883  17.671   3.460  1.00  1.92           C
ATOM    151  OH  TYR A  10      -3.999  17.016   2.640  1.00  1.92           O
ATOM    152  H   TYR A  10      -5.931  20.396   7.835  1.00  1.92           H
ATOM    153  HA  TYR A  10      -7.068  21.701   5.409  1.00  1.92           H
ATOM    154 1HB  TYR A  10      -7.685  19.152   6.953  1.00  1.92           H
ATOM    155 2HB  TYR A  10      -8.619  19.695   5.563  1.00  1.92           H
ATOM    156  HD1 TYR A  10      -5.193  18.723   6.662  1.00  1.92           H
ATOM    157  HD2 TYR A  10      -7.928  19.128   3.379  1.00  1.92           H
ATOM    158  HE1 TYR A  10      -3.601  17.538   5.167  1.00  1.92           H
ATOM    159  HE2 TYR A  10      -6.323  17.918   1.931  1.00  1.92           H
ATOM    160  HH  TYR A  10      -4.317  17.059   1.733  1.00  1.92           H
ATOM    161  N   ASP A  11      -8.659  23.085   6.691  1.00  2.00           N
ATOM    162  CA  ASP A  11      -9.545  23.976   7.443  1.00  2.00           C
ATOM    163  C   ASP A  11     -11.012  23.596   7.435  1.00  2.00           C
ATOM    164  O   ASP A  11     -11.779  24.075   8.269  1.00  2.00           O
ATOM    165  CB  ASP A  11      -9.494  25.343   6.807  1.00  2.00           C
ATOM    166  CG  ASP A  11      -9.953  25.197   5.376  1.00  2.00           C
ATOM    167  OD1 ASP A  11      -9.325  24.444   4.674  1.00  2.00           O
ATOM    168  OD2 ASP A  11     -10.940  25.790   4.984  1.00  2.00           O
ATOM    169  H   ASP A  11      -8.263  23.401   5.815  1.00  2.00           H
ATOM    170  HA  ASP A  11      -9.197  24.012   8.477  1.00  2.00           H
ATOM    171 1HB  ASP A  11     -10.150  26.035   7.338  1.00  2.00           H
ATOM    172 2HB  ASP A  11      -8.475  25.737   6.835  1.00  2.00           H
ATOM    173  N   GLY A  12     -11.428  22.835   6.425  1.00  2.14           N
ATOM    174  CA  GLY A  12     -12.819  22.402   6.285  1.00  2.14           C
ATOM    175  C   GLY A  12     -13.774  23.487   5.777  1.00  2.14           C
ATOM    176  O   GLY A  12     -14.415  23.340   4.741  1.00  2.14           O
ATOM    177  H   GLY A  12     -10.739  22.530   5.749  1.00  2.14           H
ATOM    178 1HA  GLY A  12     -12.856  21.546   5.613  1.00  2.14           H
ATOM    179 2HA  GLY A  12     -13.176  22.051   7.244  1.00  2.14           H
ATOM    180  N   GLU A  13     -13.831  24.591   6.507  1.00  2.33           N
ATOM    181  CA  GLU A  13     -14.723  25.722   6.281  1.00  2.33           C
ATOM    182  C   GLU A  13     -14.753  26.289   4.860  1.00  2.33           C
ATOM    183  O   GLU A  13     -15.825  26.660   4.379  1.00  2.33           O
ATOM    184  CB  GLU A  13     -14.362  26.846   7.254  1.00  2.33           C
ATOM    185  CG  GLU A  13     -15.288  28.060   7.193  1.00  2.33           C
ATOM    186  CD  GLU A  13     -14.944  29.137   8.209  1.00  2.33           C
ATOM    187  OE1 GLU A  13     -13.990  28.971   8.934  1.00  2.33           O
ATOM    188  OE2 GLU A  13     -15.643  30.123   8.256  1.00  2.33           O
ATOM    189  H   GLU A  13     -13.218  24.605   7.315  1.00  2.33           H
ATOM    190  HA  GLU A  13     -15.729  25.393   6.514  1.00  2.33           H
ATOM    191 1HB  GLU A  13     -14.379  26.455   8.274  1.00  2.33           H
ATOM    192 2HB  GLU A  13     -13.344  27.182   7.051  1.00  2.33           H
ATOM    193 1HG  GLU A  13     -15.231  28.489   6.193  1.00  2.33           H
ATOM    194 2HG  GLU A  13     -16.312  27.725   7.358  1.00  2.33           H
ATOM    195  N   THR A  14     -13.612  26.379   4.176  1.00  2.50           N
ATOM    196  CA  THR A  14     -13.642  26.969   2.842  1.00  2.50           C
ATOM    197  C   THR A  14     -14.001  25.959   1.766  1.00  2.50           C
ATOM    198  O   THR A  14     -14.243  26.329   0.618  1.00  2.50           O
ATOM    199  CB  THR A  14     -12.267  27.525   2.448  1.00  2.50           C
ATOM    200  OG1 THR A  14     -11.322  26.416   2.347  1.00  2.50           O
ATOM    201  CG2 THR A  14     -11.788  28.537   3.488  1.00  2.50           C
ATOM    202  H   THR A  14     -12.716  26.071   4.577  1.00  2.50           H
ATOM    203  HA  THR A  14     -14.382  27.769   2.829  1.00  2.50           H
ATOM    204  HB  THR A  14     -12.340  28.024   1.491  1.00  2.50           H
ATOM    205  HG1 THR A  14     -11.135  26.084   3.269  1.00  2.50           H
ATOM    206 1HG2 THR A  14     -10.811  28.921   3.198  1.00  2.50           H
ATOM    207 2HG2 THR A  14     -12.499  29.359   3.553  1.00  2.50           H
ATOM    208 3HG2 THR A  14     -11.711  28.050   4.459  1.00  2.50           H
ATOM    209  N   LEU A  15     -13.922  24.674   2.105  1.00  2.61           N
ATOM    210  CA  LEU A  15     -14.098  23.580   1.159  1.00  2.61           C
ATOM    211  C   LEU A  15     -13.166  23.664  -0.063  1.00  2.61           C
ATOM    212  O   LEU A  15     -13.457  23.054  -1.093  1.00  2.61           O
ATOM    213  CB  LEU A  15     -15.553  23.528   0.678  1.00  2.61           C
ATOM    214  CG  LEU A  15     -16.599  23.368   1.776  1.00  2.61           C
ATOM    215  CD1 LEU A  15     -17.982  23.425   1.154  1.00  2.61           C
ATOM    216  CD2 LEU A  15     -16.371  22.047   2.492  1.00  2.61           C
ATOM    217  H   LEU A  15     -13.786  24.431   3.083  1.00  2.61           H
ATOM    218  HA  LEU A  15     -13.882  22.652   1.687  1.00  2.61           H
ATOM    219 1HB  LEU A  15     -15.782  24.436   0.130  1.00  2.61           H
ATOM    220 2HB  LEU A  15     -15.659  22.685  -0.002  1.00  2.61           H
ATOM    221  HG  LEU A  15     -16.506  24.187   2.497  1.00  2.61           H
ATOM    222 1HD1 LEU A  15     -18.732  23.325   1.924  1.00  2.61           H
ATOM    223 2HD1 LEU A  15     -18.110  24.383   0.652  1.00  2.61           H
ATOM    224 3HD1 LEU A  15     -18.092  22.618   0.433  1.00  2.61           H
ATOM    225 1HD2 LEU A  15     -17.095  21.934   3.280  1.00  2.61           H
ATOM    226 2HD2 LEU A  15     -16.467  21.225   1.785  1.00  2.61           H
ATOM    227 3HD2 LEU A  15     -15.375  22.037   2.919  1.00  2.61           H
ATOM    228  N   THR A  16     -12.014  24.353   0.054  1.00  2.62           N
ATOM    229  CA  THR A  16     -11.103  24.460  -1.087  1.00  2.62           C
ATOM    230  C   THR A  16     -10.043  23.365  -1.161  1.00  2.62           C
ATOM    231  O   THR A  16      -9.377  23.217  -2.187  1.00  2.62           O
ATOM    232  CB  THR A  16     -10.413  25.838  -1.117  1.00  2.62           C
ATOM    233  OG1 THR A  16      -9.664  26.045   0.092  1.00  2.62           O
ATOM    234  CG2 THR A  16     -11.431  26.938  -1.286  1.00  2.62           C
ATOM    235  H   THR A  16     -11.801  24.871   0.913  1.00  2.62           H
ATOM    236  HA  THR A  16     -11.704  24.387  -1.993  1.00  2.62           H
ATOM    237  HB  THR A  16      -9.723  25.866  -1.957  1.00  2.62           H
ATOM    238  HG1 THR A  16     -10.277  26.166   0.853  1.00  2.62           H
ATOM    239 1HG2 THR A  16     -10.927  27.903  -1.314  1.00  2.62           H
ATOM    240 2HG2 THR A  16     -11.981  26.786  -2.211  1.00  2.62           H
ATOM    241 3HG2 THR A  16     -12.113  26.915  -0.464  1.00  2.62           H
ATOM    242  N   VAL A  17      -9.869  22.610  -0.083  1.00  2.56           N
ATOM    243  CA  VAL A  17      -8.870  21.551  -0.063  1.00  2.56           C
ATOM    244  C   VAL A  17      -9.506  20.222   0.340  1.00  2.56           C
ATOM    245  O   VAL A  17     -10.107  20.119   1.413  1.00  2.56           O
ATOM    246  CB  VAL A  17      -7.736  21.887   0.923  1.00  2.56           C
ATOM    247  CG1 VAL A  17      -6.739  20.777   0.913  1.00  2.56           C
ATOM    248  CG2 VAL A  17      -7.080  23.208   0.549  1.00  2.56           C
ATOM    249  H   VAL A  17     -10.444  22.780   0.727  1.00  2.56           H
ATOM    250  HA  VAL A  17      -8.447  21.444  -1.062  1.00  2.56           H
ATOM    251  HB  VAL A  17      -8.146  21.951   1.931  1.00  2.56           H
ATOM    252 1HG1 VAL A  17      -5.943  20.982   1.629  1.00  2.56           H
ATOM    253 2HG1 VAL A  17      -7.246  19.868   1.174  1.00  2.56           H
ATOM    254 3HG1 VAL A  17      -6.314  20.676  -0.083  1.00  2.56           H
ATOM    255 1HG2 VAL A  17      -6.281  23.429   1.257  1.00  2.56           H
ATOM    256 2HG2 VAL A  17      -6.666  23.134  -0.458  1.00  2.56           H
ATOM    257 3HG2 VAL A  17      -7.816  24.010   0.580  1.00  2.56           H
ATOM    258  N   SER A  18      -9.372  19.212  -0.518  1.00  2.45           N
ATOM    259  CA  SER A  18      -9.923  17.886  -0.244  1.00  2.45           C
ATOM    260  C   SER A  18      -8.843  16.935   0.248  1.00  2.45           C
ATOM    261  O   SER A  18      -7.654  17.182   0.049  1.00  2.45           O
ATOM    262  CB  SER A  18     -10.573  17.329  -1.490  1.00  2.45           C
ATOM    263  OG  SER A  18      -9.621  17.104  -2.491  1.00  2.45           O
ATOM    264  H   SER A  18      -8.873  19.371  -1.381  1.00  2.45           H
ATOM    265  HA  SER A  18     -10.679  17.975   0.537  1.00  2.45           H
ATOM    266 1HB  SER A  18     -11.078  16.394  -1.250  1.00  2.45           H
ATOM    267 2HB  SER A  18     -11.326  18.028  -1.849  1.00  2.45           H
ATOM    268  HG  SER A  18      -9.031  16.427  -2.145  1.00  2.45           H
ATOM    269  N   PHE A  19      -9.252  15.825   0.854  1.00  2.32           N
ATOM    270  CA  PHE A  19      -8.285  14.845   1.327  1.00  2.32           C
ATOM    271  C   PHE A  19      -7.916  13.829   0.230  1.00  2.32           C
ATOM    272  O   PHE A  19      -8.796  13.102  -0.246  1.00  2.32           O
ATOM    273  CB  PHE A  19      -8.831  14.123   2.533  1.00  2.32           C
ATOM    274  CG  PHE A  19      -8.965  15.008   3.678  1.00  2.32           C
ATOM    275  CD1 PHE A  19     -10.164  15.631   3.942  1.00  2.32           C
ATOM    276  CD2 PHE A  19      -7.903  15.266   4.473  1.00  2.32           C
ATOM    277  CE1 PHE A  19     -10.284  16.479   5.000  1.00  2.32           C
ATOM    278  CE2 PHE A  19      -8.016  16.092   5.523  1.00  2.32           C
ATOM    279  CZ  PHE A  19      -9.216  16.707   5.800  1.00  2.32           C
ATOM    280  H   PHE A  19     -10.240  15.668   0.997  1.00  2.32           H
ATOM    281  HA  PHE A  19      -7.423  15.408   1.658  1.00  2.32           H
ATOM    282 1HB  PHE A  19      -9.809  13.698   2.306  1.00  2.32           H
ATOM    283 2HB  PHE A  19      -8.172  13.309   2.803  1.00  2.32           H
ATOM    284  HD1 PHE A  19     -11.018  15.438   3.294  1.00  2.32           H
ATOM    285  HD2 PHE A  19      -6.948  14.804   4.255  1.00  2.32           H
ATOM    286  HE1 PHE A  19     -11.230  16.967   5.200  1.00  2.32           H
ATOM    287  HE2 PHE A  19      -7.143  16.278   6.141  1.00  2.32           H
ATOM    288  HZ  PHE A  19      -9.305  17.379   6.648  1.00  2.32           H
ATOM    289  N   PRO A  20      -6.619  13.660  -0.092  1.00  2.18           N
ATOM    290  CA  PRO A  20      -6.078  12.823  -1.160  1.00  2.18           C
ATOM    291  C   PRO A  20      -6.254  11.335  -0.916  1.00  2.18           C
ATOM    292  O   PRO A  20      -6.016  10.513  -1.800  1.00  2.18           O
ATOM    293  CB  PRO A  20      -4.592  13.206  -1.169  1.00  2.18           C
ATOM    294  CG  PRO A  20      -4.298  13.644   0.238  1.00  2.18           C
ATOM    295  CD  PRO A  20      -5.562  14.325   0.715  1.00  2.18           C
ATOM    296  HA  PRO A  20      -6.560  13.115  -2.110  1.00  2.18           H
ATOM    297 1HB  PRO A  20      -3.987  12.336  -1.472  1.00  2.18           H
ATOM    298 2HB  PRO A  20      -4.410  13.996  -1.910  1.00  2.18           H
ATOM    299 1HG  PRO A  20      -4.037  12.773   0.830  1.00  2.18           H
ATOM    300 2HG  PRO A  20      -3.423  14.309   0.260  1.00  2.18           H
ATOM    301 1HD  PRO A  20      -5.679  14.120   1.789  1.00  2.18           H
ATOM    302 2HD  PRO A  20      -5.521  15.407   0.486  1.00  2.18           H
ATOM    303  N   TYR A  21      -6.621  10.990   0.307  1.00  2.05           N
ATOM    304  CA  TYR A  21      -6.744   9.619   0.734  1.00  2.05           C
ATOM    305  C   TYR A  21      -8.108   9.137   1.208  1.00  2.05           C
ATOM    306  O   TYR A  21      -8.191   8.029   1.726  1.00  2.05           O
ATOM    307  CB  TYR A  21      -5.832   9.417   1.907  1.00  2.05           C
ATOM    308  CG  TYR A  21      -6.070  10.457   2.989  1.00  2.05           C
ATOM    309  CD1 TYR A  21      -7.163  10.406   3.813  1.00  2.05           C
ATOM    310  CD2 TYR A  21      -5.138  11.396   3.192  1.00  2.05           C
ATOM    311  CE1 TYR A  21      -7.302  11.313   4.846  1.00  2.05           C
ATOM    312  CE2 TYR A  21      -5.248  12.305   4.218  1.00  2.05           C
ATOM    313  CZ  TYR A  21      -6.324  12.254   5.047  1.00  2.05           C
ATOM    314  OH  TYR A  21      -6.432  13.125   6.081  1.00  2.05           O
ATOM    315  H   TYR A  21      -6.817  11.710   0.980  1.00  2.05           H
ATOM    316  HA  TYR A  21      -6.443   8.977  -0.093  1.00  2.05           H
ATOM    317 1HB  TYR A  21      -6.006   8.454   2.314  1.00  2.05           H
ATOM    318 2HB  TYR A  21      -4.794   9.469   1.592  1.00  2.05           H
ATOM    319  HD1 TYR A  21      -7.922   9.647   3.655  1.00  2.05           H
ATOM    320  HD2 TYR A  21      -4.308  11.407   2.546  1.00  2.05           H
ATOM    321  HE1 TYR A  21      -8.172  11.266   5.502  1.00  2.05           H
ATOM    322  HE2 TYR A  21      -4.472  13.054   4.373  1.00  2.05           H
ATOM    323  HH  TYR A  21      -7.312  13.052   6.449  1.00  2.05           H
ATOM    324  N   THR A  22      -9.194   9.881   1.025  1.00  1.91           N
ATOM    325  CA  THR A  22     -10.428   9.337   1.624  1.00  1.91           C
ATOM    326  C   THR A  22     -10.800   7.913   1.156  1.00  1.91           C
ATOM    327  O   THR A  22     -11.220   7.068   1.968  1.00  1.91           O
ATOM    328  CB  THR A  22     -11.633  10.260   1.458  1.00  1.91           C
ATOM    329  OG1 THR A  22     -11.381  11.490   2.156  1.00  1.91           O
ATOM    330  CG2 THR A  22     -12.851   9.580   2.055  1.00  1.91           C
ATOM    331  H   THR A  22      -9.151  10.795   0.565  1.00  1.91           H
ATOM    332  HA  THR A  22     -10.250   9.291   2.687  1.00  1.91           H
ATOM    333  HB  THR A  22     -11.802  10.472   0.406  1.00  1.91           H
ATOM    334  HG1 THR A  22     -11.210  11.285   3.113  1.00  1.91           H
ATOM    335 1HG2 THR A  22     -13.720  10.230   1.967  1.00  1.91           H
ATOM    336 2HG2 THR A  22     -13.045   8.650   1.546  1.00  1.91           H
ATOM    337 3HG2 THR A  22     -12.660   9.376   3.097  1.00  1.91           H
ATOM    338  N   VAL A  23     -10.696   7.652  -0.152  1.00  1.76           N
ATOM    339  CA  VAL A  23     -10.994   6.312  -0.657  1.00  1.76           C
ATOM    340  C   VAL A  23      -9.795   5.752  -1.408  1.00  1.76           C
ATOM    341  O   VAL A  23      -9.353   6.322  -2.406  1.00  1.76           O
ATOM    342  CB  VAL A  23     -12.194   6.308  -1.615  1.00  1.76           C
ATOM    343  CG1 VAL A  23     -12.442   4.872  -2.100  1.00  1.76           C
ATOM    344  CG2 VAL A  23     -13.406   6.862  -0.927  1.00  1.76           C
ATOM    345  H   VAL A  23     -10.368   8.374  -0.778  1.00  1.76           H
ATOM    346  HA  VAL A  23     -11.216   5.653   0.184  1.00  1.76           H
ATOM    347  HB  VAL A  23     -11.962   6.916  -2.489  1.00  1.76           H
ATOM    348 1HG1 VAL A  23     -13.282   4.859  -2.792  1.00  1.76           H
ATOM    349 2HG1 VAL A  23     -11.555   4.492  -2.604  1.00  1.76           H
ATOM    350 3HG1 VAL A  23     -12.668   4.236  -1.242  1.00  1.76           H
ATOM    351 1HG2 VAL A  23     -14.252   6.849  -1.611  1.00  1.76           H
ATOM    352 2HG2 VAL A  23     -13.622   6.245  -0.071  1.00  1.76           H
ATOM    353 3HG2 VAL A  23     -13.216   7.878  -0.613  1.00  1.76           H
ATOM    354  N   ILE A  24      -9.274   4.638  -0.922  1.00  1.60           N
ATOM    355  CA  ILE A  24      -8.125   3.985  -1.525  1.00  1.60           C
ATOM    356  C   ILE A  24      -8.467   2.532  -1.803  1.00  1.60           C
ATOM    357  O   ILE A  24      -8.559   1.758  -0.862  1.00  1.60           O
ATOM    358  CB  ILE A  24      -6.929   4.020  -0.571  1.00  1.60           C
ATOM    359  CG1 ILE A  24      -6.590   5.441  -0.186  1.00  1.60           C
ATOM    360  CG2 ILE A  24      -5.739   3.366  -1.223  1.00  1.60           C
ATOM    361  CD1 ILE A  24      -5.548   5.482   0.852  1.00  1.60           C
ATOM    362  H   ILE A  24      -9.702   4.231  -0.109  1.00  1.60           H
ATOM    363  HA  ILE A  24      -7.873   4.481  -2.461  1.00  1.60           H
ATOM    364  HB  ILE A  24      -7.179   3.484   0.348  1.00  1.60           H
ATOM    365 1HG1 ILE A  24      -6.251   5.998  -1.061  1.00  1.60           H
ATOM    366 2HG1 ILE A  24      -7.474   5.932   0.220  1.00  1.60           H
ATOM    367 1HG2 ILE A  24      -4.910   3.397  -0.538  1.00  1.60           H
ATOM    368 2HG2 ILE A  24      -5.976   2.336  -1.465  1.00  1.60           H
ATOM    369 3HG2 ILE A  24      -5.478   3.905  -2.133  1.00  1.60           H
ATOM    370 1HD1 ILE A  24      -5.343   6.512   1.117  1.00  1.60           H
ATOM    371 2HD1 ILE A  24      -5.887   4.936   1.718  1.00  1.60           H
ATOM    372 3HD1 ILE A  24      -4.661   5.016   0.471  1.00  1.60           H
ATOM    373  N   GLY A  25      -8.571   2.146  -3.072  1.00  1.45           N
ATOM    374  CA  GLY A  25      -9.022   0.796  -3.450  1.00  1.45           C
ATOM    375  C   GLY A  25      -7.957  -0.278  -3.624  1.00  1.45           C
ATOM    376  O   GLY A  25      -8.245  -1.334  -4.180  1.00  1.45           O
ATOM    377  H   GLY A  25      -8.415   2.829  -3.799  1.00  1.45           H
ATOM    378 1HA  GLY A  25      -9.710   0.440  -2.695  1.00  1.45           H
ATOM    379 2HA  GLY A  25      -9.596   0.868  -4.371  1.00  1.45           H
ATOM    380  N   ASP A  26      -6.724  -0.010  -3.219  1.00  1.33           N
ATOM    381  CA  ASP A  26      -5.656  -0.986  -3.423  1.00  1.33           C
ATOM    382  C   ASP A  26      -5.793  -2.185  -2.456  1.00  1.33           C
ATOM    383  O   ASP A  26      -5.533  -2.039  -1.260  1.00  1.33           O
ATOM    384  CB  ASP A  26      -4.287  -0.313  -3.250  1.00  1.33           C
ATOM    385  CG  ASP A  26      -3.083  -1.249  -3.533  1.00  1.33           C
ATOM    386  OD1 ASP A  26      -3.140  -2.425  -3.168  1.00  1.33           O
ATOM    387  OD2 ASP A  26      -2.138  -0.794  -4.143  1.00  1.33           O
ATOM    388  H   ASP A  26      -6.539   0.870  -2.761  1.00  1.33           H
ATOM    389  HA  ASP A  26      -5.721  -1.305  -4.455  1.00  1.33           H
ATOM    390 1HB  ASP A  26      -4.219   0.549  -3.919  1.00  1.33           H
ATOM    391 2HB  ASP A  26      -4.196   0.068  -2.229  1.00  1.33           H
ATOM    392  N   PRO A  27      -6.072  -3.413  -2.949  1.00  1.22           N
ATOM    393  CA  PRO A  27      -6.360  -4.600  -2.161  1.00  1.22           C
ATOM    394  C   PRO A  27      -5.186  -5.096  -1.316  1.00  1.22           C
ATOM    395  O   PRO A  27      -5.386  -5.898  -0.402  1.00  1.22           O
ATOM    396  CB  PRO A  27      -6.732  -5.636  -3.230  1.00  1.22           C
ATOM    397  CG  PRO A  27      -6.023  -5.178  -4.480  1.00  1.22           C
ATOM    398  CD  PRO A  27      -6.025  -3.670  -4.409  1.00  1.22           C
ATOM    399  HA  PRO A  27      -7.225  -4.390  -1.523  1.00  1.22           H
ATOM    400 1HB  PRO A  27      -6.415  -6.637  -2.902  1.00  1.22           H
ATOM    401 2HB  PRO A  27      -7.826  -5.667  -3.346  1.00  1.22           H
ATOM    402 1HG  PRO A  27      -5.003  -5.593  -4.506  1.00  1.22           H
ATOM    403 2HG  PRO A  27      -6.543  -5.557  -5.370  1.00  1.22           H
ATOM    404 1HD  PRO A  27      -5.074  -3.316  -4.841  1.00  1.22           H
ATOM    405 2HD  PRO A  27      -6.909  -3.262  -4.916  1.00  1.22           H
ATOM    406  N   SER A  28      -3.954  -4.663  -1.626  1.00  1.13           N
ATOM    407  CA  SER A  28      -2.804  -5.140  -0.862  1.00  1.13           C
ATOM    408  C   SER A  28      -2.613  -4.329   0.419  1.00  1.13           C
ATOM    409  O   SER A  28      -1.826  -4.703   1.294  1.00  1.13           O
ATOM    410  CB  SER A  28      -1.539  -5.130  -1.708  1.00  1.13           C
ATOM    411  OG  SER A  28      -1.104  -3.833  -2.012  1.00  1.13           O
ATOM    412  H   SER A  28      -3.792  -3.957  -2.355  1.00  1.13           H
ATOM    413  HA  SER A  28      -2.995  -6.174  -0.574  1.00  1.13           H
ATOM    414 1HB  SER A  28      -0.751  -5.660  -1.179  1.00  1.13           H
ATOM    415 2HB  SER A  28      -1.729  -5.670  -2.634  1.00  1.13           H
ATOM    416  HG  SER A  28      -1.856  -3.382  -2.467  1.00  1.13           H
ATOM    417  N   GLY A  29      -3.348  -3.221   0.527  1.00  1.05           N
ATOM    418  CA  GLY A  29      -3.268  -2.328   1.668  1.00  1.05           C
ATOM    419  C   GLY A  29      -2.350  -1.139   1.429  1.00  1.05           C
ATOM    420  O   GLY A  29      -1.389  -1.207   0.643  1.00  1.05           O
ATOM    421  H   GLY A  29      -3.996  -2.970  -0.223  1.00  1.05           H
ATOM    422 1HA  GLY A  29      -4.267  -1.953   1.872  1.00  1.05           H
ATOM    423 2HA  GLY A  29      -2.942  -2.876   2.550  1.00  1.05           H
ATOM    424  N   THR A  30      -2.657  -0.052   2.128  1.00  0.99           N
ATOM    425  CA  THR A  30      -1.894   1.178   1.994  1.00  0.99           C
ATOM    426  C   THR A  30      -1.359   1.701   3.316  1.00  0.99           C
ATOM    427  O   THR A  30      -2.083   1.731   4.323  1.00  0.99           O
ATOM    428  CB  THR A  30      -2.740   2.268   1.314  1.00  0.99           C
ATOM    429  OG1 THR A  30      -3.142   1.804   0.023  1.00  0.99           O
ATOM    430  CG2 THR A  30      -1.919   3.558   1.138  1.00  0.99           C
ATOM    431  H   THR A  30      -3.462  -0.102   2.757  1.00  0.99           H
ATOM    432  HA  THR A  30      -1.039   0.975   1.357  1.00  0.99           H
ATOM    433  HB  THR A  30      -3.629   2.482   1.912  1.00  0.99           H
ATOM    434  HG1 THR A  30      -3.879   1.193   0.120  1.00  0.99           H
ATOM    435 1HG2 THR A  30      -2.518   4.295   0.642  1.00  0.99           H
ATOM    436 2HG2 THR A  30      -1.613   3.945   2.100  1.00  0.99           H
ATOM    437 3HG2 THR A  30      -1.038   3.358   0.539  1.00  0.99           H
ATOM    438  N   THR A  31      -0.097   2.119   3.285  1.00  0.95           N
ATOM    439  CA  THR A  31       0.530   2.750   4.426  1.00  0.95           C
ATOM    440  C   THR A  31       0.578   4.244   4.151  1.00  0.95           C
ATOM    441  O   THR A  31       1.062   4.673   3.101  1.00  0.95           O
ATOM    442  CB  THR A  31       1.954   2.239   4.675  1.00  0.95           C
ATOM    443  OG1 THR A  31       1.935   0.822   4.910  1.00  0.95           O
ATOM    444  CG2 THR A  31       2.516   2.925   5.913  1.00  0.95           C
ATOM    445  H   THR A  31       0.426   2.020   2.415  1.00  0.95           H
ATOM    446  HA  THR A  31      -0.071   2.576   5.312  1.00  0.95           H
ATOM    447  HB  THR A  31       2.581   2.456   3.813  1.00  0.95           H
ATOM    448  HG1 THR A  31       2.837   0.508   5.025  1.00  0.95           H
ATOM    449 1HG2 THR A  31       3.519   2.557   6.092  1.00  0.95           H
ATOM    450 2HG2 THR A  31       2.547   4.003   5.769  1.00  0.95           H
ATOM    451 3HG2 THR A  31       1.887   2.702   6.769  1.00  0.95           H
ATOM    452  N   VAL A  32       0.071   5.018   5.079  1.00  0.94           N
ATOM    453  CA  VAL A  32       0.039   6.450   4.933  1.00  0.94           C
ATOM    454  C   VAL A  32       0.972   7.039   5.965  1.00  0.94           C
ATOM    455  O   VAL A  32       0.911   6.669   7.131  1.00  0.94           O
ATOM    456  CB  VAL A  32      -1.394   6.960   5.120  1.00  0.94           C
ATOM    457  CG1 VAL A  32      -1.443   8.456   4.966  1.00  0.94           C
ATOM    458  CG2 VAL A  32      -2.279   6.268   4.113  1.00  0.94           C
ATOM    459  H   VAL A  32      -0.320   4.589   5.910  1.00  0.94           H
ATOM    460  HA  VAL A  32       0.383   6.720   3.939  1.00  0.94           H
ATOM    461  HB  VAL A  32      -1.736   6.724   6.130  1.00  0.94           H
ATOM    462 1HG1 VAL A  32      -2.462   8.808   5.103  1.00  0.94           H
ATOM    463 2HG1 VAL A  32      -0.794   8.925   5.706  1.00  0.94           H
ATOM    464 3HG1 VAL A  32      -1.099   8.718   3.963  1.00  0.94           H
ATOM    465 1HG2 VAL A  32      -3.262   6.616   4.239  1.00  0.94           H
ATOM    466 2HG2 VAL A  32      -1.953   6.489   3.126  1.00  0.94           H
ATOM    467 3HG2 VAL A  32      -2.245   5.187   4.268  1.00  0.94           H
ATOM    468  N   PHE A  33       1.855   7.909   5.525  1.00  0.94           N
ATOM    469  CA  PHE A  33       2.844   8.523   6.387  1.00  0.94           C
ATOM    470  C   PHE A  33       2.534   9.994   6.513  1.00  0.94           C
ATOM    471  O   PHE A  33       2.092  10.604   5.537  1.00  0.94           O
ATOM    472  CB  PHE A  33       4.205   8.403   5.729  1.00  0.94           C
ATOM    473  CG  PHE A  33       4.687   7.032   5.514  1.00  0.94           C
ATOM    474  CD1 PHE A  33       4.272   6.341   4.387  1.00  0.94           C
ATOM    475  CD2 PHE A  33       5.582   6.434   6.371  1.00  0.94           C
ATOM    476  CE1 PHE A  33       4.728   5.081   4.134  1.00  0.94           C
ATOM    477  CE2 PHE A  33       6.052   5.167   6.110  1.00  0.94           C
ATOM    478  CZ  PHE A  33       5.619   4.488   4.988  1.00  0.94           C
ATOM    479  H   PHE A  33       1.840   8.148   4.540  1.00  0.94           H
ATOM    480  HA  PHE A  33       2.831   8.053   7.370  1.00  0.94           H
ATOM    481 1HB  PHE A  33       4.161   8.887   4.760  1.00  0.94           H
ATOM    482 2HB  PHE A  33       4.935   8.934   6.327  1.00  0.94           H
ATOM    483  HD1 PHE A  33       3.568   6.815   3.697  1.00  0.94           H
ATOM    484  HD2 PHE A  33       5.919   6.971   7.252  1.00  0.94           H
ATOM    485  HE1 PHE A  33       4.389   4.551   3.256  1.00  0.94           H
ATOM    486  HE2 PHE A  33       6.764   4.697   6.790  1.00  0.94           H
ATOM    487  HZ  PHE A  33       5.983   3.482   4.774  1.00  0.94           H
ATOM    488  N   SER A  34       2.788  10.576   7.676  1.00  0.98           N
ATOM    489  CA  SER A  34       2.600  12.019   7.763  1.00  0.98           C
ATOM    490  C   SER A  34       3.910  12.779   7.631  1.00  0.98           C
ATOM    491  O   SER A  34       4.932  12.386   8.191  1.00  0.98           O
ATOM    492  CB  SER A  34       1.963  12.439   9.056  1.00  0.98           C
ATOM    493  OG  SER A  34       1.839  13.841   9.042  1.00  0.98           O
ATOM    494  H   SER A  34       3.098  10.011   8.473  1.00  0.98           H
ATOM    495  HA  SER A  34       1.950  12.339   6.949  1.00  0.98           H
ATOM    496 1HB  SER A  34       0.988  11.974   9.179  1.00  0.98           H
ATOM    497 2HB  SER A  34       2.596  12.130   9.896  1.00  0.98           H
ATOM    498  HG  SER A  34       1.856  14.154   9.962  1.00  0.98           H
ATOM    499  N   ALA A  35       3.866  13.899   6.912  1.00  1.03           N
ATOM    500  CA  ALA A  35       5.005  14.801   6.780  1.00  1.03           C
ATOM    501  C   ALA A  35       5.059  15.829   7.916  1.00  1.03           C
ATOM    502  O   ALA A  35       5.982  16.646   7.975  1.00  1.03           O
ATOM    503  CB  ALA A  35       4.940  15.532   5.449  1.00  1.03           C
ATOM    504  H   ALA A  35       3.005  14.143   6.420  1.00  1.03           H
ATOM    505  HA  ALA A  35       5.913  14.201   6.817  1.00  1.03           H
ATOM    506 1HB  ALA A  35       5.806  16.182   5.348  1.00  1.03           H
ATOM    507 2HB  ALA A  35       4.924  14.819   4.634  1.00  1.03           H
ATOM    508 3HB  ALA A  35       4.037  16.132   5.418  1.00  1.03           H
ATOM    509  N   GLY A  36       4.057  15.818   8.797  1.00  1.10           N
ATOM    510  CA  GLY A  36       3.977  16.817   9.861  1.00  1.10           C
ATOM    511  C   GLY A  36       2.712  16.698  10.702  1.00  1.10           C
ATOM    512  O   GLY A  36       2.069  15.645  10.765  1.00  1.10           O
ATOM    513  H   GLY A  36       3.337  15.105   8.727  1.00  1.10           H
ATOM    514 1HA  GLY A  36       4.848  16.739  10.496  1.00  1.10           H
ATOM    515 2HA  GLY A  36       4.022  17.805   9.431  1.00  1.10           H
ATOM    516  N   GLU A  37       2.355  17.775  11.386  1.00  1.19           N
ATOM    517  CA  GLU A  37       1.174  17.718  12.242  1.00  1.19           C
ATOM    518  C   GLU A  37      -0.074  17.848  11.378  1.00  1.19           C
ATOM    519  O   GLU A  37      -0.317  18.900  10.794  1.00  1.19           O
ATOM    520  CB  GLU A  37       1.209  18.842  13.281  1.00  1.19           C
ATOM    521  CG  GLU A  37       2.361  18.754  14.310  1.00  1.19           C
ATOM    522  CD  GLU A  37       2.313  19.888  15.336  1.00  1.19           C
ATOM    523  OE1 GLU A  37       1.444  20.719  15.224  1.00  1.19           O
ATOM    524  OE2 GLU A  37       3.132  19.906  16.245  1.00  1.19           O
ATOM    525  H   GLU A  37       2.893  18.629  11.315  1.00  1.19           H
ATOM    526  HA  GLU A  37       1.139  16.753  12.752  1.00  1.19           H
ATOM    527 1HB  GLU A  37       1.286  19.801  12.772  1.00  1.19           H
ATOM    528 2HB  GLU A  37       0.269  18.842  13.835  1.00  1.19           H
ATOM    529 1HG  GLU A  37       2.301  17.800  14.830  1.00  1.19           H
ATOM    530 2HG  GLU A  37       3.311  18.786  13.779  1.00  1.19           H
ATOM    531  N   LEU A  38      -0.844  16.771  11.276  1.00  1.28           N
ATOM    532  CA  LEU A  38      -2.009  16.756  10.399  1.00  1.28           C
ATOM    533  C   LEU A  38      -3.283  17.004  11.157  1.00  1.28           C
ATOM    534  O   LEU A  38      -3.575  16.304  12.127  1.00  1.28           O
ATOM    535  CB  LEU A  38      -2.131  15.422   9.650  1.00  1.28           C
ATOM    536  CG  LEU A  38      -3.397  15.273   8.763  1.00  1.28           C
ATOM    537  CD1 LEU A  38      -3.362  16.289   7.664  1.00  1.28           C
ATOM    538  CD2 LEU A  38      -3.448  13.880   8.152  1.00  1.28           C
ATOM    539  H   LEU A  38      -0.609  15.945  11.829  1.00  1.28           H
ATOM    540  HA  LEU A  38      -1.890  17.552   9.661  1.00  1.28           H
ATOM    541 1HB  LEU A  38      -1.255  15.305   9.009  1.00  1.28           H
ATOM    542 2HB  LEU A  38      -2.128  14.616  10.382  1.00  1.28           H
ATOM    543  HG  LEU A  38      -4.284  15.450   9.362  1.00  1.28           H
ATOM    544 1HD1 LEU A  38      -4.257  16.169   7.062  1.00  1.28           H
ATOM    545 2HD1 LEU A  38      -3.333  17.297   8.078  1.00  1.28           H
ATOM    546 3HD1 LEU A  38      -2.477  16.132   7.046  1.00  1.28           H
ATOM    547 1HD2 LEU A  38      -4.332  13.794   7.519  1.00  1.28           H
ATOM    548 2HD2 LEU A  38      -2.559  13.726   7.564  1.00  1.28           H
ATOM    549 3HD2 LEU A  38      -3.487  13.133   8.902  1.00  1.28           H
ATOM    550  N   THR A  39      -4.010  18.017  10.744  1.00  1.38           N
ATOM    551  CA  THR A  39      -5.258  18.329  11.391  1.00  1.38           C
ATOM    552  C   THR A  39      -6.382  18.362  10.359  1.00  1.38           C
ATOM    553  O   THR A  39      -6.240  18.950   9.278  1.00  1.38           O
ATOM    554  CB  THR A  39      -5.171  19.662  12.145  1.00  1.38           C
ATOM    555  OG1 THR A  39      -4.134  19.614  13.133  1.00  1.38           O
ATOM    556  CG2 THR A  39      -6.469  19.929  12.816  1.00  1.38           C
ATOM    557  H   THR A  39      -3.688  18.566   9.957  1.00  1.38           H
ATOM    558  HA  THR A  39      -5.493  17.547  12.110  1.00  1.38           H
ATOM    559  HB  THR A  39      -4.954  20.443  11.459  1.00  1.38           H
ATOM    560  HG1 THR A  39      -4.229  18.820  13.665  1.00  1.38           H
ATOM    561 1HG2 THR A  39      -6.418  20.869  13.343  1.00  1.38           H
ATOM    562 2HG2 THR A  39      -7.229  19.965  12.064  1.00  1.38           H
ATOM    563 3HG2 THR A  39      -6.700  19.133  13.517  1.00  1.38           H
ATOM    564  N   LEU A  40      -7.482  17.695  10.693  1.00  1.50           N
ATOM    565  CA  LEU A  40      -8.668  17.632   9.854  1.00  1.50           C
ATOM    566  C   LEU A  40      -9.822  18.347  10.541  1.00  1.50           C
ATOM    567  O   LEU A  40     -10.541  17.720  11.327  1.00  1.50           O
ATOM    568  CB  LEU A  40      -9.103  16.179   9.670  1.00  1.50           C
ATOM    569  CG  LEU A  40      -8.179  15.266   8.937  1.00  1.50           C
ATOM    570  CD1 LEU A  40      -7.087  14.746   9.883  1.00  1.50           C
ATOM    571  CD2 LEU A  40      -9.011  14.155   8.363  1.00  1.50           C
ATOM    572  H   LEU A  40      -7.489  17.204  11.584  1.00  1.50           H
ATOM    573  HA  LEU A  40      -8.468  18.108   8.899  1.00  1.50           H
ATOM    574 1HB  LEU A  40      -9.256  15.745  10.650  1.00  1.50           H
ATOM    575 2HB  LEU A  40     -10.057  16.170   9.143  1.00  1.50           H
ATOM    576  HG  LEU A  40      -7.679  15.797   8.173  1.00  1.50           H
ATOM    577 1HD1 LEU A  40      -6.422  14.081   9.337  1.00  1.50           H
ATOM    578 2HD1 LEU A  40      -6.516  15.567  10.284  1.00  1.50           H
ATOM    579 3HD1 LEU A  40      -7.535  14.209  10.705  1.00  1.50           H
ATOM    580 1HD2 LEU A  40      -8.391  13.462   7.825  1.00  1.50           H
ATOM    581 2HD2 LEU A  40      -9.498  13.650   9.169  1.00  1.50           H
ATOM    582 3HD2 LEU A  40      -9.764  14.561   7.691  1.00  1.50           H
ATOM    583  N   LYS A  41      -9.999  19.644  10.292  1.00  1.66           N
ATOM    584  CA  LYS A  41     -11.034  20.372  11.026  1.00  1.66           C
ATOM    585  C   LYS A  41     -12.261  20.653  10.201  1.00  1.66           C
ATOM    586  O   LYS A  41     -12.165  20.836   8.996  1.00  1.66           O
ATOM    587  CB  LYS A  41     -10.576  21.766  11.488  1.00  1.66           C
ATOM    588  CG  LYS A  41      -9.466  21.870  12.489  1.00  1.66           C
ATOM    589  CD  LYS A  41      -9.303  23.323  12.938  1.00  1.66           C
ATOM    590  CE  LYS A  41      -8.175  23.506  13.952  1.00  1.66           C
ATOM    591  NZ  LYS A  41      -8.515  22.913  15.293  1.00  1.66           N
ATOM    592  H   LYS A  41      -9.421  20.144   9.608  1.00  1.66           H
ATOM    593  HA  LYS A  41     -11.331  19.786  11.892  1.00  1.66           H
ATOM    594 1HB  LYS A  41     -10.275  22.342  10.609  1.00  1.66           H
ATOM    595 2HB  LYS A  41     -11.425  22.277  11.925  1.00  1.66           H
ATOM    596 1HG  LYS A  41      -9.626  21.212  13.345  1.00  1.66           H
ATOM    597 2HG  LYS A  41      -8.569  21.609  11.989  1.00  1.66           H
ATOM    598 1HD  LYS A  41      -9.105  23.949  12.069  1.00  1.66           H
ATOM    599 2HD  LYS A  41     -10.237  23.653  13.399  1.00  1.66           H
ATOM    600 1HE  LYS A  41      -7.276  23.032  13.571  1.00  1.66           H
ATOM    601 2HE  LYS A  41      -7.984  24.571  14.079  1.00  1.66           H
ATOM    602 1HZ  LYS A  41      -7.760  23.052  15.939  1.00  1.66           H
ATOM    603 2HZ  LYS A  41      -9.347  23.355  15.663  1.00  1.66           H
ATOM    604 3HZ  LYS A  41      -8.701  21.904  15.224  1.00  1.66           H
ATOM    605  N   ASN A  42     -13.395  20.764  10.874  1.00  1.87           N
ATOM    606  CA  ASN A  42     -14.615  21.333  10.303  1.00  1.87           C
ATOM    607  C   ASN A  42     -15.100  20.737   8.981  1.00  1.87           C
ATOM    608  O   ASN A  42     -15.610  21.459   8.113  1.00  1.87           O
ATOM    609  CB  ASN A  42     -14.411  22.821  10.134  1.00  1.87           C
ATOM    610  CG  ASN A  42     -14.202  23.578  11.428  1.00  1.87           C
ATOM    611  OD1 ASN A  42     -14.899  23.401  12.441  1.00  1.87           O
ATOM    612  ND2 ASN A  42     -13.223  24.447  11.408  1.00  1.87           N
ATOM    613  H   ASN A  42     -13.398  20.437  11.839  1.00  1.87           H
ATOM    614  HA  ASN A  42     -15.418  21.167  11.021  1.00  1.87           H
ATOM    615 1HB  ASN A  42     -13.551  22.988   9.509  1.00  1.87           H
ATOM    616 2HB  ASN A  42     -15.238  23.231   9.628  1.00  1.87           H
ATOM    617 1HD2 ASN A  42     -13.018  24.995  12.220  1.00  1.87           H
ATOM    618 2HD2 ASN A  42     -12.678  24.569  10.566  1.00  1.87           H
ATOM    619  N   LEU A  43     -15.077  19.417   8.870  1.00  2.17           N
ATOM    620  CA  LEU A  43     -15.523  18.733   7.656  1.00  2.17           C
ATOM    621  C   LEU A  43     -17.057  18.759   7.540  1.00  2.17           C
ATOM    622  O   LEU A  43     -17.612  18.315   6.541  1.00  2.17           O
ATOM    623  CB  LEU A  43     -15.015  17.277   7.634  1.00  2.17           C
ATOM    624  CG  LEU A  43     -13.556  17.037   7.092  1.00  2.17           C
ATOM    625  CD1 LEU A  43     -12.571  17.834   7.933  1.00  2.17           C
ATOM    626  CD2 LEU A  43     -13.215  15.547   7.145  1.00  2.17           C
ATOM    627  H   LEU A  43     -14.687  18.878   9.635  1.00  2.17           H
ATOM    628  HA  LEU A  43     -15.104  19.257   6.797  1.00  2.17           H
ATOM    629 1HB  LEU A  43     -15.054  16.906   8.636  1.00  2.17           H
ATOM    630 2HB  LEU A  43     -15.698  16.681   7.027  1.00  2.17           H
ATOM    631  HG  LEU A  43     -13.487  17.388   6.064  1.00  2.17           H
ATOM    632 1HD1 LEU A  43     -11.562  17.695   7.565  1.00  2.17           H
ATOM    633 2HD1 LEU A  43     -12.836  18.872   7.854  1.00  2.17           H
ATOM    634 3HD1 LEU A  43     -12.610  17.529   8.970  1.00  2.17           H
ATOM    635 1HD2 LEU A  43     -12.209  15.382   6.779  1.00  2.17           H
ATOM    636 2HD2 LEU A  43     -13.278  15.196   8.163  1.00  2.17           H
ATOM    637 3HD2 LEU A  43     -13.911  14.997   6.529  1.00  2.17           H
ATOM    638  N   ASP A  44     -17.738  19.353   8.533  1.00  2.56           N
ATOM    639  CA  ASP A  44     -19.194  19.481   8.551  1.00  2.56           C
ATOM    640  C   ASP A  44     -19.663  20.734   7.797  1.00  2.56           C
ATOM    641  O   ASP A  44     -20.859  20.936   7.578  1.00  2.56           O
ATOM    642  CB  ASP A  44     -19.702  19.534  10.003  1.00  2.56           C
ATOM    643  CG  ASP A  44     -21.218  19.212  10.157  1.00  2.56           C
ATOM    644  OD1 ASP A  44     -21.762  18.649   9.247  1.00  2.56           O
ATOM    645  OD2 ASP A  44     -21.792  19.453  11.199  1.00  2.56           O
ATOM    646  H   ASP A  44     -17.215  19.708   9.324  1.00  2.56           H
ATOM    647  HA  ASP A  44     -19.621  18.606   8.056  1.00  2.56           H
ATOM    648 1HB  ASP A  44     -19.132  18.830  10.616  1.00  2.56           H
ATOM    649 2HB  ASP A  44     -19.518  20.530  10.409  1.00  2.56           H
ATOM    650  N   ASN A  45     -18.726  21.499   7.231  1.00  2.99           N
ATOM    651  CA  ASN A  45     -19.134  22.673   6.462  1.00  2.99           C
ATOM    652  C   ASN A  45     -19.380  22.320   5.011  1.00  2.99           C
ATOM    653  O   ASN A  45     -19.651  23.185   4.183  1.00  2.99           O
ATOM    654  CB  ASN A  45     -18.150  23.807   6.585  1.00  2.99           C
ATOM    655  CG  ASN A  45     -18.289  24.558   7.887  1.00  2.99           C
ATOM    656  OD1 ASN A  45     -19.241  25.330   8.062  1.00  2.99           O
ATOM    657  ND2 ASN A  45     -17.395  24.357   8.786  1.00  2.99           N
ATOM    658  H   ASN A  45     -17.732  21.315   7.391  1.00  2.99           H
ATOM    659  HA  ASN A  45     -20.084  23.029   6.863  1.00  2.99           H
ATOM    660 1HB  ASN A  45     -17.134  23.402   6.520  1.00  2.99           H
ATOM    661 2HB  ASN A  45     -18.276  24.502   5.753  1.00  2.99           H
ATOM    662 1HD2 ASN A  45     -17.449  24.838   9.663  1.00  2.99           H
ATOM    663 2HD2 ASN A  45     -16.653  23.706   8.611  1.00  2.99           H
ATOM    664  N   SER A  46     -19.379  21.020   4.734  1.00  3.40           N
ATOM    665  CA  SER A  46     -19.709  20.475   3.432  1.00  3.40           C
ATOM    666  C   SER A  46     -21.221  20.441   3.255  1.00  3.40           C
ATOM    667  O   SER A  46     -21.719  20.144   2.166  1.00  3.40           O
ATOM    668  CB  SER A  46     -19.120  19.084   3.285  1.00  3.40           C
ATOM    669  OG  SER A  46     -19.699  18.182   4.199  1.00  3.40           O
ATOM    670  H   SER A  46     -19.132  20.371   5.472  1.00  3.40           H
ATOM    671  HA  SER A  46     -19.289  21.116   2.662  1.00  3.40           H
ATOM    672 1HB  SER A  46     -19.268  18.725   2.270  1.00  3.40           H
ATOM    673 2HB  SER A  46     -18.047  19.137   3.464  1.00  3.40           H
ATOM    674  HG  SER A  46     -20.563  17.868   3.839  1.00  3.40           H
ATOM    675  N   ILE A  47     -21.962  20.724   4.348  1.00  3.69           N
ATOM    676  CA  ILE A  47     -23.431  20.731   4.392  1.00  3.69           C
ATOM    677  C   ILE A  47     -23.961  19.311   4.300  1.00  3.69           C
ATOM    678  O   ILE A  47     -24.594  18.809   5.228  1.00  3.69           O
ATOM    679  CB  ILE A  47     -24.047  21.619   3.289  1.00  3.69           C
ATOM    680  CG1 ILE A  47     -23.635  23.073   3.519  1.00  3.69           C
ATOM    681  CG2 ILE A  47     -25.564  21.495   3.314  1.00  3.69           C
ATOM    682  CD1 ILE A  47     -23.954  23.976   2.361  1.00  3.69           C
ATOM    683  H   ILE A  47     -21.478  20.924   5.227  1.00  3.69           H
ATOM    684  HA  ILE A  47     -23.738  21.139   5.355  1.00  3.69           H
ATOM    685  HB  ILE A  47     -23.712  21.325   2.311  1.00  3.69           H
ATOM    686 1HG1 ILE A  47     -24.145  23.448   4.404  1.00  3.69           H
ATOM    687 2HG1 ILE A  47     -22.557  23.113   3.698  1.00  3.69           H
ATOM    688 1HG2 ILE A  47     -25.991  22.128   2.539  1.00  3.69           H
ATOM    689 2HG2 ILE A  47     -25.851  20.463   3.134  1.00  3.69           H
ATOM    690 3HG2 ILE A  47     -25.938  21.809   4.288  1.00  3.69           H
ATOM    691 1HD1 ILE A  47     -23.632  24.991   2.593  1.00  3.69           H
ATOM    692 2HD1 ILE A  47     -23.429  23.621   1.473  1.00  3.69           H
ATOM    693 3HD1 ILE A  47     -25.028  23.969   2.176  1.00  3.69           H
ATOM    694  N   ALA A  48     -23.744  18.662   3.168  1.00  3.78           N
ATOM    695  CA  ALA A  48     -24.088  17.264   3.094  1.00  3.78           C
ATOM    696  C   ALA A  48     -23.173  16.566   4.091  1.00  3.78           C
ATOM    697  O   ALA A  48     -21.976  16.865   4.128  1.00  3.78           O
ATOM    698  CB  ALA A  48     -23.898  16.724   1.691  1.00  3.78           C
ATOM    699  H   ALA A  48     -23.245  19.138   2.418  1.00  3.78           H
ATOM    700  HA  ALA A  48     -25.122  17.128   3.408  1.00  3.78           H
ATOM    701 1HB  ALA A  48     -24.142  15.662   1.678  1.00  3.78           H
ATOM    702 2HB  ALA A  48     -24.550  17.259   1.002  1.00  3.78           H
ATOM    703 3HB  ALA A  48     -22.860  16.864   1.393  1.00  3.78           H
ATOM    704  N   ALA A  49     -23.689  15.627   4.875  1.00  3.65           N
ATOM    705  CA  ALA A  49     -22.821  14.935   5.824  1.00  3.65           C
ATOM    706  C   ALA A  49     -21.770  14.148   5.039  1.00  3.65           C
ATOM    707  O   ALA A  49     -22.066  13.669   3.944  1.00  3.65           O
ATOM    708  CB  ALA A  49     -23.630  14.071   6.746  1.00  3.65           C
ATOM    709  H   ALA A  49     -24.675  15.410   4.826  1.00  3.65           H
ATOM    710  HA  ALA A  49     -22.303  15.688   6.424  1.00  3.65           H
ATOM    711 1HB  ALA A  49     -22.976  13.630   7.436  1.00  3.65           H
ATOM    712 2HB  ALA A  49     -24.355  14.679   7.285  1.00  3.65           H
ATOM    713 3HB  ALA A  49     -24.137  13.316   6.176  1.00  3.65           H
ATOM    714  N   LEU A  50     -20.563  13.984   5.590  1.00  3.35           N
ATOM    715  CA  LEU A  50     -19.466  13.326   4.876  1.00  3.35           C
ATOM    716  C   LEU A  50     -19.753  11.860   4.475  1.00  3.35           C
ATOM    717  O   LEU A  50     -20.048  11.025   5.340  1.00  3.35           O
ATOM    718  CB  LEU A  50     -18.240  13.374   5.795  1.00  3.35           C
ATOM    719  CG  LEU A  50     -16.912  12.878   5.313  1.00  3.35           C
ATOM    720  CD1 LEU A  50     -16.377  13.757   4.210  1.00  3.35           C
ATOM    721  CD2 LEU A  50     -15.998  12.907   6.498  1.00  3.35           C
ATOM    722  H   LEU A  50     -20.363  14.345   6.524  1.00  3.35           H
ATOM    723  HA  LEU A  50     -19.240  13.935   4.015  1.00  3.35           H
ATOM    724 1HB  LEU A  50     -18.103  14.409   6.116  1.00  3.35           H
ATOM    725 2HB  LEU A  50     -18.443  12.797   6.662  1.00  3.35           H
ATOM    726  HG  LEU A  50     -16.999  11.854   4.925  1.00  3.35           H
ATOM    727 1HD1 LEU A  50     -15.403  13.385   3.894  1.00  3.35           H
ATOM    728 2HD1 LEU A  50     -17.056  13.743   3.371  1.00  3.35           H
ATOM    729 3HD1 LEU A  50     -16.282  14.779   4.577  1.00  3.35           H
ATOM    730 1HD2 LEU A  50     -15.043  12.583   6.195  1.00  3.35           H
ATOM    731 2HD2 LEU A  50     -15.933  13.924   6.869  1.00  3.35           H
ATOM    732 3HD2 LEU A  50     -16.377  12.259   7.277  1.00  3.35           H
ATOM    733  N   PRO A  51     -19.718  11.511   3.171  1.00  2.97           N
ATOM    734  CA  PRO A  51     -19.885  10.170   2.663  1.00  2.97           C
ATOM    735  C   PRO A  51     -18.825   9.280   3.254  1.00  2.97           C
ATOM    736  O   PRO A  51     -17.680   9.708   3.421  1.00  2.97           O
ATOM    737  CB  PRO A  51     -19.712  10.335   1.156  1.00  2.97           C
ATOM    738  CG  PRO A  51     -20.078  11.775   0.886  1.00  2.97           C
ATOM    739  CD  PRO A  51     -19.593  12.533   2.100  1.00  2.97           C
ATOM    740  HA  PRO A  51     -20.892   9.807   2.907  1.00  2.97           H
ATOM    741 1HB  PRO A  51     -18.667  10.102   0.876  1.00  2.97           H
ATOM    742 2HB  PRO A  51     -20.349   9.621   0.622  1.00  2.97           H
ATOM    743 1HG  PRO A  51     -19.613  12.122  -0.045  1.00  2.97           H
ATOM    744 2HG  PRO A  51     -21.167  11.868   0.755  1.00  2.97           H
ATOM    745 1HD  PRO A  51     -18.557  12.835   1.961  1.00  2.97           H
ATOM    746 2HD  PRO A  51     -20.280  13.380   2.246  1.00  2.97           H
ATOM    747  N   LEU A  52     -19.166   8.035   3.538  1.00  2.60           N
ATOM    748  CA  LEU A  52     -18.210   7.076   4.089  1.00  2.60           C
ATOM    749  C   LEU A  52     -17.543   7.565   5.392  1.00  2.60           C
ATOM    750  O   LEU A  52     -17.988   7.226   6.488  1.00  2.60           O
ATOM    751  CB  LEU A  52     -17.125   6.746   3.020  1.00  2.60           C
ATOM    752  CG  LEU A  52     -16.002   5.735   3.408  1.00  2.60           C
ATOM    753  CD1 LEU A  52     -16.597   4.386   3.696  1.00  2.60           C
ATOM    754  CD2 LEU A  52     -14.981   5.665   2.275  1.00  2.60           C
ATOM    755  H   LEU A  52     -20.117   7.735   3.377  1.00  2.60           H
ATOM    756  HA  LEU A  52     -18.749   6.159   4.323  1.00  2.60           H
ATOM    757 1HB  LEU A  52     -17.630   6.337   2.151  1.00  2.60           H
ATOM    758 2HB  LEU A  52     -16.627   7.655   2.703  1.00  2.60           H
ATOM    759  HG  LEU A  52     -15.506   6.060   4.299  1.00  2.60           H
ATOM    760 1HD1 LEU A  52     -15.794   3.706   3.968  1.00  2.60           H
ATOM    761 2HD1 LEU A  52     -17.306   4.466   4.519  1.00  2.60           H
ATOM    762 3HD1 LEU A  52     -17.106   4.010   2.810  1.00  2.60           H
ATOM    763 1HD2 LEU A  52     -14.182   4.971   2.518  1.00  2.60           H
ATOM    764 2HD2 LEU A  52     -15.473   5.332   1.363  1.00  2.60           H
ATOM    765 3HD2 LEU A  52     -14.558   6.657   2.117  1.00  2.60           H
ATOM    766  N   SER A  53     -16.442   8.280   5.247  1.00  2.31           N
ATOM    767  CA  SER A  53     -15.614   8.711   6.361  1.00  2.31           C
ATOM    768  C   SER A  53     -14.547   9.686   5.868  1.00  2.31           C
ATOM    769  O   SER A  53     -14.444   9.924   4.670  1.00  2.31           O
ATOM    770  CB  SER A  53     -15.044   7.484   7.067  1.00  2.31           C
ATOM    771  OG  SER A  53     -14.173   6.776   6.288  1.00  2.31           O
ATOM    772  H   SER A  53     -16.225   8.591   4.312  1.00  2.31           H
ATOM    773  HA  SER A  53     -16.247   9.252   7.061  1.00  2.31           H
ATOM    774 1HB  SER A  53     -14.555   7.763   7.935  1.00  2.31           H
ATOM    775 2HB  SER A  53     -15.838   6.831   7.385  1.00  2.31           H
ATOM    776  HG  SER A  53     -14.139   5.876   6.694  1.00  2.31           H
ATOM    777  N   CYS A  54     -13.757  10.300   6.760  1.00  2.11           N
ATOM    778  CA  CYS A  54     -12.689  11.153   6.235  1.00  2.11           C
ATOM    779  C   CYS A  54     -11.604  10.262   5.633  1.00  2.11           C
ATOM    780  O   CYS A  54     -10.876  10.676   4.723  1.00  2.11           O
ATOM    781  CB  CYS A  54     -12.110  12.089   7.305  1.00  2.11           C
ATOM    782  SG  CYS A  54     -11.126  11.310   8.562  1.00  2.11           S
ATOM    783  H   CYS A  54     -13.830  10.108   7.756  1.00  2.11           H
ATOM    784  HA  CYS A  54     -13.089  11.772   5.433  1.00  2.11           H
ATOM    785 1HB  CYS A  54     -11.502  12.852   6.825  1.00  2.11           H
ATOM    786 2HB  CYS A  54     -12.935  12.596   7.805  1.00  2.11           H
ATOM    787  HG  CYS A  54     -11.989  10.327   8.812  1.00  2.11           H
ATOM    788  N   PHE A  55     -11.551   9.006   6.096  1.00  1.97           N
ATOM    789  CA  PHE A  55     -10.621   8.026   5.549  1.00  1.97           C
ATOM    790  C   PHE A  55     -11.165   6.614   5.807  1.00  1.97           C
ATOM    791  O   PHE A  55     -10.997   6.101   6.918  1.00  1.97           O
ATOM    792  CB  PHE A  55      -9.266   8.209   6.227  1.00  1.97           C
ATOM    793  CG  PHE A  55      -8.150   7.601   5.540  1.00  1.97           C
ATOM    794  CD1 PHE A  55      -6.873   8.024   5.812  1.00  1.97           C
ATOM    795  CD2 PHE A  55      -8.345   6.664   4.588  1.00  1.97           C
ATOM    796  CE1 PHE A  55      -5.827   7.515   5.125  1.00  1.97           C
ATOM    797  CE2 PHE A  55      -7.321   6.147   3.917  1.00  1.97           C
ATOM    798  CZ  PHE A  55      -6.060   6.558   4.172  1.00  1.97           C
ATOM    799  H   PHE A  55     -12.163   8.758   6.875  1.00  1.97           H
ATOM    800  HA  PHE A  55     -10.528   8.166   4.479  1.00  1.97           H
ATOM    801 1HB  PHE A  55      -9.059   9.264   6.361  1.00  1.97           H
ATOM    802 2HB  PHE A  55      -9.316   7.763   7.193  1.00  1.97           H
ATOM    803  HD1 PHE A  55      -6.712   8.791   6.567  1.00  1.97           H
ATOM    804  HD2 PHE A  55      -9.335   6.343   4.354  1.00  1.97           H
ATOM    805  HE1 PHE A  55      -4.822   7.863   5.335  1.00  1.97           H
ATOM    806  HE2 PHE A  55      -7.513   5.412   3.157  1.00  1.97           H
ATOM    807  HZ  PHE A  55      -5.248   6.131   3.612  1.00  1.97           H
ATOM    808  N   GLY A  56     -11.829   6.001   4.799  1.00  1.85           N
ATOM    809  CA  GLY A  56     -12.497   4.689   4.983  1.00  1.85           C
ATOM    810  C   GLY A  56     -11.968   3.562   4.098  1.00  1.85           C
ATOM    811  O   GLY A  56     -12.477   2.422   4.093  1.00  1.85           O
ATOM    812  H   GLY A  56     -11.878   6.471   3.892  1.00  1.85           H
ATOM    813 1HA  GLY A  56     -12.401   4.407   6.016  1.00  1.85           H
ATOM    814 2HA  GLY A  56     -13.558   4.800   4.807  1.00  1.85           H
ATOM    815  N   ASN A  57     -10.920   3.904   3.368  1.00  1.73           N
ATOM    816  CA  ASN A  57     -10.222   3.074   2.397  1.00  1.73           C
ATOM    817  C   ASN A  57     -11.182   2.391   1.411  1.00  1.73           C
ATOM    818  O   ASN A  57     -12.212   2.962   1.056  1.00  1.73           O
ATOM    819  CB  ASN A  57      -9.405   2.049   3.184  1.00  1.73           C
ATOM    820  CG  ASN A  57      -8.430   2.736   4.015  1.00  1.73           C
ATOM    821  OD1 ASN A  57      -7.324   3.013   3.530  1.00  1.73           O
ATOM    822  ND2 ASN A  57      -8.793   3.062   5.237  1.00  1.73           N
ATOM    823  H   ASN A  57     -10.592   4.853   3.486  1.00  1.73           H
ATOM    824  HA  ASN A  57      -9.544   3.708   1.824  1.00  1.73           H
ATOM    825 1HB  ASN A  57     -10.052   1.425   3.806  1.00  1.73           H
ATOM    826 2HB  ASN A  57      -8.843   1.399   2.517  1.00  1.73           H
ATOM    827 1HD2 ASN A  57      -8.156   3.562   5.824  1.00  1.73           H
ATOM    828 2HD2 ASN A  57      -9.708   2.819   5.630  1.00  1.73           H
ATOM    829  N   LEU A  58     -10.827   1.173   1.001  1.00  1.60           N
ATOM    830  CA  LEU A  58     -11.583   0.288   0.120  1.00  1.60           C
ATOM    831  C   LEU A  58     -10.745  -0.984  -0.155  1.00  1.60           C
ATOM    832  O   LEU A  58      -9.537  -0.904  -0.325  1.00  1.60           O
ATOM    833  CB  LEU A  58     -11.998   1.047  -1.158  1.00  1.60           C
ATOM    834  CG  LEU A  58     -12.627   0.256  -2.274  1.00  1.60           C
ATOM    835  CD1 LEU A  58     -13.958  -0.316  -1.820  1.00  1.60           C
ATOM    836  CD2 LEU A  58     -12.811   1.166  -3.472  1.00  1.60           C
ATOM    837  H   LEU A  58      -9.943   0.819   1.319  1.00  1.60           H
ATOM    838  HA  LEU A  58     -12.496  -0.014   0.636  1.00  1.60           H
ATOM    839 1HB  LEU A  58     -12.769   1.750  -0.884  1.00  1.60           H
ATOM    840 2HB  LEU A  58     -11.169   1.615  -1.534  1.00  1.60           H
ATOM    841  HG  LEU A  58     -11.972  -0.544  -2.548  1.00  1.60           H
ATOM    842 1HD1 LEU A  58     -14.402  -0.891  -2.632  1.00  1.60           H
ATOM    843 2HD1 LEU A  58     -13.808  -0.965  -0.961  1.00  1.60           H
ATOM    844 3HD1 LEU A  58     -14.626   0.499  -1.542  1.00  1.60           H
ATOM    845 1HD2 LEU A  58     -13.250   0.602  -4.293  1.00  1.60           H
ATOM    846 2HD2 LEU A  58     -13.473   1.990  -3.200  1.00  1.60           H
ATOM    847 3HD2 LEU A  58     -11.853   1.567  -3.782  1.00  1.60           H
ATOM    848  N   LEU A  59     -11.353  -2.163  -0.105  1.00  1.46           N
ATOM    849  CA  LEU A  59     -10.744  -3.476  -0.461  1.00  1.46           C
ATOM    850  C   LEU A  59      -9.435  -4.003   0.210  1.00  1.46           C
ATOM    851  O   LEU A  59      -9.236  -5.221   0.246  1.00  1.46           O
ATOM    852  CB  LEU A  59     -10.484  -3.471  -1.966  1.00  1.46           C
ATOM    853  CG  LEU A  59     -11.718  -3.443  -2.840  1.00  1.46           C
ATOM    854  CD1 LEU A  59     -11.293  -3.219  -4.272  1.00  1.46           C
ATOM    855  CD2 LEU A  59     -12.463  -4.742  -2.684  1.00  1.46           C
ATOM    856  H   LEU A  59     -12.339  -2.159   0.116  1.00  1.46           H
ATOM    857  HA  LEU A  59     -11.511  -4.223  -0.258  1.00  1.46           H
ATOM    858 1HB  LEU A  59      -9.872  -2.603  -2.225  1.00  1.46           H
ATOM    859 2HB  LEU A  59      -9.916  -4.364  -2.222  1.00  1.46           H
ATOM    860  HG  LEU A  59     -12.364  -2.653  -2.543  1.00  1.46           H
ATOM    861 1HD1 LEU A  59     -12.171  -3.195  -4.916  1.00  1.46           H
ATOM    862 2HD1 LEU A  59     -10.762  -2.266  -4.344  1.00  1.46           H
ATOM    863 3HD1 LEU A  59     -10.631  -4.025  -4.587  1.00  1.46           H
ATOM    864 1HD2 LEU A  59     -13.354  -4.729  -3.313  1.00  1.46           H
ATOM    865 2HD2 LEU A  59     -11.820  -5.570  -2.984  1.00  1.46           H
ATOM    866 3HD2 LEU A  59     -12.756  -4.869  -1.641  1.00  1.46           H
ATOM    867  N   GLY A  60      -8.617  -3.152   0.832  1.00  1.30           N
ATOM    868  CA  GLY A  60      -7.378  -3.616   1.483  1.00  1.30           C
ATOM    869  C   GLY A  60      -7.189  -3.091   2.911  1.00  1.30           C
ATOM    870  O   GLY A  60      -8.087  -2.469   3.476  1.00  1.30           O
ATOM    871  H   GLY A  60      -8.813  -2.165   0.752  1.00  1.30           H
ATOM    872 1HA  GLY A  60      -7.350  -4.704   1.488  1.00  1.30           H
ATOM    873 2HA  GLY A  60      -6.531  -3.296   0.876  1.00  1.30           H
ATOM    874  N   SER A  61      -6.001  -3.334   3.483  1.00  1.17           N
ATOM    875  CA  SER A  61      -5.671  -2.901   4.854  1.00  1.17           C
ATOM    876  C   SER A  61      -5.205  -1.459   4.925  1.00  1.17           C
ATOM    877  O   SER A  61      -5.007  -0.798   3.897  1.00  1.17           O
ATOM    878  CB  SER A  61      -4.632  -3.790   5.507  1.00  1.17           C
ATOM    879  OG  SER A  61      -5.149  -5.052   5.759  1.00  1.17           O
ATOM    880  H   SER A  61      -5.309  -3.847   2.951  1.00  1.17           H
ATOM    881  HA  SER A  61      -6.580  -2.983   5.457  1.00  1.17           H
ATOM    882 1HB  SER A  61      -3.763  -3.876   4.860  1.00  1.17           H
ATOM    883 2HB  SER A  61      -4.298  -3.345   6.435  1.00  1.17           H
ATOM    884  HG  SER A  61      -6.120  -4.920   5.944  1.00  1.17           H
ATOM    885  N   PHE A  62      -5.051  -0.964   6.150  1.00  1.07           N
ATOM    886  CA  PHE A  62      -4.641   0.417   6.346  1.00  1.07           C
ATOM    887  C   PHE A  62      -3.761   0.699   7.558  1.00  1.07           C
ATOM    888  O   PHE A  62      -4.111   0.352   8.680  1.00  1.07           O
ATOM    889  CB  PHE A  62      -5.906   1.258   6.344  1.00  1.07           C
ATOM    890  CG  PHE A  62      -5.756   2.667   6.694  1.00  1.07           C
ATOM    891  CD1 PHE A  62      -4.775   3.456   6.169  1.00  1.07           C
ATOM    892  CD2 PHE A  62      -6.687   3.230   7.527  1.00  1.07           C
ATOM    893  CE1 PHE A  62      -4.715   4.748   6.525  1.00  1.07           C
ATOM    894  CE2 PHE A  62      -6.643   4.539   7.857  1.00  1.07           C
ATOM    895  CZ  PHE A  62      -5.662   5.286   7.375  1.00  1.07           C
ATOM    896  H   PHE A  62      -5.229  -1.561   6.963  1.00  1.07           H
ATOM    897  HA  PHE A  62      -4.068   0.710   5.467  1.00  1.07           H
ATOM    898 1HB  PHE A  62      -6.342   1.207   5.351  1.00  1.07           H
ATOM    899 2HB  PHE A  62      -6.629   0.817   7.033  1.00  1.07           H
ATOM    900  HD1 PHE A  62      -4.036   3.033   5.487  1.00  1.07           H
ATOM    901  HD2 PHE A  62      -7.489   2.600   7.920  1.00  1.07           H
ATOM    902  HE1 PHE A  62      -3.930   5.371   6.139  1.00  1.07           H
ATOM    903  HE2 PHE A  62      -7.394   4.975   8.514  1.00  1.07           H
ATOM    904  HZ  PHE A  62      -5.610   6.333   7.651  1.00  1.07           H
ATOM    905  N   THR A  63      -2.603   1.302   7.308  1.00  1.03           N
ATOM    906  CA  THR A  63      -1.684   1.685   8.373  1.00  1.03           C
ATOM    907  C   THR A  63      -1.353   3.171   8.310  1.00  1.03           C
ATOM    908  O   THR A  63      -1.050   3.684   7.237  1.00  1.03           O
ATOM    909  CB  THR A  63      -0.372   0.872   8.318  1.00  1.03           C
ATOM    910  OG1 THR A  63      -0.646  -0.530   8.500  1.00  1.03           O
ATOM    911  CG2 THR A  63       0.598   1.348   9.396  1.00  1.03           C
ATOM    912  H   THR A  63      -2.365   1.520   6.336  1.00  1.03           H
ATOM    913  HA  THR A  63      -2.163   1.483   9.323  1.00  1.03           H
ATOM    914  HB  THR A  63       0.087   1.008   7.340  1.00  1.03           H
ATOM    915  HG1 THR A  63      -1.344  -0.804   7.907  1.00  1.03           H
ATOM    916 1HG2 THR A  63       1.518   0.774   9.336  1.00  1.03           H
ATOM    917 2HG2 THR A  63       0.818   2.388   9.242  1.00  1.03           H
ATOM    918 3HG2 THR A  63       0.154   1.219  10.380  1.00  1.03           H
ATOM    919  N   VAL A  64      -1.393   3.859   9.450  1.00  1.05           N
ATOM    920  CA  VAL A  64      -1.017   5.266   9.470  1.00  1.05           C
ATOM    921  C   VAL A  64       0.222   5.475  10.344  1.00  1.05           C
ATOM    922  O   VAL A  64       0.183   5.193  11.542  1.00  1.05           O
ATOM    923  CB  VAL A  64      -2.121   6.128  10.073  1.00  1.05           C
ATOM    924  CG1 VAL A  64      -1.689   7.509  10.015  1.00  1.05           C
ATOM    925  CG2 VAL A  64      -3.352   5.928   9.399  1.00  1.05           C
ATOM    926  H   VAL A  64      -1.703   3.390  10.294  1.00  1.05           H
ATOM    927  HA  VAL A  64      -0.808   5.596   8.457  1.00  1.05           H
ATOM    928  HB  VAL A  64      -2.239   5.870  11.108  1.00  1.05           H
ATOM    929 1HG1 VAL A  64      -2.440   8.150  10.472  1.00  1.05           H
ATOM    930 2HG1 VAL A  64      -0.755   7.581  10.539  1.00  1.05           H
ATOM    931 3HG1 VAL A  64      -1.541   7.800   8.972  1.00  1.05           H
ATOM    932 1HG2 VAL A  64      -4.125   6.550   9.846  1.00  1.05           H
ATOM    933 2HG2 VAL A  64      -3.201   6.205   8.363  1.00  1.05           H
ATOM    934 3HG2 VAL A  64      -3.638   4.876   9.477  1.00  1.05           H
ATOM    935  N   LEU A  65       1.311   5.970   9.759  1.00  1.11           N
ATOM    936  CA  LEU A  65       2.562   6.153  10.487  1.00  1.11           C
ATOM    937  C   LEU A  65       2.907   7.621  10.766  1.00  1.11           C
ATOM    938  O   LEU A  65       3.258   8.406   9.871  1.00  1.11           O
ATOM    939  CB  LEU A  65       3.688   5.437   9.751  1.00  1.11           C
ATOM    940  CG  LEU A  65       3.449   3.930   9.584  1.00  1.11           C
ATOM    941  CD1 LEU A  65       4.562   3.307   8.820  1.00  1.11           C
ATOM    942  CD2 LEU A  65       3.309   3.295  10.956  1.00  1.11           C
ATOM    943  H   LEU A  65       1.265   6.209   8.778  1.00  1.11           H
ATOM    944  HA  LEU A  65       2.457   5.656  11.446  1.00  1.11           H
ATOM    945 1HB  LEU A  65       3.783   5.871   8.756  1.00  1.11           H
ATOM    946 2HB  LEU A  65       4.619   5.583  10.292  1.00  1.11           H
ATOM    947  HG  LEU A  65       2.543   3.781   9.017  1.00  1.11           H
ATOM    948 1HD1 LEU A  65       4.370   2.241   8.696  1.00  1.11           H
ATOM    949 2HD1 LEU A  65       4.614   3.771   7.863  1.00  1.11           H
ATOM    950 3HD1 LEU A  65       5.502   3.447   9.350  1.00  1.11           H
ATOM    951 1HD2 LEU A  65       3.121   2.226  10.860  1.00  1.11           H
ATOM    952 2HD2 LEU A  65       4.222   3.446  11.531  1.00  1.11           H
ATOM    953 3HD2 LEU A  65       2.478   3.761  11.480  1.00  1.11           H
ATOM    954  N   GLY A  66       2.792   7.971  12.037  1.00  1.17           N
ATOM    955  CA  GLY A  66       2.981   9.318  12.545  1.00  1.17           C
ATOM    956  C   GLY A  66       4.361   9.896  12.409  1.00  1.17           C
ATOM    957  O   GLY A  66       4.514  11.107  12.321  1.00  1.17           O
ATOM    958  H   GLY A  66       2.529   7.245  12.703  1.00  1.17           H
ATOM    959 1HA  GLY A  66       2.294   9.977  12.030  1.00  1.17           H
ATOM    960 2HA  GLY A  66       2.707   9.323  13.594  1.00  1.17           H
ATOM    961  N   ARG A  67       5.384   9.060  12.471  1.00  1.22           N
ATOM    962  CA  ARG A  67       6.769   9.527  12.401  1.00  1.22           C
ATOM    963  C   ARG A  67       7.058  10.614  13.454  1.00  1.22           C
ATOM    964  O   ARG A  67       7.833  11.538  13.203  1.00  1.22           O
ATOM    965  CB  ARG A  67       7.080  10.069  11.003  1.00  1.22           C
ATOM    966  CG  ARG A  67       6.926   9.060   9.850  1.00  1.22           C
ATOM    967  CD  ARG A  67       7.230   9.684   8.515  1.00  1.22           C
ATOM    968  NE  ARG A  67       8.634  10.046   8.357  1.00  1.22           N
ATOM    969  CZ  ARG A  67       9.610   9.203   7.955  1.00  1.22           C
ATOM    970  NH1 ARG A  67       9.328   7.952   7.671  1.00  1.22           N
ATOM    971  NH2 ARG A  67      10.854   9.639   7.843  1.00  1.22           N
ATOM    972  H   ARG A  67       5.191   8.074  12.563  1.00  1.22           H
ATOM    973  HA  ARG A  67       7.426   8.679  12.594  1.00  1.22           H
ATOM    974 1HB  ARG A  67       6.438  10.906  10.771  1.00  1.22           H
ATOM    975 2HB  ARG A  67       8.103  10.438  10.982  1.00  1.22           H
ATOM    976 1HG  ARG A  67       7.602   8.222  10.004  1.00  1.22           H
ATOM    977 2HG  ARG A  67       5.898   8.696   9.823  1.00  1.22           H
ATOM    978 1HD  ARG A  67       6.974   8.991   7.724  1.00  1.22           H
ATOM    979 2HD  ARG A  67       6.636  10.585   8.402  1.00  1.22           H
ATOM    980  HE  ARG A  67       8.895  11.001   8.564  1.00  1.22           H
ATOM    981 1HH1 ARG A  67       8.382   7.615   7.756  1.00  1.22           H
ATOM    982 2HH1 ARG A  67      10.061   7.326   7.369  1.00  1.22           H
ATOM    983 1HH2 ARG A  67      11.074  10.601   8.059  1.00  1.22           H
ATOM    984 2HH2 ARG A  67      11.583   9.010   7.540  1.00  1.22           H
ATOM    985  N   GLY A  68       6.452  10.484  14.644  1.00  1.24           N
ATOM    986  CA  GLY A  68       6.635  11.430  15.741  1.00  1.24           C
ATOM    987  C   GLY A  68       5.737  12.676  15.671  1.00  1.24           C
ATOM    988  O   GLY A  68       5.823  13.543  16.537  1.00  1.24           O
ATOM    989  H   GLY A  68       5.822   9.700  14.806  1.00  1.24           H
ATOM    990 1HA  GLY A  68       6.441  10.910  16.681  1.00  1.24           H
ATOM    991 2HA  GLY A  68       7.676  11.743  15.768  1.00  1.24           H
ATOM    992  N   HIS A  69       4.865  12.760  14.672  1.00  1.23           N
ATOM    993  CA  HIS A  69       3.983  13.909  14.479  1.00  1.23           C
ATOM    994  C   HIS A  69       2.624  13.725  15.149  1.00  1.23           C
ATOM    995  O   HIS A  69       2.397  12.726  15.840  1.00  1.23           O
ATOM    996  CB  HIS A  69       3.803  14.188  13.005  1.00  1.23           C
ATOM    997  CG  HIS A  69       5.108  14.475  12.319  1.00  1.23           C
ATOM    998  ND1 HIS A  69       5.921  15.541  12.670  1.00  1.23           N
ATOM    999  CD2 HIS A  69       5.731  13.849  11.296  1.00  1.23           C
ATOM   1000  CE1 HIS A  69       6.996  15.537  11.897  1.00  1.23           C
ATOM   1001  NE2 HIS A  69       6.902  14.526  11.057  1.00  1.23           N
ATOM   1002  H   HIS A  69       4.836  12.027  13.966  1.00  1.23           H
ATOM   1003  HA  HIS A  69       4.443  14.791  14.922  1.00  1.23           H
ATOM   1004 1HB  HIS A  69       3.317  13.345  12.516  1.00  1.23           H
ATOM   1005 2HB  HIS A  69       3.162  15.041  12.898  1.00  1.23           H
ATOM   1006  HD2 HIS A  69       5.371  12.973  10.761  1.00  1.23           H
ATOM   1007  HE1 HIS A  69       7.816  16.252  11.943  1.00  1.23           H
ATOM   1008  HE2 HIS A  69       7.574  14.281  10.346  1.00  1.23           H
ATOM   1009  N   SER A  70       1.763  14.739  15.084  1.00  1.19           N
ATOM   1010  CA  SER A  70       0.426  14.573  15.647  1.00  1.19           C
ATOM   1011  C   SER A  70      -0.638  14.382  14.552  1.00  1.19           C
ATOM   1012  O   SER A  70      -0.405  14.695  13.378  1.00  1.19           O
ATOM   1013  CB  SER A  70       0.071  15.741  16.544  1.00  1.19           C
ATOM   1014  OG  SER A  70      -0.028  16.930  15.831  1.00  1.19           O
ATOM   1015  H   SER A  70       2.003  15.584  14.584  1.00  1.19           H
ATOM   1016  HA  SER A  70       0.427  13.679  16.265  1.00  1.19           H
ATOM   1017 1HB  SER A  70      -0.882  15.532  17.035  1.00  1.19           H
ATOM   1018 2HB  SER A  70       0.821  15.839  17.323  1.00  1.19           H
ATOM   1019  HG  SER A  70      -0.194  17.618  16.487  1.00  1.19           H
ATOM   1020  N   LEU A  71      -1.796  13.863  14.959  1.00  1.14           N
ATOM   1021  CA  LEU A  71      -2.974  13.702  14.109  1.00  1.14           C
ATOM   1022  C   LEU A  71      -4.269  14.023  14.849  1.00  1.14           C
ATOM   1023  O   LEU A  71      -4.656  13.298  15.774  1.00  1.14           O
ATOM   1024  CB  LEU A  71      -3.008  12.291  13.551  1.00  1.14           C
ATOM   1025  CG  LEU A  71      -4.191  11.907  12.763  1.00  1.14           C
ATOM   1026  CD1 LEU A  71      -4.309  12.780  11.583  1.00  1.14           C
ATOM   1027  CD2 LEU A  71      -4.029  10.436  12.304  1.00  1.14           C
ATOM   1028  H   LEU A  71      -1.857  13.580  15.929  1.00  1.14           H
ATOM   1029  HA  LEU A  71      -2.877  14.383  13.275  1.00  1.14           H
ATOM   1030 1HB  LEU A  71      -2.209  12.240  12.863  1.00  1.14           H
ATOM   1031 2HB  LEU A  71      -2.848  11.568  14.352  1.00  1.14           H
ATOM   1032  HG  LEU A  71      -5.054  12.035  13.363  1.00  1.14           H
ATOM   1033 1HD1 LEU A  71      -5.178  12.498  10.997  1.00  1.14           H
ATOM   1034 2HD1 LEU A  71      -4.406  13.820  11.892  1.00  1.14           H
ATOM   1035 3HD1 LEU A  71      -3.413  12.655  11.006  1.00  1.14           H
ATOM   1036 1HD2 LEU A  71      -4.882  10.131  11.722  1.00  1.14           H
ATOM   1037 2HD2 LEU A  71      -3.141  10.357  11.692  1.00  1.14           H
ATOM   1038 3HD2 LEU A  71      -3.932   9.784  13.156  1.00  1.14           H
ATOM   1039  N   THR A  72      -4.954  15.075  14.393  1.00  1.11           N
ATOM   1040  CA  THR A  72      -6.181  15.518  15.042  1.00  1.11           C
ATOM   1041  C   THR A  72      -7.408  15.579  14.134  1.00  1.11           C
ATOM   1042  O   THR A  72      -7.365  16.115  13.027  1.00  1.11           O
ATOM   1043  CB  THR A  72      -5.988  16.900  15.701  1.00  1.11           C
ATOM   1044  OG1 THR A  72      -4.964  16.824  16.702  1.00  1.11           O
ATOM   1045  CG2 THR A  72      -7.297  17.378  16.341  1.00  1.11           C
ATOM   1046  H   THR A  72      -4.571  15.593  13.602  1.00  1.11           H
ATOM   1047  HA  THR A  72      -6.398  14.814  15.833  1.00  1.11           H
ATOM   1048  HB  THR A  72      -5.678  17.614  14.950  1.00  1.11           H
ATOM   1049  HG1 THR A  72      -5.113  16.051  17.253  1.00  1.11           H
ATOM   1050 1HG2 THR A  72      -7.141  18.350  16.800  1.00  1.11           H
ATOM   1051 2HG2 THR A  72      -8.073  17.469  15.583  1.00  1.11           H
ATOM   1052 3HG2 THR A  72      -7.615  16.663  17.103  1.00  1.11           H
ATOM   1053  N   PHE A  73      -8.509  15.038  14.638  1.00  1.11           N
ATOM   1054  CA  PHE A  73      -9.787  15.039  13.942  1.00  1.11           C
ATOM   1055  C   PHE A  73     -10.762  15.894  14.721  1.00  1.11           C
ATOM   1056  O   PHE A  73     -11.033  15.596  15.888  1.00  1.11           O
ATOM   1057  CB  PHE A  73     -10.317  13.628  13.878  1.00  1.11           C
ATOM   1058  CG  PHE A  73      -9.440  12.738  13.158  1.00  1.11           C
ATOM   1059  CD1 PHE A  73      -8.412  12.126  13.831  1.00  1.11           C
ATOM   1060  CD2 PHE A  73      -9.590  12.506  11.834  1.00  1.11           C
ATOM   1061  CE1 PHE A  73      -7.580  11.296  13.193  1.00  1.11           C
ATOM   1062  CE2 PHE A  73      -8.729  11.685  11.191  1.00  1.11           C
ATOM   1063  CZ  PHE A  73      -7.730  11.082  11.865  1.00  1.11           C
ATOM   1064  H   PHE A  73      -8.444  14.594  15.552  1.00  1.11           H
ATOM   1065  HA  PHE A  73      -9.666  15.455  12.943  1.00  1.11           H
ATOM   1066 1HB  PHE A  73     -10.417  13.249  14.880  1.00  1.11           H
ATOM   1067 2HB  PHE A  73     -11.274  13.602  13.445  1.00  1.11           H
ATOM   1068  HD1 PHE A  73      -8.286  12.307  14.902  1.00  1.11           H
ATOM   1069  HD2 PHE A  73     -10.392  12.990  11.291  1.00  1.11           H
ATOM   1070  HE1 PHE A  73      -6.788  10.803  13.746  1.00  1.11           H
ATOM   1071  HE2 PHE A  73      -8.832  11.507  10.134  1.00  1.11           H
ATOM   1072  HZ  PHE A  73      -7.057  10.421  11.337  1.00  1.11           H
ATOM   1073  N   GLU A  74     -11.287  16.948  14.107  1.00  1.14           N
ATOM   1074  CA  GLU A  74     -12.154  17.836  14.868  1.00  1.14           C
ATOM   1075  C   GLU A  74     -13.386  18.335  14.116  1.00  1.14           C
ATOM   1076  O   GLU A  74     -13.295  18.840  12.995  1.00  1.14           O
ATOM   1077  CB  GLU A  74     -11.316  19.028  15.353  1.00  1.14           C
ATOM   1078  CG  GLU A  74     -12.047  20.039  16.224  1.00  1.14           C
ATOM   1079  CD  GLU A  74     -11.144  21.163  16.699  1.00  1.14           C
ATOM   1080  OE1 GLU A  74      -9.983  21.197  16.312  1.00  1.14           O
ATOM   1081  OE2 GLU A  74     -11.608  21.999  17.431  1.00  1.14           O
ATOM   1082  H   GLU A  74     -11.053  17.157  13.134  1.00  1.14           H
ATOM   1083  HA  GLU A  74     -12.501  17.290  15.731  1.00  1.14           H
ATOM   1084 1HB  GLU A  74     -10.464  18.656  15.922  1.00  1.14           H
ATOM   1085 2HB  GLU A  74     -10.921  19.557  14.491  1.00  1.14           H
ATOM   1086 1HG  GLU A  74     -12.867  20.468  15.651  1.00  1.14           H
ATOM   1087 2HG  GLU A  74     -12.474  19.517  17.088  1.00  1.14           H
ATOM   1088  N   ASN A  75     -14.542  18.236  14.767  1.00  1.22           N
ATOM   1089  CA  ASN A  75     -15.805  18.698  14.176  1.00  1.22           C
ATOM   1090  C   ASN A  75     -16.108  18.040  12.814  1.00  1.22           C
ATOM   1091  O   ASN A  75     -16.437  18.713  11.828  1.00  1.22           O
ATOM   1092  CB  ASN A  75     -15.820  20.216  14.088  1.00  1.22           C
ATOM   1093  CG  ASN A  75     -17.210  20.777  13.874  1.00  1.22           C
ATOM   1094  OD1 ASN A  75     -18.190  20.194  14.346  1.00  1.22           O
ATOM   1095  ND2 ASN A  75     -17.312  21.896  13.193  1.00  1.22           N
ATOM   1096  H   ASN A  75     -14.533  17.814  15.703  1.00  1.22           H
ATOM   1097  HA  ASN A  75     -16.614  18.412  14.836  1.00  1.22           H
ATOM   1098 1HB  ASN A  75     -15.413  20.633  15.009  1.00  1.22           H
ATOM   1099 2HB  ASN A  75     -15.183  20.547  13.280  1.00  1.22           H
ATOM   1100 1HD2 ASN A  75     -18.212  22.306  13.038  1.00  1.22           H
ATOM   1101 2HD2 ASN A  75     -16.479  22.353  12.838  1.00  1.22           H
ATOM   1102  N   ILE A  76     -16.001  16.711  12.767  1.00  1.36           N
ATOM   1103  CA  ILE A  76     -16.276  15.962  11.545  1.00  1.36           C
ATOM   1104  C   ILE A  76     -17.627  15.250  11.611  1.00  1.36           C
ATOM   1105  O   ILE A  76     -17.835  14.398  12.478  1.00  1.36           O
ATOM   1106  CB  ILE A  76     -15.182  14.894  11.310  1.00  1.36           C
ATOM   1107  CG1 ILE A  76     -13.813  15.558  11.188  1.00  1.36           C
ATOM   1108  CG2 ILE A  76     -15.504  14.039  10.076  1.00  1.36           C
ATOM   1109  CD1 ILE A  76     -12.694  14.581  11.098  1.00  1.36           C
ATOM   1110  H   ILE A  76     -15.718  16.219  13.601  1.00  1.36           H
ATOM   1111  HA  ILE A  76     -16.293  16.653  10.704  1.00  1.36           H
ATOM   1112  HB  ILE A  76     -15.140  14.241  12.181  1.00  1.36           H
ATOM   1113 1HG1 ILE A  76     -13.793  16.194  10.338  1.00  1.36           H
ATOM   1114 2HG1 ILE A  76     -13.649  16.169  12.074  1.00  1.36           H
ATOM   1115 1HG2 ILE A  76     -14.735  13.278   9.943  1.00  1.36           H
ATOM   1116 2HG2 ILE A  76     -16.470  13.552  10.211  1.00  1.36           H
ATOM   1117 3HG2 ILE A  76     -15.546  14.666   9.195  1.00  1.36           H
ATOM   1118 1HD1 ILE A  76     -11.740  15.118  11.046  1.00  1.36           H
ATOM   1119 2HD1 ILE A  76     -12.728  13.962  11.965  1.00  1.36           H
ATOM   1120 3HD1 ILE A  76     -12.808  13.958  10.215  1.00  1.36           H
ATOM   1121  N   ARG A  77     -18.542  15.591  10.698  1.00  1.55           N
ATOM   1122  CA  ARG A  77     -19.857  14.944  10.673  1.00  1.55           C
ATOM   1123  C   ARG A  77     -19.984  14.032   9.489  1.00  1.55           C
ATOM   1124  O   ARG A  77     -19.649  14.417   8.361  1.00  1.55           O
ATOM   1125  CB  ARG A  77     -21.016  15.898  10.606  1.00  1.55           C
ATOM   1126  CG  ARG A  77     -22.407  15.187  10.668  1.00  1.55           C
ATOM   1127  CD  ARG A  77     -23.530  16.121  10.620  1.00  1.55           C
ATOM   1128  NE  ARG A  77     -23.558  16.992  11.771  1.00  1.55           N
ATOM   1129  CZ  ARG A  77     -24.130  16.689  12.961  1.00  1.55           C
ATOM   1130  NH1 ARG A  77     -24.733  15.517  13.180  1.00  1.55           N
ATOM   1131  NH2 ARG A  77     -24.094  17.583  13.935  1.00  1.55           N
ATOM   1132  H   ARG A  77     -18.325  16.306  10.017  1.00  1.55           H
ATOM   1133  HA  ARG A  77     -19.962  14.353  11.571  1.00  1.55           H
ATOM   1134 1HB  ARG A  77     -20.958  16.625  11.414  1.00  1.55           H
ATOM   1135 2HB  ARG A  77     -20.970  16.426   9.663  1.00  1.55           H
ATOM   1136 1HG  ARG A  77     -22.532  14.526   9.815  1.00  1.55           H
ATOM   1137 2HG  ARG A  77     -22.486  14.602  11.586  1.00  1.55           H
ATOM   1138 1HD  ARG A  77     -23.445  16.741   9.725  1.00  1.55           H
ATOM   1139 2HD  ARG A  77     -24.463  15.557  10.590  1.00  1.55           H
ATOM   1140  HE  ARG A  77     -23.096  17.924  11.662  1.00  1.55           H
ATOM   1141 1HH1 ARG A  77     -24.778  14.765  12.459  1.00  1.55           H
ATOM   1142 2HH1 ARG A  77     -25.162  15.359  14.080  1.00  1.55           H
ATOM   1143 1HH2 ARG A  77     -23.641  18.480  13.782  1.00  1.55           H
ATOM   1144 2HH2 ARG A  77     -24.514  17.377  14.826  1.00  1.55           H
ATOM   1145  N   THR A  78     -20.495  12.842   9.747  1.00  1.76           N
ATOM   1146  CA  THR A  78     -20.580  11.844   8.703  1.00  1.76           C
ATOM   1147  C   THR A  78     -22.003  11.426   8.337  1.00  1.76           C
ATOM   1148  O   THR A  78     -22.951  11.716   9.066  1.00  1.76           O
ATOM   1149  CB  THR A  78     -19.780  10.659   9.168  1.00  1.76           C
ATOM   1150  OG1 THR A  78     -20.461  10.066  10.251  1.00  1.76           O
ATOM   1151  CG2 THR A  78     -18.443  11.149   9.678  1.00  1.76           C
ATOM   1152  H   THR A  78     -20.763  12.631  10.712  1.00  1.76           H
ATOM   1153  HA  THR A  78     -20.135  12.240   7.807  1.00  1.76           H
ATOM   1154  HB  THR A  78     -19.636   9.956   8.359  1.00  1.76           H
ATOM   1155  HG1 THR A  78     -21.392   9.957  10.016  1.00  1.76           H
ATOM   1156 1HG2 THR A  78     -17.899  10.338  10.038  1.00  1.76           H
ATOM   1157 2HG2 THR A  78     -17.901  11.630   8.876  1.00  1.76           H
ATOM   1158 3HG2 THR A  78     -18.586  11.852  10.497  1.00  1.76           H
ATOM   1159  N   SER A  79     -22.111  10.737   7.200  1.00  1.94           N
ATOM   1160  CA  SER A  79     -23.358  10.290   6.573  1.00  1.94           C
ATOM   1161  C   SER A  79     -23.762   8.838   6.837  1.00  1.94           C
ATOM   1162  O   SER A  79     -23.534   8.271   7.904  1.00  1.94           O
ATOM   1163  CB  SER A  79     -23.241  10.498   5.064  1.00  1.94           C
ATOM   1164  OG  SER A  79     -24.476  10.298   4.372  1.00  1.94           O
ATOM   1165  H   SER A  79     -21.252  10.591   6.673  1.00  1.94           H
ATOM   1166  HA  SER A  79     -24.158  10.928   6.947  1.00  1.94           H
ATOM   1167 1HB  SER A  79     -22.894  11.501   4.882  1.00  1.94           H
ATOM   1168 2HB  SER A  79     -22.482   9.830   4.667  1.00  1.94           H
ATOM   1169  HG  SER A  79     -24.374  10.769   3.527  1.00  1.94           H
ATOM   1170  N   THR A  80     -24.396   8.271   5.818  1.00  2.00           N
ATOM   1171  CA  THR A  80     -25.073   6.976   5.740  1.00  2.00           C
ATOM   1172  C   THR A  80     -24.332   5.776   6.299  1.00  2.00           C
ATOM   1173  O   THR A  80     -24.953   4.877   6.843  1.00  2.00           O
ATOM   1174  CB  THR A  80     -25.368   6.698   4.276  1.00  2.00           C
ATOM   1175  OG1 THR A  80     -26.092   7.810   3.736  1.00  2.00           O
ATOM   1176  CG2 THR A  80     -26.212   5.440   4.164  1.00  2.00           C
ATOM   1177  H   THR A  80     -24.478   8.844   4.992  1.00  2.00           H
ATOM   1178  HA  THR A  80     -26.000   7.045   6.293  1.00  2.00           H
ATOM   1179  HB  THR A  80     -24.438   6.569   3.727  1.00  2.00           H
ATOM   1180  HG1 THR A  80     -25.579   8.633   3.917  1.00  2.00           H
ATOM   1181 1HG2 THR A  80     -26.434   5.241   3.118  1.00  2.00           H
ATOM   1182 2HG2 THR A  80     -25.664   4.596   4.586  1.00  2.00           H
ATOM   1183 3HG2 THR A  80     -27.142   5.576   4.715  1.00  2.00           H
ATOM   1184  N   ASN A  81     -23.033   5.704   6.076  1.00  1.91           N
ATOM   1185  CA  ASN A  81     -22.215   4.603   6.580  1.00  1.91           C
ATOM   1186  C   ASN A  81     -21.092   5.222   7.392  1.00  1.91           C
ATOM   1187  O   ASN A  81     -20.009   4.651   7.514  1.00  1.91           O
ATOM   1188  CB  ASN A  81     -21.640   3.786   5.443  1.00  1.91           C
ATOM   1189  CG  ASN A  81     -22.696   3.070   4.637  1.00  1.91           C
ATOM   1190  OD1 ASN A  81     -23.245   2.049   5.062  1.00  1.91           O
ATOM   1191  ND2 ASN A  81     -22.985   3.592   3.471  1.00  1.91           N
ATOM   1192  H   ASN A  81     -22.587   6.464   5.586  1.00  1.91           H
ATOM   1193  HA  ASN A  81     -22.808   3.966   7.236  1.00  1.91           H
ATOM   1194 1HB  ASN A  81     -21.064   4.435   4.781  1.00  1.91           H
ATOM   1195 2HB  ASN A  81     -20.952   3.045   5.853  1.00  1.91           H
ATOM   1196 1HD2 ASN A  81     -23.676   3.162   2.889  1.00  1.91           H
ATOM   1197 2HD2 ASN A  81     -22.514   4.417   3.163  1.00  1.91           H
ATOM   1198  N   GLY A  82     -21.382   6.385   7.954  1.00  1.71           N
ATOM   1199  CA  GLY A  82     -20.423   7.251   8.612  1.00  1.71           C
ATOM   1200  C   GLY A  82     -19.640   6.853   9.862  1.00  1.71           C
ATOM   1201  O   GLY A  82     -20.157   6.240  10.805  1.00  1.71           O
ATOM   1202  H   GLY A  82     -22.325   6.763   7.870  1.00  1.71           H
ATOM   1203 1HA  GLY A  82     -19.733   7.614   7.871  1.00  1.71           H
ATOM   1204 2HA  GLY A  82     -21.001   8.125   8.882  1.00  1.71           H
ATOM   1205  N   ALA A  83     -18.383   7.333   9.845  1.00  1.48           N
ATOM   1206  CA  ALA A  83     -17.357   7.298  10.912  1.00  1.48           C
ATOM   1207  C   ALA A  83     -16.265   8.300  10.516  1.00  1.48           C
ATOM   1208  O   ALA A  83     -16.267   8.757   9.382  1.00  1.48           O
ATOM   1209  CB  ALA A  83     -16.778   5.913  11.119  1.00  1.48           C
ATOM   1210  H   ALA A  83     -18.111   7.734   8.947  1.00  1.48           H
ATOM   1211  HA  ALA A  83     -17.810   7.641  11.839  1.00  1.48           H
ATOM   1212 1HB  ALA A  83     -16.023   5.943  11.908  1.00  1.48           H
ATOM   1213 2HB  ALA A  83     -17.576   5.230  11.408  1.00  1.48           H
ATOM   1214 3HB  ALA A  83     -16.320   5.574  10.195  1.00  1.48           H
ATOM   1215  N   ALA A  84     -15.375   8.725  11.418  1.00  1.29           N
ATOM   1216  CA  ALA A  84     -14.286   9.594  10.956  1.00  1.29           C
ATOM   1217  C   ALA A  84     -13.290   8.756  10.178  1.00  1.29           C
ATOM   1218  O   ALA A  84     -12.990   9.060   9.021  1.00  1.29           O
ATOM   1219  CB  ALA A  84     -13.572  10.295  12.107  1.00  1.29           C
ATOM   1220  H   ALA A  84     -15.373   8.380  12.368  1.00  1.29           H
ATOM   1221  HA  ALA A  84     -14.705  10.349  10.290  1.00  1.29           H
ATOM   1222 1HB  ALA A  84     -12.776  10.927  11.708  1.00  1.29           H
ATOM   1223 2HB  ALA A  84     -14.284  10.912  12.658  1.00  1.29           H
ATOM   1224 3HB  ALA A  84     -13.139   9.553  12.775  1.00  1.29           H
ATOM   1225  N   LEU A  85     -12.846   7.664  10.794  1.00  1.17           N
ATOM   1226  CA  LEU A  85     -11.897   6.745  10.166  1.00  1.17           C
ATOM   1227  C   LEU A  85     -12.514   5.375  10.058  1.00  1.17           C
ATOM   1228  O   LEU A  85     -13.224   4.962  10.984  1.00  1.17           O
ATOM   1229  CB  LEU A  85     -10.625   6.626  10.992  1.00  1.17           C
ATOM   1230  CG  LEU A  85      -9.859   7.879  11.206  1.00  1.17           C
ATOM   1231  CD1 LEU A  85      -8.744   7.595  12.168  1.00  1.17           C
ATOM   1232  CD2 LEU A  85      -9.341   8.335   9.882  1.00  1.17           C
ATOM   1233  H   LEU A  85     -13.190   7.475  11.738  1.00  1.17           H
ATOM   1234  HA  LEU A  85     -11.657   7.102   9.165  1.00  1.17           H
ATOM   1235 1HB  LEU A  85     -10.891   6.251  11.963  1.00  1.17           H
ATOM   1236 2HB  LEU A  85      -9.967   5.909  10.505  1.00  1.17           H
ATOM   1237  HG  LEU A  85     -10.502   8.644  11.642  1.00  1.17           H
ATOM   1238 1HD1 LEU A  85      -8.171   8.476  12.356  1.00  1.17           H
ATOM   1239 2HD1 LEU A  85      -9.166   7.235  13.093  1.00  1.17           H
ATOM   1240 3HD1 LEU A  85      -8.103   6.858  11.761  1.00  1.17           H
ATOM   1241 1HD2 LEU A  85      -8.773   9.225   9.979  1.00  1.17           H
ATOM   1242 2HD2 LEU A  85      -8.706   7.555   9.464  1.00  1.17           H
ATOM   1243 3HD2 LEU A  85     -10.185   8.514   9.217  1.00  1.17           H
ATOM   1244  N   SER A  86     -12.223   4.649   8.982  1.00  1.14           N
ATOM   1245  CA  SER A  86     -12.790   3.325   8.897  1.00  1.14           C
ATOM   1246  C   SER A  86     -12.145   2.296   7.975  1.00  1.14           C
ATOM   1247  O   SER A  86     -11.339   2.587   7.083  1.00  1.14           O
ATOM   1248  CB  SER A  86     -14.274   3.449   8.533  1.00  1.14           C
ATOM   1249  OG  SER A  86     -14.489   4.014   7.260  1.00  1.14           O
ATOM   1250  H   SER A  86     -11.652   5.029   8.232  1.00  1.14           H
ATOM   1251  HA  SER A  86     -12.722   2.915   9.898  1.00  1.14           H
ATOM   1252 1HB  SER A  86     -14.728   2.458   8.558  1.00  1.14           H
ATOM   1253 2HB  SER A  86     -14.788   4.038   9.278  1.00  1.14           H
ATOM   1254  HG  SER A  86     -15.437   3.916   7.103  1.00  1.14           H
ATOM   1255  N   ASP A  87     -12.551   1.059   8.224  1.00  1.18           N
ATOM   1256  CA  ASP A  87     -12.261  -0.060   7.338  1.00  1.18           C
ATOM   1257  C   ASP A  87     -13.528  -0.629   6.745  1.00  1.18           C
ATOM   1258  O   ASP A  87     -14.135  -1.552   7.308  1.00  1.18           O
ATOM   1259  CB  ASP A  87     -11.488  -1.200   8.016  1.00  1.18           C
ATOM   1260  CG  ASP A  87     -11.320  -2.418   7.053  1.00  1.18           C
ATOM   1261  OD1 ASP A  87     -12.008  -2.375   6.074  1.00  1.18           O
ATOM   1262  OD2 ASP A  87     -10.594  -3.381   7.289  1.00  1.18           O
ATOM   1263  H   ASP A  87     -13.154   0.936   9.039  1.00  1.18           H
ATOM   1264  HA  ASP A  87     -11.651   0.309   6.511  1.00  1.18           H
ATOM   1265 1HB  ASP A  87     -10.506  -0.847   8.339  1.00  1.18           H
ATOM   1266 2HB  ASP A  87     -12.022  -1.529   8.889  1.00  1.18           H
ATOM   1267  N   SER A  88     -13.881  -0.099   5.564  1.00  1.27           N
ATOM   1268  CA  SER A  88     -15.050  -0.510   4.799  1.00  1.27           C
ATOM   1269  C   SER A  88     -14.711  -1.688   3.880  1.00  1.27           C
ATOM   1270  O   SER A  88     -15.554  -2.158   3.113  1.00  1.27           O
ATOM   1271  CB  SER A  88     -15.547   0.648   3.965  1.00  1.27           C
ATOM   1272  OG  SER A  88     -14.603   0.993   2.982  1.00  1.27           O
ATOM   1273  H   SER A  88     -13.319   0.668   5.177  1.00  1.27           H
ATOM   1274  HA  SER A  88     -15.830  -0.820   5.493  1.00  1.27           H
ATOM   1275 1HB  SER A  88     -16.487   0.379   3.492  1.00  1.27           H
ATOM   1276 2HB  SER A  88     -15.733   1.497   4.611  1.00  1.27           H
ATOM   1277  HG  SER A  88     -13.874   1.467   3.457  1.00  1.27           H
ATOM   1278  N   ALA A  89     -13.439  -2.084   3.913  1.00  1.35           N
ATOM   1279  CA  ALA A  89     -12.838  -3.120   3.094  1.00  1.35           C
ATOM   1280  C   ALA A  89     -13.061  -4.510   3.647  1.00  1.35           C
ATOM   1281  O   ALA A  89     -13.259  -5.463   2.894  1.00  1.35           O
ATOM   1282  CB  ALA A  89     -11.342  -2.891   3.028  1.00  1.35           C
ATOM   1283  H   ALA A  89     -12.840  -1.680   4.629  1.00  1.35           H
ATOM   1284  HA  ALA A  89     -13.277  -3.069   2.099  1.00  1.35           H
ATOM   1285 1HB  ALA A  89     -10.906  -3.653   2.429  1.00  1.35           H
ATOM   1286 2HB  ALA A  89     -11.125  -1.915   2.618  1.00  1.35           H
ATOM   1287 3HB  ALA A  89     -10.914  -2.954   4.024  1.00  1.35           H
ATOM   1288  N   ASN A  90     -13.063  -4.607   4.972  1.00  1.41           N
ATOM   1289  CA  ASN A  90     -13.107  -5.873   5.690  1.00  1.41           C
ATOM   1290  C   ASN A  90     -11.877  -6.682   5.292  1.00  1.41           C
ATOM   1291  O   ASN A  90     -11.982  -7.856   4.930  1.00  1.41           O
ATOM   1292  CB  ASN A  90     -14.392  -6.642   5.397  1.00  1.41           C
ATOM   1293  CG  ASN A  90     -14.671  -7.721   6.417  1.00  1.41           C
ATOM   1294  OD1 ASN A  90     -14.308  -7.576   7.585  1.00  1.41           O
ATOM   1295  ND2 ASN A  90     -15.318  -8.787   6.002  1.00  1.41           N
ATOM   1296  H   ASN A  90     -12.903  -3.750   5.495  1.00  1.41           H
ATOM   1297  HA  ASN A  90     -13.053  -5.673   6.754  1.00  1.41           H
ATOM   1298 1HB  ASN A  90     -15.230  -5.950   5.367  1.00  1.41           H
ATOM   1299 2HB  ASN A  90     -14.322  -7.116   4.420  1.00  1.41           H
ATOM   1300 1HD2 ASN A  90     -15.530  -9.524   6.645  1.00  1.41           H
ATOM   1301 2HD2 ASN A  90     -15.598  -8.861   5.045  1.00  1.41           H
ATOM   1302  N   SER A  91     -10.705  -6.026   5.333  1.00  1.40           N
ATOM   1303  CA  SER A  91      -9.473  -6.691   4.907  1.00  1.40           C
ATOM   1304  C   SER A  91      -8.275  -6.518   5.833  1.00  1.40           C
ATOM   1305  O   SER A  91      -7.794  -5.401   6.055  1.00  1.40           O
ATOM   1306  CB  SER A  91      -9.067  -6.181   3.536  1.00  1.40           C
ATOM   1307  OG  SER A  91      -9.996  -6.516   2.541  1.00  1.40           O
ATOM   1308  H   SER A  91     -10.680  -5.066   5.721  1.00  1.40           H
ATOM   1309  HA  SER A  91      -9.680  -7.758   4.831  1.00  1.40           H
ATOM   1310 1HB  SER A  91      -8.985  -5.105   3.589  1.00  1.40           H
ATOM   1311 2HB  SER A  91      -8.087  -6.571   3.272  1.00  1.40           H
ATOM   1312  HG  SER A  91      -9.659  -6.111   1.702  1.00  1.40           H
ATOM   1313  N   GLY A  92      -7.741  -7.636   6.321  1.00  1.32           N
ATOM   1314  CA  GLY A  92      -6.568  -7.572   7.184  1.00  1.32           C
ATOM   1315  C   GLY A  92      -6.831  -6.772   8.452  1.00  1.32           C
ATOM   1316  O   GLY A  92      -7.588  -7.210   9.320  1.00  1.32           O
ATOM   1317  H   GLY A  92      -8.162  -8.528   6.105  1.00  1.32           H
ATOM   1318 1HA  GLY A  92      -6.278  -8.585   7.459  1.00  1.32           H
ATOM   1319 2HA  GLY A  92      -5.727  -7.159   6.643  1.00  1.32           H
ATOM   1320  N   LEU A  93      -6.130  -5.648   8.589  1.00  1.22           N
ATOM   1321  CA  LEU A  93      -6.270  -4.806   9.786  1.00  1.22           C
ATOM   1322  C   LEU A  93      -6.040  -3.308   9.567  1.00  1.22           C
ATOM   1323  O   LEU A  93      -5.519  -2.880   8.527  1.00  1.22           O
ATOM   1324  CB  LEU A  93      -5.314  -5.280  10.881  1.00  1.22           C
ATOM   1325  CG  LEU A  93      -3.841  -5.316  10.532  1.00  1.22           C
ATOM   1326  CD1 LEU A  93      -3.286  -3.910  10.581  1.00  1.22           C
ATOM   1327  CD2 LEU A  93      -3.134  -6.210  11.537  1.00  1.22           C
ATOM   1328  H   LEU A  93      -5.549  -5.370   7.801  1.00  1.22           H
ATOM   1329  HA  LEU A  93      -7.290  -4.923  10.156  1.00  1.22           H
ATOM   1330 1HB  LEU A  93      -5.429  -4.623  11.747  1.00  1.22           H
ATOM   1331 2HB  LEU A  93      -5.609  -6.286  11.184  1.00  1.22           H
ATOM   1332  HG  LEU A  93      -3.700  -5.710   9.525  1.00  1.22           H
ATOM   1333 1HD1 LEU A  93      -2.224  -3.921  10.348  1.00  1.22           H
ATOM   1334 2HD1 LEU A  93      -3.802  -3.278   9.863  1.00  1.22           H
ATOM   1335 3HD1 LEU A  93      -3.437  -3.513  11.575  1.00  1.22           H
ATOM   1336 1HD2 LEU A  93      -2.069  -6.245  11.308  1.00  1.22           H
ATOM   1337 2HD2 LEU A  93      -3.276  -5.808  12.541  1.00  1.22           H
ATOM   1338 3HD2 LEU A  93      -3.551  -7.217  11.488  1.00  1.22           H
ATOM   1339  N   PHE A  94      -6.414  -2.531  10.592  1.00  1.12           N
ATOM   1340  CA  PHE A  94      -6.218  -1.088  10.655  1.00  1.12           C
ATOM   1341  C   PHE A  94      -5.327  -0.660  11.834  1.00  1.12           C
ATOM   1342  O   PHE A  94      -5.680  -0.867  12.992  1.00  1.12           O
ATOM   1343  CB  PHE A  94      -7.595  -0.399  10.683  1.00  1.12           C
ATOM   1344  CG  PHE A  94      -7.619   1.107  10.850  1.00  1.12           C
ATOM   1345  CD1 PHE A  94      -6.520   1.900  10.604  1.00  1.12           C
ATOM   1346  CD2 PHE A  94      -8.802   1.735  11.217  1.00  1.12           C
ATOM   1347  CE1 PHE A  94      -6.575   3.237  10.768  1.00  1.12           C
ATOM   1348  CE2 PHE A  94      -8.858   3.092  11.355  1.00  1.12           C
ATOM   1349  CZ  PHE A  94      -7.737   3.833  11.137  1.00  1.12           C
ATOM   1350  H   PHE A  94      -6.879  -2.965  11.391  1.00  1.12           H
ATOM   1351  HA  PHE A  94      -5.740  -0.793   9.739  1.00  1.12           H
ATOM   1352 1HB  PHE A  94      -8.121  -0.636   9.757  1.00  1.12           H
ATOM   1353 2HB  PHE A  94      -8.183  -0.833  11.496  1.00  1.12           H
ATOM   1354  HD1 PHE A  94      -5.601   1.463  10.283  1.00  1.12           H
ATOM   1355  HD2 PHE A  94      -9.692   1.133  11.393  1.00  1.12           H
ATOM   1356  HE1 PHE A  94      -5.685   3.835  10.580  1.00  1.12           H
ATOM   1357  HE2 PHE A  94      -9.785   3.572  11.633  1.00  1.12           H
ATOM   1358  HZ  PHE A  94      -7.763   4.886  11.240  1.00  1.12           H
ATOM   1359  N   THR A  95      -4.160  -0.100  11.521  1.00  1.05           N
ATOM   1360  CA  THR A  95      -3.222   0.343  12.545  1.00  1.05           C
ATOM   1361  C   THR A  95      -2.943   1.844  12.491  1.00  1.05           C
ATOM   1362  O   THR A  95      -2.675   2.387  11.422  1.00  1.05           O
ATOM   1363  CB  THR A  95      -1.860  -0.382  12.406  1.00  1.05           C
ATOM   1364  OG1 THR A  95      -2.019  -1.782  12.570  1.00  1.05           O
ATOM   1365  CG2 THR A  95      -0.888   0.125  13.445  1.00  1.05           C
ATOM   1366  H   THR A  95      -3.943   0.036  10.531  1.00  1.05           H
ATOM   1367  HA  THR A  95      -3.643   0.118  13.523  1.00  1.05           H
ATOM   1368  HB  THR A  95      -1.453  -0.197  11.416  1.00  1.05           H
ATOM   1369  HG1 THR A  95      -1.149  -2.195  12.623  1.00  1.05           H
ATOM   1370 1HG2 THR A  95       0.068  -0.389  13.335  1.00  1.05           H
ATOM   1371 2HG2 THR A  95      -0.732   1.184  13.305  1.00  1.05           H
ATOM   1372 3HG2 THR A  95      -1.285  -0.057  14.442  1.00  1.05           H
ATOM   1373  N   ILE A  96      -2.997   2.503  13.642  1.00  1.02           N
ATOM   1374  CA  ILE A  96      -2.605   3.903  13.748  1.00  1.02           C
ATOM   1375  C   ILE A  96      -1.379   3.855  14.664  1.00  1.02           C
ATOM   1376  O   ILE A  96      -1.487   3.336  15.781  1.00  1.02           O
ATOM   1377  CB  ILE A  96      -3.714   4.793  14.347  1.00  1.02           C
ATOM   1378  CG1 ILE A  96      -5.013   4.685  13.524  1.00  1.02           C
ATOM   1379  CG2 ILE A  96      -3.243   6.237  14.237  1.00  1.02           C
ATOM   1380  CD1 ILE A  96      -6.224   5.374  14.175  1.00  1.02           C
ATOM   1381  H   ILE A  96      -3.288   2.000  14.478  1.00  1.02           H
ATOM   1382  HA  ILE A  96      -2.305   4.290  12.779  1.00  1.02           H
ATOM   1383  HB  ILE A  96      -3.920   4.524  15.383  1.00  1.02           H
ATOM   1384 1HG1 ILE A  96      -4.842   5.126  12.541  1.00  1.02           H
ATOM   1385 2HG1 ILE A  96      -5.258   3.630  13.397  1.00  1.02           H
ATOM   1386 1HG2 ILE A  96      -4.005   6.895  14.608  1.00  1.02           H
ATOM   1387 2HG2 ILE A  96      -2.326   6.369  14.808  1.00  1.02           H
ATOM   1388 3HG2 ILE A  96      -3.058   6.475  13.198  1.00  1.02           H
ATOM   1389 1HD1 ILE A  96      -7.100   5.252  13.552  1.00  1.02           H
ATOM   1390 2HD1 ILE A  96      -6.415   4.928  15.144  1.00  1.02           H
ATOM   1391 3HD1 ILE A  96      -6.016   6.436  14.299  1.00  1.02           H
ATOM   1392  N   GLU A  97      -0.223   4.318  14.187  1.00  1.02           N
ATOM   1393  CA  GLU A  97       1.014   4.123  14.944  1.00  1.02           C
ATOM   1394  C   GLU A  97       2.084   5.208  14.872  1.00  1.02           C
ATOM   1395  O   GLU A  97       2.291   5.844  13.839  1.00  1.02           O
ATOM   1396  CB  GLU A  97       1.653   2.793  14.493  1.00  1.02           C
ATOM   1397  CG  GLU A  97       2.959   2.387  15.185  1.00  1.02           C
ATOM   1398  CD  GLU A  97       3.457   1.027  14.777  1.00  1.02           C
ATOM   1399  OE1 GLU A  97       2.892   0.442  13.880  1.00  1.02           O
ATOM   1400  OE2 GLU A  97       4.377   0.546  15.411  1.00  1.02           O
ATOM   1401  H   GLU A  97      -0.186   4.743  13.264  1.00  1.02           H
ATOM   1402  HA  GLU A  97       0.725   4.034  15.982  1.00  1.02           H
ATOM   1403 1HB  GLU A  97       0.955   1.996  14.708  1.00  1.02           H
ATOM   1404 2HB  GLU A  97       1.808   2.799  13.429  1.00  1.02           H
ATOM   1405 1HG  GLU A  97       3.730   3.109  14.932  1.00  1.02           H
ATOM   1406 2HG  GLU A  97       2.822   2.408  16.250  1.00  1.02           H
ATOM   1407  N   GLY A  98       2.763   5.407  16.001  1.00  1.03           N
ATOM   1408  CA  GLY A  98       3.949   6.257  16.048  1.00  1.03           C
ATOM   1409  C   GLY A  98       3.744   7.766  16.039  1.00  1.03           C
ATOM   1410  O   GLY A  98       4.617   8.484  15.537  1.00  1.03           O
ATOM   1411  H   GLY A  98       2.474   4.881  16.832  1.00  1.03           H
ATOM   1412 1HA  GLY A  98       4.510   5.994  16.946  1.00  1.03           H
ATOM   1413 2HA  GLY A  98       4.593   5.988  15.214  1.00  1.03           H
ATOM   1414  N   PHE A  99       2.616   8.239  16.562  1.00  1.04           N
ATOM   1415  CA  PHE A  99       2.331   9.672  16.622  1.00  1.04           C
ATOM   1416  C   PHE A  99       2.684  10.228  17.987  1.00  1.04           C
ATOM   1417  O   PHE A  99       2.490   9.553  18.997  1.00  1.04           O
ATOM   1418  CB  PHE A  99       0.842   9.940  16.403  1.00  1.04           C
ATOM   1419  CG  PHE A  99       0.358   9.735  15.060  1.00  1.04           C
ATOM   1420  CD1 PHE A  99      -0.050   8.501  14.595  1.00  1.04           C
ATOM   1421  CD2 PHE A  99       0.310  10.811  14.227  1.00  1.04           C
ATOM   1422  CE1 PHE A  99      -0.491   8.393  13.308  1.00  1.04           C
ATOM   1423  CE2 PHE A  99      -0.111  10.709  12.975  1.00  1.04           C
ATOM   1424  CZ  PHE A  99      -0.514   9.527  12.502  1.00  1.04           C
ATOM   1425  H   PHE A  99       1.936   7.589  16.956  1.00  1.04           H
ATOM   1426  HA  PHE A  99       2.920  10.193  15.866  1.00  1.04           H
ATOM   1427 1HB  PHE A  99       0.260   9.309  17.073  1.00  1.04           H
ATOM   1428 2HB  PHE A  99       0.626  10.970  16.671  1.00  1.04           H
ATOM   1429  HD1 PHE A  99      -0.015   7.625  15.252  1.00  1.04           H
ATOM   1430  HD2 PHE A  99       0.627  11.765  14.596  1.00  1.04           H
ATOM   1431  HE1 PHE A  99      -0.809   7.428  12.923  1.00  1.04           H
ATOM   1432  HE2 PHE A  99      -0.126  11.594  12.334  1.00  1.04           H
ATOM   1433  HZ  PHE A  99      -0.846   9.497  11.491  1.00  1.04           H
ATOM   1434  N   LYS A 100       3.163  11.464  18.057  1.00  1.04           N
ATOM   1435  CA  LYS A 100       3.330  12.041  19.385  1.00  1.04           C
ATOM   1436  C   LYS A 100       1.946  12.294  19.973  1.00  1.04           C
ATOM   1437  O   LYS A 100       1.747  12.246  21.184  1.00  1.04           O
ATOM   1438  CB  LYS A 100       4.152  13.330  19.365  1.00  1.04           C
ATOM   1439  CG  LYS A 100       3.487  14.526  18.702  1.00  1.04           C
ATOM   1440  CD  LYS A 100       4.416  15.739  18.660  1.00  1.04           C
ATOM   1441  CE  LYS A 100       3.767  16.896  17.911  1.00  1.04           C
ATOM   1442  NZ  LYS A 100       4.670  18.074  17.788  1.00  1.04           N
ATOM   1443  H   LYS A 100       3.330  11.997  17.209  1.00  1.04           H
ATOM   1444  HA  LYS A 100       3.847  11.324  20.018  1.00  1.04           H
ATOM   1445 1HB  LYS A 100       4.384  13.611  20.394  1.00  1.04           H
ATOM   1446 2HB  LYS A 100       5.099  13.145  18.871  1.00  1.04           H
ATOM   1447 1HG  LYS A 100       3.221  14.265  17.709  1.00  1.04           H
ATOM   1448 2HG  LYS A 100       2.582  14.793  19.245  1.00  1.04           H
ATOM   1449 1HD  LYS A 100       4.654  16.053  19.676  1.00  1.04           H
ATOM   1450 2HD  LYS A 100       5.341  15.467  18.156  1.00  1.04           H
ATOM   1451 1HE  LYS A 100       3.506  16.554  16.908  1.00  1.04           H
ATOM   1452 2HE  LYS A 100       2.856  17.200  18.426  1.00  1.04           H
ATOM   1453 1HZ  LYS A 100       4.168  18.798  17.251  1.00  1.04           H
ATOM   1454 2HZ  LYS A 100       4.913  18.428  18.698  1.00  1.04           H
ATOM   1455 3HZ  LYS A 100       5.507  17.811  17.292  1.00  1.04           H
ATOM   1456  N   GLU A 101       0.957  12.499  19.110  1.00  1.03           N
ATOM   1457  CA  GLU A 101      -0.388  12.673  19.636  1.00  1.03           C
ATOM   1458  C   GLU A 101      -1.469  12.329  18.627  1.00  1.03           C
ATOM   1459  O   GLU A 101      -1.464  12.843  17.512  1.00  1.03           O
ATOM   1460  CB  GLU A 101      -0.579  14.105  20.151  1.00  1.03           C
ATOM   1461  CG  GLU A 101      -1.925  14.370  20.810  1.00  1.03           C
ATOM   1462  CD  GLU A 101      -2.029  15.761  21.389  1.00  1.03           C
ATOM   1463  OE1 GLU A 101      -1.135  16.548  21.179  1.00  1.03           O
ATOM   1464  OE2 GLU A 101      -2.989  16.023  22.084  1.00  1.03           O
ATOM   1465  H   GLU A 101       1.171  12.535  18.110  1.00  1.03           H
ATOM   1466  HA  GLU A 101      -0.504  12.001  20.480  1.00  1.03           H
ATOM   1467 1HB  GLU A 101       0.192  14.335  20.886  1.00  1.03           H
ATOM   1468 2HB  GLU A 101      -0.462  14.804  19.335  1.00  1.03           H
ATOM   1469 1HG  GLU A 101      -2.712  14.245  20.065  1.00  1.03           H
ATOM   1470 2HG  GLU A 101      -2.091  13.633  21.592  1.00  1.03           H
ATOM   1471  N   LEU A 102      -2.425  11.521  19.059  1.00  1.01           N
ATOM   1472  CA  LEU A 102      -3.592  11.151  18.258  1.00  1.01           C
ATOM   1473  C   LEU A 102      -4.854  11.609  18.974  1.00  1.01           C
ATOM   1474  O   LEU A 102      -5.058  11.235  20.131  1.00  1.01           O
ATOM   1475  CB  LEU A 102      -3.608   9.636  18.039  1.00  1.01           C
ATOM   1476  CG  LEU A 102      -4.811   9.044  17.296  1.00  1.01           C
ATOM   1477  CD1 LEU A 102      -4.839   9.584  15.879  1.00  1.01           C
ATOM   1478  CD2 LEU A 102      -4.681   7.505  17.280  1.00  1.01           C
ATOM   1479  H   LEU A 102      -2.314  11.121  19.992  1.00  1.01           H
ATOM   1480  HA  LEU A 102      -3.535  11.650  17.294  1.00  1.01           H
ATOM   1481 1HB  LEU A 102      -2.719   9.375  17.464  1.00  1.01           H
ATOM   1482 2HB  LEU A 102      -3.531   9.150  19.009  1.00  1.01           H
ATOM   1483  HG  LEU A 102      -5.734   9.339  17.794  1.00  1.01           H
ATOM   1484 1HD1 LEU A 102      -5.690   9.166  15.342  1.00  1.01           H
ATOM   1485 2HD1 LEU A 102      -4.924  10.672  15.900  1.00  1.01           H
ATOM   1486 3HD1 LEU A 102      -3.916   9.302  15.383  1.00  1.01           H
ATOM   1487 1HD2 LEU A 102      -5.527   7.075  16.744  1.00  1.01           H
ATOM   1488 2HD2 LEU A 102      -3.760   7.237  16.793  1.00  1.01           H
ATOM   1489 3HD2 LEU A 102      -4.657   7.100  18.264  1.00  1.01           H
ATOM   1490  N   SER A 103      -5.685  12.418  18.312  1.00  1.01           N
ATOM   1491  CA  SER A 103      -6.853  12.930  19.020  1.00  1.01           C
ATOM   1492  C   SER A 103      -8.096  13.156  18.175  1.00  1.01           C
ATOM   1493  O   SER A 103      -8.029  13.681  17.066  1.00  1.01           O
ATOM   1494  CB  SER A 103      -6.504  14.257  19.673  1.00  1.01           C
ATOM   1495  OG  SER A 103      -7.591  14.767  20.395  1.00  1.01           O
ATOM   1496  H   SER A 103      -5.469  12.701  17.356  1.00  1.01           H
ATOM   1497  HA  SER A 103      -7.098  12.217  19.788  1.00  1.01           H
ATOM   1498 1HB  SER A 103      -5.648  14.129  20.339  1.00  1.01           H
ATOM   1499 2HB  SER A 103      -6.215  14.967  18.901  1.00  1.01           H
ATOM   1500  HG  SER A 103      -7.583  14.276  21.246  1.00  1.01           H
ATOM   1501  N   PHE A 104      -9.231  12.773  18.742  1.00  1.04           N
ATOM   1502  CA  PHE A 104     -10.545  12.962  18.128  1.00  1.04           C
ATOM   1503  C   PHE A 104     -11.404  13.836  19.025  1.00  1.04           C
ATOM   1504  O   PHE A 104     -11.591  13.512  20.205  1.00  1.04           O
ATOM   1505  CB  PHE A 104     -11.207  11.610  17.978  1.00  1.04           C
ATOM   1506  CG  PHE A 104     -10.469  10.696  17.093  1.00  1.04           C
ATOM   1507  CD1 PHE A 104      -9.395   9.982  17.604  1.00  1.04           C
ATOM   1508  CD2 PHE A 104     -10.840  10.501  15.778  1.00  1.04           C
ATOM   1509  CE1 PHE A 104      -8.690   9.135  16.811  1.00  1.04           C
ATOM   1510  CE2 PHE A 104     -10.138   9.631  14.986  1.00  1.04           C
ATOM   1511  CZ  PHE A 104      -9.050   8.958  15.510  1.00  1.04           C
ATOM   1512  H   PHE A 104      -9.155  12.318  19.655  1.00  1.04           H
ATOM   1513  HA  PHE A 104     -10.431  13.450  17.163  1.00  1.04           H
ATOM   1514 1HB  PHE A 104     -11.268  11.176  18.945  1.00  1.04           H
ATOM   1515 2HB  PHE A 104     -12.221  11.731  17.597  1.00  1.04           H
ATOM   1516  HD1 PHE A 104      -9.104  10.122  18.655  1.00  1.04           H
ATOM   1517  HD2 PHE A 104     -11.694  11.048  15.373  1.00  1.04           H
ATOM   1518  HE1 PHE A 104      -7.845   8.594  17.212  1.00  1.04           H
ATOM   1519  HE2 PHE A 104     -10.428   9.483  13.948  1.00  1.04           H
ATOM   1520  HZ  PHE A 104      -8.476   8.279  14.900  1.00  1.04           H
ATOM   1521  N   SER A 105     -11.962  14.914  18.485  1.00  1.12           N
ATOM   1522  CA  SER A 105     -12.763  15.780  19.337  1.00  1.12           C
ATOM   1523  C   SER A 105     -13.965  16.425  18.661  1.00  1.12           C
ATOM   1524  O   SER A 105     -13.891  16.901  17.526  1.00  1.12           O
ATOM   1525  CB  SER A 105     -11.875  16.855  19.934  1.00  1.12           C
ATOM   1526  OG  SER A 105     -12.622  17.728  20.734  1.00  1.12           O
ATOM   1527  H   SER A 105     -11.772  15.153  17.514  1.00  1.12           H
ATOM   1528  HA  SER A 105     -13.140  15.170  20.142  1.00  1.12           H
ATOM   1529 1HB  SER A 105     -11.101  16.381  20.539  1.00  1.12           H
ATOM   1530 2HB  SER A 105     -11.379  17.413  19.137  1.00  1.12           H
ATOM   1531  HG  SER A 105     -13.239  17.164  21.226  1.00  1.12           H
ATOM   1532  N   ASN A 106     -15.087  16.399  19.375  1.00  1.27           N
ATOM   1533  CA  ASN A 106     -16.338  16.987  18.903  1.00  1.27           C
ATOM   1534  C   ASN A 106     -16.764  16.461  17.532  1.00  1.27           C
ATOM   1535  O   ASN A 106     -17.286  17.211  16.711  1.00  1.27           O
ATOM   1536  CB  ASN A 106     -16.234  18.502  18.869  1.00  1.27           C
ATOM   1537  CG  ASN A 106     -16.083  19.130  20.247  1.00  1.27           C
ATOM   1538  OD1 ASN A 106     -16.860  18.861  21.168  1.00  1.27           O
ATOM   1539  ND2 ASN A 106     -15.090  19.967  20.396  1.00  1.27           N
ATOM   1540  H   ASN A 106     -15.055  15.960  20.300  1.00  1.27           H
ATOM   1541  HA  ASN A 106     -17.126  16.716  19.601  1.00  1.27           H
ATOM   1542 1HB  ASN A 106     -15.390  18.810  18.251  1.00  1.27           H
ATOM   1543 2HB  ASN A 106     -17.133  18.905  18.403  1.00  1.27           H
ATOM   1544 1HD2 ASN A 106     -14.936  20.411  21.279  1.00  1.27           H
ATOM   1545 2HD2 ASN A 106     -14.480  20.161  19.626  1.00  1.27           H
ATOM   1546  N   CYS A 107     -16.571  15.171  17.287  1.00  1.54           N
ATOM   1547  CA  CYS A 107     -16.961  14.562  16.031  1.00  1.54           C
ATOM   1548  C   CYS A 107     -18.383  14.055  16.195  1.00  1.54           C
ATOM   1549  O   CYS A 107     -18.817  13.780  17.318  1.00  1.54           O
ATOM   1550  CB  CYS A 107     -15.981  13.441  15.641  1.00  1.54           C
ATOM   1551  SG  CYS A 107     -14.252  14.044  15.321  1.00  1.54           S
ATOM   1552  H   CYS A 107     -16.129  14.590  17.982  1.00  1.54           H
ATOM   1553  HA  CYS A 107     -16.951  15.315  15.244  1.00  1.54           H
ATOM   1554 1HB  CYS A 107     -15.943  12.690  16.428  1.00  1.54           H
ATOM   1555 2HB  CYS A 107     -16.340  12.949  14.734  1.00  1.54           H
ATOM   1556  HG  CYS A 107     -14.066  14.573  16.536  1.00  1.54           H
ATOM   1557  N   ASN A 108     -19.102  13.956  15.091  1.00  1.97           N
ATOM   1558  CA  ASN A 108     -20.500  13.554  15.097  1.00  1.97           C
ATOM   1559  C   ASN A 108     -20.769  12.488  14.053  1.00  1.97           C
ATOM   1560  O   ASN A 108     -21.076  12.788  12.891  1.00  1.97           O
ATOM   1561  CB  ASN A 108     -21.377  14.775  14.865  1.00  1.97           C
ATOM   1562  CG  ASN A 108     -21.348  15.783  15.986  1.00  1.97           C
ATOM   1563  OD1 ASN A 108     -22.046  15.635  16.993  1.00  1.97           O
ATOM   1564  ND2 ASN A 108     -20.560  16.812  15.827  1.00  1.97           N
ATOM   1565  H   ASN A 108     -18.662  14.167  14.196  1.00  1.97           H
ATOM   1566  HA  ASN A 108     -20.740  13.118  16.069  1.00  1.97           H
ATOM   1567 1HB  ASN A 108     -21.041  15.274  13.954  1.00  1.97           H
ATOM   1568 2HB  ASN A 108     -22.385  14.482  14.699  1.00  1.97           H
ATOM   1569 1HD2 ASN A 108     -20.495  17.513  16.540  1.00  1.97           H
ATOM   1570 2HD2 ASN A 108     -20.012  16.902  14.995  1.00  1.97           H
ATOM   1571  N   SER A 109     -20.677  11.225  14.448  1.00  2.60           N
ATOM   1572  CA  SER A 109     -20.785  10.173  13.446  1.00  2.60           C
ATOM   1573  C   SER A 109     -22.235   9.818  13.138  1.00  2.60           C
ATOM   1574  O   SER A 109     -22.633   8.666  13.278  1.00  2.60           O
ATOM   1575  CB  SER A 109     -20.065   8.927  13.919  1.00  2.60           C
ATOM   1576  OG  SER A 109     -18.695   9.159  14.067  1.00  2.60           O
ATOM   1577  H   SER A 109     -20.535  11.004  15.437  1.00  2.60           H
ATOM   1578  HA  SER A 109     -20.303  10.530  12.545  1.00  2.60           H
ATOM   1579 1HB  SER A 109     -20.486   8.588  14.869  1.00  2.60           H
ATOM   1580 2HB  SER A 109     -20.217   8.129  13.192  1.00  2.60           H
ATOM   1581  HG  SER A 109     -18.298   8.260  14.094  1.00  2.60           H
ATOM   1582  N   LEU A 110     -23.023  10.797  12.695  1.00  3.47           N
ATOM   1583  CA  LEU A 110     -24.416  10.508  12.416  1.00  3.47           C
ATOM   1584  C   LEU A 110     -25.182  11.488  11.536  1.00  3.47           C
ATOM   1585  O   LEU A 110     -25.061  12.719  11.635  1.00  3.47           O
ATOM   1586  CB  LEU A 110     -25.169  10.429  13.749  1.00  3.47           C
ATOM   1587  CG  LEU A 110     -25.401  11.801  14.434  1.00  3.47           C
ATOM   1588  CD1 LEU A 110     -26.302  11.664  15.604  1.00  3.47           C
ATOM   1589  CD2 LEU A 110     -24.102  12.348  14.870  1.00  3.47           C
ATOM   1590  H   LEU A 110     -22.613  11.716  12.574  1.00  3.47           H
ATOM   1591  HA  LEU A 110     -24.448   9.544  11.923  1.00  3.47           H
ATOM   1592 1HB  LEU A 110     -26.137   9.967  13.580  1.00  3.47           H
ATOM   1593 2HB  LEU A 110     -24.613   9.799  14.441  1.00  3.47           H
ATOM   1594  HG  LEU A 110     -25.875  12.478  13.723  1.00  3.47           H
ATOM   1595 1HD1 LEU A 110     -26.456  12.638  16.062  1.00  3.47           H
ATOM   1596 2HD1 LEU A 110     -27.263  11.249  15.298  1.00  3.47           H
ATOM   1597 3HD1 LEU A 110     -25.819  11.020  16.305  1.00  3.47           H
ATOM   1598 1HD2 LEU A 110     -24.261  13.313  15.340  1.00  3.47           H
ATOM   1599 2HD2 LEU A 110     -23.625  11.670  15.582  1.00  3.47           H
ATOM   1600 3HD2 LEU A 110     -23.485  12.465  13.997  1.00  3.47           H
ATOM   1601  N   LEU A 111     -26.119  10.890  10.815  1.00  4.56           N
ATOM   1602  CA  LEU A 111     -27.167  11.538  10.056  1.00  4.56           C
ATOM   1603  C   LEU A 111     -28.387  10.639  10.198  1.00  4.56           C
ATOM   1604  O   LEU A 111     -29.252  10.568   9.328  1.00  4.56           O
ATOM   1605  CB  LEU A 111     -26.745  11.697   8.597  1.00  4.56           C
ATOM   1606  CG  LEU A 111     -27.767  12.357   7.672  1.00  4.56           C
ATOM   1607  CD1 LEU A 111     -28.045  13.766   8.161  1.00  4.56           C
ATOM   1608  CD2 LEU A 111     -27.215  12.385   6.250  1.00  4.56           C
ATOM   1609  H   LEU A 111     -26.099   9.880  10.785  1.00  4.56           H
ATOM   1610  HA  LEU A 111     -27.385  12.515  10.487  1.00  4.56           H
ATOM   1611 1HB  LEU A 111     -25.830  12.296   8.567  1.00  4.56           H
ATOM   1612 2HB  LEU A 111     -26.513  10.712   8.196  1.00  4.56           H
ATOM   1613  HG  LEU A 111     -28.699  11.793   7.692  1.00  4.56           H
ATOM   1614 1HD1 LEU A 111     -28.777  14.241   7.507  1.00  4.56           H
ATOM   1615 2HD1 LEU A 111     -28.439  13.726   9.178  1.00  4.56           H
ATOM   1616 3HD1 LEU A 111     -27.119  14.343   8.151  1.00  4.56           H
ATOM   1617 1HD2 LEU A 111     -27.941  12.855   5.587  1.00  4.56           H
ATOM   1618 2HD2 LEU A 111     -26.309  12.953   6.239  1.00  4.56           H
ATOM   1619 3HD2 LEU A 111     -27.007  11.379   5.904  1.00  4.56           H
ATOM   1620  N   ALA A 112     -28.456   9.965  11.345  1.00  5.84           N
ATOM   1621  CA  ALA A 112     -29.476   8.954  11.627  1.00  5.84           C
ATOM   1622  C   ALA A 112     -30.838   9.538  11.982  1.00  5.84           C
ATOM   1623  O   ALA A 112     -31.290   9.456  13.123  1.00  5.84           O
ATOM   1624  CB  ALA A 112     -29.004   8.065  12.769  1.00  5.84           C
ATOM   1625  H   ALA A 112     -27.744  10.142  12.038  1.00  5.84           H
ATOM   1626  HA  ALA A 112     -29.598   8.345  10.726  1.00  5.84           H
ATOM   1627 1HB  ALA A 112     -29.744   7.283  12.948  1.00  5.84           H
ATOM   1628 2HB  ALA A 112     -28.059   7.611  12.520  1.00  5.84           H
ATOM   1629 3HB  ALA A 112     -28.885   8.665  13.673  1.00  5.84           H
ATOM   1630  N   VAL A 113     -31.489  10.113  10.992  1.00  7.22           N
ATOM   1631  CA  VAL A 113     -32.806  10.711  11.162  1.00  7.22           C
ATOM   1632  C   VAL A 113     -33.832   9.566  11.137  1.00  7.22           C
ATOM   1633  O   VAL A 113     -33.712   8.645  10.326  1.00  7.22           O
ATOM   1634  CB  VAL A 113     -33.077  11.749  10.064  1.00  7.22           C
ATOM   1635  CG1 VAL A 113     -34.479  12.329  10.229  1.00  7.22           C
ATOM   1636  CG2 VAL A 113     -32.003  12.830  10.114  1.00  7.22           C
ATOM   1637  H   VAL A 113     -31.012  10.151  10.091  1.00  7.22           H
ATOM   1638  HA  VAL A 113     -32.851  11.209  12.133  1.00  7.22           H
ATOM   1639  HB  VAL A 113     -33.039  11.259   9.103  1.00  7.22           H
ATOM   1640 1HG1 VAL A 113     -34.673  13.047   9.433  1.00  7.22           H
ATOM   1641 2HG1 VAL A 113     -35.221  11.549  10.192  1.00  7.22           H
ATOM   1642 3HG1 VAL A 113     -34.548  12.830  11.193  1.00  7.22           H
ATOM   1643 1HG2 VAL A 113     -32.180  13.558   9.324  1.00  7.22           H
ATOM   1644 2HG2 VAL A 113     -32.035  13.327  11.082  1.00  7.22           H
ATOM   1645 3HG2 VAL A 113     -31.021  12.375   9.973  1.00  7.22           H
ATOM   1646  N   LEU A 114     -34.795   9.572  12.057  1.00  8.68           N
ATOM   1647  CA  LEU A 114     -35.744   8.459  12.142  1.00  8.68           C
ATOM   1648  C   LEU A 114     -36.545   8.257  10.841  1.00  8.68           C
ATOM   1649  O   LEU A 114     -37.018   9.234  10.271  1.00  8.68           O
ATOM   1650  CB  LEU A 114     -36.710   8.701  13.305  1.00  8.68           C
ATOM   1651  CG  LEU A 114     -36.064   8.656  14.680  1.00  8.68           C
ATOM   1652  CD1 LEU A 114     -37.098   8.985  15.750  1.00  8.68           C
ATOM   1653  CD2 LEU A 114     -35.462   7.295  14.893  1.00  8.68           C
ATOM   1654  H   LEU A 114     -34.857  10.344  12.706  1.00  8.68           H
ATOM   1655  HA  LEU A 114     -35.154   7.581  12.368  1.00  8.68           H
ATOM   1656 1HB  LEU A 114     -37.165   9.682  13.180  1.00  8.68           H
ATOM   1657 2HB  LEU A 114     -37.502   7.957  13.278  1.00  8.68           H
ATOM   1658  HG  LEU A 114     -35.275   9.407  14.733  1.00  8.68           H
ATOM   1659 1HD1 LEU A 114     -36.625   8.962  16.733  1.00  8.68           H
ATOM   1660 2HD1 LEU A 114     -37.507   9.979  15.569  1.00  8.68           H
ATOM   1661 3HD1 LEU A 114     -37.901   8.250  15.718  1.00  8.68           H
ATOM   1662 1HD2 LEU A 114     -34.984   7.273  15.869  1.00  8.68           H
ATOM   1663 2HD2 LEU A 114     -36.242   6.532  14.847  1.00  8.68           H
ATOM   1664 3HD2 LEU A 114     -34.719   7.096  14.121  1.00  8.68           H
ATOM   1665  N   PRO A 115     -36.785   6.989  10.423  1.00 10.22           N
ATOM   1666  CA  PRO A 115     -37.416   6.542   9.176  1.00 10.22           C
ATOM   1667  C   PRO A 115     -38.897   6.804   8.992  1.00 10.22           C
ATOM   1668  O   PRO A 115     -39.640   7.048   9.946  1.00 10.22           O
ATOM   1669  CB  PRO A 115     -37.168   5.031   9.199  1.00 10.22           C
ATOM   1670  CG  PRO A 115     -37.077   4.675  10.659  1.00 10.22           C
ATOM   1671  CD  PRO A 115     -36.391   5.848  11.302  1.00 10.22           C
ATOM   1672  HA  PRO A 115     -36.866   6.992   8.335  1.00 10.22           H
ATOM   1673 1HB  PRO A 115     -38.001   4.511   8.691  1.00 10.22           H
ATOM   1674 2HB  PRO A 115     -36.251   4.797   8.639  1.00 10.22           H
ATOM   1675 1HG  PRO A 115     -38.084   4.506  11.065  1.00 10.22           H
ATOM   1676 2HG  PRO A 115     -36.520   3.734  10.790  1.00 10.22           H
ATOM   1677 1HD  PRO A 115     -36.775   5.959  12.321  1.00 10.22           H
ATOM   1678 2HD  PRO A 115     -35.299   5.686  11.271  1.00 10.22           H
ATOM   1679  N   ALA A 116     -39.306   6.697   7.727  1.00 11.92           N
ATOM   1680  CA  ALA A 116     -40.679   6.856   7.262  1.00 11.92           C
ATOM   1681  C   ALA A 116     -41.630   5.876   7.890  1.00 11.92           C
ATOM   1682  O   ALA A 116     -41.271   4.729   8.163  1.00 11.92           O
ATOM   1683  CB  ALA A 116     -40.783   6.643   5.771  1.00 11.92           C
ATOM   1684  H   ALA A 116     -38.608   6.507   7.028  1.00 11.92           H
ATOM   1685  HA  ALA A 116     -40.991   7.864   7.504  1.00 11.92           H
ATOM   1686 1HB  ALA A 116     -41.813   6.790   5.482  1.00 11.92           H
ATOM   1687 2HB  ALA A 116     -40.179   7.332   5.256  1.00 11.92           H
ATOM   1688 3HB  ALA A 116     -40.476   5.633   5.524  1.00 11.92           H
ATOM   1689  N   ALA A 117     -42.870   6.314   8.053  1.00 13.81           N
ATOM   1690  CA  ALA A 117     -43.911   5.452   8.583  1.00 13.81           C
ATOM   1691  C   ALA A 117     -45.229   5.693   7.873  1.00 13.81           C
ATOM   1692  O   ALA A 117     -45.500   6.797   7.396  1.00 13.81           O
ATOM   1693  CB  ALA A 117     -44.081   5.698  10.068  1.00 13.81           C
ATOM   1694  H   ALA A 117     -43.068   7.285   7.833  1.00 13.81           H
ATOM   1695  HA  ALA A 117     -43.618   4.416   8.417  1.00 13.81           H
ATOM   1696 1HB  ALA A 117     -44.855   5.034  10.460  1.00 13.81           H
ATOM   1697 2HB  ALA A 117     -43.137   5.503  10.579  1.00 13.81           H
ATOM   1698 3HB  ALA A 117     -44.375   6.734  10.228  1.00 13.81           H
ATOM   1699  N   THR A 118     -46.041   4.642   7.802  1.00 15.74           N
ATOM   1700  CA  THR A 118     -47.369   4.707   7.200  1.00 15.74           C
ATOM   1701  C   THR A 118     -48.393   5.062   8.268  1.00 15.74           C
ATOM   1702  O   THR A 118     -48.335   4.530   9.381  1.00 15.74           O
ATOM   1703  CB  THR A 118     -47.733   3.383   6.502  1.00 15.74           C
ATOM   1704  OG1 THR A 118     -46.784   3.122   5.463  1.00 15.74           O
ATOM   1705  CG2 THR A 118     -49.119   3.474   5.872  1.00 15.74           C
ATOM   1706  H   THR A 118     -45.735   3.765   8.198  1.00 15.74           H
ATOM   1707  HA  THR A 118     -47.374   5.490   6.451  1.00 15.74           H
ATOM   1708  HB  THR A 118     -47.710   2.570   7.226  1.00 15.74           H
ATOM   1709  HG1 THR A 118     -46.967   3.711   4.718  1.00 15.74           H
ATOM   1710 1HG2 THR A 118     -49.354   2.538   5.373  1.00 15.74           H
ATOM   1711 2HG2 THR A 118     -49.861   3.664   6.639  1.00 15.74           H
ATOM   1712 3HG2 THR A 118     -49.135   4.288   5.143  1.00 15.74           H
ATOM   1713  N   THR A 119     -49.295   5.984   7.948  1.00 17.30           N
ATOM   1714  CA  THR A 119     -50.295   6.417   8.913  1.00 17.30           C
ATOM   1715  C   THR A 119     -51.609   5.701   8.662  1.00 17.30           C
ATOM   1716  O   THR A 119     -51.782   4.995   7.667  1.00 17.30           O
ATOM   1717  CB  THR A 119     -50.609   7.918   8.820  1.00 17.30           C
ATOM   1718  OG1 THR A 119     -51.406   8.163   7.647  1.00 17.30           O
ATOM   1719  CG2 THR A 119     -49.309   8.712   8.709  1.00 17.30           C
ATOM   1720  H   THR A 119     -49.273   6.381   7.009  1.00 17.30           H
ATOM   1721  HA  THR A 119     -49.951   6.176   9.919  1.00 17.30           H
ATOM   1722  HB  THR A 119     -51.162   8.229   9.703  1.00 17.30           H
ATOM   1723  HG1 THR A 119     -50.869   8.636   6.987  1.00 17.30           H
ATOM   1724 1HG2 THR A 119     -49.536   9.775   8.635  1.00 17.30           H
ATOM   1725 2HG2 THR A 119     -48.693   8.530   9.589  1.00 17.30           H
ATOM   1726 3HG2 THR A 119     -48.763   8.395   7.814  1.00 17.30           H
ATOM   1727  N   ASN A 120     -52.574   5.952   9.531  1.00 17.97           N
ATOM   1728  CA  ASN A 120     -53.895   5.352   9.426  1.00 17.97           C
ATOM   1729  C   ASN A 120     -54.656   5.771   8.164  1.00 17.97           C
ATOM   1730  O   ASN A 120     -55.630   5.119   7.790  1.00 17.97           O
ATOM   1731  CB  ASN A 120     -54.711   5.673  10.662  1.00 17.97           C
ATOM   1732  CG  ASN A 120     -54.246   4.907  11.879  1.00 17.97           C
ATOM   1733  OD1 ASN A 120     -53.549   3.890  11.771  1.00 17.97           O
ATOM   1734  ND2 ASN A 120     -54.620   5.380  13.040  1.00 17.97           N
ATOM   1735  H   ASN A 120     -52.375   6.557  10.313  1.00 17.97           H
ATOM   1736  HA  ASN A 120     -53.768   4.269   9.373  1.00 17.97           H
ATOM   1737 1HB  ASN A 120     -54.651   6.741  10.870  1.00 17.97           H
ATOM   1738 2HB  ASN A 120     -55.759   5.435  10.474  1.00 17.97           H
ATOM   1739 1HD2 ASN A 120     -54.343   4.915  13.882  1.00 17.97           H
ATOM   1740 2HD2 ASN A 120     -55.183   6.204  13.087  1.00 17.97           H
ATOM   1741  N   ASN A 121     -54.268   6.892   7.537  1.00 17.35           N
ATOM   1742  CA  ASN A 121     -54.978   7.339   6.342  1.00 17.35           C
ATOM   1743  C   ASN A 121     -54.307   6.840   5.061  1.00 17.35           C
ATOM   1744  O   ASN A 121     -54.680   7.241   3.958  1.00 17.35           O
ATOM   1745  CB  ASN A 121     -55.135   8.850   6.352  1.00 17.35           C
ATOM   1746  CG  ASN A 121     -53.835   9.594   6.259  1.00 17.35           C
ATOM   1747  OD1 ASN A 121     -52.771   9.019   5.986  1.00 17.35           O
ATOM   1748  ND2 ASN A 121     -53.896  10.888   6.490  1.00 17.35           N
ATOM   1749  H   ASN A 121     -53.429   7.397   7.833  1.00 17.35           H
ATOM   1750  HA  ASN A 121     -55.980   6.908   6.358  1.00 17.35           H
ATOM   1751 1HB  ASN A 121     -55.765   9.149   5.516  1.00 17.35           H
ATOM   1752 2HB  ASN A 121     -55.643   9.151   7.268  1.00 17.35           H
ATOM   1753 1HD2 ASN A 121     -53.065  11.446   6.449  1.00 17.35           H
ATOM   1754 2HD2 ASN A 121     -54.773  11.316   6.711  1.00 17.35           H
ATOM   1755  N   GLY A 122     -53.305   5.969   5.205  1.00 15.60           N
ATOM   1756  CA  GLY A 122     -52.584   5.404   4.072  1.00 15.60           C
ATOM   1757  C   GLY A 122     -51.391   6.250   3.619  1.00 15.60           C
ATOM   1758  O   GLY A 122     -50.620   5.826   2.755  1.00 15.60           O
ATOM   1759  H   GLY A 122     -53.015   5.672   6.137  1.00 15.60           H
ATOM   1760 1HA  GLY A 122     -52.230   4.410   4.347  1.00 15.60           H
ATOM   1761 2HA  GLY A 122     -53.272   5.275   3.240  1.00 15.60           H
ATOM   1762  N   SER A 123     -51.231   7.443   4.191  1.00 13.28           N
ATOM   1763  CA  SER A 123     -50.128   8.315   3.809  1.00 13.28           C
ATOM   1764  C   SER A 123     -48.841   7.783   4.394  1.00 13.28           C
ATOM   1765  O   SER A 123     -48.878   6.949   5.297  1.00 13.28           O
ATOM   1766  CB  SER A 123     -50.353   9.739   4.295  1.00 13.28           C
ATOM   1767  OG  SER A 123     -50.273   9.832   5.709  1.00 13.28           O
ATOM   1768  H   SER A 123     -51.895   7.765   4.890  1.00 13.28           H
ATOM   1769  HA  SER A 123     -50.040   8.321   2.722  1.00 13.28           H
ATOM   1770 1HB  SER A 123     -49.605  10.392   3.849  1.00 13.28           H
ATOM   1771 2HB  SER A 123     -51.330  10.087   3.962  1.00 13.28           H
ATOM   1772  HG  SER A 123     -51.060   9.384   6.062  1.00 13.28           H
ATOM   1773  N   GLN A 124     -47.708   8.289   3.911  1.00 10.94           N
ATOM   1774  CA  GLN A 124     -46.412   7.871   4.430  1.00 10.94           C
ATOM   1775  C   GLN A 124     -45.483   9.067   4.569  1.00 10.94           C
ATOM   1776  O   GLN A 124     -45.441   9.939   3.695  1.00 10.94           O
ATOM   1777  CB  GLN A 124     -45.784   6.802   3.524  1.00 10.94           C
ATOM   1778  CG  GLN A 124     -44.465   6.229   4.032  1.00 10.94           C
ATOM   1779  CD  GLN A 124     -43.940   5.121   3.158  1.00 10.94           C
ATOM   1780  OE1 GLN A 124     -44.711   4.424   2.493  1.00 10.94           O
ATOM   1781  NE2 GLN A 124     -42.622   4.940   3.148  1.00 10.94           N
ATOM   1782  H   GLN A 124     -47.743   8.973   3.168  1.00 10.94           H
ATOM   1783  HA  GLN A 124     -46.562   7.452   5.414  1.00 10.94           H
ATOM   1784 1HB  GLN A 124     -46.483   5.974   3.408  1.00 10.94           H
ATOM   1785 2HB  GLN A 124     -45.604   7.224   2.539  1.00 10.94           H
ATOM   1786 1HG  GLN A 124     -43.733   7.016   4.032  1.00 10.94           H
ATOM   1787 2HG  GLN A 124     -44.597   5.846   5.037  1.00 10.94           H
ATOM   1788 1HE2 GLN A 124     -42.217   4.219   2.585  1.00 10.94           H
ATOM   1789 2HE2 GLN A 124     -42.039   5.525   3.712  1.00 10.94           H
ATOM   1790  N   THR A 125     -44.755   9.111   5.676  1.00  8.92           N
ATOM   1791  CA  THR A 125     -43.858  10.227   5.924  1.00  8.92           C
ATOM   1792  C   THR A 125     -42.574  10.037   5.072  1.00  8.92           C
ATOM   1793  O   THR A 125     -42.393   8.962   4.511  1.00  8.92           O
ATOM   1794  CB  THR A 125     -43.600  10.330   7.449  1.00  8.92           C
ATOM   1795  OG1 THR A 125     -42.882   9.198   7.926  1.00  8.92           O
ATOM   1796  CG2 THR A 125     -44.939  10.365   8.168  1.00  8.92           C
ATOM   1797  H   THR A 125     -44.864   8.360   6.359  1.00  8.92           H
ATOM   1798  HA  THR A 125     -44.374  11.130   5.609  1.00  8.92           H
ATOM   1799  HB  THR A 125     -43.059  11.225   7.693  1.00  8.92           H
ATOM   1800  HG1 THR A 125     -42.532   9.395   8.808  1.00  8.92           H
ATOM   1801 1HG2 THR A 125     -44.775  10.433   9.244  1.00  8.92           H
ATOM   1802 2HG2 THR A 125     -45.511  11.231   7.832  1.00  8.92           H
ATOM   1803 3HG2 THR A 125     -45.498   9.453   7.943  1.00  8.92           H
ATOM   1804  N   PRO A 126     -41.709  11.054   4.880  1.00  7.34           N
ATOM   1805  CA  PRO A 126     -40.460  10.988   4.119  1.00  7.34           C
ATOM   1806  C   PRO A 126     -39.478   9.932   4.590  1.00  7.34           C
ATOM   1807  O   PRO A 126     -39.372   9.669   5.791  1.00  7.34           O
ATOM   1808  CB  PRO A 126     -39.875  12.385   4.302  1.00  7.34           C
ATOM   1809  CG  PRO A 126     -41.057  13.270   4.614  1.00  7.34           C
ATOM   1810  CD  PRO A 126     -41.980  12.404   5.434  1.00  7.34           C
ATOM   1811  HA  PRO A 126     -40.717  10.814   3.052  1.00  7.34           H
ATOM   1812 1HB  PRO A 126     -39.125  12.364   5.115  1.00  7.34           H
ATOM   1813 2HB  PRO A 126     -39.339  12.692   3.394  1.00  7.34           H
ATOM   1814 1HG  PRO A 126     -40.726  14.170   5.155  1.00  7.34           H
ATOM   1815 2HG  PRO A 126     -41.521  13.616   3.677  1.00  7.34           H
ATOM   1816 1HD  PRO A 126     -41.685  12.469   6.482  1.00  7.34           H
ATOM   1817 2HD  PRO A 126     -43.004  12.731   5.255  1.00  7.34           H
ATOM   1818  N   THR A 127     -38.727   9.349   3.657  1.00  6.19           N
ATOM   1819  CA  THR A 127     -37.713   8.363   4.026  1.00  6.19           C
ATOM   1820  C   THR A 127     -36.460   9.067   4.499  1.00  6.19           C
ATOM   1821  O   THR A 127     -36.286  10.260   4.236  1.00  6.19           O
ATOM   1822  CB  THR A 127     -37.397   7.438   2.839  1.00  6.19           C
ATOM   1823  OG1 THR A 127     -36.858   8.212   1.759  1.00  6.19           O
ATOM   1824  CG2 THR A 127     -38.662   6.738   2.377  1.00  6.19           C
ATOM   1825  H   THR A 127     -38.854   9.593   2.685  1.00  6.19           H
ATOM   1826  HA  THR A 127     -38.073   7.760   4.851  1.00  6.19           H
ATOM   1827  HB  THR A 127     -36.661   6.694   3.142  1.00  6.19           H
ATOM   1828  HG1 THR A 127     -36.016   8.592   2.025  1.00  6.19           H
ATOM   1829 1HG2 THR A 127     -38.431   6.085   1.535  1.00  6.19           H
ATOM   1830 2HG2 THR A 127     -39.067   6.146   3.195  1.00  6.19           H
ATOM   1831 3HG2 THR A 127     -39.398   7.480   2.069  1.00  6.19           H
ATOM   1832  N   THR A 128     -35.593   8.325   5.190  1.00  5.36           N
ATOM   1833  CA  THR A 128     -34.361   8.881   5.728  1.00  5.36           C
ATOM   1834  C   THR A 128     -33.125   8.027   5.531  1.00  5.36           C
ATOM   1835  O   THR A 128     -33.199   6.862   5.135  1.00  5.36           O
ATOM   1836  CB  THR A 128     -34.485   9.143   7.227  1.00  5.36           C
ATOM   1837  OG1 THR A 128     -34.632   7.905   7.913  1.00  5.36           O
ATOM   1838  CG2 THR A 128     -35.647  10.027   7.533  1.00  5.36           C
ATOM   1839  H   THR A 128     -35.799   7.352   5.354  1.00  5.36           H
ATOM   1840  HA  THR A 128     -34.179   9.834   5.231  1.00  5.36           H
ATOM   1841  HB  THR A 128     -33.575   9.619   7.571  1.00  5.36           H
ATOM   1842  HG1 THR A 128     -34.265   8.012   8.825  1.00  5.36           H
ATOM   1843 1HG2 THR A 128     -35.678  10.188   8.572  1.00  5.36           H
ATOM   1844 2HG2 THR A 128     -35.528  10.981   7.021  1.00  5.36           H
ATOM   1845 3HG2 THR A 128     -36.578   9.563   7.223  1.00  5.36           H
ATOM   1846  N   THR A 129     -31.994   8.636   5.856  1.00  4.72           N
ATOM   1847  CA  THR A 129     -30.685   8.012   5.903  1.00  4.72           C
ATOM   1848  C   THR A 129     -30.657   6.881   6.934  1.00  4.72           C
ATOM   1849  O   THR A 129     -31.127   7.049   8.061  1.00  4.72           O
ATOM   1850  CB  THR A 129     -29.641   9.083   6.230  1.00  4.72           C
ATOM   1851  OG1 THR A 129     -29.676  10.089   5.206  1.00  4.72           O
ATOM   1852  CG2 THR A 129     -28.279   8.494   6.327  1.00  4.72           C
ATOM   1853  H   THR A 129     -32.055   9.602   6.137  1.00  4.72           H
ATOM   1854  HA  THR A 129     -30.463   7.585   4.924  1.00  4.72           H
ATOM   1855  HB  THR A 129     -29.893   9.544   7.176  1.00  4.72           H
ATOM   1856  HG1 THR A 129     -28.943  10.699   5.327  1.00  4.72           H
ATOM   1857 1HG2 THR A 129     -27.556   9.260   6.559  1.00  4.72           H
ATOM   1858 2HG2 THR A 129     -28.262   7.748   7.112  1.00  4.72           H
ATOM   1859 3HG2 THR A 129     -28.030   8.035   5.383  1.00  4.72           H
ATOM   1860  N   SER A 130     -30.114   5.733   6.535  1.00  4.12           N
ATOM   1861  CA  SER A 130     -30.037   4.554   7.392  1.00  4.12           C
ATOM   1862  C   SER A 130     -29.024   4.725   8.512  1.00  4.12           C
ATOM   1863  O   SER A 130     -28.218   5.653   8.491  1.00  4.12           O
ATOM   1864  CB  SER A 130     -29.673   3.337   6.567  1.00  4.12           C
ATOM   1865  OG  SER A 130     -28.360   3.427   6.087  1.00  4.12           O
ATOM   1866  H   SER A 130     -29.748   5.678   5.597  1.00  4.12           H
ATOM   1867  HA  SER A 130     -31.019   4.394   7.842  1.00  4.12           H
ATOM   1868 1HB  SER A 130     -29.780   2.439   7.173  1.00  4.12           H
ATOM   1869 2HB  SER A 130     -30.362   3.252   5.729  1.00  4.12           H
ATOM   1870  HG  SER A 130     -27.787   3.413   6.877  1.00  4.12           H
ATOM   1871  N   THR A 131     -29.077   3.824   9.491  1.00  3.50           N
ATOM   1872  CA  THR A 131     -28.150   3.855  10.611  1.00  3.50           C
ATOM   1873  C   THR A 131     -26.707   3.738  10.077  1.00  3.50           C
ATOM   1874  O   THR A 131     -26.443   2.834   9.283  1.00  3.50           O
ATOM   1875  CB  THR A 131     -28.447   2.687  11.579  1.00  3.50           C
ATOM   1876  OG1 THR A 131     -29.808   2.775  12.022  1.00  3.50           O
ATOM   1877  CG2 THR A 131     -27.525   2.717  12.805  1.00  3.50           C
ATOM   1878  H   THR A 131     -29.778   3.097   9.453  1.00  3.50           H
ATOM   1879  HA  THR A 131     -28.315   4.785  11.134  1.00  3.50           H
ATOM   1880  HB  THR A 131     -28.304   1.745  11.049  1.00  3.50           H
ATOM   1881  HG1 THR A 131     -30.021   2.005  12.551  1.00  3.50           H
ATOM   1882 1HG2 THR A 131     -27.762   1.879  13.455  1.00  3.50           H
ATOM   1883 2HG2 THR A 131     -26.483   2.643  12.485  1.00  3.50           H
ATOM   1884 3HG2 THR A 131     -27.670   3.643  13.353  1.00  3.50           H
ATOM   1885  N   PRO A 132     -25.782   4.628  10.485  1.00  2.87           N
ATOM   1886  CA  PRO A 132     -24.384   4.703  10.097  1.00  2.87           C
ATOM   1887  C   PRO A 132     -23.548   3.626  10.727  1.00  2.87           C
ATOM   1888  O   PRO A 132     -24.022   2.902  11.602  1.00  2.87           O
ATOM   1889  CB  PRO A 132     -23.981   6.094  10.587  1.00  2.87           C
ATOM   1890  CG  PRO A 132     -24.850   6.330  11.774  1.00  2.87           C
ATOM   1891  CD  PRO A 132     -26.161   5.706  11.427  1.00  2.87           C
ATOM   1892  HA  PRO A 132     -24.311   4.643   9.016  1.00  2.87           H
ATOM   1893 1HB  PRO A 132     -22.906   6.127  10.818  1.00  2.87           H
ATOM   1894 2HB  PRO A 132     -24.155   6.827   9.795  1.00  2.87           H
ATOM   1895 1HG  PRO A 132     -24.395   5.890  12.664  1.00  2.87           H
ATOM   1896 2HG  PRO A 132     -24.935   7.384  11.980  1.00  2.87           H
ATOM   1897 1HD  PRO A 132     -26.581   5.333  12.352  1.00  2.87           H
ATOM   1898 2HD  PRO A 132     -26.805   6.441  10.912  1.00  2.87           H
ATOM   1899  N   SER A 133     -22.279   3.536  10.309  1.00  2.28           N
ATOM   1900  CA  SER A 133     -21.325   2.636  10.945  1.00  2.28           C
ATOM   1901  C   SER A 133     -21.300   3.042  12.417  1.00  2.28           C
ATOM   1902  O   SER A 133     -21.322   2.205  13.317  1.00  2.28           O
ATOM   1903  CB  SER A 133     -19.966   2.777  10.300  1.00  2.28           C
ATOM   1904  OG  SER A 133     -19.974   2.368   8.958  1.00  2.28           O
ATOM   1905  H   SER A 133     -21.956   4.135   9.566  1.00  2.28           H
ATOM   1906  HA  SER A 133     -21.672   1.605  10.861  1.00  2.28           H
ATOM   1907 1HB  SER A 133     -19.609   3.798  10.376  1.00  2.28           H
ATOM   1908 2HB  SER A 133     -19.300   2.175  10.829  1.00  2.28           H
ATOM   1909  HG  SER A 133     -20.051   3.188   8.425  1.00  2.28           H
ATOM   1910  N   ASN A 134     -21.352   4.357  12.608  1.00  1.79           N
ATOM   1911  CA  ASN A 134     -21.525   5.079  13.854  1.00  1.79           C
ATOM   1912  C   ASN A 134     -20.374   5.190  14.820  1.00  1.79           C
ATOM   1913  O   ASN A 134     -20.443   6.015  15.723  1.00  1.79           O
ATOM   1914  CB  ASN A 134     -22.702   4.442  14.570  1.00  1.79           C
ATOM   1915  CG  ASN A 134     -23.348   5.279  15.542  1.00  1.79           C
ATOM   1916  OD1 ASN A 134     -23.465   6.511  15.414  1.00  1.79           O
ATOM   1917  ND2 ASN A 134     -23.809   4.632  16.567  1.00  1.79           N
ATOM   1918  H   ASN A 134     -21.243   4.942  11.784  1.00  1.79           H
ATOM   1919  HA  ASN A 134     -21.799   6.102  13.584  1.00  1.79           H
ATOM   1920 1HB  ASN A 134     -23.445   4.110  13.851  1.00  1.79           H
ATOM   1921 2HB  ASN A 134     -22.361   3.553  15.106  1.00  1.79           H
ATOM   1922 1HD2 ASN A 134     -24.284   5.132  17.295  1.00  1.79           H
ATOM   1923 2HD2 ASN A 134     -23.682   3.625  16.629  1.00  1.79           H
ATOM   1924  N   GLY A 135     -19.266   4.539  14.582  1.00  1.43           N
ATOM   1925  CA  GLY A 135     -18.177   4.771  15.508  1.00  1.43           C
ATOM   1926  C   GLY A 135     -17.499   6.041  15.055  1.00  1.43           C
ATOM   1927  O   GLY A 135     -17.858   6.585  14.012  1.00  1.43           O
ATOM   1928  H   GLY A 135     -19.199   3.871  13.828  1.00  1.43           H
ATOM   1929 1HA  GLY A 135     -18.558   4.876  16.520  1.00  1.43           H
ATOM   1930 2HA  GLY A 135     -17.478   3.933  15.499  1.00  1.43           H
ATOM   1931  N   THR A 136     -16.538   6.536  15.812  1.00  1.18           N
ATOM   1932  CA  THR A 136     -15.746   7.649  15.329  1.00  1.18           C
ATOM   1933  C   THR A 136     -14.650   6.955  14.568  1.00  1.18           C
ATOM   1934  O   THR A 136     -14.327   7.335  13.441  1.00  1.18           O
ATOM   1935  CB  THR A 136     -15.257   8.555  16.430  1.00  1.18           C
ATOM   1936  OG1 THR A 136     -16.402   9.107  17.093  1.00  1.18           O
ATOM   1937  CG2 THR A 136     -14.382   9.683  15.876  1.00  1.18           C
ATOM   1938  H   THR A 136     -16.300   6.104  16.700  1.00  1.18           H
ATOM   1939  HA  THR A 136     -16.322   8.250  14.630  1.00  1.18           H
ATOM   1940  HB  THR A 136     -14.696   7.954  17.124  1.00  1.18           H
ATOM   1941  HG1 THR A 136     -17.037   9.413  16.433  1.00  1.18           H
ATOM   1942 1HG2 THR A 136     -14.046  10.318  16.692  1.00  1.18           H
ATOM   1943 2HG2 THR A 136     -13.522   9.246  15.372  1.00  1.18           H
ATOM   1944 3HG2 THR A 136     -14.958  10.277  15.171  1.00  1.18           H
ATOM   1945  N   ILE A 137     -14.131   5.895  15.176  1.00  1.02           N
ATOM   1946  CA  ILE A 137     -13.218   5.033  14.462  1.00  1.02           C
ATOM   1947  C   ILE A 137     -14.012   3.732  14.338  1.00  1.02           C
ATOM   1948  O   ILE A 137     -14.457   3.196  15.360  1.00  1.02           O
ATOM   1949  CB  ILE A 137     -11.895   4.724  15.179  1.00  1.02           C
ATOM   1950  CG1 ILE A 137     -11.097   5.961  15.535  1.00  1.02           C
ATOM   1951  CG2 ILE A 137     -11.055   3.915  14.222  1.00  1.02           C
ATOM   1952  CD1 ILE A 137      -9.866   5.596  16.386  1.00  1.02           C
ATOM   1953  H   ILE A 137     -14.424   5.669  16.128  1.00  1.02           H
ATOM   1954  HA  ILE A 137     -13.013   5.425  13.467  1.00  1.02           H
ATOM   1955  HB  ILE A 137     -12.077   4.160  16.087  1.00  1.02           H
ATOM   1956 1HG1 ILE A 137     -10.777   6.465  14.629  1.00  1.02           H
ATOM   1957 2HG1 ILE A 137     -11.725   6.645  16.111  1.00  1.02           H
ATOM   1958 1HG2 ILE A 137     -10.108   3.688  14.670  1.00  1.02           H
ATOM   1959 2HG2 ILE A 137     -11.571   2.991  13.958  1.00  1.02           H
ATOM   1960 3HG2 ILE A 137     -10.889   4.495  13.337  1.00  1.02           H
ATOM   1961 1HD1 ILE A 137      -9.312   6.466  16.648  1.00  1.02           H
ATOM   1962 2HD1 ILE A 137     -10.184   5.102  17.292  1.00  1.02           H
ATOM   1963 3HD1 ILE A 137      -9.224   4.926  15.819  1.00  1.02           H
ATOM   1964  N   TYR A 138     -14.245   3.267  13.119  1.00  0.92           N
ATOM   1965  CA  TYR A 138     -15.049   2.063  12.940  1.00  0.92           C
ATOM   1966  C   TYR A 138     -14.423   1.092  11.973  1.00  0.92           C
ATOM   1967  O   TYR A 138     -14.214   1.402  10.799  1.00  0.92           O
ATOM   1968  CB  TYR A 138     -16.440   2.400  12.425  1.00  0.92           C
ATOM   1969  CG  TYR A 138     -17.303   1.173  12.219  1.00  0.92           C
ATOM   1970  CD1 TYR A 138     -18.301   0.864  13.120  1.00  0.92           C
ATOM   1971  CD2 TYR A 138     -17.088   0.344  11.120  1.00  0.92           C
ATOM   1972  CE1 TYR A 138     -19.081  -0.260  12.935  1.00  0.92           C
ATOM   1973  CE2 TYR A 138     -17.867  -0.780  10.935  1.00  0.92           C
ATOM   1974  CZ  TYR A 138     -18.860  -1.084  11.836  1.00  0.92           C
ATOM   1975  OH  TYR A 138     -19.641  -2.206  11.651  1.00  0.92           O
ATOM   1976  H   TYR A 138     -13.870   3.768  12.313  1.00  0.92           H
ATOM   1977  HA  TYR A 138     -15.137   1.554  13.899  1.00  0.92           H
ATOM   1978 1HB  TYR A 138     -16.942   3.063  13.128  1.00  0.92           H
ATOM   1979 2HB  TYR A 138     -16.358   2.924  11.474  1.00  0.92           H
ATOM   1980  HD1 TYR A 138     -18.487   1.509  13.981  1.00  0.92           H
ATOM   1981  HD2 TYR A 138     -16.302   0.582  10.406  1.00  0.92           H
ATOM   1982  HE1 TYR A 138     -19.869  -0.490  13.652  1.00  0.92           H
ATOM   1983  HE2 TYR A 138     -17.696  -1.423  10.077  1.00  0.92           H
ATOM   1984  HH  TYR A 138     -20.296  -2.257  12.353  1.00  0.92           H
ATOM   1985  N   SER A 139     -14.203  -0.111  12.439  1.00  0.87           N
ATOM   1986  CA  SER A 139     -13.595  -1.096  11.585  1.00  0.87           C
ATOM   1987  C   SER A 139     -14.308  -2.427  11.627  1.00  0.87           C
ATOM   1988  O   SER A 139     -14.746  -2.888  12.676  1.00  0.87           O
ATOM   1989  CB  SER A 139     -12.158  -1.288  12.001  1.00  0.87           C
ATOM   1990  OG  SER A 139     -11.559  -2.274  11.229  1.00  0.87           O
ATOM   1991  H   SER A 139     -14.406  -0.318  13.420  1.00  0.87           H
ATOM   1992  HA  SER A 139     -13.629  -0.740  10.557  1.00  0.87           H
ATOM   1993 1HB  SER A 139     -11.611  -0.355  11.896  1.00  0.87           H
ATOM   1994 2HB  SER A 139     -12.120  -1.578  13.055  1.00  0.87           H
ATOM   1995  HG  SER A 139     -10.704  -2.464  11.649  1.00  0.87           H
ATOM   1996  N   LYS A 140     -14.349  -3.089  10.476  1.00  0.83           N
ATOM   1997  CA  LYS A 140     -14.901  -4.435  10.391  1.00  0.83           C
ATOM   1998  C   LYS A 140     -13.831  -5.480  10.736  1.00  0.83           C
ATOM   1999  O   LYS A 140     -14.090  -6.684  10.735  1.00  0.83           O
ATOM   2000  CB  LYS A 140     -15.429  -4.677   8.989  1.00  0.83           C
ATOM   2001  CG  LYS A 140     -16.602  -3.798   8.595  1.00  0.83           C
ATOM   2002  CD  LYS A 140     -17.069  -4.103   7.176  1.00  0.83           C
ATOM   2003  CE  LYS A 140     -18.256  -3.233   6.778  1.00  0.83           C
ATOM   2004  NZ  LYS A 140     -18.721  -3.528   5.385  1.00  0.83           N
ATOM   2005  H   LYS A 140     -14.014  -2.640   9.615  1.00  0.83           H
ATOM   2006  HA  LYS A 140     -15.715  -4.529  11.109  1.00  0.83           H
ATOM   2007 1HB  LYS A 140     -14.627  -4.498   8.268  1.00  0.83           H
ATOM   2008 2HB  LYS A 140     -15.733  -5.715   8.888  1.00  0.83           H
ATOM   2009 1HG  LYS A 140     -17.427  -3.942   9.294  1.00  0.83           H
ATOM   2010 2HG  LYS A 140     -16.283  -2.754   8.639  1.00  0.83           H
ATOM   2011 1HD  LYS A 140     -16.243  -3.904   6.482  1.00  0.83           H
ATOM   2012 2HD  LYS A 140     -17.344  -5.154   7.095  1.00  0.83           H
ATOM   2013 1HE  LYS A 140     -19.078  -3.410   7.471  1.00  0.83           H
ATOM   2014 2HE  LYS A 140     -17.962  -2.184   6.838  1.00  0.83           H
ATOM   2015 1HZ  LYS A 140     -19.505  -2.934   5.155  1.00  0.83           H
ATOM   2016 2HZ  LYS A 140     -17.962  -3.357   4.727  1.00  0.83           H
ATOM   2017 3HZ  LYS A 140     -19.003  -4.494   5.321  1.00  0.83           H
ATOM   2018  N   THR A 141     -12.620  -4.986  10.979  1.00  0.80           N
ATOM   2019  CA  THR A 141     -11.415  -5.735  11.281  1.00  0.80           C
ATOM   2020  C   THR A 141     -10.782  -5.246  12.589  1.00  0.80           C
ATOM   2021  O   THR A 141     -11.426  -4.556  13.394  1.00  0.80           O
ATOM   2022  CB  THR A 141     -10.427  -5.625  10.107  1.00  0.80           C
ATOM   2023  OG1 THR A 141     -10.002  -4.254   9.953  1.00  0.80           O
ATOM   2024  CG2 THR A 141     -11.071  -6.083   8.842  1.00  0.80           C
ATOM   2025  H   THR A 141     -12.500  -3.981  10.958  1.00  0.80           H
ATOM   2026  HA  THR A 141     -11.680  -6.785  11.409  1.00  0.80           H
ATOM   2027  HB  THR A 141      -9.571  -6.245  10.298  1.00  0.80           H
ATOM   2028  HG1 THR A 141     -10.036  -3.998   8.986  1.00  0.80           H
ATOM   2029 1HG2 THR A 141     -10.347  -5.995   8.042  1.00  0.80           H
ATOM   2030 2HG2 THR A 141     -11.396  -7.118   8.933  1.00  0.80           H
ATOM   2031 3HG2 THR A 141     -11.917  -5.449   8.636  1.00  0.80           H
ATOM   2032  N   ASP A 142      -9.582  -5.736  12.877  1.00  0.77           N
ATOM   2033  CA  ASP A 142      -8.855  -5.328  14.076  1.00  0.77           C
ATOM   2034  C   ASP A 142      -8.418  -3.852  13.979  1.00  0.77           C
ATOM   2035  O   ASP A 142      -8.031  -3.400  12.896  1.00  0.77           O
ATOM   2036  CB  ASP A 142      -7.609  -6.197  14.244  1.00  0.77           C
ATOM   2037  CG  ASP A 142      -7.945  -7.653  14.477  1.00  0.77           C
ATOM   2038  OD1 ASP A 142      -9.109  -7.951  14.622  1.00  0.77           O
ATOM   2039  OD2 ASP A 142      -7.045  -8.456  14.504  1.00  0.77           O
ATOM   2040  H   ASP A 142      -9.129  -6.347  12.207  1.00  0.77           H
ATOM   2041  HA  ASP A 142      -9.504  -5.443  14.945  1.00  0.77           H
ATOM   2042 1HB  ASP A 142      -6.984  -6.114  13.358  1.00  0.77           H
ATOM   2043 2HB  ASP A 142      -7.027  -5.828  15.095  1.00  0.77           H
ATOM   2044  N   LEU A 143      -8.408  -3.141  15.107  1.00  0.74           N
ATOM   2045  CA  LEU A 143      -7.873  -1.778  15.198  1.00  0.74           C
ATOM   2046  C   LEU A 143      -6.773  -1.700  16.226  1.00  0.74           C
ATOM   2047  O   LEU A 143      -6.958  -2.138  17.363  1.00  0.74           O
ATOM   2048  CB  LEU A 143      -8.923  -0.734  15.575  1.00  0.74           C
ATOM   2049  CG  LEU A 143      -8.358   0.732  15.878  1.00  0.74           C
ATOM   2050  CD1 LEU A 143      -7.735   1.360  14.647  1.00  0.74           C
ATOM   2051  CD2 LEU A 143      -9.469   1.577  16.335  1.00  0.74           C
ATOM   2052  H   LEU A 143      -8.785  -3.563  15.948  1.00  0.74           H
ATOM   2053  HA  LEU A 143      -7.478  -1.510  14.233  1.00  0.74           H
ATOM   2054 1HB  LEU A 143      -9.633  -0.650  14.751  1.00  0.74           H
ATOM   2055 2HB  LEU A 143      -9.462  -1.089  16.446  1.00  0.74           H
ATOM   2056  HG  LEU A 143      -7.593   0.675  16.656  1.00  0.74           H
ATOM   2057 1HD1 LEU A 143      -7.367   2.356  14.887  1.00  0.74           H
ATOM   2058 2HD1 LEU A 143      -6.914   0.760  14.297  1.00  0.74           H
ATOM   2059 3HD1 LEU A 143      -8.480   1.427  13.885  1.00  0.74           H
ATOM   2060 1HD2 LEU A 143      -9.105   2.574  16.561  1.00  0.74           H
ATOM   2061 2HD2 LEU A 143     -10.220   1.616  15.562  1.00  0.74           H
ATOM   2062 3HD2 LEU A 143      -9.890   1.164  17.184  1.00  0.74           H
ATOM   2063  N   LEU A 144      -5.629  -1.175  15.827  1.00  0.72           N
ATOM   2064  CA  LEU A 144      -4.550  -1.053  16.778  1.00  0.72           C
ATOM   2065  C   LEU A 144      -4.100   0.403  16.918  1.00  0.72           C
ATOM   2066  O   LEU A 144      -3.935   1.107  15.921  1.00  0.72           O
ATOM   2067  CB  LEU A 144      -3.394  -1.933  16.293  1.00  0.72           C
ATOM   2068  CG  LEU A 144      -3.732  -3.431  16.121  1.00  0.72           C
ATOM   2069  CD1 LEU A 144      -4.263  -3.686  14.683  1.00  0.72           C
ATOM   2070  CD2 LEU A 144      -2.497  -4.253  16.402  1.00  0.72           C
ATOM   2071  H   LEU A 144      -5.528  -0.881  14.855  1.00  0.72           H
ATOM   2072  HA  LEU A 144      -4.886  -1.400  17.751  1.00  0.72           H
ATOM   2073 1HB  LEU A 144      -3.025  -1.552  15.346  1.00  0.72           H
ATOM   2074 2HB  LEU A 144      -2.613  -1.875  17.017  1.00  0.72           H
ATOM   2075  HG  LEU A 144      -4.520  -3.708  16.821  1.00  0.72           H
ATOM   2076 1HD1 LEU A 144      -4.509  -4.740  14.566  1.00  0.72           H
ATOM   2077 2HD1 LEU A 144      -5.147  -3.097  14.482  1.00  0.72           H
ATOM   2078 3HD1 LEU A 144      -3.496  -3.414  13.969  1.00  0.72           H
ATOM   2079 1HD2 LEU A 144      -2.733  -5.311  16.291  1.00  0.72           H
ATOM   2080 2HD2 LEU A 144      -1.714  -3.982  15.695  1.00  0.72           H
ATOM   2081 3HD2 LEU A 144      -2.154  -4.064  17.419  1.00  0.72           H
ATOM   2082  N   LEU A 145      -3.884   0.834  18.160  1.00  0.70           N
ATOM   2083  CA  LEU A 145      -3.380   2.168  18.492  1.00  0.70           C
ATOM   2084  C   LEU A 145      -2.010   1.952  19.146  1.00  0.70           C
ATOM   2085  O   LEU A 145      -1.939   1.646  20.345  1.00  0.70           O
ATOM   2086  CB  LEU A 145      -4.345   2.860  19.471  1.00  0.70           C
ATOM   2087  CG  LEU A 145      -5.866   2.952  19.033  1.00  0.70           C
ATOM   2088  CD1 LEU A 145      -6.689   3.573  20.177  1.00  0.70           C
ATOM   2089  CD2 LEU A 145      -6.009   3.765  17.760  1.00  0.70           C
ATOM   2090  H   LEU A 145      -4.078   0.195  18.922  1.00  0.70           H
ATOM   2091  HA  LEU A 145      -3.260   2.761  17.586  1.00  0.70           H
ATOM   2092 1HB  LEU A 145      -4.311   2.325  20.419  1.00  0.70           H
ATOM   2093 2HB  LEU A 145      -3.989   3.875  19.641  1.00  0.70           H
ATOM   2094  HG  LEU A 145      -6.248   1.942  18.856  1.00  0.70           H
ATOM   2095 1HD1 LEU A 145      -7.735   3.617  19.889  1.00  0.70           H
ATOM   2096 2HD1 LEU A 145      -6.589   2.970  21.069  1.00  0.70           H
ATOM   2097 3HD1 LEU A 145      -6.328   4.581  20.383  1.00  0.70           H
ATOM   2098 1HD2 LEU A 145      -7.060   3.809  17.471  1.00  0.70           H
ATOM   2099 2HD2 LEU A 145      -5.639   4.770  17.929  1.00  0.70           H
ATOM   2100 3HD2 LEU A 145      -5.433   3.295  16.961  1.00  0.70           H
ATOM   2101  N   LEU A 146      -0.940   2.062  18.362  1.00  0.70           N
ATOM   2102  CA  LEU A 146       0.358   1.623  18.871  1.00  0.70           C
ATOM   2103  C   LEU A 146       1.436   2.699  18.960  1.00  0.70           C
ATOM   2104  O   LEU A 146       1.547   3.568  18.095  1.00  0.70           O
ATOM   2105  CB  LEU A 146       0.877   0.536  17.935  1.00  0.70           C
ATOM   2106  CG  LEU A 146      -0.084  -0.634  17.662  1.00  0.70           C
ATOM   2107  CD1 LEU A 146       0.549  -1.534  16.631  1.00  0.70           C
ATOM   2108  CD2 LEU A 146      -0.394  -1.398  18.933  1.00  0.70           C
ATOM   2109  H   LEU A 146      -1.046   2.400  17.403  1.00  0.70           H
ATOM   2110  HA  LEU A 146       0.218   1.206  19.866  1.00  0.70           H
ATOM   2111 1HB  LEU A 146       1.098   0.987  16.980  1.00  0.70           H
ATOM   2112 2HB  LEU A 146       1.803   0.130  18.345  1.00  0.70           H
ATOM   2113  HG  LEU A 146      -1.004  -0.236  17.242  1.00  0.70           H
ATOM   2114 1HD1 LEU A 146      -0.119  -2.352  16.395  1.00  0.70           H
ATOM   2115 2HD1 LEU A 146       0.756  -0.961  15.726  1.00  0.70           H
ATOM   2116 3HD1 LEU A 146       1.484  -1.932  17.025  1.00  0.70           H
ATOM   2117 1HD2 LEU A 146      -1.073  -2.219  18.725  1.00  0.70           H
ATOM   2118 2HD2 LEU A 146       0.537  -1.795  19.318  1.00  0.70           H
ATOM   2119 3HD2 LEU A 146      -0.850  -0.736  19.668  1.00  0.70           H
ATOM   2120  N   ASN A 147       2.266   2.598  19.988  1.00  0.69           N
ATOM   2121  CA  ASN A 147       3.472   3.411  20.128  1.00  0.69           C
ATOM   2122  C   ASN A 147       3.236   4.907  19.984  1.00  0.69           C
ATOM   2123  O   ASN A 147       4.053   5.612  19.391  1.00  0.69           O
ATOM   2124  CB  ASN A 147       4.513   2.953  19.119  1.00  0.69           C
ATOM   2125  CG  ASN A 147       4.984   1.533  19.388  1.00  0.69           C
ATOM   2126  OD1 ASN A 147       5.264   1.190  20.544  1.00  0.69           O
ATOM   2127  ND2 ASN A 147       5.076   0.702  18.361  1.00  0.69           N
ATOM   2128  H   ASN A 147       2.061   1.911  20.715  1.00  0.69           H
ATOM   2129  HA  ASN A 147       3.866   3.248  21.136  1.00  0.69           H
ATOM   2130 1HB  ASN A 147       4.112   3.009  18.112  1.00  0.69           H
ATOM   2131 2HB  ASN A 147       5.371   3.622  19.161  1.00  0.69           H
ATOM   2132 1HD2 ASN A 147       5.383  -0.237  18.511  1.00  0.69           H
ATOM   2133 2HD2 ASN A 147       4.837   0.983  17.403  1.00  0.69           H
ATOM   2134  N   ASN A 148       2.137   5.394  20.527  1.00  0.69           N
ATOM   2135  CA  ASN A 148       1.847   6.811  20.468  1.00  0.69           C
ATOM   2136  C   ASN A 148       2.356   7.423  21.757  1.00  0.69           C
ATOM   2137  O   ASN A 148       2.437   6.726  22.768  1.00  0.69           O
ATOM   2138  CB  ASN A 148       0.349   7.044  20.263  1.00  0.69           C
ATOM   2139  CG  ASN A 148      -0.164   6.504  18.896  1.00  0.69           C
ATOM   2140  OD1 ASN A 148       0.458   6.662  17.819  1.00  0.69           O
ATOM   2141  ND2 ASN A 148      -1.312   5.854  18.943  1.00  0.69           N
ATOM   2142  H   ASN A 148       1.498   4.765  20.987  1.00  0.69           H
ATOM   2143  HA  ASN A 148       2.398   7.254  19.641  1.00  0.69           H
ATOM   2144 1HB  ASN A 148      -0.211   6.570  21.067  1.00  0.69           H
ATOM   2145 2HB  ASN A 148       0.147   8.119  20.317  1.00  0.69           H
ATOM   2146 1HD2 ASN A 148      -1.703   5.469  18.106  1.00  0.69           H
ATOM   2147 2HD2 ASN A 148      -1.786   5.740  19.816  1.00  0.69           H
ATOM   2148  N   GLU A 149       2.678   8.704  21.771  1.00  0.69           N
ATOM   2149  CA  GLU A 149       2.995   9.245  23.081  1.00  0.69           C
ATOM   2150  C   GLU A 149       1.672   9.530  23.783  1.00  0.69           C
ATOM   2151  O   GLU A 149       1.424   9.043  24.875  1.00  0.69           O
ATOM   2152  CB  GLU A 149       3.875  10.498  23.027  1.00  0.69           C
ATOM   2153  CG  GLU A 149       5.300  10.297  22.527  1.00  0.69           C
ATOM   2154  CD  GLU A 149       6.087  11.605  22.490  1.00  0.69           C
ATOM   2155  OE1 GLU A 149       5.498  12.642  22.753  1.00  0.69           O
ATOM   2156  OE2 GLU A 149       7.258  11.570  22.196  1.00  0.69           O
ATOM   2157  H   GLU A 149       2.659   9.256  20.912  1.00  0.69           H
ATOM   2158  HA  GLU A 149       3.532   8.494  23.654  1.00  0.69           H
ATOM   2159 1HB  GLU A 149       3.426  11.242  22.432  1.00  0.69           H
ATOM   2160 2HB  GLU A 149       3.955  10.899  24.029  1.00  0.69           H
ATOM   2161 1HG  GLU A 149       5.809   9.594  23.187  1.00  0.69           H
ATOM   2162 2HG  GLU A 149       5.266   9.861  21.529  1.00  0.69           H
ATOM   2163  N   LYS A 150       0.771  10.243  23.124  1.00  0.69           N
ATOM   2164  CA  LYS A 150      -0.516  10.607  23.724  1.00  0.69           C
ATOM   2165  C   LYS A 150      -1.715  10.226  22.867  1.00  0.69           C
ATOM   2166  O   LYS A 150      -1.640  10.223  21.634  1.00  0.69           O
ATOM   2167  CB  LYS A 150      -0.546  12.110  24.018  1.00  0.69           C
ATOM   2168  CG  LYS A 150      -1.855  12.648  24.587  1.00  0.69           C
ATOM   2169  CD  LYS A 150      -1.725  14.115  24.965  1.00  0.69           C
ATOM   2170  CE  LYS A 150      -3.059  14.683  25.411  1.00  0.69           C
ATOM   2171  NZ  LYS A 150      -2.940  16.098  25.875  1.00  0.69           N
ATOM   2172  H   LYS A 150       1.030  10.649  22.227  1.00  0.69           H
ATOM   2173  HA  LYS A 150      -0.619  10.073  24.672  1.00  0.69           H
ATOM   2174 1HB  LYS A 150       0.238  12.357  24.719  1.00  0.69           H
ATOM   2175 2HB  LYS A 150      -0.333  12.658  23.099  1.00  0.69           H
ATOM   2176 1HG  LYS A 150      -2.643  12.570  23.836  1.00  0.69           H
ATOM   2177 2HG  LYS A 150      -2.148  12.067  25.466  1.00  0.69           H
ATOM   2178 1HD  LYS A 150      -0.999  14.221  25.771  1.00  0.69           H
ATOM   2179 2HD  LYS A 150      -1.372  14.681  24.101  1.00  0.69           H
ATOM   2180 1HE  LYS A 150      -3.751  14.645  24.567  1.00  0.69           H
ATOM   2181 2HE  LYS A 150      -3.457  14.072  26.222  1.00  0.69           H
ATOM   2182 1HZ  LYS A 150      -3.849  16.434  26.155  1.00  0.69           H
ATOM   2183 2HZ  LYS A 150      -2.311  16.136  26.662  1.00  0.69           H
ATOM   2184 3HZ  LYS A 150      -2.578  16.692  25.133  1.00  0.69           H
ATOM   2185  N   PHE A 151      -2.817   9.881  23.527  1.00  0.69           N
ATOM   2186  CA  PHE A 151      -4.061   9.600  22.826  1.00  0.69           C
ATOM   2187  C   PHE A 151      -5.251  10.164  23.556  1.00  0.69           C
ATOM   2188  O   PHE A 151      -5.357  10.038  24.778  1.00  0.69           O
ATOM   2189  CB  PHE A 151      -4.316   8.098  22.651  1.00  0.69           C
ATOM   2190  CG  PHE A 151      -5.730   7.797  22.085  1.00  0.69           C
ATOM   2191  CD1 PHE A 151      -5.960   7.767  20.745  1.00  0.69           C
ATOM   2192  CD2 PHE A 151      -6.826   7.593  22.933  1.00  0.69           C
ATOM   2193  CE1 PHE A 151      -7.220   7.515  20.222  1.00  0.69           C
ATOM   2194  CE2 PHE A 151      -8.079   7.351  22.429  1.00  0.69           C
ATOM   2195  CZ  PHE A 151      -8.281   7.303  21.065  1.00  0.69           C
ATOM   2196  H   PHE A 151      -2.813   9.858  24.552  1.00  0.69           H
ATOM   2197  HA  PHE A 151      -4.007  10.058  21.847  1.00  0.69           H
ATOM   2198 1HB  PHE A 151      -3.579   7.686  21.963  1.00  0.69           H
ATOM   2199 2HB  PHE A 151      -4.200   7.592  23.595  1.00  0.69           H
ATOM   2200  HD1 PHE A 151      -5.130   7.950  20.108  1.00  0.69           H
ATOM   2201  HD2 PHE A 151      -6.688   7.643  24.006  1.00  0.69           H
ATOM   2202  HE1 PHE A 151      -7.366   7.491  19.149  1.00  0.69           H
ATOM   2203  HE2 PHE A 151      -8.910   7.208  23.110  1.00  0.69           H
ATOM   2204  HZ  PHE A 151      -9.275   7.110  20.664  1.00  0.69           H
ATOM   2205  N   SER A 152      -6.155  10.770  22.808  1.00  0.69           N
ATOM   2206  CA  SER A 152      -7.378  11.207  23.434  1.00  0.69           C
ATOM   2207  C   SER A 152      -8.582  11.132  22.529  1.00  0.69           C
ATOM   2208  O   SER A 152      -8.493  11.233  21.303  1.00  0.69           O
ATOM   2209  CB  SER A 152      -7.229  12.620  23.968  1.00  0.69           C
ATOM   2210  OG  SER A 152      -6.994  13.559  22.935  1.00  0.69           O
ATOM   2211  H   SER A 152      -5.979  10.896  21.811  1.00  0.69           H
ATOM   2212  HA  SER A 152      -7.563  10.549  24.275  1.00  0.69           H
ATOM   2213 1HB  SER A 152      -8.136  12.893  24.512  1.00  0.69           H
ATOM   2214 2HB  SER A 152      -6.405  12.646  24.682  1.00  0.69           H
ATOM   2215  HG  SER A 152      -6.850  14.403  23.376  1.00  0.69           H
ATOM   2216  N   PHE A 153      -9.717  11.006  23.168  1.00  0.71           N
ATOM   2217  CA  PHE A 153     -10.973  10.980  22.480  1.00  0.71           C
ATOM   2218  C   PHE A 153     -11.949  11.776  23.356  1.00  0.71           C
ATOM   2219  O   PHE A 153     -12.260  11.352  24.472  1.00  0.71           O
ATOM   2220  CB  PHE A 153     -11.347   9.513  22.283  1.00  0.71           C
ATOM   2221  CG  PHE A 153     -12.362   9.336  21.426  1.00  0.71           C
ATOM   2222  CD1 PHE A 153     -12.095   8.976  20.141  1.00  0.71           C
ATOM   2223  CD2 PHE A 153     -13.580   9.547  21.828  1.00  0.71           C
ATOM   2224  CE1 PHE A 153     -13.086   8.864  19.266  1.00  0.71           C
ATOM   2225  CE2 PHE A 153     -14.586   9.437  20.992  1.00  0.71           C
ATOM   2226  CZ  PHE A 153     -14.359   9.114  19.701  1.00  0.71           C
ATOM   2227  H   PHE A 153      -9.691  10.883  24.180  1.00  0.71           H
ATOM   2228  HA  PHE A 153     -10.878  11.474  21.514  1.00  0.71           H
ATOM   2229 1HB  PHE A 153     -10.492   8.976  21.903  1.00  0.71           H
ATOM   2230 2HB  PHE A 153     -11.618   9.074  23.227  1.00  0.71           H
ATOM   2231  HD1 PHE A 153     -11.065   8.805  19.835  1.00  0.71           H
ATOM   2232  HD2 PHE A 153     -13.737   9.824  22.846  1.00  0.71           H
ATOM   2233  HE1 PHE A 153     -12.868   8.590  18.239  1.00  0.71           H
ATOM   2234  HE2 PHE A 153     -15.587   9.602  21.339  1.00  0.71           H
ATOM   2235  HZ  PHE A 153     -15.197   9.039  19.059  1.00  0.71           H
ATOM   2236  N   TYR A 154     -12.405  12.944  22.882  1.00  0.73           N
ATOM   2237  CA  TYR A 154     -13.189  13.824  23.759  1.00  0.73           C
ATOM   2238  C   TYR A 154     -14.428  14.507  23.160  1.00  0.73           C
ATOM   2239  O   TYR A 154     -14.382  15.075  22.064  1.00  0.73           O
ATOM   2240  CB  TYR A 154     -12.230  14.888  24.309  1.00  0.73           C
ATOM   2241  CG  TYR A 154     -12.831  15.906  25.258  1.00  0.73           C
ATOM   2242  CD1 TYR A 154     -13.120  15.520  26.529  1.00  0.73           C
ATOM   2243  CD2 TYR A 154     -13.050  17.225  24.871  1.00  0.73           C
ATOM   2244  CE1 TYR A 154     -13.631  16.394  27.428  1.00  0.73           C
ATOM   2245  CE2 TYR A 154     -13.574  18.127  25.794  1.00  0.73           C
ATOM   2246  CZ  TYR A 154     -13.866  17.695  27.080  1.00  0.73           C
ATOM   2247  OH  TYR A 154     -14.389  18.560  28.030  1.00  0.73           O
ATOM   2248  H   TYR A 154     -12.150  13.234  21.939  1.00  0.73           H
ATOM   2249  HA  TYR A 154     -13.537  13.221  24.583  1.00  0.73           H
ATOM   2250 1HB  TYR A 154     -11.412  14.388  24.832  1.00  0.73           H
ATOM   2251 2HB  TYR A 154     -11.790  15.431  23.471  1.00  0.73           H
ATOM   2252  HD1 TYR A 154     -12.942  14.506  26.814  1.00  0.73           H
ATOM   2253  HD2 TYR A 154     -12.815  17.549  23.857  1.00  0.73           H
ATOM   2254  HE1 TYR A 154     -13.853  16.062  28.425  1.00  0.73           H
ATOM   2255  HE2 TYR A 154     -13.755  19.162  25.507  1.00  0.73           H
ATOM   2256  HH  TYR A 154     -14.705  18.035  28.814  1.00  0.73           H
ATOM   2257  N   SER A 155     -15.528  14.443  23.919  1.00  0.77           N
ATOM   2258  CA  SER A 155     -16.818  15.059  23.574  1.00  0.77           C
ATOM   2259  C   SER A 155     -17.400  14.690  22.210  1.00  0.77           C
ATOM   2260  O   SER A 155     -17.953  15.548  21.525  1.00  0.77           O
ATOM   2261  CB  SER A 155     -16.703  16.568  23.621  1.00  0.77           C
ATOM   2262  OG  SER A 155     -16.382  17.009  24.901  1.00  0.77           O
ATOM   2263  H   SER A 155     -15.452  13.932  24.807  1.00  0.77           H
ATOM   2264  HA  SER A 155     -17.535  14.757  24.326  1.00  0.77           H
ATOM   2265 1HB  SER A 155     -15.945  16.906  22.918  1.00  0.77           H
ATOM   2266 2HB  SER A 155     -17.648  17.009  23.311  1.00  0.77           H
ATOM   2267  HG  SER A 155     -17.054  16.645  25.489  1.00  0.77           H
ATOM   2268  N   ASN A 156     -17.310  13.427  21.822  1.00  0.84           N
ATOM   2269  CA  ASN A 156     -17.824  12.980  20.534  1.00  0.84           C
ATOM   2270  C   ASN A 156     -19.229  12.382  20.659  1.00  0.84           C
ATOM   2271  O   ASN A 156     -19.589  11.856  21.722  1.00  0.84           O
ATOM   2272  CB  ASN A 156     -16.843  11.991  19.988  1.00  0.84           C
ATOM   2273  CG  ASN A 156     -15.452  12.651  19.756  1.00  0.84           C
ATOM   2274  OD1 ASN A 156     -15.190  13.394  18.814  1.00  0.84           O
ATOM   2275  ND2 ASN A 156     -14.592  12.451  20.682  1.00  0.84           N
ATOM   2276  H   ASN A 156     -16.850  12.748  22.421  1.00  0.84           H
ATOM   2277  HA  ASN A 156     -17.892  13.837  19.860  1.00  0.84           H
ATOM   2278 1HB  ASN A 156     -16.773  11.187  20.674  1.00  0.84           H
ATOM   2279 2HB  ASN A 156     -17.210  11.590  19.040  1.00  0.84           H
ATOM   2280 1HD2 ASN A 156     -13.682  12.875  20.624  1.00  0.84           H
ATOM   2281 2HD2 ASN A 156     -14.852  11.898  21.501  1.00  0.84           H
ATOM   2282  N   LEU A 157     -20.004  12.440  19.573  1.00  0.92           N
ATOM   2283  CA  LEU A 157     -21.344  11.852  19.543  1.00  0.92           C
ATOM   2284  C   LEU A 157     -21.519  10.702  18.558  1.00  0.92           C
ATOM   2285  O   LEU A 157     -21.220  10.805  17.359  1.00  0.92           O
ATOM   2286  CB  LEU A 157     -22.394  12.917  19.246  1.00  0.92           C
ATOM   2287  CG  LEU A 157     -23.868  12.404  19.043  1.00  0.92           C
ATOM   2288  CD1 LEU A 157     -24.430  11.796  20.350  1.00  0.92           C
ATOM   2289  CD2 LEU A 157     -24.726  13.568  18.579  1.00  0.92           C
ATOM   2290  H   LEU A 157     -19.646  12.909  18.740  1.00  0.92           H
ATOM   2291  HA  LEU A 157     -21.555  11.456  20.537  1.00  0.92           H
ATOM   2292 1HB  LEU A 157     -22.400  13.635  20.063  1.00  0.92           H
ATOM   2293 2HB  LEU A 157     -22.100  13.437  18.338  1.00  0.92           H
ATOM   2294  HG  LEU A 157     -23.876  11.623  18.280  1.00  0.92           H
ATOM   2295 1HD1 LEU A 157     -25.444  11.441  20.176  1.00  0.92           H
ATOM   2296 2HD1 LEU A 157     -23.815  10.959  20.672  1.00  0.92           H
ATOM   2297 3HD1 LEU A 157     -24.437  12.553  21.131  1.00  0.92           H
ATOM   2298 1HD2 LEU A 157     -25.745  13.224  18.416  1.00  0.92           H
ATOM   2299 2HD2 LEU A 157     -24.723  14.348  19.339  1.00  0.92           H
ATOM   2300 3HD2 LEU A 157     -24.323  13.969  17.651  1.00  0.92           H
ATOM   2301  N   VAL A 158     -22.020   9.614  19.119  1.00  1.00           N
ATOM   2302  CA  VAL A 158     -22.363   8.348  18.495  1.00  1.00           C
ATOM   2303  C   VAL A 158     -23.874   8.081  18.728  1.00  1.00           C
ATOM   2304  O   VAL A 158     -24.366   8.277  19.843  1.00  1.00           O
ATOM   2305  CB  VAL A 158     -21.427   7.284  19.117  1.00  1.00           C
ATOM   2306  CG1 VAL A 158     -21.764   5.923  18.692  1.00  1.00           C
ATOM   2307  CG2 VAL A 158     -19.975   7.599  18.713  1.00  1.00           C
ATOM   2308  H   VAL A 158     -22.172   9.652  20.128  1.00  1.00           H
ATOM   2309  HA  VAL A 158     -22.171   8.410  17.421  1.00  1.00           H
ATOM   2310  HB  VAL A 158     -21.502   7.328  20.186  1.00  1.00           H
ATOM   2311 1HG1 VAL A 158     -21.080   5.224  19.146  1.00  1.00           H
ATOM   2312 2HG1 VAL A 158     -22.782   5.682  18.995  1.00  1.00           H
ATOM   2313 3HG1 VAL A 158     -21.681   5.857  17.655  1.00  1.00           H
ATOM   2314 1HG2 VAL A 158     -19.318   6.873  19.162  1.00  1.00           H
ATOM   2315 2HG2 VAL A 158     -19.879   7.552  17.629  1.00  1.00           H
ATOM   2316 3HG2 VAL A 158     -19.694   8.590  19.054  1.00  1.00           H
ATOM   2317  N   SER A 159     -24.615   7.683  17.681  1.00  1.06           N
ATOM   2318  CA  SER A 159     -26.070   7.479  17.777  1.00  1.06           C
ATOM   2319  C   SER A 159     -26.550   6.186  17.143  1.00  1.06           C
ATOM   2320  O   SER A 159     -26.410   5.978  15.938  1.00  1.06           O
ATOM   2321  CB  SER A 159     -26.803   8.613  17.123  1.00  1.06           C
ATOM   2322  OG  SER A 159     -28.186   8.400  17.120  1.00  1.06           O
ATOM   2323  H   SER A 159     -24.158   7.496  16.791  1.00  1.06           H
ATOM   2324  HA  SER A 159     -26.325   7.462  18.821  1.00  1.06           H
ATOM   2325 1HB  SER A 159     -26.588   9.519  17.677  1.00  1.06           H
ATOM   2326 2HB  SER A 159     -26.445   8.730  16.103  1.00  1.06           H
ATOM   2327  HG  SER A 159     -28.490   8.557  18.033  1.00  1.06           H
ATOM   2328  N   GLY A 160     -27.147   5.331  17.957  1.00  1.07           N
ATOM   2329  CA  GLY A 160     -27.534   4.002  17.524  1.00  1.07           C
ATOM   2330  C   GLY A 160     -26.454   3.068  18.032  1.00  1.07           C
ATOM   2331  O   GLY A 160     -25.684   3.465  18.915  1.00  1.07           O
ATOM   2332  H   GLY A 160     -27.290   5.593  18.918  1.00  1.07           H
ATOM   2333 1HA  GLY A 160     -28.506   3.731  17.938  1.00  1.07           H
ATOM   2334 2HA  GLY A 160     -27.598   3.956  16.436  1.00  1.07           H
ATOM   2335  N   ASP A 161     -26.424   1.841  17.513  1.00  1.04           N
ATOM   2336  CA  ASP A 161     -25.513   0.803  18.000  1.00  1.04           C
ATOM   2337  C   ASP A 161     -24.052   1.243  17.877  1.00  1.04           C
ATOM   2338  O   ASP A 161     -23.674   1.822  16.857  1.00  1.04           O
ATOM   2339  CB  ASP A 161     -25.682  -0.477  17.170  1.00  1.04           C
ATOM   2340  CG  ASP A 161     -27.047  -1.166  17.335  1.00  1.04           C
ATOM   2341  OD1 ASP A 161     -27.796  -0.770  18.183  1.00  1.04           O
ATOM   2342  OD2 ASP A 161     -27.326  -2.083  16.583  1.00  1.04           O
ATOM   2343  H   ASP A 161     -27.071   1.611  16.774  1.00  1.04           H
ATOM   2344  HA  ASP A 161     -25.732   0.593  19.043  1.00  1.04           H
ATOM   2345 1HB  ASP A 161     -25.535  -0.243  16.117  1.00  1.04           H
ATOM   2346 2HB  ASP A 161     -24.903  -1.185  17.458  1.00  1.04           H
ATOM   2347  N   GLY A 162     -23.216   0.919  18.867  1.00  0.98           N
ATOM   2348  CA  GLY A 162     -21.787   1.254  18.759  1.00  0.98           C
ATOM   2349  C   GLY A 162     -21.326   2.350  19.714  1.00  0.98           C
ATOM   2350  O   GLY A 162     -22.135   3.088  20.285  1.00  0.98           O
ATOM   2351  H   GLY A 162     -23.557   0.453  19.714  1.00  0.98           H
ATOM   2352 1HA  GLY A 162     -21.191   0.359  18.935  1.00  0.98           H
ATOM   2353 2HA  GLY A 162     -21.562   1.560  17.737  1.00  0.98           H
ATOM   2354  N   GLY A 163     -20.008   2.407  19.918  1.00  0.92           N
ATOM   2355  CA  GLY A 163     -19.353   3.360  20.807  1.00  0.92           C
ATOM   2356  C   GLY A 163     -18.381   4.282  20.069  1.00  0.92           C
ATOM   2357  O   GLY A 163     -18.480   4.463  18.860  1.00  0.92           O
ATOM   2358  H   GLY A 163     -19.408   1.762  19.392  1.00  0.92           H
ATOM   2359 1HA  GLY A 163     -20.099   3.953  21.329  1.00  0.92           H
ATOM   2360 2HA  GLY A 163     -18.800   2.796  21.557  1.00  0.92           H
ATOM   2361  N   ALA A 164     -17.440   4.886  20.805  1.00  0.86           N
ATOM   2362  CA  ALA A 164     -16.436   5.771  20.206  1.00  0.86           C
ATOM   2363  C   ALA A 164     -15.550   5.007  19.229  1.00  0.86           C
ATOM   2364  O   ALA A 164     -15.309   5.450  18.093  1.00  0.86           O
ATOM   2365  CB  ALA A 164     -15.551   6.368  21.281  1.00  0.86           C
ATOM   2366  H   ALA A 164     -17.411   4.687  21.805  1.00  0.86           H
ATOM   2367  HA  ALA A 164     -16.944   6.564  19.659  1.00  0.86           H
ATOM   2368 1HB  ALA A 164     -14.855   6.926  20.820  1.00  0.86           H
ATOM   2369 2HB  ALA A 164     -16.144   6.958  21.974  1.00  0.86           H
ATOM   2370 3HB  ALA A 164     -15.023   5.627  21.819  1.00  0.86           H
ATOM   2371  N   ILE A 165     -15.114   3.830  19.670  1.00  0.83           N
ATOM   2372  CA  ILE A 165     -14.310   2.948  18.843  1.00  0.83           C
ATOM   2373  C   ILE A 165     -14.938   1.583  18.696  1.00  0.83           C
ATOM   2374  O   ILE A 165     -15.017   0.820  19.663  1.00  0.83           O
ATOM   2375  CB  ILE A 165     -12.893   2.748  19.383  1.00  0.83           C
ATOM   2376  CG1 ILE A 165     -12.137   4.055  19.458  1.00  0.83           C
ATOM   2377  CG2 ILE A 165     -12.183   1.750  18.547  1.00  0.83           C
ATOM   2378  CD1 ILE A 165     -10.746   3.879  20.020  1.00  0.83           C
ATOM   2379  H   ILE A 165     -15.362   3.560  20.621  1.00  0.83           H
ATOM   2380  HA  ILE A 165     -14.229   3.384  17.849  1.00  0.83           H
ATOM   2381  HB  ILE A 165     -12.957   2.368  20.399  1.00  0.83           H
ATOM   2382 1HG1 ILE A 165     -12.083   4.495  18.471  1.00  0.83           H
ATOM   2383 2HG1 ILE A 165     -12.684   4.739  20.106  1.00  0.83           H
ATOM   2384 1HG2 ILE A 165     -11.200   1.601  18.961  1.00  0.83           H
ATOM   2385 2HG2 ILE A 165     -12.728   0.803  18.548  1.00  0.83           H
ATOM   2386 3HG2 ILE A 165     -12.112   2.123  17.526  1.00  0.83           H
ATOM   2387 1HD1 ILE A 165     -10.242   4.845  20.068  1.00  0.83           H
ATOM   2388 2HD1 ILE A 165     -10.808   3.447  21.010  1.00  0.83           H
ATOM   2389 3HD1 ILE A 165     -10.179   3.210  19.373  1.00  0.83           H
ATOM   2390  N   ASP A 166     -15.334   1.270  17.474  1.00  0.81           N
ATOM   2391  CA  ASP A 166     -15.973   0.004  17.162  1.00  0.81           C
ATOM   2392  C   ASP A 166     -15.031  -0.893  16.377  1.00  0.81           C
ATOM   2393  O   ASP A 166     -14.532  -0.506  15.314  1.00  0.81           O
ATOM   2394  CB  ASP A 166     -17.255   0.228  16.398  1.00  0.81           C
ATOM   2395  CG  ASP A 166     -18.322   0.882  17.209  1.00  0.81           C
ATOM   2396  OD1 ASP A 166     -18.210   0.915  18.414  1.00  0.81           O
ATOM   2397  OD2 ASP A 166     -19.240   1.374  16.630  1.00  0.81           O
ATOM   2398  H   ASP A 166     -15.177   1.950  16.727  1.00  0.81           H
ATOM   2399  HA  ASP A 166     -16.220  -0.500  18.094  1.00  0.81           H
ATOM   2400 1HB  ASP A 166     -17.027   0.868  15.565  1.00  0.81           H
ATOM   2401 2HB  ASP A 166     -17.622  -0.721  16.004  1.00  0.81           H
ATOM   2402  N   ALA A 167     -14.759  -2.077  16.902  1.00  0.80           N
ATOM   2403  CA  ALA A 167     -13.827  -2.967  16.212  1.00  0.80           C
ATOM   2404  C   ALA A 167     -14.062  -4.425  16.550  1.00  0.80           C
ATOM   2405  O   ALA A 167     -14.731  -4.758  17.533  1.00  0.80           O
ATOM   2406  CB  ALA A 167     -12.395  -2.591  16.554  1.00  0.80           C
ATOM   2407  H   ALA A 167     -15.185  -2.332  17.799  1.00  0.80           H
ATOM   2408  HA  ALA A 167     -13.978  -2.846  15.139  1.00  0.80           H
ATOM   2409 1HB  ALA A 167     -11.709  -3.235  16.000  1.00  0.80           H
ATOM   2410 2HB  ALA A 167     -12.210  -1.554  16.276  1.00  0.80           H
ATOM   2411 3HB  ALA A 167     -12.225  -2.715  17.622  1.00  0.80           H
ATOM   2412  N   LYS A 168     -13.500  -5.316  15.737  1.00  0.79           N
ATOM   2413  CA  LYS A 168     -13.583  -6.724  16.099  1.00  0.79           C
ATOM   2414  C   LYS A 168     -12.584  -6.960  17.233  1.00  0.79           C
ATOM   2415  O   LYS A 168     -12.801  -7.757  18.153  1.00  0.79           O
ATOM   2416  CB  LYS A 168     -13.315  -7.611  14.890  1.00  0.79           C
ATOM   2417  CG  LYS A 168     -14.378  -7.498  13.787  1.00  0.79           C
ATOM   2418  CD  LYS A 168     -15.781  -7.999  14.225  1.00  0.79           C
ATOM   2419  CE  LYS A 168     -16.783  -7.885  13.062  1.00  0.79           C
ATOM   2420  NZ  LYS A 168     -18.180  -8.404  13.388  1.00  0.79           N
ATOM   2421  H   LYS A 168     -12.979  -5.023  14.901  1.00  0.79           H
ATOM   2422  HA  LYS A 168     -14.575  -6.934  16.468  1.00  0.79           H
ATOM   2423 1HB  LYS A 168     -12.344  -7.346  14.455  1.00  0.79           H
ATOM   2424 2HB  LYS A 168     -13.259  -8.652  15.204  1.00  0.79           H
ATOM   2425 1HG  LYS A 168     -14.456  -6.452  13.484  1.00  0.79           H
ATOM   2426 2HG  LYS A 168     -14.054  -8.078  12.923  1.00  0.79           H
ATOM   2427 1HD  LYS A 168     -15.733  -9.034  14.567  1.00  0.79           H
ATOM   2428 2HD  LYS A 168     -16.140  -7.378  15.036  1.00  0.79           H
ATOM   2429 1HE  LYS A 168     -16.857  -6.831  12.791  1.00  0.79           H
ATOM   2430 2HE  LYS A 168     -16.393  -8.437  12.205  1.00  0.79           H
ATOM   2431 1HZ  LYS A 168     -18.765  -8.281  12.591  1.00  0.79           H
ATOM   2432 2HZ  LYS A 168     -18.212  -9.398  13.633  1.00  0.79           H
ATOM   2433 3HZ  LYS A 168     -18.638  -7.935  14.182  1.00  0.79           H
ATOM   2434  N   SER A 169     -11.534  -6.166  17.216  1.00  0.77           N
ATOM   2435  CA  SER A 169     -10.525  -6.207  18.245  1.00  0.77           C
ATOM   2436  C   SER A 169      -9.892  -4.831  18.365  1.00  0.77           C
ATOM   2437  O   SER A 169      -9.713  -4.143  17.362  1.00  0.77           O
ATOM   2438  CB  SER A 169      -9.502  -7.284  17.955  1.00  0.77           C
ATOM   2439  OG  SER A 169      -8.493  -7.288  18.922  1.00  0.77           O
ATOM   2440  H   SER A 169     -11.427  -5.526  16.444  1.00  0.77           H
ATOM   2441  HA  SER A 169     -11.011  -6.444  19.176  1.00  0.77           H
ATOM   2442 1HB  SER A 169      -9.995  -8.254  17.940  1.00  0.77           H
ATOM   2443 2HB  SER A 169      -9.072  -7.123  16.985  1.00  0.77           H
ATOM   2444  HG  SER A 169      -8.936  -7.101  19.771  1.00  0.77           H
ATOM   2445  N   LEU A 170      -9.614  -4.405  19.589  1.00  0.75           N
ATOM   2446  CA  LEU A 170      -8.995  -3.100  19.830  1.00  0.75           C
ATOM   2447  C   LEU A 170      -7.755  -3.230  20.686  1.00  0.75           C
ATOM   2448  O   LEU A 170      -7.869  -3.547  21.870  1.00  0.75           O
ATOM   2449  CB  LEU A 170     -10.003  -2.154  20.502  1.00  0.75           C
ATOM   2450  CG  LEU A 170      -9.621  -0.658  20.650  1.00  0.75           C
ATOM   2451  CD1 LEU A 170      -8.734  -0.459  21.803  1.00  0.75           C
ATOM   2452  CD2 LEU A 170      -8.925  -0.215  19.427  1.00  0.75           C
ATOM   2453  H   LEU A 170      -9.786  -5.046  20.359  1.00  0.75           H
ATOM   2454  HA  LEU A 170      -8.713  -2.672  18.875  1.00  0.75           H
ATOM   2455 1HB  LEU A 170     -10.930  -2.189  19.934  1.00  0.75           H
ATOM   2456 2HB  LEU A 170     -10.199  -2.530  21.503  1.00  0.75           H
ATOM   2457  HG  LEU A 170     -10.527  -0.071  20.797  1.00  0.75           H
ATOM   2458 1HD1 LEU A 170      -8.483   0.596  21.886  1.00  0.75           H
ATOM   2459 2HD1 LEU A 170      -9.230  -0.780  22.686  1.00  0.75           H
ATOM   2460 3HD1 LEU A 170      -7.832  -1.041  21.662  1.00  0.75           H
ATOM   2461 1HD2 LEU A 170      -8.667   0.841  19.502  1.00  0.75           H
ATOM   2462 2HD2 LEU A 170      -8.021  -0.791  19.279  1.00  0.75           H
ATOM   2463 3HD2 LEU A 170      -9.589  -0.383  18.614  1.00  0.75           H
ATOM   2464  N   THR A 171      -6.586  -2.970  20.104  1.00  0.74           N
ATOM   2465  CA  THR A 171      -5.349  -3.086  20.862  1.00  0.74           C
ATOM   2466  C   THR A 171      -4.732  -1.728  21.131  1.00  0.74           C
ATOM   2467  O   THR A 171      -4.595  -0.910  20.224  1.00  0.74           O
ATOM   2468  CB  THR A 171      -4.300  -3.974  20.158  1.00  0.74           C
ATOM   2469  OG1 THR A 171      -4.808  -5.304  20.007  1.00  0.74           O
ATOM   2470  CG2 THR A 171      -2.984  -4.007  20.961  1.00  0.74           C
ATOM   2471  H   THR A 171      -6.576  -2.700  19.119  1.00  0.74           H
ATOM   2472  HA  THR A 171      -5.583  -3.547  21.808  1.00  0.74           H
ATOM   2473  HB  THR A 171      -4.093  -3.569  19.176  1.00  0.74           H
ATOM   2474  HG1 THR A 171      -5.096  -5.633  20.862  1.00  0.74           H
ATOM   2475 1HG2 THR A 171      -2.257  -4.634  20.449  1.00  0.74           H
ATOM   2476 2HG2 THR A 171      -2.576  -3.002  21.054  1.00  0.74           H
ATOM   2477 3HG2 THR A 171      -3.178  -4.410  21.951  1.00  0.74           H
ATOM   2478  N   VAL A 172      -4.357  -1.497  22.381  1.00  0.74           N
ATOM   2479  CA  VAL A 172      -3.689  -0.261  22.764  1.00  0.74           C
ATOM   2480  C   VAL A 172      -2.328  -0.650  23.309  1.00  0.74           C
ATOM   2481  O   VAL A 172      -2.251  -1.428  24.261  1.00  0.74           O
ATOM   2482  CB  VAL A 172      -4.478   0.489  23.856  1.00  0.74           C
ATOM   2483  CG1 VAL A 172      -3.781   1.738  24.213  1.00  0.74           C
ATOM   2484  CG2 VAL A 172      -5.864   0.749  23.400  1.00  0.74           C
ATOM   2485  H   VAL A 172      -4.526  -2.229  23.072  1.00  0.74           H
ATOM   2486  HA  VAL A 172      -3.559   0.378  21.891  1.00  0.74           H
ATOM   2487  HB  VAL A 172      -4.507  -0.112  24.748  1.00  0.74           H
ATOM   2488 1HG1 VAL A 172      -4.328   2.253  24.997  1.00  0.74           H
ATOM   2489 2HG1 VAL A 172      -2.771   1.514  24.559  1.00  0.74           H
ATOM   2490 3HG1 VAL A 172      -3.734   2.363  23.328  1.00  0.74           H
ATOM   2491 1HG2 VAL A 172      -6.420   1.267  24.180  1.00  0.74           H
ATOM   2492 2HG2 VAL A 172      -5.838   1.354  22.503  1.00  0.74           H
ATOM   2493 3HG2 VAL A 172      -6.330  -0.202  23.194  1.00  0.74           H
ATOM   2494  N   GLN A 173      -1.249  -0.147  22.729  1.00  0.76           N
ATOM   2495  CA  GLN A 173       0.042  -0.604  23.245  1.00  0.76           C
ATOM   2496  C   GLN A 173       1.198   0.372  23.228  1.00  0.76           C
ATOM   2497  O   GLN A 173       1.449   1.074  22.244  1.00  0.76           O
ATOM   2498  CB  GLN A 173       0.470  -1.868  22.501  1.00  0.76           C
ATOM   2499  CG  GLN A 173       1.789  -2.450  22.938  1.00  0.76           C
ATOM   2500  CD  GLN A 173       2.077  -3.764  22.270  1.00  0.76           C
ATOM   2501  OE1 GLN A 173       1.529  -4.072  21.206  1.00  0.76           O
ATOM   2502  NE2 GLN A 173       2.952  -4.556  22.882  1.00  0.76           N
ATOM   2503  H   GLN A 173      -1.338   0.504  21.945  1.00  0.76           H
ATOM   2504  HA  GLN A 173      -0.107  -0.867  24.283  1.00  0.76           H
ATOM   2505 1HB  GLN A 173      -0.298  -2.635  22.597  1.00  0.76           H
ATOM   2506 2HB  GLN A 173       0.574  -1.635  21.483  1.00  0.76           H
ATOM   2507 1HG  GLN A 173       2.580  -1.761  22.654  1.00  0.76           H
ATOM   2508 2HG  GLN A 173       1.789  -2.581  24.006  1.00  0.76           H
ATOM   2509 1HE2 GLN A 173       3.186  -5.444  22.486  1.00  0.76           H
ATOM   2510 2HE2 GLN A 173       3.371  -4.264  23.742  1.00  0.76           H
ATOM   2511  N   GLY A 174       1.930   0.376  24.340  1.00  0.80           N
ATOM   2512  CA  GLY A 174       3.159   1.159  24.452  1.00  0.80           C
ATOM   2513  C   GLY A 174       2.974   2.679  24.562  1.00  0.80           C
ATOM   2514  O   GLY A 174       3.884   3.430  24.208  1.00  0.80           O
ATOM   2515  H   GLY A 174       1.632  -0.235  25.108  1.00  0.80           H
ATOM   2516 1HA  GLY A 174       3.713   0.809  25.323  1.00  0.80           H
ATOM   2517 2HA  GLY A 174       3.788   0.943  23.589  1.00  0.80           H
ATOM   2518  N   ILE A 175       1.821   3.148  25.035  1.00  0.83           N
ATOM   2519  CA  ILE A 175       1.608   4.587  25.095  1.00  0.83           C
ATOM   2520  C   ILE A 175       2.290   5.191  26.331  1.00  0.83           C
ATOM   2521  O   ILE A 175       2.111   4.690  27.455  1.00  0.83           O
ATOM   2522  CB  ILE A 175       0.110   4.943  25.055  1.00  0.83           C
ATOM   2523  CG1 ILE A 175      -0.528   4.465  23.763  1.00  0.83           C
ATOM   2524  CG2 ILE A 175      -0.055   6.398  25.136  1.00  0.83           C
ATOM   2525  CD1 ILE A 175      -2.012   4.635  23.758  1.00  0.83           C
ATOM   2526  H   ILE A 175       1.090   2.515  25.332  1.00  0.83           H
ATOM   2527  HA  ILE A 175       2.064   5.017  24.220  1.00  0.83           H
ATOM   2528  HB  ILE A 175      -0.397   4.469  25.896  1.00  0.83           H
ATOM   2529 1HG1 ILE A 175      -0.100   5.014  22.929  1.00  0.83           H
ATOM   2530 2HG1 ILE A 175      -0.303   3.402  23.633  1.00  0.83           H
ATOM   2531 1HG2 ILE A 175      -1.106   6.676  25.132  1.00  0.83           H
ATOM   2532 2HG2 ILE A 175       0.401   6.721  26.032  1.00  0.83           H
ATOM   2533 3HG2 ILE A 175       0.438   6.855  24.292  1.00  0.83           H
ATOM   2534 1HD1 ILE A 175      -2.418   4.267  22.815  1.00  0.83           H
ATOM   2535 2HD1 ILE A 175      -2.430   4.080  24.587  1.00  0.83           H
ATOM   2536 3HD1 ILE A 175      -2.253   5.691  23.871  1.00  0.83           H
ATOM   2537  N   SER A 176       3.119   6.225  26.094  1.00  0.86           N
ATOM   2538  CA  SER A 176       3.913   6.854  27.169  1.00  0.86           C
ATOM   2539  C   SER A 176       3.261   8.019  27.942  1.00  0.86           C
ATOM   2540  O   SER A 176       3.690   8.337  29.053  1.00  0.86           O
ATOM   2541  CB  SER A 176       5.244   7.309  26.619  1.00  0.86           C
ATOM   2542  OG  SER A 176       5.072   8.314  25.682  1.00  0.86           O
ATOM   2543  H   SER A 176       3.165   6.563  25.126  1.00  0.86           H
ATOM   2544  HA  SER A 176       4.125   6.076  27.900  1.00  0.86           H
ATOM   2545 1HB  SER A 176       5.864   7.673  27.438  1.00  0.86           H
ATOM   2546 2HB  SER A 176       5.761   6.467  26.165  1.00  0.86           H
ATOM   2547  HG  SER A 176       4.448   8.932  26.079  1.00  0.86           H
ATOM   2548  N   LYS A 177       2.233   8.642  27.383  1.00  0.86           N
ATOM   2549  CA  LYS A 177       1.495   9.733  28.034  1.00  0.86           C
ATOM   2550  C   LYS A 177       0.059   9.233  28.152  1.00  0.86           C
ATOM   2551  O   LYS A 177      -0.257   8.173  27.638  1.00  0.86           O
ATOM   2552  CB  LYS A 177       1.610  11.038  27.263  1.00  0.86           C
ATOM   2553  CG  LYS A 177       3.047  11.532  27.119  1.00  0.86           C
ATOM   2554  CD  LYS A 177       3.148  12.800  26.285  1.00  0.86           C
ATOM   2555  CE  LYS A 177       4.617  13.223  26.115  1.00  0.86           C
ATOM   2556  NZ  LYS A 177       4.763  14.418  25.238  1.00  0.86           N
ATOM   2557  H   LYS A 177       1.942   8.374  26.452  1.00  0.86           H
ATOM   2558  HA  LYS A 177       1.882   9.890  29.040  1.00  0.86           H
ATOM   2559 1HB  LYS A 177       1.181  10.935  26.294  1.00  0.86           H
ATOM   2560 2HB  LYS A 177       1.043  11.811  27.778  1.00  0.86           H
ATOM   2561 1HG  LYS A 177       3.469  11.713  28.108  1.00  0.86           H
ATOM   2562 2HG  LYS A 177       3.635  10.762  26.631  1.00  0.86           H
ATOM   2563 1HD  LYS A 177       2.714  12.621  25.297  1.00  0.86           H
ATOM   2564 2HD  LYS A 177       2.594  13.603  26.766  1.00  0.86           H
ATOM   2565 1HE  LYS A 177       5.037  13.447  27.092  1.00  0.86           H
ATOM   2566 2HE  LYS A 177       5.174  12.395  25.670  1.00  0.86           H
ATOM   2567 1HZ  LYS A 177       5.742  14.645  25.150  1.00  0.86           H
ATOM   2568 2HZ  LYS A 177       4.388  14.207  24.311  1.00  0.86           H
ATOM   2569 3HZ  LYS A 177       4.267  15.199  25.634  1.00  0.86           H
ATOM   2570  N   LEU A 178      -0.816   9.907  28.859  1.00  0.84           N
ATOM   2571  CA  LEU A 178      -2.120   9.267  29.054  1.00  0.84           C
ATOM   2572  C   LEU A 178      -2.961   9.048  27.792  1.00  0.84           C
ATOM   2573  O   LEU A 178      -2.951   9.868  26.861  1.00  0.84           O
ATOM   2574  CB  LEU A 178      -2.929  10.035  30.075  1.00  0.84           C
ATOM   2575  CG  LEU A 178      -2.624   9.653  31.496  1.00  0.84           C
ATOM   2576  CD1 LEU A 178      -1.230  10.157  31.860  1.00  0.84           C
ATOM   2577  CD2 LEU A 178      -3.697  10.202  32.408  1.00  0.84           C
ATOM   2578  H   LEU A 178      -0.593  10.799  29.276  1.00  0.84           H
ATOM   2579  HA  LEU A 178      -1.941   8.280  29.480  1.00  0.84           H
ATOM   2580 1HB  LEU A 178      -2.760  11.101  29.948  1.00  0.84           H
ATOM   2581 2HB  LEU A 178      -3.961   9.820  29.912  1.00  0.84           H
ATOM   2582  HG  LEU A 178      -2.611   8.570  31.574  1.00  0.84           H
ATOM   2583 1HD1 LEU A 178      -0.996   9.871  32.883  1.00  0.84           H
ATOM   2584 2HD1 LEU A 178      -0.496   9.726  31.185  1.00  0.84           H
ATOM   2585 3HD1 LEU A 178      -1.206  11.242  31.776  1.00  0.84           H
ATOM   2586 1HD2 LEU A 178      -3.483   9.911  33.437  1.00  0.84           H
ATOM   2587 2HD2 LEU A 178      -3.719  11.289  32.333  1.00  0.84           H
ATOM   2588 3HD2 LEU A 178      -4.665   9.796  32.107  1.00  0.84           H
ATOM   2589  N   CYS A 179      -3.685   7.911  27.804  1.00  0.80           N
ATOM   2590  CA  CYS A 179      -4.659   7.509  26.776  1.00  0.80           C
ATOM   2591  C   CYS A 179      -6.061   7.717  27.347  1.00  0.80           C
ATOM   2592  O   CYS A 179      -6.510   6.904  28.161  1.00  0.80           O
ATOM   2593  CB  CYS A 179      -4.468   6.029  26.437  1.00  0.80           C
ATOM   2594  SG  CYS A 179      -5.553   5.317  25.183  1.00  0.80           S
ATOM   2595  H   CYS A 179      -3.576   7.300  28.620  1.00  0.80           H
ATOM   2596  HA  CYS A 179      -4.520   8.116  25.891  1.00  0.80           H
ATOM   2597 1HB  CYS A 179      -3.439   5.866  26.124  1.00  0.80           H
ATOM   2598 2HB  CYS A 179      -4.615   5.473  27.332  1.00  0.80           H
ATOM   2599  HG  CYS A 179      -5.274   6.210  24.229  1.00  0.80           H
ATOM   2600  N   VAL A 180      -6.740   8.796  26.946  1.00  0.76           N
ATOM   2601  CA  VAL A 180      -8.011   9.124  27.597  1.00  0.76           C
ATOM   2602  C   VAL A 180      -9.240   9.273  26.716  1.00  0.76           C
ATOM   2603  O   VAL A 180      -9.285  10.120  25.821  1.00  0.76           O
ATOM   2604  CB  VAL A 180      -7.874  10.450  28.372  1.00  0.76           C
ATOM   2605  CG1 VAL A 180      -9.202  10.794  29.044  1.00  0.76           C
ATOM   2606  CG2 VAL A 180      -6.756  10.331  29.384  1.00  0.76           C
ATOM   2607  H   VAL A 180      -6.333   9.400  26.231  1.00  0.76           H
ATOM   2608  HA  VAL A 180      -8.225   8.335  28.315  1.00  0.76           H
ATOM   2609  HB  VAL A 180      -7.641  11.257  27.675  1.00  0.76           H
ATOM   2610 1HG1 VAL A 180      -9.111  11.737  29.584  1.00  0.76           H
ATOM   2611 2HG1 VAL A 180      -9.970  10.894  28.291  1.00  0.76           H
ATOM   2612 3HG1 VAL A 180      -9.477  10.001  29.742  1.00  0.76           H
ATOM   2613 1HG2 VAL A 180      -6.647  11.269  29.926  1.00  0.76           H
ATOM   2614 2HG2 VAL A 180      -6.963   9.537  30.079  1.00  0.76           H
ATOM   2615 3HG2 VAL A 180      -5.846  10.117  28.850  1.00  0.76           H
ATOM   2616  N   PHE A 181     -10.276   8.538  27.088  1.00  0.74           N
ATOM   2617  CA  PHE A 181     -11.590   8.619  26.479  1.00  0.74           C
ATOM   2618  C   PHE A 181     -12.446   9.394  27.469  1.00  0.74           C
ATOM   2619  O   PHE A 181     -12.634   8.918  28.591  1.00  0.74           O
ATOM   2620  CB  PHE A 181     -12.180   7.225  26.294  1.00  0.74           C
ATOM   2621  CG  PHE A 181     -11.456   6.368  25.338  1.00  0.74           C
ATOM   2622  CD1 PHE A 181     -10.345   5.637  25.756  1.00  0.74           C
ATOM   2623  CD2 PHE A 181     -11.878   6.264  24.033  1.00  0.74           C
ATOM   2624  CE1 PHE A 181      -9.671   4.827  24.878  1.00  0.74           C
ATOM   2625  CE2 PHE A 181     -11.218   5.467  23.160  1.00  0.74           C
ATOM   2626  CZ  PHE A 181     -10.101   4.737  23.577  1.00  0.74           C
ATOM   2627  H   PHE A 181     -10.138   7.867  27.843  1.00  0.74           H
ATOM   2628  HA  PHE A 181     -11.540   9.158  25.537  1.00  0.74           H
ATOM   2629 1HB  PHE A 181     -12.196   6.713  27.251  1.00  0.74           H
ATOM   2630 2HB  PHE A 181     -13.210   7.318  25.956  1.00  0.74           H
ATOM   2631  HD1 PHE A 181     -10.013   5.714  26.799  1.00  0.74           H
ATOM   2632  HD2 PHE A 181     -12.750   6.830  23.701  1.00  0.74           H
ATOM   2633  HE1 PHE A 181      -8.802   4.261  25.214  1.00  0.74           H
ATOM   2634  HE2 PHE A 181     -11.569   5.407  22.143  1.00  0.74           H
ATOM   2635  HZ  PHE A 181      -9.567   4.098  22.879  1.00  0.74           H
ATOM   2636  N   GLN A 182     -12.934  10.576  27.090  1.00  0.73           N
ATOM   2637  CA  GLN A 182     -13.666  11.404  28.045  1.00  0.73           C
ATOM   2638  C   GLN A 182     -14.876  12.204  27.526  1.00  0.73           C
ATOM   2639  O   GLN A 182     -14.849  12.776  26.433  1.00  0.73           O
ATOM   2640  CB  GLN A 182     -12.669  12.345  28.727  1.00  0.73           C
ATOM   2641  CG  GLN A 182     -13.277  13.266  29.731  1.00  0.73           C
ATOM   2642  CD  GLN A 182     -12.288  14.064  30.511  1.00  0.73           C
ATOM   2643  OE1 GLN A 182     -11.150  13.626  30.728  1.00  0.73           O
ATOM   2644  NE2 GLN A 182     -12.701  15.264  30.945  1.00  0.73           N
ATOM   2645  H   GLN A 182     -12.749  10.912  26.150  1.00  0.73           H
ATOM   2646  HA  GLN A 182     -14.041  10.728  28.790  1.00  0.73           H
ATOM   2647 1HB  GLN A 182     -11.953  11.743  29.270  1.00  0.73           H
ATOM   2648 2HB  GLN A 182     -12.115  12.906  27.993  1.00  0.73           H
ATOM   2649 1HG  GLN A 182     -13.866  13.957  29.176  1.00  0.73           H
ATOM   2650 2HG  GLN A 182     -13.901  12.706  30.419  1.00  0.73           H
ATOM   2651 1HE2 GLN A 182     -12.082  15.847  31.471  1.00  0.73           H
ATOM   2652 2HE2 GLN A 182     -13.656  15.610  30.733  1.00  0.73           H
ATOM   2653  N   GLU A 183     -15.943  12.196  28.335  1.00  0.75           N
ATOM   2654  CA  GLU A 183     -17.199  12.915  28.071  1.00  0.75           C
ATOM   2655  C   GLU A 183     -17.842  12.607  26.727  1.00  0.75           C
ATOM   2656  O   GLU A 183     -18.398  13.503  26.095  1.00  0.75           O
ATOM   2657  CB  GLU A 183     -16.996  14.433  28.185  1.00  0.75           C
ATOM   2658  CG  GLU A 183     -16.637  14.914  29.608  1.00  0.75           C
ATOM   2659  CD  GLU A 183     -16.441  16.396  29.714  1.00  0.75           C
ATOM   2660  OE1 GLU A 183     -17.341  17.123  29.378  1.00  0.75           O
ATOM   2661  OE2 GLU A 183     -15.355  16.811  30.099  1.00  0.75           O
ATOM   2662  H   GLU A 183     -15.863  11.656  29.201  1.00  0.75           H
ATOM   2663  HA  GLU A 183     -17.908  12.627  28.839  1.00  0.75           H
ATOM   2664 1HB  GLU A 183     -16.209  14.756  27.505  1.00  0.75           H
ATOM   2665 2HB  GLU A 183     -17.911  14.941  27.885  1.00  0.75           H
ATOM   2666 1HG  GLU A 183     -17.476  14.649  30.251  1.00  0.75           H
ATOM   2667 2HG  GLU A 183     -15.791  14.403  29.989  1.00  0.75           H
ATOM   2668  N   ASN A 184     -17.798  11.350  26.300  1.00  0.81           N
ATOM   2669  CA  ASN A 184     -18.383  10.955  25.024  1.00  0.81           C
ATOM   2670  C   ASN A 184     -19.792  10.415  25.223  1.00  0.81           C
ATOM   2671  O   ASN A 184     -20.105   9.886  26.297  1.00  0.81           O
ATOM   2672  CB  ASN A 184     -17.484   9.932  24.377  1.00  0.81           C
ATOM   2673  CG  ASN A 184     -16.135  10.517  24.100  1.00  0.81           C
ATOM   2674  OD1 ASN A 184     -15.927  11.343  23.183  1.00  0.81           O
ATOM   2675  ND2 ASN A 184     -15.206  10.154  24.936  1.00  0.81           N
ATOM   2676  H   ASN A 184     -17.324  10.648  26.862  1.00  0.81           H
ATOM   2677  HA  ASN A 184     -18.457  11.830  24.376  1.00  0.81           H
ATOM   2678 1HB  ASN A 184     -17.378   9.061  25.024  1.00  0.81           H
ATOM   2679 2HB  ASN A 184     -17.928   9.600  23.436  1.00  0.81           H
ATOM   2680 1HD2 ASN A 184     -14.279  10.542  24.851  1.00  0.81           H
ATOM   2681 2HD2 ASN A 184     -15.440   9.551  25.723  1.00  0.81           H
ATOM   2682  N   THR A 185     -20.631  10.515  24.193  1.00  0.89           N
ATOM   2683  CA  THR A 185     -21.978   9.960  24.289  1.00  0.89           C
ATOM   2684  C   THR A 185     -22.313   8.977  23.178  1.00  0.89           C
ATOM   2685  O   THR A 185     -22.188   9.309  21.998  1.00  0.89           O
ATOM   2686  CB  THR A 185     -23.035  11.081  24.249  1.00  0.89           C
ATOM   2687  OG1 THR A 185     -22.836  11.990  25.344  1.00  0.89           O
ATOM   2688  CG2 THR A 185     -24.447  10.477  24.335  1.00  0.89           C
ATOM   2689  H   THR A 185     -20.324  10.975  23.334  1.00  0.89           H
ATOM   2690  HA  THR A 185     -22.072   9.427  25.237  1.00  0.89           H
ATOM   2691  HB  THR A 185     -22.940  11.633  23.311  1.00  0.89           H
ATOM   2692  HG1 THR A 185     -22.740  11.493  26.162  1.00  0.89           H
ATOM   2693 1HG2 THR A 185     -25.186  11.275  24.301  1.00  0.89           H
ATOM   2694 2HG2 THR A 185     -24.613   9.800  23.495  1.00  0.89           H
ATOM   2695 3HG2 THR A 185     -24.548   9.925  25.271  1.00  0.89           H
ATOM   2696  N   ALA A 186     -22.753   7.780  23.575  1.00  0.97           N
ATOM   2697  CA  ALA A 186     -23.205   6.735  22.651  1.00  0.97           C
ATOM   2698  C   ALA A 186     -24.678   6.433  22.920  1.00  0.97           C
ATOM   2699  O   ALA A 186     -25.005   5.819  23.930  1.00  0.97           O
ATOM   2700  CB  ALA A 186     -22.358   5.495  22.807  1.00  0.97           C
ATOM   2701  H   ALA A 186     -22.771   7.590  24.581  1.00  0.97           H
ATOM   2702  HA  ALA A 186     -23.127   7.108  21.639  1.00  0.97           H
ATOM   2703 1HB  ALA A 186     -22.714   4.761  22.098  1.00  0.97           H
ATOM   2704 2HB  ALA A 186     -21.314   5.737  22.595  1.00  0.97           H
ATOM   2705 3HB  ALA A 186     -22.450   5.121  23.821  1.00  0.97           H
ATOM   2706  N   GLN A 187     -25.579   6.832  22.028  1.00  1.03           N
ATOM   2707  CA  GLN A 187     -27.012   6.712  22.344  1.00  1.03           C
ATOM   2708  C   GLN A 187     -27.607   5.295  22.536  1.00  1.03           C
ATOM   2709  O   GLN A 187     -28.522   5.158  23.355  1.00  1.03           O
ATOM   2710  CB  GLN A 187     -27.850   7.475  21.341  1.00  1.03           C
ATOM   2711  CG  GLN A 187     -27.621   8.995  21.416  1.00  1.03           C
ATOM   2712  CD  GLN A 187     -28.435   9.781  20.410  1.00  1.03           C
ATOM   2713  OE1 GLN A 187     -29.031   9.205  19.490  1.00  1.03           O
ATOM   2714  NE2 GLN A 187     -28.465  11.103  20.570  1.00  1.03           N
ATOM   2715  H   GLN A 187     -25.262   7.304  21.180  1.00  1.03           H
ATOM   2716  HA  GLN A 187     -27.155   7.223  23.296  1.00  1.03           H
ATOM   2717 1HB  GLN A 187     -27.692   7.105  20.366  1.00  1.03           H
ATOM   2718 2HB  GLN A 187     -28.900   7.305  21.569  1.00  1.03           H
ATOM   2719 1HG  GLN A 187     -27.882   9.343  22.415  1.00  1.03           H
ATOM   2720 2HG  GLN A 187     -26.560   9.192  21.222  1.00  1.03           H
ATOM   2721 1HE2 GLN A 187     -28.986  11.675  19.934  1.00  1.03           H
ATOM   2722 2HE2 GLN A 187     -27.964  11.527  21.326  1.00  1.03           H
ATOM   2723  N   ALA A 188     -27.145   4.229  21.837  1.00  1.04           N
ATOM   2724  CA  ALA A 188     -27.772   2.913  22.115  1.00  1.04           C
ATOM   2725  C   ALA A 188     -26.784   1.749  22.069  1.00  1.04           C
ATOM   2726  O   ALA A 188     -26.006   1.631  21.140  1.00  1.04           O
ATOM   2727  CB  ALA A 188     -28.868   2.630  21.104  1.00  1.04           C
ATOM   2728  H   ALA A 188     -26.414   4.300  21.128  1.00  1.04           H
ATOM   2729  HA  ALA A 188     -28.213   2.947  23.109  1.00  1.04           H
ATOM   2730 1HB  ALA A 188     -29.344   1.675  21.346  1.00  1.04           H
ATOM   2731 2HB  ALA A 188     -29.599   3.412  21.129  1.00  1.04           H
ATOM   2732 3HB  ALA A 188     -28.439   2.571  20.117  1.00  1.04           H
ATOM   2733  N   ASP A 189     -26.821   0.873  23.076  1.00  1.01           N
ATOM   2734  CA  ASP A 189     -25.956  -0.313  23.097  1.00  1.01           C
ATOM   2735  C   ASP A 189     -24.510   0.070  22.750  1.00  1.01           C
ATOM   2736  O   ASP A 189     -23.911  -0.487  21.817  1.00  1.01           O
ATOM   2737  CB  ASP A 189     -26.496  -1.406  22.165  1.00  1.01           C
ATOM   2738  CG  ASP A 189     -27.922  -1.940  22.590  1.00  1.01           C
ATOM   2739  OD1 ASP A 189     -28.231  -2.022  23.776  1.00  1.01           O
ATOM   2740  OD2 ASP A 189     -28.658  -2.338  21.729  1.00  1.01           O
ATOM   2741  H   ASP A 189     -27.457   1.026  23.843  1.00  1.01           H
ATOM   2742  HA  ASP A 189     -25.945  -0.710  24.107  1.00  1.01           H
ATOM   2743 1HB  ASP A 189     -26.556  -1.022  21.140  1.00  1.01           H
ATOM   2744 2HB  ASP A 189     -25.800  -2.249  22.155  1.00  1.01           H
ATOM   2745  N   GLY A 190     -23.994   1.097  23.429  1.00  0.95           N
ATOM   2746  CA  GLY A 190     -22.691   1.655  23.073  1.00  0.95           C
ATOM   2747  C   GLY A 190     -21.662   1.745  24.186  1.00  0.95           C
ATOM   2748  O   GLY A 190     -21.541   0.863  25.036  1.00  0.95           O
ATOM   2749  H   GLY A 190     -24.535   1.469  24.211  1.00  0.95           H
ATOM   2750 1HA  GLY A 190     -22.270   1.073  22.256  1.00  0.95           H
ATOM   2751 2HA  GLY A 190     -22.859   2.644  22.667  1.00  0.95           H
ATOM   2752  N   GLY A 191     -20.864   2.801  24.138  1.00  0.88           N
ATOM   2753  CA  GLY A 191     -19.791   2.960  25.098  1.00  0.88           C
ATOM   2754  C   GLY A 191     -18.596   3.675  24.521  1.00  0.88           C
ATOM   2755  O   GLY A 191     -18.684   4.289  23.456  1.00  0.88           O
ATOM   2756  H   GLY A 191     -21.006   3.501  23.424  1.00  0.88           H
ATOM   2757 1HA  GLY A 191     -20.146   3.503  25.965  1.00  0.88           H
ATOM   2758 2HA  GLY A 191     -19.478   1.971  25.421  1.00  0.88           H
ATOM   2759  N   ALA A 192     -17.489   3.681  25.252  1.00  0.83           N
ATOM   2760  CA  ALA A 192     -16.336   4.340  24.679  1.00  0.83           C
ATOM   2761  C   ALA A 192     -15.765   3.365  23.666  1.00  0.83           C
ATOM   2762  O   ALA A 192     -15.817   3.620  22.470  1.00  0.83           O
ATOM   2763  CB  ALA A 192     -15.318   4.740  25.720  1.00  0.83           C
ATOM   2764  H   ALA A 192     -17.439   3.175  26.145  1.00  0.83           H
ATOM   2765  HA  ALA A 192     -16.664   5.238  24.158  1.00  0.83           H
ATOM   2766 1HB  ALA A 192     -14.476   5.222  25.231  1.00  0.83           H
ATOM   2767 2HB  ALA A 192     -15.772   5.424  26.423  1.00  0.83           H
ATOM   2768 3HB  ALA A 192     -14.976   3.872  26.228  1.00  0.83           H
ATOM   2769  N   CYS A 193     -15.381   2.184  24.115  1.00  0.82           N
ATOM   2770  CA  CYS A 193     -14.921   1.184  23.163  1.00  0.82           C
ATOM   2771  C   CYS A 193     -15.936   0.056  23.108  1.00  0.82           C
ATOM   2772  O   CYS A 193     -16.436  -0.356  24.154  1.00  0.82           O
ATOM   2773  CB  CYS A 193     -13.548   0.638  23.562  1.00  0.82           C
ATOM   2774  SG  CYS A 193     -12.220   1.865  23.533  1.00  0.82           S
ATOM   2775  H   CYS A 193     -15.409   1.988  25.119  1.00  0.82           H
ATOM   2776  HA  CYS A 193     -14.843   1.630  22.171  1.00  0.82           H
ATOM   2777 1HB  CYS A 193     -13.605   0.228  24.569  1.00  0.82           H
ATOM   2778 2HB  CYS A 193     -13.273  -0.179  22.890  1.00  0.82           H
ATOM   2779  HG  CYS A 193     -12.313   2.139  22.234  1.00  0.82           H
ATOM   2780  N   GLN A 194     -16.218  -0.453  21.917  1.00  0.83           N
ATOM   2781  CA  GLN A 194     -17.117  -1.590  21.784  1.00  0.83           C
ATOM   2782  C   GLN A 194     -16.428  -2.602  20.911  1.00  0.83           C
ATOM   2783  O   GLN A 194     -16.048  -2.311  19.767  1.00  0.83           O
ATOM   2784  CB  GLN A 194     -18.492  -1.228  21.203  1.00  0.83           C
ATOM   2785  CG  GLN A 194     -19.459  -2.436  21.231  1.00  0.83           C
ATOM   2786  CD  GLN A 194     -20.869  -2.130  20.844  1.00  0.83           C
ATOM   2787  OE1 GLN A 194     -21.236  -2.068  19.667  1.00  0.83           O
ATOM   2788  NE2 GLN A 194     -21.688  -1.916  21.858  1.00  0.83           N
ATOM   2789  H   GLN A 194     -15.792  -0.047  21.085  1.00  0.83           H
ATOM   2790  HA  GLN A 194     -17.266  -2.037  22.760  1.00  0.83           H
ATOM   2791 1HB  GLN A 194     -18.935  -0.411  21.776  1.00  0.83           H
ATOM   2792 2HB  GLN A 194     -18.379  -0.892  20.170  1.00  0.83           H
ATOM   2793 1HG  GLN A 194     -19.080  -3.208  20.561  1.00  0.83           H
ATOM   2794 2HG  GLN A 194     -19.493  -2.818  22.238  1.00  0.83           H
ATOM   2795 1HE2 GLN A 194     -22.669  -1.683  21.691  1.00  0.83           H
ATOM   2796 2HE2 GLN A 194     -21.353  -1.964  22.797  1.00  0.83           H
ATOM   2797  N   VAL A 195     -16.204  -3.766  21.489  1.00  0.85           N
ATOM   2798  CA  VAL A 195     -15.427  -4.761  20.794  1.00  0.85           C
ATOM   2799  C   VAL A 195     -16.089  -6.123  20.737  1.00  0.85           C
ATOM   2800  O   VAL A 195     -16.489  -6.681  21.754  1.00  0.85           O
ATOM   2801  CB  VAL A 195     -14.041  -4.860  21.421  1.00  0.85           C
ATOM   2802  CG1 VAL A 195     -13.296  -5.850  20.712  1.00  0.85           C
ATOM   2803  CG2 VAL A 195     -13.305  -3.514  21.330  1.00  0.85           C
ATOM   2804  H   VAL A 195     -16.602  -3.946  22.410  1.00  0.85           H
ATOM   2805  HA  VAL A 195     -15.293  -4.418  19.777  1.00  0.85           H
ATOM   2806  HB  VAL A 195     -14.122  -5.168  22.463  1.00  0.85           H
ATOM   2807 1HG1 VAL A 195     -12.345  -5.895  21.136  1.00  0.85           H
ATOM   2808 2HG1 VAL A 195     -13.786  -6.809  20.785  1.00  0.85           H
ATOM   2809 3HG1 VAL A 195     -13.220  -5.546  19.675  1.00  0.85           H
ATOM   2810 1HG2 VAL A 195     -12.318  -3.624  21.759  1.00  0.85           H
ATOM   2811 2HG2 VAL A 195     -13.217  -3.224  20.278  1.00  0.85           H
ATOM   2812 3HG2 VAL A 195     -13.845  -2.747  21.874  1.00  0.85           H
ATOM   2813  N   VAL A 196     -16.159  -6.670  19.535  1.00  0.86           N
ATOM   2814  CA  VAL A 196     -16.793  -7.965  19.309  1.00  0.86           C
ATOM   2815  C   VAL A 196     -15.997  -9.187  19.778  1.00  0.86           C
ATOM   2816  O   VAL A 196     -16.589 -10.127  20.303  1.00  0.86           O
ATOM   2817  CB  VAL A 196     -17.139  -8.117  17.843  1.00  0.86           C
ATOM   2818  CG1 VAL A 196     -17.669  -9.497  17.568  1.00  0.86           C
ATOM   2819  CG2 VAL A 196     -18.144  -7.053  17.482  1.00  0.86           C
ATOM   2820  H   VAL A 196     -15.767  -6.141  18.751  1.00  0.86           H
ATOM   2821  HA  VAL A 196     -17.732  -7.962  19.857  1.00  0.86           H
ATOM   2822  HB  VAL A 196     -16.260  -8.005  17.267  1.00  0.86           H
ATOM   2823 1HG1 VAL A 196     -17.897  -9.590  16.510  1.00  0.86           H
ATOM   2824 2HG1 VAL A 196     -16.916 -10.235  17.844  1.00  0.86           H
ATOM   2825 3HG1 VAL A 196     -18.566  -9.653  18.148  1.00  0.86           H
ATOM   2826 1HG2 VAL A 196     -18.396  -7.131  16.430  1.00  0.86           H
ATOM   2827 2HG2 VAL A 196     -19.046  -7.190  18.082  1.00  0.86           H
ATOM   2828 3HG2 VAL A 196     -17.714  -6.067  17.682  1.00  0.86           H
ATOM   2829  N   THR A 197     -14.680  -9.213  19.546  1.00  0.86           N
ATOM   2830  CA  THR A 197     -13.857 -10.349  19.952  1.00  0.86           C
ATOM   2831  C   THR A 197     -12.858 -10.010  21.074  1.00  0.86           C
ATOM   2832  O   THR A 197     -12.839 -10.706  22.091  1.00  0.86           O
ATOM   2833  CB  THR A 197     -13.091 -10.934  18.756  1.00  0.86           C
ATOM   2834  OG1 THR A 197     -14.023 -11.373  17.755  1.00  0.86           O
ATOM   2835  CG2 THR A 197     -12.253 -12.117  19.209  1.00  0.86           C
ATOM   2836  H   THR A 197     -14.223  -8.444  19.074  1.00  0.86           H
ATOM   2837  HA  THR A 197     -14.517 -11.130  20.328  1.00  0.86           H
ATOM   2838  HB  THR A 197     -12.437 -10.180  18.331  1.00  0.86           H
ATOM   2839  HG1 THR A 197     -14.472 -12.170  18.070  1.00  0.86           H
ATOM   2840 1HG2 THR A 197     -11.718 -12.529  18.356  1.00  0.86           H
ATOM   2841 2HG2 THR A 197     -11.540 -11.794  19.962  1.00  0.86           H
ATOM   2842 3HG2 THR A 197     -12.904 -12.888  19.632  1.00  0.86           H
ATOM   2843  N   SER A 198     -11.998  -8.998  20.895  1.00  0.83           N
ATOM   2844  CA  SER A 198     -11.023  -8.744  21.973  1.00  0.83           C
ATOM   2845  C   SER A 198     -10.460  -7.323  22.116  1.00  0.83           C
ATOM   2846  O   SER A 198      -9.910  -6.756  21.170  1.00  0.83           O
ATOM   2847  CB  SER A 198      -9.857  -9.704  21.838  1.00  0.83           C
ATOM   2848  OG  SER A 198      -8.888  -9.443  22.813  1.00  0.83           O
ATOM   2849  H   SER A 198     -12.045  -8.446  20.039  1.00  0.83           H
ATOM   2850  HA  SER A 198     -11.530  -8.972  22.905  1.00  0.83           H
ATOM   2851 1HB  SER A 198     -10.215 -10.725  21.953  1.00  0.83           H
ATOM   2852 2HB  SER A 198      -9.419  -9.617  20.845  1.00  0.83           H
ATOM   2853  HG  SER A 198      -9.382  -9.242  23.628  1.00  0.83           H
ATOM   2854  N   PHE A 199     -10.568  -6.788  23.332  1.00  0.80           N
ATOM   2855  CA  PHE A 199     -10.034  -5.480  23.736  1.00  0.80           C
ATOM   2856  C   PHE A 199      -8.783  -5.711  24.547  1.00  0.80           C
ATOM   2857  O   PHE A 199      -8.840  -6.411  25.556  1.00  0.80           O
ATOM   2858  CB  PHE A 199     -11.013  -4.696  24.617  1.00  0.80           C
ATOM   2859  CG  PHE A 199     -10.428  -3.414  25.206  1.00  0.80           C
ATOM   2860  CD1 PHE A 199     -10.674  -2.159  24.681  1.00  0.80           C
ATOM   2861  CD2 PHE A 199      -9.562  -3.510  26.309  1.00  0.80           C
ATOM   2862  CE1 PHE A 199     -10.085  -1.031  25.264  1.00  0.80           C
ATOM   2863  CE2 PHE A 199      -8.978  -2.407  26.869  1.00  0.80           C
ATOM   2864  CZ  PHE A 199      -9.238  -1.160  26.351  1.00  0.80           C
ATOM   2865  H   PHE A 199     -11.012  -7.362  24.048  1.00  0.80           H
ATOM   2866  HA  PHE A 199      -9.784  -4.898  22.850  1.00  0.80           H
ATOM   2867 1HB  PHE A 199     -11.884  -4.427  24.030  1.00  0.80           H
ATOM   2868 2HB  PHE A 199     -11.357  -5.306  25.417  1.00  0.80           H
ATOM   2869  HD1 PHE A 199     -11.332  -2.055  23.819  1.00  0.80           H
ATOM   2870  HD2 PHE A 199      -9.344  -4.492  26.724  1.00  0.80           H
ATOM   2871  HE1 PHE A 199     -10.287  -0.044  24.855  1.00  0.80           H
ATOM   2872  HE2 PHE A 199      -8.308  -2.527  27.722  1.00  0.80           H
ATOM   2873  HZ  PHE A 199      -8.778  -0.280  26.795  1.00  0.80           H
ATOM   2874  N   SER A 200      -7.654  -5.169  24.125  1.00  0.76           N
ATOM   2875  CA  SER A 200      -6.457  -5.424  24.892  1.00  0.76           C
ATOM   2876  C   SER A 200      -5.527  -4.237  24.999  1.00  0.76           C
ATOM   2877  O   SER A 200      -4.945  -3.791  24.010  1.00  0.76           O
ATOM   2878  CB  SER A 200      -5.709  -6.593  24.308  1.00  0.76           C
ATOM   2879  OG  SER A 200      -4.553  -6.828  25.025  1.00  0.76           O
ATOM   2880  H   SER A 200      -7.642  -4.587  23.296  1.00  0.76           H
ATOM   2881  HA  SER A 200      -6.762  -5.698  25.885  1.00  0.76           H
ATOM   2882 1HB  SER A 200      -6.348  -7.476  24.342  1.00  0.76           H
ATOM   2883 2HB  SER A 200      -5.469  -6.395  23.265  1.00  0.76           H
ATOM   2884  HG  SER A 200      -4.804  -6.759  25.958  1.00  0.76           H
ATOM   2885  N   ALA A 201      -5.355  -3.768  26.221  1.00  0.74           N
ATOM   2886  CA  ALA A 201      -4.448  -2.672  26.490  1.00  0.74           C
ATOM   2887  C   ALA A 201      -3.231  -3.272  27.146  1.00  0.74           C
ATOM   2888  O   ALA A 201      -3.366  -3.932  28.180  1.00  0.74           O
ATOM   2889  CB  ALA A 201      -5.086  -1.616  27.379  1.00  0.74           C
ATOM   2890  H   ALA A 201      -5.863  -4.214  26.987  1.00  0.74           H
ATOM   2891  HA  ALA A 201      -4.145  -2.227  25.550  1.00  0.74           H
ATOM   2892 1HB  ALA A 201      -4.366  -0.821  27.564  1.00  0.74           H
ATOM   2893 2HB  ALA A 201      -5.963  -1.204  26.884  1.00  0.74           H
ATOM   2894 3HB  ALA A 201      -5.376  -2.072  28.308  1.00  0.74           H
ATOM   2895  N   MET A 202      -2.057  -3.052  26.583  1.00  0.72           N
ATOM   2896  CA  MET A 202      -0.890  -3.665  27.176  1.00  0.72           C
ATOM   2897  C   MET A 202       0.373  -2.838  27.114  1.00  0.72           C
ATOM   2898  O   MET A 202       0.589  -2.034  26.199  1.00  0.72           O
ATOM   2899  CB  MET A 202      -0.593  -4.981  26.471  1.00  0.72           C
ATOM   2900  CG  MET A 202      -0.177  -4.772  25.035  1.00  0.72           C
ATOM   2901  SD  MET A 202       0.003  -6.269  24.087  1.00  0.72           S
ATOM   2902  CE  MET A 202      -1.694  -6.708  23.946  1.00  0.72           C
ATOM   2903  H   MET A 202      -1.998  -2.494  25.734  1.00  0.72           H
ATOM   2904  HA  MET A 202      -1.112  -3.836  28.214  1.00  0.72           H
ATOM   2905 1HB  MET A 202       0.207  -5.502  26.999  1.00  0.72           H
ATOM   2906 2HB  MET A 202      -1.478  -5.621  26.493  1.00  0.72           H
ATOM   2907 1HG  MET A 202      -0.898  -4.119  24.533  1.00  0.72           H
ATOM   2908 2HG  MET A 202       0.776  -4.277  25.056  1.00  0.72           H
ATOM   2909 1HE  MET A 202      -1.792  -7.624  23.368  1.00  0.72           H
ATOM   2910 2HE  MET A 202      -2.096  -6.862  24.941  1.00  0.72           H
ATOM   2911 3HE  MET A 202      -2.240  -5.908  23.455  1.00  0.72           H
ATOM   2912  N   ALA A 203       1.224  -3.085  28.094  1.00  0.72           N
ATOM   2913  CA  ALA A 203       2.547  -2.495  28.161  1.00  0.72           C
ATOM   2914  C   ALA A 203       2.510  -0.978  28.068  1.00  0.72           C
ATOM   2915  O   ALA A 203       3.429  -0.371  27.516  1.00  0.72           O
ATOM   2916  CB  ALA A 203       3.407  -3.044  27.028  1.00  0.72           C
ATOM   2917  H   ALA A 203       0.920  -3.731  28.829  1.00  0.72           H
ATOM   2918  HA  ALA A 203       2.985  -2.765  29.123  1.00  0.72           H
ATOM   2919 1HB  ALA A 203       4.408  -2.624  27.103  1.00  0.72           H
ATOM   2920 2HB  ALA A 203       3.459  -4.129  27.112  1.00  0.72           H
ATOM   2921 3HB  ALA A 203       2.982  -2.776  26.069  1.00  0.72           H
ATOM   2922  N   ASN A 204       1.466  -0.349  28.603  1.00  0.72           N
ATOM   2923  CA  ASN A 204       1.361   1.091  28.528  1.00  0.72           C
ATOM   2924  C   ASN A 204       1.913   1.720  29.792  1.00  0.72           C
ATOM   2925  O   ASN A 204       1.387   1.520  30.896  1.00  0.72           O
ATOM   2926  CB  ASN A 204      -0.076   1.505  28.280  1.00  0.72           C
ATOM   2927  CG  ASN A 204      -0.636   1.033  26.932  1.00  0.72           C
ATOM   2928  OD1 ASN A 204      -0.302   1.555  25.866  1.00  0.72           O
ATOM   2929  ND2 ASN A 204      -1.457   0.029  26.973  1.00  0.72           N
ATOM   2930  H   ASN A 204       0.711  -0.869  29.048  1.00  0.72           H
ATOM   2931  HA  ASN A 204       1.972   1.451  27.699  1.00  0.72           H
ATOM   2932 1HB  ASN A 204      -0.708   1.141  29.083  1.00  0.72           H
ATOM   2933 2HB  ASN A 204      -0.131   2.598  28.306  1.00  0.72           H
ATOM   2934 1HD2 ASN A 204      -1.833  -0.341  26.109  1.00  0.72           H
ATOM   2935 2HD2 ASN A 204      -1.652  -0.412  27.863  1.00  0.72           H
ATOM   2936  N   GLU A 205       3.005   2.460  29.630  1.00  0.71           N
ATOM   2937  CA  GLU A 205       3.661   3.103  30.757  1.00  0.71           C
ATOM   2938  C   GLU A 205       2.718   4.126  31.378  1.00  0.71           C
ATOM   2939  O   GLU A 205       2.729   4.366  32.585  1.00  0.71           O
ATOM   2940  CB  GLU A 205       4.964   3.756  30.307  1.00  0.71           C
ATOM   2941  CG  GLU A 205       6.055   2.760  29.910  1.00  0.71           C
ATOM   2942  CD  GLU A 205       7.331   3.415  29.423  1.00  0.71           C
ATOM   2943  OE1 GLU A 205       7.343   4.612  29.263  1.00  0.71           O
ATOM   2944  OE2 GLU A 205       8.292   2.712  29.216  1.00  0.71           O
ATOM   2945  H   GLU A 205       3.379   2.581  28.697  1.00  0.71           H
ATOM   2946  HA  GLU A 205       3.887   2.345  31.508  1.00  0.71           H
ATOM   2947 1HB  GLU A 205       4.766   4.395  29.449  1.00  0.71           H
ATOM   2948 2HB  GLU A 205       5.349   4.387  31.105  1.00  0.71           H
ATOM   2949 1HG  GLU A 205       6.286   2.131  30.768  1.00  0.71           H
ATOM   2950 2HG  GLU A 205       5.660   2.117  29.121  1.00  0.71           H
ATOM   2951  N   ALA A 206       1.926   4.767  30.543  1.00  0.70           N
ATOM   2952  CA  ALA A 206       0.950   5.710  31.028  1.00  0.70           C
ATOM   2953  C   ALA A 206      -0.374   5.026  31.369  1.00  0.70           C
ATOM   2954  O   ALA A 206      -0.691   3.979  30.809  1.00  0.70           O
ATOM   2955  CB  ALA A 206       0.700   6.742  30.017  1.00  0.70           C
ATOM   2956  H   ALA A 206       1.991   4.594  29.537  1.00  0.70           H
ATOM   2957  HA  ALA A 206       1.368   6.180  31.905  1.00  0.70           H
ATOM   2958 1HB  ALA A 206      -0.004   7.454  30.396  1.00  0.70           H
ATOM   2959 2HB  ALA A 206       1.612   7.217  29.815  1.00  0.70           H
ATOM   2960 3HB  ALA A 206       0.306   6.276  29.114  1.00  0.70           H
ATOM   2961  N   PRO A 207      -1.177   5.611  32.264  1.00  0.70           N
ATOM   2962  CA  PRO A 207      -2.541   5.221  32.542  1.00  0.70           C
ATOM   2963  C   PRO A 207      -3.478   5.274  31.325  1.00  0.70           C
ATOM   2964  O   PRO A 207      -3.371   6.166  30.467  1.00  0.70           O
ATOM   2965  CB  PRO A 207      -2.980   6.277  33.564  1.00  0.70           C
ATOM   2966  CG  PRO A 207      -1.703   6.725  34.240  1.00  0.70           C
ATOM   2967  CD  PRO A 207      -0.642   6.644  33.185  1.00  0.70           C
ATOM   2968  HA  PRO A 207      -2.525   4.225  32.980  1.00  0.70           H
ATOM   2969 1HB  PRO A 207      -3.510   7.084  33.057  1.00  0.70           H
ATOM   2970 2HB  PRO A 207      -3.708   5.837  34.258  1.00  0.70           H
ATOM   2971 1HG  PRO A 207      -1.834   7.749  34.623  1.00  0.70           H
ATOM   2972 2HG  PRO A 207      -1.470   6.095  35.104  1.00  0.70           H
ATOM   2973 1HD  PRO A 207      -0.490   7.591  32.689  1.00  0.70           H
ATOM   2974 2HD  PRO A 207       0.265   6.283  33.698  1.00  0.70           H
ATOM   2975  N   ILE A 208      -4.421   4.329  31.319  1.00  0.70           N
ATOM   2976  CA  ILE A 208      -5.494   4.233  30.327  1.00  0.70           C
ATOM   2977  C   ILE A 208      -6.766   4.674  31.038  1.00  0.70           C
ATOM   2978  O   ILE A 208      -7.035   4.165  32.129  1.00  0.70           O
ATOM   2979  CB  ILE A 208      -5.702   2.779  29.838  1.00  0.70           C
ATOM   2980  CG1 ILE A 208      -4.370   2.162  29.321  1.00  0.70           C
ATOM   2981  CG2 ILE A 208      -6.775   2.744  28.724  1.00  0.70           C
ATOM   2982  CD1 ILE A 208      -3.742   2.897  28.173  1.00  0.70           C
ATOM   2983  H   ILE A 208      -4.380   3.626  32.059  1.00  0.70           H
ATOM   2984  HA  ILE A 208      -5.299   4.900  29.492  1.00  0.70           H
ATOM   2985  HB  ILE A 208      -6.037   2.164  30.676  1.00  0.70           H
ATOM   2986 1HG1 ILE A 208      -3.648   2.131  30.145  1.00  0.70           H
ATOM   2987 2HG1 ILE A 208      -4.569   1.143  29.004  1.00  0.70           H
ATOM   2988 1HG2 ILE A 208      -6.927   1.719  28.393  1.00  0.70           H
ATOM   2989 2HG2 ILE A 208      -7.714   3.145  29.102  1.00  0.70           H
ATOM   2990 3HG2 ILE A 208      -6.440   3.350  27.878  1.00  0.70           H
ATOM   2991 1HD1 ILE A 208      -2.843   2.400  27.877  1.00  0.70           H
ATOM   2992 2HD1 ILE A 208      -4.432   2.922  27.333  1.00  0.70           H
ATOM   2993 3HD1 ILE A 208      -3.504   3.907  28.487  1.00  0.70           H
ATOM   2994  N   ALA A 209      -7.542   5.597  30.468  1.00  0.71           N
ATOM   2995  CA  ALA A 209      -8.719   6.032  31.213  1.00  0.71           C
ATOM   2996  C   ALA A 209      -9.975   6.265  30.392  1.00  0.71           C
ATOM   2997  O   ALA A 209      -9.933   6.696  29.237  1.00  0.71           O
ATOM   2998  CB  ALA A 209      -8.406   7.326  31.945  1.00  0.71           C
ATOM   2999  H   ALA A 209      -7.289   6.009  29.571  1.00  0.71           H
ATOM   3000  HA  ALA A 209      -8.942   5.257  31.934  1.00  0.71           H
ATOM   3001 1HB  ALA A 209      -9.263   7.608  32.549  1.00  0.71           H
ATOM   3002 2HB  ALA A 209      -7.541   7.181  32.593  1.00  0.71           H
ATOM   3003 3HB  ALA A 209      -8.198   8.098  31.229  1.00  0.71           H
ATOM   3004  N   PHE A 210     -11.096   5.991  31.056  1.00  0.73           N
ATOM   3005  CA  PHE A 210     -12.454   6.199  30.578  1.00  0.73           C
ATOM   3006  C   PHE A 210     -13.168   7.090  31.604  1.00  0.73           C
ATOM   3007  O   PHE A 210     -13.516   6.619  32.692  1.00  0.73           O
ATOM   3008  CB  PHE A 210     -13.142   4.839  30.460  1.00  0.73           C
ATOM   3009  CG  PHE A 210     -12.436   3.898  29.513  1.00  0.73           C
ATOM   3010  CD1 PHE A 210     -11.378   3.096  29.954  1.00  0.73           C
ATOM   3011  CD2 PHE A 210     -12.812   3.819  28.202  1.00  0.73           C
ATOM   3012  CE1 PHE A 210     -10.730   2.244  29.079  1.00  0.73           C
ATOM   3013  CE2 PHE A 210     -12.175   2.973  27.321  1.00  0.73           C
ATOM   3014  CZ  PHE A 210     -11.132   2.186  27.755  1.00  0.73           C
ATOM   3015  H   PHE A 210     -10.987   5.600  31.990  1.00  0.73           H
ATOM   3016  HA  PHE A 210     -12.434   6.700  29.616  1.00  0.73           H
ATOM   3017 1HB  PHE A 210     -13.168   4.375  31.439  1.00  0.73           H
ATOM   3018 2HB  PHE A 210     -14.167   4.969  30.122  1.00  0.73           H
ATOM   3019  HD1 PHE A 210     -11.064   3.150  31.005  1.00  0.73           H
ATOM   3020  HD2 PHE A 210     -13.623   4.445  27.870  1.00  0.73           H
ATOM   3021  HE1 PHE A 210      -9.908   1.624  29.432  1.00  0.73           H
ATOM   3022  HE2 PHE A 210     -12.494   2.932  26.282  1.00  0.73           H
ATOM   3023  HZ  PHE A 210     -10.629   1.519  27.058  1.00  0.73           H
ATOM   3024  N   ILE A 211     -13.349   8.364  31.266  1.00  0.76           N
ATOM   3025  CA  ILE A 211     -13.860   9.348  32.216  1.00  0.76           C
ATOM   3026  C   ILE A 211     -15.154  10.047  31.783  1.00  0.76           C
ATOM   3027  O   ILE A 211     -15.269  10.534  30.662  1.00  0.76           O
ATOM   3028  CB  ILE A 211     -12.779  10.421  32.452  1.00  0.76           C
ATOM   3029  CG1 ILE A 211     -11.506   9.789  33.009  1.00  0.76           C
ATOM   3030  CG2 ILE A 211     -13.296  11.498  33.382  1.00  0.76           C
ATOM   3031  CD1 ILE A 211     -10.338  10.735  33.024  1.00  0.76           C
ATOM   3032  H   ILE A 211     -13.080   8.664  30.332  1.00  0.76           H
ATOM   3033  HA  ILE A 211     -14.052   8.839  33.155  1.00  0.76           H
ATOM   3034  HB  ILE A 211     -12.515  10.869  31.502  1.00  0.76           H
ATOM   3035 1HG1 ILE A 211     -11.688   9.444  34.018  1.00  0.76           H
ATOM   3036 2HG1 ILE A 211     -11.234   8.943  32.397  1.00  0.76           H
ATOM   3037 1HG2 ILE A 211     -12.527  12.254  33.522  1.00  0.76           H
ATOM   3038 2HG2 ILE A 211     -14.175  11.962  32.950  1.00  0.76           H
ATOM   3039 3HG2 ILE A 211     -13.556  11.052  34.347  1.00  0.76           H
ATOM   3040 1HD1 ILE A 211      -9.460  10.227  33.424  1.00  0.76           H
ATOM   3041 2HD1 ILE A 211     -10.133  11.074  32.007  1.00  0.76           H
ATOM   3042 3HD1 ILE A 211     -10.575  11.594  33.649  1.00  0.76           H
ATOM   3043  N   ALA A 212     -16.141  10.069  32.662  1.00  0.80           N
ATOM   3044  CA  ALA A 212     -17.409  10.744  32.400  1.00  0.80           C
ATOM   3045  C   ALA A 212     -18.093  10.337  31.093  1.00  0.80           C
ATOM   3046  O   ALA A 212     -18.771  11.163  30.486  1.00  0.80           O
ATOM   3047  CB  ALA A 212     -17.179  12.248  32.366  1.00  0.80           C
ATOM   3048  H   ALA A 212     -15.987   9.644  33.575  1.00  0.80           H
ATOM   3049  HA  ALA A 212     -18.080  10.511  33.215  1.00  0.80           H
ATOM   3050 1HB  ALA A 212     -18.133  12.752  32.219  1.00  0.80           H
ATOM   3051 2HB  ALA A 212     -16.742  12.567  33.310  1.00  0.80           H
ATOM   3052 3HB  ALA A 212     -16.511  12.512  31.554  1.00  0.80           H
ATOM   3053  N   ASN A 213     -17.959   9.090  30.654  1.00  0.87           N
ATOM   3054  CA  ASN A 213     -18.597   8.709  29.395  1.00  0.87           C
ATOM   3055  C   ASN A 213     -20.015   8.248  29.651  1.00  0.87           C
ATOM   3056  O   ASN A 213     -20.298   7.718  30.726  1.00  0.87           O
ATOM   3057  CB  ASN A 213     -17.795   7.630  28.683  1.00  0.87           C
ATOM   3058  CG  ASN A 213     -16.438   8.125  28.139  1.00  0.87           C
ATOM   3059  OD1 ASN A 213     -16.330   9.191  27.499  1.00  0.87           O
ATOM   3060  ND2 ASN A 213     -15.406   7.367  28.403  1.00  0.87           N
ATOM   3061  H   ASN A 213     -17.417   8.409  31.181  1.00  0.87           H
ATOM   3062  HA  ASN A 213     -18.655   9.585  28.745  1.00  0.87           H
ATOM   3063 1HB  ASN A 213     -17.617   6.801  29.369  1.00  0.87           H
ATOM   3064 2HB  ASN A 213     -18.383   7.243  27.848  1.00  0.87           H
ATOM   3065 1HD2 ASN A 213     -14.488   7.644  28.100  1.00  0.87           H
ATOM   3066 2HD2 ASN A 213     -15.522   6.521  28.919  1.00  0.87           H
ATOM   3067  N   VAL A 214     -20.893   8.408  28.664  1.00  0.94           N
ATOM   3068  CA  VAL A 214     -22.257   7.913  28.800  1.00  0.94           C
ATOM   3069  C   VAL A 214     -22.578   6.878  27.730  1.00  0.94           C
ATOM   3070  O   VAL A 214     -22.477   7.152  26.525  1.00  0.94           O
ATOM   3071  CB  VAL A 214     -23.265   9.063  28.724  1.00  0.94           C
ATOM   3072  CG1 VAL A 214     -24.672   8.500  28.858  1.00  0.94           C
ATOM   3073  CG2 VAL A 214     -22.964  10.079  29.828  1.00  0.94           C
ATOM   3074  H   VAL A 214     -20.609   8.882  27.806  1.00  0.94           H
ATOM   3075  HA  VAL A 214     -22.359   7.444  29.774  1.00  0.94           H
ATOM   3076  HB  VAL A 214     -23.190   9.548  27.751  1.00  0.94           H
ATOM   3077 1HG1 VAL A 214     -25.396   9.310  28.795  1.00  0.94           H
ATOM   3078 2HG1 VAL A 214     -24.858   7.784  28.055  1.00  0.94           H
ATOM   3079 3HG1 VAL A 214     -24.769   7.995  29.824  1.00  0.94           H
ATOM   3080 1HG2 VAL A 214     -23.678  10.898  29.773  1.00  0.94           H
ATOM   3081 2HG2 VAL A 214     -23.038   9.600  30.796  1.00  0.94           H
ATOM   3082 3HG2 VAL A 214     -21.955  10.474  29.700  1.00  0.94           H
ATOM   3083  N   ALA A 215     -22.941   5.683  28.180  1.00  1.01           N
ATOM   3084  CA  ALA A 215     -23.215   4.591  27.265  1.00  1.01           C
ATOM   3085  C   ALA A 215     -24.686   4.235  27.155  1.00  1.01           C
ATOM   3086  O   ALA A 215     -25.373   3.947  28.148  1.00  1.01           O
ATOM   3087  CB  ALA A 215     -22.463   3.371  27.696  1.00  1.01           C
ATOM   3088  H   ALA A 215     -23.004   5.538  29.187  1.00  1.01           H
ATOM   3089  HA  ALA A 215     -22.867   4.886  26.277  1.00  1.01           H
ATOM   3090 1HB  ALA A 215     -22.646   2.583  26.974  1.00  1.01           H
ATOM   3091 2HB  ALA A 215     -21.408   3.589  27.751  1.00  1.01           H
ATOM   3092 3HB  ALA A 215     -22.809   3.055  28.677  1.00  1.01           H
ATOM   3093  N   GLY A 216     -25.143   4.176  25.923  1.00  1.04           N
ATOM   3094  CA  GLY A 216     -26.493   3.786  25.612  1.00  1.04           C
ATOM   3095  C   GLY A 216     -26.752   2.347  25.978  1.00  1.04           C
ATOM   3096  O   GLY A 216     -25.876   1.491  25.833  1.00  1.04           O
ATOM   3097  H   GLY A 216     -24.557   4.490  25.158  1.00  1.04           H
ATOM   3098 1HA  GLY A 216     -27.196   4.443  26.122  1.00  1.04           H
ATOM   3099 2HA  GLY A 216     -26.642   3.913  24.559  1.00  1.04           H
ATOM   3100  N   VAL A 217     -28.009   2.097  26.323  1.00  1.04           N
ATOM   3101  CA  VAL A 217     -28.615   0.837  26.761  1.00  1.04           C
ATOM   3102  C   VAL A 217     -27.521  -0.192  27.154  1.00  1.04           C
ATOM   3103  O   VAL A 217     -26.860   0.004  28.177  1.00  1.04           O
ATOM   3104  CB  VAL A 217     -29.626   0.373  25.677  1.00  1.04           C
ATOM   3105  CG1 VAL A 217     -30.363  -0.924  26.057  1.00  1.04           C
ATOM   3106  CG2 VAL A 217     -30.608   1.483  25.449  1.00  1.04           C
ATOM   3107  H   VAL A 217     -28.616   2.900  26.325  1.00  1.04           H
ATOM   3108  HA  VAL A 217     -29.209   1.034  27.653  1.00  1.04           H
ATOM   3109  HB  VAL A 217     -29.093   0.171  24.753  1.00  1.04           H
ATOM   3110 1HG1 VAL A 217     -31.051  -1.183  25.252  1.00  1.04           H
ATOM   3111 2HG1 VAL A 217     -29.727  -1.715  26.199  1.00  1.04           H
ATOM   3112 3HG1 VAL A 217     -30.926  -0.759  26.980  1.00  1.04           H
ATOM   3113 1HG2 VAL A 217     -31.310   1.188  24.672  1.00  1.04           H
ATOM   3114 2HG2 VAL A 217     -31.149   1.677  26.375  1.00  1.04           H
ATOM   3115 3HG2 VAL A 217     -30.083   2.387  25.136  1.00  1.04           H
ATOM   3116  N   ARG A 218     -27.303  -1.283  26.394  1.00  0.99           N
ATOM   3117  CA  ARG A 218     -26.356  -2.327  26.822  1.00  0.99           C
ATOM   3118  C   ARG A 218     -24.918  -1.958  26.521  1.00  0.99           C
ATOM   3119  O   ARG A 218     -24.351  -2.389  25.511  1.00  0.99           O
ATOM   3120  CB  ARG A 218     -26.684  -3.641  26.133  1.00  0.99           C
ATOM   3121  CG  ARG A 218     -28.015  -4.275  26.526  1.00  0.99           C
ATOM   3122  CD  ARG A 218     -28.367  -5.409  25.642  1.00  0.99           C
ATOM   3123  NE  ARG A 218     -28.588  -4.961  24.270  1.00  0.99           N
ATOM   3124  CZ  ARG A 218     -28.759  -5.777  23.200  1.00  0.99           C
ATOM   3125  NH1 ARG A 218     -28.758  -7.094  23.346  1.00  0.99           N
ATOM   3126  NH2 ARG A 218     -28.926  -5.257  21.998  1.00  0.99           N
ATOM   3127  H   ARG A 218     -27.796  -1.432  25.505  1.00  0.99           H
ATOM   3128  HA  ARG A 218     -26.450  -2.462  27.899  1.00  0.99           H
ATOM   3129 1HB  ARG A 218     -26.693  -3.488  25.055  1.00  0.99           H
ATOM   3130 2HB  ARG A 218     -25.915  -4.357  26.342  1.00  0.99           H
ATOM   3131 1HG  ARG A 218     -27.948  -4.643  27.547  1.00  0.99           H
ATOM   3132 2HG  ARG A 218     -28.797  -3.570  26.459  1.00  0.99           H
ATOM   3133 1HD  ARG A 218     -27.564  -6.130  25.635  1.00  0.99           H
ATOM   3134 2HD  ARG A 218     -29.280  -5.880  25.997  1.00  0.99           H
ATOM   3135  HE  ARG A 218     -28.590  -3.936  24.094  1.00  0.99           H
ATOM   3136 1HH1 ARG A 218     -28.643  -7.506  24.260  1.00  0.99           H
ATOM   3137 2HH1 ARG A 218     -28.879  -7.699  22.517  1.00  0.99           H
ATOM   3138 1HH2 ARG A 218     -28.923  -4.224  21.873  1.00  0.99           H
ATOM   3139 2HH2 ARG A 218     -29.050  -5.859  21.204  1.00  0.99           H
ATOM   3140  N   GLY A 219     -24.327  -1.181  27.412  1.00  0.92           N
ATOM   3141  CA  GLY A 219     -23.015  -0.635  27.125  1.00  0.92           C
ATOM   3142  C   GLY A 219     -22.170  -0.257  28.335  1.00  0.92           C
ATOM   3143  O   GLY A 219     -22.422  -0.693  29.467  1.00  0.92           O
ATOM   3144  H   GLY A 219     -24.859  -0.892  28.244  1.00  0.92           H
ATOM   3145 1HA  GLY A 219     -22.464  -1.322  26.488  1.00  0.92           H
ATOM   3146 2HA  GLY A 219     -23.186   0.259  26.538  1.00  0.92           H
ATOM   3147  N   GLY A 220     -21.126   0.532  28.077  1.00  0.85           N
ATOM   3148  CA  GLY A 220     -20.231   0.927  29.164  1.00  0.85           C
ATOM   3149  C   GLY A 220     -18.954   1.641  28.738  1.00  0.85           C
ATOM   3150  O   GLY A 220     -18.856   2.162  27.634  1.00  0.85           O
ATOM   3151  H   GLY A 220     -20.986   0.832  27.111  1.00  0.85           H
ATOM   3152 1HA  GLY A 220     -20.781   1.556  29.865  1.00  0.85           H
ATOM   3153 2HA  GLY A 220     -19.950   0.021  29.696  1.00  0.85           H
ATOM   3154  N   GLY A 221     -17.985   1.719  29.646  1.00  0.82           N
ATOM   3155  CA  GLY A 221     -16.698   2.320  29.299  1.00  0.82           C
ATOM   3156  C   GLY A 221     -16.182   1.450  28.162  1.00  0.82           C
ATOM   3157  O   GLY A 221     -15.984   1.921  27.039  1.00  0.82           O
ATOM   3158  H   GLY A 221     -18.125   1.294  30.567  1.00  0.82           H
ATOM   3159 1HA  GLY A 221     -16.820   3.355  28.983  1.00  0.82           H
ATOM   3160 2HA  GLY A 221     -16.018   2.286  30.151  1.00  0.82           H
ATOM   3161  N   ILE A 222     -16.063   0.158  28.461  1.00  0.84           N
ATOM   3162  CA  ILE A 222     -15.719  -0.850  27.464  1.00  0.84           C
ATOM   3163  C   ILE A 222     -16.864  -1.849  27.380  1.00  0.84           C
ATOM   3164  O   ILE A 222     -17.230  -2.443  28.393  1.00  0.84           O
ATOM   3165  CB  ILE A 222     -14.437  -1.611  27.800  1.00  0.84           C
ATOM   3166  CG1 ILE A 222     -13.290  -0.687  27.884  1.00  0.84           C
ATOM   3167  CG2 ILE A 222     -14.178  -2.675  26.718  1.00  0.84           C
ATOM   3168  CD1 ILE A 222     -12.119  -1.344  28.410  1.00  0.84           C
ATOM   3169  H   ILE A 222     -16.251  -0.106  29.429  1.00  0.84           H
ATOM   3170  HA  ILE A 222     -15.601  -0.371  26.494  1.00  0.84           H
ATOM   3171  HB  ILE A 222     -14.541  -2.088  28.763  1.00  0.84           H
ATOM   3172 1HG1 ILE A 222     -13.059  -0.310  26.890  1.00  0.84           H
ATOM   3173 2HG1 ILE A 222     -13.534   0.155  28.526  1.00  0.84           H
ATOM   3174 1HG2 ILE A 222     -13.271  -3.219  26.953  1.00  0.84           H
ATOM   3175 2HG2 ILE A 222     -15.016  -3.371  26.678  1.00  0.84           H
ATOM   3176 3HG2 ILE A 222     -14.066  -2.186  25.747  1.00  0.84           H
ATOM   3177 1HD1 ILE A 222     -11.319  -0.633  28.428  1.00  0.84           H
ATOM   3178 2HD1 ILE A 222     -12.321  -1.713  29.410  1.00  0.84           H
ATOM   3179 3HD1 ILE A 222     -11.852  -2.173  27.770  1.00  0.84           H
ATOM   3180  N   ALA A 223     -17.429  -2.023  26.190  1.00  0.94           N
ATOM   3181  CA  ALA A 223     -18.537  -2.947  25.997  1.00  0.94           C
ATOM   3182  C   ALA A 223     -18.156  -4.116  25.079  1.00  0.94           C
ATOM   3183  O   ALA A 223     -18.128  -3.993  23.853  1.00  0.94           O
ATOM   3184  CB  ALA A 223     -19.728  -2.185  25.441  1.00  0.94           C
ATOM   3185  H   ALA A 223     -17.084  -1.481  25.404  1.00  0.94           H
ATOM   3186  HA  ALA A 223     -18.810  -3.360  26.964  1.00  0.94           H
ATOM   3187 1HB  ALA A 223     -20.577  -2.841  25.329  1.00  0.94           H
ATOM   3188 2HB  ALA A 223     -19.986  -1.384  26.130  1.00  0.94           H
ATOM   3189 3HB  ALA A 223     -19.471  -1.754  24.476  1.00  0.94           H
ATOM   3190  N   ALA A 224     -17.878  -5.271  25.658  1.00  1.15           N
ATOM   3191  CA  ALA A 224     -17.469  -6.420  24.857  1.00  1.15           C
ATOM   3192  C   ALA A 224     -18.699  -7.178  24.385  1.00  1.15           C
ATOM   3193  O   ALA A 224     -19.073  -8.224  24.933  1.00  1.15           O
ATOM   3194  CB  ALA A 224     -16.536  -7.315  25.610  1.00  1.15           C
ATOM   3195  H   ALA A 224     -17.946  -5.350  26.667  1.00  1.15           H
ATOM   3196  HA  ALA A 224     -16.944  -6.050  23.985  1.00  1.15           H
ATOM   3197 1HB  ALA A 224     -16.235  -8.128  24.977  1.00  1.15           H
ATOM   3198 2HB  ALA A 224     -15.681  -6.738  25.889  1.00  1.15           H
ATOM   3199 3HB  ALA A 224     -17.016  -7.698  26.478  1.00  1.15           H
ATOM   3200  N   VAL A 225     -19.363  -6.576  23.418  1.00  1.50           N
ATOM   3201  CA  VAL A 225     -20.635  -7.041  22.904  1.00  1.50           C
ATOM   3202  C   VAL A 225     -20.516  -7.793  21.587  1.00  1.50           C
ATOM   3203  O   VAL A 225     -19.965  -7.301  20.606  1.00  1.50           O
ATOM   3204  CB  VAL A 225     -21.576  -5.848  22.774  1.00  1.50           C
ATOM   3205  CG1 VAL A 225     -22.856  -6.259  22.182  1.00  1.50           C
ATOM   3206  CG2 VAL A 225     -21.819  -5.281  24.159  1.00  1.50           C
ATOM   3207  H   VAL A 225     -18.948  -5.716  23.063  1.00  1.50           H
ATOM   3208  HA  VAL A 225     -21.064  -7.720  23.641  1.00  1.50           H
ATOM   3209  HB  VAL A 225     -21.124  -5.095  22.131  1.00  1.50           H
ATOM   3210 1HG1 VAL A 225     -23.504  -5.388  22.114  1.00  1.50           H
ATOM   3211 2HG1 VAL A 225     -22.684  -6.671  21.188  1.00  1.50           H
ATOM   3212 3HG1 VAL A 225     -23.320  -7.000  22.801  1.00  1.50           H
ATOM   3213 1HG2 VAL A 225     -22.488  -4.417  24.098  1.00  1.50           H
ATOM   3214 2HG2 VAL A 225     -22.271  -6.051  24.784  1.00  1.50           H
ATOM   3215 3HG2 VAL A 225     -20.879  -4.981  24.590  1.00  1.50           H
ATOM   3216  N   GLN A 226     -21.077  -8.992  21.584  1.00  2.02           N
ATOM   3217  CA  GLN A 226     -21.018  -9.920  20.466  1.00  2.02           C
ATOM   3218  C   GLN A 226     -21.890  -9.500  19.279  1.00  2.02           C
ATOM   3219  O   GLN A 226     -22.941  -8.880  19.442  1.00  2.02           O
ATOM   3220  CB  GLN A 226     -21.477 -11.320  20.932  1.00  2.02           C
ATOM   3221  CG  GLN A 226     -20.547 -12.035  21.981  1.00  2.02           C
ATOM   3222  CD  GLN A 226     -21.077 -13.456  22.379  1.00  2.02           C
ATOM   3223  OE1 GLN A 226     -21.673 -14.088  21.501  1.00  2.02           O
ATOM   3224  NE2 GLN A 226     -20.883 -13.952  23.626  1.00  2.02           N
ATOM   3225  H   GLN A 226     -21.532  -9.291  22.432  1.00  2.02           H
ATOM   3226  HA  GLN A 226     -19.982  -9.974  20.127  1.00  2.02           H
ATOM   3227 1HB  GLN A 226     -22.477 -11.246  21.364  1.00  2.02           H
ATOM   3228 2HB  GLN A 226     -21.548 -11.978  20.068  1.00  2.02           H
ATOM   3229 1HG  GLN A 226     -19.560 -12.161  21.532  1.00  2.02           H
ATOM   3230 2HG  GLN A 226     -20.468 -11.427  22.866  1.00  2.02           H
ATOM   3231 1HE2 GLN A 226     -21.215 -14.874  23.846  1.00  2.02           H
ATOM   3232 2HE2 GLN A 226     -20.399 -13.448  24.374  1.00  2.02           H
ATOM   3233  N   ASP A 227     -21.501  -9.941  18.081  1.00  2.74           N
ATOM   3234  CA  ASP A 227     -22.278  -9.710  16.856  1.00  2.74           C
ATOM   3235  C   ASP A 227     -23.708 -10.258  16.955  1.00  2.74           C
ATOM   3236  O   ASP A 227     -24.631  -9.743  16.327  1.00  2.74           O
ATOM   3237  CB  ASP A 227     -21.605 -10.390  15.654  1.00  2.74           C
ATOM   3238  CG  ASP A 227     -20.349  -9.706  15.046  1.00  2.74           C
ATOM   3239  OD1 ASP A 227     -20.071  -8.551  15.289  1.00  2.74           O
ATOM   3240  OD2 ASP A 227     -19.625 -10.372  14.319  1.00  2.74           O
ATOM   3241  H   ASP A 227     -20.627 -10.443  18.016  1.00  2.74           H
ATOM   3242  HA  ASP A 227     -22.331  -8.635  16.680  1.00  2.74           H
ATOM   3243 1HB  ASP A 227     -21.318 -11.394  15.950  1.00  2.74           H
ATOM   3244 2HB  ASP A 227     -22.347 -10.505  14.858  1.00  2.74           H
ATOM   3245  N   GLY A 228     -23.882 -11.295  17.769  1.00  3.65           N
ATOM   3246  CA  GLY A 228     -25.155 -11.988  17.958  1.00  3.65           C
ATOM   3247  C   GLY A 228     -26.084 -11.326  18.989  1.00  3.65           C
ATOM   3248  O   GLY A 228     -27.087 -11.916  19.386  1.00  3.65           O
ATOM   3249  H   GLY A 228     -23.079 -11.644  18.268  1.00  3.65           H
ATOM   3250 1HA  GLY A 228     -25.670 -12.053  16.998  1.00  3.65           H
ATOM   3251 2HA  GLY A 228     -24.952 -13.015  18.260  1.00  3.65           H
ATOM   3252  N   GLN A 229     -25.744 -10.106  19.437  1.00  4.66           N
ATOM   3253  CA  GLN A 229     -26.533  -9.336  20.417  1.00  4.66           C
ATOM   3254  C   GLN A 229     -27.963  -8.980  19.954  1.00  4.66           C
ATOM   3255  O   GLN A 229     -28.807  -8.569  20.763  1.00  4.66           O
ATOM   3256  CB  GLN A 229     -25.834  -8.010  20.727  1.00  4.66           C
ATOM   3257  CG  GLN A 229     -25.860  -7.038  19.530  1.00  4.66           C
ATOM   3258  CD  GLN A 229     -25.190  -5.729  19.782  1.00  4.66           C
ATOM   3259  OE1 GLN A 229     -25.614  -4.981  20.664  1.00  4.66           O
ATOM   3260  NE2 GLN A 229     -24.144  -5.427  19.022  1.00  4.66           N
ATOM   3261  H   GLN A 229     -24.875  -9.683  19.107  1.00  4.66           H
ATOM   3262  HA  GLN A 229     -26.611  -9.928  21.329  1.00  4.66           H
ATOM   3263 1HB  GLN A 229     -26.307  -7.528  21.577  1.00  4.66           H
ATOM   3264 2HB  GLN A 229     -24.799  -8.202  20.989  1.00  4.66           H
ATOM   3265 1HG  GLN A 229     -25.367  -7.522  18.681  1.00  4.66           H
ATOM   3266 2HG  GLN A 229     -26.889  -6.814  19.292  1.00  4.66           H
ATOM   3267 1HE2 GLN A 229     -23.658  -4.559  19.153  1.00  4.66           H
ATOM   3268 2HE2 GLN A 229     -23.831  -6.071  18.319  1.00  4.66           H
ATOM   3269  N   GLN A 230     -28.202  -9.041  18.646  1.00  5.62           N
ATOM   3270  CA  GLN A 230     -29.485  -8.687  18.039  1.00  5.62           C
ATOM   3271  C   GLN A 230     -30.465  -9.856  18.026  1.00  5.62           C
ATOM   3272  O   GLN A 230     -30.085 -11.000  18.252  1.00  5.62           O
ATOM   3273  CB  GLN A 230     -29.279  -8.141  16.621  1.00  5.62           C
ATOM   3274  CG  GLN A 230     -28.511  -6.805  16.574  1.00  5.62           C
ATOM   3275  CD  GLN A 230     -28.366  -6.247  15.162  1.00  5.62           C
ATOM   3276  OE1 GLN A 230     -28.745  -6.909  14.190  1.00  5.62           O
ATOM   3277  NE2 GLN A 230     -27.836  -5.031  15.038  1.00  5.62           N
ATOM   3278  H   GLN A 230     -27.461  -9.381  18.049  1.00  5.62           H
ATOM   3279  HA  GLN A 230     -29.931  -7.894  18.638  1.00  5.62           H
ATOM   3280 1HB  GLN A 230     -28.723  -8.875  16.032  1.00  5.62           H
ATOM   3281 2HB  GLN A 230     -30.242  -7.996  16.137  1.00  5.62           H
ATOM   3282 1HG  GLN A 230     -29.032  -6.069  17.187  1.00  5.62           H
ATOM   3283 2HG  GLN A 230     -27.509  -6.969  16.961  1.00  5.62           H
ATOM   3284 1HE2 GLN A 230     -27.730  -4.621  14.133  1.00  5.62           H
ATOM   3285 2HE2 GLN A 230     -27.552  -4.497  15.854  1.00  5.62           H
ATOM   3286  N   GLY A 231     -31.743  -9.568  17.740  1.00  6.36           N
ATOM   3287  CA  GLY A 231     -32.767 -10.617  17.657  1.00  6.36           C
ATOM   3288  C   GLY A 231     -32.383 -11.714  16.657  1.00  6.36           C
ATOM   3289  O   GLY A 231     -32.750 -12.877  16.826  1.00  6.36           O
ATOM   3290  H   GLY A 231     -32.009  -8.607  17.581  1.00  6.36           H
ATOM   3291 1HA  GLY A 231     -32.910 -11.058  18.644  1.00  6.36           H
ATOM   3292 2HA  GLY A 231     -33.717 -10.173  17.365  1.00  6.36           H
ATOM   3293  N   VAL A 232     -31.658 -11.336  15.610  1.00  6.79           N
ATOM   3294  CA  VAL A 232     -31.184 -12.292  14.626  1.00  6.79           C
ATOM   3295  C   VAL A 232     -29.882 -12.876  15.146  1.00  6.79           C
ATOM   3296  O   VAL A 232     -28.928 -12.138  15.394  1.00  6.79           O
ATOM   3297  CB  VAL A 232     -30.939 -11.611  13.272  1.00  6.79           C
ATOM   3298  CG1 VAL A 232     -30.361 -12.617  12.283  1.00  6.79           C
ATOM   3299  CG2 VAL A 232     -32.248 -11.033  12.759  1.00  6.79           C
ATOM   3300  H   VAL A 232     -31.408 -10.365  15.520  1.00  6.79           H
ATOM   3301  HA  VAL A 232     -31.919 -13.089  14.510  1.00  6.79           H
ATOM   3302  HB  VAL A 232     -30.209 -10.810  13.398  1.00  6.79           H
ATOM   3303 1HG1 VAL A 232     -30.181 -12.125  11.329  1.00  6.79           H
ATOM   3304 2HG1 VAL A 232     -29.420 -13.012  12.669  1.00  6.79           H
ATOM   3305 3HG1 VAL A 232     -31.067 -13.434  12.143  1.00  6.79           H
ATOM   3306 1HG2 VAL A 232     -32.077 -10.541  11.801  1.00  6.79           H
ATOM   3307 2HG2 VAL A 232     -32.973 -11.836  12.631  1.00  6.79           H
ATOM   3308 3HG2 VAL A 232     -32.633 -10.307  13.476  1.00  6.79           H
ATOM   3309  N   SER A 233     -29.796 -14.199  15.250  1.00  6.85           N
ATOM   3310  CA  SER A 233     -28.602 -14.826  15.822  1.00  6.85           C
ATOM   3311  C   SER A 233     -27.406 -14.870  14.876  1.00  6.85           C
ATOM   3312  O   SER A 233     -26.983 -15.929  14.425  1.00  6.85           O
ATOM   3313  CB  SER A 233     -28.919 -16.231  16.284  1.00  6.85           C
ATOM   3314  OG  SER A 233     -29.884 -16.212  17.298  1.00  6.85           O
ATOM   3315  H   SER A 233     -30.592 -14.764  14.995  1.00  6.85           H
ATOM   3316  HA  SER A 233     -28.309 -14.242  16.697  1.00  6.85           H
ATOM   3317 1HB  SER A 233     -29.271 -16.829  15.444  1.00  6.85           H
ATOM   3318 2HB  SER A 233     -28.007 -16.694  16.658  1.00  6.85           H
ATOM   3319  HG  SER A 233     -29.600 -15.530  17.921  1.00  6.85           H
ATOM   3320  N   SER A 234     -26.883 -13.700  14.570  1.00  6.54           N
ATOM   3321  CA  SER A 234     -25.714 -13.547  13.725  1.00  6.54           C
ATOM   3322  C   SER A 234     -24.515 -14.165  14.429  1.00  6.54           C
ATOM   3323  O   SER A 234     -24.422 -14.099  15.655  1.00  6.54           O
ATOM   3324  CB  SER A 234     -25.452 -12.084  13.436  1.00  6.54           C
ATOM   3325  OG  SER A 234     -24.287 -11.928  12.670  1.00  6.54           O
ATOM   3326  H   SER A 234     -27.335 -12.883  14.970  1.00  6.54           H
ATOM   3327  HA  SER A 234     -25.881 -14.076  12.787  1.00  6.54           H
ATOM   3328 1HB  SER A 234     -26.306 -11.653  12.913  1.00  6.54           H
ATOM   3329 2HB  SER A 234     -25.342 -11.548  14.379  1.00  6.54           H
ATOM   3330  HG  SER A 234     -23.589 -12.399  13.148  1.00  6.54           H
ATOM   3331  N   SER A 235     -23.609 -14.779  13.669  1.00  5.88           N
ATOM   3332  CA  SER A 235     -22.400 -15.353  14.262  1.00  5.88           C
ATOM   3333  C   SER A 235     -22.701 -16.317  15.418  1.00  5.88           C
ATOM   3334  O   SER A 235     -22.164 -16.174  16.526  1.00  5.88           O
ATOM   3335  CB  SER A 235     -21.469 -14.248  14.719  1.00  5.88           C
ATOM   3336  OG  SER A 235     -21.089 -13.444  13.630  1.00  5.88           O
ATOM   3337  H   SER A 235     -23.755 -14.828  12.670  1.00  5.88           H
ATOM   3338  HA  SER A 235     -21.886 -15.922  13.485  1.00  5.88           H
ATOM   3339 1HB  SER A 235     -21.952 -13.640  15.479  1.00  5.88           H
ATOM   3340 2HB  SER A 235     -20.584 -14.689  15.171  1.00  5.88           H
ATOM   3341  HG  SER A 235     -20.358 -12.879  13.939  1.00  5.88           H
ATOM   3342  N   THR A 236     -23.480 -17.364  15.110  1.00  4.94           N
ATOM   3343  CA  THR A 236     -23.988 -18.360  16.064  1.00  4.94           C
ATOM   3344  C   THR A 236     -22.921 -19.090  16.888  1.00  4.94           C
ATOM   3345  O   THR A 236     -23.243 -19.750  17.881  1.00  4.94           O
ATOM   3346  CB  THR A 236     -24.812 -19.427  15.322  1.00  4.94           C
ATOM   3347  OG1 THR A 236     -23.981 -20.081  14.348  1.00  4.94           O
ATOM   3348  CG2 THR A 236     -25.985 -18.793  14.625  1.00  4.94           C
ATOM   3349  H   THR A 236     -23.822 -17.414  14.160  1.00  4.94           H
ATOM   3350  HA  THR A 236     -24.649 -17.840  16.760  1.00  4.94           H
ATOM   3351  HB  THR A 236     -25.172 -20.167  16.036  1.00  4.94           H
ATOM   3352  HG1 THR A 236     -24.477 -20.788  13.925  1.00  4.94           H
ATOM   3353 1HG2 THR A 236     -26.560 -19.556  14.103  1.00  4.94           H
ATOM   3354 2HG2 THR A 236     -26.617 -18.303  15.361  1.00  4.94           H
ATOM   3355 3HG2 THR A 236     -25.624 -18.056  13.909  1.00  4.94           H
ATOM   3356  N   SER A 237     -21.642 -18.910  16.540  1.00  3.89           N
ATOM   3357  CA  SER A 237     -20.532 -19.520  17.267  1.00  3.89           C
ATOM   3358  C   SER A 237     -20.559 -19.087  18.714  1.00  3.89           C
ATOM   3359  O   SER A 237     -20.024 -19.770  19.588  1.00  3.89           O
ATOM   3360  CB  SER A 237     -19.209 -19.000  16.743  1.00  3.89           C
ATOM   3361  OG  SER A 237     -19.049 -17.617  17.098  1.00  3.89           O
ATOM   3362  H   SER A 237     -21.450 -18.340  15.731  1.00  3.89           H
ATOM   3363  HA  SER A 237     -20.602 -20.607  17.203  1.00  3.89           H
ATOM   3364 1HB  SER A 237     -18.395 -19.585  17.169  1.00  3.89           H
ATOM   3365 2HB  SER A 237     -19.171 -19.113  15.663  1.00  3.89           H
ATOM   3366  HG  SER A 237     -19.689 -17.128  16.565  1.00  3.89           H
ATOM   3367  N   THR A 238     -21.170 -17.924  18.946  1.00  2.90           N
ATOM   3368  CA  THR A 238     -21.288 -17.335  20.253  1.00  2.90           C
ATOM   3369  C   THR A 238     -19.945 -17.262  20.970  1.00  2.90           C
ATOM   3370  O   THR A 238     -19.887 -17.402  22.189  1.00  2.90           O
ATOM   3371  CB  THR A 238     -22.297 -18.146  21.097  1.00  2.90           C
ATOM   3372  OG1 THR A 238     -23.480 -18.460  20.298  1.00  2.90           O
ATOM   3373  CG2 THR A 238     -22.713 -17.345  22.329  1.00  2.90           C
ATOM   3374  H   THR A 238     -21.577 -17.424  18.157  1.00  2.90           H
ATOM   3375  HA  THR A 238     -21.666 -16.318  20.136  1.00  2.90           H
ATOM   3376  HB  THR A 238     -21.831 -19.078  21.419  1.00  2.90           H
ATOM   3377  HG1 THR A 238     -23.247 -18.992  19.490  1.00  2.90           H
ATOM   3378 1HG2 THR A 238     -23.415 -17.927  22.920  1.00  2.90           H
ATOM   3379 2HG2 THR A 238     -21.831 -17.120  22.929  1.00  2.90           H
ATOM   3380 3HG2 THR A 238     -23.182 -16.413  22.015  1.00  2.90           H
ATOM   3381  N   GLU A 239     -18.864 -16.984  20.228  1.00  2.10           N
ATOM   3382  CA  GLU A 239     -17.551 -16.845  20.854  1.00  2.10           C
ATOM   3383  C   GLU A 239     -17.581 -15.813  21.975  1.00  2.10           C
ATOM   3384  O   GLU A 239     -18.044 -14.693  21.777  1.00  2.10           O
ATOM   3385  CB  GLU A 239     -16.498 -16.405  19.822  1.00  2.10           C
ATOM   3386  CG  GLU A 239     -15.057 -16.296  20.367  1.00  2.10           C
ATOM   3387  CD  GLU A 239     -14.037 -15.853  19.324  1.00  2.10           C
ATOM   3388  OE1 GLU A 239     -14.428 -15.522  18.231  1.00  2.10           O
ATOM   3389  OE2 GLU A 239     -12.866 -15.856  19.629  1.00  2.10           O
ATOM   3390  H   GLU A 239     -18.962 -16.946  19.210  1.00  2.10           H
ATOM   3391  HA  GLU A 239     -17.264 -17.808  21.278  1.00  2.10           H
ATOM   3392 1HB  GLU A 239     -16.491 -17.111  18.991  1.00  2.10           H
ATOM   3393 2HB  GLU A 239     -16.777 -15.432  19.419  1.00  2.10           H
ATOM   3394 1HG  GLU A 239     -15.045 -15.573  21.186  1.00  2.10           H
ATOM   3395 2HG  GLU A 239     -14.762 -17.261  20.771  1.00  2.10           H
ATOM   3396  N   ASP A 240     -17.052 -16.169  23.143  1.00  1.52           N
ATOM   3397  CA  ASP A 240     -17.023 -15.237  24.267  1.00  1.52           C
ATOM   3398  C   ASP A 240     -15.814 -14.291  24.155  1.00  1.52           C
ATOM   3399  O   ASP A 240     -14.685 -14.780  24.146  1.00  1.52           O
ATOM   3400  CB  ASP A 240     -16.916 -15.981  25.597  1.00  1.52           C
ATOM   3401  CG  ASP A 240     -18.172 -16.754  26.011  1.00  1.52           C
ATOM   3402  OD1 ASP A 240     -19.217 -16.581  25.417  1.00  1.52           O
ATOM   3403  OD2 ASP A 240     -18.070 -17.500  26.961  1.00  1.52           O
ATOM   3404  H   ASP A 240     -16.682 -17.102  23.254  1.00  1.52           H
ATOM   3405  HA  ASP A 240     -17.964 -14.703  24.257  1.00  1.52           H
ATOM   3406 1HB  ASP A 240     -16.091 -16.689  25.539  1.00  1.52           H
ATOM   3407 2HB  ASP A 240     -16.669 -15.281  26.376  1.00  1.52           H
ATOM   3408  N   PRO A 241     -16.000 -12.965  24.048  1.00  1.13           N
ATOM   3409  CA  PRO A 241     -14.966 -11.963  23.900  1.00  1.13           C
ATOM   3410  C   PRO A 241     -14.149 -11.754  25.149  1.00  1.13           C
ATOM   3411  O   PRO A 241     -14.586 -12.129  26.243  1.00  1.13           O
ATOM   3412  CB  PRO A 241     -15.749 -10.716  23.533  1.00  1.13           C
ATOM   3413  CG  PRO A 241     -17.089 -10.910  24.161  1.00  1.13           C
ATOM   3414  CD  PRO A 241     -17.348 -12.394  24.054  1.00  1.13           C
ATOM   3415  HA  PRO A 241     -14.318 -12.283  23.066  1.00  1.13           H
ATOM   3416 1HB  PRO A 241     -15.209  -9.832  23.888  1.00  1.13           H
ATOM   3417 2HB  PRO A 241     -15.806 -10.631  22.463  1.00  1.13           H
ATOM   3418 1HG  PRO A 241     -17.089 -10.546  25.196  1.00  1.13           H
ATOM   3419 2HG  PRO A 241     -17.841 -10.311  23.618  1.00  1.13           H
ATOM   3420 1HD  PRO A 241     -17.900 -12.699  24.911  1.00  1.13           H
ATOM   3421 2HD  PRO A 241     -17.860 -12.629  23.119  1.00  1.13           H
ATOM   3422  N   VAL A 242     -12.975 -11.170  24.988  1.00  0.90           N
ATOM   3423  CA  VAL A 242     -12.140 -10.862  26.139  1.00  0.90           C
ATOM   3424  C   VAL A 242     -11.692  -9.399  26.215  1.00  0.90           C
ATOM   3425  O   VAL A 242     -11.179  -8.854  25.234  1.00  0.90           O
ATOM   3426  CB  VAL A 242     -10.884 -11.758  26.136  1.00  0.90           C
ATOM   3427  CG1 VAL A 242     -10.002 -11.418  27.357  1.00  0.90           C
ATOM   3428  CG2 VAL A 242     -11.292 -13.237  26.136  1.00  0.90           C
ATOM   3429  H   VAL A 242     -12.688 -10.926  24.038  1.00  0.90           H
ATOM   3430  HA  VAL A 242     -12.711 -11.090  27.034  1.00  0.90           H
ATOM   3431  HB  VAL A 242     -10.297 -11.550  25.239  1.00  0.90           H
ATOM   3432 1HG1 VAL A 242      -9.110 -12.039  27.345  1.00  0.90           H
ATOM   3433 2HG1 VAL A 242      -9.705 -10.375  27.322  1.00  0.90           H
ATOM   3434 3HG1 VAL A 242     -10.563 -11.603  28.276  1.00  0.90           H
ATOM   3435 1HG2 VAL A 242     -10.400 -13.859  26.124  1.00  0.90           H
ATOM   3436 2HG2 VAL A 242     -11.869 -13.453  27.018  1.00  0.90           H
ATOM   3437 3HG2 VAL A 242     -11.892 -13.458  25.254  1.00  0.90           H
ATOM   3438  N   VAL A 243     -11.849  -8.800  27.393  1.00  0.77           N
ATOM   3439  CA  VAL A 243     -11.348  -7.460  27.682  1.00  0.77           C
ATOM   3440  C   VAL A 243     -10.170  -7.625  28.605  1.00  0.77           C
ATOM   3441  O   VAL A 243     -10.315  -8.214  29.672  1.00  0.77           O
ATOM   3442  CB  VAL A 243     -12.377  -6.583  28.422  1.00  0.77           C
ATOM   3443  CG1 VAL A 243     -11.786  -5.209  28.736  1.00  0.77           C
ATOM   3444  CG2 VAL A 243     -13.615  -6.454  27.625  1.00  0.77           C
ATOM   3445  H   VAL A 243     -12.325  -9.315  28.129  1.00  0.77           H
ATOM   3446  HA  VAL A 243     -11.018  -6.985  26.766  1.00  0.77           H
ATOM   3447  HB  VAL A 243     -12.603  -7.046  29.359  1.00  0.77           H
ATOM   3448 1HG1 VAL A 243     -12.516  -4.611  29.281  1.00  0.77           H
ATOM   3449 2HG1 VAL A 243     -10.887  -5.320  29.343  1.00  0.77           H
ATOM   3450 3HG1 VAL A 243     -11.541  -4.716  27.817  1.00  0.77           H
ATOM   3451 1HG2 VAL A 243     -14.342  -5.850  28.172  1.00  0.77           H
ATOM   3452 2HG2 VAL A 243     -13.388  -5.976  26.673  1.00  0.77           H
ATOM   3453 3HG2 VAL A 243     -14.025  -7.449  27.451  1.00  0.77           H
ATOM   3454  N   SER A 244      -9.018  -7.120  28.223  1.00  0.70           N
ATOM   3455  CA  SER A 244      -7.865  -7.307  29.069  1.00  0.70           C
ATOM   3456  C   SER A 244      -6.936  -6.122  29.139  1.00  0.70           C
ATOM   3457  O   SER A 244      -6.624  -5.477  28.139  1.00  0.70           O
ATOM   3458  CB  SER A 244      -7.073  -8.521  28.606  1.00  0.70           C
ATOM   3459  OG  SER A 244      -5.904  -8.685  29.359  1.00  0.70           O
ATOM   3460  H   SER A 244      -8.941  -6.667  27.322  1.00  0.70           H
ATOM   3461  HA  SER A 244      -8.226  -7.500  30.066  1.00  0.70           H
ATOM   3462 1HB  SER A 244      -7.698  -9.405  28.716  1.00  0.70           H
ATOM   3463 2HB  SER A 244      -6.826  -8.422  27.547  1.00  0.70           H
ATOM   3464  HG  SER A 244      -6.134  -8.416  30.259  1.00  0.70           H
ATOM   3465  N   PHE A 245      -6.473  -5.885  30.344  1.00  0.67           N
ATOM   3466  CA  PHE A 245      -5.459  -4.900  30.620  1.00  0.67           C
ATOM   3467  C   PHE A 245      -4.260  -5.660  31.168  1.00  0.67           C
ATOM   3468  O   PHE A 245      -4.412  -6.402  32.144  1.00  0.67           O
ATOM   3469  CB  PHE A 245      -5.968  -3.893  31.635  1.00  0.67           C
ATOM   3470  CG  PHE A 245      -7.138  -3.069  31.170  1.00  0.67           C
ATOM   3471  CD1 PHE A 245      -8.432  -3.543  31.300  1.00  0.67           C
ATOM   3472  CD2 PHE A 245      -6.947  -1.810  30.621  1.00  0.67           C
ATOM   3473  CE1 PHE A 245      -9.492  -2.766  30.914  1.00  0.67           C
ATOM   3474  CE2 PHE A 245      -8.003  -1.042  30.235  1.00  0.67           C
ATOM   3475  CZ  PHE A 245      -9.268  -1.514  30.392  1.00  0.67           C
ATOM   3476  H   PHE A 245      -6.845  -6.442  31.113  1.00  0.67           H
ATOM   3477  HA  PHE A 245      -5.178  -4.391  29.703  1.00  0.67           H
ATOM   3478 1HB  PHE A 245      -6.273  -4.422  32.533  1.00  0.67           H
ATOM   3479 2HB  PHE A 245      -5.164  -3.224  31.915  1.00  0.67           H
ATOM   3480  HD1 PHE A 245      -8.602  -4.538  31.733  1.00  0.67           H
ATOM   3481  HD2 PHE A 245      -5.934  -1.426  30.513  1.00  0.67           H
ATOM   3482  HE1 PHE A 245     -10.504  -3.139  31.030  1.00  0.67           H
ATOM   3483  HE2 PHE A 245      -7.835  -0.052  29.819  1.00  0.67           H
ATOM   3484  HZ  PHE A 245     -10.084  -0.896  30.110  1.00  0.67           H
ATOM   3485  N   SER A 246      -3.091  -5.500  30.550  1.00  0.66           N
ATOM   3486  CA  SER A 246      -1.926  -6.251  31.005  1.00  0.66           C
ATOM   3487  C   SER A 246      -0.626  -5.459  31.008  1.00  0.66           C
ATOM   3488  O   SER A 246      -0.195  -4.921  29.988  1.00  0.66           O
ATOM   3489  CB  SER A 246      -1.757  -7.492  30.159  1.00  0.66           C
ATOM   3490  OG  SER A 246      -0.628  -8.214  30.549  1.00  0.66           O
ATOM   3491  H   SER A 246      -3.034  -4.884  29.740  1.00  0.66           H
ATOM   3492  HA  SER A 246      -2.127  -6.562  32.016  1.00  0.66           H
ATOM   3493 1HB  SER A 246      -2.645  -8.118  30.265  1.00  0.66           H
ATOM   3494 2HB  SER A 246      -1.675  -7.212  29.107  1.00  0.66           H
ATOM   3495  HG  SER A 246      -0.697  -8.296  31.507  1.00  0.66           H
ATOM   3496  N   ARG A 247       0.012  -5.430  32.167  1.00  0.66           N
ATOM   3497  CA  ARG A 247       1.246  -4.678  32.377  1.00  0.66           C
ATOM   3498  C   ARG A 247       1.085  -3.184  32.104  1.00  0.66           C
ATOM   3499  O   ARG A 247       1.987  -2.557  31.543  1.00  0.66           O
ATOM   3500  CB  ARG A 247       2.380  -5.204  31.500  1.00  0.66           C
ATOM   3501  CG  ARG A 247       2.756  -6.663  31.727  1.00  0.66           C
ATOM   3502  CD  ARG A 247       3.927  -7.062  30.885  1.00  0.66           C
ATOM   3503  NE  ARG A 247       4.294  -8.458  31.082  1.00  0.66           N
ATOM   3504  CZ  ARG A 247       5.266  -9.105  30.405  1.00  0.66           C
ATOM   3505  NH1 ARG A 247       5.968  -8.476  29.489  1.00  0.66           N
ATOM   3506  NH2 ARG A 247       5.511 -10.378  30.665  1.00  0.66           N
ATOM   3507  H   ARG A 247      -0.404  -5.939  32.951  1.00  0.66           H
ATOM   3508  HA  ARG A 247       1.546  -4.799  33.409  1.00  0.66           H
ATOM   3509 1HB  ARG A 247       2.161  -5.075  30.451  1.00  0.66           H
ATOM   3510 2HB  ARG A 247       3.274  -4.618  31.708  1.00  0.66           H
ATOM   3511 1HG  ARG A 247       3.011  -6.814  32.778  1.00  0.66           H
ATOM   3512 2HG  ARG A 247       1.910  -7.301  31.466  1.00  0.66           H
ATOM   3513 1HD  ARG A 247       3.681  -6.918  29.831  1.00  0.66           H
ATOM   3514 2HD  ARG A 247       4.786  -6.444  31.144  1.00  0.66           H
ATOM   3515  HE  ARG A 247       3.780  -8.982  31.775  1.00  0.66           H
ATOM   3516 1HH1 ARG A 247       5.783  -7.503  29.289  1.00  0.66           H
ATOM   3517 2HH1 ARG A 247       6.694  -8.965  28.985  1.00  0.66           H
ATOM   3518 1HH2 ARG A 247       4.972 -10.863  31.369  1.00  0.66           H
ATOM   3519 2HH2 ARG A 247       6.236 -10.865  30.160  1.00  0.66           H
ATOM   3520  N   ASN A 248      -0.053  -2.609  32.497  1.00  0.66           N
ATOM   3521  CA  ASN A 248      -0.252  -1.175  32.342  1.00  0.66           C
ATOM   3522  C   ASN A 248       0.009  -0.511  33.681  1.00  0.66           C
ATOM   3523  O   ASN A 248      -0.325  -1.078  34.727  1.00  0.66           O
ATOM   3524  CB  ASN A 248      -1.661  -0.860  31.868  1.00  0.66           C
ATOM   3525  CG  ASN A 248      -1.958  -1.387  30.501  1.00  0.66           C
ATOM   3526  OD1 ASN A 248      -1.163  -1.319  29.544  1.00  0.66           O
ATOM   3527  ND2 ASN A 248      -3.120  -1.941  30.402  1.00  0.66           N
ATOM   3528  H   ASN A 248      -0.790  -3.166  32.934  1.00  0.66           H
ATOM   3529  HA  ASN A 248       0.470  -0.779  31.626  1.00  0.66           H
ATOM   3530 1HB  ASN A 248      -2.382  -1.284  32.571  1.00  0.66           H
ATOM   3531 2HB  ASN A 248      -1.809   0.224  31.865  1.00  0.66           H
ATOM   3532 1HD2 ASN A 248      -3.428  -2.351  29.534  1.00  0.66           H
ATOM   3533 2HD2 ASN A 248      -3.704  -1.977  31.212  1.00  0.66           H
ATOM   3534  N   THR A 249       0.519   0.707  33.668  1.00  0.66           N
ATOM   3535  CA  THR A 249       0.696   1.421  34.927  1.00  0.66           C
ATOM   3536  C   THR A 249      -0.601   1.630  35.670  1.00  0.66           C
ATOM   3537  O   THR A 249      -0.649   1.462  36.892  1.00  0.66           O
ATOM   3538  CB  THR A 249       1.390   2.747  34.721  1.00  0.66           C
ATOM   3539  OG1 THR A 249       2.726   2.503  34.278  1.00  0.66           O
ATOM   3540  CG2 THR A 249       1.384   3.579  35.973  1.00  0.66           C
ATOM   3541  H   THR A 249       0.797   1.127  32.775  1.00  0.66           H
ATOM   3542  HA  THR A 249       1.343   0.819  35.561  1.00  0.66           H
ATOM   3543  HB  THR A 249       0.860   3.293  33.936  1.00  0.66           H
ATOM   3544  HG1 THR A 249       3.031   3.284  33.801  1.00  0.66           H
ATOM   3545 1HG2 THR A 249       1.884   4.525  35.773  1.00  0.66           H
ATOM   3546 2HG2 THR A 249       0.359   3.766  36.284  1.00  0.66           H
ATOM   3547 3HG2 THR A 249       1.914   3.047  36.762  1.00  0.66           H
ATOM   3548  N   ALA A 250      -1.642   2.021  34.962  1.00  0.66           N
ATOM   3549  CA  ALA A 250      -2.907   2.203  35.632  1.00  0.66           C
ATOM   3550  C   ALA A 250      -4.072   2.147  34.666  1.00  0.66           C
ATOM   3551  O   ALA A 250      -3.919   2.415  33.468  1.00  0.66           O
ATOM   3552  CB  ALA A 250      -2.916   3.522  36.388  1.00  0.66           C
ATOM   3553  H   ALA A 250      -1.547   2.159  33.967  1.00  0.66           H
ATOM   3554  HA  ALA A 250      -3.021   1.380  36.333  1.00  0.66           H
ATOM   3555 1HB  ALA A 250      -3.867   3.629  36.917  1.00  0.66           H
ATOM   3556 2HB  ALA A 250      -2.106   3.553  37.110  1.00  0.66           H
ATOM   3557 3HB  ALA A 250      -2.805   4.322  35.702  1.00  0.66           H
ATOM   3558  N   VAL A 251      -5.226   1.777  35.200  1.00  0.66           N
ATOM   3559  CA  VAL A 251      -6.462   1.770  34.439  1.00  0.66           C
ATOM   3560  C   VAL A 251      -7.542   2.483  35.231  1.00  0.66           C
ATOM   3561  O   VAL A 251      -7.842   2.067  36.355  1.00  0.66           O
ATOM   3562  CB  VAL A 251      -6.943   0.345  34.173  1.00  0.66           C
ATOM   3563  CG1 VAL A 251      -8.207   0.430  33.351  1.00  0.66           C
ATOM   3564  CG2 VAL A 251      -5.849  -0.484  33.518  1.00  0.66           C
ATOM   3565  H   VAL A 251      -5.235   1.545  36.194  1.00  0.66           H
ATOM   3566  HA  VAL A 251      -6.306   2.287  33.494  1.00  0.66           H
ATOM   3567  HB  VAL A 251      -7.205  -0.128  35.117  1.00  0.66           H
ATOM   3568 1HG1 VAL A 251      -8.589  -0.552  33.159  1.00  0.66           H
ATOM   3569 2HG1 VAL A 251      -8.949   1.010  33.891  1.00  0.66           H
ATOM   3570 3HG1 VAL A 251      -7.986   0.923  32.404  1.00  0.66           H
ATOM   3571 1HG2 VAL A 251      -6.223  -1.484  33.365  1.00  0.66           H
ATOM   3572 2HG2 VAL A 251      -5.570  -0.035  32.565  1.00  0.66           H
ATOM   3573 3HG2 VAL A 251      -4.977  -0.530  34.166  1.00  0.66           H
ATOM   3574  N   GLU A 252      -8.166   3.504  34.657  1.00  0.66           N
ATOM   3575  CA  GLU A 252      -9.187   4.197  35.423  1.00  0.66           C
ATOM   3576  C   GLU A 252     -10.514   4.350  34.698  1.00  0.66           C
ATOM   3577  O   GLU A 252     -10.574   4.733  33.530  1.00  0.66           O
ATOM   3578  CB  GLU A 252      -8.688   5.597  35.816  1.00  0.66           C
ATOM   3579  CG  GLU A 252      -7.417   5.623  36.691  1.00  0.66           C
ATOM   3580  CD  GLU A 252      -6.989   7.021  37.090  1.00  0.66           C
ATOM   3581  OE1 GLU A 252      -7.619   7.961  36.670  1.00  0.66           O
ATOM   3582  OE2 GLU A 252      -6.038   7.141  37.829  1.00  0.66           O
ATOM   3583  H   GLU A 252      -7.896   3.805  33.721  1.00  0.66           H
ATOM   3584  HA  GLU A 252      -9.381   3.634  36.333  1.00  0.66           H
ATOM   3585 1HB  GLU A 252      -8.481   6.169  34.912  1.00  0.66           H
ATOM   3586 2HB  GLU A 252      -9.479   6.120  36.359  1.00  0.66           H
ATOM   3587 1HG  GLU A 252      -7.575   5.035  37.581  1.00  0.66           H
ATOM   3588 2HG  GLU A 252      -6.604   5.159  36.132  1.00  0.66           H
ATOM   3589  N   PHE A 253     -11.570   4.121  35.451  1.00  0.66           N
ATOM   3590  CA  PHE A 253     -12.947   4.336  35.050  1.00  0.66           C
ATOM   3591  C   PHE A 253     -13.510   5.313  36.083  1.00  0.66           C
ATOM   3592  O   PHE A 253     -13.574   4.980  37.270  1.00  0.66           O
ATOM   3593  CB  PHE A 253     -13.718   3.010  35.016  1.00  0.66           C
ATOM   3594  CG  PHE A 253     -13.211   2.003  33.999  1.00  0.66           C
ATOM   3595  CD1 PHE A 253     -12.156   1.155  34.306  1.00  0.66           C
ATOM   3596  CD2 PHE A 253     -13.810   1.884  32.748  1.00  0.66           C
ATOM   3597  CE1 PHE A 253     -11.712   0.233  33.381  1.00  0.66           C
ATOM   3598  CE2 PHE A 253     -13.360   0.967  31.830  1.00  0.66           C
ATOM   3599  CZ  PHE A 253     -12.308   0.149  32.148  1.00  0.66           C
ATOM   3600  H   PHE A 253     -11.404   3.764  36.387  1.00  0.66           H
ATOM   3601  HA  PHE A 253     -12.976   4.789  34.067  1.00  0.66           H
ATOM   3602 1HB  PHE A 253     -13.657   2.549  35.992  1.00  0.66           H
ATOM   3603 2HB  PHE A 253     -14.766   3.206  34.812  1.00  0.66           H
ATOM   3604  HD1 PHE A 253     -11.680   1.223  35.294  1.00  0.66           H
ATOM   3605  HD2 PHE A 253     -14.645   2.529  32.496  1.00  0.66           H
ATOM   3606  HE1 PHE A 253     -10.892  -0.430  33.632  1.00  0.66           H
ATOM   3607  HE2 PHE A 253     -13.838   0.889  30.854  1.00  0.66           H
ATOM   3608  HZ  PHE A 253     -11.957  -0.574  31.428  1.00  0.66           H
ATOM   3609  N   ASP A 254     -13.853   6.527  35.653  1.00  0.67           N
ATOM   3610  CA  ASP A 254     -14.256   7.569  36.610  1.00  0.67           C
ATOM   3611  C   ASP A 254     -15.447   8.407  36.157  1.00  0.67           C
ATOM   3612  O   ASP A 254     -15.343   9.191  35.214  1.00  0.67           O
ATOM   3613  CB  ASP A 254     -13.045   8.470  36.927  1.00  0.67           C
ATOM   3614  CG  ASP A 254     -13.258   9.615  37.989  1.00  0.67           C
ATOM   3615  OD1 ASP A 254     -14.368   9.915  38.355  1.00  0.67           O
ATOM   3616  OD2 ASP A 254     -12.260  10.167  38.410  1.00  0.67           O
ATOM   3617  H   ASP A 254     -13.798   6.725  34.652  1.00  0.67           H
ATOM   3618  HA  ASP A 254     -14.532   7.074  37.529  1.00  0.67           H
ATOM   3619 1HB  ASP A 254     -12.226   7.838  37.279  1.00  0.67           H
ATOM   3620 2HB  ASP A 254     -12.710   8.933  36.009  1.00  0.67           H
ATOM   3621  N   GLY A 255     -16.582   8.207  36.825  1.00  0.68           N
ATOM   3622  CA  GLY A 255     -17.811   8.925  36.506  1.00  0.68           C
ATOM   3623  C   GLY A 255     -18.560   8.417  35.276  1.00  0.68           C
ATOM   3624  O   GLY A 255     -19.339   9.159  34.680  1.00  0.68           O
ATOM   3625  H   GLY A 255     -16.564   7.560  37.615  1.00  0.68           H
ATOM   3626 1HA  GLY A 255     -18.472   8.889  37.367  1.00  0.68           H
ATOM   3627 2HA  GLY A 255     -17.567   9.976  36.363  1.00  0.68           H
ATOM   3628  N   ASN A 256     -18.316   7.184  34.854  1.00  0.71           N
ATOM   3629  CA  ASN A 256     -18.998   6.704  33.658  1.00  0.71           C
ATOM   3630  C   ASN A 256     -20.424   6.345  34.010  1.00  0.71           C
ATOM   3631  O   ASN A 256     -20.673   5.862  35.115  1.00  0.71           O
ATOM   3632  CB  ASN A 256     -18.295   5.507  33.069  1.00  0.71           C
ATOM   3633  CG  ASN A 256     -16.922   5.828  32.565  1.00  0.71           C
ATOM   3634  OD1 ASN A 256     -16.617   6.882  31.973  1.00  0.71           O
ATOM   3635  ND2 ASN A 256     -16.055   4.899  32.794  1.00  0.71           N
ATOM   3636  H   ASN A 256     -17.697   6.565  35.375  1.00  0.71           H
ATOM   3637  HA  ASN A 256     -19.031   7.505  32.919  1.00  0.71           H
ATOM   3638 1HB  ASN A 256     -18.220   4.722  33.822  1.00  0.71           H
ATOM   3639 2HB  ASN A 256     -18.892   5.114  32.243  1.00  0.71           H
ATOM   3640 1HD2 ASN A 256     -15.102   5.031  32.495  1.00  0.71           H
ATOM   3641 2HD2 ASN A 256     -16.353   4.062  33.260  1.00  0.71           H
ATOM   3642  N   VAL A 257     -21.342   6.558  33.079  1.00  0.75           N
ATOM   3643  CA  VAL A 257     -22.739   6.205  33.273  1.00  0.75           C
ATOM   3644  C   VAL A 257     -23.227   5.246  32.192  1.00  0.75           C
ATOM   3645  O   VAL A 257     -22.984   5.474  31.007  1.00  0.75           O
ATOM   3646  CB  VAL A 257     -23.620   7.467  33.268  1.00  0.75           C
ATOM   3647  CG1 VAL A 257     -25.078   7.077  33.439  1.00  0.75           C
ATOM   3648  CG2 VAL A 257     -23.168   8.413  34.377  1.00  0.75           C
ATOM   3649  H   VAL A 257     -21.051   6.981  32.200  1.00  0.75           H
ATOM   3650  HA  VAL A 257     -22.838   5.725  34.241  1.00  0.75           H
ATOM   3651  HB  VAL A 257     -23.526   7.961  32.313  1.00  0.75           H
ATOM   3652 1HG1 VAL A 257     -25.694   7.973  33.423  1.00  0.75           H
ATOM   3653 2HG1 VAL A 257     -25.384   6.420  32.627  1.00  0.75           H
ATOM   3654 3HG1 VAL A 257     -25.208   6.560  34.395  1.00  0.75           H
ATOM   3655 1HG2 VAL A 257     -23.787   9.307  34.365  1.00  0.75           H
ATOM   3656 2HG2 VAL A 257     -23.259   7.926  35.336  1.00  0.75           H
ATOM   3657 3HG2 VAL A 257     -22.126   8.696  34.219  1.00  0.75           H
ATOM   3658  N   ALA A 258     -23.904   4.178  32.598  1.00  0.78           N
ATOM   3659  CA  ALA A 258     -24.428   3.234  31.619  1.00  0.78           C
ATOM   3660  C   ALA A 258     -25.910   2.995  31.859  1.00  0.78           C
ATOM   3661  O   ALA A 258     -26.336   2.663  32.975  1.00  0.78           O
ATOM   3662  CB  ALA A 258     -23.662   1.925  31.694  1.00  0.78           C
ATOM   3663  H   ALA A 258     -24.053   4.040  33.598  1.00  0.78           H
ATOM   3664  HA  ALA A 258     -24.315   3.660  30.623  1.00  0.78           H
ATOM   3665 1HB  ALA A 258     -24.051   1.232  30.945  1.00  0.78           H
ATOM   3666 2HB  ALA A 258     -22.604   2.102  31.503  1.00  0.78           H
ATOM   3667 3HB  ALA A 258     -23.784   1.494  32.684  1.00  0.78           H
ATOM   3668  N   ARG A 259     -26.709   3.134  30.797  1.00  0.80           N
ATOM   3669  CA  ARG A 259     -28.140   2.914  30.978  1.00  0.80           C
ATOM   3670  C   ARG A 259     -28.395   1.498  31.449  1.00  0.80           C
ATOM   3671  O   ARG A 259     -29.215   1.299  32.332  1.00  0.80           O
ATOM   3672  CB  ARG A 259     -28.914   3.196  29.710  1.00  0.80           C
ATOM   3673  CG  ARG A 259     -29.086   4.675  29.333  1.00  0.80           C
ATOM   3674  CD  ARG A 259     -29.954   4.837  28.105  1.00  0.80           C
ATOM   3675  NE  ARG A 259     -30.043   6.228  27.650  1.00  0.80           N
ATOM   3676  CZ  ARG A 259     -30.946   7.139  28.075  1.00  0.80           C
ATOM   3677  NH1 ARG A 259     -31.862   6.813  28.950  1.00  0.80           N
ATOM   3678  NH2 ARG A 259     -30.908   8.371  27.597  1.00  0.80           N
ATOM   3679  H   ARG A 259     -26.314   3.406  29.890  1.00  0.80           H
ATOM   3680  HA  ARG A 259     -28.501   3.598  31.746  1.00  0.80           H
ATOM   3681 1HB  ARG A 259     -28.346   2.766  28.910  1.00  0.80           H
ATOM   3682 2HB  ARG A 259     -29.881   2.702  29.720  1.00  0.80           H
ATOM   3683 1HG  ARG A 259     -29.554   5.211  30.159  1.00  0.80           H
ATOM   3684 2HG  ARG A 259     -28.102   5.106  29.124  1.00  0.80           H
ATOM   3685 1HD  ARG A 259     -29.557   4.249  27.295  1.00  0.80           H
ATOM   3686 2HD  ARG A 259     -30.965   4.489  28.337  1.00  0.80           H
ATOM   3687  HE  ARG A 259     -29.359   6.537  26.971  1.00  0.80           H
ATOM   3688 1HH1 ARG A 259     -31.900   5.871  29.314  1.00  0.80           H
ATOM   3689 2HH1 ARG A 259     -32.533   7.501  29.259  1.00  0.80           H
ATOM   3690 1HH2 ARG A 259     -30.204   8.629  26.919  1.00  0.80           H
ATOM   3691 2HH2 ARG A 259     -31.581   9.056  27.910  1.00  0.80           H
ATOM   3692  N   VAL A 260     -27.677   0.539  30.858  1.00  0.80           N
ATOM   3693  CA  VAL A 260     -27.627  -0.880  31.218  1.00  0.80           C
ATOM   3694  C   VAL A 260     -26.138  -1.264  31.167  1.00  0.80           C
ATOM   3695  O   VAL A 260     -25.428  -0.796  30.281  1.00  0.80           O
ATOM   3696  CB  VAL A 260     -28.492  -1.758  30.284  1.00  0.80           C
ATOM   3697  CG1 VAL A 260     -28.350  -3.194  30.676  1.00  0.80           C
ATOM   3698  CG2 VAL A 260     -29.970  -1.302  30.349  1.00  0.80           C
ATOM   3699  H   VAL A 260     -27.091   0.802  30.070  1.00  0.80           H
ATOM   3700  HA  VAL A 260     -27.991  -1.010  32.240  1.00  0.80           H
ATOM   3701  HB  VAL A 260     -28.149  -1.682  29.297  1.00  0.80           H
ATOM   3702 1HG1 VAL A 260     -28.952  -3.806  30.010  1.00  0.80           H
ATOM   3703 2HG1 VAL A 260     -27.311  -3.501  30.601  1.00  0.80           H
ATOM   3704 3HG1 VAL A 260     -28.687  -3.304  31.705  1.00  0.80           H
ATOM   3705 1HG2 VAL A 260     -30.581  -1.925  29.696  1.00  0.80           H
ATOM   3706 2HG2 VAL A 260     -30.328  -1.391  31.375  1.00  0.80           H
ATOM   3707 3HG2 VAL A 260     -30.061  -0.266  30.030  1.00  0.80           H
ATOM   3708  N   GLY A 261     -25.610  -2.061  32.097  1.00  0.79           N
ATOM   3709  CA  GLY A 261     -24.182  -2.363  31.970  1.00  0.79           C
ATOM   3710  C   GLY A 261     -23.302  -1.611  32.961  1.00  0.79           C
ATOM   3711  O   GLY A 261     -23.541  -1.694  34.167  1.00  0.79           O
ATOM   3712  H   GLY A 261     -26.172  -2.488  32.834  1.00  0.79           H
ATOM   3713 1HA  GLY A 261     -24.056  -3.423  32.142  1.00  0.79           H
ATOM   3714 2HA  GLY A 261     -23.844  -2.170  30.953  1.00  0.79           H
ATOM   3715  N   GLY A 262     -22.215  -0.975  32.493  1.00  0.76           N
ATOM   3716  CA  GLY A 262     -21.306  -0.385  33.487  1.00  0.76           C
ATOM   3717  C   GLY A 262     -19.934   0.127  33.033  1.00  0.76           C
ATOM   3718  O   GLY A 262     -19.769   0.667  31.944  1.00  0.76           O
ATOM   3719  H   GLY A 262     -22.067  -0.893  31.483  1.00  0.76           H
ATOM   3720 1HA  GLY A 262     -21.826   0.401  34.031  1.00  0.76           H
ATOM   3721 2HA  GLY A 262     -21.114  -1.173  34.187  1.00  0.76           H
ATOM   3722  N   GLY A 263     -18.955   0.060  33.943  1.00  0.75           N
ATOM   3723  CA  GLY A 263     -17.591   0.511  33.639  1.00  0.75           C
ATOM   3724  C   GLY A 263     -17.091  -0.387  32.515  1.00  0.75           C
ATOM   3725  O   GLY A 263     -16.833   0.080  31.402  1.00  0.75           O
ATOM   3726  H   GLY A 263     -19.147  -0.399  34.839  1.00  0.75           H
ATOM   3727 1HA  GLY A 263     -17.589   1.556  33.332  1.00  0.75           H
ATOM   3728 2HA  GLY A 263     -16.956   0.412  34.520  1.00  0.75           H
ATOM   3729  N   ILE A 264     -17.046  -1.684  32.806  1.00  0.75           N
ATOM   3730  CA  ILE A 264     -16.753  -2.683  31.790  1.00  0.75           C
ATOM   3731  C   ILE A 264     -17.914  -3.658  31.704  1.00  0.75           C
ATOM   3732  O   ILE A 264     -18.238  -4.334  32.677  1.00  0.75           O
ATOM   3733  CB  ILE A 264     -15.480  -3.484  32.051  1.00  0.75           C
ATOM   3734  CG1 ILE A 264     -14.288  -2.607  32.123  1.00  0.75           C
ATOM   3735  CG2 ILE A 264     -15.298  -4.490  30.920  1.00  0.75           C
ATOM   3736  CD1 ILE A 264     -13.072  -3.358  32.504  1.00  0.75           C
ATOM   3737  H   ILE A 264     -17.261  -1.956  33.765  1.00  0.75           H
ATOM   3738  HA  ILE A 264     -16.651  -2.190  30.825  1.00  0.75           H
ATOM   3739  HB  ILE A 264     -15.561  -4.001  32.995  1.00  0.75           H
ATOM   3740 1HG1 ILE A 264     -14.128  -2.136  31.158  1.00  0.75           H
ATOM   3741 2HG1 ILE A 264     -14.461  -1.832  32.861  1.00  0.75           H
ATOM   3742 1HG2 ILE A 264     -14.400  -5.064  31.091  1.00  0.75           H
ATOM   3743 2HG2 ILE A 264     -16.157  -5.160  30.879  1.00  0.75           H
ATOM   3744 3HG2 ILE A 264     -15.214  -3.964  29.972  1.00  0.75           H
ATOM   3745 1HD1 ILE A 264     -12.235  -2.685  32.548  1.00  0.75           H
ATOM   3746 2HD1 ILE A 264     -13.226  -3.821  33.475  1.00  0.75           H
ATOM   3747 3HD1 ILE A 264     -12.874  -4.128  31.766  1.00  0.75           H
ATOM   3748  N   TYR A 265     -18.516  -3.735  30.539  1.00  0.77           N
ATOM   3749  CA  TYR A 265     -19.656  -4.595  30.272  1.00  0.77           C
ATOM   3750  C   TYR A 265     -19.192  -5.660  29.315  1.00  0.77           C
ATOM   3751  O   TYR A 265     -18.473  -5.348  28.367  1.00  0.77           O
ATOM   3752  CB  TYR A 265     -20.818  -3.764  29.725  1.00  0.77           C
ATOM   3753  CG  TYR A 265     -22.045  -4.520  29.278  1.00  0.77           C
ATOM   3754  CD1 TYR A 265     -22.885  -5.042  30.221  1.00  0.77           C
ATOM   3755  CD2 TYR A 265     -22.358  -4.637  27.928  1.00  0.77           C
ATOM   3756  CE1 TYR A 265     -24.045  -5.676  29.856  1.00  0.77           C
ATOM   3757  CE2 TYR A 265     -23.524  -5.281  27.556  1.00  0.77           C
ATOM   3758  CZ  TYR A 265     -24.371  -5.792  28.532  1.00  0.77           C
ATOM   3759  OH  TYR A 265     -25.553  -6.419  28.196  1.00  0.77           O
ATOM   3760  H   TYR A 265     -18.155  -3.163  29.779  1.00  0.77           H
ATOM   3761  HA  TYR A 265     -19.970  -5.083  31.194  1.00  0.77           H
ATOM   3762 1HB  TYR A 265     -21.132  -3.053  30.494  1.00  0.77           H
ATOM   3763 2HB  TYR A 265     -20.465  -3.171  28.881  1.00  0.77           H
ATOM   3764  HD1 TYR A 265     -22.627  -4.940  31.267  1.00  0.77           H
ATOM   3765  HD2 TYR A 265     -21.697  -4.214  27.171  1.00  0.77           H
ATOM   3766  HE1 TYR A 265     -24.709  -6.078  30.611  1.00  0.77           H
ATOM   3767  HE2 TYR A 265     -23.786  -5.371  26.504  1.00  0.77           H
ATOM   3768  HH  TYR A 265     -25.559  -6.575  27.255  1.00  0.77           H
ATOM   3769  N   SER A 266     -19.533  -6.908  29.577  1.00  0.79           N
ATOM   3770  CA  SER A 266     -19.041  -7.949  28.706  1.00  0.79           C
ATOM   3771  C   SER A 266     -19.887  -9.206  28.566  1.00  0.79           C
ATOM   3772  O   SER A 266     -20.536  -9.706  29.502  1.00  0.79           O
ATOM   3773  CB  SER A 266     -17.647  -8.345  29.185  1.00  0.79           C
ATOM   3774  OG  SER A 266     -17.123  -9.385  28.415  1.00  0.79           O
ATOM   3775  H   SER A 266     -20.085  -7.125  30.403  1.00  0.79           H
ATOM   3776  HA  SER A 266     -18.962  -7.521  27.709  1.00  0.79           H
ATOM   3777 1HB  SER A 266     -16.985  -7.481  29.125  1.00  0.79           H
ATOM   3778 2HB  SER A 266     -17.691  -8.646  30.231  1.00  0.79           H
ATOM   3779  HG  SER A 266     -16.169  -9.388  28.575  1.00  0.79           H
ATOM   3780  N   TYR A 267     -19.822  -9.756  27.361  1.00  0.81           N
ATOM   3781  CA  TYR A 267     -20.443 -11.030  27.084  1.00  0.81           C
ATOM   3782  C   TYR A 267     -19.422 -12.152  27.106  1.00  0.81           C
ATOM   3783  O   TYR A 267     -19.638 -13.204  26.501  1.00  0.81           O
ATOM   3784  CB  TYR A 267     -21.198 -11.035  25.775  1.00  0.81           C
ATOM   3785  CG  TYR A 267     -22.407 -10.177  25.779  1.00  0.81           C
ATOM   3786  CD1 TYR A 267     -22.961  -9.798  26.979  1.00  0.81           C
ATOM   3787  CD2 TYR A 267     -22.991  -9.792  24.593  1.00  0.81           C
ATOM   3788  CE1 TYR A 267     -24.063  -9.030  27.001  1.00  0.81           C
ATOM   3789  CE2 TYR A 267     -24.115  -9.012  24.613  1.00  0.81           C
ATOM   3790  CZ  TYR A 267     -24.642  -8.628  25.814  1.00  0.81           C
ATOM   3791  OH  TYR A 267     -25.739  -7.850  25.861  1.00  0.81           O
ATOM   3792  H   TYR A 267     -19.323  -9.265  26.612  1.00  0.81           H
ATOM   3793  HA  TYR A 267     -21.158 -11.219  27.864  1.00  0.81           H
ATOM   3794 1HB  TYR A 267     -20.536 -10.680  24.991  1.00  0.81           H
ATOM   3795 2HB  TYR A 267     -21.502 -12.045  25.534  1.00  0.81           H
ATOM   3796  HD1 TYR A 267     -22.514 -10.112  27.914  1.00  0.81           H
ATOM   3797  HD2 TYR A 267     -22.567 -10.108  23.654  1.00  0.81           H
ATOM   3798  HE1 TYR A 267     -24.490  -8.732  27.956  1.00  0.81           H
ATOM   3799  HE2 TYR A 267     -24.588  -8.702  23.681  1.00  0.81           H
ATOM   3800  HH  TYR A 267     -25.876  -7.587  26.764  1.00  0.81           H
ATOM   3801  N   GLY A 268     -18.289 -11.901  27.757  1.00  0.80           N
ATOM   3802  CA  GLY A 268     -17.231 -12.874  27.909  1.00  0.80           C
ATOM   3803  C   GLY A 268     -16.414 -12.669  29.191  1.00  0.80           C
ATOM   3804  O   GLY A 268     -16.941 -12.699  30.310  1.00  0.80           O
ATOM   3805  H   GLY A 268     -18.138 -10.987  28.163  1.00  0.80           H
ATOM   3806 1HA  GLY A 268     -17.673 -13.868  27.929  1.00  0.80           H
ATOM   3807 2HA  GLY A 268     -16.592 -12.848  27.043  1.00  0.80           H
ATOM   3808  N   ASN A 269     -15.110 -12.512  29.021  1.00  0.78           N
ATOM   3809  CA  ASN A 269     -14.202 -12.380  30.155  1.00  0.78           C
ATOM   3810  C   ASN A 269     -13.568 -10.985  30.244  1.00  0.78           C
ATOM   3811  O   ASN A 269     -13.351 -10.341  29.217  1.00  0.78           O
ATOM   3812  CB  ASN A 269     -13.107 -13.419  30.034  1.00  0.78           C
ATOM   3813  CG  ASN A 269     -13.624 -14.828  29.993  1.00  0.78           C
ATOM   3814  OD1 ASN A 269     -14.055 -15.412  30.993  1.00  0.78           O
ATOM   3815  ND2 ASN A 269     -13.593 -15.405  28.817  1.00  0.78           N
ATOM   3816  H   ASN A 269     -14.751 -12.471  28.065  1.00  0.78           H
ATOM   3817  HA  ASN A 269     -14.763 -12.541  31.069  1.00  0.78           H
ATOM   3818 1HB  ASN A 269     -12.525 -13.226  29.148  1.00  0.78           H
ATOM   3819 2HB  ASN A 269     -12.436 -13.322  30.889  1.00  0.78           H
ATOM   3820 1HD2 ASN A 269     -13.923 -16.345  28.709  1.00  0.78           H
ATOM   3821 2HD2 ASN A 269     -13.232 -14.913  28.021  1.00  0.78           H
ATOM   3822  N   VAL A 270     -13.289 -10.544  31.471  1.00  0.75           N
ATOM   3823  CA  VAL A 270     -12.576  -9.302  31.772  1.00  0.75           C
ATOM   3824  C   VAL A 270     -11.371  -9.586  32.672  1.00  0.75           C
ATOM   3825  O   VAL A 270     -11.535 -10.194  33.732  1.00  0.75           O
ATOM   3826  CB  VAL A 270     -13.507  -8.298  32.484  1.00  0.75           C
ATOM   3827  CG1 VAL A 270     -12.739  -7.043  32.858  1.00  0.75           C
ATOM   3828  CG2 VAL A 270     -14.680  -7.935  31.578  1.00  0.75           C
ATOM   3829  H   VAL A 270     -13.581 -11.128  32.250  1.00  0.75           H
ATOM   3830  HA  VAL A 270     -12.237  -8.867  30.842  1.00  0.75           H
ATOM   3831  HB  VAL A 270     -13.880  -8.752  33.396  1.00  0.75           H
ATOM   3832 1HG1 VAL A 270     -13.406  -6.352  33.372  1.00  0.75           H
ATOM   3833 2HG1 VAL A 270     -11.913  -7.308  33.517  1.00  0.75           H
ATOM   3834 3HG1 VAL A 270     -12.346  -6.574  31.955  1.00  0.75           H
ATOM   3835 1HG2 VAL A 270     -15.343  -7.244  32.100  1.00  0.75           H
ATOM   3836 2HG2 VAL A 270     -14.324  -7.476  30.677  1.00  0.75           H
ATOM   3837 3HG2 VAL A 270     -15.222  -8.819  31.313  1.00  0.75           H
ATOM   3838  N   ALA A 271     -10.179  -9.133  32.289  1.00  0.71           N
ATOM   3839  CA  ALA A 271      -9.024  -9.408  33.136  1.00  0.71           C
ATOM   3840  C   ALA A 271      -8.059  -8.248  33.267  1.00  0.71           C
ATOM   3841  O   ALA A 271      -7.777  -7.520  32.315  1.00  0.71           O
ATOM   3842  CB  ALA A 271      -8.248 -10.601  32.594  1.00  0.71           C
ATOM   3843  H   ALA A 271     -10.090  -8.651  31.401  1.00  0.71           H
ATOM   3844  HA  ALA A 271      -9.397  -9.642  34.122  1.00  0.71           H
ATOM   3845 1HB  ALA A 271      -7.423 -10.819  33.267  1.00  0.71           H
ATOM   3846 2HB  ALA A 271      -8.906 -11.466  32.538  1.00  0.71           H
ATOM   3847 3HB  ALA A 271      -7.862 -10.369  31.603  1.00  0.71           H
ATOM   3848  N   PHE A 272      -7.525  -8.133  34.467  1.00  0.69           N
ATOM   3849  CA  PHE A 272      -6.518  -7.155  34.827  1.00  0.69           C
ATOM   3850  C   PHE A 272      -5.278  -7.861  35.362  1.00  0.69           C
ATOM   3851  O   PHE A 272      -5.281  -8.335  36.503  1.00  0.69           O
ATOM   3852  CB  PHE A 272      -7.092  -6.235  35.872  1.00  0.69           C
ATOM   3853  CG  PHE A 272      -8.244  -5.410  35.443  1.00  0.69           C
ATOM   3854  CD1 PHE A 272      -9.550  -5.887  35.482  1.00  0.69           C
ATOM   3855  CD2 PHE A 272      -8.022  -4.115  35.026  1.00  0.69           C
ATOM   3856  CE1 PHE A 272     -10.587  -5.064  35.104  1.00  0.69           C
ATOM   3857  CE2 PHE A 272      -9.049  -3.317  34.657  1.00  0.69           C
ATOM   3858  CZ  PHE A 272     -10.317  -3.778  34.693  1.00  0.69           C
ATOM   3859  H   PHE A 272      -7.846  -8.780  35.188  1.00  0.69           H
ATOM   3860  HA  PHE A 272      -6.240  -6.584  33.941  1.00  0.69           H
ATOM   3861 1HB  PHE A 272      -7.381  -6.811  36.742  1.00  0.69           H
ATOM   3862 2HB  PHE A 272      -6.337  -5.575  36.168  1.00  0.69           H
ATOM   3863  HD1 PHE A 272      -9.745  -6.913  35.823  1.00  0.69           H
ATOM   3864  HD2 PHE A 272      -7.000  -3.728  35.004  1.00  0.69           H
ATOM   3865  HE1 PHE A 272     -11.612  -5.425  35.136  1.00  0.69           H
ATOM   3866  HE2 PHE A 272      -8.854  -2.312  34.343  1.00  0.69           H
ATOM   3867  HZ  PHE A 272     -11.100  -3.124  34.402  1.00  0.69           H
ATOM   3868  N   LEU A 273      -4.243  -7.965  34.529  1.00  0.68           N
ATOM   3869  CA  LEU A 273      -3.089  -8.772  34.889  1.00  0.68           C
ATOM   3870  C   LEU A 273      -1.782  -7.967  34.987  1.00  0.68           C
ATOM   3871  O   LEU A 273      -1.409  -7.250  34.057  1.00  0.68           O
ATOM   3872  CB  LEU A 273      -2.978  -9.867  33.832  1.00  0.68           C
ATOM   3873  CG  LEU A 273      -4.306 -10.671  33.607  1.00  0.68           C
ATOM   3874  CD1 LEU A 273      -4.127 -11.628  32.456  1.00  0.68           C
ATOM   3875  CD2 LEU A 273      -4.699 -11.408  34.880  1.00  0.68           C
ATOM   3876  H   LEU A 273      -4.280  -7.500  33.622  1.00  0.68           H
ATOM   3877  HA  LEU A 273      -3.284  -9.232  35.850  1.00  0.68           H
ATOM   3878 1HB  LEU A 273      -2.690  -9.414  32.885  1.00  0.68           H
ATOM   3879 2HB  LEU A 273      -2.201 -10.570  34.139  1.00  0.68           H
ATOM   3880  HG  LEU A 273      -5.100  -9.975  33.337  1.00  0.68           H
ATOM   3881 1HD1 LEU A 273      -5.058 -12.170  32.283  1.00  0.68           H
ATOM   3882 2HD1 LEU A 273      -3.863 -11.067  31.557  1.00  0.68           H
ATOM   3883 3HD1 LEU A 273      -3.334 -12.336  32.691  1.00  0.68           H
ATOM   3884 1HD2 LEU A 273      -5.628 -11.955  34.721  1.00  0.68           H
ATOM   3885 2HD2 LEU A 273      -3.907 -12.108  35.133  1.00  0.68           H
ATOM   3886 3HD2 LEU A 273      -4.835 -10.709  35.697  1.00  0.68           H
ATOM   3887  N   ASN A 274      -1.097  -8.077  36.119  1.00  0.68           N
ATOM   3888  CA  ASN A 274       0.178  -7.389  36.360  1.00  0.68           C
ATOM   3889  C   ASN A 274       0.145  -5.871  36.130  1.00  0.68           C
ATOM   3890  O   ASN A 274       1.124  -5.302  35.650  1.00  0.68           O
ATOM   3891  CB  ASN A 274       1.260  -8.015  35.500  1.00  0.68           C
ATOM   3892  CG  ASN A 274       1.544  -9.450  35.891  1.00  0.68           C
ATOM   3893  OD1 ASN A 274       1.831  -9.747  37.054  1.00  0.68           O
ATOM   3894  ND2 ASN A 274       1.453 -10.347  34.939  1.00  0.68           N
ATOM   3895  H   ASN A 274      -1.464  -8.697  36.840  1.00  0.68           H
ATOM   3896  HA  ASN A 274       0.445  -7.543  37.404  1.00  0.68           H
ATOM   3897 1HB  ASN A 274       0.979  -7.983  34.449  1.00  0.68           H
ATOM   3898 2HB  ASN A 274       2.177  -7.435  35.604  1.00  0.68           H
ATOM   3899 1HD2 ASN A 274       1.617 -11.314  35.149  1.00  0.68           H
ATOM   3900 2HD2 ASN A 274       1.212 -10.070  34.011  1.00  0.68           H
ATOM   3901  N   ASN A 275      -0.948  -5.218  36.496  1.00  0.68           N
ATOM   3902  CA  ASN A 275      -1.097  -3.767  36.334  1.00  0.68           C
ATOM   3903  C   ASN A 275      -0.653  -3.049  37.599  1.00  0.68           C
ATOM   3904  O   ASN A 275      -0.532  -3.667  38.651  1.00  0.68           O
ATOM   3905  CB  ASN A 275      -2.536  -3.380  36.025  1.00  0.68           C
ATOM   3906  CG  ASN A 275      -3.054  -3.909  34.757  1.00  0.68           C
ATOM   3907  OD1 ASN A 275      -2.469  -3.868  33.652  1.00  0.68           O
ATOM   3908  ND2 ASN A 275      -4.210  -4.447  34.912  1.00  0.68           N
ATOM   3909  H   ASN A 275      -1.714  -5.748  36.884  1.00  0.68           H
ATOM   3910  HA  ASN A 275      -0.451  -3.435  35.521  1.00  0.68           H
ATOM   3911 1HB  ASN A 275      -3.183  -3.700  36.830  1.00  0.68           H
ATOM   3912 2HB  ASN A 275      -2.603  -2.291  35.985  1.00  0.68           H
ATOM   3913 1HD2 ASN A 275      -4.686  -4.859  34.134  1.00  0.68           H
ATOM   3914 2HD2 ASN A 275      -4.615  -4.465  35.861  1.00  0.68           H
ATOM   3915  N   GLY A 276      -0.446  -1.749  37.520  1.00  0.69           N
ATOM   3916  CA  GLY A 276      -0.102  -1.010  38.720  1.00  0.69           C
ATOM   3917  C   GLY A 276      -1.364  -0.707  39.528  1.00  0.69           C
ATOM   3918  O   GLY A 276      -1.705  -1.487  40.427  1.00  0.69           O
ATOM   3919  H   GLY A 276      -0.510  -1.280  36.615  1.00  0.69           H
ATOM   3920 1HA  GLY A 276       0.597  -1.591  39.319  1.00  0.69           H
ATOM   3921 2HA  GLY A 276       0.402  -0.083  38.451  1.00  0.69           H
ATOM   3922  N   LYS A 277      -2.069   0.372  39.174  1.00  0.69           N
ATOM   3923  CA  LYS A 277      -3.320   0.756  39.851  1.00  0.69           C
ATOM   3924  C   LYS A 277      -4.578   0.702  38.989  1.00  0.69           C
ATOM   3925  O   LYS A 277      -4.680   1.409  37.987  1.00  0.69           O
ATOM   3926  CB  LYS A 277      -3.200   2.172  40.410  1.00  0.69           C
ATOM   3927  CG  LYS A 277      -4.479   2.711  41.081  1.00  0.69           C
ATOM   3928  CD  LYS A 277      -4.255   4.117  41.638  1.00  0.69           C
ATOM   3929  CE  LYS A 277      -5.542   4.727  42.193  1.00  0.69           C
ATOM   3930  NZ  LYS A 277      -5.316   6.107  42.722  1.00  0.69           N
ATOM   3931  H   LYS A 277      -1.705   0.935  38.404  1.00  0.69           H
ATOM   3932  HA  LYS A 277      -3.472   0.071  40.682  1.00  0.69           H
ATOM   3933 1HB  LYS A 277      -2.400   2.199  41.148  1.00  0.69           H
ATOM   3934 2HB  LYS A 277      -2.928   2.855  39.606  1.00  0.69           H
ATOM   3935 1HG  LYS A 277      -5.279   2.759  40.335  1.00  0.69           H
ATOM   3936 2HG  LYS A 277      -4.803   2.048  41.872  1.00  0.69           H
ATOM   3937 1HD  LYS A 277      -3.512   4.072  42.436  1.00  0.69           H
ATOM   3938 2HD  LYS A 277      -3.874   4.762  40.844  1.00  0.69           H
ATOM   3939 1HE  LYS A 277      -6.285   4.771  41.398  1.00  0.69           H
ATOM   3940 2HE  LYS A 277      -5.921   4.103  42.993  1.00  0.69           H
ATOM   3941 1HZ  LYS A 277      -6.187   6.478  43.075  1.00  0.69           H
ATOM   3942 2HZ  LYS A 277      -4.635   6.078  43.469  1.00  0.69           H
ATOM   3943 3HZ  LYS A 277      -4.974   6.701  41.976  1.00  0.69           H
ATOM   3944  N   THR A 278      -5.567  -0.060  39.446  1.00  0.69           N
ATOM   3945  CA  THR A 278      -6.856  -0.150  38.760  1.00  0.69           C
ATOM   3946  C   THR A 278      -7.931   0.528  39.606  1.00  0.69           C
ATOM   3947  O   THR A 278      -8.049   0.238  40.797  1.00  0.69           O
ATOM   3948  CB  THR A 278      -7.239  -1.615  38.476  1.00  0.69           C
ATOM   3949  OG1 THR A 278      -6.258  -2.200  37.615  1.00  0.69           O
ATOM   3950  CG2 THR A 278      -8.618  -1.710  37.836  1.00  0.69           C
ATOM   3951  H   THR A 278      -5.403  -0.610  40.294  1.00  0.69           H
ATOM   3952  HA  THR A 278      -6.791   0.375  37.810  1.00  0.69           H
ATOM   3953  HB  THR A 278      -7.240  -2.162  39.414  1.00  0.69           H
ATOM   3954  HG1 THR A 278      -6.166  -3.159  37.808  1.00  0.69           H
ATOM   3955 1HG2 THR A 278      -8.853  -2.753  37.656  1.00  0.69           H
ATOM   3956 2HG2 THR A 278      -9.364  -1.279  38.504  1.00  0.69           H
ATOM   3957 3HG2 THR A 278      -8.622  -1.166  36.892  1.00  0.69           H
ATOM   3958  N   LEU A 279      -8.693   1.438  38.999  1.00  0.69           N
ATOM   3959  CA  LEU A 279      -9.722   2.180  39.725  1.00  0.69           C
ATOM   3960  C   LEU A 279     -11.069   2.324  39.022  1.00  0.69           C
ATOM   3961  O   LEU A 279     -11.157   2.826  37.903  1.00  0.69           O
ATOM   3962  CB  LEU A 279      -9.213   3.602  40.007  1.00  0.69           C
ATOM   3963  CG  LEU A 279     -10.208   4.591  40.680  1.00  0.69           C
ATOM   3964  CD1 LEU A 279     -10.520   4.130  42.090  1.00  0.69           C
ATOM   3965  CD2 LEU A 279      -9.606   5.983  40.664  1.00  0.69           C
ATOM   3966  H   LEU A 279      -8.519   1.637  38.014  1.00  0.69           H
ATOM   3967  HA  LEU A 279      -9.890   1.675  40.669  1.00  0.69           H
ATOM   3968 1HB  LEU A 279      -8.337   3.528  40.643  1.00  0.69           H
ATOM   3969 2HB  LEU A 279      -8.914   4.040  39.066  1.00  0.69           H
ATOM   3970  HG  LEU A 279     -11.144   4.606  40.119  1.00  0.69           H
ATOM   3971 1HD1 LEU A 279     -11.212   4.803  42.570  1.00  0.69           H
ATOM   3972 2HD1 LEU A 279     -10.962   3.139  42.047  1.00  0.69           H
ATOM   3973 3HD1 LEU A 279      -9.599   4.103  42.664  1.00  0.69           H
ATOM   3974 1HD2 LEU A 279     -10.300   6.683  41.119  1.00  0.69           H
ATOM   3975 2HD2 LEU A 279      -8.673   5.985  41.221  1.00  0.69           H
ATOM   3976 3HD2 LEU A 279      -9.413   6.285  39.629  1.00  0.69           H
ATOM   3977  N   PHE A 280     -12.118   1.937  39.732  1.00  0.70           N
ATOM   3978  CA  PHE A 280     -13.503   2.136  39.324  1.00  0.70           C
ATOM   3979  C   PHE A 280     -14.190   3.062  40.324  1.00  0.70           C
ATOM   3980  O   PHE A 280     -14.590   2.617  41.404  1.00  0.70           O
ATOM   3981  CB  PHE A 280     -14.232   0.813  39.243  1.00  0.70           C
ATOM   3982  CG  PHE A 280     -13.796  -0.106  38.154  1.00  0.70           C
ATOM   3983  CD1 PHE A 280     -12.710  -0.956  38.298  1.00  0.70           C
ATOM   3984  CD2 PHE A 280     -14.526  -0.147  36.972  1.00  0.70           C
ATOM   3985  CE1 PHE A 280     -12.371  -1.807  37.270  1.00  0.70           C
ATOM   3986  CE2 PHE A 280     -14.194  -0.990  35.968  1.00  0.70           C
ATOM   3987  CZ  PHE A 280     -13.122  -1.814  36.110  1.00  0.70           C
ATOM   3988  H   PHE A 280     -11.939   1.483  40.626  1.00  0.70           H
ATOM   3989  HA  PHE A 280     -13.521   2.616  38.348  1.00  0.70           H
ATOM   3990 1HB  PHE A 280     -14.092   0.302  40.180  1.00  0.70           H
ATOM   3991 2HB  PHE A 280     -15.291   1.002  39.132  1.00  0.70           H
ATOM   3992  HD1 PHE A 280     -12.134  -0.946  39.233  1.00  0.70           H
ATOM   3993  HD2 PHE A 280     -15.386   0.507  36.856  1.00  0.70           H
ATOM   3994  HE1 PHE A 280     -11.521  -2.481  37.373  1.00  0.70           H
ATOM   3995  HE2 PHE A 280     -14.783  -1.008  35.054  1.00  0.70           H
ATOM   3996  HZ  PHE A 280     -12.877  -2.477  35.311  1.00  0.70           H
ATOM   3997  N   LEU A 281     -14.318   4.332  39.954  1.00  0.70           N
ATOM   3998  CA  LEU A 281     -14.802   5.377  40.850  1.00  0.70           C
ATOM   3999  C   LEU A 281     -16.018   6.151  40.354  1.00  0.70           C
ATOM   4000  O   LEU A 281     -16.039   6.644  39.227  1.00  0.70           O
ATOM   4001  CB  LEU A 281     -13.655   6.353  41.103  1.00  0.70           C
ATOM   4002  CG  LEU A 281     -13.962   7.613  41.886  1.00  0.70           C
ATOM   4003  CD1 LEU A 281     -14.353   7.275  43.317  1.00  0.70           C
ATOM   4004  CD2 LEU A 281     -12.748   8.509  41.859  1.00  0.70           C
ATOM   4005  H   LEU A 281     -14.014   4.596  39.016  1.00  0.70           H
ATOM   4006  HA  LEU A 281     -15.068   4.908  41.791  1.00  0.70           H
ATOM   4007 1HB  LEU A 281     -12.903   5.835  41.641  1.00  0.70           H
ATOM   4008 2HB  LEU A 281     -13.240   6.657  40.137  1.00  0.70           H
ATOM   4009  HG  LEU A 281     -14.783   8.119  41.416  1.00  0.70           H
ATOM   4010 1HD1 LEU A 281     -14.581   8.192  43.859  1.00  0.70           H
ATOM   4011 2HD1 LEU A 281     -15.227   6.640  43.320  1.00  0.70           H
ATOM   4012 3HD1 LEU A 281     -13.533   6.761  43.807  1.00  0.70           H
ATOM   4013 1HD2 LEU A 281     -12.964   9.429  42.398  1.00  0.70           H
ATOM   4014 2HD2 LEU A 281     -11.910   8.001  42.328  1.00  0.70           H
ATOM   4015 3HD2 LEU A 281     -12.497   8.748  40.820  1.00  0.70           H
ATOM   4016  N   ASN A 282     -17.036   6.232  41.197  1.00  0.73           N
ATOM   4017  CA  ASN A 282     -18.250   6.983  40.900  1.00  0.73           C
ATOM   4018  C   ASN A 282     -18.929   6.555  39.606  1.00  0.73           C
ATOM   4019  O   ASN A 282     -19.505   7.391  38.909  1.00  0.73           O
ATOM   4020  CB  ASN A 282     -17.952   8.479  40.796  1.00  0.73           C
ATOM   4021  CG  ASN A 282     -17.446   9.116  42.069  1.00  0.73           C
ATOM   4022  OD1 ASN A 282     -17.858   8.781  43.178  1.00  0.73           O
ATOM   4023  ND2 ASN A 282     -16.552  10.060  41.914  1.00  0.73           N
ATOM   4024  H   ASN A 282     -16.960   5.748  42.096  1.00  0.73           H
ATOM   4025  HA  ASN A 282     -18.958   6.820  41.709  1.00  0.73           H
ATOM   4026 1HB  ASN A 282     -17.220   8.665  40.010  1.00  0.73           H
ATOM   4027 2HB  ASN A 282     -18.864   8.994  40.498  1.00  0.73           H
ATOM   4028 1HD2 ASN A 282     -16.174  10.530  42.710  1.00  0.73           H
ATOM   4029 2HD2 ASN A 282     -16.241  10.312  40.991  1.00  0.73           H
ATOM   4030  N   ASN A 283     -18.897   5.276  39.270  1.00  0.78           N
ATOM   4031  CA  ASN A 283     -19.545   4.882  38.034  1.00  0.78           C
ATOM   4032  C   ASN A 283     -20.988   4.596  38.359  1.00  0.78           C
ATOM   4033  O   ASN A 283     -21.276   4.094  39.450  1.00  0.78           O
ATOM   4034  CB  ASN A 283     -18.863   3.680  37.407  1.00  0.78           C
ATOM   4035  CG  ASN A 283     -17.428   3.967  36.960  1.00  0.78           C
ATOM   4036  OD1 ASN A 283     -17.066   4.994  36.342  1.00  0.78           O
ATOM   4037  ND2 ASN A 283     -16.587   3.028  37.269  1.00  0.78           N
ATOM   4038  H   ASN A 283     -18.437   4.587  39.859  1.00  0.78           H
ATOM   4039  HA  ASN A 283     -19.519   5.713  37.328  1.00  0.78           H
ATOM   4040 1HB  ASN A 283     -18.853   2.852  38.118  1.00  0.78           H
ATOM   4041 2HB  ASN A 283     -19.440   3.358  36.536  1.00  0.78           H
ATOM   4042 1HD2 ASN A 283     -15.623   3.129  37.019  1.00  0.78           H
ATOM   4043 2HD2 ASN A 283     -16.918   2.214  37.749  1.00  0.78           H
ATOM   4044  N   VAL A 284     -21.887   4.898  37.437  1.00  0.88           N
ATOM   4045  CA  VAL A 284     -23.283   4.604  37.668  1.00  0.88           C
ATOM   4046  C   VAL A 284     -23.890   3.711  36.624  1.00  0.88           C
ATOM   4047  O   VAL A 284     -24.061   4.094  35.465  1.00  0.88           O
ATOM   4048  CB  VAL A 284     -24.112   5.893  37.717  1.00  0.88           C
ATOM   4049  CG1 VAL A 284     -25.583   5.545  37.923  1.00  0.88           C
ATOM   4050  CG2 VAL A 284     -23.594   6.792  38.837  1.00  0.88           C
ATOM   4051  H   VAL A 284     -21.581   5.319  36.564  1.00  0.88           H
ATOM   4052  HA  VAL A 284     -23.372   4.098  38.627  1.00  0.88           H
ATOM   4053  HB  VAL A 284     -24.031   6.405  36.775  1.00  0.88           H
ATOM   4054 1HG1 VAL A 284     -26.173   6.459  37.943  1.00  0.88           H
ATOM   4055 2HG1 VAL A 284     -25.924   4.912  37.101  1.00  0.88           H
ATOM   4056 3HG1 VAL A 284     -25.717   5.014  38.854  1.00  0.88           H
ATOM   4057 1HG2 VAL A 284     -24.181   7.708  38.866  1.00  0.88           H
ATOM   4058 2HG2 VAL A 284     -23.678   6.279  39.791  1.00  0.88           H
ATOM   4059 3HG2 VAL A 284     -22.547   7.043  38.656  1.00  0.88           H
ATOM   4060  N   ALA A 285     -24.300   2.555  37.081  1.00  1.06           N
ATOM   4061  CA  ALA A 285     -24.993   1.599  36.269  1.00  1.06           C
ATOM   4062  C   ALA A 285     -26.408   1.550  36.794  1.00  1.06           C
ATOM   4063  O   ALA A 285     -26.628   1.599  38.014  1.00  1.06           O
ATOM   4064  CB  ALA A 285     -24.322   0.250  36.325  1.00  1.06           C
ATOM   4065  H   ALA A 285     -24.103   2.312  38.046  1.00  1.06           H
ATOM   4066  HA  ALA A 285     -25.020   1.946  35.235  1.00  1.06           H
ATOM   4067 1HB  ALA A 285     -24.894  -0.429  35.719  1.00  1.06           H
ATOM   4068 2HB  ALA A 285     -23.307   0.323  35.943  1.00  1.06           H
ATOM   4069 3HB  ALA A 285     -24.291  -0.108  37.344  1.00  1.06           H
ATOM   4070  N   SER A 286     -27.348   1.403  35.891  1.00  1.34           N
ATOM   4071  CA  SER A 286     -28.737   1.365  36.287  1.00  1.34           C
ATOM   4072  C   SER A 286     -29.546   0.476  35.335  1.00  1.34           C
ATOM   4073  O   SER A 286     -28.966  -0.059  34.403  1.00  1.34           O
ATOM   4074  CB  SER A 286     -29.177   2.824  36.364  1.00  1.34           C
ATOM   4075  OG  SER A 286     -29.060   3.454  35.129  1.00  1.34           O
ATOM   4076  H   SER A 286     -27.089   1.426  34.899  1.00  1.34           H
ATOM   4077  HA  SER A 286     -28.777   0.930  37.278  1.00  1.34           H
ATOM   4078 1HB  SER A 286     -30.187   2.917  36.710  1.00  1.34           H
ATOM   4079 2HB  SER A 286     -28.546   3.339  37.090  1.00  1.34           H
ATOM   4080  HG  SER A 286     -28.237   3.130  34.730  1.00  1.34           H
ATOM   4081  N   PRO A 287     -30.783   0.060  35.682  1.00  1.74           N
ATOM   4082  CA  PRO A 287     -31.701  -0.669  34.827  1.00  1.74           C
ATOM   4083  C   PRO A 287     -32.547   0.246  33.938  1.00  1.74           C
ATOM   4084  O   PRO A 287     -33.784   0.254  34.025  1.00  1.74           O
ATOM   4085  CB  PRO A 287     -32.560  -1.400  35.852  1.00  1.74           C
ATOM   4086  CG  PRO A 287     -32.625  -0.442  37.012  1.00  1.74           C
ATOM   4087  CD  PRO A 287     -31.275   0.225  37.043  1.00  1.74           C
ATOM   4088  HA  PRO A 287     -31.106  -1.365  34.226  1.00  1.74           H
ATOM   4089 1HB  PRO A 287     -33.540  -1.613  35.418  1.00  1.74           H
ATOM   4090 2HB  PRO A 287     -32.099  -2.373  36.100  1.00  1.74           H
ATOM   4091 1HG  PRO A 287     -33.444   0.276  36.864  1.00  1.74           H
ATOM   4092 2HG  PRO A 287     -32.843  -0.984  37.942  1.00  1.74           H
ATOM   4093 1HD  PRO A 287     -31.418   1.263  37.311  1.00  1.74           H
ATOM   4094 2HD  PRO A 287     -30.641  -0.295  37.713  1.00  1.74           H
ATOM   4095  N   VAL A 288     -31.927   1.046  33.092  1.00  2.29           N
ATOM   4096  CA  VAL A 288     -32.751   1.991  32.369  1.00  2.29           C
ATOM   4097  C   VAL A 288     -33.298   1.480  31.075  1.00  2.29           C
ATOM   4098  O   VAL A 288     -32.656   1.517  30.022  1.00  2.29           O
ATOM   4099  CB  VAL A 288     -31.996   3.278  32.110  1.00  2.29           C
ATOM   4100  CG1 VAL A 288     -32.852   4.248  31.340  1.00  2.29           C
ATOM   4101  CG2 VAL A 288     -31.603   3.838  33.405  1.00  2.29           C
ATOM   4102  H   VAL A 288     -30.911   1.036  32.959  1.00  2.29           H
ATOM   4103  HA  VAL A 288     -33.598   2.246  33.006  1.00  2.29           H
ATOM   4104  HB  VAL A 288     -31.128   3.064  31.538  1.00  2.29           H
ATOM   4105 1HG1 VAL A 288     -32.292   5.156  31.176  1.00  2.29           H
ATOM   4106 2HG1 VAL A 288     -33.135   3.805  30.380  1.00  2.29           H
ATOM   4107 3HG1 VAL A 288     -33.752   4.470  31.913  1.00  2.29           H
ATOM   4108 1HG2 VAL A 288     -31.028   4.752  33.261  1.00  2.29           H
ATOM   4109 2HG2 VAL A 288     -32.489   4.050  34.000  1.00  2.29           H
ATOM   4110 3HG2 VAL A 288     -31.005   3.096  33.899  1.00  2.29           H
ATOM   4111  N   TYR A 289     -34.541   1.083  31.176  1.00  2.96           N
ATOM   4112  CA  TYR A 289     -35.300   0.561  30.070  1.00  2.96           C
ATOM   4113  C   TYR A 289     -35.681   1.727  29.186  1.00  2.96           C
ATOM   4114  O   TYR A 289     -35.676   2.880  29.623  1.00  2.96           O
ATOM   4115  CB  TYR A 289     -36.549  -0.142  30.581  1.00  2.96           C
ATOM   4116  CG  TYR A 289     -37.540   0.802  31.202  1.00  2.96           C
ATOM   4117  CD1 TYR A 289     -38.505   1.409  30.419  1.00  2.96           C
ATOM   4118  CD2 TYR A 289     -37.452   1.102  32.538  1.00  2.96           C
ATOM   4119  CE1 TYR A 289     -39.401   2.290  30.973  1.00  2.96           C
ATOM   4120  CE2 TYR A 289     -38.344   1.985  33.107  1.00  2.96           C
ATOM   4121  CZ  TYR A 289     -39.320   2.579  32.330  1.00  2.96           C
ATOM   4122  OH  TYR A 289     -40.210   3.466  32.901  1.00  2.96           O
ATOM   4123  H   TYR A 289     -34.923   1.074  32.119  1.00  2.96           H
ATOM   4124  HA  TYR A 289     -34.681  -0.130  29.497  1.00  2.96           H
ATOM   4125 1HB  TYR A 289     -37.041  -0.670  29.762  1.00  2.96           H
ATOM   4126 2HB  TYR A 289     -36.274  -0.876  31.320  1.00  2.96           H
ATOM   4127  HD1 TYR A 289     -38.561   1.175  29.366  1.00  2.96           H
ATOM   4128  HD2 TYR A 289     -36.674   0.640  33.148  1.00  2.96           H
ATOM   4129  HE1 TYR A 289     -40.163   2.756  30.350  1.00  2.96           H
ATOM   4130  HE2 TYR A 289     -38.274   2.216  34.170  1.00  2.96           H
ATOM   4131  HH  TYR A 289     -40.799   3.808  32.225  1.00  2.96           H
ATOM   4132  N   ILE A 290     -36.029   1.419  27.962  1.00  3.72           N
ATOM   4133  CA  ILE A 290     -36.492   2.390  26.999  1.00  3.72           C
ATOM   4134  C   ILE A 290     -38.005   2.301  26.872  1.00  3.72           C
ATOM   4135  O   ILE A 290     -38.564   1.211  26.856  1.00  3.72           O
ATOM   4136  CB  ILE A 290     -35.829   2.171  25.656  1.00  3.72           C
ATOM   4137  CG1 ILE A 290     -34.281   2.255  25.787  1.00  3.72           C
ATOM   4138  CG2 ILE A 290     -36.390   3.160  24.660  1.00  3.72           C
ATOM   4139  CD1 ILE A 290     -33.768   3.587  26.304  1.00  3.72           C
ATOM   4140  H   ILE A 290     -35.983   0.451  27.683  1.00  3.72           H
ATOM   4141  HA  ILE A 290     -36.237   3.389  27.350  1.00  3.72           H
ATOM   4142  HB  ILE A 290     -36.046   1.182  25.343  1.00  3.72           H
ATOM   4143 1HG1 ILE A 290     -33.944   1.472  26.471  1.00  3.72           H
ATOM   4144 2HG1 ILE A 290     -33.836   2.073  24.812  1.00  3.72           H
ATOM   4145 1HG2 ILE A 290     -35.989   2.992  23.711  1.00  3.72           H
ATOM   4146 2HG2 ILE A 290     -37.457   3.030  24.584  1.00  3.72           H
ATOM   4147 3HG2 ILE A 290     -36.166   4.172  24.979  1.00  3.72           H
ATOM   4148 1HD1 ILE A 290     -32.683   3.565  26.365  1.00  3.72           H
ATOM   4149 2HD1 ILE A 290     -34.075   4.380  25.620  1.00  3.72           H
ATOM   4150 3HD1 ILE A 290     -34.182   3.778  27.295  1.00  3.72           H
ATOM   4151  N   ALA A 291     -38.681   3.438  26.840  1.00  4.50           N
ATOM   4152  CA  ALA A 291     -40.135   3.431  26.765  1.00  4.50           C
ATOM   4153  C   ALA A 291     -40.632   2.637  25.563  1.00  4.50           C
ATOM   4154  O   ALA A 291     -40.031   2.629  24.491  1.00  4.50           O
ATOM   4155  CB  ALA A 291     -40.669   4.846  26.669  1.00  4.50           C
ATOM   4156  H   ALA A 291     -38.177   4.318  26.852  1.00  4.50           H
ATOM   4157  HA  ALA A 291     -40.515   2.961  27.670  1.00  4.50           H
ATOM   4158 1HB  ALA A 291     -41.758   4.829  26.638  1.00  4.50           H
ATOM   4159 2HB  ALA A 291     -40.341   5.420  27.535  1.00  4.50           H
ATOM   4160 3HB  ALA A 291     -40.289   5.313  25.761  1.00  4.50           H
ATOM   4161  N   ALA A 292     -41.785   1.987  25.738  1.00  5.25           N
ATOM   4162  CA  ALA A 292     -42.436   1.185  24.693  1.00  5.25           C
ATOM   4163  C   ALA A 292     -42.785   2.020  23.470  1.00  5.25           C
ATOM   4164  O   ALA A 292     -42.983   1.499  22.375  1.00  5.25           O
ATOM   4165  CB  ALA A 292     -43.694   0.540  25.232  1.00  5.25           C
ATOM   4166  H   ALA A 292     -42.234   2.050  26.642  1.00  5.25           H
ATOM   4167  HA  ALA A 292     -41.741   0.413  24.378  1.00  5.25           H
ATOM   4168 1HB  ALA A 292     -44.149  -0.069  24.450  1.00  5.25           H
ATOM   4169 2HB  ALA A 292     -43.461  -0.086  26.081  1.00  5.25           H
ATOM   4170 3HB  ALA A 292     -44.393   1.319  25.536  1.00  5.25           H
ATOM   4171  N   GLU A 293     -42.865   3.322  23.673  1.00  5.94           N
ATOM   4172  CA  GLU A 293     -43.214   4.287  22.654  1.00  5.94           C
ATOM   4173  C   GLU A 293     -42.024   4.678  21.774  1.00  5.94           C
ATOM   4174  O   GLU A 293     -42.180   5.489  20.859  1.00  5.94           O
ATOM   4175  CB  GLU A 293     -43.777   5.540  23.325  1.00  5.94           C
ATOM   4176  CG  GLU A 293     -45.085   5.316  24.067  1.00  5.94           C
ATOM   4177  CD  GLU A 293     -45.594   6.557  24.762  1.00  5.94           C
ATOM   4178  OE1 GLU A 293     -44.943   7.572  24.686  1.00  5.94           O
ATOM   4179  OE2 GLU A 293     -46.637   6.487  25.370  1.00  5.94           O
ATOM   4180  H   GLU A 293     -42.676   3.664  24.600  1.00  5.94           H
ATOM   4181  HA  GLU A 293     -43.980   3.848  22.014  1.00  5.94           H
ATOM   4182 1HB  GLU A 293     -43.046   5.928  24.036  1.00  5.94           H
ATOM   4183 2HB  GLU A 293     -43.944   6.311  22.573  1.00  5.94           H
ATOM   4184 1HG  GLU A 293     -45.837   4.976  23.356  1.00  5.94           H
ATOM   4185 2HG  GLU A 293     -44.936   4.525  24.802  1.00  5.94           H
ATOM   4186  N   GLN A 294     -40.832   4.113  22.030  1.00  6.55           N
ATOM   4187  CA  GLN A 294     -39.655   4.477  21.244  1.00  6.55           C
ATOM   4188  C   GLN A 294     -38.904   3.329  20.509  1.00  6.55           C
ATOM   4189  O   GLN A 294     -37.674   3.276  20.572  1.00  6.55           O
ATOM   4190  CB  GLN A 294     -38.669   5.146  22.202  1.00  6.55           C
ATOM   4191  CG  GLN A 294     -39.184   6.430  22.843  1.00  6.55           C
ATOM   4192  CD  GLN A 294     -38.247   6.967  23.922  1.00  6.55           C
ATOM   4193  OE1 GLN A 294     -37.724   6.212  24.750  1.00  6.55           O
ATOM   4194  NE2 GLN A 294     -38.030   8.276  23.914  1.00  6.55           N
ATOM   4195  H   GLN A 294     -40.725   3.451  22.798  1.00  6.55           H
ATOM   4196  HA  GLN A 294     -39.965   5.200  20.492  1.00  6.55           H
ATOM   4197 1HB  GLN A 294     -38.444   4.454  23.006  1.00  6.55           H
ATOM   4198 2HB  GLN A 294     -37.736   5.363  21.682  1.00  6.55           H
ATOM   4199 1HG  GLN A 294     -39.300   7.189  22.071  1.00  6.55           H
ATOM   4200 2HG  GLN A 294     -40.144   6.229  23.314  1.00  6.55           H
ATOM   4201 1HE2 GLN A 294     -37.424   8.690  24.595  1.00  6.55           H
ATOM   4202 2HE2 GLN A 294     -38.473   8.851  23.226  1.00  6.55           H
ATOM   4203  N   PRO A 295     -39.568   2.502  19.668  1.00  7.02           N
ATOM   4204  CA  PRO A 295     -38.988   1.423  18.871  1.00  7.02           C
ATOM   4205  C   PRO A 295     -38.325   2.019  17.643  1.00  7.02           C
ATOM   4206  O   PRO A 295     -38.890   1.981  16.550  1.00  7.02           O
ATOM   4207  CB  PRO A 295     -40.202   0.588  18.484  1.00  7.02           C
ATOM   4208  CG  PRO A 295     -41.314   1.606  18.382  1.00  7.02           C
ATOM   4209  CD  PRO A 295     -41.023   2.622  19.479  1.00  7.02           C
ATOM   4210  HA  PRO A 295     -38.263   0.853  19.478  1.00  7.02           H
ATOM   4211 1HB  PRO A 295     -40.008   0.060  17.538  1.00  7.02           H
ATOM   4212 2HB  PRO A 295     -40.382  -0.182  19.253  1.00  7.02           H
ATOM   4213 1HG  PRO A 295     -41.322   2.062  17.381  1.00  7.02           H
ATOM   4214 2HG  PRO A 295     -42.288   1.113  18.515  1.00  7.02           H
ATOM   4215 1HD  PRO A 295     -41.304   3.634  19.157  1.00  7.02           H
ATOM   4216 2HD  PRO A 295     -41.563   2.285  20.368  1.00  7.02           H
ATOM   4217  N   THR A 296     -37.172   2.635  17.838  1.00  7.31           N
ATOM   4218  CA  THR A 296     -36.534   3.427  16.782  1.00  7.31           C
ATOM   4219  C   THR A 296     -35.611   2.864  15.647  1.00  7.31           C
ATOM   4220  O   THR A 296     -35.266   3.663  14.777  1.00  7.31           O
ATOM   4221  CB  THR A 296     -35.815   4.625  17.439  1.00  7.31           C
ATOM   4222  OG1 THR A 296     -34.900   4.195  18.464  1.00  7.31           O
ATOM   4223  CG2 THR A 296     -36.834   5.583  18.047  1.00  7.31           C
ATOM   4224  H   THR A 296     -36.789   2.610  18.786  1.00  7.31           H
ATOM   4225  HA  THR A 296     -37.367   3.881  16.245  1.00  7.31           H
ATOM   4226  HB  THR A 296     -35.249   5.131  16.683  1.00  7.31           H
ATOM   4227  HG1 THR A 296     -35.436   3.902  19.227  1.00  7.31           H
ATOM   4228 1HG2 THR A 296     -36.315   6.434  18.487  1.00  7.31           H
ATOM   4229 2HG2 THR A 296     -37.512   5.933  17.271  1.00  7.31           H
ATOM   4230 3HG2 THR A 296     -37.399   5.075  18.813  1.00  7.31           H
ATOM   4231  N   ASN A 297     -35.175   1.580  15.564  1.00  7.35           N
ATOM   4232  CA  ASN A 297     -35.365   0.401  16.418  1.00  7.35           C
ATOM   4233  C   ASN A 297     -34.122  -0.512  16.242  1.00  7.35           C
ATOM   4234  O   ASN A 297     -34.247  -1.580  15.646  1.00  7.35           O
ATOM   4235  CB  ASN A 297     -36.594  -0.386  15.957  1.00  7.35           C
ATOM   4236  CG  ASN A 297     -37.079  -1.452  16.926  1.00  7.35           C
ATOM   4237  OD1 ASN A 297     -36.857  -1.388  18.134  1.00  7.35           O
ATOM   4238  ND2 ASN A 297     -37.762  -2.441  16.395  1.00  7.35           N
ATOM   4239  H   ASN A 297     -34.595   1.397  14.760  1.00  7.35           H
ATOM   4240  HA  ASN A 297     -35.442   0.686  17.467  1.00  7.35           H
ATOM   4241 1HB  ASN A 297     -37.400   0.276  15.714  1.00  7.35           H
ATOM   4242 2HB  ASN A 297     -36.334  -0.893  15.029  1.00  7.35           H
ATOM   4243 1HD2 ASN A 297     -38.114  -3.176  16.977  1.00  7.35           H
ATOM   4244 2HD2 ASN A 297     -37.931  -2.461  15.409  1.00  7.35           H
ATOM   4245  N   GLY A 298     -32.919  -0.105  16.702  1.00  7.18           N
ATOM   4246  CA  GLY A 298     -32.655   1.129  17.445  1.00  7.18           C
ATOM   4247  C   GLY A 298     -32.929   0.911  18.911  1.00  7.18           C
ATOM   4248  O   GLY A 298     -32.593  -0.135  19.460  1.00  7.18           O
ATOM   4249  H   GLY A 298     -32.128  -0.714  16.537  1.00  7.18           H
ATOM   4250 1HA  GLY A 298     -31.608   1.401  17.315  1.00  7.18           H
ATOM   4251 2HA  GLY A 298     -33.228   1.969  17.081  1.00  7.18           H
ATOM   4252  N   GLN A 299     -33.499   1.902  19.562  1.00  6.88           N
ATOM   4253  CA  GLN A 299     -33.681   1.782  20.997  1.00  6.88           C
ATOM   4254  C   GLN A 299     -34.710   0.686  21.289  1.00  6.88           C
ATOM   4255  O   GLN A 299     -35.605   0.426  20.484  1.00  6.88           O
ATOM   4256  CB  GLN A 299     -34.138   3.096  21.619  1.00  6.88           C
ATOM   4257  CG  GLN A 299     -33.202   4.288  21.524  1.00  6.88           C
ATOM   4258  CD  GLN A 299     -31.979   4.147  22.393  1.00  6.88           C
ATOM   4259  OE1 GLN A 299     -31.761   3.095  22.991  1.00  6.88           O
ATOM   4260  NE2 GLN A 299     -31.183   5.214  22.472  1.00  6.88           N
ATOM   4261  H   GLN A 299     -33.804   2.733  19.070  1.00  6.88           H
ATOM   4262  HA  GLN A 299     -32.734   1.489  21.451  1.00  6.88           H
ATOM   4263 1HB  GLN A 299     -35.133   3.368  21.266  1.00  6.88           H
ATOM   4264 2HB  GLN A 299     -34.198   2.922  22.659  1.00  6.88           H
ATOM   4265 1HG  GLN A 299     -32.880   4.404  20.489  1.00  6.88           H
ATOM   4266 2HG  GLN A 299     -33.749   5.176  21.846  1.00  6.88           H
ATOM   4267 1HE2 GLN A 299     -30.333   5.191  23.036  1.00  6.88           H
ATOM   4268 2HE2 GLN A 299     -31.410   6.045  21.967  1.00  6.88           H
ATOM   4269  N   ALA A 300     -34.553   0.062  22.450  1.00  6.51           N
ATOM   4270  CA  ALA A 300     -35.391  -1.022  22.967  1.00  6.51           C
ATOM   4271  C   ALA A 300     -36.795  -0.560  23.353  1.00  6.51           C
ATOM   4272  O   ALA A 300     -37.105   0.622  23.280  1.00  6.51           O
ATOM   4273  CB  ALA A 300     -34.714  -1.641  24.183  1.00  6.51           C
ATOM   4274  H   ALA A 300     -33.775   0.358  23.021  1.00  6.51           H
ATOM   4275  HA  ALA A 300     -35.490  -1.774  22.182  1.00  6.51           H
ATOM   4276 1HB  ALA A 300     -35.314  -2.469  24.553  1.00  6.51           H
ATOM   4277 2HB  ALA A 300     -33.726  -2.006  23.904  1.00  6.51           H
ATOM   4278 3HB  ALA A 300     -34.613  -0.895  24.969  1.00  6.51           H
ATOM   4279  N   SER A 301     -37.657  -1.514  23.706  1.00  6.10           N
ATOM   4280  CA  SER A 301     -39.003  -1.197  24.190  1.00  6.10           C
ATOM   4281  C   SER A 301     -39.099  -1.571  25.672  1.00  6.10           C
ATOM   4282  O   SER A 301     -38.370  -2.440  26.136  1.00  6.10           O
ATOM   4283  CB  SER A 301     -40.039  -1.947  23.381  1.00  6.10           C
ATOM   4284  OG  SER A 301     -40.010  -1.539  22.044  1.00  6.10           O
ATOM   4285  H   SER A 301     -37.363  -2.479  23.690  1.00  6.10           H
ATOM   4286  HA  SER A 301     -39.175  -0.121  24.093  1.00  6.10           H
ATOM   4287 1HB  SER A 301     -39.849  -3.019  23.445  1.00  6.10           H
ATOM   4288 2HB  SER A 301     -41.025  -1.768  23.798  1.00  6.10           H
ATOM   4289  HG  SER A 301     -40.015  -0.572  22.063  1.00  6.10           H
ATOM   4290  N   ASN A 302     -40.039  -0.977  26.403  1.00  5.65           N
ATOM   4291  CA  ASN A 302     -40.178  -1.259  27.837  1.00  5.65           C
ATOM   4292  C   ASN A 302     -40.471  -2.710  28.178  1.00  5.65           C
ATOM   4293  O   ASN A 302     -39.748  -3.310  28.977  1.00  5.65           O
ATOM   4294  CB  ASN A 302     -41.234  -0.360  28.454  1.00  5.65           C
ATOM   4295  CG  ASN A 302     -41.439  -0.604  29.917  1.00  5.65           C
ATOM   4296  OD1 ASN A 302     -40.559  -1.101  30.616  1.00  5.65           O
ATOM   4297  ND2 ASN A 302     -42.609  -0.270  30.400  1.00  5.65           N
ATOM   4298  H   ASN A 302     -40.613  -0.270  25.980  1.00  5.65           H
ATOM   4299  HA  ASN A 302     -39.225  -1.017  28.308  1.00  5.65           H
ATOM   4300 1HB  ASN A 302     -40.931   0.674  28.320  1.00  5.65           H
ATOM   4301 2HB  ASN A 302     -42.175  -0.493  27.947  1.00  5.65           H
ATOM   4302 1HD2 ASN A 302     -42.810  -0.416  31.369  1.00  5.65           H
ATOM   4303 2HD2 ASN A 302     -43.305   0.121  29.801  1.00  5.65           H
ATOM   4304  N   THR A 303     -41.530  -3.264  27.583  1.00  5.13           N
ATOM   4305  CA  THR A 303     -41.965  -4.639  27.839  1.00  5.13           C
ATOM   4306  C   THR A 303     -41.583  -5.142  29.223  1.00  5.13           C
ATOM   4307  O   THR A 303     -42.184  -4.775  30.237  1.00  5.13           O
ATOM   4308  CB  THR A 303     -41.371  -5.591  26.749  1.00  5.13           C
ATOM   4309  OG1 THR A 303     -39.888  -5.576  26.743  1.00  5.13           O
ATOM   4310  CG2 THR A 303     -41.837  -5.111  25.391  1.00  5.13           C
ATOM   4311  H   THR A 303     -42.060  -2.703  26.936  1.00  5.13           H
ATOM   4312  HA  THR A 303     -43.050  -4.670  27.764  1.00  5.13           H
ATOM   4313  HB  THR A 303     -41.723  -6.613  26.913  1.00  5.13           H
ATOM   4314  HG1 THR A 303     -39.448  -6.156  27.440  1.00  5.13           H
ATOM   4315 1HG2 THR A 303     -41.439  -5.766  24.618  1.00  5.13           H
ATOM   4316 2HG2 THR A 303     -42.926  -5.122  25.352  1.00  5.13           H
ATOM   4317 3HG2 THR A 303     -41.477  -4.096  25.229  1.00  5.13           H
ATOM   4318  N   SER A 304     -40.590  -5.994  29.219  1.00  4.48           N
ATOM   4319  CA  SER A 304     -39.958  -6.590  30.367  1.00  4.48           C
ATOM   4320  C   SER A 304     -38.574  -6.970  29.900  1.00  4.48           C
ATOM   4321  O   SER A 304     -38.310  -6.954  28.691  1.00  4.48           O
ATOM   4322  CB  SER A 304     -40.720  -7.813  30.852  1.00  4.48           C
ATOM   4323  OG  SER A 304     -40.668  -8.858  29.909  1.00  4.48           O
ATOM   4324  H   SER A 304     -40.217  -6.213  28.317  1.00  4.48           H
ATOM   4325  HA  SER A 304     -39.878  -5.855  31.169  1.00  4.48           H
ATOM   4326 1HB  SER A 304     -40.302  -8.158  31.799  1.00  4.48           H
ATOM   4327 2HB  SER A 304     -41.756  -7.536  31.032  1.00  4.48           H
ATOM   4328  HG  SER A 304     -39.788  -9.319  30.030  1.00  4.48           H
ATOM   4329  N   ASP A 305     -37.683  -7.230  30.856  1.00  3.73           N
ATOM   4330  CA  ASP A 305     -36.305  -7.725  30.677  1.00  3.73           C
ATOM   4331  C   ASP A 305     -35.319  -6.787  29.950  1.00  3.73           C
ATOM   4332  O   ASP A 305     -34.104  -6.938  30.090  1.00  3.73           O
ATOM   4333  CB  ASP A 305     -36.384  -9.055  29.936  1.00  3.73           C
ATOM   4334  CG  ASP A 305     -37.257 -10.029  30.699  1.00  3.73           C
ATOM   4335  OD1 ASP A 305     -36.927 -10.355  31.813  1.00  3.73           O
ATOM   4336  OD2 ASP A 305     -38.300 -10.386  30.185  1.00  3.73           O
ATOM   4337  H   ASP A 305     -38.010  -7.138  31.808  1.00  3.73           H
ATOM   4338  HA  ASP A 305     -35.900  -7.916  31.671  1.00  3.73           H
ATOM   4339 1HB  ASP A 305     -36.771  -8.917  28.926  1.00  3.73           H
ATOM   4340 2HB  ASP A 305     -35.384  -9.483  29.846  1.00  3.73           H
ATOM   4341  N   ASN A 306     -35.818  -5.683  29.388  1.00  2.94           N
ATOM   4342  CA  ASN A 306     -34.994  -4.684  28.699  1.00  2.94           C
ATOM   4343  C   ASN A 306     -34.513  -3.636  29.675  1.00  2.94           C
ATOM   4344  O   ASN A 306     -33.948  -2.607  29.311  1.00  2.94           O
ATOM   4345  CB  ASN A 306     -35.718  -4.054  27.528  1.00  2.94           C
ATOM   4346  CG  ASN A 306     -35.828  -4.982  26.341  1.00  2.94           C
ATOM   4347  OD1 ASN A 306     -34.948  -5.823  26.101  1.00  2.94           O
ATOM   4348  ND2 ASN A 306     -36.868  -4.825  25.584  1.00  2.94           N
ATOM   4349  H   ASN A 306     -36.826  -5.588  29.335  1.00  2.94           H
ATOM   4350  HA  ASN A 306     -34.107  -5.184  28.309  1.00  2.94           H
ATOM   4351 1HB  ASN A 306     -36.731  -3.768  27.839  1.00  2.94           H
ATOM   4352 2HB  ASN A 306     -35.203  -3.149  27.223  1.00  2.94           H
ATOM   4353 1HD2 ASN A 306     -37.001  -5.405  24.783  1.00  2.94           H
ATOM   4354 2HD2 ASN A 306     -37.540  -4.104  25.821  1.00  2.94           H
ATOM   4355  N   TYR A 307     -34.744  -3.945  30.931  1.00  2.22           N
ATOM   4356  CA  TYR A 307     -34.274  -3.204  32.067  1.00  2.22           C
ATOM   4357  C   TYR A 307     -32.817  -3.573  32.252  1.00  2.22           C
ATOM   4358  O   TYR A 307     -31.995  -2.747  32.609  1.00  2.22           O
ATOM   4359  CB  TYR A 307     -35.100  -3.606  33.282  1.00  2.22           C
ATOM   4360  CG  TYR A 307     -36.489  -3.065  33.253  1.00  2.22           C
ATOM   4361  CD1 TYR A 307     -37.402  -3.538  32.317  1.00  2.22           C
ATOM   4362  CD2 TYR A 307     -36.873  -2.116  34.184  1.00  2.22           C
ATOM   4363  CE1 TYR A 307     -38.679  -3.035  32.297  1.00  2.22           C
ATOM   4364  CE2 TYR A 307     -38.159  -1.628  34.174  1.00  2.22           C
ATOM   4365  CZ  TYR A 307     -39.054  -2.073  33.234  1.00  2.22           C
ATOM   4366  OH  TYR A 307     -40.325  -1.565  33.217  1.00  2.22           O
ATOM   4367  H   TYR A 307     -35.257  -4.792  31.104  1.00  2.22           H
ATOM   4368  HA  TYR A 307     -34.341  -2.134  31.877  1.00  2.22           H
ATOM   4369 1HB  TYR A 307     -35.159  -4.691  33.333  1.00  2.22           H
ATOM   4370 2HB  TYR A 307     -34.613  -3.263  34.187  1.00  2.22           H
ATOM   4371  HD1 TYR A 307     -37.102  -4.289  31.591  1.00  2.22           H
ATOM   4372  HD2 TYR A 307     -36.159  -1.753  34.923  1.00  2.22           H
ATOM   4373  HE1 TYR A 307     -39.399  -3.386  31.552  1.00  2.22           H
ATOM   4374  HE2 TYR A 307     -38.465  -0.877  34.903  1.00  2.22           H
ATOM   4375  HH  TYR A 307     -40.617  -1.507  32.291  1.00  2.22           H
ATOM   4376  N   GLY A 308     -32.491  -4.840  32.009  1.00  1.65           N
ATOM   4377  CA  GLY A 308     -31.123  -5.290  32.174  1.00  1.65           C
ATOM   4378  C   GLY A 308     -30.633  -5.262  33.620  1.00  1.65           C
ATOM   4379  O   GLY A 308     -31.426  -5.179  34.563  1.00  1.65           O
ATOM   4380  H   GLY A 308     -33.179  -5.500  31.647  1.00  1.65           H
ATOM   4381 1HA  GLY A 308     -31.040  -6.308  31.795  1.00  1.65           H
ATOM   4382 2HA  GLY A 308     -30.483  -4.684  31.555  1.00  1.65           H
ATOM   4383  N   ASP A 309     -29.303  -5.328  33.761  1.00  1.25           N
ATOM   4384  CA  ASP A 309     -28.587  -5.407  35.039  1.00  1.25           C
ATOM   4385  C   ASP A 309     -27.316  -4.538  34.947  1.00  1.25           C
ATOM   4386  O   ASP A 309     -27.020  -4.013  33.863  1.00  1.25           O
ATOM   4387  CB  ASP A 309     -28.132  -6.832  35.272  1.00  1.25           C
ATOM   4388  CG  ASP A 309     -29.201  -7.913  35.000  1.00  1.25           C
ATOM   4389  OD1 ASP A 309     -30.101  -8.089  35.770  1.00  1.25           O
ATOM   4390  OD2 ASP A 309     -29.098  -8.532  33.942  1.00  1.25           O
ATOM   4391  H   ASP A 309     -28.751  -5.355  32.918  1.00  1.25           H
ATOM   4392  HA  ASP A 309     -29.222  -5.044  35.851  1.00  1.25           H
ATOM   4393 1HB  ASP A 309     -27.297  -7.025  34.707  1.00  1.25           H
ATOM   4394 2HB  ASP A 309     -27.839  -6.901  36.314  1.00  1.25           H
ATOM   4395  N   GLY A 310     -26.538  -4.420  36.039  1.00  0.99           N
ATOM   4396  CA  GLY A 310     -25.280  -3.668  35.891  1.00  0.99           C
ATOM   4397  C   GLY A 310     -24.285  -3.675  37.065  1.00  0.99           C
ATOM   4398  O   GLY A 310     -24.459  -4.363  38.080  1.00  0.99           O
ATOM   4399  H   GLY A 310     -26.831  -4.821  36.935  1.00  0.99           H
ATOM   4400 1HA  GLY A 310     -24.762  -4.034  35.005  1.00  0.99           H
ATOM   4401 2HA  GLY A 310     -25.535  -2.636  35.669  1.00  0.99           H
ATOM   4402  N   GLY A 311     -23.217  -2.897  36.888  1.00  0.84           N
ATOM   4403  CA  GLY A 311     -22.157  -2.806  37.894  1.00  0.84           C
ATOM   4404  C   GLY A 311     -20.905  -2.072  37.434  1.00  0.84           C
ATOM   4405  O   GLY A 311     -20.866  -1.483  36.360  1.00  0.84           O
ATOM   4406  H   GLY A 311     -23.160  -2.370  36.015  1.00  0.84           H
ATOM   4407 1HA  GLY A 311     -22.546  -2.304  38.765  1.00  0.84           H
ATOM   4408 2HA  GLY A 311     -21.878  -3.812  38.205  1.00  0.84           H
ATOM   4409  N   ALA A 312     -19.880  -2.026  38.278  1.00  0.77           N
ATOM   4410  CA  ALA A 312     -18.659  -1.379  37.804  1.00  0.77           C
ATOM   4411  C   ALA A 312     -18.117  -2.253  36.679  1.00  0.77           C
ATOM   4412  O   ALA A 312     -17.799  -1.754  35.600  1.00  0.77           O
ATOM   4413  CB  ALA A 312     -17.642  -1.186  38.900  1.00  0.77           C
ATOM   4414  H   ALA A 312     -19.935  -2.514  39.173  1.00  0.77           H
ATOM   4415  HA  ALA A 312     -18.919  -0.403  37.399  1.00  0.77           H
ATOM   4416 1HB  ALA A 312     -16.781  -0.708  38.493  1.00  0.77           H
ATOM   4417 2HB  ALA A 312     -18.068  -0.569  39.678  1.00  0.77           H
ATOM   4418 3HB  ALA A 312     -17.350  -2.124  39.311  1.00  0.77           H
ATOM   4419  N   ILE A 313     -18.131  -3.566  36.927  1.00  0.77           N
ATOM   4420  CA  ILE A 313     -17.777  -4.590  35.952  1.00  0.77           C
ATOM   4421  C   ILE A 313     -18.928  -5.595  35.869  1.00  0.77           C
ATOM   4422  O   ILE A 313     -19.377  -6.093  36.904  1.00  0.77           O
ATOM   4423  CB  ILE A 313     -16.493  -5.359  36.303  1.00  0.77           C
ATOM   4424  CG1 ILE A 313     -15.312  -4.453  36.410  1.00  0.77           C
ATOM   4425  CG2 ILE A 313     -16.206  -6.403  35.210  1.00  0.77           C
ATOM   4426  CD1 ILE A 313     -14.115  -5.181  36.916  1.00  0.77           C
ATOM   4427  H   ILE A 313     -18.402  -3.852  37.867  1.00  0.77           H
ATOM   4428  HA  ILE A 313     -17.646  -4.123  34.983  1.00  0.77           H
ATOM   4429  HB  ILE A 313     -16.616  -5.856  37.260  1.00  0.77           H
ATOM   4430 1HG1 ILE A 313     -15.089  -4.034  35.432  1.00  0.77           H
ATOM   4431 2HG1 ILE A 313     -15.538  -3.639  37.093  1.00  0.77           H
ATOM   4432 1HG2 ILE A 313     -15.301  -6.941  35.459  1.00  0.77           H
ATOM   4433 2HG2 ILE A 313     -17.034  -7.105  35.134  1.00  0.77           H
ATOM   4434 3HG2 ILE A 313     -16.074  -5.905  34.252  1.00  0.77           H
ATOM   4435 1HD1 ILE A 313     -13.275  -4.510  36.986  1.00  0.77           H
ATOM   4436 2HD1 ILE A 313     -14.336  -5.590  37.895  1.00  0.77           H
ATOM   4437 3HD1 ILE A 313     -13.868  -5.992  36.234  1.00  0.77           H
ATOM   4438  N   PHE A 314     -19.415  -5.873  34.664  1.00  0.85           N
ATOM   4439  CA  PHE A 314     -20.510  -6.818  34.483  1.00  0.85           C
ATOM   4440  C   PHE A 314     -20.263  -7.829  33.358  1.00  0.85           C
ATOM   4441  O   PHE A 314     -20.317  -7.467  32.179  1.00  0.85           O
ATOM   4442  CB  PHE A 314     -21.817  -6.057  34.224  1.00  0.85           C
ATOM   4443  CG  PHE A 314     -23.019  -6.948  34.093  1.00  0.85           C
ATOM   4444  CD1 PHE A 314     -23.045  -8.203  34.669  1.00  0.85           C
ATOM   4445  CD2 PHE A 314     -24.115  -6.536  33.402  1.00  0.85           C
ATOM   4446  CE1 PHE A 314     -24.125  -9.016  34.559  1.00  0.85           C
ATOM   4447  CE2 PHE A 314     -25.194  -7.338  33.281  1.00  0.85           C
ATOM   4448  CZ  PHE A 314     -25.208  -8.588  33.873  1.00  0.85           C
ATOM   4449  H   PHE A 314     -19.010  -5.412  33.858  1.00  0.85           H
ATOM   4450  HA  PHE A 314     -20.632  -7.365  35.407  1.00  0.85           H
ATOM   4451 1HB  PHE A 314     -21.999  -5.363  35.050  1.00  0.85           H
ATOM   4452 2HB  PHE A 314     -21.720  -5.467  33.321  1.00  0.85           H
ATOM   4453  HD1 PHE A 314     -22.191  -8.541  35.220  1.00  0.85           H
ATOM   4454  HD2 PHE A 314     -24.122  -5.558  32.950  1.00  0.85           H
ATOM   4455  HE1 PHE A 314     -24.119 -10.000  35.026  1.00  0.85           H
ATOM   4456  HE2 PHE A 314     -26.065  -6.990  32.724  1.00  0.85           H
ATOM   4457  HZ  PHE A 314     -26.087  -9.229  33.787  1.00  0.85           H
ATOM   4458  N   CYS A 315     -20.047  -9.099  33.740  1.00  1.02           N
ATOM   4459  CA  CYS A 315     -19.816 -10.204  32.797  1.00  1.02           C
ATOM   4460  C   CYS A 315     -21.038 -11.113  32.765  1.00  1.02           C
ATOM   4461  O   CYS A 315     -21.254 -11.926  33.669  1.00  1.02           O
ATOM   4462  CB  CYS A 315     -18.571 -11.017  33.137  1.00  1.02           C
ATOM   4463  SG  CYS A 315     -17.068 -10.108  32.972  1.00  1.02           S
ATOM   4464  H   CYS A 315     -20.056  -9.291  34.744  1.00  1.02           H
ATOM   4465  HA  CYS A 315     -19.670  -9.786  31.805  1.00  1.02           H
ATOM   4466 1HB  CYS A 315     -18.633 -11.385  34.158  1.00  1.02           H
ATOM   4467 2HB  CYS A 315     -18.511 -11.887  32.473  1.00  1.02           H
ATOM   4468  HG  CYS A 315     -16.218 -11.146  33.159  1.00  1.02           H
ATOM   4469  N   LYS A 316     -21.866 -10.901  31.744  1.00  1.33           N
ATOM   4470  CA  LYS A 316     -23.174 -11.541  31.627  1.00  1.33           C
ATOM   4471  C   LYS A 316     -23.251 -12.748  30.704  1.00  1.33           C
ATOM   4472  O   LYS A 316     -24.000 -13.683  30.976  1.00  1.33           O
ATOM   4473  CB  LYS A 316     -24.210 -10.548  31.123  1.00  1.33           C
ATOM   4474  CG  LYS A 316     -25.622 -11.133  31.134  1.00  1.33           C
ATOM   4475  CD  LYS A 316     -26.713 -10.125  30.812  1.00  1.33           C
ATOM   4476  CE  LYS A 316     -28.077 -10.814  30.860  1.00  1.33           C
ATOM   4477  NZ  LYS A 316     -29.196  -9.850  30.758  1.00  1.33           N
ATOM   4478  H   LYS A 316     -21.552 -10.251  31.024  1.00  1.33           H
ATOM   4479  HA  LYS A 316     -23.470 -11.873  32.621  1.00  1.33           H
ATOM   4480 1HB  LYS A 316     -24.162  -9.644  31.682  1.00  1.33           H
ATOM   4481 2HB  LYS A 316     -23.974 -10.285  30.095  1.00  1.33           H
ATOM   4482 1HG  LYS A 316     -25.685 -11.962  30.436  1.00  1.33           H
ATOM   4483 2HG  LYS A 316     -25.818 -11.525  32.132  1.00  1.33           H
ATOM   4484 1HD  LYS A 316     -26.710  -9.308  31.520  1.00  1.33           H
ATOM   4485 2HD  LYS A 316     -26.551  -9.718  29.815  1.00  1.33           H
ATOM   4486 1HE  LYS A 316     -28.140 -11.517  30.028  1.00  1.33           H
ATOM   4487 2HE  LYS A 316     -28.170 -11.365  31.796  1.00  1.33           H
ATOM   4488 1HZ  LYS A 316     -30.073 -10.347  30.791  1.00  1.33           H
ATOM   4489 2HZ  LYS A 316     -29.140  -9.206  31.561  1.00  1.33           H
ATOM   4490 3HZ  LYS A 316     -29.132  -9.335  29.897  1.00  1.33           H
ATOM   4491  N   ASN A 317     -22.541 -12.678  29.573  1.00  1.83           N
ATOM   4492  CA  ASN A 317     -22.623 -13.675  28.471  1.00  1.83           C
ATOM   4493  C   ASN A 317     -23.973 -13.690  27.753  1.00  1.83           C
ATOM   4494  O   ASN A 317     -24.284 -14.636  27.030  1.00  1.83           O
ATOM   4495  CB  ASN A 317     -22.360 -15.088  28.950  1.00  1.83           C
ATOM   4496  CG  ASN A 317     -21.043 -15.273  29.492  1.00  1.83           C
ATOM   4497  OD1 ASN A 317     -20.903 -15.224  30.724  1.00  1.83           O
ATOM   4498  ND2 ASN A 317     -20.075 -15.508  28.647  1.00  1.83           N
ATOM   4499  H   ASN A 317     -21.922 -11.873  29.473  1.00  1.83           H
ATOM   4500  HA  ASN A 317     -21.880 -13.434  27.722  1.00  1.83           H
ATOM   4501 1HB  ASN A 317     -23.099 -15.420  29.662  1.00  1.83           H
ATOM   4502 2HB  ASN A 317     -22.446 -15.755  28.089  1.00  1.83           H
ATOM   4503 1HD2 ASN A 317     -19.135 -15.654  28.958  1.00  1.83           H
ATOM   4504 2HD2 ASN A 317     -20.269 -15.569  27.655  1.00  1.83           H
ATOM   4505  N   GLY A 318     -24.770 -12.651  27.926  1.00  2.56           N
ATOM   4506  CA  GLY A 318     -26.068 -12.648  27.287  1.00  2.56           C
ATOM   4507  C   GLY A 318     -26.869 -13.798  27.910  1.00  2.56           C
ATOM   4508  O   GLY A 318     -26.720 -14.067  29.097  1.00  2.56           O
ATOM   4509  H   GLY A 318     -24.480 -11.884  28.510  1.00  2.56           H
ATOM   4510 1HA  GLY A 318     -26.569 -11.694  27.451  1.00  2.56           H
ATOM   4511 2HA  GLY A 318     -25.929 -12.783  26.220  1.00  2.56           H
ATOM   4512  N   ALA A 319     -27.724 -14.489  27.150  1.00  3.53           N
ATOM   4513  CA  ALA A 319     -28.064 -14.231  25.761  1.00  3.53           C
ATOM   4514  C   ALA A 319     -29.509 -14.592  25.621  1.00  3.53           C
ATOM   4515  O   ALA A 319     -30.211 -14.106  24.742  1.00  3.53           O
ATOM   4516  CB  ALA A 319     -27.211 -15.057  24.807  1.00  3.53           C
ATOM   4517  H   ALA A 319     -28.216 -15.250  27.586  1.00  3.53           H
ATOM   4518  HA  ALA A 319     -27.962 -13.171  25.545  1.00  3.53           H
ATOM   4519 1HB  ALA A 319     -27.520 -14.859  23.781  1.00  3.53           H
ATOM   4520 2HB  ALA A 319     -26.157 -14.800  24.923  1.00  3.53           H
ATOM   4521 3HB  ALA A 319     -27.347 -16.115  25.028  1.00  3.53           H
ATOM   4522  N   GLN A 320     -29.930 -15.494  26.507  1.00  4.56           N
ATOM   4523  CA  GLN A 320     -31.283 -16.040  26.499  1.00  4.56           C
ATOM   4524  C   GLN A 320     -31.671 -16.509  25.101  1.00  4.56           C
ATOM   4525  O   GLN A 320     -32.745 -16.177  24.597  1.00  4.56           O
ATOM   4526  CB  GLN A 320     -32.281 -15.011  27.039  1.00  4.56           C
ATOM   4527  CG  GLN A 320     -32.016 -14.602  28.491  1.00  4.56           C
ATOM   4528  CD  GLN A 320     -33.067 -13.645  29.048  1.00  4.56           C
ATOM   4529  OE1 GLN A 320     -33.646 -12.830  28.326  1.00  4.56           O
ATOM   4530  NE2 GLN A 320     -33.319 -13.748  30.350  1.00  4.56           N
ATOM   4531  H   GLN A 320     -29.271 -15.809  27.204  1.00  4.56           H
ATOM   4532  HA  GLN A 320     -31.307 -16.909  27.156  1.00  4.56           H
ATOM   4533 1HB  GLN A 320     -32.255 -14.110  26.422  1.00  4.56           H
ATOM   4534 2HB  GLN A 320     -33.289 -15.417  26.980  1.00  4.56           H
ATOM   4535 1HG  GLN A 320     -32.003 -15.497  29.112  1.00  4.56           H
ATOM   4536 2HG  GLN A 320     -31.047 -14.103  28.541  1.00  4.56           H
ATOM   4537 1HE2 GLN A 320     -34.004 -13.152  30.779  1.00  4.56           H
ATOM   4538 2HE2 GLN A 320     -32.830 -14.425  30.903  1.00  4.56           H
ATOM   4539  N   ALA A 321     -30.789 -17.287  24.474  1.00  5.37           N
ATOM   4540  CA  ALA A 321     -31.032 -17.728  23.114  1.00  5.37           C
ATOM   4541  C   ALA A 321     -30.371 -19.060  22.804  1.00  5.37           C
ATOM   4542  O   ALA A 321     -29.355 -19.437  23.409  1.00  5.37           O
ATOM   4543  CB  ALA A 321     -30.518 -16.676  22.147  1.00  5.37           C
ATOM   4544  H   ALA A 321     -29.937 -17.548  24.943  1.00  5.37           H
ATOM   4545  HA  ALA A 321     -32.107 -17.848  22.983  1.00  5.37           H
ATOM   4546 1HB  ALA A 321     -30.725 -16.986  21.123  1.00  5.37           H
ATOM   4547 2HB  ALA A 321     -31.016 -15.724  22.349  1.00  5.37           H
ATOM   4548 3HB  ALA A 321     -29.445 -16.556  22.278  1.00  5.37           H
ATOM   4549  N   ALA A 322     -30.937 -19.740  21.810  1.00  5.65           N
ATOM   4550  CA  ALA A 322     -30.425 -21.013  21.336  1.00  5.65           C
ATOM   4551  C   ALA A 322     -30.224 -21.948  22.520  1.00  5.65           C
ATOM   4552  O   ALA A 322     -31.122 -22.105  23.346  1.00  5.65           O
ATOM   4553  CB  ALA A 322     -29.128 -20.797  20.564  1.00  5.65           C
ATOM   4554  H   ALA A 322     -31.765 -19.360  21.373  1.00  5.65           H
ATOM   4555  HA  ALA A 322     -31.167 -21.458  20.673  1.00  5.65           H
ATOM   4556 1HB  ALA A 322     -28.759 -21.746  20.182  1.00  5.65           H
ATOM   4557 2HB  ALA A 322     -29.321 -20.129  19.724  1.00  5.65           H
ATOM   4558 3HB  ALA A 322     -28.376 -20.347  21.213  1.00  5.65           H
ATOM   4559  N   GLY A 323     -29.053 -22.565  22.597  1.00  5.28           N
ATOM   4560  CA  GLY A 323     -28.714 -23.465  23.684  1.00  5.28           C
ATOM   4561  C   GLY A 323     -27.452 -22.995  24.389  1.00  5.28           C
ATOM   4562  O   GLY A 323     -26.685 -23.813  24.898  1.00  5.28           O
ATOM   4563  H   GLY A 323     -28.358 -22.403  21.889  1.00  5.28           H
ATOM   4564 1HA  GLY A 323     -29.537 -23.511  24.398  1.00  5.28           H
ATOM   4565 2HA  GLY A 323     -28.567 -24.471  23.293  1.00  5.28           H
ATOM   4566  N   SER A 324     -27.165 -21.694  24.349  1.00  4.41           N
ATOM   4567  CA  SER A 324     -25.928 -21.264  24.995  1.00  4.41           C
ATOM   4568  C   SER A 324     -25.957 -21.469  26.495  1.00  4.41           C
ATOM   4569  O   SER A 324     -26.918 -21.104  27.172  1.00  4.41           O
ATOM   4570  CB  SER A 324     -25.613 -19.808  24.728  1.00  4.41           C
ATOM   4571  OG  SER A 324     -24.437 -19.407  25.438  1.00  4.41           O
ATOM   4572  H   SER A 324     -27.820 -21.024  23.931  1.00  4.41           H
ATOM   4573  HA  SER A 324     -25.112 -21.863  24.591  1.00  4.41           H
ATOM   4574 1HB  SER A 324     -25.458 -19.667  23.659  1.00  4.41           H
ATOM   4575 2HB  SER A 324     -26.457 -19.185  25.022  1.00  4.41           H
ATOM   4576  HG  SER A 324     -24.133 -18.599  25.004  1.00  4.41           H
ATOM   4577  N   ASN A 325     -24.858 -21.995  27.005  1.00  3.37           N
ATOM   4578  CA  ASN A 325     -24.641 -22.179  28.427  1.00  3.37           C
ATOM   4579  C   ASN A 325     -23.285 -21.586  28.756  1.00  3.37           C
ATOM   4580  O   ASN A 325     -22.594 -22.039  29.670  1.00  3.37           O
ATOM   4581  CB  ASN A 325     -24.703 -23.652  28.809  1.00  3.37           C
ATOM   4582  CG  ASN A 325     -26.096 -24.257  28.680  1.00  3.37           C
ATOM   4583  OD1 ASN A 325     -26.955 -24.051  29.546  1.00  3.37           O
ATOM   4584  ND2 ASN A 325     -26.324 -24.994  27.623  1.00  3.37           N
ATOM   4585  H   ASN A 325     -24.126 -22.276  26.368  1.00  3.37           H
ATOM   4586  HA  ASN A 325     -25.395 -21.624  28.985  1.00  3.37           H
ATOM   4587 1HB  ASN A 325     -24.018 -24.215  28.173  1.00  3.37           H
ATOM   4588 2HB  ASN A 325     -24.364 -23.771  29.837  1.00  3.37           H
ATOM   4589 1HD2 ASN A 325     -27.222 -25.409  27.485  1.00  3.37           H
ATOM   4590 2HD2 ASN A 325     -25.603 -25.134  26.942  1.00  3.37           H
ATOM   4591  N   ASN A 326     -22.893 -20.573  27.988  1.00  2.44           N
ATOM   4592  CA  ASN A 326     -21.581 -19.970  28.200  1.00  2.44           C
ATOM   4593  C   ASN A 326     -21.460 -19.257  29.543  1.00  2.44           C
ATOM   4594  O   ASN A 326     -22.444 -18.730  30.080  1.00  2.44           O
ATOM   4595  CB  ASN A 326     -21.211 -19.047  27.070  1.00  2.44           C
ATOM   4596  CG  ASN A 326     -21.021 -19.795  25.777  1.00  2.44           C
ATOM   4597  OD1 ASN A 326     -21.216 -21.025  25.708  1.00  2.44           O
ATOM   4598  ND2 ASN A 326     -20.596 -19.095  24.771  1.00  2.44           N
ATOM   4599  H   ASN A 326     -23.504 -20.229  27.236  1.00  2.44           H
ATOM   4600  HA  ASN A 326     -20.843 -20.772  28.211  1.00  2.44           H
ATOM   4601 1HB  ASN A 326     -21.990 -18.297  26.934  1.00  2.44           H
ATOM   4602 2HB  ASN A 326     -20.293 -18.518  27.316  1.00  2.44           H
ATOM   4603 1HD2 ASN A 326     -20.416 -19.533  23.890  1.00  2.44           H
ATOM   4604 2HD2 ASN A 326     -20.384 -18.103  24.909  1.00  2.44           H
ATOM   4605  N   SER A 327     -20.239 -19.231  30.077  1.00  1.74           N
ATOM   4606  CA  SER A 327     -19.969 -18.553  31.335  1.00  1.74           C
ATOM   4607  C   SER A 327     -18.622 -17.848  31.331  1.00  1.74           C
ATOM   4608  O   SER A 327     -17.571 -18.485  31.236  1.00  1.74           O
ATOM   4609  CB  SER A 327     -19.993 -19.547  32.472  1.00  1.74           C
ATOM   4610  OG  SER A 327     -19.695 -18.920  33.686  1.00  1.74           O
ATOM   4611  H   SER A 327     -19.479 -19.682  29.588  1.00  1.74           H
ATOM   4612  HA  SER A 327     -20.741 -17.805  31.494  1.00  1.74           H
ATOM   4613 1HB  SER A 327     -20.976 -20.015  32.529  1.00  1.74           H
ATOM   4614 2HB  SER A 327     -19.264 -20.330  32.278  1.00  1.74           H
ATOM   4615  HG  SER A 327     -18.925 -18.346  33.512  1.00  1.74           H
ATOM   4616  N   GLY A 328     -18.677 -16.529  31.452  1.00  1.27           N
ATOM   4617  CA  GLY A 328     -17.522 -15.659  31.433  1.00  1.27           C
ATOM   4618  C   GLY A 328     -16.972 -15.436  32.824  1.00  1.27           C
ATOM   4619  O   GLY A 328     -17.279 -16.198  33.746  1.00  1.27           O
ATOM   4620  H   GLY A 328     -19.583 -16.085  31.497  1.00  1.27           H
ATOM   4621 1HA  GLY A 328     -16.749 -16.073  30.785  1.00  1.27           H
ATOM   4622 2HA  GLY A 328     -17.826 -14.714  31.008  1.00  1.27           H
ATOM   4623  N   SER A 329     -16.148 -14.405  32.969  1.00  0.98           N
ATOM   4624  CA  SER A 329     -15.490 -14.166  34.257  1.00  0.98           C
ATOM   4625  C   SER A 329     -14.831 -12.799  34.401  1.00  0.98           C
ATOM   4626  O   SER A 329     -14.551 -12.131  33.406  1.00  0.98           O
ATOM   4627  CB  SER A 329     -14.410 -15.225  34.466  1.00  0.98           C
ATOM   4628  OG  SER A 329     -13.352 -15.070  33.544  1.00  0.98           O
ATOM   4629  H   SER A 329     -16.007 -13.798  32.163  1.00  0.98           H
ATOM   4630  HA  SER A 329     -16.240 -14.260  35.043  1.00  0.98           H
ATOM   4631 1HB  SER A 329     -14.023 -15.141  35.483  1.00  0.98           H
ATOM   4632 2HB  SER A 329     -14.831 -16.219  34.363  1.00  0.98           H
ATOM   4633  HG  SER A 329     -13.719 -15.239  32.660  1.00  0.98           H
ATOM   4634  N   VAL A 330     -14.520 -12.436  35.643  1.00  0.82           N
ATOM   4635  CA  VAL A 330     -13.706 -11.270  35.967  1.00  0.82           C
ATOM   4636  C   VAL A 330     -12.482 -11.732  36.769  1.00  0.82           C
ATOM   4637  O   VAL A 330     -12.629 -12.442  37.771  1.00  0.82           O
ATOM   4638  CB  VAL A 330     -14.492 -10.242  36.798  1.00  0.82           C
ATOM   4639  CG1 VAL A 330     -13.604  -9.067  37.130  1.00  0.82           C
ATOM   4640  CG2 VAL A 330     -15.682  -9.791  36.057  1.00  0.82           C
ATOM   4641  H   VAL A 330     -14.861 -13.012  36.405  1.00  0.82           H
ATOM   4642  HA  VAL A 330     -13.384 -10.799  35.047  1.00  0.82           H
ATOM   4643  HB  VAL A 330     -14.807 -10.706  37.724  1.00  0.82           H
ATOM   4644 1HG1 VAL A 330     -14.159  -8.348  37.732  1.00  0.82           H
ATOM   4645 2HG1 VAL A 330     -12.746  -9.425  37.686  1.00  0.82           H
ATOM   4646 3HG1 VAL A 330     -13.267  -8.588  36.208  1.00  0.82           H
ATOM   4647 1HG2 VAL A 330     -16.240  -9.078  36.644  1.00  0.82           H
ATOM   4648 2HG2 VAL A 330     -15.357  -9.328  35.140  1.00  0.82           H
ATOM   4649 3HG2 VAL A 330     -16.312 -10.643  35.838  1.00  0.82           H
ATOM   4650  N   SER A 331     -11.290 -11.324  36.353  1.00  0.73           N
ATOM   4651  CA  SER A 331     -10.093 -11.753  37.071  1.00  0.73           C
ATOM   4652  C   SER A 331      -9.037 -10.684  37.249  1.00  0.73           C
ATOM   4653  O   SER A 331      -8.648  -9.998  36.303  1.00  0.73           O
ATOM   4654  CB  SER A 331      -9.469 -12.940  36.366  1.00  0.73           C
ATOM   4655  OG  SER A 331      -8.273 -13.324  36.980  1.00  0.73           O
ATOM   4656  H   SER A 331     -11.230 -10.763  35.504  1.00  0.73           H
ATOM   4657  HA  SER A 331     -10.399 -12.072  38.064  1.00  0.73           H
ATOM   4658 1HB  SER A 331     -10.171 -13.772  36.391  1.00  0.73           H
ATOM   4659 2HB  SER A 331      -9.287 -12.693  35.319  1.00  0.73           H
ATOM   4660  HG  SER A 331      -8.440 -13.286  37.933  1.00  0.73           H
ATOM   4661  N   PHE A 332      -8.565 -10.577  38.481  1.00  0.70           N
ATOM   4662  CA  PHE A 332      -7.511  -9.642  38.834  1.00  0.70           C
ATOM   4663  C   PHE A 332      -6.311 -10.458  39.339  1.00  0.70           C
ATOM   4664  O   PHE A 332      -6.464 -11.293  40.238  1.00  0.70           O
ATOM   4665  CB  PHE A 332      -8.009  -8.686  39.925  1.00  0.70           C
ATOM   4666  CG  PHE A 332      -9.183  -7.824  39.558  1.00  0.70           C
ATOM   4667  CD1 PHE A 332     -10.465  -8.302  39.686  1.00  0.70           C
ATOM   4668  CD2 PHE A 332      -9.014  -6.525  39.108  1.00  0.70           C
ATOM   4669  CE1 PHE A 332     -11.525  -7.505  39.371  1.00  0.70           C
ATOM   4670  CE2 PHE A 332     -10.074  -5.742  38.793  1.00  0.70           C
ATOM   4671  CZ  PHE A 332     -11.317  -6.233  38.921  1.00  0.70           C
ATOM   4672  H   PHE A 332      -8.955 -11.186  39.204  1.00  0.70           H
ATOM   4673  HA  PHE A 332      -7.208  -9.073  37.956  1.00  0.70           H
ATOM   4674 1HB  PHE A 332      -8.267  -9.251  40.813  1.00  0.70           H
ATOM   4675 2HB  PHE A 332      -7.198  -8.015  40.183  1.00  0.70           H
ATOM   4676  HD1 PHE A 332     -10.629  -9.321  40.041  1.00  0.70           H
ATOM   4677  HD2 PHE A 332      -8.025  -6.126  39.003  1.00  0.70           H
ATOM   4678  HE1 PHE A 332     -12.531  -7.885  39.474  1.00  0.70           H
ATOM   4679  HE2 PHE A 332      -9.917  -4.725  38.435  1.00  0.70           H
ATOM   4680  HZ  PHE A 332     -12.130  -5.623  38.666  1.00  0.70           H
ATOM   4681  N   ASP A 333      -5.127 -10.250  38.752  1.00  0.69           N
ATOM   4682  CA  ASP A 333      -3.945 -11.026  39.170  1.00  0.69           C
ATOM   4683  C   ASP A 333      -2.601 -10.338  38.980  1.00  0.69           C
ATOM   4684  O   ASP A 333      -2.219 -10.001  37.859  1.00  0.69           O
ATOM   4685  CB  ASP A 333      -3.879 -12.389  38.461  1.00  0.69           C
ATOM   4686  CG  ASP A 333      -2.708 -13.322  38.968  1.00  0.69           C
ATOM   4687  OD1 ASP A 333      -2.830 -13.904  40.034  1.00  0.69           O
ATOM   4688  OD2 ASP A 333      -1.730 -13.450  38.259  1.00  0.69           O
ATOM   4689  H   ASP A 333      -5.062  -9.552  38.007  1.00  0.69           H
ATOM   4690  HA  ASP A 333      -4.054 -11.224  40.219  1.00  0.69           H
ATOM   4691 1HB  ASP A 333      -4.828 -12.913  38.598  1.00  0.69           H
ATOM   4692 2HB  ASP A 333      -3.745 -12.233  37.412  1.00  0.69           H
ATOM   4693  N   GLY A 334      -1.863 -10.194  40.080  1.00  0.69           N
ATOM   4694  CA  GLY A 334      -0.504  -9.625  40.051  1.00  0.69           C
ATOM   4695  C   GLY A 334      -0.441  -8.099  40.114  1.00  0.69           C
ATOM   4696  O   GLY A 334       0.619  -7.505  39.914  1.00  0.69           O
ATOM   4697  H   GLY A 334      -2.267 -10.501  40.972  1.00  0.69           H
ATOM   4698 1HA  GLY A 334       0.068 -10.038  40.880  1.00  0.69           H
ATOM   4699 2HA  GLY A 334      -0.004  -9.967  39.146  1.00  0.69           H
ATOM   4700  N   GLU A 335      -1.572  -7.472  40.375  1.00  0.70           N
ATOM   4701  CA  GLU A 335      -1.677  -6.021  40.404  1.00  0.70           C
ATOM   4702  C   GLU A 335      -1.113  -5.337  41.655  1.00  0.70           C
ATOM   4703  O   GLU A 335      -1.021  -5.942  42.723  1.00  0.70           O
ATOM   4704  CB  GLU A 335      -3.132  -5.621  40.222  1.00  0.70           C
ATOM   4705  CG  GLU A 335      -3.681  -5.998  38.882  1.00  0.70           C
ATOM   4706  CD  GLU A 335      -5.023  -5.536  38.715  1.00  0.70           C
ATOM   4707  OE1 GLU A 335      -5.854  -6.032  39.389  1.00  0.70           O
ATOM   4708  OE2 GLU A 335      -5.254  -4.659  37.910  1.00  0.70           O
ATOM   4709  H   GLU A 335      -2.391  -8.034  40.547  1.00  0.70           H
ATOM   4710  HA  GLU A 335      -1.118  -5.665  39.552  1.00  0.70           H
ATOM   4711 1HB  GLU A 335      -3.744  -6.094  40.991  1.00  0.70           H
ATOM   4712 2HB  GLU A 335      -3.229  -4.537  40.340  1.00  0.70           H
ATOM   4713 1HG  GLU A 335      -3.070  -5.574  38.124  1.00  0.70           H
ATOM   4714 2HG  GLU A 335      -3.655  -7.085  38.770  1.00  0.70           H
ATOM   4715  N   GLY A 336      -0.695  -4.071  41.492  1.00  0.70           N
ATOM   4716  CA  GLY A 336      -0.214  -3.227  42.581  1.00  0.70           C
ATOM   4717  C   GLY A 336      -1.307  -2.943  43.602  1.00  0.70           C
ATOM   4718  O   GLY A 336      -1.119  -3.164  44.797  1.00  0.70           O
ATOM   4719  H   GLY A 336      -0.769  -3.637  40.570  1.00  0.70           H
ATOM   4720 1HA  GLY A 336       0.627  -3.717  43.070  1.00  0.70           H
ATOM   4721 2HA  GLY A 336       0.152  -2.288  42.168  1.00  0.70           H
ATOM   4722  N   VAL A 337      -2.420  -2.374  43.131  1.00  0.69           N
ATOM   4723  CA  VAL A 337      -3.583  -2.116  43.989  1.00  0.69           C
ATOM   4724  C   VAL A 337      -4.871  -2.004  43.150  1.00  0.69           C
ATOM   4725  O   VAL A 337      -4.824  -1.497  42.020  1.00  0.69           O
ATOM   4726  CB  VAL A 337      -3.345  -0.828  44.786  1.00  0.69           C
ATOM   4727  CG1 VAL A 337      -3.307   0.328  43.829  1.00  0.69           C
ATOM   4728  CG2 VAL A 337      -4.387  -0.676  45.872  1.00  0.69           C
ATOM   4729  H   VAL A 337      -2.445  -2.154  42.137  1.00  0.69           H
ATOM   4730  HA  VAL A 337      -3.695  -2.952  44.688  1.00  0.69           H
ATOM   4731  HB  VAL A 337      -2.367  -0.885  45.260  1.00  0.69           H
ATOM   4732 1HG1 VAL A 337      -3.102   1.248  44.369  1.00  0.69           H
ATOM   4733 2HG1 VAL A 337      -2.524   0.161  43.088  1.00  0.69           H
ATOM   4734 3HG1 VAL A 337      -4.270   0.390  43.337  1.00  0.69           H
ATOM   4735 1HG2 VAL A 337      -4.180   0.217  46.443  1.00  0.69           H
ATOM   4736 2HG2 VAL A 337      -5.382  -0.612  45.454  1.00  0.69           H
ATOM   4737 3HG2 VAL A 337      -4.331  -1.531  46.518  1.00  0.69           H
ATOM   4738  N   VAL A 338      -6.011  -2.436  43.702  1.00  0.69           N
ATOM   4739  CA  VAL A 338      -7.289  -2.320  42.986  1.00  0.69           C
ATOM   4740  C   VAL A 338      -8.365  -1.629  43.825  1.00  0.69           C
ATOM   4741  O   VAL A 338      -8.580  -2.001  44.976  1.00  0.69           O
ATOM   4742  CB  VAL A 338      -7.823  -3.716  42.604  1.00  0.69           C
ATOM   4743  CG1 VAL A 338      -9.158  -3.592  41.848  1.00  0.69           C
ATOM   4744  CG2 VAL A 338      -6.770  -4.485  41.809  1.00  0.69           C
ATOM   4745  H   VAL A 338      -5.982  -2.849  44.639  1.00  0.69           H
ATOM   4746  HA  VAL A 338      -7.129  -1.737  42.081  1.00  0.69           H
ATOM   4747  HB  VAL A 338      -8.026  -4.254  43.495  1.00  0.69           H
ATOM   4748 1HG1 VAL A 338      -9.530  -4.588  41.616  1.00  0.69           H
ATOM   4749 2HG1 VAL A 338      -9.890  -3.073  42.466  1.00  0.69           H
ATOM   4750 3HG1 VAL A 338      -9.005  -3.037  40.924  1.00  0.69           H
ATOM   4751 1HG2 VAL A 338      -7.148  -5.480  41.568  1.00  0.69           H
ATOM   4752 2HG2 VAL A 338      -6.540  -3.957  40.886  1.00  0.69           H
ATOM   4753 3HG2 VAL A 338      -5.857  -4.590  42.396  1.00  0.69           H
ATOM   4754  N   PHE A 339      -9.043  -0.640  43.261  1.00  0.68           N
ATOM   4755  CA  PHE A 339     -10.096   0.012  44.021  1.00  0.68           C
ATOM   4756  C   PHE A 339     -11.410   0.137  43.267  1.00  0.68           C
ATOM   4757  O   PHE A 339     -11.437   0.501  42.089  1.00  0.68           O
ATOM   4758  CB  PHE A 339      -9.712   1.450  44.338  1.00  0.68           C
ATOM   4759  CG  PHE A 339      -8.487   1.695  45.112  1.00  0.68           C
ATOM   4760  CD1 PHE A 339      -7.287   1.833  44.444  1.00  0.68           C
ATOM   4761  CD2 PHE A 339      -8.511   1.839  46.484  1.00  0.68           C
ATOM   4762  CE1 PHE A 339      -6.142   2.117  45.134  1.00  0.68           C
ATOM   4763  CE2 PHE A 339      -7.355   2.112  47.178  1.00  0.68           C
ATOM   4764  CZ  PHE A 339      -6.172   2.256  46.502  1.00  0.68           C
ATOM   4765  H   PHE A 339      -8.812  -0.340  42.319  1.00  0.68           H
ATOM   4766  HA  PHE A 339     -10.281  -0.547  44.939  1.00  0.68           H
ATOM   4767 1HB  PHE A 339      -9.568   1.931  43.401  1.00  0.68           H
ATOM   4768 2HB  PHE A 339     -10.543   1.947  44.840  1.00  0.68           H
ATOM   4769  HD1 PHE A 339      -7.265   1.726  43.353  1.00  0.68           H
ATOM   4770  HD2 PHE A 339      -9.456   1.742  47.018  1.00  0.68           H
ATOM   4771  HE1 PHE A 339      -5.209   2.235  44.602  1.00  0.68           H
ATOM   4772  HE2 PHE A 339      -7.381   2.226  48.261  1.00  0.68           H
ATOM   4773  HZ  PHE A 339      -5.258   2.480  47.048  1.00  0.68           H
ATOM   4774  N   PHE A 340     -12.483  -0.049  44.007  1.00  0.68           N
ATOM   4775  CA  PHE A 340     -13.847   0.221  43.600  1.00  0.68           C
ATOM   4776  C   PHE A 340     -14.422   1.167  44.639  1.00  0.68           C
ATOM   4777  O   PHE A 340     -14.347   0.876  45.840  1.00  0.68           O
ATOM   4778  CB  PHE A 340     -14.680  -1.058  43.543  1.00  0.68           C
ATOM   4779  CG  PHE A 340     -14.279  -2.031  42.514  1.00  0.68           C
ATOM   4780  CD1 PHE A 340     -13.265  -2.943  42.744  1.00  0.68           C
ATOM   4781  CD2 PHE A 340     -14.948  -2.062  41.311  1.00  0.68           C
ATOM   4782  CE1 PHE A 340     -12.933  -3.845  41.771  1.00  0.68           C
ATOM   4783  CE2 PHE A 340     -14.621  -2.958  40.353  1.00  0.68           C
ATOM   4784  CZ  PHE A 340     -13.622  -3.836  40.579  1.00  0.68           C
ATOM   4785  H   PHE A 340     -12.348  -0.420  44.940  1.00  0.68           H
ATOM   4786  HA  PHE A 340     -13.849   0.704  42.630  1.00  0.68           H
ATOM   4787 1HB  PHE A 340     -14.618  -1.558  44.493  1.00  0.68           H
ATOM   4788 2HB  PHE A 340     -15.723  -0.800  43.382  1.00  0.68           H
ATOM   4789  HD1 PHE A 340     -12.737  -2.935  43.706  1.00  0.68           H
ATOM   4790  HD2 PHE A 340     -15.750  -1.350  41.138  1.00  0.68           H
ATOM   4791  HE1 PHE A 340     -12.134  -4.569  41.942  1.00  0.68           H
ATOM   4792  HE2 PHE A 340     -15.154  -2.975  39.403  1.00  0.68           H
ATOM   4793  HZ  PHE A 340     -13.385  -4.529  39.823  1.00  0.68           H
ATOM   4794  N   SER A 341     -14.972   2.290  44.206  1.00  0.69           N
ATOM   4795  CA  SER A 341     -15.489   3.226  45.185  1.00  0.69           C
ATOM   4796  C   SER A 341     -16.651   4.083  44.712  1.00  0.69           C
ATOM   4797  O   SER A 341     -16.645   4.616  43.599  1.00  0.69           O
ATOM   4798  CB  SER A 341     -14.350   4.104  45.661  1.00  0.69           C
ATOM   4799  OG  SER A 341     -14.787   5.074  46.569  1.00  0.69           O
ATOM   4800  H   SER A 341     -14.996   2.496  43.207  1.00  0.69           H
ATOM   4801  HA  SER A 341     -15.836   2.644  46.026  1.00  0.69           H
ATOM   4802 1HB  SER A 341     -13.603   3.474  46.144  1.00  0.69           H
ATOM   4803 2HB  SER A 341     -13.873   4.580  44.810  1.00  0.69           H
ATOM   4804  HG  SER A 341     -15.509   4.667  47.063  1.00  0.69           H
ATOM   4805  N   SER A 342     -17.653   4.181  45.583  1.00  0.71           N
ATOM   4806  CA  SER A 342     -18.857   4.967  45.349  1.00  0.71           C
ATOM   4807  C   SER A 342     -19.556   4.634  44.038  1.00  0.71           C
ATOM   4808  O   SER A 342     -20.078   5.525  43.368  1.00  0.71           O
ATOM   4809  CB  SER A 342     -18.520   6.439  45.377  1.00  0.71           C
ATOM   4810  OG  SER A 342     -18.024   6.814  46.632  1.00  0.71           O
ATOM   4811  H   SER A 342     -17.571   3.668  46.462  1.00  0.71           H
ATOM   4812  HA  SER A 342     -19.550   4.764  46.155  1.00  0.71           H
ATOM   4813 1HB  SER A 342     -17.780   6.657  44.615  1.00  0.71           H
ATOM   4814 2HB  SER A 342     -19.410   7.021  45.143  1.00  0.71           H
ATOM   4815  HG  SER A 342     -18.733   6.636  47.255  1.00  0.71           H
ATOM   4816  N   ASN A 343     -19.603   3.358  43.676  1.00  0.75           N
ATOM   4817  CA  ASN A 343     -20.251   2.993  42.436  1.00  0.75           C
ATOM   4818  C   ASN A 343     -21.705   2.707  42.711  1.00  0.75           C
ATOM   4819  O   ASN A 343     -22.053   2.262  43.808  1.00  0.75           O
ATOM   4820  CB  ASN A 343     -19.571   1.791  41.808  1.00  0.75           C
ATOM   4821  CG  ASN A 343     -18.118   2.073  41.384  1.00  0.75           C
ATOM   4822  OD1 ASN A 343     -17.776   3.104  40.774  1.00  0.75           O
ATOM   4823  ND2 ASN A 343     -17.252   1.148  41.707  1.00  0.75           N
ATOM   4824  H   ASN A 343     -19.185   2.633  44.253  1.00  0.75           H
ATOM   4825  HA  ASN A 343     -20.204   3.833  41.742  1.00  0.75           H
ATOM   4826 1HB  ASN A 343     -19.582   0.956  42.508  1.00  0.75           H
ATOM   4827 2HB  ASN A 343     -20.137   1.485  40.925  1.00  0.75           H
ATOM   4828 1HD2 ASN A 343     -16.279   1.270  41.465  1.00  0.75           H
ATOM   4829 2HD2 ASN A 343     -17.556   0.327  42.190  1.00  0.75           H
ATOM   4830  N   VAL A 344     -22.534   2.918  41.713  1.00  0.80           N
ATOM   4831  CA  VAL A 344     -23.943   2.612  41.807  1.00  0.80           C
ATOM   4832  C   VAL A 344     -24.273   1.550  40.776  1.00  0.80           C
ATOM   4833  O   VAL A 344     -23.787   1.589  39.648  1.00  0.80           O
ATOM   4834  CB  VAL A 344     -24.805   3.870  41.614  1.00  0.80           C
ATOM   4835  CG1 VAL A 344     -26.302   3.507  41.678  1.00  0.80           C
ATOM   4836  CG2 VAL A 344     -24.440   4.907  42.674  1.00  0.80           C
ATOM   4837  H   VAL A 344     -22.162   3.313  40.851  1.00  0.80           H
ATOM   4838  HA  VAL A 344     -24.154   2.212  42.796  1.00  0.80           H
ATOM   4839  HB  VAL A 344     -24.611   4.275  40.648  1.00  0.80           H
ATOM   4840 1HG1 VAL A 344     -26.897   4.404  41.525  1.00  0.80           H
ATOM   4841 2HG1 VAL A 344     -26.540   2.785  40.899  1.00  0.80           H
ATOM   4842 3HG1 VAL A 344     -26.532   3.077  42.657  1.00  0.80           H
ATOM   4843 1HG2 VAL A 344     -25.038   5.803  42.524  1.00  0.80           H
ATOM   4844 2HG2 VAL A 344     -24.631   4.506  43.659  1.00  0.80           H
ATOM   4845 3HG2 VAL A 344     -23.382   5.162  42.589  1.00  0.80           H
ATOM   4846  N   ALA A 345     -25.034   0.568  41.201  1.00  0.85           N
ATOM   4847  CA  ALA A 345     -25.466  -0.554  40.396  1.00  0.85           C
ATOM   4848  C   ALA A 345     -26.919  -0.830  40.692  1.00  0.85           C
ATOM   4849  O   ALA A 345     -27.254  -1.792  41.378  1.00  0.85           O
ATOM   4850  CB  ALA A 345     -24.628  -1.762  40.685  1.00  0.85           C
ATOM   4851  H   ALA A 345     -25.337   0.598  42.165  1.00  0.85           H
ATOM   4852  HA  ALA A 345     -25.375  -0.285  39.349  1.00  0.85           H
ATOM   4853 1HB  ALA A 345     -24.962  -2.582  40.060  1.00  0.85           H
ATOM   4854 2HB  ALA A 345     -23.597  -1.533  40.479  1.00  0.85           H
ATOM   4855 3HB  ALA A 345     -24.730  -2.033  41.733  1.00  0.85           H
ATOM   4856  N   ALA A 346     -27.769   0.104  40.302  1.00  0.88           N
ATOM   4857  CA  ALA A 346     -29.175   0.037  40.668  1.00  0.88           C
ATOM   4858  C   ALA A 346     -29.763  -1.239  40.091  1.00  0.88           C
ATOM   4859  O   ALA A 346     -29.309  -1.732  39.058  1.00  0.88           O
ATOM   4860  CB  ALA A 346     -29.921   1.279  40.203  1.00  0.88           C
ATOM   4861  H   ALA A 346     -27.419   0.846  39.695  1.00  0.88           H
ATOM   4862  HA  ALA A 346     -29.249  -0.028  41.754  1.00  0.88           H
ATOM   4863 1HB  ALA A 346     -30.967   1.205  40.502  1.00  0.88           H
ATOM   4864 2HB  ALA A 346     -29.471   2.156  40.661  1.00  0.88           H
ATOM   4865 3HB  ALA A 346     -29.858   1.374  39.156  1.00  0.88           H
ATOM   4866  N   GLY A 347     -30.762  -1.786  40.763  1.00  0.89           N
ATOM   4867  CA  GLY A 347     -31.350  -3.043  40.333  1.00  0.89           C
ATOM   4868  C   GLY A 347     -30.391  -4.179  40.677  1.00  0.89           C
ATOM   4869  O   GLY A 347     -29.671  -4.120  41.696  1.00  0.89           O
ATOM   4870  H   GLY A 347     -31.127  -1.323  41.583  1.00  0.89           H
ATOM   4871 1HA  GLY A 347     -32.312  -3.193  40.820  1.00  0.89           H
ATOM   4872 2HA  GLY A 347     -31.524  -3.018  39.256  1.00  0.89           H
ATOM   4873  N   LYS A 348     -30.448  -5.251  39.876  1.00  0.87           N
ATOM   4874  CA  LYS A 348     -29.586  -6.408  40.090  1.00  0.87           C
ATOM   4875  C   LYS A 348     -28.163  -5.965  39.787  1.00  0.87           C
ATOM   4876  O   LYS A 348     -27.908  -5.448  38.687  1.00  0.87           O
ATOM   4877  CB  LYS A 348     -29.963  -7.538  39.126  1.00  0.87           C
ATOM   4878  CG  LYS A 348     -31.366  -8.127  39.259  1.00  0.87           C
ATOM   4879  CD  LYS A 348     -31.488  -9.081  40.443  1.00  0.87           C
ATOM   4880  CE  LYS A 348     -32.884  -9.710  40.497  1.00  0.87           C
ATOM   4881  NZ  LYS A 348     -33.037 -10.640  41.646  1.00  0.87           N
ATOM   4882  H   LYS A 348     -31.070  -5.245  39.079  1.00  0.87           H
ATOM   4883  HA  LYS A 348     -29.650  -6.739  41.127  1.00  0.87           H
ATOM   4884 1HB  LYS A 348     -29.871  -7.172  38.103  1.00  0.87           H
ATOM   4885 2HB  LYS A 348     -29.258  -8.351  39.228  1.00  0.87           H
ATOM   4886 1HG  LYS A 348     -32.085  -7.319  39.381  1.00  0.87           H
ATOM   4887 2HG  LYS A 348     -31.604  -8.665  38.337  1.00  0.87           H
ATOM   4888 1HD  LYS A 348     -30.743  -9.873  40.352  1.00  0.87           H
ATOM   4889 2HD  LYS A 348     -31.300  -8.552  41.368  1.00  0.87           H
ATOM   4890 1HE  LYS A 348     -33.619  -8.914  40.594  1.00  0.87           H
ATOM   4891 2HE  LYS A 348     -33.071 -10.255  39.573  1.00  0.87           H
ATOM   4892 1HZ  LYS A 348     -33.965 -11.018  41.662  1.00  0.87           H
ATOM   4893 2HZ  LYS A 348     -32.374 -11.390  41.578  1.00  0.87           H
ATOM   4894 3HZ  LYS A 348     -32.869 -10.126  42.522  1.00  0.87           H
ATOM   4895  N   GLY A 349     -27.238  -6.194  40.708  1.00  0.83           N
ATOM   4896  CA  GLY A 349     -25.895  -5.723  40.408  1.00  0.83           C
ATOM   4897  C   GLY A 349     -24.939  -5.556  41.577  1.00  0.83           C
ATOM   4898  O   GLY A 349     -25.185  -5.967  42.712  1.00  0.83           O
ATOM   4899  H   GLY A 349     -27.495  -6.630  41.597  1.00  0.83           H
ATOM   4900 1HA  GLY A 349     -25.444  -6.378  39.668  1.00  0.83           H
ATOM   4901 2HA  GLY A 349     -25.995  -4.756  39.923  1.00  0.83           H
ATOM   4902  N   GLY A 350     -23.826  -4.925  41.276  1.00  0.78           N
ATOM   4903  CA  GLY A 350     -22.811  -4.721  42.297  1.00  0.78           C
ATOM   4904  C   GLY A 350     -21.574  -4.058  41.752  1.00  0.78           C
ATOM   4905  O   GLY A 350     -21.567  -3.555  40.631  1.00  0.78           O
ATOM   4906  H   GLY A 350     -23.710  -4.607  40.312  1.00  0.78           H
ATOM   4907 1HA  GLY A 350     -23.224  -4.121  43.110  1.00  0.78           H
ATOM   4908 2HA  GLY A 350     -22.537  -5.690  42.713  1.00  0.78           H
ATOM   4909  N   ALA A 351     -20.528  -3.973  42.561  1.00  0.75           N
ATOM   4910  CA  ALA A 351     -19.335  -3.377  42.001  1.00  0.75           C
ATOM   4911  C   ALA A 351     -18.885  -4.338  40.908  1.00  0.75           C
ATOM   4912  O   ALA A 351     -18.730  -3.941  39.756  1.00  0.75           O
ATOM   4913  CB  ALA A 351     -18.263  -3.132  43.043  1.00  0.75           C
ATOM   4914  H   ALA A 351     -20.555  -4.403  43.487  1.00  0.75           H
ATOM   4915  HA  ALA A 351     -19.598  -2.423  41.546  1.00  0.75           H
ATOM   4916 1HB  ALA A 351     -17.404  -2.692  42.564  1.00  0.75           H
ATOM   4917 2HB  ALA A 351     -18.644  -2.456  43.800  1.00  0.75           H
ATOM   4918 3HB  ALA A 351     -17.967  -4.053  43.504  1.00  0.75           H
ATOM   4919  N   ILE A 352     -18.843  -5.629  41.243  1.00  0.73           N
ATOM   4920  CA  ILE A 352     -18.546  -6.652  40.255  1.00  0.73           C
ATOM   4921  C   ILE A 352     -19.671  -7.676  40.179  1.00  0.73           C
ATOM   4922  O   ILE A 352     -19.879  -8.431  41.132  1.00  0.73           O
ATOM   4923  CB  ILE A 352     -17.261  -7.410  40.575  1.00  0.73           C
ATOM   4924  CG1 ILE A 352     -16.065  -6.473  40.649  1.00  0.73           C
ATOM   4925  CG2 ILE A 352     -17.049  -8.453  39.481  1.00  0.73           C
ATOM   4926  CD1 ILE A 352     -14.835  -7.174  41.135  1.00  0.73           C
ATOM   4927  H   ILE A 352     -19.005  -5.881  42.217  1.00  0.73           H
ATOM   4928  HA  ILE A 352     -18.444  -6.185  39.277  1.00  0.73           H
ATOM   4929  HB  ILE A 352     -17.352  -7.903  41.544  1.00  0.73           H
ATOM   4930 1HG1 ILE A 352     -15.874  -6.059  39.665  1.00  0.73           H
ATOM   4931 2HG1 ILE A 352     -16.288  -5.654  41.330  1.00  0.73           H
ATOM   4932 1HG2 ILE A 352     -16.159  -9.010  39.670  1.00  0.73           H
ATOM   4933 2HG2 ILE A 352     -17.900  -9.135  39.450  1.00  0.73           H
ATOM   4934 3HG2 ILE A 352     -16.962  -7.942  38.526  1.00  0.73           H
ATOM   4935 1HD1 ILE A 352     -14.002  -6.500  41.182  1.00  0.73           H
ATOM   4936 2HD1 ILE A 352     -15.021  -7.580  42.126  1.00  0.73           H
ATOM   4937 3HD1 ILE A 352     -14.606  -7.974  40.456  1.00  0.73           H
ATOM   4938  N   TYR A 353     -20.343  -7.730  39.034  1.00  0.72           N
ATOM   4939  CA  TYR A 353     -21.432  -8.670  38.791  1.00  0.72           C
ATOM   4940  C   TYR A 353     -20.925  -9.684  37.770  1.00  0.72           C
ATOM   4941  O   TYR A 353     -20.513  -9.311  36.669  1.00  0.72           O
ATOM   4942  CB  TYR A 353     -22.730  -7.935  38.383  1.00  0.72           C
ATOM   4943  CG  TYR A 353     -23.980  -8.837  38.190  1.00  0.72           C
ATOM   4944  CD1 TYR A 353     -23.993 -10.124  38.688  1.00  0.72           C
ATOM   4945  CD2 TYR A 353     -25.128  -8.349  37.570  1.00  0.72           C
ATOM   4946  CE1 TYR A 353     -25.087 -10.936  38.557  1.00  0.72           C
ATOM   4947  CE2 TYR A 353     -26.239  -9.177  37.444  1.00  0.72           C
ATOM   4948  CZ  TYR A 353     -26.213 -10.458  37.928  1.00  0.72           C
ATOM   4949  OH  TYR A 353     -27.317 -11.268  37.793  1.00  0.72           O
ATOM   4950  H   TYR A 353     -20.082  -7.082  38.291  1.00  0.72           H
ATOM   4951  HA  TYR A 353     -21.641  -9.207  39.709  1.00  0.72           H
ATOM   4952 1HB  TYR A 353     -22.971  -7.192  39.147  1.00  0.72           H
ATOM   4953 2HB  TYR A 353     -22.559  -7.385  37.458  1.00  0.72           H
ATOM   4954  HD1 TYR A 353     -23.138 -10.498  39.177  1.00  0.72           H
ATOM   4955  HD2 TYR A 353     -25.155  -7.325  37.181  1.00  0.72           H
ATOM   4956  HE1 TYR A 353     -25.060 -11.949  38.957  1.00  0.72           H
ATOM   4957  HE2 TYR A 353     -27.134  -8.827  36.965  1.00  0.72           H
ATOM   4958  HH  TYR A 353     -28.019 -10.783  37.342  1.00  0.72           H
ATOM   4959  N   ALA A 354     -20.801 -10.938  38.176  1.00  0.71           N
ATOM   4960  CA  ALA A 354     -20.206 -11.909  37.270  1.00  0.71           C
ATOM   4961  C   ALA A 354     -20.602 -13.338  37.566  1.00  0.71           C
ATOM   4962  O   ALA A 354     -20.977 -13.689  38.682  1.00  0.71           O
ATOM   4963  CB  ALA A 354     -18.688 -11.805  37.343  1.00  0.71           C
ATOM   4964  H   ALA A 354     -21.134 -11.197  39.109  1.00  0.71           H
ATOM   4965  HA  ALA A 354     -20.541 -11.672  36.259  1.00  0.71           H
ATOM   4966 1HB  ALA A 354     -18.232 -12.496  36.638  1.00  0.71           H
ATOM   4967 2HB  ALA A 354     -18.386 -10.791  37.096  1.00  0.71           H
ATOM   4968 3HB  ALA A 354     -18.352 -12.045  38.353  1.00  0.71           H
ATOM   4969  N   LYS A 355     -20.444 -14.192  36.570  1.00  0.71           N
ATOM   4970  CA  LYS A 355     -20.585 -15.619  36.805  1.00  0.71           C
ATOM   4971  C   LYS A 355     -19.329 -16.151  37.502  1.00  0.71           C
ATOM   4972  O   LYS A 355     -19.322 -17.227  38.075  1.00  0.71           O
ATOM   4973  CB  LYS A 355     -20.893 -16.353  35.509  1.00  0.71           C
ATOM   4974  CG  LYS A 355     -22.296 -16.037  34.975  1.00  0.71           C
ATOM   4975  CD  LYS A 355     -22.602 -16.757  33.672  1.00  0.71           C
ATOM   4976  CE  LYS A 355     -24.044 -16.512  33.232  1.00  0.71           C
ATOM   4977  NZ  LYS A 355     -24.354 -17.167  31.944  1.00  0.71           N
ATOM   4978  H   LYS A 355     -20.200 -13.852  35.645  1.00  0.71           H
ATOM   4979  HA  LYS A 355     -21.426 -15.777  37.479  1.00  0.71           H
ATOM   4980 1HB  LYS A 355     -20.155 -16.082  34.744  1.00  0.71           H
ATOM   4981 2HB  LYS A 355     -20.819 -17.430  35.670  1.00  0.71           H
ATOM   4982 1HG  LYS A 355     -23.040 -16.317  35.721  1.00  0.71           H
ATOM   4983 2HG  LYS A 355     -22.372 -14.962  34.796  1.00  0.71           H
ATOM   4984 1HD  LYS A 355     -21.940 -16.375  32.898  1.00  0.71           H
ATOM   4985 2HD  LYS A 355     -22.430 -17.828  33.781  1.00  0.71           H
ATOM   4986 1HE  LYS A 355     -24.713 -16.905  33.994  1.00  0.71           H
ATOM   4987 2HE  LYS A 355     -24.212 -15.438  33.128  1.00  0.71           H
ATOM   4988 1HZ  LYS A 355     -25.313 -16.981  31.693  1.00  0.71           H
ATOM   4989 2HZ  LYS A 355     -23.740 -16.784  31.224  1.00  0.71           H
ATOM   4990 3HZ  LYS A 355     -24.207 -18.167  32.014  1.00  0.71           H
ATOM   4991  N   LYS A 356     -18.255 -15.411  37.444  1.00  0.71           N
ATOM   4992  CA  LYS A 356     -17.050 -15.829  38.128  1.00  0.71           C
ATOM   4993  C   LYS A 356     -16.153 -14.666  38.475  1.00  0.71           C
ATOM   4994  O   LYS A 356     -15.924 -13.775  37.656  1.00  0.71           O
ATOM   4995  CB  LYS A 356     -16.291 -16.896  37.334  1.00  0.71           C
ATOM   4996  CG  LYS A 356     -14.987 -17.349  37.994  1.00  0.71           C
ATOM   4997  CD  LYS A 356     -14.355 -18.530  37.270  1.00  0.71           C
ATOM   4998  CE  LYS A 356     -13.069 -18.965  37.964  1.00  0.71           C
ATOM   4999  NZ  LYS A 356     -12.431 -20.132  37.289  1.00  0.71           N
ATOM   5000  H   LYS A 356     -18.282 -14.537  36.949  1.00  0.71           H
ATOM   5001  HA  LYS A 356     -17.349 -16.287  39.062  1.00  0.71           H
ATOM   5002 1HB  LYS A 356     -16.916 -17.783  37.231  1.00  0.71           H
ATOM   5003 2HB  LYS A 356     -16.087 -16.538  36.342  1.00  0.71           H
ATOM   5004 1HG  LYS A 356     -14.278 -16.521  37.969  1.00  0.71           H
ATOM   5005 2HG  LYS A 356     -15.167 -17.595  39.027  1.00  0.71           H
ATOM   5006 1HD  LYS A 356     -15.056 -19.369  37.274  1.00  0.71           H
[truncated: 743,869 more chars]
