# Supplementary material for: Sequence, structure prediction, and epitope analysis of the polymorphic membrane protein family in Chlamydia trachomatis
Source: PLoS One. 2024 Jun 11;19(6):e0304525. doi: 10.1371/journal.pone.0304525 (PMC11166332; doi:10.1371/journal.pone.0304525)
Supplement: S2 File — (ZIP) [file pone.0304525.s002.zip › PmpH_SerE_RoseTTAF.pdb]

AUTHOR BAKER-ROBETTA
REMARK ID 103745 MODEL 1 PmpH_SerE
HELIX    1   1 ALA A   32  ALA A   34  1                                   3
HELIX    2   2 ALA A  155  LYS A  157  1                                   3
HELIX    3   3 ASN A  195  GLY A  198  1                                   4
HELIX    4   4 SER A  432  ALA A  436  1                                   5
HELIX    5   5 PRO A  469  LYS A  472  1                                   4
HELIX    6   6 VAL A  475  SER A  478  1                                   4
HELIX    7   7 LEU A  543  LEU A  547  1                                   5
HELIX    8   8 PRO A  584  PHE A  586  1                                   3
HELIX    9   9 PRO A  669  ARG A  671  1                                   3
HELIX   10  10 LEU A  675  ASN A  692  1                                  18
HELIX   11  11 LYS A  695  HIS A  697  1                                   3
HELIX   12  12 ILE A  844  ASP A  852  1                                   9
SHEET    1   1 1 GLN A   4  LEU A   6  0
SHEET    2   2 1 ASP A  18  LEU A  21  0
SHEET    3   3 1 CYS A  25  VAL A  28  0
SHEET    4   4 1 LEU A  47  THR A  50  0
SHEET    5   5 1 THR A  55  THR A  59  0
SHEET    6   6 1 THR A  77  LYS A  81  0
SHEET    7   7 1 SER A  85  SER A  89  0
SHEET    8   8 1 ILE A 100  GLY A 102  0
SHEET    9   9 1 THR A 104  SER A 108  0
SHEET   10  10 1 GLU A 112  TRP A 116  0
SHEET   11  11 1 PHE A 161  VAL A 163  0
SHEET   12  12 1 SER A 166  SER A 170  0
SHEET   13  13 1 VAL A 176  ASP A 179  0
SHEET   14  14 1 SER A 209  LYS A 213  0
SHEET   15  15 1 VAL A 219  THR A 222  0
SHEET   16  16 1 THR A 237  LYS A 241  0
SHEET   17  17 1 GLY A 246  ARG A 250  0
SHEET   18  18 1 THR A 253  TYR A 255  0
SHEET   19  19 1 ILE A 279  SER A 281  0
SHEET   20  20 1 SER A 285  GLU A 289  0
SHEET   21  21 1 SER A 294  ASP A 298  0
SHEET   22  22 1 PHE A 301  LYS A 303  0
SHEET   23  23 1 ILE A 309  THR A 311  0
SHEET   24  24 1 GLU A 313  VAL A 317  0
SHEET   25  25 1 VAL A 322  SER A 325  0
SHEET   26  26 1 ILE A 336  ALA A 338  0
SHEET   27  27 1 THR A 340  ILE A 343  0
SHEET   28  28 1 ILE A 350  GLU A 353  0
SHEET   29  29 1 ILE A 363  VAL A 365  0
SHEET   30  30 1 ASN A 375  ALA A 380  0
SHEET   31  31 1 ASP A 384  SER A 388  0
SHEET   32  32 1 ALA A 402  ILE A 404  0
SHEET   33  33 1 THR A 410  ALA A 415  0
SHEET   34  34 1 LYS A 420  ILE A 422  0
SHEET   35  35 1 VAL A 427  GLN A 429  0
SHEET   36  36 1 ALA A 449  ILE A 452  0
SHEET   37  37 1 SER A 459  PHE A 462  0
SHEET   38  38 1 THR A 479  PHE A 482  0
SHEET   39  39 1 ALA A 485  VAL A 488  0
SHEET   40  40 1 GLU A 492  VAL A 495  0
SHEET   41  41 1 ALA A 499  THR A 503  0
SHEET   42  42 1 THR A 505  ALA A 508  0
SHEET   43  43 1 ARG A 512  LEU A 515  0
SHEET   44  44 1 ALA A 519  ALA A 523  0
SHEET   45  45 1 THR A 533  VAL A 536  0
SHEET   46  46 1 LYS A 538  ASP A 542  0
SHEET   47  47 1 ALA A 554  ALA A 558  0
SHEET   48  48 1 THR A 561  VAL A 564  0
SHEET   49  49 1 THR A 569  VAL A 573  0
SHEET   50  50 1 LEU A 590  SER A 599  0
SHEET   51  51 1 SER A 626  TRP A 631  0
SHEET   52  52 1 ASN A 650  ARG A 657  0
SHEET   53  53 1 PHE A 705  ASN A 718  0
SHEET   54  54 1 PHE A 727  HIS A 741  0
SHEET   55  55 1 ILE A 747  SER A 761  0
SHEET   56  56 1 LYS A 767  TYR A 782  0
SHEET   57  57 1 THR A 790  PHE A 810  0
SHEET   58  58 1 PHE A 817  ASN A 838  0
SHEET   59  59 1 THR A 856  SER A 868  0
SHEET   60  60 1 THR A 871  GLU A 873  0
SHEET   61  61 1 ARG A 879  PHE A 881  0
SHEET   62  62 1 GLY A 884  SER A 890  0
SHEET   63  63 1 ILE A 893  VAL A 900  0
SHEET   64  64 1 LYS A 910  VAL A 924  0
SHEET   65  65 1 HIS A 927  ILE A 932  0
SHEET   66  66 1 VAL A 937  GLN A 942  0
SHEET   67  67 1 HIS A 949  HIS A 962  0
SHEET   68  68 1 GLY A 965  ARG A 976  0
SHEET   69  69 1 GLN A 979  PHE A 992  0
METHOD    ROSETTA provides both ab initio and
METHOD    comparative models of protein domains.
METHOD    Comparative models are built from structures
METHOD    detected and aligned by HHSEARCH, SPARKS, and
METHOD    Raptor. Loop regions are assembled from fragments and 
METHOD    optimized to fit the aligned template structures.
METHOD    De novo models are built using the Rosetta de
METHOD    novo protocol.  The procedure is fully automated.
PFRMAT TS
TARGET PmpH_SerE
ATOM      1  N   SER A   1       1.117   2.235  -0.558  1.00  2.10           N
ATOM      2  CA  SER A   1       1.797   3.211   0.282  1.00  2.10           C
ATOM      3  C   SER A   1       3.173   3.538  -0.269  1.00  2.10           C
ATOM      4  O   SER A   1       3.994   2.643  -0.464  1.00  2.10           O
ATOM      5  CB  SER A   1       1.969   2.667   1.689  1.00  2.10           C
ATOM      6  OG  SER A   1       0.741   2.468   2.329  1.00  2.10           O
ATOM      7 1H   SER A   1       0.993   1.379  -0.035  1.00  2.10           H
ATOM      8 2H   SER A   1       0.215   2.596  -0.833  1.00  2.10           H
ATOM      9 3H   SER A   1       1.673   2.052  -1.381  1.00  2.10           H
ATOM     10  HA  SER A   1       1.205   4.126   0.312  1.00  2.10           H
ATOM     11 1HB  SER A   1       2.512   1.721   1.651  1.00  2.10           H
ATOM     12 2HB  SER A   1       2.578   3.357   2.277  1.00  2.10           H
ATOM     13  HG  SER A   1       0.974   2.041   3.197  1.00  2.10           H
ATOM     14  N   SER A   2       3.440   4.811  -0.533  1.00  1.71           N
ATOM     15  CA  SER A   2       4.785   5.176  -0.961  1.00  1.71           C
ATOM     16  C   SER A   2       5.694   4.923   0.245  1.00  1.71           C
ATOM     17  O   SER A   2       5.289   5.276   1.351  1.00  1.71           O
ATOM     18  CB  SER A   2       4.838   6.640  -1.358  1.00  1.71           C
ATOM     19  OG  SER A   2       6.146   7.032  -1.681  1.00  1.71           O
ATOM     20  H   SER A   2       2.740   5.528  -0.396  1.00  1.71           H
ATOM     21  HA  SER A   2       5.056   4.572  -1.817  1.00  1.71           H
ATOM     22 1HB  SER A   2       4.183   6.811  -2.213  1.00  1.71           H
ATOM     23 2HB  SER A   2       4.468   7.249  -0.536  1.00  1.71           H
ATOM     24  HG  SER A   2       6.690   6.830  -0.897  1.00  1.71           H
ATOM     25  N   PRO A   3       6.874   4.297   0.105  1.00  1.39           N
ATOM     26  CA  PRO A   3       7.813   4.078   1.190  1.00  1.39           C
ATOM     27  C   PRO A   3       8.220   5.374   1.860  1.00  1.39           C
ATOM     28  O   PRO A   3       8.426   6.392   1.189  1.00  1.39           O
ATOM     29  CB  PRO A   3       9.006   3.428   0.483  1.00  1.39           C
ATOM     30  CG  PRO A   3       8.405   2.762  -0.738  1.00  1.39           C
ATOM     31  CD  PRO A   3       7.278   3.684  -1.177  1.00  1.39           C
ATOM     32  HA  PRO A   3       7.359   3.387   1.923  1.00  1.39           H
ATOM     33 1HB  PRO A   3       9.756   4.195   0.238  1.00  1.39           H
ATOM     34 2HB  PRO A   3       9.493   2.714   1.166  1.00  1.39           H
ATOM     35 1HG  PRO A   3       9.169   2.624  -1.518  1.00  1.39           H
ATOM     36 2HG  PRO A   3       8.038   1.757  -0.470  1.00  1.39           H
ATOM     37 1HD  PRO A   3       7.622   4.447  -1.894  1.00  1.39           H
ATOM     38 2HD  PRO A   3       6.485   3.039  -1.582  1.00  1.39           H
ATOM     39  N   GLN A   4       8.369   5.317   3.175  1.00  1.17           N
ATOM     40  CA  GLN A   4       8.828   6.444   3.979  1.00  1.17           C
ATOM     41  C   GLN A   4      10.325   6.305   4.174  1.00  1.17           C
ATOM     42  O   GLN A   4      10.807   5.177   4.257  1.00  1.17           O
ATOM     43  CB  GLN A   4       8.073   6.510   5.306  1.00  1.17           C
ATOM     44  CG  GLN A   4       8.416   7.712   6.157  1.00  1.17           C
ATOM     45  CD  GLN A   4       7.460   7.894   7.314  1.00  1.17           C
ATOM     46  OE1 GLN A   4       6.564   7.077   7.555  1.00  1.17           O
ATOM     47  NE2 GLN A   4       7.646   8.984   8.047  1.00  1.17           N
ATOM     48  H   GLN A   4       8.155   4.434   3.646  1.00  1.17           H
ATOM     49  HA  GLN A   4       8.641   7.369   3.432  1.00  1.17           H
ATOM     50 1HB  GLN A   4       7.001   6.531   5.110  1.00  1.17           H
ATOM     51 2HB  GLN A   4       8.281   5.607   5.877  1.00  1.17           H
ATOM     52 1HG  GLN A   4       9.422   7.580   6.568  1.00  1.17           H
ATOM     53 2HG  GLN A   4       8.380   8.608   5.539  1.00  1.17           H
ATOM     54 1HE2 GLN A   4       7.047   9.173   8.825  1.00  1.17           H
ATOM     55 2HE2 GLN A   4       8.385   9.620   7.816  1.00  1.17           H
ATOM     56  N   VAL A   5      11.068   7.410   4.185  1.00  1.04           N
ATOM     57  CA  VAL A   5      12.509   7.291   4.388  1.00  1.04           C
ATOM     58  C   VAL A   5      13.004   7.965   5.657  1.00  1.04           C
ATOM     59  O   VAL A   5      12.667   9.117   5.947  1.00  1.04           O
ATOM     60  CB  VAL A   5      13.287   7.849   3.185  1.00  1.04           C
ATOM     61  CG1 VAL A   5      14.806   7.739   3.456  1.00  1.04           C
ATOM     62  CG2 VAL A   5      12.891   7.070   1.938  1.00  1.04           C
ATOM     63  H   VAL A   5      10.641   8.319   4.077  1.00  1.04           H
ATOM     64  HA  VAL A   5      12.748   6.235   4.459  1.00  1.04           H
ATOM     65  HB  VAL A   5      13.052   8.902   3.048  1.00  1.04           H
ATOM     66 1HG1 VAL A   5      15.355   8.129   2.605  1.00  1.04           H
ATOM     67 2HG1 VAL A   5      15.072   8.313   4.342  1.00  1.04           H
ATOM     68 3HG1 VAL A   5      15.076   6.697   3.616  1.00  1.04           H
ATOM     69 1HG2 VAL A   5      13.437   7.455   1.080  1.00  1.04           H
ATOM     70 2HG2 VAL A   5      13.125   6.035   2.078  1.00  1.04           H
ATOM     71 3HG2 VAL A   5      11.821   7.175   1.760  1.00  1.04           H
ATOM     72  N   LEU A   6      13.788   7.207   6.410  1.00  1.00           N
ATOM     73  CA  LEU A   6      14.402   7.643   7.650  1.00  1.00           C
ATOM     74  C   LEU A   6      15.888   7.897   7.591  1.00  1.00           C
ATOM     75  O   LEU A   6      16.650   7.195   6.913  1.00  1.00           O
ATOM     76  CB  LEU A   6      14.148   6.636   8.742  1.00  1.00           C
ATOM     77  CG  LEU A   6      12.740   6.480   9.176  1.00  1.00           C
ATOM     78  CD1 LEU A   6      12.655   5.330  10.147  1.00  1.00           C
ATOM     79  CD2 LEU A   6      12.335   7.782   9.819  1.00  1.00           C
ATOM     80  H   LEU A   6      13.985   6.265   6.074  1.00  1.00           H
ATOM     81  HA  LEU A   6      13.927   8.578   7.938  1.00  1.00           H
ATOM     82 1HB  LEU A   6      14.486   5.699   8.388  1.00  1.00           H
ATOM     83 2HB  LEU A   6      14.747   6.916   9.599  1.00  1.00           H
ATOM     84  HG  LEU A   6      12.085   6.282   8.334  1.00  1.00           H
ATOM     85 1HD1 LEU A   6      11.650   5.211  10.505  1.00  1.00           H
ATOM     86 2HD1 LEU A   6      12.945   4.443   9.666  1.00  1.00           H
ATOM     87 3HD1 LEU A   6      13.305   5.498  10.953  1.00  1.00           H
ATOM     88 1HD2 LEU A   6      11.329   7.733  10.174  1.00  1.00           H
ATOM     89 2HD2 LEU A   6      12.995   7.996  10.654  1.00  1.00           H
ATOM     90 3HD2 LEU A   6      12.419   8.584   9.087  1.00  1.00           H
ATOM     91  N   THR A   7      16.281   8.899   8.364  1.00  1.02           N
ATOM     92  CA  THR A   7      17.660   9.292   8.577  1.00  1.02           C
ATOM     93  C   THR A   7      18.102   8.634   9.894  1.00  1.02           C
ATOM     94  O   THR A   7      17.248   8.094  10.597  1.00  1.02           O
ATOM     95  CB  THR A   7      17.727  10.832   8.593  1.00  1.02           C
ATOM     96  OG1 THR A   7      17.000  11.344   9.714  1.00  1.02           O
ATOM     97  CG2 THR A   7      17.101  11.345   7.317  1.00  1.02           C
ATOM     98  H   THR A   7      15.565   9.416   8.856  1.00  1.02           H
ATOM     99  HA  THR A   7      18.260   8.917   7.757  1.00  1.02           H
ATOM    100  HB  THR A   7      18.735  11.188   8.627  1.00  1.02           H
ATOM    101  HG1 THR A   7      16.981  12.308   9.674  1.00  1.02           H
ATOM    102 1HG2 THR A   7      17.132  12.431   7.311  1.00  1.02           H
ATOM    103 2HG2 THR A   7      17.658  10.957   6.465  1.00  1.02           H
ATOM    104 3HG2 THR A   7      16.065  11.009   7.255  1.00  1.02           H
ATOM    105  N   PRO A   8      19.398   8.604  10.252  1.00  1.07           N
ATOM    106  CA  PRO A   8      19.890   8.035  11.491  1.00  1.07           C
ATOM    107  C   PRO A   8      19.124   8.434  12.758  1.00  1.07           C
ATOM    108  O   PRO A   8      18.842   7.617  13.648  1.00  1.07           O
ATOM    109  CB  PRO A   8      21.333   8.533  11.501  1.00  1.07           C
ATOM    110  CG  PRO A   8      21.691   8.633  10.033  1.00  1.07           C
ATOM    111  CD  PRO A   8      20.453   9.144   9.371  1.00  1.07           C
ATOM    112  HA  PRO A   8      19.883   6.962  11.341  1.00  1.07           H
ATOM    113 1HB  PRO A   8      21.386   9.505  12.019  1.00  1.07           H
ATOM    114 2HB  PRO A   8      21.978   7.847  12.058  1.00  1.07           H
ATOM    115 1HG  PRO A   8      22.560   9.291   9.888  1.00  1.07           H
ATOM    116 2HG  PRO A   8      21.980   7.633   9.661  1.00  1.07           H
ATOM    117 1HD  PRO A   8      20.495  10.233   9.402  1.00  1.07           H
ATOM    118 2HD  PRO A   8      20.380   8.739   8.353  1.00  1.07           H
ATOM    119  N   ASN A   9      18.714   9.704  12.823  1.00  1.13           N
ATOM    120  CA  ASN A   9      17.969  10.200  13.975  1.00  1.13           C
ATOM    121  C   ASN A   9      16.495   9.939  13.755  1.00  1.13           C
ATOM    122  O   ASN A   9      15.730  10.843  13.423  1.00  1.13           O
ATOM    123  CB  ASN A   9      18.232  11.676  14.221  1.00  1.13           C
ATOM    124  CG  ASN A   9      17.672  12.158  15.563  1.00  1.13           C
ATOM    125  OD1 ASN A   9      17.291  11.349  16.422  1.00  1.13           O
ATOM    126  ND2 ASN A   9      17.628  13.456  15.751  1.00  1.13           N
ATOM    127  H   ASN A   9      18.931  10.341  12.074  1.00  1.13           H
ATOM    128  HA  ASN A   9      18.271   9.641  14.860  1.00  1.13           H
ATOM    129 1HB  ASN A   9      19.308  11.860  14.201  1.00  1.13           H
ATOM    130 2HB  ASN A   9      17.785  12.261  13.419  1.00  1.13           H
ATOM    131 1HD2 ASN A   9      17.274  13.826  16.612  1.00  1.13           H
ATOM    132 2HD2 ASN A   9      17.949  14.079  15.037  1.00  1.13           H
ATOM    133  N   VAL A  10      16.111   8.687  13.922  1.00  1.16           N
ATOM    134  CA  VAL A  10      14.754   8.273  13.601  1.00  1.16           C
ATOM    135  C   VAL A  10      13.681   8.919  14.471  1.00  1.16           C
ATOM    136  O   VAL A  10      12.643   9.333  13.956  1.00  1.16           O
ATOM    137  CB  VAL A  10      14.601   6.759  13.711  1.00  1.16           C
ATOM    138  CG1 VAL A  10      13.124   6.435  13.519  1.00  1.16           C
ATOM    139  CG2 VAL A  10      15.507   6.094  12.690  1.00  1.16           C
ATOM    140  H   VAL A  10      16.830   8.014  14.195  1.00  1.16           H
ATOM    141  HA  VAL A  10      14.564   8.552  12.565  1.00  1.16           H
ATOM    142  HB  VAL A  10      14.887   6.416  14.707  1.00  1.16           H
ATOM    143 1HG1 VAL A  10      12.946   5.393  13.570  1.00  1.16           H
ATOM    144 2HG1 VAL A  10      12.559   6.919  14.264  1.00  1.16           H
ATOM    145 3HG1 VAL A  10      12.800   6.794  12.577  1.00  1.16           H
ATOM    146 1HG2 VAL A  10      15.400   5.014  12.753  1.00  1.16           H
ATOM    147 2HG2 VAL A  10      15.253   6.427  11.704  1.00  1.16           H
ATOM    148 3HG2 VAL A  10      16.542   6.375  12.899  1.00  1.16           H
ATOM    149  N   THR A  11      13.953   8.997  15.780  1.00  1.16           N
ATOM    150  CA  THR A  11      13.064   9.504  16.848  1.00  1.16           C
ATOM    151  C   THR A  11      11.820   8.621  16.973  1.00  1.16           C
ATOM    152  O   THR A  11      11.574   7.761  16.137  1.00  1.16           O
ATOM    153  CB  THR A  11      12.646  10.992  16.666  1.00  1.16           C
ATOM    154  OG1 THR A  11      11.767  11.171  15.540  1.00  1.16           O
ATOM    155  CG2 THR A  11      13.902  11.837  16.444  1.00  1.16           C
ATOM    156  H   THR A  11      14.861   8.653  16.059  1.00  1.16           H
ATOM    157  HA  THR A  11      13.602   9.439  17.794  1.00  1.16           H
ATOM    158  HB  THR A  11      12.140  11.340  17.565  1.00  1.16           H
ATOM    159  HG1 THR A  11      12.014  10.584  14.825  1.00  1.16           H
ATOM    160 1HG2 THR A  11      13.624  12.882  16.332  1.00  1.16           H
ATOM    161 2HG2 THR A  11      14.569  11.728  17.297  1.00  1.16           H
ATOM    162 3HG2 THR A  11      14.414  11.507  15.547  1.00  1.16           H
ATOM    163  N   THR A  12      11.080   8.755  18.064  1.00  1.12           N
ATOM    164  CA  THR A  12       9.959   7.845  18.288  1.00  1.12           C
ATOM    165  C   THR A  12       8.638   8.535  18.619  1.00  1.12           C
ATOM    166  O   THR A  12       8.635   9.687  19.050  1.00  1.12           O
ATOM    167  CB  THR A  12      10.328   6.862  19.418  1.00  1.12           C
ATOM    168  OG1 THR A  12      10.596   7.592  20.620  1.00  1.12           O
ATOM    169  CG2 THR A  12      11.514   6.055  19.023  1.00  1.12           C
ATOM    170  H   THR A  12      11.295   9.480  18.734  1.00  1.12           H
ATOM    171  HA  THR A  12       9.821   7.272  17.377  1.00  1.12           H
ATOM    172  HB  THR A  12       9.505   6.191  19.609  1.00  1.12           H
ATOM    173  HG1 THR A  12       9.806   8.085  20.878  1.00  1.12           H
ATOM    174 1HG2 THR A  12      11.754   5.374  19.796  1.00  1.12           H
ATOM    175 2HG2 THR A  12      11.267   5.503  18.115  1.00  1.12           H
ATOM    176 3HG2 THR A  12      12.367   6.690  18.844  1.00  1.12           H
ATOM    177  N   PRO A  13       7.514   7.824  18.409  1.00  1.06           N
ATOM    178  CA  PRO A  13       7.315   6.539  17.724  1.00  1.06           C
ATOM    179  C   PRO A  13       7.407   6.661  16.213  1.00  1.06           C
ATOM    180  O   PRO A  13       7.029   7.695  15.655  1.00  1.06           O
ATOM    181  CB  PRO A  13       5.898   6.164  18.152  1.00  1.06           C
ATOM    182  CG  PRO A  13       5.207   7.492  18.376  1.00  1.06           C
ATOM    183  CD  PRO A  13       6.283   8.404  18.943  1.00  1.06           C
ATOM    184  HA  PRO A  13       8.016   5.773  18.087  1.00  1.06           H
ATOM    185 1HB  PRO A  13       5.424   5.541  17.375  1.00  1.06           H
ATOM    186 2HB  PRO A  13       5.934   5.564  19.065  1.00  1.06           H
ATOM    187 1HG  PRO A  13       4.776   7.863  17.436  1.00  1.06           H
ATOM    188 2HG  PRO A  13       4.375   7.359  19.084  1.00  1.06           H
ATOM    189 1HD  PRO A  13       6.155   9.433  18.583  1.00  1.06           H
ATOM    190 2HD  PRO A  13       6.291   8.353  20.049  1.00  1.06           H
ATOM    191  N   PHE A  14       7.810   5.591  15.539  1.00  1.00           N
ATOM    192  CA  PHE A  14       7.718   5.550  14.086  1.00  1.00           C
ATOM    193  C   PHE A  14       6.521   4.702  13.666  1.00  1.00           C
ATOM    194  O   PHE A  14       6.485   3.509  13.966  1.00  1.00           O
ATOM    195  CB  PHE A  14       8.988   5.011  13.443  1.00  1.00           C
ATOM    196  CG  PHE A  14       8.869   5.032  11.973  1.00  1.00           C
ATOM    197  CD1 PHE A  14       9.156   6.177  11.288  1.00  1.00           C
ATOM    198  CD2 PHE A  14       8.443   3.929  11.266  1.00  1.00           C
ATOM    199  CE1 PHE A  14       9.021   6.224   9.929  1.00  1.00           C
ATOM    200  CE2 PHE A  14       8.315   3.973   9.926  1.00  1.00           C
ATOM    201  CZ  PHE A  14       8.602   5.128   9.249  1.00  1.00           C
ATOM    202  H   PHE A  14       8.175   4.782  16.046  1.00  1.00           H
ATOM    203  HA  PHE A  14       7.564   6.565  13.718  1.00  1.00           H
ATOM    204 1HB  PHE A  14       9.848   5.622  13.736  1.00  1.00           H
ATOM    205 2HB  PHE A  14       9.174   3.998  13.773  1.00  1.00           H
ATOM    206  HD1 PHE A  14       9.490   7.057  11.844  1.00  1.00           H
ATOM    207  HD2 PHE A  14       8.193   3.023  11.781  1.00  1.00           H
ATOM    208  HE1 PHE A  14       9.251   7.137   9.396  1.00  1.00           H
ATOM    209  HE2 PHE A  14       7.967   3.085   9.391  1.00  1.00           H
ATOM    210  HZ  PHE A  14       8.494   5.168   8.170  1.00  1.00           H
ATOM    211  N   LYS A  15       5.531   5.317  13.010  1.00  0.93           N
ATOM    212  CA  LYS A  15       4.307   4.600  12.630  1.00  0.93           C
ATOM    213  C   LYS A  15       4.117   4.341  11.128  1.00  0.93           C
ATOM    214  O   LYS A  15       3.024   3.966  10.703  1.00  0.93           O
ATOM    215  CB  LYS A  15       3.077   5.326  13.166  1.00  0.93           C
ATOM    216  CG  LYS A  15       2.994   5.390  14.692  1.00  0.93           C
ATOM    217  CD  LYS A  15       1.697   6.050  15.147  1.00  0.93           C
ATOM    218  CE  LYS A  15       1.603   6.108  16.665  1.00  0.93           C
ATOM    219  NZ  LYS A  15       0.345   6.766  17.118  1.00  0.93           N
ATOM    220  H   LYS A  15       5.620   6.300  12.790  1.00  0.93           H
ATOM    221  HA  LYS A  15       4.336   3.624  13.111  1.00  0.93           H
ATOM    222 1HB  LYS A  15       3.059   6.345  12.781  1.00  0.93           H
ATOM    223 2HB  LYS A  15       2.178   4.823  12.806  1.00  0.93           H
ATOM    224 1HG  LYS A  15       3.043   4.378  15.097  1.00  0.93           H
ATOM    225 2HG  LYS A  15       3.840   5.961  15.083  1.00  0.93           H
ATOM    226 1HD  LYS A  15       1.645   7.064  14.751  1.00  0.93           H
ATOM    227 2HD  LYS A  15       0.844   5.484  14.762  1.00  0.93           H
ATOM    228 1HE  LYS A  15       1.636   5.094  17.063  1.00  0.93           H
ATOM    229 2HE  LYS A  15       2.453   6.667  17.053  1.00  0.93           H
ATOM    230 1HZ  LYS A  15       0.318   6.787  18.127  1.00  0.93           H
ATOM    231 2HZ  LYS A  15       0.311   7.710  16.761  1.00  0.93           H
ATOM    232 3HZ  LYS A  15      -0.449   6.245  16.771  1.00  0.93           H
ATOM    233  N   GLY A  16       5.133   4.585  10.313  1.00  0.88           N
ATOM    234  CA  GLY A  16       4.986   4.315   8.883  1.00  0.88           C
ATOM    235  C   GLY A  16       4.934   2.805   8.670  1.00  0.88           C
ATOM    236  O   GLY A  16       5.569   2.055   9.409  1.00  0.88           O
ATOM    237  H   GLY A  16       6.013   4.913  10.683  1.00  0.88           H
ATOM    238 1HA  GLY A  16       4.074   4.779   8.509  1.00  0.88           H
ATOM    239 2HA  GLY A  16       5.819   4.743   8.330  1.00  0.88           H
ATOM    240  N   ASP A  17       4.230   2.346   7.634  1.00  0.83           N
ATOM    241  CA  ASP A  17       4.158   0.901   7.384  1.00  0.83           C
ATOM    242  C   ASP A  17       5.399   0.344   6.682  1.00  0.83           C
ATOM    243  O   ASP A  17       6.090  -0.501   7.243  1.00  0.83           O
ATOM    244  CB  ASP A  17       2.862   0.566   6.616  1.00  0.83           C
ATOM    245  CG  ASP A  17       2.636   1.389   5.303  1.00  0.83           C
ATOM    246  OD1 ASP A  17       3.458   2.232   5.005  1.00  0.83           O
ATOM    247  OD2 ASP A  17       1.626   1.188   4.645  1.00  0.83           O
ATOM    248  H   ASP A  17       3.730   2.996   7.047  1.00  0.83           H
ATOM    249  HA  ASP A  17       4.085   0.398   8.352  1.00  0.83           H
ATOM    250 1HB  ASP A  17       2.876  -0.499   6.360  1.00  0.83           H
ATOM    251 2HB  ASP A  17       2.008   0.720   7.279  1.00  0.83           H
ATOM    252  N   ASP A  18       5.714   0.871   5.511  1.00  0.80           N
ATOM    253  CA  ASP A  18       6.917   0.460   4.799  1.00  0.80           C
ATOM    254  C   ASP A  18       7.952   1.567   4.861  1.00  0.80           C
ATOM    255  O   ASP A  18       7.705   2.686   4.390  1.00  0.80           O
ATOM    256  CB  ASP A  18       6.631   0.044   3.355  1.00  0.80           C
ATOM    257  CG  ASP A  18       5.834  -1.322   3.243  1.00  0.80           C
ATOM    258  OD1 ASP A  18       5.742  -2.053   4.221  1.00  0.80           O
ATOM    259  OD2 ASP A  18       5.361  -1.610   2.174  1.00  0.80           O
ATOM    260  H   ASP A  18       5.079   1.569   5.126  1.00  0.80           H
ATOM    261  HA  ASP A  18       7.343  -0.404   5.305  1.00  0.80           H
ATOM    262 1HB  ASP A  18       6.045   0.828   2.866  1.00  0.80           H
ATOM    263 2HB  ASP A  18       7.571  -0.051   2.811  1.00  0.80           H
ATOM    264  N   VAL A  19       9.090   1.266   5.475  1.00  0.78           N
ATOM    265  CA  VAL A  19      10.118   2.268   5.665  1.00  0.78           C
ATOM    266  C   VAL A  19      11.492   1.813   5.214  1.00  0.78           C
ATOM    267  O   VAL A  19      11.876   0.651   5.391  1.00  0.78           O
ATOM    268  CB  VAL A  19      10.169   2.670   7.150  1.00  0.78           C
ATOM    269  CG1 VAL A  19      10.553   1.511   8.027  1.00  0.78           C
ATOM    270  CG2 VAL A  19      11.130   3.808   7.350  1.00  0.78           C
ATOM    271  H   VAL A  19       9.225   0.326   5.844  1.00  0.78           H
ATOM    272  HA  VAL A  19       9.838   3.144   5.089  1.00  0.78           H
ATOM    273  HB  VAL A  19       9.180   2.976   7.434  1.00  0.78           H
ATOM    274 1HG1 VAL A  19      10.551   1.824   9.071  1.00  0.78           H
ATOM    275 2HG1 VAL A  19       9.837   0.704   7.892  1.00  0.78           H
ATOM    276 3HG1 VAL A  19      11.551   1.177   7.752  1.00  0.78           H
ATOM    277 1HG2 VAL A  19      11.092   4.071   8.375  1.00  0.78           H
ATOM    278 2HG2 VAL A  19      12.138   3.521   7.095  1.00  0.78           H
ATOM    279 3HG2 VAL A  19      10.831   4.658   6.744  1.00  0.78           H
ATOM    280  N   TYR A  20      12.210   2.752   4.627  1.00  0.79           N
ATOM    281  CA  TYR A  20      13.569   2.572   4.185  1.00  0.79           C
ATOM    282  C   TYR A  20      14.527   3.408   5.010  1.00  0.79           C
ATOM    283  O   TYR A  20      14.289   4.594   5.256  1.00  0.79           O
ATOM    284  CB  TYR A  20      13.690   2.906   2.712  1.00  0.79           C
ATOM    285  CG  TYR A  20      15.107   2.917   2.202  1.00  0.79           C
ATOM    286  CD1 TYR A  20      15.793   1.732   1.992  1.00  0.79           C
ATOM    287  CD2 TYR A  20      15.713   4.128   1.918  1.00  0.79           C
ATOM    288  CE1 TYR A  20      17.077   1.773   1.503  1.00  0.79           C
ATOM    289  CE2 TYR A  20      16.983   4.165   1.430  1.00  0.79           C
ATOM    290  CZ  TYR A  20      17.669   3.001   1.222  1.00  0.79           C
ATOM    291  OH  TYR A  20      18.931   3.047   0.714  1.00  0.79           O
ATOM    292  H   TYR A  20      11.776   3.663   4.501  1.00  0.79           H
ATOM    293  HA  TYR A  20      13.840   1.531   4.319  1.00  0.79           H
ATOM    294 1HB  TYR A  20      13.126   2.172   2.134  1.00  0.79           H
ATOM    295 2HB  TYR A  20      13.245   3.869   2.527  1.00  0.79           H
ATOM    296  HD1 TYR A  20      15.322   0.773   2.210  1.00  0.79           H
ATOM    297  HD2 TYR A  20      15.178   5.047   2.074  1.00  0.79           H
ATOM    298  HE1 TYR A  20      17.614   0.848   1.333  1.00  0.79           H
ATOM    299  HE2 TYR A  20      17.452   5.120   1.200  1.00  0.79           H
ATOM    300  HH  TYR A  20      19.165   3.951   0.494  1.00  0.79           H
ATOM    301  N   LEU A  21      15.585   2.772   5.470  1.00  0.81           N
ATOM    302  CA  LEU A  21      16.593   3.445   6.251  1.00  0.81           C
ATOM    303  C   LEU A  21      17.742   3.812   5.317  1.00  0.81           C
ATOM    304  O   LEU A  21      18.384   2.933   4.751  1.00  0.81           O
ATOM    305  CB  LEU A  21      17.034   2.541   7.405  1.00  0.81           C
ATOM    306  CG  LEU A  21      15.833   1.986   8.287  1.00  0.81           C
ATOM    307  CD1 LEU A  21      16.313   1.330   9.520  1.00  0.81           C
ATOM    308  CD2 LEU A  21      14.931   3.035   8.648  1.00  0.81           C
ATOM    309  H   LEU A  21      15.691   1.787   5.253  1.00  0.81           H
ATOM    310  HA  LEU A  21      16.174   4.366   6.665  1.00  0.81           H
ATOM    311 1HB  LEU A  21      17.554   1.685   6.980  1.00  0.81           H
ATOM    312 2HB  LEU A  21      17.729   3.073   8.038  1.00  0.81           H
ATOM    313  HG  LEU A  21      15.294   1.241   7.691  1.00  0.81           H
ATOM    314 1HD1 LEU A  21      15.453   0.956  10.077  1.00  0.81           H
ATOM    315 2HD1 LEU A  21      16.958   0.548   9.333  1.00  0.81           H
ATOM    316 3HD1 LEU A  21      16.825   2.063  10.104  1.00  0.81           H
ATOM    317 1HD2 LEU A  21      14.120   2.593   9.220  1.00  0.81           H
ATOM    318 2HD2 LEU A  21      15.452   3.771   9.250  1.00  0.81           H
ATOM    319 3HD2 LEU A  21      14.538   3.501   7.764  1.00  0.81           H
ATOM    320  N   ASN A  22      17.981   5.114   5.125  1.00  0.85           N
ATOM    321  CA  ASN A  22      18.986   5.571   4.149  1.00  0.85           C
ATOM    322  C   ASN A  22      20.381   5.732   4.739  1.00  0.85           C
ATOM    323  O   ASN A  22      21.269   6.318   4.116  1.00  0.85           O
ATOM    324  CB  ASN A  22      18.558   6.869   3.484  1.00  0.85           C
ATOM    325  CG  ASN A  22      18.540   8.088   4.389  1.00  0.85           C
ATOM    326  OD1 ASN A  22      18.983   8.063   5.540  1.00  0.85           O
ATOM    327  ND2 ASN A  22      18.024   9.172   3.861  1.00  0.85           N
ATOM    328  H   ASN A  22      17.439   5.803   5.656  1.00  0.85           H
ATOM    329  HA  ASN A  22      19.068   4.812   3.375  1.00  0.85           H
ATOM    330 1HB  ASN A  22      19.231   7.074   2.649  1.00  0.85           H
ATOM    331 2HB  ASN A  22      17.566   6.741   3.064  1.00  0.85           H
ATOM    332 1HD2 ASN A  22      17.977  10.015   4.394  1.00  0.85           H
ATOM    333 2HD2 ASN A  22      17.681   9.156   2.923  1.00  0.85           H
ATOM    334  N   GLY A  23      20.566   5.214   5.938  1.00  0.92           N
ATOM    335  CA  GLY A  23      21.827   5.307   6.641  1.00  0.92           C
ATOM    336  C   GLY A  23      21.779   4.450   7.887  1.00  0.92           C
ATOM    337  O   GLY A  23      20.875   3.630   8.056  1.00  0.92           O
ATOM    338  H   GLY A  23      19.790   4.740   6.373  1.00  0.92           H
ATOM    339 1HA  GLY A  23      22.639   4.982   5.995  1.00  0.92           H
ATOM    340 2HA  GLY A  23      22.019   6.344   6.914  1.00  0.92           H
ATOM    341  N   ASP A  24      22.752   4.629   8.759  1.00  0.99           N
ATOM    342  CA  ASP A  24      22.814   3.806   9.956  1.00  0.99           C
ATOM    343  C   ASP A  24      21.885   4.378  11.010  1.00  0.99           C
ATOM    344  O   ASP A  24      22.127   5.469  11.523  1.00  0.99           O
ATOM    345  CB  ASP A  24      24.242   3.789  10.486  1.00  0.99           C
ATOM    346  CG  ASP A  24      25.202   3.078   9.548  1.00  0.99           C
ATOM    347  OD1 ASP A  24      24.941   1.941   9.178  1.00  0.99           O
ATOM    348  OD2 ASP A  24      26.185   3.676   9.192  1.00  0.99           O
ATOM    349  H   ASP A  24      23.463   5.328   8.585  1.00  0.99           H
ATOM    350  HA  ASP A  24      22.495   2.792   9.715  1.00  0.99           H
ATOM    351 1HB  ASP A  24      24.585   4.811  10.643  1.00  0.99           H
ATOM    352 2HB  ASP A  24      24.256   3.283  11.453  1.00  0.99           H
ATOM    353  N   CYS A  25      20.815   3.661  11.320  1.00  1.08           N
ATOM    354  CA  CYS A  25      19.825   4.199  12.243  1.00  1.08           C
ATOM    355  C   CYS A  25      19.905   3.641  13.614  1.00  1.08           C
ATOM    356  O   CYS A  25      20.253   2.472  13.807  1.00  1.08           O
ATOM    357  CB  CYS A  25      18.416   4.003  11.724  1.00  1.08           C
ATOM    358  SG  CYS A  25      18.023   4.943  10.189  1.00  1.08           S
ATOM    359  H   CYS A  25      20.702   2.734  10.901  1.00  1.08           H
ATOM    360  HA  CYS A  25      20.002   5.242  12.367  1.00  1.08           H
ATOM    361 1HB  CYS A  25      18.280   2.953  11.521  1.00  1.08           H
ATOM    362 2HB  CYS A  25      17.706   4.276  12.493  1.00  1.08           H
ATOM    363  HG  CYS A  25      17.864   6.156  10.766  1.00  1.08           H
ATOM    364  N   ALA A  26      19.545   4.475  14.575  1.00  1.16           N
ATOM    365  CA  ALA A  26      19.579   3.967  15.921  1.00  1.16           C
ATOM    366  C   ALA A  26      18.565   4.592  16.846  1.00  1.16           C
ATOM    367  O   ALA A  26      18.205   5.767  16.744  1.00  1.16           O
ATOM    368  CB  ALA A  26      20.968   4.169  16.502  1.00  1.16           C
ATOM    369  H   ALA A  26      19.279   5.443  14.356  1.00  1.16           H
ATOM    370  HA  ALA A  26      19.361   2.907  15.869  1.00  1.16           H
ATOM    371 1HB  ALA A  26      21.003   3.732  17.499  1.00  1.16           H
ATOM    372 2HB  ALA A  26      21.705   3.678  15.867  1.00  1.16           H
ATOM    373 3HB  ALA A  26      21.189   5.233  16.560  1.00  1.16           H
ATOM    374  N   PHE A  27      18.167   3.771  17.794  1.00  1.23           N
ATOM    375  CA  PHE A  27      17.281   4.120  18.874  1.00  1.23           C
ATOM    376  C   PHE A  27      18.041   3.862  20.156  1.00  1.23           C
ATOM    377  O   PHE A  27      18.230   2.703  20.536  1.00  1.23           O
ATOM    378  CB  PHE A  27      16.058   3.228  18.820  1.00  1.23           C
ATOM    379  CG  PHE A  27      15.280   3.329  17.572  1.00  1.23           C
ATOM    380  CD1 PHE A  27      15.639   2.569  16.477  1.00  1.23           C
ATOM    381  CD2 PHE A  27      14.184   4.149  17.481  1.00  1.23           C
ATOM    382  CE1 PHE A  27      14.902   2.622  15.332  1.00  1.23           C
ATOM    383  CE2 PHE A  27      13.442   4.194  16.325  1.00  1.23           C
ATOM    384  CZ  PHE A  27      13.810   3.415  15.259  1.00  1.23           C
ATOM    385  H   PHE A  27      18.517   2.815  17.753  1.00  1.23           H
ATOM    386  HA  PHE A  27      17.007   5.172  18.811  1.00  1.23           H
ATOM    387 1HB  PHE A  27      16.366   2.197  18.932  1.00  1.23           H
ATOM    388 2HB  PHE A  27      15.400   3.456  19.648  1.00  1.23           H
ATOM    389  HD1 PHE A  27      16.515   1.911  16.542  1.00  1.23           H
ATOM    390  HD2 PHE A  27      13.901   4.751  18.338  1.00  1.23           H
ATOM    391  HE1 PHE A  27      15.173   2.027  14.484  1.00  1.23           H
ATOM    392  HE2 PHE A  27      12.561   4.838  16.254  1.00  1.23           H
ATOM    393  HZ  PHE A  27      13.228   3.427  14.347  1.00  1.23           H
ATOM    394  N   VAL A  28      18.505   4.919  20.803  1.00  1.29           N
ATOM    395  CA  VAL A  28      19.322   4.726  21.987  1.00  1.29           C
ATOM    396  C   VAL A  28      18.673   5.403  23.179  1.00  1.29           C
ATOM    397  O   VAL A  28      18.262   6.560  23.093  1.00  1.29           O
ATOM    398  CB  VAL A  28      20.745   5.262  21.755  1.00  1.29           C
ATOM    399  CG1 VAL A  28      21.584   5.047  23.008  1.00  1.29           C
ATOM    400  CG2 VAL A  28      21.356   4.559  20.544  1.00  1.29           C
ATOM    401  H   VAL A  28      18.313   5.850  20.459  1.00  1.29           H
ATOM    402  HA  VAL A  28      19.395   3.663  22.195  1.00  1.29           H
ATOM    403  HB  VAL A  28      20.703   6.333  21.572  1.00  1.29           H
ATOM    404 1HG1 VAL A  28      22.586   5.434  22.848  1.00  1.29           H
ATOM    405 2HG1 VAL A  28      21.131   5.562  23.834  1.00  1.29           H
ATOM    406 3HG1 VAL A  28      21.637   3.977  23.231  1.00  1.29           H
ATOM    407 1HG2 VAL A  28      22.361   4.938  20.370  1.00  1.29           H
ATOM    408 2HG2 VAL A  28      21.398   3.490  20.724  1.00  1.29           H
ATOM    409 3HG2 VAL A  28      20.744   4.751  19.668  1.00  1.29           H
ATOM    410  N   ASN A  29      18.566   4.667  24.281  1.00  1.33           N
ATOM    411  CA  ASN A  29      17.937   5.165  25.503  1.00  1.33           C
ATOM    412  C   ASN A  29      16.502   5.646  25.279  1.00  1.33           C
ATOM    413  O   ASN A  29      16.089   6.660  25.848  1.00  1.33           O
ATOM    414  CB  ASN A  29      18.747   6.297  26.135  1.00  1.33           C
ATOM    415  CG  ASN A  29      20.099   5.884  26.663  1.00  1.33           C
ATOM    416  OD1 ASN A  29      20.231   4.892  27.382  1.00  1.33           O
ATOM    417  ND2 ASN A  29      21.107   6.651  26.331  1.00  1.33           N
ATOM    418  H   ASN A  29      18.927   3.711  24.256  1.00  1.33           H
ATOM    419  HA  ASN A  29      17.887   4.348  26.216  1.00  1.33           H
ATOM    420 1HB  ASN A  29      18.891   7.101  25.420  1.00  1.33           H
ATOM    421 2HB  ASN A  29      18.174   6.711  26.962  1.00  1.33           H
ATOM    422 1HD2 ASN A  29      22.029   6.434  26.658  1.00  1.33           H
ATOM    423 2HD2 ASN A  29      20.955   7.454  25.754  1.00  1.33           H
ATOM    424  N   VAL A  30      15.724   4.924  24.472  1.00  1.36           N
ATOM    425  CA  VAL A  30      14.347   5.337  24.265  1.00  1.36           C
ATOM    426  C   VAL A  30      13.440   4.764  25.332  1.00  1.36           C
ATOM    427  O   VAL A  30      13.392   3.548  25.518  1.00  1.36           O
ATOM    428  CB  VAL A  30      13.820   4.876  22.902  1.00  1.36           C
ATOM    429  CG1 VAL A  30      12.365   5.266  22.785  1.00  1.36           C
ATOM    430  CG2 VAL A  30      14.655   5.492  21.789  1.00  1.36           C
ATOM    431  H   VAL A  30      16.077   4.083  24.017  1.00  1.36           H
ATOM    432  HA  VAL A  30      14.300   6.425  24.307  1.00  1.36           H
ATOM    433  HB  VAL A  30      13.877   3.790  22.838  1.00  1.36           H
ATOM    434 1HG1 VAL A  30      11.991   4.939  21.858  1.00  1.36           H
ATOM    435 2HG1 VAL A  30      11.794   4.796  23.582  1.00  1.36           H
ATOM    436 3HG1 VAL A  30      12.264   6.348  22.853  1.00  1.36           H
ATOM    437 1HG2 VAL A  30      14.276   5.162  20.826  1.00  1.36           H
ATOM    438 2HG2 VAL A  30      14.597   6.578  21.850  1.00  1.36           H
ATOM    439 3HG2 VAL A  30      15.695   5.176  21.903  1.00  1.36           H
ATOM    440  N   TYR A  31      12.717   5.626  26.034  1.00  1.39           N
ATOM    441  CA  TYR A  31      11.795   5.145  27.052  1.00  1.39           C
ATOM    442  C   TYR A  31      10.360   5.108  26.544  1.00  1.39           C
ATOM    443  O   TYR A  31       9.577   6.038  26.759  1.00  1.39           O
ATOM    444  CB  TYR A  31      11.899   5.980  28.323  1.00  1.39           C
ATOM    445  CG  TYR A  31      11.090   5.418  29.477  1.00  1.39           C
ATOM    446  CD1 TYR A  31      11.472   4.243  30.091  1.00  1.39           C
ATOM    447  CD2 TYR A  31       9.985   6.094  29.923  1.00  1.39           C
ATOM    448  CE1 TYR A  31      10.733   3.734  31.145  1.00  1.39           C
ATOM    449  CE2 TYR A  31       9.241   5.600  30.979  1.00  1.39           C
ATOM    450  CZ  TYR A  31       9.609   4.422  31.588  1.00  1.39           C
ATOM    451  OH  TYR A  31       8.867   3.926  32.638  1.00  1.39           O
ATOM    452  H   TYR A  31      12.809   6.617  25.854  1.00  1.39           H
ATOM    453  HA  TYR A  31      12.069   4.121  27.306  1.00  1.39           H
ATOM    454 1HB  TYR A  31      12.944   6.046  28.633  1.00  1.39           H
ATOM    455 2HB  TYR A  31      11.550   6.991  28.121  1.00  1.39           H
ATOM    456  HD1 TYR A  31      12.351   3.719  29.740  1.00  1.39           H
ATOM    457  HD2 TYR A  31       9.704   7.020  29.439  1.00  1.39           H
ATOM    458  HE1 TYR A  31      11.032   2.803  31.625  1.00  1.39           H
ATOM    459  HE2 TYR A  31       8.362   6.144  31.329  1.00  1.39           H
ATOM    460  HH  TYR A  31       8.128   4.514  32.815  1.00  1.39           H
ATOM    461  N   ALA A  32       9.972   3.994  25.920  1.00  1.40           N
ATOM    462  CA  ALA A  32       8.637   3.890  25.345  1.00  1.40           C
ATOM    463  C   ALA A  32       7.653   3.584  26.459  1.00  1.40           C
ATOM    464  O   ALA A  32       6.444   3.579  26.261  1.00  1.40           O
ATOM    465  CB  ALA A  32       8.586   2.838  24.255  1.00  1.40           C
ATOM    466  H   ALA A  32      10.613   3.202  25.806  1.00  1.40           H
ATOM    467  HA  ALA A  32       8.370   4.853  24.911  1.00  1.40           H
ATOM    468 1HB  ALA A  32       7.581   2.791  23.839  1.00  1.40           H
ATOM    469 2HB  ALA A  32       9.293   3.102  23.479  1.00  1.40           H
ATOM    470 3HB  ALA A  32       8.850   1.889  24.675  1.00  1.40           H
ATOM    471  N   GLY A  33       8.183   3.376  27.662  1.00  1.42           N
ATOM    472  CA  GLY A  33       7.401   3.118  28.856  1.00  1.42           C
ATOM    473  C   GLY A  33       6.470   4.287  29.164  1.00  1.42           C
ATOM    474  O   GLY A  33       5.483   4.137  29.877  1.00  1.42           O
ATOM    475  H   GLY A  33       9.187   3.384  27.743  1.00  1.42           H
ATOM    476 1HA  GLY A  33       6.835   2.211  28.735  1.00  1.42           H
ATOM    477 2HA  GLY A  33       8.071   2.944  29.692  1.00  1.42           H
ATOM    478  N   ALA A  34       6.791   5.466  28.626  1.00  1.43           N
ATOM    479  CA  ALA A  34       5.990   6.665  28.812  1.00  1.43           C
ATOM    480  C   ALA A  34       4.813   6.766  27.835  1.00  1.43           C
ATOM    481  O   ALA A  34       4.027   7.713  27.922  1.00  1.43           O
ATOM    482  CB  ALA A  34       6.868   7.888  28.635  1.00  1.43           C
ATOM    483  H   ALA A  34       7.629   5.537  28.045  1.00  1.43           H
ATOM    484  HA  ALA A  34       5.586   6.648  29.824  1.00  1.43           H
ATOM    485 1HB  ALA A  34       6.274   8.784  28.799  1.00  1.43           H
ATOM    486 2HB  ALA A  34       7.675   7.864  29.343  1.00  1.43           H
ATOM    487 3HB  ALA A  34       7.269   7.894  27.620  1.00  1.43           H
ATOM    488  N   GLU A  35       4.706   5.835  26.885  1.00  1.42           N
ATOM    489  CA  GLU A  35       3.689   5.926  25.841  1.00  1.42           C
ATOM    490  C   GLU A  35       2.859   4.658  25.645  1.00  1.42           C
ATOM    491  O   GLU A  35       3.267   3.559  26.002  1.00  1.42           O
ATOM    492  CB  GLU A  35       4.362   6.315  24.517  1.00  1.42           C
ATOM    493  CG  GLU A  35       5.053   7.691  24.561  1.00  1.42           C
ATOM    494  CD  GLU A  35       5.654   8.119  23.261  1.00  1.42           C
ATOM    495  OE1 GLU A  35       5.551   7.387  22.312  1.00  1.42           O
ATOM    496  OE2 GLU A  35       6.222   9.183  23.218  1.00  1.42           O
ATOM    497  H   GLU A  35       5.358   5.053  26.857  1.00  1.42           H
ATOM    498  HA  GLU A  35       3.000   6.723  26.115  1.00  1.42           H
ATOM    499 1HB  GLU A  35       5.114   5.564  24.260  1.00  1.42           H
ATOM    500 2HB  GLU A  35       3.620   6.328  23.717  1.00  1.42           H
ATOM    501 1HG  GLU A  35       4.325   8.438  24.881  1.00  1.42           H
ATOM    502 2HG  GLU A  35       5.843   7.658  25.307  1.00  1.42           H
ATOM    503  N   ASN A  36       1.696   4.818  25.009  1.00  1.39           N
ATOM    504  CA  ASN A  36       0.821   3.691  24.665  1.00  1.39           C
ATOM    505  C   ASN A  36       1.025   3.252  23.217  1.00  1.39           C
ATOM    506  O   ASN A  36       0.150   2.650  22.585  1.00  1.39           O
ATOM    507  CB  ASN A  36      -0.625   4.032  24.945  1.00  1.39           C
ATOM    508  CG  ASN A  36      -1.149   5.154  24.097  1.00  1.39           C
ATOM    509  OD1 ASN A  36      -0.376   5.944  23.540  1.00  1.39           O
ATOM    510  ND2 ASN A  36      -2.455   5.246  23.991  1.00  1.39           N
ATOM    511  H   ASN A  36       1.409   5.754  24.753  1.00  1.39           H
ATOM    512  HA  ASN A  36       1.093   2.843  25.281  1.00  1.39           H
ATOM    513 1HB  ASN A  36      -1.239   3.149  24.765  1.00  1.39           H
ATOM    514 2HB  ASN A  36      -0.737   4.301  25.994  1.00  1.39           H
ATOM    515 1HD2 ASN A  36      -2.862   5.976  23.441  1.00  1.39           H
ATOM    516 2HD2 ASN A  36      -3.042   4.587  24.461  1.00  1.39           H
ATOM    517  N   GLY A  37       2.196   3.588  22.698  1.00  1.34           N
ATOM    518  CA  GLY A  37       2.649   3.219  21.373  1.00  1.34           C
ATOM    519  C   GLY A  37       3.807   2.249  21.535  1.00  1.34           C
ATOM    520  O   GLY A  37       3.811   1.427  22.440  1.00  1.34           O
ATOM    521  H   GLY A  37       2.835   4.101  23.290  1.00  1.34           H
ATOM    522 1HA  GLY A  37       1.841   2.753  20.809  1.00  1.34           H
ATOM    523 2HA  GLY A  37       2.974   4.106  20.829  1.00  1.34           H
ATOM    524  N   SER A  38       4.782   2.348  20.658  1.00  1.29           N
ATOM    525  CA  SER A  38       5.960   1.485  20.658  1.00  1.29           C
ATOM    526  C   SER A  38       7.067   2.233  19.953  1.00  1.29           C
ATOM    527  O   SER A  38       6.857   3.360  19.516  1.00  1.29           O
ATOM    528  CB  SER A  38       5.686   0.150  20.013  1.00  1.29           C
ATOM    529  OG  SER A  38       5.393   0.317  18.672  1.00  1.29           O
ATOM    530  H   SER A  38       4.711   3.058  19.943  1.00  1.29           H
ATOM    531  HA  SER A  38       6.272   1.307  21.688  1.00  1.29           H
ATOM    532 1HB  SER A  38       6.574  -0.461  20.104  1.00  1.29           H
ATOM    533 2HB  SER A  38       4.877  -0.373  20.519  1.00  1.29           H
ATOM    534  HG  SER A  38       5.891  -0.368  18.195  1.00  1.29           H
ATOM    535  N   ILE A  39       8.257   1.671  19.885  1.00  1.27           N
ATOM    536  CA  ILE A  39       9.332   2.381  19.227  1.00  1.27           C
ATOM    537  C   ILE A  39       9.054   2.415  17.725  1.00  1.27           C
ATOM    538  O   ILE A  39       9.113   3.491  17.111  1.00  1.27           O
ATOM    539  CB  ILE A  39      10.658   1.752  19.654  1.00  1.27           C
ATOM    540  CG1 ILE A  39      10.799   2.052  21.140  1.00  1.27           C
ATOM    541  CG2 ILE A  39      11.829   2.248  18.889  1.00  1.27           C
ATOM    542  CD1 ILE A  39      11.882   1.348  21.828  1.00  1.27           C
ATOM    543  H   ILE A  39       8.414   0.720  20.207  1.00  1.27           H
ATOM    544  HA  ILE A  39       9.341   3.409  19.586  1.00  1.27           H
ATOM    545  HB  ILE A  39      10.594   0.674  19.536  1.00  1.27           H
ATOM    546 1HG1 ILE A  39      10.935   3.108  21.254  1.00  1.27           H
ATOM    547 2HG1 ILE A  39       9.868   1.772  21.627  1.00  1.27           H
ATOM    548 1HG2 ILE A  39      12.735   1.768  19.256  1.00  1.27           H
ATOM    549 2HG2 ILE A  39      11.707   2.030  17.853  1.00  1.27           H
ATOM    550 3HG2 ILE A  39      11.910   3.293  19.019  1.00  1.27           H
ATOM    551 1HD1 ILE A  39      11.887   1.619  22.891  1.00  1.27           H
ATOM    552 2HD1 ILE A  39      11.692   0.313  21.718  1.00  1.27           H
ATOM    553 3HD1 ILE A  39      12.843   1.605  21.384  1.00  1.27           H
ATOM    554  N   ILE A  40       8.705   1.250  17.163  1.00  1.30           N
ATOM    555  CA  ILE A  40       8.314   1.167  15.758  1.00  1.30           C
ATOM    556  C   ILE A  40       6.991   0.377  15.661  1.00  1.30           C
ATOM    557  O   ILE A  40       6.861  -0.685  16.288  1.00  1.30           O
ATOM    558  CB  ILE A  40       9.364   0.483  14.868  1.00  1.30           C
ATOM    559  CG1 ILE A  40      10.724   1.131  14.980  1.00  1.30           C
ATOM    560  CG2 ILE A  40       8.936   0.670  13.458  1.00  1.30           C
ATOM    561  CD1 ILE A  40      11.768   0.392  14.218  1.00  1.30           C
ATOM    562  H   ILE A  40       8.703   0.411  17.745  1.00  1.30           H
ATOM    563  HA  ILE A  40       8.139   2.170  15.373  1.00  1.30           H
ATOM    564  HB  ILE A  40       9.442  -0.559  15.112  1.00  1.30           H
ATOM    565 1HG1 ILE A  40      10.677   2.161  14.626  1.00  1.30           H
ATOM    566 2HG1 ILE A  40      11.020   1.130  16.005  1.00  1.30           H
ATOM    567 1HG2 ILE A  40       9.649   0.223  12.792  1.00  1.30           H
ATOM    568 2HG2 ILE A  40       7.972   0.247  13.290  1.00  1.30           H
ATOM    569 3HG2 ILE A  40       8.890   1.716  13.275  1.00  1.30           H
ATOM    570 1HD1 ILE A  40      12.725   0.876  14.344  1.00  1.30           H
ATOM    571 2HD1 ILE A  40      11.824  -0.627  14.580  1.00  1.30           H
ATOM    572 3HD1 ILE A  40      11.505   0.389  13.168  1.00  1.30           H
ATOM    573  N   SER A  41       6.019   0.879  14.898  1.00  1.37           N
ATOM    574  CA  SER A  41       4.739   0.186  14.782  1.00  1.37           C
ATOM    575  C   SER A  41       4.106   0.222  13.412  1.00  1.37           C
ATOM    576  O   SER A  41       4.201   1.196  12.680  1.00  1.37           O
ATOM    577  CB  SER A  41       3.714   0.781  15.719  1.00  1.37           C
ATOM    578  OG  SER A  41       2.481   0.124  15.576  1.00  1.37           O
ATOM    579  H   SER A  41       6.170   1.766  14.421  1.00  1.37           H
ATOM    580  HA  SER A  41       4.897  -0.857  15.045  1.00  1.37           H
ATOM    581 1HB  SER A  41       4.051   0.693  16.730  1.00  1.37           H
ATOM    582 2HB  SER A  41       3.596   1.841  15.502  1.00  1.37           H
ATOM    583  HG  SER A  41       2.662  -0.808  15.792  1.00  1.37           H
ATOM    584  N   ALA A  42       3.390  -0.852  13.105  1.00  1.46           N
ATOM    585  CA  ALA A  42       2.625  -0.958  11.870  1.00  1.46           C
ATOM    586  C   ALA A  42       1.272  -0.262  11.914  1.00  1.46           C
ATOM    587  O   ALA A  42       0.516  -0.317  10.942  1.00  1.46           O
ATOM    588  CB  ALA A  42       2.323  -2.373  11.564  1.00  1.46           C
ATOM    589  H   ALA A  42       3.399  -1.639  13.758  1.00  1.46           H
ATOM    590  HA  ALA A  42       3.227  -0.524  11.070  1.00  1.46           H
ATOM    591 1HB  ALA A  42       1.804  -2.357  10.642  1.00  1.46           H
ATOM    592 2HB  ALA A  42       3.191  -2.965  11.472  1.00  1.46           H
ATOM    593 3HB  ALA A  42       1.693  -2.775  12.345  1.00  1.46           H
ATOM    594  N   ASN A  43       0.898   0.271  13.072  1.00  1.55           N
ATOM    595  CA  ASN A  43      -0.397   0.920  13.248  1.00  1.55           C
ATOM    596  C   ASN A  43      -1.546  -0.032  12.879  1.00  1.55           C
ATOM    597  O   ASN A  43      -2.533   0.368  12.267  1.00  1.55           O
ATOM    598  CB  ASN A  43      -0.452   2.202  12.423  1.00  1.55           C
ATOM    599  CG  ASN A  43      -1.509   3.187  12.889  1.00  1.55           C
ATOM    600  OD1 ASN A  43      -1.774   3.311  14.092  1.00  1.55           O
ATOM    601  ND2 ASN A  43      -2.108   3.894  11.956  1.00  1.55           N
ATOM    602  H   ASN A  43       1.545   0.261  13.854  1.00  1.55           H
ATOM    603  HA  ASN A  43      -0.511   1.178  14.302  1.00  1.55           H
ATOM    604 1HB  ASN A  43       0.526   2.694  12.455  1.00  1.55           H
ATOM    605 2HB  ASN A  43      -0.652   1.953  11.381  1.00  1.55           H
ATOM    606 1HD2 ASN A  43      -2.813   4.560  12.205  1.00  1.55           H
ATOM    607 2HD2 ASN A  43      -1.859   3.763  10.995  1.00  1.55           H
ATOM    608  N   GLY A  44      -1.410  -1.301  13.275  1.00  1.61           N
ATOM    609  CA  GLY A  44      -2.423  -2.328  13.030  1.00  1.61           C
ATOM    610  C   GLY A  44      -2.271  -3.104  11.709  1.00  1.61           C
ATOM    611  O   GLY A  44      -2.987  -4.080  11.486  1.00  1.61           O
ATOM    612  H   GLY A  44      -0.569  -1.554  13.772  1.00  1.61           H
ATOM    613 1HA  GLY A  44      -2.407  -3.036  13.860  1.00  1.61           H
ATOM    614 2HA  GLY A  44      -3.406  -1.860  13.053  1.00  1.61           H
ATOM    615  N   ASP A  45      -1.345  -2.694  10.846  1.00  1.63           N
ATOM    616  CA  ASP A  45      -1.125  -3.336   9.545  1.00  1.63           C
ATOM    617  C   ASP A  45       0.220  -4.098   9.553  1.00  1.63           C
ATOM    618  O   ASP A  45       0.658  -4.608  10.599  1.00  1.63           O
ATOM    619  CB  ASP A  45      -1.169  -2.233   8.463  1.00  1.63           C
ATOM    620  CG  ASP A  45      -1.543  -2.682   7.034  1.00  1.63           C
ATOM    621  OD1 ASP A  45      -0.784  -3.411   6.458  1.00  1.63           O
ATOM    622  OD2 ASP A  45      -2.573  -2.283   6.550  1.00  1.63           O
ATOM    623  H   ASP A  45      -0.781  -1.869  11.057  1.00  1.63           H
ATOM    624  HA  ASP A  45      -1.926  -4.052   9.360  1.00  1.63           H
ATOM    625 1HB  ASP A  45      -1.877  -1.466   8.777  1.00  1.63           H
ATOM    626 2HB  ASP A  45      -0.185  -1.747   8.426  1.00  1.63           H
ATOM    627  N   ASN A  46       0.872  -4.182   8.393  1.00  1.62           N
ATOM    628  CA  ASN A  46       2.193  -4.790   8.262  1.00  1.62           C
ATOM    629  C   ASN A  46       3.265  -3.720   8.494  1.00  1.62           C
ATOM    630  O   ASN A  46       2.999  -2.525   8.352  1.00  1.62           O
ATOM    631  CB  ASN A  46       2.373  -5.393   6.885  1.00  1.62           C
ATOM    632  CG  ASN A  46       1.517  -6.581   6.624  1.00  1.62           C
ATOM    633  OD1 ASN A  46       1.422  -7.512   7.428  1.00  1.62           O
ATOM    634  ND2 ASN A  46       0.854  -6.569   5.493  1.00  1.62           N
ATOM    635  H   ASN A  46       0.436  -3.808   7.554  1.00  1.62           H
ATOM    636  HA  ASN A  46       2.320  -5.560   9.024  1.00  1.62           H
ATOM    637 1HB  ASN A  46       2.147  -4.633   6.135  1.00  1.62           H
ATOM    638 2HB  ASN A  46       3.419  -5.680   6.754  1.00  1.62           H
ATOM    639 1HD2 ASN A  46       0.250  -7.330   5.259  1.00  1.62           H
ATOM    640 2HD2 ASN A  46       0.942  -5.789   4.869  1.00  1.62           H
ATOM    641  N   LEU A  47       4.466  -4.153   8.848  1.00  1.61           N
ATOM    642  CA  LEU A  47       5.621  -3.270   9.004  1.00  1.61           C
ATOM    643  C   LEU A  47       6.834  -3.826   8.292  1.00  1.61           C
ATOM    644  O   LEU A  47       7.262  -4.946   8.582  1.00  1.61           O
ATOM    645  CB  LEU A  47       5.897  -3.053  10.497  1.00  1.61           C
ATOM    646  CG  LEU A  47       7.139  -2.339  10.961  1.00  1.61           C
ATOM    647  CD1 LEU A  47       7.190  -0.903  10.454  1.00  1.61           C
ATOM    648  CD2 LEU A  47       7.089  -2.353  12.494  1.00  1.61           C
ATOM    649  H   LEU A  47       4.599  -5.153   8.980  1.00  1.61           H
ATOM    650  HA  LEU A  47       5.373  -2.312   8.564  1.00  1.61           H
ATOM    651 1HB  LEU A  47       5.119  -2.432  10.857  1.00  1.61           H
ATOM    652 2HB  LEU A  47       5.846  -4.010  11.008  1.00  1.61           H
ATOM    653  HG  LEU A  47       8.018  -2.866  10.602  1.00  1.61           H
ATOM    654 1HD1 LEU A  47       8.086  -0.416  10.820  1.00  1.61           H
ATOM    655 2HD1 LEU A  47       7.207  -0.902   9.372  1.00  1.61           H
ATOM    656 3HD1 LEU A  47       6.310  -0.351  10.798  1.00  1.61           H
ATOM    657 1HD2 LEU A  47       7.970  -1.890  12.878  1.00  1.61           H
ATOM    658 2HD2 LEU A  47       6.209  -1.816  12.832  1.00  1.61           H
ATOM    659 3HD2 LEU A  47       7.031  -3.356  12.863  1.00  1.61           H
ATOM    660  N   THR A  48       7.375  -3.054   7.363  1.00  1.63           N
ATOM    661  CA  THR A  48       8.523  -3.522   6.616  1.00  1.63           C
ATOM    662  C   THR A  48       9.638  -2.522   6.824  1.00  1.63           C
ATOM    663  O   THR A  48       9.470  -1.338   6.538  1.00  1.63           O
ATOM    664  CB  THR A  48       8.249  -3.579   5.105  1.00  1.63           C
ATOM    665  OG1 THR A  48       7.107  -4.376   4.817  1.00  1.63           O
ATOM    666  CG2 THR A  48       9.427  -4.183   4.426  1.00  1.63           C
ATOM    667  H   THR A  48       6.967  -2.134   7.178  1.00  1.63           H
ATOM    668  HA  THR A  48       8.846  -4.494   6.987  1.00  1.63           H
ATOM    669  HB  THR A  48       8.104  -2.578   4.719  1.00  1.63           H
ATOM    670  HG1 THR A  48       6.358  -3.736   4.638  1.00  1.63           H
ATOM    671 1HG2 THR A  48       9.256  -4.213   3.351  1.00  1.63           H
ATOM    672 2HG2 THR A  48      10.269  -3.585   4.645  1.00  1.63           H
ATOM    673 3HG2 THR A  48       9.595  -5.182   4.795  1.00  1.63           H
ATOM    674  N   ILE A  49      10.771  -2.983   7.307  1.00  1.67           N
ATOM    675  CA  ILE A  49      11.902  -2.111   7.536  1.00  1.67           C
ATOM    676  C   ILE A  49      13.030  -2.579   6.631  1.00  1.67           C
ATOM    677  O   ILE A  49      13.508  -3.708   6.775  1.00  1.67           O
ATOM    678  CB  ILE A  49      12.309  -2.167   9.023  1.00  1.67           C
ATOM    679  CG1 ILE A  49      11.086  -1.750   9.921  1.00  1.67           C
ATOM    680  CG2 ILE A  49      13.488  -1.252   9.277  1.00  1.67           C
ATOM    681  CD1 ILE A  49      11.265  -1.999  11.401  1.00  1.67           C
ATOM    682  H   ILE A  49      10.846  -3.967   7.530  1.00  1.67           H
ATOM    683  HA  ILE A  49      11.644  -1.094   7.264  1.00  1.67           H
ATOM    684  HB  ILE A  49      12.583  -3.174   9.276  1.00  1.67           H
ATOM    685 1HG1 ILE A  49      10.896  -0.696   9.780  1.00  1.67           H
ATOM    686 2HG1 ILE A  49      10.208  -2.306   9.604  1.00  1.67           H
ATOM    687 1HG2 ILE A  49      13.773  -1.304  10.323  1.00  1.67           H
ATOM    688 2HG2 ILE A  49      14.307  -1.570   8.662  1.00  1.67           H
ATOM    689 3HG2 ILE A  49      13.221  -0.227   9.022  1.00  1.67           H
ATOM    690 1HD1 ILE A  49      10.377  -1.692  11.930  1.00  1.67           H
ATOM    691 2HD1 ILE A  49      11.418  -3.037  11.576  1.00  1.67           H
ATOM    692 3HD1 ILE A  49      12.123  -1.441  11.763  1.00  1.67           H
ATOM    693  N   THR A  50      13.445  -1.723   5.702  1.00  1.70           N
ATOM    694  CA  THR A  50      14.478  -2.104   4.750  1.00  1.70           C
ATOM    695  C   THR A  50      15.668  -1.179   4.771  1.00  1.70           C
ATOM    696  O   THR A  50      15.536   0.004   5.083  1.00  1.70           O
ATOM    697  CB  THR A  50      13.910  -2.127   3.320  1.00  1.70           C
ATOM    698  OG1 THR A  50      13.414  -0.820   2.981  1.00  1.70           O
ATOM    699  CG2 THR A  50      12.808  -3.093   3.230  1.00  1.70           C
ATOM    700  H   THR A  50      12.994  -0.811   5.629  1.00  1.70           H
ATOM    701  HA  THR A  50      14.821  -3.101   4.999  1.00  1.70           H
ATOM    702  HB  THR A  50      14.702  -2.407   2.621  1.00  1.70           H
ATOM    703  HG1 THR A  50      12.734  -0.564   3.631  1.00  1.70           H
ATOM    704 1HG2 THR A  50      12.403  -3.105   2.222  1.00  1.70           H
ATOM    705 2HG2 THR A  50      13.166  -4.077   3.491  1.00  1.70           H
ATOM    706 3HG2 THR A  50      12.062  -2.779   3.914  1.00  1.70           H
ATOM    707  N   GLY A  51      16.817  -1.719   4.399  1.00  1.68           N
ATOM    708  CA  GLY A  51      18.026  -0.923   4.288  1.00  1.68           C
ATOM    709  C   GLY A  51      18.750  -1.185   2.983  1.00  1.68           C
ATOM    710  O   GLY A  51      18.205  -1.782   2.056  1.00  1.68           O
ATOM    711  H   GLY A  51      16.841  -2.727   4.221  1.00  1.68           H
ATOM    712 1HA  GLY A  51      17.782   0.137   4.366  1.00  1.68           H
ATOM    713 2HA  GLY A  51      18.688  -1.161   5.118  1.00  1.68           H
ATOM    714  N   GLN A  52      19.981  -0.714   2.924  1.00  1.58           N
ATOM    715  CA  GLN A  52      20.856  -0.838   1.771  1.00  1.58           C
ATOM    716  C   GLN A  52      22.257  -1.132   2.253  1.00  1.58           C
ATOM    717  O   GLN A  52      23.175  -0.345   2.038  1.00  1.58           O
ATOM    718  CB  GLN A  52      20.843   0.440   0.939  1.00  1.58           C
ATOM    719  CG  GLN A  52      21.652   0.374  -0.332  1.00  1.58           C
ATOM    720  CD  GLN A  52      21.647   1.701  -1.084  1.00  1.58           C
ATOM    721  OE1 GLN A  52      21.558   2.780  -0.479  1.00  1.58           O
ATOM    722  NE2 GLN A  52      21.749   1.627  -2.407  1.00  1.58           N
ATOM    723  H   GLN A  52      20.335  -0.224   3.728  1.00  1.58           H
ATOM    724  HA  GLN A  52      20.522  -1.675   1.156  1.00  1.58           H
ATOM    725 1HB  GLN A  52      19.825   0.653   0.645  1.00  1.58           H
ATOM    726 2HB  GLN A  52      21.193   1.270   1.521  1.00  1.58           H
ATOM    727 1HG  GLN A  52      22.683   0.123  -0.083  1.00  1.58           H
ATOM    728 2HG  GLN A  52      21.225  -0.390  -0.979  1.00  1.58           H
ATOM    729 1HE2 GLN A  52      21.754   2.463  -2.957  1.00  1.58           H
ATOM    730 2HE2 GLN A  52      21.821   0.735  -2.853  1.00  1.58           H
ATOM    731  N   ASN A  53      22.407  -2.262   2.942  1.00  1.42           N
ATOM    732  CA  ASN A  53      23.656  -2.654   3.592  1.00  1.42           C
ATOM    733  C   ASN A  53      24.067  -1.659   4.692  1.00  1.42           C
ATOM    734  O   ASN A  53      25.250  -1.487   5.001  1.00  1.42           O
ATOM    735  CB  ASN A  53      24.770  -2.806   2.562  1.00  1.42           C
ATOM    736  CG  ASN A  53      24.438  -3.816   1.488  1.00  1.42           C
ATOM    737  OD1 ASN A  53      23.824  -4.861   1.739  1.00  1.42           O
ATOM    738  ND2 ASN A  53      24.835  -3.510   0.278  1.00  1.42           N
ATOM    739  H   ASN A  53      21.601  -2.879   3.065  1.00  1.42           H
ATOM    740  HA  ASN A  53      23.498  -3.622   4.074  1.00  1.42           H
ATOM    741 1HB  ASN A  53      25.023  -1.857   2.102  1.00  1.42           H
ATOM    742 2HB  ASN A  53      25.666  -3.151   3.077  1.00  1.42           H
ATOM    743 1HD2 ASN A  53      24.649  -4.130  -0.484  1.00  1.42           H
ATOM    744 2HD2 ASN A  53      25.326  -2.653   0.117  1.00  1.42           H
ATOM    745  N   HIS A  54      23.064  -1.061   5.324  1.00  1.26           N
ATOM    746  CA  HIS A  54      23.229  -0.136   6.448  1.00  1.26           C
ATOM    747  C   HIS A  54      22.992  -0.884   7.748  1.00  1.26           C
ATOM    748  O   HIS A  54      22.635  -2.068   7.725  1.00  1.26           O
ATOM    749  CB  HIS A  54      22.267   1.056   6.360  1.00  1.26           C
ATOM    750  CG  HIS A  54      22.476   1.932   5.139  1.00  1.26           C
ATOM    751  ND1 HIS A  54      23.654   2.616   4.901  1.00  1.26           N
ATOM    752  CD2 HIS A  54      21.647   2.259   4.123  1.00  1.26           C
ATOM    753  CE1 HIS A  54      23.541   3.307   3.779  1.00  1.26           C
ATOM    754  NE2 HIS A  54      22.339   3.112   3.292  1.00  1.26           N
ATOM    755  H   HIS A  54      22.133  -1.259   4.993  1.00  1.26           H
ATOM    756  HA  HIS A  54      24.248   0.255   6.471  1.00  1.26           H
ATOM    757 1HB  HIS A  54      21.237   0.701   6.362  1.00  1.26           H
ATOM    758 2HB  HIS A  54      22.395   1.673   7.246  1.00  1.26           H
ATOM    759  HD2 HIS A  54      20.622   1.922   3.981  1.00  1.26           H
ATOM    760  HE1 HIS A  54      24.309   3.939   3.336  1.00  1.26           H
ATOM    761  HE2 HIS A  54      21.978   3.526   2.441  1.00  1.26           H
ATOM    762  N   THR A  55      23.229  -0.250   8.881  1.00  1.13           N
ATOM    763  CA  THR A  55      22.897  -0.931  10.114  1.00  1.13           C
ATOM    764  C   THR A  55      21.667  -0.317  10.792  1.00  1.13           C
ATOM    765  O   THR A  55      21.228   0.793  10.461  1.00  1.13           O
ATOM    766  CB  THR A  55      24.109  -0.930  11.050  1.00  1.13           C
ATOM    767  OG1 THR A  55      24.429   0.407  11.428  1.00  1.13           O
ATOM    768  CG2 THR A  55      25.297  -1.515  10.308  1.00  1.13           C
ATOM    769  H   THR A  55      23.636   0.694   8.910  1.00  1.13           H
ATOM    770  HA  THR A  55      22.658  -1.970   9.897  1.00  1.13           H
ATOM    771  HB  THR A  55      23.889  -1.525  11.939  1.00  1.13           H
ATOM    772  HG1 THR A  55      24.613   0.928  10.609  1.00  1.13           H
ATOM    773 1HG2 THR A  55      26.166  -1.522  10.962  1.00  1.13           H
ATOM    774 2HG2 THR A  55      25.069  -2.522   9.996  1.00  1.13           H
ATOM    775 3HG2 THR A  55      25.507  -0.905   9.430  1.00  1.13           H
ATOM    776  N   LEU A  56      21.117  -1.081  11.723  1.00  1.06           N
ATOM    777  CA  LEU A  56      19.991  -0.710  12.570  1.00  1.06           C
ATOM    778  C   LEU A  56      20.228  -1.189  13.994  1.00  1.06           C
ATOM    779  O   LEU A  56      20.454  -2.383  14.210  1.00  1.06           O
ATOM    780  CB  LEU A  56      18.691  -1.291  11.997  1.00  1.06           C
ATOM    781  CG  LEU A  56      17.437  -1.131  12.855  1.00  1.06           C
ATOM    782  CD1 LEU A  56      17.115   0.327  13.057  1.00  1.06           C
ATOM    783  CD2 LEU A  56      16.253  -1.853  12.150  1.00  1.06           C
ATOM    784  H   LEU A  56      21.523  -2.007  11.857  1.00  1.06           H
ATOM    785  HA  LEU A  56      19.908   0.373  12.580  1.00  1.06           H
ATOM    786 1HB  LEU A  56      18.499  -0.818  11.037  1.00  1.06           H
ATOM    787 2HB  LEU A  56      18.841  -2.342  11.831  1.00  1.06           H
ATOM    788  HG  LEU A  56      17.618  -1.571  13.832  1.00  1.06           H
ATOM    789 1HD1 LEU A  56      16.237   0.386  13.669  1.00  1.06           H
ATOM    790 2HD1 LEU A  56      17.945   0.824  13.557  1.00  1.06           H
ATOM    791 3HD1 LEU A  56      16.938   0.798  12.119  1.00  1.06           H
ATOM    792 1HD2 LEU A  56      15.349  -1.755  12.751  1.00  1.06           H
ATOM    793 2HD2 LEU A  56      16.086  -1.404  11.171  1.00  1.06           H
ATOM    794 3HD2 LEU A  56      16.487  -2.904  12.025  1.00  1.06           H
ATOM    795  N   SER A  57      20.166  -0.269  14.957  1.00  1.04           N
ATOM    796  CA  SER A  57      20.439  -0.638  16.339  1.00  1.04           C
ATOM    797  C   SER A  57      19.501  -0.040  17.385  1.00  1.04           C
ATOM    798  O   SER A  57      19.221   1.157  17.386  1.00  1.04           O
ATOM    799  CB  SER A  57      21.858  -0.234  16.680  1.00  1.04           C
ATOM    800  OG  SER A  57      22.149  -0.495  18.019  1.00  1.04           O
ATOM    801  H   SER A  57      20.000   0.704  14.699  1.00  1.04           H
ATOM    802  HA  SER A  57      20.366  -1.716  16.407  1.00  1.04           H
ATOM    803 1HB  SER A  57      22.555  -0.775  16.041  1.00  1.04           H
ATOM    804 2HB  SER A  57      21.984   0.830  16.479  1.00  1.04           H
ATOM    805  HG  SER A  57      21.380  -0.185  18.519  1.00  1.04           H
ATOM    806  N   PHE A  58      19.053  -0.909  18.288  1.00  1.06           N
ATOM    807  CA  PHE A  58      18.210  -0.559  19.432  1.00  1.06           C
ATOM    808  C   PHE A  58      19.017  -0.845  20.700  1.00  1.06           C
ATOM    809  O   PHE A  58      19.245  -2.017  21.025  1.00  1.06           O
ATOM    810  CB  PHE A  58      16.949  -1.422  19.427  1.00  1.06           C
ATOM    811  CG  PHE A  58      16.101  -1.254  18.222  1.00  1.06           C
ATOM    812  CD1 PHE A  58      16.423  -1.957  17.079  1.00  1.06           C
ATOM    813  CD2 PHE A  58      14.969  -0.452  18.216  1.00  1.06           C
ATOM    814  CE1 PHE A  58      15.662  -1.858  15.964  1.00  1.06           C
ATOM    815  CE2 PHE A  58      14.198  -0.360  17.078  1.00  1.06           C
ATOM    816  CZ  PHE A  58      14.563  -1.066  15.952  1.00  1.06           C
ATOM    817  H   PHE A  58      19.326  -1.887  18.166  1.00  1.06           H
ATOM    818  HA  PHE A  58      17.955   0.496  19.397  1.00  1.06           H
ATOM    819 1HB  PHE A  58      17.230  -2.467  19.486  1.00  1.06           H
ATOM    820 2HB  PHE A  58      16.347  -1.190  20.303  1.00  1.06           H
ATOM    821  HD1 PHE A  58      17.307  -2.609  17.081  1.00  1.06           H
ATOM    822  HD2 PHE A  58      14.693   0.102  19.117  1.00  1.06           H
ATOM    823  HE1 PHE A  58      15.932  -2.425  15.083  1.00  1.06           H
ATOM    824  HE2 PHE A  58      13.309   0.271  17.066  1.00  1.06           H
ATOM    825  HZ  PHE A  58      13.979  -1.009  15.053  1.00  1.06           H
ATOM    826  N   THR A  59      19.489   0.206  21.376  1.00  1.10           N
ATOM    827  CA  THR A  59      20.393   0.011  22.514  1.00  1.10           C
ATOM    828  C   THR A  59      19.948   0.697  23.802  1.00  1.10           C
ATOM    829  O   THR A  59      19.538   1.865  23.785  1.00  1.10           O
ATOM    830  CB  THR A  59      21.815   0.484  22.158  1.00  1.10           C
ATOM    831  OG1 THR A  59      22.301  -0.259  21.037  1.00  1.10           O
ATOM    832  CG2 THR A  59      22.752   0.284  23.318  1.00  1.10           C
ATOM    833  H   THR A  59      19.216   1.144  21.082  1.00  1.10           H
ATOM    834  HA  THR A  59      20.445  -1.051  22.715  1.00  1.10           H
ATOM    835  HB  THR A  59      21.789   1.534  21.900  1.00  1.10           H
ATOM    836  HG1 THR A  59      22.449  -1.172  21.299  1.00  1.10           H
ATOM    837 1HG2 THR A  59      23.748   0.620  23.047  1.00  1.10           H
ATOM    838 2HG2 THR A  59      22.406   0.856  24.160  1.00  1.10           H
ATOM    839 3HG2 THR A  59      22.783  -0.776  23.581  1.00  1.10           H
ATOM    840  N   ASP A  60      20.002  -0.052  24.909  1.00  1.16           N
ATOM    841  CA  ASP A  60      19.640   0.461  26.235  1.00  1.16           C
ATOM    842  C   ASP A  60      18.249   1.078  26.237  1.00  1.16           C
ATOM    843  O   ASP A  60      18.025   2.077  26.920  1.00  1.16           O
ATOM    844  CB  ASP A  60      20.619   1.563  26.704  1.00  1.16           C
ATOM    845  CG  ASP A  60      22.070   1.125  27.010  1.00  1.16           C
ATOM    846  OD1 ASP A  60      22.298   0.237  27.806  1.00  1.16           O
ATOM    847  OD2 ASP A  60      22.961   1.676  26.405  1.00  1.16           O
ATOM    848  H   ASP A  60      20.297  -1.028  24.807  1.00  1.16           H
ATOM    849  HA  ASP A  60      19.653  -0.368  26.944  1.00  1.16           H
ATOM    850 1HB  ASP A  60      20.661   2.358  25.962  1.00  1.16           H
ATOM    851 2HB  ASP A  60      20.215   2.019  27.609  1.00  1.16           H
ATOM    852  N   SER A  61      17.307   0.492  25.502  1.00  1.24           N
ATOM    853  CA  SER A  61      15.972   1.058  25.420  1.00  1.24           C
ATOM    854  C   SER A  61      14.965   0.252  26.212  1.00  1.24           C
ATOM    855  O   SER A  61      15.248  -0.877  26.633  1.00  1.24           O
ATOM    856  CB  SER A  61      15.560   1.209  23.960  1.00  1.24           C
ATOM    857  OG  SER A  61      16.360   2.179  23.308  1.00  1.24           O
ATOM    858  H   SER A  61      17.505  -0.355  24.963  1.00  1.24           H
ATOM    859  HA  SER A  61      15.994   2.060  25.850  1.00  1.24           H
ATOM    860 1HB  SER A  61      15.668   0.266  23.445  1.00  1.24           H
ATOM    861 2HB  SER A  61      14.510   1.501  23.908  1.00  1.24           H
ATOM    862  HG  SER A  61      17.254   1.804  23.252  1.00  1.24           H
ATOM    863  N   GLN A  62      13.819   0.865  26.473  1.00  1.35           N
ATOM    864  CA  GLN A  62      12.759   0.199  27.201  1.00  1.35           C
ATOM    865  C   GLN A  62      11.455   0.264  26.431  1.00  1.35           C
ATOM    866  O   GLN A  62      11.168   1.260  25.756  1.00  1.35           O
ATOM    867  CB  GLN A  62      12.578   0.818  28.585  1.00  1.35           C
ATOM    868  CG  GLN A  62      13.801   0.673  29.492  1.00  1.35           C
ATOM    869  CD  GLN A  62      13.605   1.251  30.871  1.00  1.35           C
ATOM    870  OE1 GLN A  62      12.754   0.805  31.645  1.00  1.35           O
ATOM    871  NE2 GLN A  62      14.406   2.260  31.197  1.00  1.35           N
ATOM    872  H   GLN A  62      13.670   1.811  26.124  1.00  1.35           H
ATOM    873  HA  GLN A  62      13.038  -0.832  27.325  1.00  1.35           H
ATOM    874 1HB  GLN A  62      12.352   1.866  28.471  1.00  1.35           H
ATOM    875 2HB  GLN A  62      11.724   0.349  29.078  1.00  1.35           H
ATOM    876 1HG  GLN A  62      14.032  -0.376  29.592  1.00  1.35           H
ATOM    877 2HG  GLN A  62      14.639   1.190  29.030  1.00  1.35           H
ATOM    878 1HE2 GLN A  62      14.332   2.689  32.098  1.00  1.35           H
ATOM    879 2HE2 GLN A  62      15.089   2.590  30.541  1.00  1.35           H
ATOM    880  N   GLY A  63      10.666  -0.794  26.548  1.00  1.51           N
ATOM    881  CA  GLY A  63       9.396  -0.833  25.861  1.00  1.51           C
ATOM    882  C   GLY A  63       8.278  -0.244  26.716  1.00  1.51           C
ATOM    883  O   GLY A  63       8.523   0.189  27.843  1.00  1.51           O
ATOM    884  H   GLY A  63      10.988  -1.585  27.109  1.00  1.51           H
ATOM    885 1HA  GLY A  63       9.517  -0.286  24.933  1.00  1.51           H
ATOM    886 2HA  GLY A  63       9.159  -1.865  25.600  1.00  1.51           H
ATOM    887  N   PRO A  64       7.046  -0.216  26.183  1.00  1.71           N
ATOM    888  CA  PRO A  64       5.816   0.235  26.809  1.00  1.71           C
ATOM    889  C   PRO A  64       5.520  -0.577  28.052  1.00  1.71           C
ATOM    890  O   PRO A  64       5.843  -1.760  28.110  1.00  1.71           O
ATOM    891  CB  PRO A  64       4.774   0.037  25.720  1.00  1.71           C
ATOM    892  CG  PRO A  64       5.574   0.029  24.442  1.00  1.71           C
ATOM    893  CD  PRO A  64       6.849  -0.651  24.780  1.00  1.71           C
ATOM    894  HA  PRO A  64       5.887   1.303  27.038  1.00  1.71           H
ATOM    895 1HB  PRO A  64       4.211  -0.878  25.902  1.00  1.71           H
ATOM    896 2HB  PRO A  64       4.050   0.870  25.738  1.00  1.71           H
ATOM    897 1HG  PRO A  64       5.039  -0.441  23.623  1.00  1.71           H
ATOM    898 2HG  PRO A  64       5.737   1.072  24.139  1.00  1.71           H
ATOM    899 1HD  PRO A  64       6.743  -1.747  24.715  1.00  1.71           H
ATOM    900 2HD  PRO A  64       7.594  -0.265  24.090  1.00  1.71           H
ATOM    901  N   VAL A  65       4.827   0.035  29.001  1.00  1.88           N
ATOM    902  CA  VAL A  65       4.409  -0.580  30.265  1.00  1.88           C
ATOM    903  C   VAL A  65       2.933  -0.938  30.193  1.00  1.88           C
ATOM    904  O   VAL A  65       2.190  -0.842  31.171  1.00  1.88           O
ATOM    905  CB  VAL A  65       4.615   0.408  31.416  1.00  1.88           C
ATOM    906  CG1 VAL A  65       6.098   0.737  31.589  1.00  1.88           C
ATOM    907  CG2 VAL A  65       3.821   1.651  31.100  1.00  1.88           C
ATOM    908  H   VAL A  65       4.588   1.009  28.858  1.00  1.88           H
ATOM    909  HA  VAL A  65       4.985  -1.487  30.437  1.00  1.88           H
ATOM    910  HB  VAL A  65       4.262  -0.032  32.347  1.00  1.88           H
ATOM    911 1HG1 VAL A  65       6.222   1.448  32.407  1.00  1.88           H
ATOM    912 2HG1 VAL A  65       6.646  -0.161  31.817  1.00  1.88           H
ATOM    913 3HG1 VAL A  65       6.479   1.165  30.689  1.00  1.88           H
ATOM    914 1HG2 VAL A  65       3.938   2.379  31.900  1.00  1.88           H
ATOM    915 2HG2 VAL A  65       4.178   2.078  30.165  1.00  1.88           H
ATOM    916 3HG2 VAL A  65       2.766   1.392  30.996  1.00  1.88           H
ATOM    917  N   LEU A  66       2.520  -1.289  28.991  1.00  1.97           N
ATOM    918  CA  LEU A  66       1.160  -1.658  28.664  1.00  1.97           C
ATOM    919  C   LEU A  66       1.136  -3.098  28.150  1.00  1.97           C
ATOM    920  O   LEU A  66       2.131  -3.605  27.636  1.00  1.97           O
ATOM    921  CB  LEU A  66       0.595  -0.712  27.623  1.00  1.97           C
ATOM    922  CG  LEU A  66       0.340   0.706  28.020  1.00  1.97           C
ATOM    923  CD1 LEU A  66       1.614   1.503  27.816  1.00  1.97           C
ATOM    924  CD2 LEU A  66      -0.790   1.240  27.172  1.00  1.97           C
ATOM    925  H   LEU A  66       3.218  -1.333  28.263  1.00  1.97           H
ATOM    926  HA  LEU A  66       0.551  -1.599  29.565  1.00  1.97           H
ATOM    927 1HB  LEU A  66       1.319  -0.650  26.825  1.00  1.97           H
ATOM    928 2HB  LEU A  66      -0.333  -1.123  27.250  1.00  1.97           H
ATOM    929  HG  LEU A  66       0.067   0.761  29.075  1.00  1.97           H
ATOM    930 1HD1 LEU A  66       1.451   2.547  28.090  1.00  1.97           H
ATOM    931 2HD1 LEU A  66       2.391   1.106  28.417  1.00  1.97           H
ATOM    932 3HD1 LEU A  66       1.912   1.444  26.778  1.00  1.97           H
ATOM    933 1HD2 LEU A  66      -0.987   2.274  27.441  1.00  1.97           H
ATOM    934 2HD2 LEU A  66      -0.511   1.181  26.123  1.00  1.97           H
ATOM    935 3HD2 LEU A  66      -1.686   0.643  27.340  1.00  1.97           H
ATOM    936  N   GLN A  67      -0.004  -3.764  28.299  1.00  1.90           N
ATOM    937  CA  GLN A  67      -0.130  -5.180  27.945  1.00  1.90           C
ATOM    938  C   GLN A  67       0.275  -5.634  26.528  1.00  1.90           C
ATOM    939  O   GLN A  67       1.319  -6.268  26.345  1.00  1.90           O
ATOM    940  CB  GLN A  67      -1.599  -5.572  28.135  1.00  1.90           C
ATOM    941  CG  GLN A  67      -1.889  -7.009  27.866  1.00  1.90           C
ATOM    942  CD  GLN A  67      -3.354  -7.373  27.992  1.00  1.90           C
ATOM    943  OE1 GLN A  67      -4.262  -6.536  27.867  1.00  1.90           O
ATOM    944  NE2 GLN A  67      -3.588  -8.647  28.242  1.00  1.90           N
ATOM    945  H   GLN A  67      -0.797  -3.287  28.705  1.00  1.90           H
ATOM    946  HA  GLN A  67       0.480  -5.743  28.653  1.00  1.90           H
ATOM    947 1HB  GLN A  67      -1.898  -5.368  29.162  1.00  1.90           H
ATOM    948 2HB  GLN A  67      -2.232  -4.971  27.487  1.00  1.90           H
ATOM    949 1HG  GLN A  67      -1.547  -7.298  26.877  1.00  1.90           H
ATOM    950 2HG  GLN A  67      -1.348  -7.577  28.612  1.00  1.90           H
ATOM    951 1HE2 GLN A  67      -4.520  -8.985  28.340  1.00  1.90           H
ATOM    952 2HE2 GLN A  67      -2.780  -9.275  28.331  1.00  1.90           H
ATOM    953  N   ASN A  68      -0.460  -5.235  25.490  1.00  1.70           N
ATOM    954  CA  ASN A  68      -0.191  -5.797  24.153  1.00  1.70           C
ATOM    955  C   ASN A  68       0.907  -5.089  23.385  1.00  1.70           C
ATOM    956  O   ASN A  68       0.677  -4.555  22.299  1.00  1.70           O
ATOM    957  CB  ASN A  68      -1.460  -5.769  23.341  1.00  1.70           C
ATOM    958  CG  ASN A  68      -2.526  -6.675  23.897  1.00  1.70           C
ATOM    959  OD1 ASN A  68      -2.248  -7.808  24.301  1.00  1.70           O
ATOM    960  ND2 ASN A  68      -3.741  -6.192  23.932  1.00  1.70           N
ATOM    961  H   ASN A  68      -1.257  -4.632  25.631  1.00  1.70           H
ATOM    962  HA  ASN A  68       0.128  -6.833  24.282  1.00  1.70           H
ATOM    963 1HB  ASN A  68      -1.845  -4.747  23.315  1.00  1.70           H
ATOM    964 2HB  ASN A  68      -1.241  -6.062  22.315  1.00  1.70           H
ATOM    965 1HD2 ASN A  68      -4.490  -6.748  24.298  1.00  1.70           H
ATOM    966 2HD2 ASN A  68      -3.924  -5.268  23.597  1.00  1.70           H
ATOM    967  N   TYR A  69       2.092  -5.095  23.967  1.00  1.43           N
ATOM    968  CA  TYR A  69       3.231  -4.369  23.447  1.00  1.43           C
ATOM    969  C   TYR A  69       4.579  -5.081  23.381  1.00  1.43           C
ATOM    970  O   TYR A  69       4.839  -6.120  24.033  1.00  1.43           O
ATOM    971  CB  TYR A  69       3.361  -3.057  24.198  1.00  1.43           C
ATOM    972  CG  TYR A  69       2.160  -2.113  23.954  1.00  1.43           C
ATOM    973  CD1 TYR A  69       1.014  -2.235  24.685  1.00  1.43           C
ATOM    974  CD2 TYR A  69       2.226  -1.141  22.989  1.00  1.43           C
ATOM    975  CE1 TYR A  69      -0.066  -1.413  24.464  1.00  1.43           C
ATOM    976  CE2 TYR A  69       1.156  -0.305  22.774  1.00  1.43           C
ATOM    977  CZ  TYR A  69       0.008  -0.441  23.513  1.00  1.43           C
ATOM    978  OH  TYR A  69      -1.070   0.402  23.311  1.00  1.43           O
ATOM    979  H   TYR A  69       2.151  -5.595  24.847  1.00  1.43           H
ATOM    980  HA  TYR A  69       2.988  -4.107  22.417  1.00  1.43           H
ATOM    981 1HB  TYR A  69       3.434  -3.249  25.272  1.00  1.43           H
ATOM    982 2HB  TYR A  69       4.268  -2.561  23.890  1.00  1.43           H
ATOM    983  HD1 TYR A  69       0.959  -2.991  25.437  1.00  1.43           H
ATOM    984  HD2 TYR A  69       3.128  -1.026  22.391  1.00  1.43           H
ATOM    985  HE1 TYR A  69      -0.971  -1.533  25.055  1.00  1.43           H
ATOM    986  HE2 TYR A  69       1.225   0.463  22.011  1.00  1.43           H
ATOM    987  HH  TYR A  69      -0.759   1.213  22.858  1.00  1.43           H
ATOM    988  N   ALA A  70       5.412  -4.453  22.541  1.00  1.19           N
ATOM    989  CA  ALA A  70       6.797  -4.782  22.232  1.00  1.19           C
ATOM    990  C   ALA A  70       7.500  -3.530  21.680  1.00  1.19           C
ATOM    991  O   ALA A  70       6.848  -2.509  21.463  1.00  1.19           O
ATOM    992  CB  ALA A  70       6.853  -5.925  21.248  1.00  1.19           C
ATOM    993  H   ALA A  70       5.033  -3.642  22.072  1.00  1.19           H
ATOM    994  HA  ALA A  70       7.287  -5.051  23.154  1.00  1.19           H
ATOM    995 1HB  ALA A  70       7.847  -6.165  21.039  1.00  1.19           H
ATOM    996 2HB  ALA A  70       6.359  -6.799  21.673  1.00  1.19           H
ATOM    997 3HB  ALA A  70       6.358  -5.639  20.322  1.00  1.19           H
ATOM    998  N   PHE A  71       8.834  -3.566  21.516  1.00  1.02           N
ATOM    999  CA  PHE A  71       9.568  -2.423  20.959  1.00  1.02           C
ATOM   1000  C   PHE A  71       9.168  -2.212  19.512  1.00  1.02           C
ATOM   1001  O   PHE A  71       8.883  -1.079  19.094  1.00  1.02           O
ATOM   1002  CB  PHE A  71      11.075  -2.686  20.995  1.00  1.02           C
ATOM   1003  CG  PHE A  71      11.657  -2.629  22.314  1.00  1.02           C
ATOM   1004  CD1 PHE A  71      11.096  -3.320  23.340  1.00  1.02           C
ATOM   1005  CD2 PHE A  71      12.800  -1.909  22.548  1.00  1.02           C
ATOM   1006  CE1 PHE A  71      11.651  -3.274  24.554  1.00  1.02           C
ATOM   1007  CE2 PHE A  71      13.332  -1.864  23.774  1.00  1.02           C
ATOM   1008  CZ  PHE A  71      12.757  -2.545  24.774  1.00  1.02           C
ATOM   1009  H   PHE A  71       9.349  -4.422  21.686  1.00  1.02           H
ATOM   1010  HA  PHE A  71       9.330  -1.528  21.536  1.00  1.02           H
ATOM   1011 1HB  PHE A  71      11.301  -3.650  20.569  1.00  1.02           H
ATOM   1012 2HB  PHE A  71      11.576  -1.944  20.375  1.00  1.02           H
ATOM   1013  HD1 PHE A  71      10.199  -3.912  23.172  1.00  1.02           H
ATOM   1014  HD2 PHE A  71      13.272  -1.366  21.729  1.00  1.02           H
ATOM   1015  HE1 PHE A  71      11.218  -3.816  25.338  1.00  1.02           H
ATOM   1016  HE2 PHE A  71      14.222  -1.304  23.963  1.00  1.02           H
ATOM   1017  HZ  PHE A  71      13.200  -2.513  25.752  1.00  1.02           H
ATOM   1018  N   ILE A  72       9.087  -3.332  18.781  1.00  0.91           N
ATOM   1019  CA  ILE A  72       8.654  -3.331  17.391  1.00  0.91           C
ATOM   1020  C   ILE A  72       7.389  -4.173  17.288  1.00  0.91           C
ATOM   1021  O   ILE A  72       7.404  -5.355  17.660  1.00  0.91           O
ATOM   1022  CB  ILE A  72       9.688  -3.918  16.410  1.00  0.91           C
ATOM   1023  CG1 ILE A  72      11.010  -3.182  16.433  1.00  0.91           C
ATOM   1024  CG2 ILE A  72       9.127  -3.809  15.023  1.00  0.91           C
ATOM   1025  CD1 ILE A  72      12.045  -3.868  15.557  1.00  0.91           C
ATOM   1026  H   ILE A  72       9.352  -4.213  19.227  1.00  0.91           H
ATOM   1027  HA  ILE A  72       8.428  -2.315  17.088  1.00  0.91           H
ATOM   1028  HB  ILE A  72       9.878  -4.961  16.650  1.00  0.91           H
ATOM   1029 1HG1 ILE A  72      10.865  -2.168  16.087  1.00  0.91           H
ATOM   1030 2HG1 ILE A  72      11.388  -3.147  17.455  1.00  0.91           H
ATOM   1031 1HG2 ILE A  72       9.834  -4.213  14.313  1.00  0.91           H
ATOM   1032 2HG2 ILE A  72       8.190  -4.357  14.958  1.00  0.91           H
ATOM   1033 3HG2 ILE A  72       8.950  -2.769  14.800  1.00  0.91           H
ATOM   1034 1HD1 ILE A  72      12.974  -3.326  15.595  1.00  0.91           H
ATOM   1035 2HD1 ILE A  72      12.205  -4.884  15.912  1.00  0.91           H
ATOM   1036 3HD1 ILE A  72      11.690  -3.898  14.529  1.00  0.91           H
ATOM   1037  N   SER A  73       6.310  -3.584  16.780  1.00  0.86           N
ATOM   1038  CA  SER A  73       5.055  -4.326  16.724  1.00  0.86           C
ATOM   1039  C   SER A  73       4.247  -4.173  15.445  1.00  0.86           C
ATOM   1040  O   SER A  73       3.827  -3.066  15.068  1.00  0.86           O
ATOM   1041  CB  SER A  73       4.185  -3.923  17.892  1.00  0.86           C
ATOM   1042  OG  SER A  73       2.946  -4.560  17.824  1.00  0.86           O
ATOM   1043  H   SER A  73       6.369  -2.607  16.487  1.00  0.86           H
ATOM   1044  HA  SER A  73       5.290  -5.382  16.831  1.00  0.86           H
ATOM   1045 1HB  SER A  73       4.689  -4.204  18.819  1.00  0.86           H
ATOM   1046 2HB  SER A  73       4.052  -2.841  17.904  1.00  0.86           H
ATOM   1047  HG  SER A  73       3.126  -5.468  17.531  1.00  0.86           H
ATOM   1048  N   ALA A  74       3.994  -5.318  14.815  1.00  0.84           N
ATOM   1049  CA  ALA A  74       3.188  -5.360  13.610  1.00  0.84           C
ATOM   1050  C   ALA A  74       1.823  -5.918  13.948  1.00  0.84           C
ATOM   1051  O   ALA A  74       1.702  -6.753  14.843  1.00  0.84           O
ATOM   1052  CB  ALA A  74       3.840  -6.204  12.535  1.00  0.84           C
ATOM   1053  H   ALA A  74       4.370  -6.188  15.205  1.00  0.84           H
ATOM   1054  HA  ALA A  74       3.069  -4.354  13.253  1.00  0.84           H
ATOM   1055 1HB  ALA A  74       3.208  -6.198  11.642  1.00  0.84           H
ATOM   1056 2HB  ALA A  74       4.813  -5.792  12.289  1.00  0.84           H
ATOM   1057 3HB  ALA A  74       3.957  -7.227  12.889  1.00  0.84           H
ATOM   1058  N   GLY A  75       0.786  -5.462  13.251  1.00  0.83           N
ATOM   1059  CA  GLY A  75      -0.528  -6.048  13.427  1.00  0.83           C
ATOM   1060  C   GLY A  75      -0.455  -7.467  12.912  1.00  0.83           C
ATOM   1061  O   GLY A  75      -0.815  -8.431  13.592  1.00  0.83           O
ATOM   1062  H   GLY A  75       0.902  -4.767  12.518  1.00  0.83           H
ATOM   1063 1HA  GLY A  75      -0.816  -6.032  14.477  1.00  0.83           H
ATOM   1064 2HA  GLY A  75      -1.265  -5.488  12.859  1.00  0.83           H
ATOM   1065  N   GLU A  76       0.039  -7.562  11.681  1.00  0.81           N
ATOM   1066  CA  GLU A  76       0.153  -8.837  11.000  1.00  0.81           C
ATOM   1067  C   GLU A  76       1.608  -9.310  10.822  1.00  0.81           C
ATOM   1068  O   GLU A  76       2.084 -10.131  11.621  1.00  0.81           O
ATOM   1069  CB  GLU A  76      -0.522  -8.699   9.630  1.00  0.81           C
ATOM   1070  CG  GLU A  76      -2.052  -8.514   9.617  1.00  0.81           C
ATOM   1071  CD  GLU A  76      -2.847  -9.741   9.997  1.00  0.81           C
ATOM   1072  OE1 GLU A  76      -2.620 -10.779   9.420  1.00  0.81           O
ATOM   1073  OE2 GLU A  76      -3.691  -9.639  10.865  1.00  0.81           O
ATOM   1074  H   GLU A  76       0.313  -6.695  11.219  1.00  0.81           H
ATOM   1075  HA  GLU A  76      -0.377  -9.588  11.583  1.00  0.81           H
ATOM   1076 1HB  GLU A  76      -0.151  -7.799   9.178  1.00  0.81           H
ATOM   1077 2HB  GLU A  76      -0.250  -9.537   8.988  1.00  0.81           H
ATOM   1078 1HG  GLU A  76      -2.299  -7.710  10.312  1.00  0.81           H
ATOM   1079 2HG  GLU A  76      -2.349  -8.190   8.621  1.00  0.81           H
ATOM   1080  N   THR A  77       2.359  -8.713   9.880  1.00  0.78           N
ATOM   1081  CA  THR A  77       3.733  -9.161   9.652  1.00  0.78           C
ATOM   1082  C   THR A  77       4.814  -8.083   9.767  1.00  0.78           C
ATOM   1083  O   THR A  77       4.654  -6.978   9.240  1.00  0.78           O
ATOM   1084  CB  THR A  77       3.840  -9.807   8.252  1.00  0.78           C
ATOM   1085  OG1 THR A  77       2.944 -10.928   8.173  1.00  0.78           O
ATOM   1086  CG2 THR A  77       5.277 -10.281   7.973  1.00  0.78           C
ATOM   1087  H   THR A  77       1.955  -8.035   9.236  1.00  0.78           H
ATOM   1088  HA  THR A  77       3.956  -9.924  10.388  1.00  0.78           H
ATOM   1089  HB  THR A  77       3.560  -9.081   7.493  1.00  0.78           H
ATOM   1090  HG1 THR A  77       3.165 -11.459   7.407  1.00  0.78           H
ATOM   1091 1HG2 THR A  77       5.321 -10.735   6.987  1.00  0.78           H
ATOM   1092 2HG2 THR A  77       5.963  -9.439   8.002  1.00  0.78           H
ATOM   1093 3HG2 THR A  77       5.573 -11.009   8.719  1.00  0.78           H
ATOM   1094  N   LEU A  78       5.909  -8.438  10.452  1.00  0.75           N
ATOM   1095  CA  LEU A  78       7.125  -7.628  10.553  1.00  0.75           C
ATOM   1096  C   LEU A  78       8.255  -8.185   9.708  1.00  0.75           C
ATOM   1097  O   LEU A  78       8.653  -9.336   9.902  1.00  0.75           O
ATOM   1098  CB  LEU A  78       7.683  -7.564  11.977  1.00  0.75           C
ATOM   1099  CG  LEU A  78       9.107  -6.879  12.070  1.00  0.75           C
ATOM   1100  CD1 LEU A  78       9.010  -5.440  11.687  1.00  0.75           C
ATOM   1101  CD2 LEU A  78       9.652  -7.033  13.448  1.00  0.75           C
ATOM   1102  H   LEU A  78       5.908  -9.362  10.878  1.00  0.75           H
ATOM   1103  HA  LEU A  78       6.895  -6.621  10.222  1.00  0.75           H
ATOM   1104 1HB  LEU A  78       6.998  -6.998  12.603  1.00  0.75           H
ATOM   1105 2HB  LEU A  78       7.761  -8.577  12.374  1.00  0.75           H
ATOM   1106  HG  LEU A  78       9.787  -7.364  11.370  1.00  0.75           H
ATOM   1107 1HD1 LEU A  78       9.987  -4.980  11.739  1.00  0.75           H
ATOM   1108 2HD1 LEU A  78       8.625  -5.346  10.679  1.00  0.75           H
ATOM   1109 3HD1 LEU A  78       8.354  -4.968  12.364  1.00  0.75           H
ATOM   1110 1HD2 LEU A  78      10.640  -6.575  13.512  1.00  0.75           H
ATOM   1111 2HD2 LEU A  78       8.981  -6.556  14.153  1.00  0.75           H
ATOM   1112 3HD2 LEU A  78       9.724  -8.081  13.673  1.00  0.75           H
ATOM   1113  N   THR A  79       8.792  -7.371   8.812  1.00  0.72           N
ATOM   1114  CA  THR A  79       9.940  -7.793   8.026  1.00  0.72           C
ATOM   1115  C   THR A  79      11.139  -6.857   8.195  1.00  0.72           C
ATOM   1116  O   THR A  79      11.001  -5.646   8.047  1.00  0.72           O
ATOM   1117  CB  THR A  79       9.588  -7.900   6.529  1.00  0.72           C
ATOM   1118  OG1 THR A  79       8.560  -8.882   6.332  1.00  0.72           O
ATOM   1119  CG2 THR A  79      10.830  -8.273   5.724  1.00  0.72           C
ATOM   1120  H   THR A  79       8.380  -6.446   8.682  1.00  0.72           H
ATOM   1121  HA  THR A  79      10.236  -8.778   8.364  1.00  0.72           H
ATOM   1122  HB  THR A  79       9.214  -6.945   6.186  1.00  0.72           H
ATOM   1123  HG1 THR A  79       8.822  -9.700   6.760  1.00  0.72           H
ATOM   1124 1HG2 THR A  79      10.577  -8.338   4.669  1.00  0.72           H
ATOM   1125 2HG2 THR A  79      11.592  -7.510   5.864  1.00  0.72           H
ATOM   1126 3HG2 THR A  79      11.214  -9.239   6.069  1.00  0.72           H
ATOM   1127  N   LEU A  80      12.304  -7.426   8.514  1.00  0.71           N
ATOM   1128  CA  LEU A  80      13.561  -6.675   8.626  1.00  0.71           C
ATOM   1129  C   LEU A  80      14.453  -7.153   7.462  1.00  0.71           C
ATOM   1130  O   LEU A  80      14.826  -8.332   7.427  1.00  0.71           O
ATOM   1131  CB  LEU A  80      14.253  -6.925   9.983  1.00  0.71           C
ATOM   1132  CG  LEU A  80      13.427  -6.649  11.309  1.00  0.71           C
ATOM   1133  CD1 LEU A  80      14.277  -6.972  12.556  1.00  0.71           C
ATOM   1134  CD2 LEU A  80      13.001  -5.237  11.351  1.00  0.71           C
ATOM   1135  H   LEU A  80      12.311  -8.435   8.655  1.00  0.71           H
ATOM   1136  HA  LEU A  80      13.367  -5.609   8.507  1.00  0.71           H
ATOM   1137 1HB  LEU A  80      14.572  -7.960  10.010  1.00  0.71           H
ATOM   1138 2HB  LEU A  80      15.140  -6.298  10.021  1.00  0.71           H
ATOM   1139  HG  LEU A  80      12.548  -7.299  11.326  1.00  0.71           H
ATOM   1140 1HD1 LEU A  80      13.686  -6.788  13.454  1.00  0.71           H
ATOM   1141 2HD1 LEU A  80      14.587  -7.999  12.545  1.00  0.71           H
ATOM   1142 3HD1 LEU A  80      15.159  -6.335  12.569  1.00  0.71           H
ATOM   1143 1HD2 LEU A  80      12.429  -5.065  12.262  1.00  0.71           H
ATOM   1144 2HD2 LEU A  80      13.873  -4.581  11.338  1.00  0.71           H
ATOM   1145 3HD2 LEU A  80      12.379  -5.041  10.485  1.00  0.71           H
ATOM   1146  N   LYS A  81      14.763  -6.277   6.495  1.00  0.70           N
ATOM   1147  CA  LYS A  81      15.456  -6.763   5.289  1.00  0.70           C
ATOM   1148  C   LYS A  81      16.606  -5.919   4.685  1.00  0.70           C
ATOM   1149  O   LYS A  81      16.528  -4.691   4.579  1.00  0.70           O
ATOM   1150  CB  LYS A  81      14.380  -7.053   4.231  1.00  0.70           C
ATOM   1151  CG  LYS A  81      14.862  -7.640   2.925  1.00  0.70           C
ATOM   1152  CD  LYS A  81      13.695  -8.072   2.030  1.00  0.70           C
ATOM   1153  CE  LYS A  81      14.192  -8.790   0.755  1.00  0.70           C
ATOM   1154  NZ  LYS A  81      14.802  -7.849  -0.246  1.00  0.70           N
ATOM   1155  H   LYS A  81      14.446  -5.310   6.569  1.00  0.70           H
ATOM   1156  HA  LYS A  81      15.897  -7.712   5.554  1.00  0.70           H
ATOM   1157 1HB  LYS A  81      13.669  -7.761   4.646  1.00  0.70           H
ATOM   1158 2HB  LYS A  81      13.839  -6.149   4.012  1.00  0.70           H
ATOM   1159 1HG  LYS A  81      15.408  -6.877   2.411  1.00  0.70           H
ATOM   1160 2HG  LYS A  81      15.527  -8.482   3.107  1.00  0.70           H
ATOM   1161 1HD  LYS A  81      13.039  -8.742   2.587  1.00  0.70           H
ATOM   1162 2HD  LYS A  81      13.125  -7.191   1.737  1.00  0.70           H
ATOM   1163 1HE  LYS A  81      14.943  -9.527   1.041  1.00  0.70           H
ATOM   1164 2HE  LYS A  81      13.352  -9.302   0.289  1.00  0.70           H
ATOM   1165 1HZ  LYS A  81      15.115  -8.363  -1.049  1.00  0.70           H
ATOM   1166 2HZ  LYS A  81      14.127  -7.166  -0.530  1.00  0.70           H
ATOM   1167 3HZ  LYS A  81      15.609  -7.357   0.157  1.00  0.70           H
ATOM   1168  N   ASP A  82      17.650  -6.645   4.236  1.00  0.71           N
ATOM   1169  CA  ASP A  82      18.860  -6.122   3.549  1.00  0.71           C
ATOM   1170  C   ASP A  82      19.737  -5.119   4.315  1.00  0.71           C
ATOM   1171  O   ASP A  82      20.279  -4.172   3.726  1.00  0.71           O
ATOM   1172  CB  ASP A  82      18.483  -5.482   2.204  1.00  0.71           C
ATOM   1173  CG  ASP A  82      17.926  -6.493   1.185  1.00  0.71           C
ATOM   1174  OD1 ASP A  82      18.554  -7.489   0.928  1.00  0.71           O
ATOM   1175  OD2 ASP A  82      16.842  -6.259   0.684  1.00  0.71           O
ATOM   1176  H   ASP A  82      17.593  -7.657   4.397  1.00  0.71           H
ATOM   1177  HA  ASP A  82      19.492  -6.986   3.330  1.00  0.71           H
ATOM   1178 1HB  ASP A  82      17.750  -4.687   2.356  1.00  0.71           H
ATOM   1179 2HB  ASP A  82      19.368  -5.013   1.775  1.00  0.71           H
ATOM   1180  N   PHE A  83      19.922  -5.380   5.604  1.00  0.72           N
ATOM   1181  CA  PHE A  83      20.794  -4.584   6.466  1.00  0.72           C
ATOM   1182  C   PHE A  83      22.114  -5.276   6.707  1.00  0.72           C
ATOM   1183  O   PHE A  83      22.159  -6.489   6.806  1.00  0.72           O
ATOM   1184  CB  PHE A  83      20.154  -4.364   7.826  1.00  0.72           C
ATOM   1185  CG  PHE A  83      19.064  -3.465   7.801  1.00  0.72           C
ATOM   1186  CD1 PHE A  83      17.791  -3.885   7.535  1.00  0.72           C
ATOM   1187  CD2 PHE A  83      19.308  -2.158   8.039  1.00  0.72           C
ATOM   1188  CE1 PHE A  83      16.785  -2.997   7.529  1.00  0.72           C
ATOM   1189  CE2 PHE A  83      18.337  -1.269   8.016  1.00  0.72           C
ATOM   1190  CZ  PHE A  83      17.049  -1.680   7.763  1.00  0.72           C
ATOM   1191  H   PHE A  83      19.430  -6.167   6.002  1.00  0.72           H
ATOM   1192  HA  PHE A  83      20.985  -3.620   5.991  1.00  0.72           H
ATOM   1193 1HB  PHE A  83      19.807  -5.317   8.216  1.00  0.72           H
ATOM   1194 2HB  PHE A  83      20.898  -3.975   8.521  1.00  0.72           H
ATOM   1195  HD1 PHE A  83      17.598  -4.941   7.341  1.00  0.72           H
ATOM   1196  HD2 PHE A  83      20.315  -1.841   8.244  1.00  0.72           H
ATOM   1197  HE1 PHE A  83      15.785  -3.330   7.325  1.00  0.72           H
ATOM   1198  HE2 PHE A  83      18.578  -0.223   8.199  1.00  0.72           H
ATOM   1199  HZ  PHE A  83      16.246  -0.956   7.735  1.00  0.72           H
ATOM   1200  N   SER A  84      23.185  -4.524   6.861  1.00  0.73           N
ATOM   1201  CA  SER A  84      24.456  -5.122   7.239  1.00  0.73           C
ATOM   1202  C   SER A  84      24.358  -5.698   8.634  1.00  0.73           C
ATOM   1203  O   SER A  84      24.921  -6.759   8.908  1.00  0.73           O
ATOM   1204  CB  SER A  84      25.580  -4.128   7.120  1.00  0.73           C
ATOM   1205  OG  SER A  84      25.817  -3.855   5.779  1.00  0.73           O
ATOM   1206  H   SER A  84      23.100  -3.518   6.779  1.00  0.73           H
ATOM   1207  HA  SER A  84      24.668  -5.937   6.549  1.00  0.73           H
ATOM   1208 1HB  SER A  84      25.290  -3.210   7.626  1.00  0.73           H
ATOM   1209 2HB  SER A  84      26.482  -4.503   7.596  1.00  0.73           H
ATOM   1210  HG  SER A  84      25.962  -2.890   5.701  1.00  0.73           H
ATOM   1211  N   SER A  85      23.648  -4.994   9.508  1.00  0.74           N
ATOM   1212  CA  SER A  85      23.505  -5.486  10.873  1.00  0.74           C
ATOM   1213  C   SER A  85      22.250  -4.996  11.576  1.00  0.74           C
ATOM   1214  O   SER A  85      21.982  -3.795  11.637  1.00  0.74           O
ATOM   1215  CB  SER A  85      24.741  -5.117  11.684  1.00  0.74           C
ATOM   1216  OG  SER A  85      24.624  -5.528  13.019  1.00  0.74           O
ATOM   1217  H   SER A  85      23.219  -4.122   9.191  1.00  0.74           H
ATOM   1218  HA  SER A  85      23.447  -6.574  10.833  1.00  0.74           H
ATOM   1219 1HB  SER A  85      25.611  -5.595  11.239  1.00  0.74           H
ATOM   1220 2HB  SER A  85      24.907  -4.058  11.654  1.00  0.74           H
ATOM   1221  HG  SER A  85      25.478  -5.972  13.241  1.00  0.74           H
ATOM   1222  N   LEU A  86      21.511  -5.954  12.134  1.00  0.75           N
ATOM   1223  CA  LEU A  86      20.307  -5.710  12.929  1.00  0.75           C
ATOM   1224  C   LEU A  86      20.575  -6.045  14.389  1.00  0.75           C
ATOM   1225  O   LEU A  86      20.587  -7.231  14.741  1.00  0.75           O
ATOM   1226  CB  LEU A  86      19.170  -6.615  12.455  1.00  0.75           C
ATOM   1227  CG  LEU A  86      18.721  -6.497  11.016  1.00  0.75           C
ATOM   1228  CD1 LEU A  86      17.792  -7.595  10.722  1.00  0.75           C
ATOM   1229  CD2 LEU A  86      18.020  -5.211  10.836  1.00  0.75           C
ATOM   1230  H   LEU A  86      21.819  -6.919  11.992  1.00  0.75           H
ATOM   1231  HA  LEU A  86      20.025  -4.659  12.849  1.00  0.75           H
ATOM   1232 1HB  LEU A  86      19.473  -7.648  12.610  1.00  0.75           H
ATOM   1233 2HB  LEU A  86      18.302  -6.418  13.080  1.00  0.75           H
ATOM   1234  HG  LEU A  86      19.573  -6.567  10.340  1.00  0.75           H
ATOM   1235 1HD1 LEU A  86      17.449  -7.521   9.689  1.00  0.75           H
ATOM   1236 2HD1 LEU A  86      18.312  -8.529  10.867  1.00  0.75           H
ATOM   1237 3HD1 LEU A  86      16.946  -7.546  11.392  1.00  0.75           H
ATOM   1238 1HD2 LEU A  86      17.669  -5.146   9.838  1.00  0.75           H
ATOM   1239 2HD2 LEU A  86      17.175  -5.161  11.516  1.00  0.75           H
ATOM   1240 3HD2 LEU A  86      18.706  -4.403  11.043  1.00  0.75           H
ATOM   1241  N   MET A  87      20.791  -5.035  15.234  1.00  0.77           N
ATOM   1242  CA  MET A  87      21.132  -5.335  16.621  1.00  0.77           C
ATOM   1243  C   MET A  87      20.172  -4.784  17.660  1.00  0.77           C
ATOM   1244  O   MET A  87      19.803  -3.608  17.662  1.00  0.77           O
ATOM   1245  CB  MET A  87      22.546  -4.859  16.964  1.00  0.77           C
ATOM   1246  CG  MET A  87      22.956  -5.151  18.436  1.00  0.77           C
ATOM   1247  SD  MET A  87      24.634  -4.637  18.854  1.00  0.77           S
ATOM   1248  CE  MET A  87      25.600  -5.872  18.023  1.00  0.77           C
ATOM   1249  H   MET A  87      20.742  -4.072  14.901  1.00  0.77           H
ATOM   1250  HA  MET A  87      21.123  -6.412  16.736  1.00  0.77           H
ATOM   1251 1HB  MET A  87      23.262  -5.352  16.306  1.00  0.77           H
ATOM   1252 2HB  MET A  87      22.621  -3.783  16.790  1.00  0.77           H
ATOM   1253 1HG  MET A  87      22.279  -4.617  19.098  1.00  0.77           H
ATOM   1254 2HG  MET A  87      22.856  -6.222  18.643  1.00  0.77           H
ATOM   1255 1HE  MET A  87      26.659  -5.684  18.191  1.00  0.77           H
ATOM   1256 2HE  MET A  87      25.344  -6.842  18.414  1.00  0.77           H
ATOM   1257 3HE  MET A  87      25.391  -5.841  16.954  1.00  0.77           H
ATOM   1258  N   PHE A  88      19.826  -5.661  18.575  1.00  0.80           N
ATOM   1259  CA  PHE A  88      19.001  -5.373  19.726  1.00  0.80           C
ATOM   1260  C   PHE A  88      19.875  -5.673  20.933  1.00  0.80           C
ATOM   1261  O   PHE A  88      20.314  -6.816  21.095  1.00  0.80           O
ATOM   1262  CB  PHE A  88      17.766  -6.261  19.661  1.00  0.80           C
ATOM   1263  CG  PHE A  88      16.917  -5.974  18.447  1.00  0.80           C
ATOM   1264  CD1 PHE A  88      17.241  -6.542  17.210  1.00  0.80           C
ATOM   1265  CD2 PHE A  88      15.790  -5.184  18.535  1.00  0.80           C
ATOM   1266  CE1 PHE A  88      16.464  -6.301  16.093  1.00  0.80           C
ATOM   1267  CE2 PHE A  88      15.010  -4.951  17.427  1.00  0.80           C
ATOM   1268  CZ  PHE A  88      15.350  -5.504  16.200  1.00  0.80           C
ATOM   1269  H   PHE A  88      20.157  -6.618  18.455  1.00  0.80           H
ATOM   1270  HA  PHE A  88      18.721  -4.321  19.736  1.00  0.80           H
ATOM   1271 1HB  PHE A  88      18.077  -7.295  19.620  1.00  0.80           H
ATOM   1272 2HB  PHE A  88      17.160  -6.126  20.554  1.00  0.80           H
ATOM   1273  HD1 PHE A  88      18.129  -7.186  17.133  1.00  0.80           H
ATOM   1274  HD2 PHE A  88      15.518  -4.742  19.494  1.00  0.80           H
ATOM   1275  HE1 PHE A  88      16.734  -6.748  15.136  1.00  0.80           H
ATOM   1276  HE2 PHE A  88      14.127  -4.322  17.518  1.00  0.80           H
ATOM   1277  HZ  PHE A  88      14.733  -5.312  15.326  1.00  0.80           H
ATOM   1278  N   SER A  89      20.178  -4.661  21.742  1.00  0.86           N
ATOM   1279  CA  SER A  89      21.107  -4.876  22.843  1.00  0.86           C
ATOM   1280  C   SER A  89      20.764  -4.134  24.127  1.00  0.86           C
ATOM   1281  O   SER A  89      20.605  -2.910  24.133  1.00  0.86           O
ATOM   1282  CB  SER A  89      22.498  -4.494  22.388  1.00  0.86           C
ATOM   1283  OG  SER A  89      23.427  -4.638  23.419  1.00  0.86           O
ATOM   1284  H   SER A  89      19.791  -3.733  21.567  1.00  0.86           H
ATOM   1285  HA  SER A  89      21.106  -5.931  23.058  1.00  0.86           H
ATOM   1286 1HB  SER A  89      22.782  -5.134  21.555  1.00  0.86           H
ATOM   1287 2HB  SER A  89      22.498  -3.466  22.026  1.00  0.86           H
ATOM   1288  HG  SER A  89      23.280  -5.520  23.782  1.00  0.86           H
ATOM   1289  N   LYS A  90      20.679  -4.897  25.214  1.00  0.94           N
ATOM   1290  CA  LYS A  90      20.331  -4.381  26.534  1.00  0.94           C
ATOM   1291  C   LYS A  90      18.948  -3.750  26.565  1.00  0.94           C
ATOM   1292  O   LYS A  90      18.729  -2.749  27.248  1.00  0.94           O
ATOM   1293  CB  LYS A  90      21.367  -3.368  27.016  1.00  0.94           C
ATOM   1294  CG  LYS A  90      22.777  -3.923  27.163  1.00  0.94           C
ATOM   1295  CD  LYS A  90      23.666  -2.855  27.704  1.00  0.94           C
ATOM   1296  CE  LYS A  90      24.061  -1.877  26.619  1.00  0.94           C
ATOM   1297  NZ  LYS A  90      24.730  -0.702  27.197  1.00  0.94           N
ATOM   1298  H   LYS A  90      20.833  -5.901  25.105  1.00  0.94           H
ATOM   1299  HA  LYS A  90      20.330  -5.207  27.234  1.00  0.94           H
ATOM   1300 1HB  LYS A  90      21.408  -2.497  26.369  1.00  0.94           H
ATOM   1301 2HB  LYS A  90      21.070  -3.006  27.999  1.00  0.94           H
ATOM   1302 1HG  LYS A  90      22.775  -4.775  27.843  1.00  0.94           H
ATOM   1303 2HG  LYS A  90      23.151  -4.249  26.194  1.00  0.94           H
ATOM   1304 1HD  LYS A  90      23.140  -2.299  28.484  1.00  0.94           H
ATOM   1305 2HD  LYS A  90      24.563  -3.299  28.130  1.00  0.94           H
ATOM   1306 1HE  LYS A  90      24.741  -2.367  25.927  1.00  0.94           H
ATOM   1307 2HE  LYS A  90      23.173  -1.551  26.072  1.00  0.94           H
ATOM   1308 1HZ  LYS A  90      24.981  -0.042  26.475  1.00  0.94           H
ATOM   1309 2HZ  LYS A  90      24.028  -0.272  27.815  1.00  0.94           H
ATOM   1310 3HZ  LYS A  90      25.543  -0.964  27.715  1.00  0.94           H
ATOM   1311  N   ASN A  91      18.008  -4.328  25.828  1.00  1.04           N
ATOM   1312  CA  ASN A  91      16.665  -3.791  25.816  1.00  1.04           C
ATOM   1313  C   ASN A  91      15.793  -4.466  26.863  1.00  1.04           C
ATOM   1314  O   ASN A  91      15.902  -5.680  27.075  1.00  1.04           O
ATOM   1315  CB  ASN A  91      16.079  -3.920  24.438  1.00  1.04           C
ATOM   1316  CG  ASN A  91      16.744  -3.041  23.416  1.00  1.04           C
ATOM   1317  OD1 ASN A  91      17.227  -1.898  23.639  1.00  1.04           O
ATOM   1318  ND2 ASN A  91      16.760  -3.575  22.234  1.00  1.04           N
ATOM   1319  H   ASN A  91      18.214  -5.160  25.274  1.00  1.04           H
ATOM   1320  HA  ASN A  91      16.714  -2.734  26.068  1.00  1.04           H
ATOM   1321 1HB  ASN A  91      16.191  -4.950  24.111  1.00  1.04           H
ATOM   1322 2HB  ASN A  91      15.059  -3.740  24.473  1.00  1.04           H
ATOM   1323 1HD2 ASN A  91      17.177  -3.080  21.467  1.00  1.04           H
ATOM   1324 2HD2 ASN A  91      16.347  -4.478  22.105  1.00  1.04           H
ATOM   1325  N   VAL A  92      14.913  -3.688  27.491  1.00  1.15           N
ATOM   1326  CA  VAL A  92      13.983  -4.244  28.465  1.00  1.15           C
ATOM   1327  C   VAL A  92      12.524  -3.976  28.118  1.00  1.15           C
ATOM   1328  O   VAL A  92      12.108  -2.826  27.985  1.00  1.15           O
ATOM   1329  CB  VAL A  92      14.264  -3.688  29.859  1.00  1.15           C
ATOM   1330  CG1 VAL A  92      13.257  -4.272  30.845  1.00  1.15           C
ATOM   1331  CG2 VAL A  92      15.693  -4.025  30.261  1.00  1.15           C
ATOM   1332  H   VAL A  92      14.905  -2.690  27.276  1.00  1.15           H
ATOM   1333  HA  VAL A  92      14.146  -5.310  28.505  1.00  1.15           H
ATOM   1334  HB  VAL A  92      14.132  -2.618  29.855  1.00  1.15           H
ATOM   1335 1HG1 VAL A  92      13.446  -3.874  31.838  1.00  1.15           H
ATOM   1336 2HG1 VAL A  92      12.242  -4.009  30.542  1.00  1.15           H
ATOM   1337 3HG1 VAL A  92      13.355  -5.362  30.862  1.00  1.15           H
ATOM   1338 1HG2 VAL A  92      15.893  -3.629  31.253  1.00  1.15           H
ATOM   1339 2HG2 VAL A  92      15.820  -5.101  30.266  1.00  1.15           H
ATOM   1340 3HG2 VAL A  92      16.393  -3.583  29.550  1.00  1.15           H
ATOM   1341  N   SER A  93      11.742  -5.031  27.993  1.00  1.25           N
ATOM   1342  CA  SER A  93      10.341  -4.852  27.671  1.00  1.25           C
ATOM   1343  C   SER A  93       9.581  -4.855  28.948  1.00  1.25           C
ATOM   1344  O   SER A  93       9.925  -5.584  29.873  1.00  1.25           O
ATOM   1345  CB  SER A  93       9.827  -5.916  26.736  1.00  1.25           C
ATOM   1346  OG  SER A  93       8.436  -5.759  26.480  1.00  1.25           O
ATOM   1347  H   SER A  93      12.142  -5.959  28.151  1.00  1.25           H
ATOM   1348  HA  SER A  93      10.189  -3.878  27.213  1.00  1.25           H
ATOM   1349 1HB  SER A  93      10.377  -5.870  25.804  1.00  1.25           H
ATOM   1350 2HB  SER A  93      10.004  -6.884  27.165  1.00  1.25           H
ATOM   1351  HG  SER A  93       8.314  -6.130  25.567  1.00  1.25           H
ATOM   1352  N   CYS A  94       8.568  -4.025  29.012  1.00  1.31           N
ATOM   1353  CA  CYS A  94       7.742  -3.959  30.180  1.00  1.31           C
ATOM   1354  C   CYS A  94       6.332  -4.426  29.851  1.00  1.31           C
ATOM   1355  O   CYS A  94       5.414  -4.261  30.658  1.00  1.31           O
ATOM   1356  CB  CYS A  94       7.745  -2.538  30.699  1.00  1.31           C
ATOM   1357  SG  CYS A  94       9.386  -1.920  31.142  1.00  1.31           S
ATOM   1358  H   CYS A  94       8.343  -3.434  28.224  1.00  1.31           H
ATOM   1359  HA  CYS A  94       8.155  -4.614  30.945  1.00  1.31           H
ATOM   1360 1HB  CYS A  94       7.348  -1.873  29.957  1.00  1.31           H
ATOM   1361 2HB  CYS A  94       7.110  -2.479  31.578  1.00  1.31           H
ATOM   1362  HG  CYS A  94       9.782  -1.686  29.899  1.00  1.31           H
ATOM   1363  N   GLY A  95       6.152  -4.976  28.643  1.00  1.33           N
ATOM   1364  CA  GLY A  95       4.818  -5.396  28.231  1.00  1.33           C
ATOM   1365  C   GLY A  95       4.607  -6.888  28.428  1.00  1.33           C
ATOM   1366  O   GLY A  95       5.419  -7.576  29.052  1.00  1.33           O
ATOM   1367  H   GLY A  95       6.943  -5.127  28.007  1.00  1.33           H
ATOM   1368 1HA  GLY A  95       4.070  -4.840  28.796  1.00  1.33           H
ATOM   1369 2HA  GLY A  95       4.664  -5.140  27.182  1.00  1.33           H
ATOM   1370  N   GLU A  96       3.512  -7.392  27.871  1.00  1.29           N
ATOM   1371  CA  GLU A  96       3.169  -8.799  27.938  1.00  1.29           C
ATOM   1372  C   GLU A  96       3.925  -9.625  26.919  1.00  1.29           C
ATOM   1373  O   GLU A  96       4.231 -10.788  27.174  1.00  1.29           O
ATOM   1374  CB  GLU A  96       1.671  -9.012  27.703  1.00  1.29           C
ATOM   1375  CG  GLU A  96       1.199 -10.453  27.780  1.00  1.29           C
ATOM   1376  CD  GLU A  96      -0.326 -10.572  27.715  1.00  1.29           C
ATOM   1377  OE1 GLU A  96      -0.965  -9.887  28.461  1.00  1.29           O
ATOM   1378  OE2 GLU A  96      -0.848 -11.391  26.977  1.00  1.29           O
ATOM   1379  H   GLU A  96       2.860  -6.780  27.383  1.00  1.29           H
ATOM   1380  HA  GLU A  96       3.426  -9.168  28.931  1.00  1.29           H
ATOM   1381 1HB  GLU A  96       1.097  -8.421  28.417  1.00  1.29           H
ATOM   1382 2HB  GLU A  96       1.412  -8.668  26.707  1.00  1.29           H
ATOM   1383 1HG  GLU A  96       1.636 -11.012  26.950  1.00  1.29           H
ATOM   1384 2HG  GLU A  96       1.562 -10.888  28.709  1.00  1.29           H
ATOM   1385  N   LYS A  97       4.162  -9.067  25.727  1.00  1.22           N
ATOM   1386  CA  LYS A  97       4.687  -9.907  24.678  1.00  1.22           C
ATOM   1387  C   LYS A  97       6.205  -9.916  24.521  1.00  1.22           C
ATOM   1388  O   LYS A  97       6.807 -10.991  24.581  1.00  1.22           O
ATOM   1389  CB  LYS A  97       3.993  -9.531  23.377  1.00  1.22           C
ATOM   1390  CG  LYS A  97       2.506  -9.933  23.333  1.00  1.22           C
ATOM   1391  CD  LYS A  97       1.881  -9.601  21.987  1.00  1.22           C
ATOM   1392  CE  LYS A  97       0.423 -10.062  21.892  1.00  1.22           C
ATOM   1393  NZ  LYS A  97      -0.165  -9.756  20.548  1.00  1.22           N
ATOM   1394  H   LYS A  97       3.984  -8.082  25.526  1.00  1.22           H
ATOM   1395  HA  LYS A  97       4.395 -10.932  24.905  1.00  1.22           H
ATOM   1396 1HB  LYS A  97       4.045  -8.453  23.238  1.00  1.22           H
ATOM   1397 2HB  LYS A  97       4.497  -9.979  22.545  1.00  1.22           H
ATOM   1398 1HG  LYS A  97       2.420 -11.006  23.509  1.00  1.22           H
ATOM   1399 2HG  LYS A  97       1.961  -9.407  24.121  1.00  1.22           H
ATOM   1400 1HD  LYS A  97       1.933  -8.525  21.810  1.00  1.22           H
ATOM   1401 2HD  LYS A  97       2.445 -10.109  21.208  1.00  1.22           H
ATOM   1402 1HE  LYS A  97       0.382 -11.139  22.055  1.00  1.22           H
ATOM   1403 2HE  LYS A  97      -0.171  -9.562  22.663  1.00  1.22           H
ATOM   1404 1HZ  LYS A  97      -1.123 -10.087  20.505  1.00  1.22           H
ATOM   1405 2HZ  LYS A  97      -0.143  -8.762  20.384  1.00  1.22           H
ATOM   1406 3HZ  LYS A  97       0.386 -10.227  19.833  1.00  1.22           H
ATOM   1407  N   GLY A  98       6.865  -8.763  24.356  1.00  1.14           N
ATOM   1408  CA  GLY A  98       8.321  -8.905  24.165  1.00  1.14           C
ATOM   1409  C   GLY A  98       9.078  -7.721  23.594  1.00  1.14           C
ATOM   1410  O   GLY A  98       8.788  -6.570  23.921  1.00  1.14           O
ATOM   1411  H   GLY A  98       6.376  -7.867  24.318  1.00  1.14           H
ATOM   1412 1HA  GLY A  98       8.764  -9.164  25.126  1.00  1.14           H
ATOM   1413 2HA  GLY A  98       8.493  -9.758  23.509  1.00  1.14           H
ATOM   1414  N   MET A  99      10.132  -8.029  22.811  1.00  1.08           N
ATOM   1415  CA  MET A  99      10.958  -7.019  22.164  1.00  1.08           C
ATOM   1416  C   MET A  99      10.383  -6.827  20.772  1.00  1.08           C
ATOM   1417  O   MET A  99      10.137  -5.699  20.346  1.00  1.08           O
ATOM   1418  CB  MET A  99      12.404  -7.481  22.043  1.00  1.08           C
ATOM   1419  CG  MET A  99      13.081  -7.742  23.325  1.00  1.08           C
ATOM   1420  SD  MET A  99      13.271  -6.344  24.315  1.00  1.08           S
ATOM   1421  CE  MET A  99      13.244  -7.182  25.833  1.00  1.08           C
ATOM   1422  H   MET A  99      10.344  -9.006  22.604  1.00  1.08           H
ATOM   1423  HA  MET A  99      10.900  -6.086  22.711  1.00  1.08           H
ATOM   1424 1HB  MET A  99      12.451  -8.395  21.451  1.00  1.08           H
ATOM   1425 2HB  MET A  99      12.980  -6.719  21.515  1.00  1.08           H
ATOM   1426 1HG  MET A  99      12.521  -8.488  23.884  1.00  1.08           H
ATOM   1427 2HG  MET A  99      14.073  -8.133  23.126  1.00  1.08           H
ATOM   1428 1HE  MET A  99      13.405  -6.480  26.604  1.00  1.08           H
ATOM   1429 2HE  MET A  99      12.287  -7.673  25.967  1.00  1.08           H
ATOM   1430 3HE  MET A  99      14.015  -7.916  25.869  1.00  1.08           H
ATOM   1431  N   ILE A 100      10.093  -7.956  20.122  1.00  1.05           N
ATOM   1432  CA  ILE A 100       9.504  -8.013  18.786  1.00  1.05           C
ATOM   1433  C   ILE A 100       8.209  -8.818  18.791  1.00  1.05           C
ATOM   1434  O   ILE A 100       8.172  -9.911  19.370  1.00  1.05           O
ATOM   1435  CB  ILE A 100      10.471  -8.621  17.749  1.00  1.05           C
ATOM   1436  CG1 ILE A 100      11.715  -7.741  17.588  1.00  1.05           C
ATOM   1437  CG2 ILE A 100       9.777  -8.801  16.448  1.00  1.05           C
ATOM   1438  CD1 ILE A 100      12.756  -8.362  16.711  1.00  1.05           C
ATOM   1439  H   ILE A 100      10.324  -8.840  20.576  1.00  1.05           H
ATOM   1440  HA  ILE A 100       9.266  -6.999  18.466  1.00  1.05           H
ATOM   1441  HB  ILE A 100      10.817  -9.594  18.109  1.00  1.05           H
ATOM   1442 1HG1 ILE A 100      11.422  -6.786  17.165  1.00  1.05           H
ATOM   1443 2HG1 ILE A 100      12.160  -7.565  18.564  1.00  1.05           H
ATOM   1444 1HG2 ILE A 100      10.463  -9.233  15.731  1.00  1.05           H
ATOM   1445 2HG2 ILE A 100       8.925  -9.459  16.568  1.00  1.05           H
ATOM   1446 3HG2 ILE A 100       9.442  -7.831  16.108  1.00  1.05           H
ATOM   1447 1HD1 ILE A 100      13.610  -7.702  16.638  1.00  1.05           H
ATOM   1448 2HD1 ILE A 100      13.060  -9.305  17.146  1.00  1.05           H
ATOM   1449 3HD1 ILE A 100      12.347  -8.533  15.718  1.00  1.05           H
ATOM   1450  N   SER A 101       7.160  -8.290  18.154  1.00  1.04           N
ATOM   1451  CA  SER A 101       5.902  -9.029  18.100  1.00  1.04           C
ATOM   1452  C   SER A 101       5.078  -8.830  16.833  1.00  1.04           C
ATOM   1453  O   SER A 101       5.051  -7.740  16.247  1.00  1.04           O
ATOM   1454  CB  SER A 101       5.041  -8.655  19.278  1.00  1.04           C
ATOM   1455  OG  SER A 101       3.814  -9.322  19.224  1.00  1.04           O
ATOM   1456  H   SER A 101       7.239  -7.356  17.744  1.00  1.04           H
ATOM   1457  HA  SER A 101       6.139 -10.091  18.169  1.00  1.04           H
ATOM   1458 1HB  SER A 101       5.559  -8.915  20.200  1.00  1.04           H
ATOM   1459 2HB  SER A 101       4.876  -7.579  19.287  1.00  1.04           H
ATOM   1460  HG  SER A 101       4.010 -10.203  18.869  1.00  1.04           H
ATOM   1461  N   GLY A 102       4.397  -9.910  16.444  1.00  1.03           N
ATOM   1462  CA  GLY A 102       3.468  -9.906  15.307  1.00  1.03           C
ATOM   1463  C   GLY A 102       2.973 -11.320  15.035  1.00  1.03           C
ATOM   1464  O   GLY A 102       3.309 -12.259  15.768  1.00  1.03           O
ATOM   1465  H   GLY A 102       4.540 -10.772  16.980  1.00  1.03           H
ATOM   1466 1HA  GLY A 102       2.622  -9.248  15.518  1.00  1.03           H
ATOM   1467 2HA  GLY A 102       3.967  -9.514  14.420  1.00  1.03           H
ATOM   1468  N   LYS A 103       2.147 -11.495  14.011  1.00  1.02           N
ATOM   1469  CA  LYS A 103       1.705 -12.840  13.711  1.00  1.02           C
ATOM   1470  C   LYS A 103       2.883 -13.541  13.065  1.00  1.02           C
ATOM   1471  O   LYS A 103       3.227 -14.681  13.420  1.00  1.02           O
ATOM   1472  CB  LYS A 103       0.462 -12.821  12.832  1.00  1.02           C
ATOM   1473  CG  LYS A 103      -0.766 -12.302  13.580  1.00  1.02           C
ATOM   1474  CD  LYS A 103      -2.008 -12.295  12.723  1.00  1.02           C
ATOM   1475  CE  LYS A 103      -3.216 -11.796  13.516  1.00  1.02           C
ATOM   1476  NZ  LYS A 103      -4.434 -11.688  12.666  1.00  1.02           N
ATOM   1477  H   LYS A 103       1.870 -10.726  13.404  1.00  1.02           H
ATOM   1478  HA  LYS A 103       1.470 -13.351  14.635  1.00  1.02           H
ATOM   1479 1HB  LYS A 103       0.629 -12.197  11.956  1.00  1.02           H
ATOM   1480 2HB  LYS A 103       0.247 -13.833  12.483  1.00  1.02           H
ATOM   1481 1HG  LYS A 103      -0.943 -12.910  14.471  1.00  1.02           H
ATOM   1482 2HG  LYS A 103      -0.570 -11.275  13.901  1.00  1.02           H
ATOM   1483 1HD  LYS A 103      -1.852 -11.643  11.867  1.00  1.02           H
ATOM   1484 2HD  LYS A 103      -2.207 -13.300  12.358  1.00  1.02           H
ATOM   1485 1HE  LYS A 103      -3.411 -12.486  14.337  1.00  1.02           H
ATOM   1486 2HE  LYS A 103      -2.986 -10.810  13.928  1.00  1.02           H
ATOM   1487 1HZ  LYS A 103      -5.204 -11.348  13.211  1.00  1.02           H
ATOM   1488 2HZ  LYS A 103      -4.228 -11.016  11.909  1.00  1.02           H
ATOM   1489 3HZ  LYS A 103      -4.666 -12.582  12.270  1.00  1.02           H
ATOM   1490  N   THR A 104       3.547 -12.801  12.175  1.00  0.99           N
ATOM   1491  CA  THR A 104       4.750 -13.276  11.521  1.00  0.99           C
ATOM   1492  C   THR A 104       5.914 -12.296  11.621  1.00  0.99           C
ATOM   1493  O   THR A 104       5.754 -11.090  11.421  1.00  0.99           O
ATOM   1494  CB  THR A 104       4.511 -13.705  10.053  1.00  0.99           C
ATOM   1495  OG1 THR A 104       3.608 -14.838  10.022  1.00  0.99           O
ATOM   1496  CG2 THR A 104       5.840 -14.066   9.347  1.00  0.99           C
ATOM   1497  H   THR A 104       3.182 -11.875  11.950  1.00  0.99           H
ATOM   1498  HA  THR A 104       5.030 -14.158  12.042  1.00  0.99           H
ATOM   1499  HB  THR A 104       4.043 -12.883   9.527  1.00  0.99           H
ATOM   1500  HG1 THR A 104       4.126 -15.670  10.169  1.00  0.99           H
ATOM   1501 1HG2 THR A 104       5.634 -14.356   8.321  1.00  0.99           H
ATOM   1502 2HG2 THR A 104       6.509 -13.209   9.347  1.00  0.99           H
ATOM   1503 3HG2 THR A 104       6.316 -14.894   9.869  1.00  0.99           H
ATOM   1504  N   VAL A 105       7.081 -12.834  11.948  1.00  0.94           N
ATOM   1505  CA  VAL A 105       8.322 -12.068  12.025  1.00  0.94           C
ATOM   1506  C   VAL A 105       9.346 -12.652  11.056  1.00  0.94           C
ATOM   1507  O   VAL A 105       9.638 -13.845  11.112  1.00  0.94           O
ATOM   1508  CB  VAL A 105       8.884 -12.108  13.458  1.00  0.94           C
ATOM   1509  CG1 VAL A 105      10.223 -11.357  13.531  1.00  0.94           C
ATOM   1510  CG2 VAL A 105       7.856 -11.509  14.447  1.00  0.94           C
ATOM   1511  H   VAL A 105       7.089 -13.841  12.130  1.00  0.94           H
ATOM   1512  HA  VAL A 105       8.123 -11.030  11.747  1.00  0.94           H
ATOM   1513  HB  VAL A 105       9.067 -13.133  13.719  1.00  0.94           H
ATOM   1514 1HG1 VAL A 105      10.620 -11.414  14.544  1.00  0.94           H
ATOM   1515 2HG1 VAL A 105      10.934 -11.811  12.840  1.00  0.94           H
ATOM   1516 3HG1 VAL A 105      10.068 -10.321  13.258  1.00  0.94           H
ATOM   1517 1HG2 VAL A 105       8.252 -11.565  15.461  1.00  0.94           H
ATOM   1518 2HG2 VAL A 105       7.663 -10.467  14.188  1.00  0.94           H
ATOM   1519 3HG2 VAL A 105       6.921 -12.072  14.401  1.00  0.94           H
ATOM   1520  N   SER A 106       9.916 -11.820  10.200  1.00  0.90           N
ATOM   1521  CA  SER A 106      10.887 -12.314   9.236  1.00  0.90           C
ATOM   1522  C   SER A 106      12.118 -11.432   9.115  1.00  0.90           C
ATOM   1523  O   SER A 106      12.012 -10.217   8.935  1.00  0.90           O
ATOM   1524  CB  SER A 106      10.233 -12.465   7.875  1.00  0.90           C
ATOM   1525  OG  SER A 106      11.159 -12.872   6.909  1.00  0.90           O
ATOM   1526  H   SER A 106       9.623 -10.847  10.184  1.00  0.90           H
ATOM   1527  HA  SER A 106      11.203 -13.288   9.566  1.00  0.90           H
ATOM   1528 1HB  SER A 106       9.433 -13.202   7.947  1.00  0.90           H
ATOM   1529 2HB  SER A 106       9.782 -11.520   7.580  1.00  0.90           H
ATOM   1530  HG  SER A 106      11.656 -13.607   7.305  1.00  0.90           H
ATOM   1531  N   ILE A 107      13.281 -12.059   9.263  1.00  0.86           N
ATOM   1532  CA  ILE A 107      14.555 -11.365   9.158  1.00  0.86           C
ATOM   1533  C   ILE A 107      15.368 -11.942   8.013  1.00  0.86           C
ATOM   1534  O   ILE A 107      15.863 -13.069   8.124  1.00  0.86           O
ATOM   1535  CB  ILE A 107      15.355 -11.496  10.452  1.00  0.86           C
ATOM   1536  CG1 ILE A 107      14.545 -10.934  11.629  1.00  0.86           C
ATOM   1537  CG2 ILE A 107      16.607 -10.777  10.284  1.00  0.86           C
ATOM   1538  CD1 ILE A 107      15.192 -11.126  12.993  1.00  0.86           C
ATOM   1539  H   ILE A 107      13.265 -13.068   9.420  1.00  0.86           H
ATOM   1540  HA  ILE A 107      14.375 -10.310   8.955  1.00  0.86           H
ATOM   1541  HB  ILE A 107      15.558 -12.537  10.661  1.00  0.86           H
ATOM   1542 1HG1 ILE A 107      14.381  -9.890  11.451  1.00  0.86           H
ATOM   1543 2HG1 ILE A 107      13.576 -11.430  11.652  1.00  0.86           H
ATOM   1544 1HG2 ILE A 107      17.174 -10.845  11.194  1.00  0.86           H
ATOM   1545 2HG2 ILE A 107      17.175 -11.198   9.454  1.00  0.86           H
ATOM   1546 3HG2 ILE A 107      16.359  -9.754  10.069  1.00  0.86           H
ATOM   1547 1HD1 ILE A 107      14.547 -10.701  13.762  1.00  0.86           H
ATOM   1548 2HD1 ILE A 107      15.338 -12.189  13.189  1.00  0.86           H
ATOM   1549 3HD1 ILE A 107      16.152 -10.619  13.007  1.00  0.86           H
ATOM   1550  N   SER A 108      15.539 -11.173   6.937  1.00  0.85           N
ATOM   1551  CA  SER A 108      16.201 -11.753   5.778  1.00  0.85           C
ATOM   1552  C   SER A 108      17.201 -10.871   5.050  1.00  0.85           C
ATOM   1553  O   SER A 108      17.050  -9.650   4.965  1.00  0.85           O
ATOM   1554  CB  SER A 108      15.158 -12.222   4.784  1.00  0.85           C
ATOM   1555  OG  SER A 108      14.339 -13.231   5.345  1.00  0.85           O
ATOM   1556  H   SER A 108      15.181 -10.217   6.933  1.00  0.85           H
ATOM   1557  HA  SER A 108      16.739 -12.612   6.135  1.00  0.85           H
ATOM   1558 1HB  SER A 108      14.543 -11.374   4.483  1.00  0.85           H
ATOM   1559 2HB  SER A 108      15.652 -12.609   3.893  1.00  0.85           H
ATOM   1560  HG  SER A 108      14.829 -14.086   5.268  1.00  0.85           H
ATOM   1561  N   GLY A 109      18.253 -11.518   4.554  1.00  0.85           N
ATOM   1562  CA  GLY A 109      19.275 -10.873   3.723  1.00  0.85           C
ATOM   1563  C   GLY A 109      20.283 -10.080   4.551  1.00  0.85           C
ATOM   1564  O   GLY A 109      21.183  -9.435   4.012  1.00  0.85           O
ATOM   1565  H   GLY A 109      18.303 -12.529   4.724  1.00  0.85           H
ATOM   1566 1HA  GLY A 109      19.800 -11.637   3.148  1.00  0.85           H
ATOM   1567 2HA  GLY A 109      18.793 -10.210   3.003  1.00  0.85           H
ATOM   1568  N   ALA A 110      20.093 -10.092   5.863  1.00  0.86           N
ATOM   1569  CA  ALA A 110      20.923  -9.338   6.775  1.00  0.86           C
ATOM   1570  C   ALA A 110      22.347  -9.852   6.784  1.00  0.86           C
ATOM   1571  O   ALA A 110      22.569 -11.045   6.610  1.00  0.86           O
ATOM   1572  CB  ALA A 110      20.345  -9.391   8.185  1.00  0.86           C
ATOM   1573  H   ALA A 110      19.332 -10.640   6.230  1.00  0.86           H
ATOM   1574  HA  ALA A 110      20.922  -8.319   6.430  1.00  0.86           H
ATOM   1575 1HB  ALA A 110      20.967  -8.787   8.855  1.00  0.86           H
ATOM   1576 2HB  ALA A 110      19.328  -8.998   8.180  1.00  0.86           H
ATOM   1577 3HB  ALA A 110      20.336 -10.420   8.530  1.00  0.86           H
ATOM   1578  N   GLY A 111      23.313  -8.970   6.998  1.00  0.86           N
ATOM   1579  CA  GLY A 111      24.671  -9.431   7.208  1.00  0.86           C
ATOM   1580  C   GLY A 111      24.657 -10.247   8.487  1.00  0.86           C
ATOM   1581  O   GLY A 111      24.800 -11.465   8.475  1.00  0.86           O
ATOM   1582  H   GLY A 111      23.086  -7.984   7.059  1.00  0.86           H
ATOM   1583 1HA  GLY A 111      24.991 -10.032   6.372  1.00  0.86           H
ATOM   1584 2HA  GLY A 111      25.352  -8.588   7.298  1.00  0.86           H
ATOM   1585  N   GLU A 112      24.344  -9.590   9.593  1.00  0.86           N
ATOM   1586  CA  GLU A 112      24.231 -10.305  10.861  1.00  0.86           C
ATOM   1587  C   GLU A 112      22.973  -9.910  11.612  1.00  0.86           C
ATOM   1588  O   GLU A 112      22.435  -8.808  11.434  1.00  0.86           O
ATOM   1589  CB  GLU A 112      25.447 -10.025  11.757  1.00  0.86           C
ATOM   1590  CG  GLU A 112      25.564  -8.580  12.180  1.00  0.86           C
ATOM   1591  CD  GLU A 112      26.788  -8.257  13.010  1.00  0.86           C
ATOM   1592  OE1 GLU A 112      27.632  -9.109  13.173  1.00  0.86           O
ATOM   1593  OE2 GLU A 112      26.862  -7.141  13.496  1.00  0.86           O
ATOM   1594  H   GLU A 112      24.266  -8.576   9.539  1.00  0.86           H
ATOM   1595  HA  GLU A 112      24.179 -11.378  10.660  1.00  0.86           H
ATOM   1596 1HB  GLU A 112      25.386 -10.642  12.656  1.00  0.86           H
ATOM   1597 2HB  GLU A 112      26.358 -10.295  11.235  1.00  0.86           H
ATOM   1598 1HG  GLU A 112      25.590  -7.980  11.275  1.00  0.86           H
ATOM   1599 2HG  GLU A 112      24.667  -8.310  12.739  1.00  0.86           H
ATOM   1600  N   VAL A 113      22.507 -10.832  12.445  1.00  0.86           N
ATOM   1601  CA  VAL A 113      21.332 -10.602  13.284  1.00  0.86           C
ATOM   1602  C   VAL A 113      21.679 -10.851  14.747  1.00  0.86           C
ATOM   1603  O   VAL A 113      22.060 -11.971  15.090  1.00  0.86           O
ATOM   1604  CB  VAL A 113      20.233 -11.570  12.847  1.00  0.86           C
ATOM   1605  CG1 VAL A 113      19.014 -11.390  13.671  1.00  0.86           C
ATOM   1606  CG2 VAL A 113      19.950 -11.400  11.367  1.00  0.86           C
ATOM   1607  H   VAL A 113      23.011 -11.725  12.492  1.00  0.86           H
ATOM   1608  HA  VAL A 113      20.998  -9.570  13.168  1.00  0.86           H
ATOM   1609  HB  VAL A 113      20.581 -12.564  13.007  1.00  0.86           H
ATOM   1610 1HG1 VAL A 113      18.255 -12.113  13.365  1.00  0.86           H
ATOM   1611 2HG1 VAL A 113      19.276 -11.551  14.717  1.00  0.86           H
ATOM   1612 3HG1 VAL A 113      18.632 -10.376  13.537  1.00  0.86           H
ATOM   1613 1HG2 VAL A 113      19.191 -12.117  11.060  1.00  0.86           H
ATOM   1614 2HG2 VAL A 113      19.603 -10.392  11.184  1.00  0.86           H
ATOM   1615 3HG2 VAL A 113      20.856 -11.581  10.795  1.00  0.86           H
ATOM   1616  N   ILE A 114      21.589  -9.820  15.595  1.00  0.86           N
ATOM   1617  CA  ILE A 114      22.011  -9.986  16.987  1.00  0.86           C
ATOM   1618  C   ILE A 114      21.048  -9.498  18.082  1.00  0.86           C
ATOM   1619  O   ILE A 114      20.622  -8.343  18.079  1.00  0.86           O
ATOM   1620  CB  ILE A 114      23.361  -9.287  17.205  1.00  0.86           C
ATOM   1621  CG1 ILE A 114      24.425  -9.857  16.263  1.00  0.86           C
ATOM   1622  CG2 ILE A 114      23.780  -9.461  18.581  1.00  0.86           C
ATOM   1623  CD1 ILE A 114      25.732  -9.134  16.338  1.00  0.86           C
ATOM   1624  H   ILE A 114      21.247  -8.915  15.269  1.00  0.86           H
ATOM   1625  HA  ILE A 114      22.165 -11.048  17.157  1.00  0.86           H
ATOM   1626  HB  ILE A 114      23.266  -8.225  16.986  1.00  0.86           H
ATOM   1627 1HG1 ILE A 114      24.563 -10.902  16.489  1.00  0.86           H
ATOM   1628 2HG1 ILE A 114      24.096  -9.769  15.234  1.00  0.86           H
ATOM   1629 1HG2 ILE A 114      24.723  -8.974  18.712  1.00  0.86           H
ATOM   1630 2HG2 ILE A 114      23.051  -9.027  19.259  1.00  0.86           H
ATOM   1631 3HG2 ILE A 114      23.882 -10.527  18.785  1.00  0.86           H
ATOM   1632 1HD1 ILE A 114      26.436  -9.587  15.638  1.00  0.86           H
ATOM   1633 2HD1 ILE A 114      25.587  -8.092  16.069  1.00  0.86           H
ATOM   1634 3HD1 ILE A 114      26.134  -9.199  17.346  1.00  0.86           H
ATOM   1635  N   PHE A 115      20.745 -10.390  19.028  1.00  0.87           N
ATOM   1636  CA  PHE A 115      19.922 -10.110  20.207  1.00  0.87           C
ATOM   1637  C   PHE A 115      20.701 -10.377  21.501  1.00  0.87           C
ATOM   1638  O   PHE A 115      20.798 -11.531  21.933  1.00  0.87           O
ATOM   1639  CB  PHE A 115      18.655 -10.954  20.136  1.00  0.87           C
ATOM   1640  CG  PHE A 115      17.759 -10.548  19.004  1.00  0.87           C
ATOM   1641  CD1 PHE A 115      17.979 -10.986  17.705  1.00  0.87           C
ATOM   1642  CD2 PHE A 115      16.669  -9.731  19.252  1.00  0.87           C
ATOM   1643  CE1 PHE A 115      17.139 -10.572  16.684  1.00  0.87           C
ATOM   1644  CE2 PHE A 115      15.838  -9.340  18.250  1.00  0.87           C
ATOM   1645  CZ  PHE A 115      16.078  -9.752  16.953  1.00  0.87           C
ATOM   1646  H   PHE A 115      21.118 -11.332  18.919  1.00  0.87           H
ATOM   1647  HA  PHE A 115      19.643  -9.059  20.194  1.00  0.87           H
ATOM   1648 1HB  PHE A 115      18.938 -11.981  19.998  1.00  0.87           H
ATOM   1649 2HB  PHE A 115      18.101 -10.876  21.067  1.00  0.87           H
ATOM   1650  HD1 PHE A 115      18.830 -11.646  17.494  1.00  0.87           H
ATOM   1651  HD2 PHE A 115      16.480  -9.393  20.269  1.00  0.87           H
ATOM   1652  HE1 PHE A 115      17.303 -10.897  15.674  1.00  0.87           H
ATOM   1653  HE2 PHE A 115      14.994  -8.691  18.476  1.00  0.87           H
ATOM   1654  HZ  PHE A 115      15.422  -9.435  16.147  1.00  0.87           H
ATOM   1655  N   TRP A 116      21.263  -9.319  22.092  1.00  0.91           N
ATOM   1656  CA  TRP A 116      22.124  -9.443  23.272  1.00  0.91           C
ATOM   1657  C   TRP A 116      21.600  -8.805  24.553  1.00  0.91           C
ATOM   1658  O   TRP A 116      21.160  -7.656  24.549  1.00  0.91           O
ATOM   1659  CB  TRP A 116      23.480  -8.800  22.970  1.00  0.91           C
ATOM   1660  CG  TRP A 116      24.366  -9.595  22.116  1.00  0.91           C
ATOM   1661  CD1 TRP A 116      24.214 -10.888  21.854  1.00  0.91           C
ATOM   1662  CD2 TRP A 116      25.560  -9.182  21.417  1.00  0.91           C
ATOM   1663  NE1 TRP A 116      25.236 -11.353  21.098  1.00  0.91           N
ATOM   1664  CE2 TRP A 116      26.071 -10.323  20.801  1.00  0.91           C
ATOM   1665  CE3 TRP A 116      26.229  -7.965  21.274  1.00  0.91           C
ATOM   1666  CZ2 TRP A 116      27.223 -10.299  20.055  1.00  0.91           C
ATOM   1667  CZ3 TRP A 116      27.385  -7.936  20.506  1.00  0.91           C
ATOM   1668  CH2 TRP A 116      27.869  -9.075  19.913  1.00  0.91           C
ATOM   1669  H   TRP A 116      21.084  -8.395  21.700  1.00  0.91           H
ATOM   1670  HA  TRP A 116      22.274 -10.503  23.465  1.00  0.91           H
ATOM   1671 1HB  TRP A 116      23.316  -7.839  22.482  1.00  0.91           H
ATOM   1672 2HB  TRP A 116      23.999  -8.602  23.915  1.00  0.91           H
ATOM   1673  HD1 TRP A 116      23.405 -11.498  22.236  1.00  0.91           H
ATOM   1674  HE1 TRP A 116      25.327 -12.356  20.841  1.00  0.91           H
ATOM   1675  HE3 TRP A 116      25.849  -7.060  21.749  1.00  0.91           H
ATOM   1676  HZ2 TRP A 116      27.621 -11.191  19.588  1.00  0.91           H
ATOM   1677  HZ3 TRP A 116      27.901  -6.982  20.390  1.00  0.91           H
ATOM   1678  HH2 TRP A 116      28.781  -9.017  19.321  1.00  0.91           H
ATOM   1679  N   ASP A 117      21.725  -9.524  25.662  1.00  1.00           N
ATOM   1680  CA  ASP A 117      21.348  -9.000  26.974  1.00  1.00           C
ATOM   1681  C   ASP A 117      19.936  -8.420  27.022  1.00  1.00           C
ATOM   1682  O   ASP A 117      19.711  -7.420  27.703  1.00  1.00           O
ATOM   1683  CB  ASP A 117      22.341  -7.905  27.403  1.00  1.00           C
ATOM   1684  CG  ASP A 117      23.754  -8.419  27.687  1.00  1.00           C
ATOM   1685  OD1 ASP A 117      23.903  -9.299  28.497  1.00  1.00           O
ATOM   1686  OD2 ASP A 117      24.669  -7.942  27.056  1.00  1.00           O
ATOM   1687  H   ASP A 117      22.066 -10.484  25.589  1.00  1.00           H
ATOM   1688  HA  ASP A 117      21.401  -9.817  27.689  1.00  1.00           H
ATOM   1689 1HB  ASP A 117      22.406  -7.138  26.639  1.00  1.00           H
ATOM   1690 2HB  ASP A 117      21.967  -7.427  28.305  1.00  1.00           H
ATOM   1691  N   ASN A 118      18.972  -9.027  26.339  1.00  1.15           N
ATOM   1692  CA  ASN A 118      17.640  -8.453  26.370  1.00  1.15           C
ATOM   1693  C   ASN A 118      16.863  -9.087  27.506  1.00  1.15           C
ATOM   1694  O   ASN A 118      17.154 -10.228  27.880  1.00  1.15           O
ATOM   1695  CB  ASN A 118      16.959  -8.613  25.027  1.00  1.15           C
ATOM   1696  CG  ASN A 118      17.627  -7.839  23.920  1.00  1.15           C
ATOM   1697  OD1 ASN A 118      18.116  -6.696  24.063  1.00  1.15           O
ATOM   1698  ND2 ASN A 118      17.630  -8.450  22.772  1.00  1.15           N
ATOM   1699  H   ASN A 118      19.146  -9.873  25.797  1.00  1.15           H
ATOM   1700  HA  ASN A 118      17.715  -7.387  26.584  1.00  1.15           H
ATOM   1701 1HB  ASN A 118      16.941  -9.664  24.754  1.00  1.15           H
ATOM   1702 2HB  ASN A 118      15.960  -8.274  25.095  1.00  1.15           H
ATOM   1703 1HD2 ASN A 118      18.043  -8.003  21.974  1.00  1.15           H
ATOM   1704 2HD2 ASN A 118      17.212  -9.357  22.700  1.00  1.15           H
ATOM   1705  N   SER A 119      15.862  -8.385  28.023  1.00  1.39           N
ATOM   1706  CA  SER A 119      15.079  -8.933  29.117  1.00  1.39           C
ATOM   1707  C   SER A 119      13.622  -8.554  29.132  1.00  1.39           C
ATOM   1708  O   SER A 119      13.248  -7.419  28.854  1.00  1.39           O
ATOM   1709  CB  SER A 119      15.683  -8.499  30.439  1.00  1.39           C
ATOM   1710  OG  SER A 119      14.913  -8.941  31.550  1.00  1.39           O
ATOM   1711  H   SER A 119      15.691  -7.441  27.678  1.00  1.39           H
ATOM   1712  HA  SER A 119      15.139 -10.004  29.040  1.00  1.39           H
ATOM   1713 1HB  SER A 119      16.692  -8.908  30.513  1.00  1.39           H
ATOM   1714 2HB  SER A 119      15.773  -7.418  30.461  1.00  1.39           H
ATOM   1715  HG  SER A 119      15.481  -8.821  32.321  1.00  1.39           H
ATOM   1716  N   VAL A 120      12.814  -9.505  29.559  1.00  1.74           N
ATOM   1717  CA  VAL A 120      11.393  -9.243  29.728  1.00  1.74           C
ATOM   1718  C   VAL A 120      10.979  -9.223  31.200  1.00  1.74           C
ATOM   1719  O   VAL A 120       9.816  -9.446  31.535  1.00  1.74           O
ATOM   1720  CB  VAL A 120      10.543 -10.231  28.909  1.00  1.74           C
ATOM   1721  CG1 VAL A 120      10.810 -10.023  27.471  1.00  1.74           C
ATOM   1722  CG2 VAL A 120      10.854 -11.656  29.265  1.00  1.74           C
ATOM   1723  H   VAL A 120      13.216 -10.430  29.736  1.00  1.74           H
ATOM   1724  HA  VAL A 120      11.183  -8.252  29.323  1.00  1.74           H
ATOM   1725  HB  VAL A 120       9.487 -10.024  29.095  1.00  1.74           H
ATOM   1726 1HG1 VAL A 120      10.195 -10.689  26.946  1.00  1.74           H
ATOM   1727 2HG1 VAL A 120      10.573  -9.018  27.189  1.00  1.74           H
ATOM   1728 3HG1 VAL A 120      11.856 -10.225  27.253  1.00  1.74           H
ATOM   1729 1HG2 VAL A 120      10.250 -12.322  28.676  1.00  1.74           H
ATOM   1730 2HG2 VAL A 120      11.903 -11.852  29.049  1.00  1.74           H
ATOM   1731 3HG2 VAL A 120      10.644 -11.822  30.327  1.00  1.74           H
ATOM   1732  N   GLY A 121      11.930  -8.917  32.090  1.00  2.22           N
ATOM   1733  CA  GLY A 121      11.595  -8.751  33.505  1.00  2.22           C
ATOM   1734  C   GLY A 121      11.091 -10.032  34.153  1.00  2.22           C
ATOM   1735  O   GLY A 121      11.858 -10.954  34.400  1.00  2.22           O
ATOM   1736  H   GLY A 121      12.890  -8.784  31.775  1.00  2.22           H
ATOM   1737 1HA  GLY A 121      12.479  -8.403  34.041  1.00  2.22           H
ATOM   1738 2HA  GLY A 121      10.842  -7.969  33.603  1.00  2.22           H
ATOM   1739  N   TYR A 122       9.845 -10.014  34.605  1.00  2.83           N
ATOM   1740  CA  TYR A 122       9.243 -11.181  35.234  1.00  2.83           C
ATOM   1741  C   TYR A 122       7.736 -11.109  35.040  1.00  2.83           C
ATOM   1742  O   TYR A 122       7.006 -12.056  35.325  1.00  2.83           O
ATOM   1743  CB  TYR A 122       9.713 -11.316  36.685  1.00  2.83           C
ATOM   1744  CG  TYR A 122       9.424 -10.151  37.570  1.00  2.83           C
ATOM   1745  CD1 TYR A 122       8.257 -10.091  38.272  1.00  2.83           C
ATOM   1746  CD2 TYR A 122      10.356  -9.126  37.675  1.00  2.83           C
ATOM   1747  CE1 TYR A 122       8.005  -9.006  39.098  1.00  2.83           C
ATOM   1748  CE2 TYR A 122      10.106  -8.043  38.489  1.00  2.83           C
ATOM   1749  CZ  TYR A 122       8.931  -7.984  39.203  1.00  2.83           C
ATOM   1750  OH  TYR A 122       8.669  -6.907  40.021  1.00  2.83           O
ATOM   1751  H   TYR A 122       9.258  -9.218  34.414  1.00  2.83           H
ATOM   1752  HA  TYR A 122       9.589 -12.071  34.703  1.00  2.83           H
ATOM   1753 1HB  TYR A 122       9.243 -12.195  37.124  1.00  2.83           H
ATOM   1754 2HB  TYR A 122      10.788 -11.494  36.700  1.00  2.83           H
ATOM   1755  HD1 TYR A 122       7.541 -10.901  38.181  1.00  2.83           H
ATOM   1756  HD2 TYR A 122      11.289  -9.180  37.112  1.00  2.83           H
ATOM   1757  HE1 TYR A 122       7.084  -8.957  39.666  1.00  2.83           H
ATOM   1758  HE2 TYR A 122      10.837  -7.238  38.572  1.00  2.83           H
ATOM   1759  HH  TYR A 122       9.405  -6.289  39.981  1.00  2.83           H
ATOM   1760  N   SER A 123       7.281  -9.948  34.568  1.00  3.55           N
ATOM   1761  CA  SER A 123       5.869  -9.666  34.265  1.00  3.55           C
ATOM   1762  C   SER A 123       4.845 -10.475  35.085  1.00  3.55           C
ATOM   1763  O   SER A 123       4.018 -11.166  34.488  1.00  3.55           O
ATOM   1764  CB  SER A 123       5.607  -9.884  32.787  1.00  3.55           C
ATOM   1765  OG  SER A 123       6.392  -9.012  32.016  1.00  3.55           O
ATOM   1766  H   SER A 123       7.976  -9.237  34.375  1.00  3.55           H
ATOM   1767  HA  SER A 123       5.703  -8.610  34.458  1.00  3.55           H
ATOM   1768 1HB  SER A 123       5.817 -10.923  32.512  1.00  3.55           H
ATOM   1769 2HB  SER A 123       4.551  -9.700  32.583  1.00  3.55           H
ATOM   1770  HG  SER A 123       5.992  -8.984  31.129  1.00  3.55           H
ATOM   1771  N   PRO A 124       4.785 -10.294  36.413  1.00  4.32           N
ATOM   1772  CA  PRO A 124       4.458 -11.281  37.436  1.00  4.32           C
ATOM   1773  C   PRO A 124       3.040 -11.808  37.337  1.00  4.32           C
ATOM   1774  O   PRO A 124       2.162 -11.170  36.770  1.00  4.32           O
ATOM   1775  CB  PRO A 124       4.597 -10.483  38.736  1.00  4.32           C
ATOM   1776  CG  PRO A 124       4.414  -9.028  38.321  1.00  4.32           C
ATOM   1777  CD  PRO A 124       4.996  -8.943  36.923  1.00  4.32           C
ATOM   1778  HA  PRO A 124       5.183 -12.104  37.389  1.00  4.32           H
ATOM   1779 1HB  PRO A 124       3.812 -10.806  39.439  1.00  4.32           H
ATOM   1780 2HB  PRO A 124       5.546 -10.699  39.216  1.00  4.32           H
ATOM   1781 1HG  PRO A 124       3.344  -8.776  38.340  1.00  4.32           H
ATOM   1782 2HG  PRO A 124       4.909  -8.353  39.026  1.00  4.32           H
ATOM   1783 1HD  PRO A 124       4.420  -8.215  36.329  1.00  4.32           H
ATOM   1784 2HD  PRO A 124       6.062  -8.699  36.944  1.00  4.32           H
ATOM   1785  N   LEU A 125       2.845 -12.999  37.889  1.00  5.10           N
ATOM   1786  CA  LEU A 125       1.546 -13.653  37.858  1.00  5.10           C
ATOM   1787  C   LEU A 125       0.427 -12.742  38.339  1.00  5.10           C
ATOM   1788  O   LEU A 125       0.517 -12.135  39.410  1.00  5.10           O
ATOM   1789  CB  LEU A 125       1.595 -14.929  38.708  1.00  5.10           C
ATOM   1790  CG  LEU A 125       0.373 -15.861  38.639  1.00  5.10           C
ATOM   1791  CD1 LEU A 125       0.820 -17.265  38.938  1.00  5.10           C
ATOM   1792  CD2 LEU A 125      -0.658 -15.441  39.673  1.00  5.10           C
ATOM   1793  H   LEU A 125       3.617 -13.469  38.330  1.00  5.10           H
ATOM   1794  HA  LEU A 125       1.353 -13.930  36.837  1.00  5.10           H
ATOM   1795 1HB  LEU A 125       2.445 -15.505  38.383  1.00  5.10           H
ATOM   1796 2HB  LEU A 125       1.745 -14.656  39.751  1.00  5.10           H
ATOM   1797  HG  LEU A 125      -0.063 -15.825  37.637  1.00  5.10           H
ATOM   1798 1HD1 LEU A 125      -0.022 -17.954  38.913  1.00  5.10           H
ATOM   1799 2HD1 LEU A 125       1.563 -17.580  38.229  1.00  5.10           H
ATOM   1800 3HD1 LEU A 125       1.244 -17.257  39.921  1.00  5.10           H
ATOM   1801 1HD2 LEU A 125      -1.515 -16.110  39.625  1.00  5.10           H
ATOM   1802 2HD2 LEU A 125      -0.215 -15.493  40.668  1.00  5.10           H
ATOM   1803 3HD2 LEU A 125      -0.981 -14.437  39.489  1.00  5.10           H
ATOM   1804  N   SER A 126      -0.632 -12.679  37.534  1.00  5.87           N
ATOM   1805  CA  SER A 126      -1.800 -11.859  37.835  1.00  5.87           C
ATOM   1806  C   SER A 126      -2.948 -12.650  38.449  1.00  5.87           C
ATOM   1807  O   SER A 126      -3.158 -13.821  38.126  1.00  5.87           O
ATOM   1808  CB  SER A 126      -2.289 -11.185  36.572  1.00  5.87           C
ATOM   1809  OG  SER A 126      -1.343 -10.279  36.082  1.00  5.87           O
ATOM   1810  H   SER A 126      -0.589 -13.230  36.676  1.00  5.87           H
ATOM   1811  HA  SER A 126      -1.500 -11.090  38.546  1.00  5.87           H
ATOM   1812 1HB  SER A 126      -2.470 -11.948  35.816  1.00  5.87           H
ATOM   1813 2HB  SER A 126      -3.235 -10.674  36.754  1.00  5.87           H
ATOM   1814  HG  SER A 126      -1.411 -10.331  35.099  1.00  5.87           H
ATOM   1815  N   ILE A 127      -3.703 -11.986  39.312  1.00  6.63           N
ATOM   1816  CA  ILE A 127      -4.874 -12.550  39.972  1.00  6.63           C
ATOM   1817  C   ILE A 127      -6.145 -11.913  39.425  1.00  6.63           C
ATOM   1818  O   ILE A 127      -6.209 -10.692  39.279  1.00  6.63           O
ATOM   1819  CB  ILE A 127      -4.785 -12.346  41.495  1.00  6.63           C
ATOM   1820  CG1 ILE A 127      -3.468 -12.952  42.032  1.00  6.63           C
ATOM   1821  CG2 ILE A 127      -5.981 -12.994  42.186  1.00  6.63           C
ATOM   1822  CD1 ILE A 127      -3.347 -14.439  41.810  1.00  6.63           C
ATOM   1823  H   ILE A 127      -3.450 -11.030  39.524  1.00  6.63           H
ATOM   1824  HA  ILE A 127      -4.913 -13.620  39.764  1.00  6.63           H
ATOM   1825  HB  ILE A 127      -4.776 -11.281  41.720  1.00  6.63           H
ATOM   1826 1HG1 ILE A 127      -2.628 -12.467  41.533  1.00  6.63           H
ATOM   1827 2HG1 ILE A 127      -3.398 -12.756  43.101  1.00  6.63           H
ATOM   1828 1HG2 ILE A 127      -5.907 -12.835  43.259  1.00  6.63           H
ATOM   1829 2HG2 ILE A 127      -6.901 -12.544  41.824  1.00  6.63           H
ATOM   1830 3HG2 ILE A 127      -5.992 -14.059  41.975  1.00  6.63           H
ATOM   1831 1HD1 ILE A 127      -2.397 -14.789  42.212  1.00  6.63           H
ATOM   1832 2HD1 ILE A 127      -4.165 -14.950  42.321  1.00  6.63           H
ATOM   1833 3HD1 ILE A 127      -3.396 -14.657  40.747  1.00  6.63           H
ATOM   1834  N   VAL A 128      -7.131 -12.730  39.081  1.00  7.43           N
ATOM   1835  CA  VAL A 128      -8.385 -12.208  38.562  1.00  7.43           C
ATOM   1836  C   VAL A 128      -9.002 -11.255  39.592  1.00  7.43           C
ATOM   1837  O   VAL A 128      -8.986 -11.577  40.782  1.00  7.43           O
ATOM   1838  CB  VAL A 128      -9.369 -13.349  38.307  1.00  7.43           C
ATOM   1839  CG1 VAL A 128      -9.768 -13.959  39.637  1.00  7.43           C
ATOM   1840  CG2 VAL A 128     -10.578 -12.829  37.575  1.00  7.43           C
ATOM   1841  H   VAL A 128      -7.013 -13.729  39.205  1.00  7.43           H
ATOM   1842  HA  VAL A 128      -8.169 -11.721  37.615  1.00  7.43           H
ATOM   1843  HB  VAL A 128      -8.885 -14.123  37.713  1.00  7.43           H
ATOM   1844 1HG1 VAL A 128     -10.461 -14.780  39.471  1.00  7.43           H
ATOM   1845 2HG1 VAL A 128      -8.881 -14.330  40.148  1.00  7.43           H
ATOM   1846 3HG1 VAL A 128     -10.252 -13.196  40.252  1.00  7.43           H
ATOM   1847 1HG2 VAL A 128     -11.272 -13.639  37.398  1.00  7.43           H
ATOM   1848 2HG2 VAL A 128     -11.061 -12.071  38.177  1.00  7.43           H
ATOM   1849 3HG2 VAL A 128     -10.271 -12.407  36.626  1.00  7.43           H
ATOM   1850  N   PRO A 129      -9.545 -10.090  39.199  1.00  8.23           N
ATOM   1851  CA  PRO A 129     -10.180  -9.135  40.088  1.00  8.23           C
ATOM   1852  C   PRO A 129     -11.375  -9.703  40.854  1.00  8.23           C
ATOM   1853  O   PRO A 129     -12.183 -10.477  40.338  1.00  8.23           O
ATOM   1854  CB  PRO A 129     -10.661  -8.053  39.106  1.00  8.23           C
ATOM   1855  CG  PRO A 129      -9.705  -8.135  37.944  1.00  8.23           C
ATOM   1856  CD  PRO A 129      -9.373  -9.596  37.808  1.00  8.23           C
ATOM   1857  HA  PRO A 129      -9.431  -8.736  40.777  1.00  8.23           H
ATOM   1858 1HB  PRO A 129     -11.695  -8.240  38.819  1.00  8.23           H
ATOM   1859 2HB  PRO A 129     -10.640  -7.068  39.601  1.00  8.23           H
ATOM   1860 1HG  PRO A 129     -10.184  -7.728  37.038  1.00  8.23           H
ATOM   1861 2HG  PRO A 129      -8.816  -7.518  38.137  1.00  8.23           H
ATOM   1862 1HD  PRO A 129     -10.055 -10.087  37.112  1.00  8.23           H
ATOM   1863 2HD  PRO A 129      -8.319  -9.642  37.491  1.00  8.23           H
ATOM   1864  N   ALA A 130     -11.532  -9.193  42.082  1.00  8.98           N
ATOM   1865  CA  ALA A 130     -12.637  -9.522  42.998  1.00  8.98           C
ATOM   1866  C   ALA A 130     -13.983  -9.098  42.413  1.00  8.98           C
ATOM   1867  O   ALA A 130     -15.043  -9.550  42.838  1.00  8.98           O
ATOM   1868  CB  ALA A 130     -12.429  -8.842  44.339  1.00  8.98           C
ATOM   1869  H   ALA A 130     -10.823  -8.560  42.422  1.00  8.98           H
ATOM   1870  HA  ALA A 130     -12.650 -10.602  43.140  1.00  8.98           H
ATOM   1871 1HB  ALA A 130     -13.243  -9.113  45.013  1.00  8.98           H
ATOM   1872 2HB  ALA A 130     -11.481  -9.164  44.769  1.00  8.98           H
ATOM   1873 3HB  ALA A 130     -12.418  -7.763  44.200  1.00  8.98           H
ATOM   1874  N   SER A 131     -13.913  -8.215  41.428  1.00  9.60           N
ATOM   1875  CA  SER A 131     -15.048  -7.653  40.724  1.00  9.60           C
ATOM   1876  C   SER A 131     -15.622  -8.597  39.665  1.00  9.60           C
ATOM   1877  O   SER A 131     -16.564  -8.221  38.966  1.00  9.60           O
ATOM   1878  CB  SER A 131     -14.660  -6.343  40.074  1.00  9.60           C
ATOM   1879  OG  SER A 131     -13.694  -6.538  39.086  1.00  9.60           O
ATOM   1880  H   SER A 131     -12.994  -7.917  41.146  1.00  9.60           H
ATOM   1881  HA  SER A 131     -15.833  -7.454  41.455  1.00  9.60           H
ATOM   1882 1HB  SER A 131     -15.545  -5.883  39.635  1.00  9.60           H
ATOM   1883 2HB  SER A 131     -14.278  -5.660  40.830  1.00  9.60           H
ATOM   1884  HG  SER A 131     -14.102  -7.115  38.433  1.00  9.60           H
ATOM   1885  N   THR A 132     -15.088  -9.829  39.552  1.00 10.09           N
ATOM   1886  CA  THR A 132     -15.607 -10.777  38.565  1.00 10.09           C
ATOM   1887  C   THR A 132     -16.197 -12.064  39.191  1.00 10.09           C
ATOM   1888  O   THR A 132     -15.609 -13.139  39.007  1.00 10.09           O
ATOM   1889  CB  THR A 132     -14.483 -11.294  37.657  1.00 10.09           C
ATOM   1890  OG1 THR A 132     -13.506 -11.962  38.463  1.00 10.09           O
ATOM   1891  CG2 THR A 132     -13.800 -10.129  36.960  1.00 10.09           C
ATOM   1892  H   THR A 132     -14.280 -10.087  40.122  1.00 10.09           H
ATOM   1893  HA  THR A 132     -16.372 -10.289  37.965  1.00 10.09           H
ATOM   1894  HB  THR A 132     -14.890 -11.983  36.922  1.00 10.09           H
ATOM   1895  HG1 THR A 132     -13.134 -11.338  39.135  1.00 10.09           H
ATOM   1896 1HG2 THR A 132     -12.994 -10.506  36.330  1.00 10.09           H
ATOM   1897 2HG2 THR A 132     -14.525  -9.596  36.348  1.00 10.09           H
ATOM   1898 3HG2 THR A 132     -13.388  -9.457  37.706  1.00 10.09           H
ATOM   1899  N   PRO A 133     -17.299 -12.002  39.978  1.00 10.49           N
ATOM   1900  CA  PRO A 133     -18.009 -13.140  40.535  1.00 10.49           C
ATOM   1901  C   PRO A 133     -18.794 -13.810  39.420  1.00 10.49           C
ATOM   1902  O   PRO A 133     -19.109 -13.161  38.420  1.00 10.49           O
ATOM   1903  CB  PRO A 133     -18.949 -12.498  41.555  1.00 10.49           C
ATOM   1904  CG  PRO A 133     -19.206 -11.128  41.000  1.00 10.49           C
ATOM   1905  CD  PRO A 133     -17.899 -10.717  40.353  1.00 10.49           C
ATOM   1906  HA  PRO A 133     -17.303 -13.834  41.006  1.00 10.49           H
ATOM   1907 1HB  PRO A 133     -19.867 -13.100  41.656  1.00 10.49           H
ATOM   1908 2HB  PRO A 133     -18.467 -12.473  42.546  1.00 10.49           H
ATOM   1909 1HG  PRO A 133     -20.034 -11.158  40.277  1.00 10.49           H
ATOM   1910 2HG  PRO A 133     -19.509 -10.439  41.802  1.00 10.49           H
ATOM   1911 1HD  PRO A 133     -18.107 -10.101  39.476  1.00 10.49           H
ATOM   1912 2HD  PRO A 133     -17.284 -10.210  41.110  1.00 10.49           H
ATOM   1913  N   THR A 134     -19.133 -15.079  39.602  1.00 10.87           N
ATOM   1914  CA  THR A 134     -19.952 -15.768  38.617  1.00 10.87           C
ATOM   1915  C   THR A 134     -21.128 -16.453  39.322  1.00 10.87           C
ATOM   1916  O   THR A 134     -21.047 -16.699  40.525  1.00 10.87           O
ATOM   1917  CB  THR A 134     -19.105 -16.822  37.871  1.00 10.87           C
ATOM   1918  OG1 THR A 134     -18.666 -17.822  38.801  1.00 10.87           O
ATOM   1919  CG2 THR A 134     -17.888 -16.173  37.214  1.00 10.87           C
ATOM   1920  H   THR A 134     -18.838 -15.568  40.434  1.00 10.87           H
ATOM   1921  HA  THR A 134     -20.302 -15.034  37.905  1.00 10.87           H
ATOM   1922  HB  THR A 134     -19.712 -17.301  37.104  1.00 10.87           H
ATOM   1923  HG1 THR A 134     -19.416 -18.412  38.999  1.00 10.87           H
ATOM   1924 1HG2 THR A 134     -17.305 -16.931  36.690  1.00 10.87           H
ATOM   1925 2HG2 THR A 134     -18.224 -15.418  36.503  1.00 10.87           H
ATOM   1926 3HG2 THR A 134     -17.262 -15.702  37.963  1.00 10.87           H
ATOM   1927  N   PRO A 135     -22.243 -16.738  38.624  1.00 11.29           N
ATOM   1928  CA  PRO A 135     -23.334 -17.549  39.127  1.00 11.29           C
ATOM   1929  C   PRO A 135     -22.780 -18.938  39.437  1.00 11.29           C
ATOM   1930  O   PRO A 135     -21.819 -19.361  38.790  1.00 11.29           O
ATOM   1931  CB  PRO A 135     -24.303 -17.582  37.935  1.00 11.29           C
ATOM   1932  CG  PRO A 135     -23.984 -16.332  37.147  1.00 11.29           C
ATOM   1933  CD  PRO A 135     -22.491 -16.131  37.298  1.00 11.29           C
ATOM   1934  HA  PRO A 135     -23.759 -17.052  40.002  1.00 11.29           H
ATOM   1935 1HB  PRO A 135     -24.168 -18.512  37.362  1.00 11.29           H
ATOM   1936 2HB  PRO A 135     -25.339 -17.590  38.307  1.00 11.29           H
ATOM   1937 1HG  PRO A 135     -24.287 -16.455  36.093  1.00 11.29           H
ATOM   1938 2HG  PRO A 135     -24.559 -15.481  37.541  1.00 11.29           H
ATOM   1939 1HD  PRO A 135     -21.941 -16.665  36.507  1.00 11.29           H
ATOM   1940 2HD  PRO A 135     -22.312 -15.053  37.295  1.00 11.29           H
ATOM   1941  N   PRO A 136     -23.343 -19.665  40.409  1.00 11.82           N
ATOM   1942  CA  PRO A 136     -22.972 -21.022  40.737  1.00 11.82           C
ATOM   1943  C   PRO A 136     -23.398 -21.954  39.621  1.00 11.82           C
ATOM   1944  O   PRO A 136     -24.443 -21.742  38.999  1.00 11.82           O
ATOM   1945  CB  PRO A 136     -23.742 -21.277  42.035  1.00 11.82           C
ATOM   1946  CG  PRO A 136     -24.935 -20.332  41.963  1.00 11.82           C
ATOM   1947  CD  PRO A 136     -24.427 -19.108  41.222  1.00 11.82           C
ATOM   1948  HA  PRO A 136     -21.882 -21.075  40.900  1.00 11.82           H
ATOM   1949 1HB  PRO A 136     -24.046 -22.337  42.079  1.00 11.82           H
ATOM   1950 2HB  PRO A 136     -23.096 -21.092  42.904  1.00 11.82           H
ATOM   1951 1HG  PRO A 136     -25.772 -20.820  41.443  1.00 11.82           H
ATOM   1952 2HG  PRO A 136     -25.292 -20.091  42.978  1.00 11.82           H
ATOM   1953 1HD  PRO A 136     -25.236 -18.711  40.591  1.00 11.82           H
ATOM   1954 2HD  PRO A 136     -24.035 -18.358  41.926  1.00 11.82           H
ATOM   1955  N   ALA A 137     -22.644 -23.014  39.396  1.00 12.42           N
ATOM   1956  CA  ALA A 137     -23.058 -24.004  38.419  1.00 12.42           C
ATOM   1957  C   ALA A 137     -24.046 -24.979  39.058  1.00 12.42           C
ATOM   1958  O   ALA A 137     -23.951 -25.221  40.265  1.00 12.42           O
ATOM   1959  CB  ALA A 137     -21.861 -24.767  37.881  1.00 12.42           C
ATOM   1960  H   ALA A 137     -21.784 -23.146  39.913  1.00 12.42           H
ATOM   1961  HA  ALA A 137     -23.524 -23.477  37.596  1.00 12.42           H
ATOM   1962 1HB  ALA A 137     -22.194 -25.493  37.139  1.00 12.42           H
ATOM   1963 2HB  ALA A 137     -21.161 -24.071  37.424  1.00 12.42           H
ATOM   1964 3HB  ALA A 137     -21.369 -25.295  38.699  1.00 12.42           H
ATOM   1965  N   PRO A 138     -25.007 -25.543  38.313  1.00 12.96           N
ATOM   1966  CA  PRO A 138     -25.817 -26.662  38.736  1.00 12.96           C
ATOM   1967  C   PRO A 138     -24.867 -27.789  39.069  1.00 12.96           C
ATOM   1968  O   PRO A 138     -23.851 -27.946  38.386  1.00 12.96           O
ATOM   1969  CB  PRO A 138     -26.666 -26.968  37.502  1.00 12.96           C
ATOM   1970  CG  PRO A 138     -26.721 -25.650  36.746  1.00 12.96           C
ATOM   1971  CD  PRO A 138     -25.369 -24.999  36.990  1.00 12.96           C
ATOM   1972  HA  PRO A 138     -26.428 -26.375  39.610  1.00 12.96           H
ATOM   1973 1HB  PRO A 138     -26.194 -27.779  36.921  1.00 12.96           H
ATOM   1974 2HB  PRO A 138     -27.656 -27.329  37.805  1.00 12.96           H
ATOM   1975 1HG  PRO A 138     -26.920 -25.829  35.678  1.00 12.96           H
ATOM   1976 2HG  PRO A 138     -27.552 -25.035  37.124  1.00 12.96           H
ATOM   1977 1HD  PRO A 138     -24.635 -25.289  36.223  1.00 12.96           H
ATOM   1978 2HD  PRO A 138     -25.531 -23.908  37.037  1.00 12.96           H
ATOM   1979  N   ALA A 139     -25.162 -28.589  40.081  1.00 13.32           N
ATOM   1980  CA  ALA A 139     -24.233 -29.668  40.367  1.00 13.32           C
ATOM   1981  C   ALA A 139     -24.224 -30.655  39.189  1.00 13.32           C
ATOM   1982  O   ALA A 139     -25.290 -30.963  38.660  1.00 13.32           O
ATOM   1983  CB  ALA A 139     -24.615 -30.390  41.646  1.00 13.32           C
ATOM   1984  H   ALA A 139     -25.993 -28.449  40.638  1.00 13.32           H
ATOM   1985  HA  ALA A 139     -23.259 -29.219  40.499  1.00 13.32           H
ATOM   1986 1HB  ALA A 139     -23.890 -31.182  41.843  1.00 13.32           H
ATOM   1987 2HB  ALA A 139     -24.619 -29.684  42.474  1.00 13.32           H
ATOM   1988 3HB  ALA A 139     -25.606 -30.829  41.537  1.00 13.32           H
ATOM   1989  N   PRO A 140     -23.045 -31.142  38.755  1.00 13.36           N
ATOM   1990  CA  PRO A 140     -22.859 -32.145  37.726  1.00 13.36           C
ATOM   1991  C   PRO A 140     -23.085 -33.532  38.305  1.00 13.36           C
ATOM   1992  O   PRO A 140     -23.014 -33.720  39.515  1.00 13.36           O
ATOM   1993  CB  PRO A 140     -21.387 -31.963  37.347  1.00 13.36           C
ATOM   1994  CG  PRO A 140     -20.733 -31.507  38.626  1.00 13.36           C
ATOM   1995  CD  PRO A 140     -21.773 -30.621  39.303  1.00 13.36           C
ATOM   1996  HA  PRO A 140     -23.526 -31.948  36.884  1.00 13.36           H
ATOM   1997 1HB  PRO A 140     -20.975 -32.912  36.970  1.00 13.36           H
ATOM   1998 2HB  PRO A 140     -21.302 -31.222  36.535  1.00 13.36           H
ATOM   1999 1HG  PRO A 140     -20.473 -32.395  39.230  1.00 13.36           H
ATOM   2000 2HG  PRO A 140     -19.792 -30.983  38.412  1.00 13.36           H
ATOM   2001 1HD  PRO A 140     -21.714 -30.779  40.391  1.00 13.36           H
ATOM   2002 2HD  PRO A 140     -21.623 -29.563  39.010  1.00 13.36           H
ATOM   2003  N   ALA A 141     -23.288 -34.517  37.439  1.00 12.99           N
ATOM   2004  CA  ALA A 141     -23.241 -35.875  37.945  1.00 12.99           C
ATOM   2005  C   ALA A 141     -21.813 -36.055  38.442  1.00 12.99           C
ATOM   2006  O   ALA A 141     -20.914 -35.500  37.816  1.00 12.99           O
ATOM   2007  CB  ALA A 141     -23.570 -36.894  36.864  1.00 12.99           C
ATOM   2008  H   ALA A 141     -23.414 -34.334  36.456  1.00 12.99           H
ATOM   2009  HA  ALA A 141     -23.948 -35.965  38.758  1.00 12.99           H
ATOM   2010 1HB  ALA A 141     -23.502 -37.898  37.273  1.00 12.99           H
ATOM   2011 2HB  ALA A 141     -24.583 -36.721  36.499  1.00 12.99           H
ATOM   2012 3HB  ALA A 141     -22.864 -36.792  36.040  1.00 12.99           H
ATOM   2013  N   PRO A 142     -21.546 -36.826  39.510  1.00 12.25           N
ATOM   2014  CA  PRO A 142     -20.208 -37.076  40.013  1.00 12.25           C
ATOM   2015  C   PRO A 142     -19.273 -37.384  38.861  1.00 12.25           C
ATOM   2016  O   PRO A 142     -18.276 -36.698  38.664  1.00 12.25           O
ATOM   2017  CB  PRO A 142     -20.443 -38.277  40.934  1.00 12.25           C
ATOM   2018  CG  PRO A 142     -21.846 -38.044  41.456  1.00 12.25           C
ATOM   2019  CD  PRO A 142     -22.616 -37.521  40.256  1.00 12.25           C
ATOM   2020  HA  PRO A 142     -19.860 -36.196  40.576  1.00 12.25           H
ATOM   2021 1HB  PRO A 142     -20.340 -39.217  40.382  1.00 12.25           H
ATOM   2022 2HB  PRO A 142     -19.684 -38.287  41.729  1.00 12.25           H
ATOM   2023 1HG  PRO A 142     -22.266 -38.977  41.861  1.00 12.25           H
ATOM   2024 2HG  PRO A 142     -21.822 -37.319  42.283  1.00 12.25           H
ATOM   2025 1HD  PRO A 142     -23.050 -38.334  39.662  1.00 12.25           H
ATOM   2026 2HD  PRO A 142     -23.370 -36.814  40.631  1.00 12.25           H
ATOM   2027  N   ALA A 143     -19.617 -38.411  38.076  1.00 11.30           N
ATOM   2028  CA  ALA A 143     -18.824 -38.784  36.911  1.00 11.30           C
ATOM   2029  C   ALA A 143     -17.328 -38.886  37.220  1.00 11.30           C
ATOM   2030  O   ALA A 143     -16.506 -38.390  36.451  1.00 11.30           O
ATOM   2031  CB  ALA A 143     -19.050 -37.771  35.801  1.00 11.30           C
ATOM   2032  H   ALA A 143     -20.451 -38.938  38.279  1.00 11.30           H
ATOM   2033  HA  ALA A 143     -19.163 -39.762  36.574  1.00 11.30           H
ATOM   2034 1HB  ALA A 143     -18.488 -38.070  34.918  1.00 11.30           H
ATOM   2035 2HB  ALA A 143     -20.111 -37.726  35.562  1.00 11.30           H
ATOM   2036 3HB  ALA A 143     -18.713 -36.786  36.128  1.00 11.30           H
ATOM   2037  N   ALA A 144     -16.963 -39.566  38.314  1.00 10.29           N
ATOM   2038  CA  ALA A 144     -15.552 -39.675  38.703  1.00 10.29           C
ATOM   2039  C   ALA A 144     -14.957 -38.268  38.832  1.00 10.29           C
ATOM   2040  O   ALA A 144     -15.391 -37.499  39.689  1.00 10.29           O
ATOM   2041  CB  ALA A 144     -14.772 -40.526  37.703  1.00 10.29           C
ATOM   2042  H   ALA A 144     -17.677 -39.971  38.898  1.00 10.29           H
ATOM   2043  HA  ALA A 144     -15.502 -40.151  39.682  1.00 10.29           H
ATOM   2044 1HB  ALA A 144     -13.736 -40.609  38.030  1.00 10.29           H
ATOM   2045 2HB  ALA A 144     -15.215 -41.519  37.659  1.00 10.29           H
ATOM   2046 3HB  ALA A 144     -14.797 -40.084  36.712  1.00 10.29           H
ATOM   2047  N   SER A 145     -13.918 -37.956  38.054  1.00  9.35           N
ATOM   2048  CA  SER A 145     -13.316 -36.628  38.124  1.00  9.35           C
ATOM   2049  C   SER A 145     -12.541 -36.287  36.871  1.00  9.35           C
ATOM   2050  O   SER A 145     -11.827 -37.123  36.310  1.00  9.35           O
ATOM   2051  CB  SER A 145     -12.362 -36.500  39.296  1.00  9.35           C
ATOM   2052  OG  SER A 145     -11.791 -35.194  39.351  1.00  9.35           O
ATOM   2053  H   SER A 145     -13.579 -38.615  37.374  1.00  9.35           H
ATOM   2054  HA  SER A 145     -14.117 -35.895  38.237  1.00  9.35           H
ATOM   2055 1HB  SER A 145     -12.890 -36.709  40.224  1.00  9.35           H
ATOM   2056 2HB  SER A 145     -11.569 -37.238  39.195  1.00  9.35           H
ATOM   2057  HG  SER A 145     -11.336 -35.011  38.474  1.00  9.35           H
ATOM   2058  N   SER A 146     -12.647 -35.034  36.467  1.00  8.51           N
ATOM   2059  CA  SER A 146     -11.845 -34.511  35.380  1.00  8.51           C
ATOM   2060  C   SER A 146     -10.500 -34.152  35.972  1.00  8.51           C
ATOM   2061  O   SER A 146     -10.344 -34.188  37.201  1.00  8.51           O
ATOM   2062  CB  SER A 146     -12.487 -33.287  34.757  1.00  8.51           C
ATOM   2063  OG  SER A 146     -12.463 -32.204  35.643  1.00  8.51           O
ATOM   2064  H   SER A 146     -13.281 -34.416  36.955  1.00  8.51           H
ATOM   2065  HA  SER A 146     -11.707 -35.281  34.621  1.00  8.51           H
ATOM   2066 1HB  SER A 146     -11.954 -33.022  33.844  1.00  8.51           H
ATOM   2067 2HB  SER A 146     -13.514 -33.515  34.483  1.00  8.51           H
ATOM   2068  HG  SER A 146     -11.521 -31.943  35.714  1.00  8.51           H
ATOM   2069  N   SER A 147      -9.536 -33.852  35.108  1.00  7.72           N
ATOM   2070  CA  SER A 147      -8.229 -33.375  35.527  1.00  7.72           C
ATOM   2071  C   SER A 147      -8.323 -31.881  35.800  1.00  7.72           C
ATOM   2072  O   SER A 147      -9.342 -31.264  35.477  1.00  7.72           O
ATOM   2073  CB  SER A 147      -7.193 -33.657  34.460  1.00  7.72           C
ATOM   2074  OG  SER A 147      -7.433 -32.887  33.318  1.00  7.72           O
ATOM   2075  H   SER A 147      -9.736 -33.908  34.120  1.00  7.72           H
ATOM   2076  HA  SER A 147      -7.943 -33.880  36.452  1.00  7.72           H
ATOM   2077 1HB  SER A 147      -6.200 -33.437  34.846  1.00  7.72           H
ATOM   2078 2HB  SER A 147      -7.219 -34.714  34.201  1.00  7.72           H
ATOM   2079  HG  SER A 147      -7.234 -31.976  33.574  1.00  7.72           H
ATOM   2080  N   LEU A 148      -7.282 -31.307  36.392  1.00  6.94           N
ATOM   2081  CA  LEU A 148      -7.237 -29.869  36.642  1.00  6.94           C
ATOM   2082  C   LEU A 148      -6.337 -29.182  35.623  1.00  6.94           C
ATOM   2083  O   LEU A 148      -5.453 -29.820  35.050  1.00  6.94           O
ATOM   2084  CB  LEU A 148      -6.750 -29.586  38.061  1.00  6.94           C
ATOM   2085  CG  LEU A 148      -7.588 -30.233  39.167  1.00  6.94           C
ATOM   2086  CD1 LEU A 148      -6.971 -29.912  40.510  1.00  6.94           C
ATOM   2087  CD2 LEU A 148      -9.023 -29.730  39.071  1.00  6.94           C
ATOM   2088  H   LEU A 148      -6.491 -31.876  36.659  1.00  6.94           H
ATOM   2089  HA  LEU A 148      -8.243 -29.465  36.537  1.00  6.94           H
ATOM   2090 1HB  LEU A 148      -5.726 -29.946  38.162  1.00  6.94           H
ATOM   2091 2HB  LEU A 148      -6.752 -28.509  38.225  1.00  6.94           H
ATOM   2092  HG  LEU A 148      -7.580 -31.317  39.047  1.00  6.94           H
ATOM   2093 1HD1 LEU A 148      -7.556 -30.379  41.301  1.00  6.94           H
ATOM   2094 2HD1 LEU A 148      -5.951 -30.293  40.539  1.00  6.94           H
ATOM   2095 3HD1 LEU A 148      -6.961 -28.831  40.656  1.00  6.94           H
ATOM   2096 1HD2 LEU A 148      -9.625 -30.193  39.853  1.00  6.94           H
ATOM   2097 2HD2 LEU A 148      -9.036 -28.647  39.195  1.00  6.94           H
ATOM   2098 3HD2 LEU A 148      -9.439 -29.989  38.093  1.00  6.94           H
ATOM   2099  N   SER A 149      -6.545 -27.879  35.418  1.00  6.16           N
ATOM   2100  CA  SER A 149      -5.718 -27.095  34.491  1.00  6.16           C
ATOM   2101  C   SER A 149      -5.162 -25.787  35.085  1.00  6.16           C
ATOM   2102  O   SER A 149      -5.704 -24.723  34.805  1.00  6.16           O
ATOM   2103  CB  SER A 149      -6.512 -26.779  33.242  1.00  6.16           C
ATOM   2104  OG  SER A 149      -6.865 -27.958  32.561  1.00  6.16           O
ATOM   2105  H   SER A 149      -7.298 -27.416  35.909  1.00  6.16           H
ATOM   2106  HA  SER A 149      -4.876 -27.712  34.186  1.00  6.16           H
ATOM   2107 1HB  SER A 149      -7.412 -26.223  33.506  1.00  6.16           H
ATOM   2108 2HB  SER A 149      -5.923 -26.144  32.588  1.00  6.16           H
ATOM   2109  HG  SER A 149      -6.053 -28.477  32.494  1.00  6.16           H
ATOM   2110  N   PRO A 150      -4.098 -25.838  35.925  1.00  5.40           N
ATOM   2111  CA  PRO A 150      -3.486 -24.706  36.611  1.00  5.40           C
ATOM   2112  C   PRO A 150      -3.094 -23.731  35.498  1.00  5.40           C
ATOM   2113  O   PRO A 150      -2.800 -24.192  34.395  1.00  5.40           O
ATOM   2114  CB  PRO A 150      -2.310 -25.364  37.332  1.00  5.40           C
ATOM   2115  CG  PRO A 150      -2.708 -26.799  37.489  1.00  5.40           C
ATOM   2116  CD  PRO A 150      -3.449 -27.122  36.228  1.00  5.40           C
ATOM   2117  HA  PRO A 150      -4.187 -24.269  37.325  1.00  5.40           H
ATOM   2118 1HB  PRO A 150      -1.379 -25.227  36.790  1.00  5.40           H
ATOM   2119 2HB  PRO A 150      -2.204 -24.900  38.311  1.00  5.40           H
ATOM   2120 1HG  PRO A 150      -1.818 -27.431  37.626  1.00  5.40           H
ATOM   2121 2HG  PRO A 150      -3.332 -26.926  38.385  1.00  5.40           H
ATOM   2122 1HD  PRO A 150      -2.759 -27.404  35.418  1.00  5.40           H
ATOM   2123 2HD  PRO A 150      -4.145 -27.904  36.462  1.00  5.40           H
ATOM   2124  N   THR A 151      -3.120 -22.410  35.746  1.00  4.69           N
ATOM   2125  CA  THR A 151      -2.954 -21.452  34.648  1.00  4.69           C
ATOM   2126  C   THR A 151      -1.719 -20.557  34.569  1.00  4.69           C
ATOM   2127  O   THR A 151      -1.149 -20.425  33.486  1.00  4.69           O
ATOM   2128  CB  THR A 151      -4.188 -20.522  34.611  1.00  4.69           C
ATOM   2129  OG1 THR A 151      -5.368 -21.299  34.385  1.00  4.69           O
ATOM   2130  CG2 THR A 151      -4.064 -19.459  33.532  1.00  4.69           C
ATOM   2131  H   THR A 151      -3.272 -22.049  36.686  1.00  4.69           H
ATOM   2132  HA  THR A 151      -2.965 -22.037  33.729  1.00  4.69           H
ATOM   2133  HB  THR A 151      -4.274 -20.023  35.576  1.00  4.69           H
ATOM   2134  HG1 THR A 151      -5.204 -21.959  33.699  1.00  4.69           H
ATOM   2135 1HG2 THR A 151      -4.943 -18.822  33.554  1.00  4.69           H
ATOM   2136 2HG2 THR A 151      -3.184 -18.857  33.703  1.00  4.69           H
ATOM   2137 3HG2 THR A 151      -3.994 -19.920  32.569  1.00  4.69           H
ATOM   2138  N   VAL A 152      -1.381 -19.883  35.664  1.00  4.05           N
ATOM   2139  CA  VAL A 152      -0.319 -18.875  35.619  1.00  4.05           C
ATOM   2140  C   VAL A 152      -0.700 -17.770  34.649  1.00  4.05           C
ATOM   2141  O   VAL A 152      -0.253 -17.757  33.493  1.00  4.05           O
ATOM   2142  CB  VAL A 152       1.077 -19.421  35.224  1.00  4.05           C
ATOM   2143  CG1 VAL A 152       2.042 -18.305  35.136  1.00  4.05           C
ATOM   2144  CG2 VAL A 152       1.554 -20.363  36.215  1.00  4.05           C
ATOM   2145  H   VAL A 152      -1.868 -20.080  36.535  1.00  4.05           H
ATOM   2146  HA  VAL A 152      -0.238 -18.427  36.612  1.00  4.05           H
ATOM   2147  HB  VAL A 152       1.032 -19.895  34.267  1.00  4.05           H
ATOM   2148 1HG1 VAL A 152       3.025 -18.680  34.853  1.00  4.05           H
ATOM   2149 2HG1 VAL A 152       1.688 -17.596  34.386  1.00  4.05           H
ATOM   2150 3HG1 VAL A 152       2.111 -17.809  36.090  1.00  4.05           H
ATOM   2151 1HG2 VAL A 152       2.524 -20.720  35.947  1.00  4.05           H
ATOM   2152 2HG2 VAL A 152       1.601 -19.878  37.182  1.00  4.05           H
ATOM   2153 3HG2 VAL A 152       0.878 -21.155  36.228  1.00  4.05           H
ATOM   2154  N   SER A 153      -1.537 -16.843  35.083  1.00  3.47           N
ATOM   2155  CA  SER A 153      -1.872 -15.724  34.227  1.00  3.47           C
ATOM   2156  C   SER A 153      -0.637 -14.841  34.118  1.00  3.47           C
ATOM   2157  O   SER A 153       0.035 -14.609  35.115  1.00  3.47           O
ATOM   2158  CB  SER A 153      -3.063 -14.957  34.767  1.00  3.47           C
ATOM   2159  OG  SER A 153      -3.383 -13.869  33.939  1.00  3.47           O
ATOM   2160  H   SER A 153      -1.913 -16.902  36.021  1.00  3.47           H
ATOM   2161  HA  SER A 153      -2.117 -16.101  33.232  1.00  3.47           H
ATOM   2162 1HB  SER A 153      -3.922 -15.623  34.856  1.00  3.47           H
ATOM   2163 2HB  SER A 153      -2.825 -14.596  35.760  1.00  3.47           H
ATOM   2164  HG  SER A 153      -2.572 -13.346  33.839  1.00  3.47           H
ATOM   2165  N   ASP A 154      -0.370 -14.322  32.930  1.00  2.94           N
ATOM   2166  CA  ASP A 154       0.799 -13.470  32.658  1.00  2.94           C
ATOM   2167  C   ASP A 154       2.104 -14.173  33.054  1.00  2.94           C
ATOM   2168  O   ASP A 154       2.304 -15.302  32.613  1.00  2.94           O
ATOM   2169  CB  ASP A 154       0.607 -12.106  33.308  1.00  2.94           C
ATOM   2170  CG  ASP A 154      -0.660 -11.461  32.699  1.00  2.94           C
ATOM   2171  OD1 ASP A 154      -0.877 -11.672  31.505  1.00  2.94           O
ATOM   2172  OD2 ASP A 154      -1.412 -10.810  33.396  1.00  2.94           O
ATOM   2173  H   ASP A 154      -0.984 -14.569  32.171  1.00  2.94           H
ATOM   2174  HA  ASP A 154       0.852 -13.298  31.592  1.00  2.94           H
ATOM   2175 1HB  ASP A 154       0.505 -12.197  34.396  1.00  2.94           H
ATOM   2176 2HB  ASP A 154       1.474 -11.468  33.109  1.00  2.94           H
ATOM   2177  N   ALA A 155       3.023 -13.550  33.808  1.00  2.45           N
ATOM   2178  CA  ALA A 155       4.257 -14.276  34.141  1.00  2.45           C
ATOM   2179  C   ALA A 155       4.845 -14.888  32.863  1.00  2.45           C
ATOM   2180  O   ALA A 155       5.361 -14.168  32.005  1.00  2.45           O
ATOM   2181  CB  ALA A 155       4.017 -15.321  35.217  1.00  2.45           C
ATOM   2182  H   ALA A 155       2.911 -12.604  34.165  1.00  2.45           H
ATOM   2183  HA  ALA A 155       4.985 -13.558  34.523  1.00  2.45           H
ATOM   2184 1HB  ALA A 155       4.950 -15.830  35.454  1.00  2.45           H
ATOM   2185 2HB  ALA A 155       3.640 -14.843  36.094  1.00  2.45           H
ATOM   2186 3HB  ALA A 155       3.306 -16.017  34.877  1.00  2.45           H
ATOM   2187  N   ARG A 156       4.716 -16.225  32.736  1.00  2.01           N
ATOM   2188  CA  ARG A 156       5.289 -17.091  31.694  1.00  2.01           C
ATOM   2189  C   ARG A 156       5.175 -16.578  30.254  1.00  2.01           C
ATOM   2190  O   ARG A 156       5.911 -17.032  29.374  1.00  2.01           O
ATOM   2191  CB  ARG A 156       4.582 -18.445  31.771  1.00  2.01           C
ATOM   2192  CG  ARG A 156       3.092 -18.400  31.398  1.00  2.01           C
ATOM   2193  CD  ARG A 156       2.365 -19.694  31.583  1.00  2.01           C
ATOM   2194  NE  ARG A 156       0.924 -19.484  31.370  1.00  2.01           N
ATOM   2195  CZ  ARG A 156       0.323 -19.515  30.150  1.00  2.01           C
ATOM   2196  NH1 ARG A 156       1.009 -19.783  29.058  1.00  2.01           N
ATOM   2197  NH2 ARG A 156      -0.957 -19.262  30.002  1.00  2.01           N
ATOM   2198  H   ARG A 156       4.188 -16.694  33.451  1.00  2.01           H
ATOM   2199  HA  ARG A 156       6.343 -17.232  31.923  1.00  2.01           H
ATOM   2200 1HB  ARG A 156       5.083 -19.172  31.133  1.00  2.01           H
ATOM   2201 2HB  ARG A 156       4.615 -18.807  32.789  1.00  2.01           H
ATOM   2202 1HG  ARG A 156       2.591 -17.666  32.021  1.00  2.01           H
ATOM   2203 2HG  ARG A 156       2.983 -18.115  30.355  1.00  2.01           H
ATOM   2204 1HD  ARG A 156       2.716 -20.428  30.862  1.00  2.01           H
ATOM   2205 2HD  ARG A 156       2.526 -20.070  32.587  1.00  2.01           H
ATOM   2206  HE  ARG A 156       0.332 -19.264  32.213  1.00  2.01           H
ATOM   2207 1HH1 ARG A 156       1.997 -19.984  29.108  1.00  2.01           H
ATOM   2208 2HH1 ARG A 156       0.506 -19.781  28.161  1.00  2.01           H
ATOM   2209 1HH2 ARG A 156      -1.547 -19.037  30.797  1.00  2.01           H
ATOM   2210 2HH2 ARG A 156      -1.342 -19.293  29.055  1.00  2.01           H
ATOM   2211  N   LYS A 157       4.237 -15.674  30.008  1.00  1.63           N
ATOM   2212  CA  LYS A 157       4.004 -15.112  28.677  1.00  1.63           C
ATOM   2213  C   LYS A 157       5.176 -14.281  28.106  1.00  1.63           C
ATOM   2214  O   LYS A 157       5.252 -14.049  26.893  1.00  1.63           O
ATOM   2215  CB  LYS A 157       2.784 -14.206  28.676  1.00  1.63           C
ATOM   2216  CG  LYS A 157       1.445 -14.884  28.855  1.00  1.63           C
ATOM   2217  CD  LYS A 157       0.396 -13.814  28.779  1.00  1.63           C
ATOM   2218  CE  LYS A 157      -1.007 -14.272  29.007  1.00  1.63           C
ATOM   2219  NZ  LYS A 157      -1.911 -13.086  29.046  1.00  1.63           N
ATOM   2220  H   LYS A 157       3.662 -15.377  30.800  1.00  1.63           H
ATOM   2221  HA  LYS A 157       3.823 -15.943  27.998  1.00  1.63           H
ATOM   2222 1HB  LYS A 157       2.887 -13.475  29.483  1.00  1.63           H
ATOM   2223 2HB  LYS A 157       2.752 -13.641  27.744  1.00  1.63           H
ATOM   2224 1HG  LYS A 157       1.283 -15.623  28.071  1.00  1.63           H
ATOM   2225 2HG  LYS A 157       1.404 -15.379  29.832  1.00  1.63           H
ATOM   2226 1HD  LYS A 157       0.618 -12.999  29.454  1.00  1.63           H
ATOM   2227 2HD  LYS A 157       0.433 -13.412  27.771  1.00  1.63           H
ATOM   2228 1HE  LYS A 157      -1.312 -14.927  28.194  1.00  1.63           H
ATOM   2229 2HE  LYS A 157      -1.081 -14.812  29.950  1.00  1.63           H
ATOM   2230 1HZ  LYS A 157      -2.863 -13.360  29.187  1.00  1.63           H
ATOM   2231 2HZ  LYS A 157      -1.608 -12.449  29.837  1.00  1.63           H
ATOM   2232 3HZ  LYS A 157      -1.815 -12.576  28.145  1.00  1.63           H
ATOM   2233  N   GLY A 158       6.063 -13.781  28.951  1.00  1.34           N
ATOM   2234  CA  GLY A 158       7.117 -12.912  28.420  1.00  1.34           C
ATOM   2235  C   GLY A 158       8.025 -13.620  27.399  1.00  1.34           C
ATOM   2236  O   GLY A 158       8.235 -14.836  27.457  1.00  1.34           O
ATOM   2237  H   GLY A 158       5.992 -13.992  29.955  1.00  1.34           H
ATOM   2238 1HA  GLY A 158       6.657 -12.037  27.953  1.00  1.34           H
ATOM   2239 2HA  GLY A 158       7.721 -12.547  29.251  1.00  1.34           H
ATOM   2240  N   SER A 159       8.554 -12.857  26.447  1.00  1.12           N
ATOM   2241  CA  SER A 159       9.450 -13.424  25.448  1.00  1.12           C
ATOM   2242  C   SER A 159      10.303 -12.384  24.720  1.00  1.12           C
ATOM   2243  O   SER A 159       9.983 -11.207  24.711  1.00  1.12           O
ATOM   2244  CB  SER A 159       8.632 -14.175  24.427  1.00  1.12           C
ATOM   2245  OG  SER A 159       7.836 -13.280  23.652  1.00  1.12           O
ATOM   2246  H   SER A 159       8.319 -11.874  26.405  1.00  1.12           H
ATOM   2247  HA  SER A 159      10.101 -14.109  25.965  1.00  1.12           H
ATOM   2248 1HB  SER A 159       9.292 -14.750  23.770  1.00  1.12           H
ATOM   2249 2HB  SER A 159       7.985 -14.885  24.931  1.00  1.12           H
ATOM   2250  HG  SER A 159       7.457 -12.596  24.257  1.00  1.12           H
ATOM   2251  N   ILE A 160      11.352 -12.801  24.030  1.00  0.99           N
ATOM   2252  CA  ILE A 160      12.038 -11.823  23.193  1.00  0.99           C
ATOM   2253  C   ILE A 160      11.235 -11.651  21.892  1.00  0.99           C
ATOM   2254  O   ILE A 160      10.926 -10.518  21.491  1.00  0.99           O
ATOM   2255  CB  ILE A 160      13.510 -12.215  22.951  1.00  0.99           C
ATOM   2256  CG1 ILE A 160      14.235 -12.280  24.308  1.00  0.99           C
ATOM   2257  CG2 ILE A 160      14.205 -11.257  21.992  1.00  0.99           C
ATOM   2258  CD1 ILE A 160      14.187 -10.974  25.082  1.00  0.99           C
ATOM   2259  H   ILE A 160      11.647 -13.780  24.056  1.00  0.99           H
ATOM   2260  HA  ILE A 160      12.047 -10.868  23.709  1.00  0.99           H
ATOM   2261  HB  ILE A 160      13.545 -13.198  22.519  1.00  0.99           H
ATOM   2262 1HG1 ILE A 160      13.777 -13.051  24.926  1.00  0.99           H
ATOM   2263 2HG1 ILE A 160      15.275 -12.544  24.134  1.00  0.99           H
ATOM   2264 1HG2 ILE A 160      15.234 -11.580  21.836  1.00  0.99           H
ATOM   2265 2HG2 ILE A 160      13.678 -11.252  21.038  1.00  0.99           H
ATOM   2266 3HG2 ILE A 160      14.200 -10.270  22.405  1.00  0.99           H
ATOM   2267 1HD1 ILE A 160      14.720 -11.082  26.030  1.00  0.99           H
ATOM   2268 2HD1 ILE A 160      14.645 -10.198  24.492  1.00  0.99           H
ATOM   2269 3HD1 ILE A 160      13.150 -10.710  25.281  1.00  0.99           H
ATOM   2270  N   PHE A 161      10.822 -12.778  21.302  1.00  0.92           N
ATOM   2271  CA  PHE A 161      10.004 -12.797  20.091  1.00  0.92           C
ATOM   2272  C   PHE A 161       8.632 -13.430  20.333  1.00  0.92           C
ATOM   2273  O   PHE A 161       8.523 -14.643  20.571  1.00  0.92           O
ATOM   2274  CB  PHE A 161      10.648 -13.648  19.019  1.00  0.92           C
ATOM   2275  CG  PHE A 161      11.938 -13.234  18.592  1.00  0.92           C
ATOM   2276  CD1 PHE A 161      13.036 -13.638  19.310  1.00  0.92           C
ATOM   2277  CD2 PHE A 161      12.098 -12.487  17.457  1.00  0.92           C
ATOM   2278  CE1 PHE A 161      14.270 -13.306  18.905  1.00  0.92           C
ATOM   2279  CE2 PHE A 161      13.341 -12.160  17.040  1.00  0.92           C
ATOM   2280  CZ  PHE A 161      14.420 -12.578  17.770  1.00  0.92           C
ATOM   2281  H   PHE A 161      11.122 -13.658  21.706  1.00  0.92           H
ATOM   2282  HA  PHE A 161       9.865 -11.775  19.737  1.00  0.92           H
ATOM   2283 1HB  PHE A 161      10.726 -14.663  19.371  1.00  0.92           H
ATOM   2284 2HB  PHE A 161       9.997 -13.663  18.147  1.00  0.92           H
ATOM   2285  HD1 PHE A 161      12.898 -14.239  20.208  1.00  0.92           H
ATOM   2286  HD2 PHE A 161      11.220 -12.174  16.887  1.00  0.92           H
ATOM   2287  HE1 PHE A 161      15.140 -13.631  19.474  1.00  0.92           H
ATOM   2288  HE2 PHE A 161      13.481 -11.575  16.133  1.00  0.92           H
ATOM   2289  HZ  PHE A 161      15.394 -12.333  17.446  1.00  0.92           H
ATOM   2290  N   SER A 162       7.579 -12.630  20.234  1.00  0.89           N
ATOM   2291  CA  SER A 162       6.236 -13.172  20.431  1.00  0.89           C
ATOM   2292  C   SER A 162       5.615 -13.426  19.076  1.00  0.89           C
ATOM   2293  O   SER A 162       5.333 -12.485  18.318  1.00  0.89           O
ATOM   2294  CB  SER A 162       5.385 -12.252  21.251  1.00  0.89           C
ATOM   2295  OG  SER A 162       4.063 -12.713  21.322  1.00  0.89           O
ATOM   2296  H   SER A 162       7.718 -11.640  20.024  1.00  0.89           H
ATOM   2297  HA  SER A 162       6.310 -14.125  20.960  1.00  0.89           H
ATOM   2298 1HB  SER A 162       5.803 -12.188  22.257  1.00  0.89           H
ATOM   2299 2HB  SER A 162       5.411 -11.260  20.823  1.00  0.89           H
ATOM   2300  HG  SER A 162       4.125 -13.670  21.392  1.00  0.89           H
ATOM   2301  N   VAL A 163       5.440 -14.706  18.773  1.00  0.88           N
ATOM   2302  CA  VAL A 163       4.992 -15.140  17.465  1.00  0.88           C
ATOM   2303  C   VAL A 163       3.684 -15.912  17.496  1.00  0.88           C
ATOM   2304  O   VAL A 163       3.598 -16.986  18.092  1.00  0.88           O
ATOM   2305  CB  VAL A 163       6.092 -16.041  16.905  1.00  0.88           C
ATOM   2306  CG1 VAL A 163       5.710 -16.570  15.574  1.00  0.88           C
ATOM   2307  CG2 VAL A 163       7.406 -15.248  16.843  1.00  0.88           C
ATOM   2308  H   VAL A 163       5.668 -15.422  19.469  1.00  0.88           H
ATOM   2309  HA  VAL A 163       4.868 -14.263  16.825  1.00  0.88           H
ATOM   2310  HB  VAL A 163       6.218 -16.896  17.572  1.00  0.88           H
ATOM   2311 1HG1 VAL A 163       6.502 -17.224  15.215  1.00  0.88           H
ATOM   2312 2HG1 VAL A 163       4.784 -17.136  15.659  1.00  0.88           H
ATOM   2313 3HG1 VAL A 163       5.567 -15.738  14.882  1.00  0.88           H
ATOM   2314 1HG2 VAL A 163       8.182 -15.885  16.482  1.00  0.88           H
ATOM   2315 2HG2 VAL A 163       7.285 -14.392  16.174  1.00  0.88           H
ATOM   2316 3HG2 VAL A 163       7.679 -14.901  17.833  1.00  0.88           H
ATOM   2317  N   GLU A 164       2.665 -15.407  16.809  1.00  0.87           N
ATOM   2318  CA  GLU A 164       1.393 -16.133  16.835  1.00  0.87           C
ATOM   2319  C   GLU A 164       1.282 -17.158  15.693  1.00  0.87           C
ATOM   2320  O   GLU A 164       0.619 -18.185  15.839  1.00  0.87           O
ATOM   2321  CB  GLU A 164       0.213 -15.162  16.832  1.00  0.87           C
ATOM   2322  CG  GLU A 164       0.187 -14.239  18.056  1.00  0.87           C
ATOM   2323  CD  GLU A 164      -0.973 -13.263  18.090  1.00  0.87           C
ATOM   2324  OE1 GLU A 164      -1.789 -13.288  17.199  1.00  0.87           O
ATOM   2325  OE2 GLU A 164      -1.034 -12.495  19.033  1.00  0.87           O
ATOM   2326  H   GLU A 164       2.776 -14.506  16.327  1.00  0.87           H
ATOM   2327  HA  GLU A 164       1.341 -16.688  17.772  1.00  0.87           H
ATOM   2328 1HB  GLU A 164       0.225 -14.563  15.944  1.00  0.87           H
ATOM   2329 2HB  GLU A 164      -0.717 -15.727  16.823  1.00  0.87           H
ATOM   2330 1HG  GLU A 164       0.156 -14.858  18.954  1.00  0.87           H
ATOM   2331 2HG  GLU A 164       1.122 -13.676  18.073  1.00  0.87           H
ATOM   2332  N   THR A 165       1.943 -16.887  14.567  1.00  0.84           N
ATOM   2333  CA  THR A 165       1.905 -17.774  13.410  1.00  0.84           C
ATOM   2334  C   THR A 165       3.300 -18.263  13.011  1.00  0.84           C
ATOM   2335  O   THR A 165       3.533 -19.470  12.929  1.00  0.84           O
ATOM   2336  CB  THR A 165       1.227 -17.087  12.219  1.00  0.84           C
ATOM   2337  OG1 THR A 165      -0.123 -16.743  12.580  1.00  0.84           O
ATOM   2338  CG2 THR A 165       1.206 -18.003  11.019  1.00  0.84           C
ATOM   2339  H   THR A 165       2.473 -16.027  14.481  1.00  0.84           H
ATOM   2340  HA  THR A 165       1.314 -18.649  13.667  1.00  0.84           H
ATOM   2341  HB  THR A 165       1.771 -16.181  11.964  1.00  0.84           H
ATOM   2342  HG1 THR A 165      -0.639 -17.549  12.679  1.00  0.84           H
ATOM   2343 1HG2 THR A 165       0.720 -17.494  10.189  1.00  0.84           H
ATOM   2344 2HG2 THR A 165       2.226 -18.259  10.735  1.00  0.84           H
ATOM   2345 3HG2 THR A 165       0.658 -18.912  11.261  1.00  0.84           H
ATOM   2346  N   SER A 166       4.221 -17.359  12.707  1.00  0.80           N
ATOM   2347  CA  SER A 166       5.526 -17.867  12.299  1.00  0.80           C
ATOM   2348  C   SER A 166       6.696 -16.914  12.421  1.00  0.80           C
ATOM   2349  O   SER A 166       6.544 -15.699  12.407  1.00  0.80           O
ATOM   2350  CB  SER A 166       5.457 -18.359  10.864  1.00  0.80           C
ATOM   2351  OG  SER A 166       5.199 -17.299   9.958  1.00  0.80           O
ATOM   2352  H   SER A 166       4.015 -16.363  12.790  1.00  0.80           H
ATOM   2353  HA  SER A 166       5.742 -18.719  12.935  1.00  0.80           H
ATOM   2354 1HB  SER A 166       6.412 -18.822  10.611  1.00  0.80           H
ATOM   2355 2HB  SER A 166       4.698 -19.126  10.760  1.00  0.80           H
ATOM   2356  HG  SER A 166       5.222 -17.698   9.080  1.00  0.80           H
ATOM   2357  N   LEU A 167       7.876 -17.481  12.478  1.00  0.75           N
ATOM   2358  CA  LEU A 167       9.079 -16.690  12.451  1.00  0.75           C
ATOM   2359  C   LEU A 167      10.102 -17.309  11.540  1.00  0.75           C
ATOM   2360  O   LEU A 167      10.296 -18.525  11.575  1.00  0.75           O
ATOM   2361  CB  LEU A 167       9.627 -16.521  13.859  1.00  0.75           C
ATOM   2362  CG  LEU A 167      10.880 -15.698  13.997  1.00  0.75           C
ATOM   2363  CD1 LEU A 167      10.835 -14.954  15.308  1.00  0.75           C
ATOM   2364  CD2 LEU A 167      12.096 -16.632  13.953  1.00  0.75           C
ATOM   2365  H   LEU A 167       7.925 -18.495  12.570  1.00  0.75           H
ATOM   2366  HA  LEU A 167       8.821 -15.716  12.075  1.00  0.75           H
ATOM   2367 1HB  LEU A 167       8.864 -16.037  14.426  1.00  0.75           H
ATOM   2368 2HB  LEU A 167       9.810 -17.498  14.277  1.00  0.75           H
ATOM   2369  HG  LEU A 167      10.941 -14.970  13.182  1.00  0.75           H
ATOM   2370 1HD1 LEU A 167      11.740 -14.366  15.400  1.00  0.75           H
ATOM   2371 2HD1 LEU A 167       9.981 -14.302  15.345  1.00  0.75           H
ATOM   2372 3HD1 LEU A 167      10.766 -15.650  16.111  1.00  0.75           H
ATOM   2373 1HD2 LEU A 167      13.002 -16.042  14.055  1.00  0.75           H
ATOM   2374 2HD2 LEU A 167      12.037 -17.353  14.766  1.00  0.75           H
ATOM   2375 3HD2 LEU A 167      12.120 -17.165  13.007  1.00  0.75           H
ATOM   2376  N   GLU A 168      10.736 -16.482  10.724  1.00  0.71           N
ATOM   2377  CA  GLU A 168      11.762 -16.984   9.831  1.00  0.71           C
ATOM   2378  C   GLU A 168      12.978 -16.078   9.749  1.00  0.71           C
ATOM   2379  O   GLU A 168      12.851 -14.872   9.535  1.00  0.71           O
ATOM   2380  CB  GLU A 168      11.185 -17.181   8.423  1.00  0.71           C
ATOM   2381  CG  GLU A 168      12.183 -17.760   7.389  1.00  0.71           C
ATOM   2382  CD  GLU A 168      11.554 -18.034   6.029  1.00  0.71           C
ATOM   2383  OE1 GLU A 168      10.367 -17.872   5.897  1.00  0.71           O
ATOM   2384  OE2 GLU A 168      12.276 -18.393   5.120  1.00  0.71           O
ATOM   2385  H   GLU A 168      10.491 -15.493  10.749  1.00  0.71           H
ATOM   2386  HA  GLU A 168      12.077 -17.945  10.205  1.00  0.71           H
ATOM   2387 1HB  GLU A 168      10.333 -17.861   8.478  1.00  0.71           H
ATOM   2388 2HB  GLU A 168      10.820 -16.226   8.044  1.00  0.71           H
ATOM   2389 1HG  GLU A 168      13.002 -17.051   7.255  1.00  0.71           H
ATOM   2390 2HG  GLU A 168      12.608 -18.686   7.786  1.00  0.71           H
ATOM   2391  N   ILE A 169      14.149 -16.678   9.888  1.00  0.69           N
ATOM   2392  CA  ILE A 169      15.412 -15.978   9.717  1.00  0.69           C
ATOM   2393  C   ILE A 169      16.101 -16.608   8.520  1.00  0.69           C
ATOM   2394  O   ILE A 169      16.285 -17.828   8.503  1.00  0.69           O
ATOM   2395  CB  ILE A 169      16.298 -16.083  10.976  1.00  0.69           C
ATOM   2396  CG1 ILE A 169      15.555 -15.472  12.183  1.00  0.69           C
ATOM   2397  CG2 ILE A 169      17.604 -15.340  10.741  1.00  0.69           C
ATOM   2398  CD1 ILE A 169      16.232 -15.691  13.511  1.00  0.69           C
ATOM   2399  H   ILE A 169      14.147 -17.676  10.109  1.00  0.69           H
ATOM   2400  HA  ILE A 169      15.223 -14.930   9.505  1.00  0.69           H
ATOM   2401  HB  ILE A 169      16.500 -17.126  11.197  1.00  0.69           H
ATOM   2402 1HG1 ILE A 169      15.452 -14.407  12.024  1.00  0.69           H
ATOM   2403 2HG1 ILE A 169      14.562 -15.908  12.231  1.00  0.69           H
ATOM   2404 1HG2 ILE A 169      18.223 -15.407  11.626  1.00  0.69           H
ATOM   2405 2HG2 ILE A 169      18.126 -15.785   9.897  1.00  0.69           H
ATOM   2406 3HG2 ILE A 169      17.392 -14.291  10.522  1.00  0.69           H
ATOM   2407 1HD1 ILE A 169      15.637 -15.230  14.302  1.00  0.69           H
ATOM   2408 2HD1 ILE A 169      16.324 -16.761  13.704  1.00  0.69           H
ATOM   2409 3HD1 ILE A 169      17.218 -15.238  13.488  1.00  0.69           H
ATOM   2410  N   SER A 170      16.437 -15.824   7.498  1.00  0.68           N
ATOM   2411  CA  SER A 170      17.026 -16.484   6.340  1.00  0.68           C
ATOM   2412  C   SER A 170      17.929 -15.659   5.453  1.00  0.68           C
ATOM   2413  O   SER A 170      17.814 -14.437   5.358  1.00  0.68           O
ATOM   2414  CB  SER A 170      15.912 -17.019   5.454  1.00  0.68           C
ATOM   2415  OG  SER A 170      15.154 -15.969   4.864  1.00  0.68           O
ATOM   2416  H   SER A 170      16.283 -14.818   7.550  1.00  0.68           H
ATOM   2417  HA  SER A 170      17.617 -17.310   6.716  1.00  0.68           H
ATOM   2418 1HB  SER A 170      16.344 -17.643   4.671  1.00  0.68           H
ATOM   2419 2HB  SER A 170      15.250 -17.660   6.040  1.00  0.68           H
ATOM   2420  HG  SER A 170      14.477 -16.410   4.333  1.00  0.68           H
ATOM   2421  N   GLY A 171      18.832 -16.353   4.778  1.00  0.68           N
ATOM   2422  CA  GLY A 171      19.683 -15.706   3.787  1.00  0.68           C
ATOM   2423  C   GLY A 171      20.681 -14.761   4.449  1.00  0.68           C
ATOM   2424  O   GLY A 171      21.182 -13.832   3.815  1.00  0.68           O
ATOM   2425  H   GLY A 171      18.875 -17.368   4.931  1.00  0.68           H
ATOM   2426 1HA  GLY A 171      20.224 -16.475   3.230  1.00  0.68           H
ATOM   2427 2HA  GLY A 171      19.067 -15.162   3.073  1.00  0.68           H
ATOM   2428  N   VAL A 172      20.921 -14.970   5.736  1.00  0.69           N
ATOM   2429  CA  VAL A 172      21.792 -14.103   6.500  1.00  0.69           C
ATOM   2430  C   VAL A 172      23.215 -14.393   6.020  1.00  0.69           C
ATOM   2431  O   VAL A 172      23.572 -15.552   5.801  1.00  0.69           O
ATOM   2432  CB  VAL A 172      21.566 -14.326   8.015  1.00  0.69           C
ATOM   2433  CG1 VAL A 172      22.512 -13.486   8.832  1.00  0.69           C
ATOM   2434  CG2 VAL A 172      20.109 -13.982   8.356  1.00  0.69           C
ATOM   2435  H   VAL A 172      20.472 -15.752   6.186  1.00  0.69           H
ATOM   2436  HA  VAL A 172      21.536 -13.075   6.268  1.00  0.69           H
ATOM   2437  HB  VAL A 172      21.773 -15.367   8.253  1.00  0.69           H
ATOM   2438 1HG1 VAL A 172      22.364 -13.664   9.890  1.00  0.69           H
ATOM   2439 2HG1 VAL A 172      23.513 -13.731   8.573  1.00  0.69           H
ATOM   2440 3HG1 VAL A 172      22.340 -12.439   8.625  1.00  0.69           H
ATOM   2441 1HG2 VAL A 172      19.943 -14.146   9.414  1.00  0.69           H
ATOM   2442 2HG2 VAL A 172      19.920 -12.937   8.114  1.00  0.69           H
ATOM   2443 3HG2 VAL A 172      19.436 -14.612   7.780  1.00  0.69           H
ATOM   2444  N   LYS A 173      23.999 -13.353   5.742  1.00  0.70           N
ATOM   2445  CA  LYS A 173      25.336 -13.563   5.171  1.00  0.70           C
ATOM   2446  C   LYS A 173      26.430 -13.882   6.188  1.00  0.70           C
ATOM   2447  O   LYS A 173      27.472 -14.429   5.830  1.00  0.70           O
ATOM   2448  CB  LYS A 173      25.731 -12.351   4.361  1.00  0.70           C
ATOM   2449  CG  LYS A 173      24.845 -12.140   3.152  1.00  0.70           C
ATOM   2450  CD  LYS A 173      25.219 -10.891   2.388  1.00  0.70           C
ATOM   2451  CE  LYS A 173      24.287 -10.688   1.208  1.00  0.70           C
ATOM   2452  NZ  LYS A 173      24.585  -9.434   0.478  1.00  0.70           N
ATOM   2453  H   LYS A 173      23.649 -12.417   5.952  1.00  0.70           H
ATOM   2454  HA  LYS A 173      25.270 -14.408   4.489  1.00  0.70           H
ATOM   2455 1HB  LYS A 173      25.696 -11.480   4.968  1.00  0.70           H
ATOM   2456 2HB  LYS A 173      26.756 -12.467   4.015  1.00  0.70           H
ATOM   2457 1HG  LYS A 173      24.921 -13.004   2.492  1.00  0.70           H
ATOM   2458 2HG  LYS A 173      23.804 -12.052   3.489  1.00  0.70           H
ATOM   2459 1HD  LYS A 173      25.141 -10.027   3.052  1.00  0.70           H
ATOM   2460 2HD  LYS A 173      26.245 -10.966   2.029  1.00  0.70           H
ATOM   2461 1HE  LYS A 173      24.385 -11.530   0.525  1.00  0.70           H
ATOM   2462 2HE  LYS A 173      23.257 -10.648   1.574  1.00  0.70           H
ATOM   2463 1HZ  LYS A 173      23.942  -9.330  -0.292  1.00  0.70           H
ATOM   2464 2HZ  LYS A 173      24.479  -8.655   1.115  1.00  0.70           H
ATOM   2465 3HZ  LYS A 173      25.532  -9.459   0.127  1.00  0.70           H
ATOM   2466  N   LYS A 174      26.205 -13.497   7.430  1.00  0.70           N
ATOM   2467  CA  LYS A 174      27.096 -13.743   8.557  1.00  0.70           C
ATOM   2468  C   LYS A 174      26.257 -14.540   9.555  1.00  0.70           C
ATOM   2469  O   LYS A 174      25.283 -15.174   9.154  1.00  0.70           O
ATOM   2470  CB  LYS A 174      27.637 -12.453   9.168  1.00  0.70           C
ATOM   2471  CG  LYS A 174      28.450 -11.585   8.230  1.00  0.70           C
ATOM   2472  CD  LYS A 174      28.933 -10.335   8.955  1.00  0.70           C
ATOM   2473  CE  LYS A 174      29.753  -9.428   8.050  1.00  0.70           C
ATOM   2474  NZ  LYS A 174      30.214  -8.208   8.773  1.00  0.70           N
ATOM   2475  H   LYS A 174      25.352 -12.984   7.627  1.00  0.70           H
ATOM   2476  HA  LYS A 174      27.931 -14.369   8.234  1.00  0.70           H
ATOM   2477 1HB  LYS A 174      26.839 -11.874   9.585  1.00  0.70           H
ATOM   2478 2HB  LYS A 174      28.301 -12.701   9.988  1.00  0.70           H
ATOM   2479 1HG  LYS A 174      29.304 -12.150   7.853  1.00  0.70           H
ATOM   2480 2HG  LYS A 174      27.825 -11.290   7.387  1.00  0.70           H
ATOM   2481 1HD  LYS A 174      28.064  -9.776   9.322  1.00  0.70           H
ATOM   2482 2HD  LYS A 174      29.538 -10.626   9.812  1.00  0.70           H
ATOM   2483 1HE  LYS A 174      30.622  -9.974   7.686  1.00  0.70           H
ATOM   2484 2HE  LYS A 174      29.143  -9.125   7.199  1.00  0.70           H
ATOM   2485 1HZ  LYS A 174      30.753  -7.626   8.147  1.00  0.70           H
ATOM   2486 2HZ  LYS A 174      29.409  -7.690   9.108  1.00  0.70           H
ATOM   2487 3HZ  LYS A 174      30.788  -8.479   9.560  1.00  0.70           H
ATOM   2488  N   GLY A 175      26.655 -14.600  10.822  1.00  0.70           N
ATOM   2489  CA  GLY A 175      25.877 -15.407  11.757  1.00  0.70           C
ATOM   2490  C   GLY A 175      24.654 -14.701  12.371  1.00  0.70           C
ATOM   2491  O   GLY A 175      24.385 -13.515  12.123  1.00  0.70           O
ATOM   2492  H   GLY A 175      27.463 -14.090  11.142  1.00  0.70           H
ATOM   2493 1HA  GLY A 175      25.543 -16.315  11.253  1.00  0.70           H
ATOM   2494 2HA  GLY A 175      26.534 -15.735  12.562  1.00  0.70           H
ATOM   2495  N   VAL A 176      23.946 -15.468  13.195  1.00  0.69           N
ATOM   2496  CA  VAL A 176      22.748 -15.052  13.924  1.00  0.69           C
ATOM   2497  C   VAL A 176      22.960 -15.362  15.401  1.00  0.69           C
ATOM   2498  O   VAL A 176      23.185 -16.522  15.745  1.00  0.69           O
ATOM   2499  CB  VAL A 176      21.519 -15.835  13.422  1.00  0.69           C
ATOM   2500  CG1 VAL A 176      20.315 -15.431  14.194  1.00  0.69           C
ATOM   2501  CG2 VAL A 176      21.313 -15.629  11.925  1.00  0.69           C
ATOM   2502  H   VAL A 176      24.298 -16.416  13.326  1.00  0.69           H
ATOM   2503  HA  VAL A 176      22.596 -13.984  13.791  1.00  0.69           H
ATOM   2504  HB  VAL A 176      21.685 -16.877  13.610  1.00  0.69           H
ATOM   2505 1HG1 VAL A 176      19.461 -16.018  13.871  1.00  0.69           H
ATOM   2506 2HG1 VAL A 176      20.520 -15.613  15.233  1.00  0.69           H
ATOM   2507 3HG1 VAL A 176      20.104 -14.393  14.060  1.00  0.69           H
ATOM   2508 1HG2 VAL A 176      20.457 -16.210  11.592  1.00  0.69           H
ATOM   2509 2HG2 VAL A 176      21.137 -14.577  11.727  1.00  0.69           H
ATOM   2510 3HG2 VAL A 176      22.199 -15.959  11.380  1.00  0.69           H
ATOM   2511  N   MET A 177      22.886 -14.368  16.277  1.00  0.69           N
ATOM   2512  CA  MET A 177      23.171 -14.661  17.677  1.00  0.69           C
ATOM   2513  C   MET A 177      22.145 -14.155  18.663  1.00  0.69           C
ATOM   2514  O   MET A 177      21.618 -13.046  18.529  1.00  0.69           O
ATOM   2515  CB  MET A 177      24.532 -14.075  18.062  1.00  0.69           C
ATOM   2516  CG  MET A 177      25.716 -14.637  17.259  1.00  0.69           C
ATOM   2517  SD  MET A 177      27.300 -13.922  17.734  1.00  0.69           S
ATOM   2518  CE  MET A 177      27.134 -12.292  17.060  1.00  0.69           C
ATOM   2519  H   MET A 177      22.660 -13.429  15.959  1.00  0.69           H
ATOM   2520  HA  MET A 177      23.213 -15.740  17.802  1.00  0.69           H
ATOM   2521 1HB  MET A 177      24.515 -12.994  17.931  1.00  0.69           H
ATOM   2522 2HB  MET A 177      24.724 -14.271  19.123  1.00  0.69           H
ATOM   2523 1HG  MET A 177      25.766 -15.716  17.401  1.00  0.69           H
ATOM   2524 2HG  MET A 177      25.566 -14.443  16.198  1.00  0.69           H
ATOM   2525 1HE  MET A 177      28.038 -11.717  17.254  1.00  0.69           H
ATOM   2526 2HE  MET A 177      26.965 -12.351  15.983  1.00  0.69           H
ATOM   2527 3HE  MET A 177      26.294 -11.810  17.539  1.00  0.69           H
ATOM   2528  N   PHE A 178      21.924 -14.977  19.682  1.00  0.70           N
ATOM   2529  CA  PHE A 178      21.085 -14.657  20.815  1.00  0.70           C
ATOM   2530  C   PHE A 178      21.950 -14.958  22.043  1.00  0.70           C
ATOM   2531  O   PHE A 178      22.312 -16.117  22.254  1.00  0.70           O
ATOM   2532  CB  PHE A 178      19.831 -15.549  20.815  1.00  0.70           C
ATOM   2533  CG  PHE A 178      19.123 -15.505  19.504  1.00  0.70           C
ATOM   2534  CD1 PHE A 178      19.521 -16.387  18.509  1.00  0.70           C
ATOM   2535  CD2 PHE A 178      18.143 -14.605  19.215  1.00  0.70           C
ATOM   2536  CE1 PHE A 178      18.957 -16.377  17.285  1.00  0.70           C
ATOM   2537  CE2 PHE A 178      17.590 -14.582  17.964  1.00  0.70           C
ATOM   2538  CZ  PHE A 178      17.998 -15.466  17.002  1.00  0.70           C
ATOM   2539  H   PHE A 178      22.364 -15.893  19.657  1.00  0.70           H
ATOM   2540  HA  PHE A 178      20.812 -13.609  20.798  1.00  0.70           H
ATOM   2541 1HB  PHE A 178      20.102 -16.572  21.018  1.00  0.70           H
ATOM   2542 2HB  PHE A 178      19.147 -15.229  21.592  1.00  0.70           H
ATOM   2543  HD1 PHE A 178      20.303 -17.107  18.726  1.00  0.70           H
ATOM   2544  HD2 PHE A 178      17.816 -13.901  19.974  1.00  0.70           H
ATOM   2545  HE1 PHE A 178      19.287 -17.091  16.531  1.00  0.70           H
ATOM   2546  HE2 PHE A 178      16.837 -13.871  17.727  1.00  0.70           H
ATOM   2547  HZ  PHE A 178      17.552 -15.439  16.017  1.00  0.70           H
ATOM   2548  N   ASP A 179      22.294 -13.943  22.830  1.00  0.73           N
ATOM   2549  CA  ASP A 179      23.198 -14.174  23.969  1.00  0.73           C
ATOM   2550  C   ASP A 179      22.752 -13.453  25.222  1.00  0.73           C
ATOM   2551  O   ASP A 179      22.454 -12.257  25.190  1.00  0.73           O
ATOM   2552  CB  ASP A 179      24.657 -13.721  23.715  1.00  0.73           C
ATOM   2553  CG  ASP A 179      25.480 -14.481  22.645  1.00  0.73           C
ATOM   2554  OD1 ASP A 179      25.520 -14.077  21.496  1.00  0.73           O
ATOM   2555  OD2 ASP A 179      26.164 -15.380  23.030  1.00  0.73           O
ATOM   2556  H   ASP A 179      21.921 -13.016  22.624  1.00  0.73           H
ATOM   2557  HA  ASP A 179      23.204 -15.233  24.175  1.00  0.73           H
ATOM   2558 1HB  ASP A 179      24.715 -12.688  23.580  1.00  0.73           H
ATOM   2559 2HB  ASP A 179      25.190 -13.900  24.653  1.00  0.73           H
ATOM   2560  N   ASN A 180      22.753 -14.185  26.326  1.00  0.79           N
ATOM   2561  CA  ASN A 180      22.397 -13.657  27.640  1.00  0.79           C
ATOM   2562  C   ASN A 180      20.992 -13.060  27.718  1.00  0.79           C
ATOM   2563  O   ASN A 180      20.780 -12.064  28.410  1.00  0.79           O
ATOM   2564  CB  ASN A 180      23.415 -12.605  28.070  1.00  0.79           C
ATOM   2565  CG  ASN A 180      24.802 -13.149  28.264  1.00  0.79           C
ATOM   2566  OD1 ASN A 180      25.018 -14.100  29.022  1.00  0.79           O
ATOM   2567  ND2 ASN A 180      25.753 -12.561  27.581  1.00  0.79           N
ATOM   2568  H   ASN A 180      23.004 -15.174  26.241  1.00  0.79           H
ATOM   2569  HA  ASN A 180      22.433 -14.476  28.352  1.00  0.79           H
ATOM   2570 1HB  ASN A 180      23.463 -11.787  27.357  1.00  0.79           H
ATOM   2571 2HB  ASN A 180      23.090 -12.169  29.014  1.00  0.79           H
ATOM   2572 1HD2 ASN A 180      26.698 -12.876  27.665  1.00  0.79           H
ATOM   2573 2HD2 ASN A 180      25.534 -11.787  26.980  1.00  0.79           H
ATOM   2574  N   ASN A 181      20.015 -13.662  27.042  1.00  0.89           N
ATOM   2575  CA  ASN A 181      18.664 -13.127  27.135  1.00  0.89           C
ATOM   2576  C   ASN A 181      18.008 -13.717  28.381  1.00  0.89           C
ATOM   2577  O   ASN A 181      18.262 -14.878  28.734  1.00  0.89           O
ATOM   2578  CB  ASN A 181      17.877 -13.381  25.865  1.00  0.89           C
ATOM   2579  CG  ASN A 181      18.445 -12.625  24.648  1.00  0.89           C
ATOM   2580  OD1 ASN A 181      18.922 -11.470  24.708  1.00  0.89           O
ATOM   2581  ND2 ASN A 181      18.388 -13.277  23.518  1.00  0.89           N
ATOM   2582  H   ASN A 181      20.199 -14.491  26.479  1.00  0.89           H
ATOM   2583  HA  ASN A 181      18.720 -12.049  27.283  1.00  0.89           H
ATOM   2584 1HB  ASN A 181      17.884 -14.445  25.650  1.00  0.89           H
ATOM   2585 2HB  ASN A 181      16.840 -13.079  26.019  1.00  0.89           H
ATOM   2586 1HD2 ASN A 181      18.737 -12.845  22.680  1.00  0.89           H
ATOM   2587 2HD2 ASN A 181      18.001 -14.200  23.489  1.00  0.89           H
ATOM   2588  N   ALA A 182      17.181 -12.919  29.044  1.00  1.01           N
ATOM   2589  CA  ALA A 182      16.543 -13.337  30.288  1.00  1.01           C
ATOM   2590  C   ALA A 182      15.178 -12.689  30.480  1.00  1.01           C
ATOM   2591  O   ALA A 182      14.572 -12.154  29.548  1.00  1.01           O
ATOM   2592  CB  ALA A 182      17.455 -13.007  31.457  1.00  1.01           C
ATOM   2593  H   ALA A 182      17.030 -11.973  28.691  1.00  1.01           H
ATOM   2594  HA  ALA A 182      16.399 -14.419  30.247  1.00  1.01           H
ATOM   2595 1HB  ALA A 182      17.024 -13.351  32.390  1.00  1.01           H
ATOM   2596 2HB  ALA A 182      18.418 -13.501  31.310  1.00  1.01           H
ATOM   2597 3HB  ALA A 182      17.603 -11.928  31.500  1.00  1.01           H
ATOM   2598  N   GLY A 183      14.651 -12.783  31.692  1.00  1.12           N
ATOM   2599  CA  GLY A 183      13.336 -12.258  31.949  1.00  1.12           C
ATOM   2600  C   GLY A 183      12.591 -13.272  32.751  1.00  1.12           C
ATOM   2601  O   GLY A 183      11.366 -13.237  32.881  1.00  1.12           O
ATOM   2602  H   GLY A 183      15.131 -13.246  32.451  1.00  1.12           H
ATOM   2603 1HA  GLY A 183      13.413 -11.321  32.499  1.00  1.12           H
ATOM   2604 2HA  GLY A 183      12.826 -12.063  31.030  1.00  1.12           H
ATOM   2605  N   ASN A 184      13.352 -14.222  33.274  1.00  1.19           N
ATOM   2606  CA  ASN A 184      12.753 -15.232  34.123  1.00  1.19           C
ATOM   2607  C   ASN A 184      11.567 -15.891  33.438  1.00  1.19           C
ATOM   2608  O   ASN A 184      11.687 -16.895  32.737  1.00  1.19           O
ATOM   2609  CB  ASN A 184      12.370 -14.650  35.473  1.00  1.19           C
ATOM   2610  CG  ASN A 184      13.570 -14.193  36.253  1.00  1.19           C
ATOM   2611  OD1 ASN A 184      14.698 -14.657  36.027  1.00  1.19           O
ATOM   2612  ND2 ASN A 184      13.350 -13.291  37.171  1.00  1.19           N
ATOM   2613  H   ASN A 184      14.344 -14.200  33.095  1.00  1.19           H
ATOM   2614  HA  ASN A 184      13.494 -16.017  34.292  1.00  1.19           H
ATOM   2615 1HB  ASN A 184      11.698 -13.799  35.359  1.00  1.19           H
ATOM   2616 2HB  ASN A 184      11.850 -15.406  36.056  1.00  1.19           H
ATOM   2617 1HD2 ASN A 184      14.107 -12.943  37.725  1.00  1.19           H
ATOM   2618 2HD2 ASN A 184      12.423 -12.949  37.317  1.00  1.19           H
ATOM   2619  N   PHE A 185      10.389 -15.414  33.762  1.00  1.19           N
ATOM   2620  CA  PHE A 185       9.150 -16.041  33.367  1.00  1.19           C
ATOM   2621  C   PHE A 185       8.874 -15.773  31.886  1.00  1.19           C
ATOM   2622  O   PHE A 185       8.006 -14.984  31.530  1.00  1.19           O
ATOM   2623  CB  PHE A 185       8.043 -15.431  34.210  1.00  1.19           C
ATOM   2624  CG  PHE A 185       8.236 -15.654  35.687  1.00  1.19           C
ATOM   2625  CD1 PHE A 185       9.121 -16.598  36.123  1.00  1.19           C
ATOM   2626  CD2 PHE A 185       7.566 -14.893  36.629  1.00  1.19           C
ATOM   2627  CE1 PHE A 185       9.344 -16.807  37.460  1.00  1.19           C
ATOM   2628  CE2 PHE A 185       7.780 -15.085  37.971  1.00  1.19           C
ATOM   2629  CZ  PHE A 185       8.677 -16.046  38.392  1.00  1.19           C
ATOM   2630  H   PHE A 185      10.375 -14.529  34.240  1.00  1.19           H
ATOM   2631  HA  PHE A 185       9.220 -17.114  33.531  1.00  1.19           H
ATOM   2632 1HB  PHE A 185       7.957 -14.361  34.020  1.00  1.19           H
ATOM   2633 2HB  PHE A 185       7.125 -15.892  33.938  1.00  1.19           H
ATOM   2634  HD1 PHE A 185       9.637 -17.188  35.390  1.00  1.19           H
ATOM   2635  HD2 PHE A 185       6.864 -14.140  36.302  1.00  1.19           H
ATOM   2636  HE1 PHE A 185      10.054 -17.579  37.780  1.00  1.19           H
ATOM   2637  HE2 PHE A 185       7.245 -14.480  38.701  1.00  1.19           H
ATOM   2638  HZ  PHE A 185       8.852 -16.209  39.456  1.00  1.19           H
ATOM   2639  N   GLY A 186       9.651 -16.429  31.030  1.00  1.13           N
ATOM   2640  CA  GLY A 186       9.556 -16.229  29.594  1.00  1.13           C
ATOM   2641  C   GLY A 186      10.628 -16.989  28.821  1.00  1.13           C
ATOM   2642  O   GLY A 186      11.459 -17.669  29.416  1.00  1.13           O
ATOM   2643  H   GLY A 186      10.351 -17.050  31.419  1.00  1.13           H
ATOM   2644 1HA  GLY A 186       8.567 -16.534  29.251  1.00  1.13           H
ATOM   2645 2HA  GLY A 186       9.654 -15.166  29.388  1.00  1.13           H
ATOM   2646  N   THR A 187      10.595 -16.873  27.491  1.00  1.06           N
ATOM   2647  CA  THR A 187      11.566 -17.575  26.619  1.00  1.06           C
ATOM   2648  C   THR A 187      12.192 -16.624  25.600  1.00  1.06           C
ATOM   2649  O   THR A 187      11.896 -15.432  25.601  1.00  1.06           O
ATOM   2650  CB  THR A 187      10.925 -18.760  25.872  1.00  1.06           C
ATOM   2651  OG1 THR A 187      10.011 -18.296  24.885  1.00  1.06           O
ATOM   2652  CG2 THR A 187      10.161 -19.627  26.856  1.00  1.06           C
ATOM   2653  H   THR A 187       9.858 -16.275  27.112  1.00  1.06           H
ATOM   2654  HA  THR A 187      12.373 -17.968  27.239  1.00  1.06           H
ATOM   2655  HB  THR A 187      11.708 -19.342  25.388  1.00  1.06           H
ATOM   2656  HG1 THR A 187      10.115 -18.854  24.076  1.00  1.06           H
ATOM   2657 1HG2 THR A 187       9.727 -20.459  26.357  1.00  1.06           H
ATOM   2658 2HG2 THR A 187      10.839 -19.971  27.605  1.00  1.06           H
ATOM   2659 3HG2 THR A 187       9.371 -19.046  27.325  1.00  1.06           H
ATOM   2660  N   VAL A 188      13.095 -17.108  24.744  1.00  1.01           N
ATOM   2661  CA  VAL A 188      13.609 -16.188  23.752  1.00  1.01           C
ATOM   2662  C   VAL A 188      12.548 -16.125  22.666  1.00  1.01           C
ATOM   2663  O   VAL A 188      11.983 -15.066  22.415  1.00  1.01           O
ATOM   2664  CB  VAL A 188      14.971 -16.629  23.183  1.00  1.01           C
ATOM   2665  CG1 VAL A 188      15.406 -15.665  22.065  1.00  1.01           C
ATOM   2666  CG2 VAL A 188      16.001 -16.647  24.291  1.00  1.01           C
ATOM   2667  H   VAL A 188      13.357 -18.089  24.710  1.00  1.01           H
ATOM   2668  HA  VAL A 188      13.732 -15.208  24.198  1.00  1.01           H
ATOM   2669  HB  VAL A 188      14.874 -17.616  22.751  1.00  1.01           H
ATOM   2670 1HG1 VAL A 188      16.357 -15.993  21.649  1.00  1.01           H
ATOM   2671 2HG1 VAL A 188      14.655 -15.654  21.289  1.00  1.01           H
ATOM   2672 3HG1 VAL A 188      15.513 -14.662  22.467  1.00  1.01           H
ATOM   2673 1HG2 VAL A 188      16.955 -16.957  23.887  1.00  1.01           H
ATOM   2674 2HG2 VAL A 188      16.087 -15.649  24.709  1.00  1.01           H
ATOM   2675 3HG2 VAL A 188      15.693 -17.342  25.074  1.00  1.01           H
ATOM   2676  N   PHE A 189      12.170 -17.287  22.147  1.00  1.03           N
ATOM   2677  CA  PHE A 189      11.120 -17.391  21.146  1.00  1.03           C
ATOM   2678  C   PHE A 189       9.900 -18.085  21.734  1.00  1.03           C
ATOM   2679  O   PHE A 189      10.022 -19.187  22.284  1.00  1.03           O
ATOM   2680  CB  PHE A 189      11.614 -18.216  19.973  1.00  1.03           C
ATOM   2681  CG  PHE A 189      12.694 -17.626  19.215  1.00  1.03           C
ATOM   2682  CD1 PHE A 189      14.005 -17.766  19.617  1.00  1.03           C
ATOM   2683  CD2 PHE A 189      12.425 -16.953  18.085  1.00  1.03           C
ATOM   2684  CE1 PHE A 189      15.009 -17.211  18.873  1.00  1.03           C
ATOM   2685  CE2 PHE A 189      13.426 -16.411  17.338  1.00  1.03           C
ATOM   2686  CZ  PHE A 189      14.700 -16.538  17.725  1.00  1.03           C
ATOM   2687  H   PHE A 189      12.653 -18.129  22.439  1.00  1.03           H
ATOM   2688  HA  PHE A 189      10.828 -16.394  20.824  1.00  1.03           H
ATOM   2689 1HB  PHE A 189      11.952 -19.148  20.321  1.00  1.03           H
ATOM   2690 2HB  PHE A 189      10.805 -18.403  19.310  1.00  1.03           H
ATOM   2691  HD1 PHE A 189      14.229 -18.317  20.535  1.00  1.03           H
ATOM   2692  HD2 PHE A 189      11.394 -16.855  17.787  1.00  1.03           H
ATOM   2693  HE1 PHE A 189      16.040 -17.300  19.192  1.00  1.03           H
ATOM   2694  HE2 PHE A 189      13.212 -15.869  16.438  1.00  1.03           H
ATOM   2695  HZ  PHE A 189      15.455 -16.098  17.119  1.00  1.03           H
ATOM   2696  N   ARG A 190       8.729 -17.461  21.628  1.00  1.15           N
ATOM   2697  CA  ARG A 190       7.527 -18.086  22.183  1.00  1.15           C
ATOM   2698  C   ARG A 190       6.335 -18.136  21.250  1.00  1.15           C
ATOM   2699  O   ARG A 190       5.944 -17.126  20.651  1.00  1.15           O
ATOM   2700  CB  ARG A 190       7.046 -17.373  23.442  1.00  1.15           C
ATOM   2701  CG  ARG A 190       5.790 -17.982  23.976  1.00  1.15           C
ATOM   2702  CD  ARG A 190       5.309 -17.532  25.283  1.00  1.15           C
ATOM   2703  NE  ARG A 190       4.851 -16.157  25.281  1.00  1.15           N
ATOM   2704  CZ  ARG A 190       3.691 -15.711  24.764  1.00  1.15           C
ATOM   2705  NH1 ARG A 190       2.874 -16.477  24.084  1.00  1.15           N
ATOM   2706  NH2 ARG A 190       3.389 -14.450  24.956  1.00  1.15           N
ATOM   2707  H   ARG A 190       8.676 -16.538  21.188  1.00  1.15           H
ATOM   2708  HA  ARG A 190       7.773 -19.114  22.452  1.00  1.15           H
ATOM   2709 1HB  ARG A 190       7.798 -17.406  24.217  1.00  1.15           H
ATOM   2710 2HB  ARG A 190       6.841 -16.325  23.216  1.00  1.15           H
ATOM   2711 1HG  ARG A 190       5.037 -17.635  23.302  1.00  1.15           H
ATOM   2712 2HG  ARG A 190       5.828 -19.064  23.950  1.00  1.15           H
ATOM   2713 1HD  ARG A 190       4.479 -18.163  25.591  1.00  1.15           H
ATOM   2714 2HD  ARG A 190       6.116 -17.613  26.015  1.00  1.15           H
ATOM   2715  HE  ARG A 190       5.383 -15.463  25.808  1.00  1.15           H
ATOM   2716 1HH1 ARG A 190       3.104 -17.464  23.875  1.00  1.15           H
ATOM   2717 2HH1 ARG A 190       2.032 -16.068  23.725  1.00  1.15           H
ATOM   2718 1HH2 ARG A 190       4.049 -13.888  25.507  1.00  1.15           H
ATOM   2719 2HH2 ARG A 190       2.536 -14.054  24.594  1.00  1.15           H
ATOM   2720  N   GLY A 191       5.729 -19.324  21.176  1.00  1.41           N
ATOM   2721  CA  GLY A 191       4.505 -19.519  20.430  1.00  1.41           C
ATOM   2722  C   GLY A 191       3.263 -19.344  21.316  1.00  1.41           C
ATOM   2723  O   GLY A 191       3.357 -18.990  22.495  1.00  1.41           O
ATOM   2724  H   GLY A 191       6.151 -20.136  21.628  1.00  1.41           H
ATOM   2725 1HA  GLY A 191       4.472 -18.818  19.596  1.00  1.41           H
ATOM   2726 2HA  GLY A 191       4.514 -20.527  20.018  1.00  1.41           H
ATOM   2727  N   ASN A 192       2.098 -19.631  20.758  1.00  1.84           N
ATOM   2728  CA  ASN A 192       0.843 -19.491  21.476  1.00  1.84           C
ATOM   2729  C   ASN A 192      -0.181 -20.509  21.042  1.00  1.84           C
ATOM   2730  O   ASN A 192      -1.105 -20.175  20.307  1.00  1.84           O
ATOM   2731  CB  ASN A 192       0.279 -18.097  21.260  1.00  1.84           C
ATOM   2732  CG  ASN A 192      -0.986 -17.866  22.025  1.00  1.84           C
ATOM   2733  OD1 ASN A 192      -1.352 -18.695  22.861  1.00  1.84           O
ATOM   2734  ND2 ASN A 192      -1.650 -16.765  21.763  1.00  1.84           N
ATOM   2735  H   ASN A 192       2.076 -19.938  19.795  1.00  1.84           H
ATOM   2736  HA  ASN A 192       1.029 -19.647  22.540  1.00  1.84           H
ATOM   2737 1HB  ASN A 192       1.019 -17.353  21.562  1.00  1.84           H
ATOM   2738 2HB  ASN A 192       0.083 -17.950  20.195  1.00  1.84           H
ATOM   2739 1HD2 ASN A 192      -2.497 -16.551  22.244  1.00  1.84           H
ATOM   2740 2HD2 ASN A 192      -1.301 -16.126  21.075  1.00  1.84           H
ATOM   2741  N   SER A 193      -0.056 -21.747  21.513  1.00  2.47           N
ATOM   2742  CA  SER A 193      -0.993 -22.752  21.036  1.00  2.47           C
ATOM   2743  C   SER A 193      -2.430 -22.427  21.421  1.00  2.47           C
ATOM   2744  O   SER A 193      -3.337 -22.722  20.658  1.00  2.47           O
ATOM   2745  CB  SER A 193      -0.630 -24.095  21.606  1.00  2.47           C
ATOM   2746  OG  SER A 193      -0.799 -24.086  22.998  1.00  2.47           O
ATOM   2747  H   SER A 193       0.701 -21.988  22.137  1.00  2.47           H
ATOM   2748  HA  SER A 193      -0.930 -22.794  19.948  1.00  2.47           H
ATOM   2749 1HB  SER A 193      -1.269 -24.860  21.162  1.00  2.47           H
ATOM   2750 2HB  SER A 193       0.401 -24.335  21.352  1.00  2.47           H
ATOM   2751  HG  SER A 193      -1.735 -23.892  23.140  1.00  2.47           H
ATOM   2752  N   ASN A 194      -2.646 -21.824  22.605  1.00  3.28           N
ATOM   2753  CA  ASN A 194      -3.993 -21.412  22.995  1.00  3.28           C
ATOM   2754  C   ASN A 194      -4.049 -20.625  24.316  1.00  3.28           C
ATOM   2755  O   ASN A 194      -4.718 -21.063  25.249  1.00  3.28           O
ATOM   2756  CB  ASN A 194      -4.955 -22.605  23.091  1.00  3.28           C
ATOM   2757  CG  ASN A 194      -6.410 -22.179  23.215  1.00  3.28           C
ATOM   2758  OD1 ASN A 194      -6.775 -21.061  22.837  1.00  3.28           O
ATOM   2759  ND2 ASN A 194      -7.246 -23.064  23.705  1.00  3.28           N
ATOM   2760  H   ASN A 194      -1.858 -21.612  23.202  1.00  3.28           H
ATOM   2761  HA  ASN A 194      -4.369 -20.745  22.216  1.00  3.28           H
ATOM   2762 1HB  ASN A 194      -4.888 -23.278  22.254  1.00  3.28           H
ATOM   2763 2HB  ASN A 194      -4.701 -23.182  23.982  1.00  3.28           H
ATOM   2764 1HD2 ASN A 194      -8.218 -22.841  23.788  1.00  3.28           H
ATOM   2765 2HD2 ASN A 194      -6.913 -23.962  23.991  1.00  3.28           H
ATOM   2766  N   ASN A 195      -3.507 -19.404  24.385  1.00  4.22           N
ATOM   2767  CA  ASN A 195      -3.640 -18.627  25.628  1.00  4.22           C
ATOM   2768  C   ASN A 195      -5.007 -17.955  25.681  1.00  4.22           C
ATOM   2769  O   ASN A 195      -5.434 -17.418  26.707  1.00  4.22           O
ATOM   2770  CB  ASN A 195      -2.519 -17.613  25.798  1.00  4.22           C
ATOM   2771  CG  ASN A 195      -1.186 -18.239  26.226  1.00  4.22           C
ATOM   2772  OD1 ASN A 195      -1.145 -19.250  26.963  1.00  4.22           O
ATOM   2773  ND2 ASN A 195      -0.107 -17.652  25.781  1.00  4.22           N
ATOM   2774  H   ASN A 195      -2.943 -19.039  23.624  1.00  4.22           H
ATOM   2775  HA  ASN A 195      -3.592 -19.315  26.473  1.00  4.22           H
ATOM   2776 1HB  ASN A 195      -2.370 -17.079  24.859  1.00  4.22           H
ATOM   2777 2HB  ASN A 195      -2.811 -16.875  26.544  1.00  4.22           H
ATOM   2778 1HD2 ASN A 195       0.793 -18.013  26.019  1.00  4.22           H
ATOM   2779 2HD2 ASN A 195      -0.183 -16.840  25.207  1.00  4.22           H
ATOM   2780  N   ASN A 196      -5.759 -18.118  24.596  1.00  5.18           N
ATOM   2781  CA  ASN A 196      -7.104 -17.611  24.475  1.00  5.18           C
ATOM   2782  C   ASN A 196      -8.024 -18.493  25.305  1.00  5.18           C
ATOM   2783  O   ASN A 196      -9.169 -18.132  25.565  1.00  5.18           O
ATOM   2784  CB  ASN A 196      -7.528 -17.557  23.023  1.00  5.18           C
ATOM   2785  CG  ASN A 196      -6.821 -16.465  22.267  1.00  5.18           C
ATOM   2786  OD1 ASN A 196      -6.373 -15.470  22.850  1.00  5.18           O
ATOM   2787  ND2 ASN A 196      -6.705 -16.630  20.975  1.00  5.18           N
ATOM   2788  H   ASN A 196      -5.359 -18.600  23.807  1.00  5.18           H
ATOM   2789  HA  ASN A 196      -7.145 -16.603  24.892  1.00  5.18           H
ATOM   2790 1HB  ASN A 196      -7.321 -18.512  22.545  1.00  5.18           H
ATOM   2791 2HB  ASN A 196      -8.605 -17.388  22.965  1.00  5.18           H
ATOM   2792 1HD2 ASN A 196      -6.241 -15.936  20.420  1.00  5.18           H
ATOM   2793 2HD2 ASN A 196      -7.075 -17.451  20.538  1.00  5.18           H
ATOM   2794  N   ALA A 197      -7.497 -19.624  25.802  1.00  6.05           N
ATOM   2795  CA  ALA A 197      -8.235 -20.523  26.669  1.00  6.05           C
ATOM   2796  C   ALA A 197      -8.693 -19.809  27.922  1.00  6.05           C
ATOM   2797  O   ALA A 197      -9.662 -20.222  28.561  1.00  6.05           O
ATOM   2798  CB  ALA A 197      -7.383 -21.688  27.091  1.00  6.05           C
ATOM   2799  H   ALA A 197      -6.544 -19.899  25.562  1.00  6.05           H
ATOM   2800  HA  ALA A 197      -9.110 -20.880  26.126  1.00  6.05           H
ATOM   2801 1HB  ALA A 197      -7.977 -22.321  27.719  1.00  6.05           H
ATOM   2802 2HB  ALA A 197      -7.047 -22.238  26.235  1.00  6.05           H
ATOM   2803 3HB  ALA A 197      -6.519 -21.330  27.643  1.00  6.05           H
ATOM   2804  N   GLY A 198      -7.962 -18.764  28.319  1.00  6.72           N
ATOM   2805  CA  GLY A 198      -8.304 -18.045  29.525  1.00  6.72           C
ATOM   2806  C   GLY A 198      -9.367 -16.963  29.313  1.00  6.72           C
ATOM   2807  O   GLY A 198      -9.729 -16.273  30.272  1.00  6.72           O
ATOM   2808  H   GLY A 198      -7.167 -18.442  27.760  1.00  6.72           H
ATOM   2809 1HA  GLY A 198      -8.665 -18.758  30.253  1.00  6.72           H
ATOM   2810 2HA  GLY A 198      -7.402 -17.595  29.939  1.00  6.72           H
ATOM   2811  N   SER A 199      -9.833 -16.794  28.069  1.00  7.11           N
ATOM   2812  CA  SER A 199     -10.821 -15.785  27.709  1.00  7.11           C
ATOM   2813  C   SER A 199     -12.194 -16.421  27.567  1.00  7.11           C
ATOM   2814  O   SER A 199     -12.350 -17.630  27.702  1.00  7.11           O
ATOM   2815  CB  SER A 199     -10.486 -15.136  26.384  1.00  7.11           C
ATOM   2816  OG  SER A 199     -10.804 -16.000  25.327  1.00  7.11           O
ATOM   2817  H   SER A 199      -9.503 -17.400  27.320  1.00  7.11           H
ATOM   2818  HA  SER A 199     -10.862 -15.029  28.493  1.00  7.11           H
ATOM   2819 1HB  SER A 199     -11.030 -14.200  26.277  1.00  7.11           H
ATOM   2820 2HB  SER A 199      -9.422 -14.905  26.355  1.00  7.11           H
ATOM   2821  HG  SER A 199     -10.270 -16.816  25.478  1.00  7.11           H
ATOM   2822  N   GLY A 200     -13.191 -15.594  27.267  1.00  7.13           N
ATOM   2823  CA  GLY A 200     -14.550 -16.067  27.019  1.00  7.13           C
ATOM   2824  C   GLY A 200     -14.808 -16.355  25.526  1.00  7.13           C
ATOM   2825  O   GLY A 200     -15.960 -16.525  25.120  1.00  7.13           O
ATOM   2826  H   GLY A 200     -12.999 -14.606  27.190  1.00  7.13           H
ATOM   2827 1HA  GLY A 200     -14.729 -16.972  27.599  1.00  7.13           H
ATOM   2828 2HA  GLY A 200     -15.260 -15.320  27.371  1.00  7.13           H
ATOM   2829  N   GLY A 201     -13.750 -16.337  24.701  1.00  6.73           N
ATOM   2830  CA  GLY A 201     -13.893 -16.526  23.259  1.00  6.73           C
ATOM   2831  C   GLY A 201     -13.734 -17.983  22.815  1.00  6.73           C
ATOM   2832  O   GLY A 201     -13.808 -18.911  23.620  1.00  6.73           O
ATOM   2833  H   GLY A 201     -12.810 -16.204  25.071  1.00  6.73           H
ATOM   2834 1HA  GLY A 201     -14.869 -16.157  22.944  1.00  6.73           H
ATOM   2835 2HA  GLY A 201     -13.150 -15.914  22.750  1.00  6.73           H
ATOM   2836  N   SER A 202     -13.530 -18.172  21.509  1.00  5.93           N
ATOM   2837  CA  SER A 202     -13.413 -19.504  20.912  1.00  5.93           C
ATOM   2838  C   SER A 202     -12.408 -19.560  19.755  1.00  5.93           C
ATOM   2839  O   SER A 202     -12.640 -20.254  18.767  1.00  5.93           O
ATOM   2840  CB  SER A 202     -14.772 -19.969  20.435  1.00  5.93           C
ATOM   2841  OG  SER A 202     -15.310 -19.074  19.501  1.00  5.93           O
ATOM   2842  H   SER A 202     -13.476 -17.366  20.904  1.00  5.93           H
ATOM   2843  HA  SER A 202     -13.066 -20.193  21.685  1.00  5.93           H
ATOM   2844 1HB  SER A 202     -14.679 -20.957  19.986  1.00  5.93           H
ATOM   2845 2HB  SER A 202     -15.445 -20.059  21.289  1.00  5.93           H
ATOM   2846  HG  SER A 202     -14.677 -19.036  18.779  1.00  5.93           H
ATOM   2847  N   GLY A 203     -11.327 -18.789  19.846  1.00  4.89           N
ATOM   2848  CA  GLY A 203     -10.335 -18.738  18.764  1.00  4.89           C
ATOM   2849  C   GLY A 203      -9.620 -20.075  18.537  1.00  4.89           C
ATOM   2850  O   GLY A 203      -9.429 -20.858  19.470  1.00  4.89           O
ATOM   2851  H   GLY A 203     -11.184 -18.245  20.684  1.00  4.89           H
ATOM   2852 1HA  GLY A 203     -10.828 -18.432  17.841  1.00  4.89           H
ATOM   2853 2HA  GLY A 203      -9.597 -17.970  18.992  1.00  4.89           H
ATOM   2854  N   SER A 204      -9.215 -20.318  17.284  1.00  3.79           N
ATOM   2855  CA  SER A 204      -8.506 -21.542  16.902  1.00  3.79           C
ATOM   2856  C   SER A 204      -7.139 -21.677  17.565  1.00  3.79           C
ATOM   2857  O   SER A 204      -6.382 -20.705  17.662  1.00  3.79           O
ATOM   2858  CB  SER A 204      -8.318 -21.589  15.397  1.00  3.79           C
ATOM   2859  OG  SER A 204      -9.549 -21.650  14.730  1.00  3.79           O
ATOM   2860  H   SER A 204      -9.417 -19.631  16.573  1.00  3.79           H
ATOM   2861  HA  SER A 204      -9.116 -22.392  17.206  1.00  3.79           H
ATOM   2862 1HB  SER A 204      -7.767 -20.708  15.073  1.00  3.79           H
ATOM   2863 2HB  SER A 204      -7.717 -22.462  15.138  1.00  3.79           H
ATOM   2864  HG  SER A 204      -9.341 -21.709  13.792  1.00  3.79           H
ATOM   2865  N   ALA A 205      -6.770 -22.909  17.915  1.00  2.81           N
ATOM   2866  CA  ALA A 205      -5.479 -23.184  18.551  1.00  2.81           C
ATOM   2867  C   ALA A 205      -4.322 -23.242  17.552  1.00  2.81           C
ATOM   2868  O   ALA A 205      -3.754 -24.305  17.289  1.00  2.81           O
ATOM   2869  CB  ALA A 205      -5.549 -24.500  19.308  1.00  2.81           C
ATOM   2870  H   ALA A 205      -7.420 -23.670  17.784  1.00  2.81           H
ATOM   2871  HA  ALA A 205      -5.278 -22.374  19.253  1.00  2.81           H
ATOM   2872 1HB  ALA A 205      -4.600 -24.683  19.808  1.00  2.81           H
ATOM   2873 2HB  ALA A 205      -6.345 -24.444  20.051  1.00  2.81           H
ATOM   2874 3HB  ALA A 205      -5.753 -25.309  18.613  1.00  2.81           H
ATOM   2875  N   THR A 206      -3.992 -22.096  16.977  1.00  2.05           N
ATOM   2876  CA  THR A 206      -2.918 -22.025  15.992  1.00  2.05           C
ATOM   2877  C   THR A 206      -1.587 -22.455  16.588  1.00  2.05           C
ATOM   2878  O   THR A 206      -1.171 -21.937  17.618  1.00  2.05           O
ATOM   2879  CB  THR A 206      -2.758 -20.587  15.447  1.00  2.05           C
ATOM   2880  OG1 THR A 206      -3.990 -20.164  14.838  1.00  2.05           O
ATOM   2881  CG2 THR A 206      -1.597 -20.497  14.422  1.00  2.05           C
ATOM   2882  H   THR A 206      -4.529 -21.270  17.243  1.00  2.05           H
ATOM   2883  HA  THR A 206      -3.157 -22.696  15.166  1.00  2.05           H
ATOM   2884  HB  THR A 206      -2.535 -19.918  16.278  1.00  2.05           H
ATOM   2885  HG1 THR A 206      -4.660 -20.054  15.527  1.00  2.05           H
ATOM   2886 1HG2 THR A 206      -1.507 -19.470  14.070  1.00  2.05           H
ATOM   2887 2HG2 THR A 206      -0.658 -20.792  14.895  1.00  2.05           H
ATOM   2888 3HG2 THR A 206      -1.799 -21.153  13.579  1.00  2.05           H
ATOM   2889  N   THR A 207      -0.888 -23.364  15.924  1.00  1.51           N
ATOM   2890  CA  THR A 207       0.429 -23.751  16.403  1.00  1.51           C
ATOM   2891  C   THR A 207       1.467 -23.148  15.456  1.00  1.51           C
ATOM   2892  O   THR A 207       1.478 -23.510  14.280  1.00  1.51           O
ATOM   2893  CB  THR A 207       0.609 -25.275  16.474  1.00  1.51           C
ATOM   2894  OG1 THR A 207      -0.353 -25.839  17.389  1.00  1.51           O
ATOM   2895  CG2 THR A 207       2.035 -25.609  16.951  1.00  1.51           C
ATOM   2896  H   THR A 207      -1.273 -23.785  15.089  1.00  1.51           H
ATOM   2897  HA  THR A 207       0.542 -23.380  17.412  1.00  1.51           H
ATOM   2898  HB  THR A 207       0.453 -25.706  15.485  1.00  1.51           H
ATOM   2899  HG1 THR A 207      -1.252 -25.595  17.122  1.00  1.51           H
ATOM   2900 1HG2 THR A 207       2.167 -26.693  16.996  1.00  1.51           H
ATOM   2901 2HG2 THR A 207       2.764 -25.189  16.251  1.00  1.51           H
ATOM   2902 3HG2 THR A 207       2.197 -25.182  17.938  1.00  1.51           H
ATOM   2903  N   PRO A 208       2.300 -22.208  15.907  1.00  1.16           N
ATOM   2904  CA  PRO A 208       3.293 -21.507  15.138  1.00  1.16           C
ATOM   2905  C   PRO A 208       4.523 -22.307  14.822  1.00  1.16           C
ATOM   2906  O   PRO A 208       4.710 -23.412  15.358  1.00  1.16           O
ATOM   2907  CB  PRO A 208       3.602 -20.301  16.007  1.00  1.16           C
ATOM   2908  CG  PRO A 208       3.434 -20.791  17.377  1.00  1.16           C
ATOM   2909  CD  PRO A 208       2.269 -21.770  17.318  1.00  1.16           C
ATOM   2910  HA  PRO A 208       2.789 -21.212  14.203  1.00  1.16           H
ATOM   2911 1HB  PRO A 208       4.630 -19.952  15.801  1.00  1.16           H
ATOM   2912 2HB  PRO A 208       2.937 -19.479  15.770  1.00  1.16           H
ATOM   2913 1HG  PRO A 208       4.366 -21.231  17.755  1.00  1.16           H
ATOM   2914 2HG  PRO A 208       3.196 -19.921  17.989  1.00  1.16           H
ATOM   2915 1HD  PRO A 208       2.482 -22.603  18.012  1.00  1.16           H
ATOM   2916 2HD  PRO A 208       1.323 -21.247  17.543  1.00  1.16           H
ATOM   2917  N   SER A 209       5.374 -21.723  13.988  1.00  0.94           N
ATOM   2918  CA  SER A 209       6.670 -22.317  13.692  1.00  0.94           C
ATOM   2919  C   SER A 209       7.809 -21.299  13.683  1.00  0.94           C
ATOM   2920  O   SER A 209       7.593 -20.118  13.410  1.00  0.94           O
ATOM   2921  CB  SER A 209       6.602 -22.992  12.343  1.00  0.94           C
ATOM   2922  OG  SER A 209       6.388 -22.063  11.325  1.00  0.94           O
ATOM   2923  H   SER A 209       5.077 -20.844  13.558  1.00  0.94           H
ATOM   2924  HA  SER A 209       6.890 -23.055  14.458  1.00  0.94           H
ATOM   2925 1HB  SER A 209       7.533 -23.531  12.157  1.00  0.94           H
ATOM   2926 2HB  SER A 209       5.791 -23.719  12.347  1.00  0.94           H
ATOM   2927  HG  SER A 209       7.211 -21.574  11.247  1.00  0.94           H
ATOM   2928  N   PHE A 210       9.020 -21.792  13.949  1.00  0.81           N
ATOM   2929  CA  PHE A 210      10.245 -20.996  13.975  1.00  0.81           C
ATOM   2930  C   PHE A 210      11.289 -21.628  13.058  1.00  0.81           C
ATOM   2931  O   PHE A 210      11.757 -22.737  13.340  1.00  0.81           O
ATOM   2932  CB  PHE A 210      10.789 -20.966  15.409  1.00  0.81           C
ATOM   2933  CG  PHE A 210       9.776 -20.454  16.379  1.00  0.81           C
ATOM   2934  CD1 PHE A 210       8.847 -21.341  16.934  1.00  0.81           C
ATOM   2935  CD2 PHE A 210       9.710 -19.125  16.722  1.00  0.81           C
ATOM   2936  CE1 PHE A 210       7.882 -20.890  17.810  1.00  0.81           C
ATOM   2937  CE2 PHE A 210       8.743 -18.678  17.595  1.00  0.81           C
ATOM   2938  CZ  PHE A 210       7.834 -19.555  18.134  1.00  0.81           C
ATOM   2939  H   PHE A 210       9.080 -22.780  14.168  1.00  0.81           H
ATOM   2940  HA  PHE A 210      10.031 -19.985  13.628  1.00  0.81           H
ATOM   2941 1HB  PHE A 210      11.084 -21.971  15.715  1.00  0.81           H
ATOM   2942 2HB  PHE A 210      11.671 -20.325  15.458  1.00  0.81           H
ATOM   2943  HD1 PHE A 210       8.892 -22.402  16.660  1.00  0.81           H
ATOM   2944  HD2 PHE A 210      10.425 -18.431  16.294  1.00  0.81           H
ATOM   2945  HE1 PHE A 210       7.159 -21.585  18.240  1.00  0.81           H
ATOM   2946  HE2 PHE A 210       8.695 -17.630  17.866  1.00  0.81           H
ATOM   2947  HZ  PHE A 210       7.080 -19.192  18.813  1.00  0.81           H
ATOM   2948  N   THR A 211      11.654 -20.929  11.988  1.00  0.73           N
ATOM   2949  CA  THR A 211      12.592 -21.463  11.011  1.00  0.73           C
ATOM   2950  C   THR A 211      13.852 -20.624  10.810  1.00  0.73           C
ATOM   2951  O   THR A 211      13.785 -19.408  10.643  1.00  0.73           O
ATOM   2952  CB  THR A 211      11.903 -21.622   9.634  1.00  0.73           C
ATOM   2953  OG1 THR A 211      10.797 -22.527   9.748  1.00  0.73           O
ATOM   2954  CG2 THR A 211      12.890 -22.152   8.590  1.00  0.73           C
ATOM   2955  H   THR A 211      11.234 -20.019  11.825  1.00  0.73           H
ATOM   2956  HA  THR A 211      12.891 -22.443  11.349  1.00  0.73           H
ATOM   2957  HB  THR A 211      11.526 -20.651   9.302  1.00  0.73           H
ATOM   2958  HG1 THR A 211      11.062 -23.286  10.265  1.00  0.73           H
ATOM   2959 1HG2 THR A 211      12.387 -22.257   7.634  1.00  0.73           H
ATOM   2960 2HG2 THR A 211      13.709 -21.452   8.485  1.00  0.73           H
ATOM   2961 3HG2 THR A 211      13.277 -23.122   8.909  1.00  0.73           H
ATOM   2962  N   VAL A 212      14.995 -21.290  10.801  1.00  0.70           N
ATOM   2963  CA  VAL A 212      16.250 -20.634  10.467  1.00  0.70           C
ATOM   2964  C   VAL A 212      16.736 -21.336   9.208  1.00  0.70           C
ATOM   2965  O   VAL A 212      16.990 -22.546   9.245  1.00  0.70           O
ATOM   2966  CB  VAL A 212      17.276 -20.761  11.597  1.00  0.70           C
ATOM   2967  CG1 VAL A 212      18.533 -20.067  11.201  1.00  0.70           C
ATOM   2968  CG2 VAL A 212      16.721 -20.151  12.884  1.00  0.70           C
ATOM   2969  H   VAL A 212      14.973 -22.290  11.001  1.00  0.70           H
ATOM   2970  HA  VAL A 212      16.079 -19.580  10.252  1.00  0.70           H
ATOM   2971  HB  VAL A 212      17.503 -21.801  11.751  1.00  0.70           H
ATOM   2972 1HG1 VAL A 212      19.241 -20.165  11.994  1.00  0.70           H
ATOM   2973 2HG1 VAL A 212      18.930 -20.509  10.289  1.00  0.70           H
ATOM   2974 3HG1 VAL A 212      18.318 -19.012  11.033  1.00  0.70           H
ATOM   2975 1HG2 VAL A 212      17.457 -20.244  13.678  1.00  0.70           H
ATOM   2976 2HG2 VAL A 212      16.496 -19.100  12.719  1.00  0.70           H
ATOM   2977 3HG2 VAL A 212      15.810 -20.676  13.175  1.00  0.70           H
ATOM   2978  N   LYS A 213      16.820 -20.610   8.097  1.00  0.69           N
ATOM   2979  CA  LYS A 213      17.101 -21.277   6.832  1.00  0.69           C
ATOM   2980  C   LYS A 213      18.092 -20.572   5.918  1.00  0.69           C
ATOM   2981  O   LYS A 213      18.029 -19.358   5.705  1.00  0.69           O
ATOM   2982  CB  LYS A 213      15.771 -21.515   6.109  1.00  0.69           C
ATOM   2983  CG  LYS A 213      15.847 -22.201   4.769  1.00  0.69           C
ATOM   2984  CD  LYS A 213      14.442 -22.580   4.295  1.00  0.69           C
ATOM   2985  CE  LYS A 213      13.613 -21.335   3.963  1.00  0.69           C
ATOM   2986  NZ  LYS A 213      12.287 -21.676   3.380  1.00  0.69           N
ATOM   2987  H   LYS A 213      16.638 -19.607   8.139  1.00  0.69           H
ATOM   2988  HA  LYS A 213      17.531 -22.243   7.067  1.00  0.69           H
ATOM   2989 1HB  LYS A 213      15.143 -22.139   6.733  1.00  0.69           H
ATOM   2990 2HB  LYS A 213      15.254 -20.562   5.974  1.00  0.69           H
ATOM   2991 1HG  LYS A 213      16.308 -21.538   4.039  1.00  0.69           H
ATOM   2992 2HG  LYS A 213      16.460 -23.103   4.857  1.00  0.69           H
ATOM   2993 1HD  LYS A 213      14.520 -23.211   3.410  1.00  0.69           H
ATOM   2994 2HD  LYS A 213      13.937 -23.144   5.081  1.00  0.69           H
ATOM   2995 1HE  LYS A 213      13.457 -20.758   4.877  1.00  0.69           H
ATOM   2996 2HE  LYS A 213      14.163 -20.721   3.250  1.00  0.69           H
ATOM   2997 1HZ  LYS A 213      11.780 -20.818   3.182  1.00  0.69           H
ATOM   2998 2HZ  LYS A 213      12.413 -22.195   2.526  1.00  0.69           H
ATOM   2999 3HZ  LYS A 213      11.763 -22.228   4.039  1.00  0.69           H
ATOM   3000  N   ASN A 214      19.002 -21.362   5.370  1.00  0.69           N
ATOM   3001  CA  ASN A 214      20.011 -20.871   4.441  1.00  0.69           C
ATOM   3002  C   ASN A 214      20.811 -19.716   5.034  1.00  0.69           C
ATOM   3003  O   ASN A 214      21.071 -18.718   4.361  1.00  0.69           O
ATOM   3004  CB  ASN A 214      19.363 -20.453   3.125  1.00  0.69           C
ATOM   3005  CG  ASN A 214      20.358 -20.334   1.971  1.00  0.69           C
ATOM   3006  OD1 ASN A 214      21.353 -21.070   1.896  1.00  0.69           O
ATOM   3007  ND2 ASN A 214      20.092 -19.422   1.063  1.00  0.69           N
ATOM   3008  H   ASN A 214      18.983 -22.359   5.613  1.00  0.69           H
ATOM   3009  HA  ASN A 214      20.713 -21.681   4.241  1.00  0.69           H
ATOM   3010 1HB  ASN A 214      18.601 -21.184   2.853  1.00  0.69           H
ATOM   3011 2HB  ASN A 214      18.863 -19.492   3.250  1.00  0.69           H
ATOM   3012 1HD2 ASN A 214      20.701 -19.301   0.278  1.00  0.69           H
ATOM   3013 2HD2 ASN A 214      19.277 -18.850   1.153  1.00  0.69           H
ATOM   3014  N   CYS A 215      21.206 -19.843   6.298  1.00  0.69           N
ATOM   3015  CA  CYS A 215      22.009 -18.805   6.922  1.00  0.69           C
ATOM   3016  C   CYS A 215      23.481 -19.138   6.736  1.00  0.69           C
ATOM   3017  O   CYS A 215      23.963 -20.198   7.149  1.00  0.69           O
ATOM   3018  CB  CYS A 215      21.625 -18.653   8.394  1.00  0.69           C
ATOM   3019  SG  CYS A 215      19.909 -18.066   8.613  1.00  0.69           S
ATOM   3020  H   CYS A 215      20.944 -20.672   6.829  1.00  0.69           H
ATOM   3021  HA  CYS A 215      21.812 -17.853   6.427  1.00  0.69           H
ATOM   3022 1HB  CYS A 215      21.732 -19.611   8.908  1.00  0.69           H
ATOM   3023 2HB  CYS A 215      22.298 -17.940   8.879  1.00  0.69           H
ATOM   3024  HG  CYS A 215      19.334 -19.100   7.988  1.00  0.69           H
ATOM   3025  N   LYS A 216      24.214 -18.234   6.100  1.00  0.69           N
ATOM   3026  CA  LYS A 216      25.608 -18.498   5.760  1.00  0.69           C
ATOM   3027  C   LYS A 216      26.553 -18.140   6.895  1.00  0.69           C
ATOM   3028  O   LYS A 216      27.437 -17.299   6.755  1.00  0.69           O
ATOM   3029  CB  LYS A 216      25.991 -17.721   4.505  1.00  0.69           C
ATOM   3030  CG  LYS A 216      25.129 -18.028   3.275  1.00  0.69           C
ATOM   3031  CD  LYS A 216      25.271 -19.480   2.877  1.00  0.69           C
ATOM   3032  CE  LYS A 216      24.570 -19.809   1.571  1.00  0.69           C
ATOM   3033  NZ  LYS A 216      24.639 -21.277   1.266  1.00  0.69           N
ATOM   3034  H   LYS A 216      23.805 -17.340   5.839  1.00  0.69           H
ATOM   3035  HA  LYS A 216      25.714 -19.558   5.551  1.00  0.69           H
ATOM   3036 1HB  LYS A 216      25.922 -16.659   4.711  1.00  0.69           H
ATOM   3037 2HB  LYS A 216      27.028 -17.939   4.252  1.00  0.69           H
ATOM   3038 1HG  LYS A 216      24.077 -17.817   3.506  1.00  0.69           H
ATOM   3039 2HG  LYS A 216      25.437 -17.397   2.445  1.00  0.69           H
ATOM   3040 1HD  LYS A 216      26.330 -19.698   2.757  1.00  0.69           H
ATOM   3041 2HD  LYS A 216      24.874 -20.123   3.666  1.00  0.69           H
ATOM   3042 1HE  LYS A 216      23.526 -19.503   1.626  1.00  0.69           H
ATOM   3043 2HE  LYS A 216      25.057 -19.262   0.766  1.00  0.69           H
ATOM   3044 1HZ  LYS A 216      24.180 -21.468   0.397  1.00  0.69           H
ATOM   3045 2HZ  LYS A 216      25.624 -21.593   1.213  1.00  0.69           H
ATOM   3046 3HZ  LYS A 216      24.180 -21.793   2.003  1.00  0.69           H
ATOM   3047  N   GLY A 217      26.399 -18.831   8.001  1.00  0.69           N
ATOM   3048  CA  GLY A 217      27.205 -18.553   9.170  1.00  0.69           C
ATOM   3049  C   GLY A 217      26.582 -19.131  10.418  1.00  0.69           C
ATOM   3050  O   GLY A 217      25.409 -19.500  10.443  1.00  0.69           O
ATOM   3051  H   GLY A 217      25.666 -19.538   8.010  1.00  0.69           H
ATOM   3052 1HA  GLY A 217      28.201 -18.969   9.030  1.00  0.69           H
ATOM   3053 2HA  GLY A 217      27.316 -17.475   9.283  1.00  0.69           H
ATOM   3054  N   LYS A 218      27.360 -19.156  11.481  1.00  0.69           N
ATOM   3055  CA  LYS A 218      26.897 -19.756  12.711  1.00  0.69           C
ATOM   3056  C   LYS A 218      25.663 -19.086  13.296  1.00  0.69           C
ATOM   3057  O   LYS A 218      25.579 -17.858  13.371  1.00  0.69           O
ATOM   3058  CB  LYS A 218      28.017 -19.732  13.739  1.00  0.69           C
ATOM   3059  CG  LYS A 218      29.200 -20.618  13.378  1.00  0.69           C
ATOM   3060  CD  LYS A 218      30.262 -20.613  14.471  1.00  0.69           C
ATOM   3061  CE  LYS A 218      31.435 -21.512  14.108  1.00  0.69           C
ATOM   3062  NZ  LYS A 218      32.494 -21.488  15.155  1.00  0.69           N
ATOM   3063  H   LYS A 218      28.302 -18.801  11.419  1.00  0.69           H
ATOM   3064  HA  LYS A 218      26.647 -20.792  12.497  1.00  0.69           H
ATOM   3065 1HB  LYS A 218      28.375 -18.714  13.878  1.00  0.69           H
ATOM   3066 2HB  LYS A 218      27.623 -20.080  14.697  1.00  0.69           H
ATOM   3067 1HG  LYS A 218      28.857 -21.624  13.195  1.00  0.69           H
ATOM   3068 2HG  LYS A 218      29.646 -20.251  12.457  1.00  0.69           H
ATOM   3069 1HD  LYS A 218      30.627 -19.597  14.618  1.00  0.69           H
ATOM   3070 2HD  LYS A 218      29.826 -20.962  15.407  1.00  0.69           H
ATOM   3071 1HE  LYS A 218      31.076 -22.534  13.986  1.00  0.69           H
ATOM   3072 2HE  LYS A 218      31.864 -21.175  13.164  1.00  0.69           H
ATOM   3073 1HZ  LYS A 218      33.254 -22.094  14.879  1.00  0.69           H
ATOM   3074 2HZ  LYS A 218      32.839 -20.544  15.265  1.00  0.69           H
ATOM   3075 3HZ  LYS A 218      32.107 -21.810  16.032  1.00  0.69           H
ATOM   3076  N   VAL A 219      24.750 -19.914  13.764  1.00  0.68           N
ATOM   3077  CA  VAL A 219      23.540 -19.510  14.449  1.00  0.68           C
ATOM   3078  C   VAL A 219      23.759 -19.928  15.894  1.00  0.68           C
ATOM   3079  O   VAL A 219      24.170 -21.063  16.127  1.00  0.68           O
ATOM   3080  CB  VAL A 219      22.310 -20.233  13.848  1.00  0.68           C
ATOM   3081  CG1 VAL A 219      21.031 -19.830  14.602  1.00  0.68           C
ATOM   3082  CG2 VAL A 219      22.231 -19.930  12.337  1.00  0.68           C
ATOM   3083  H   VAL A 219      24.909 -20.908  13.622  1.00  0.68           H
ATOM   3084  HA  VAL A 219      23.415 -18.437  14.376  1.00  0.68           H
ATOM   3085  HB  VAL A 219      22.438 -21.300  13.982  1.00  0.68           H
ATOM   3086 1HG1 VAL A 219      20.183 -20.366  14.193  1.00  0.68           H
ATOM   3087 2HG1 VAL A 219      21.145 -20.081  15.650  1.00  0.68           H
ATOM   3088 3HG1 VAL A 219      20.862 -18.767  14.510  1.00  0.68           H
ATOM   3089 1HG2 VAL A 219      21.409 -20.464  11.898  1.00  0.68           H
ATOM   3090 2HG2 VAL A 219      22.100 -18.861  12.177  1.00  0.68           H
ATOM   3091 3HG2 VAL A 219      23.156 -20.256  11.851  1.00  0.68           H
ATOM   3092  N   SER A 220      23.556 -19.037  16.851  1.00  0.68           N
ATOM   3093  CA  SER A 220      23.837 -19.418  18.228  1.00  0.68           C
ATOM   3094  C   SER A 220      22.932 -18.833  19.284  1.00  0.68           C
ATOM   3095  O   SER A 220      22.579 -17.658  19.251  1.00  0.68           O
ATOM   3096  CB  SER A 220      25.263 -19.041  18.589  1.00  0.68           C
ATOM   3097  OG  SER A 220      25.527 -19.334  19.944  1.00  0.68           O
ATOM   3098  H   SER A 220      23.246 -18.102  16.606  1.00  0.68           H
ATOM   3099  HA  SER A 220      23.738 -20.492  18.279  1.00  0.68           H
ATOM   3100 1HB  SER A 220      25.949 -19.602  17.954  1.00  0.68           H
ATOM   3101 2HB  SER A 220      25.426 -17.983  18.400  1.00  0.68           H
ATOM   3102  HG  SER A 220      25.037 -20.160  20.131  1.00  0.68           H
ATOM   3103  N   PHE A 221      22.595 -19.685  20.245  1.00  0.67           N
ATOM   3104  CA  PHE A 221      21.771 -19.344  21.388  1.00  0.67           C
ATOM   3105  C   PHE A 221      22.613 -19.656  22.625  1.00  0.67           C
ATOM   3106  O   PHE A 221      22.728 -20.832  22.993  1.00  0.67           O
ATOM   3107  CB  PHE A 221      20.562 -20.255  21.378  1.00  0.67           C
ATOM   3108  CG  PHE A 221      19.793 -20.218  20.079  1.00  0.67           C
ATOM   3109  CD1 PHE A 221      20.238 -21.039  19.043  1.00  0.67           C
ATOM   3110  CD2 PHE A 221      18.663 -19.453  19.864  1.00  0.67           C
ATOM   3111  CE1 PHE A 221      19.589 -21.094  17.845  1.00  0.67           C
ATOM   3112  CE2 PHE A 221      18.009 -19.522  18.640  1.00  0.67           C
ATOM   3113  CZ  PHE A 221      18.474 -20.336  17.641  1.00  0.67           C
ATOM   3114  H   PHE A 221      22.951 -20.632  20.174  1.00  0.67           H
ATOM   3115  HA  PHE A 221      21.504 -18.294  21.372  1.00  0.67           H
ATOM   3116 1HB  PHE A 221      20.883 -21.271  21.552  1.00  0.67           H
ATOM   3117 2HB  PHE A 221      19.899 -19.978  22.187  1.00  0.67           H
ATOM   3118  HD1 PHE A 221      21.127 -21.656  19.205  1.00  0.67           H
ATOM   3119  HD2 PHE A 221      18.286 -18.800  20.655  1.00  0.67           H
ATOM   3120  HE1 PHE A 221      19.962 -21.746  17.060  1.00  0.67           H
ATOM   3121  HE2 PHE A 221      17.132 -18.939  18.457  1.00  0.67           H
ATOM   3122  HZ  PHE A 221      17.951 -20.376  16.689  1.00  0.67           H
ATOM   3123  N   THR A 222      23.209 -18.638  23.233  1.00  0.68           N
ATOM   3124  CA  THR A 222      24.151 -18.869  24.320  1.00  0.68           C
ATOM   3125  C   THR A 222      23.837 -18.141  25.634  1.00  0.68           C
ATOM   3126  O   THR A 222      23.477 -16.963  25.653  1.00  0.68           O
ATOM   3127  CB  THR A 222      25.589 -18.569  23.834  1.00  0.68           C
ATOM   3128  OG1 THR A 222      25.942 -19.473  22.748  1.00  0.68           O
ATOM   3129  CG2 THR A 222      26.592 -18.716  24.959  1.00  0.68           C
ATOM   3130  H   THR A 222      23.031 -17.688  22.901  1.00  0.68           H
ATOM   3131  HA  THR A 222      24.120 -19.927  24.540  1.00  0.68           H
ATOM   3132  HB  THR A 222      25.631 -17.565  23.465  1.00  0.68           H
ATOM   3133  HG1 THR A 222      25.707 -19.101  21.874  1.00  0.68           H
ATOM   3134 1HG2 THR A 222      27.589 -18.493  24.591  1.00  0.68           H
ATOM   3135 2HG2 THR A 222      26.347 -18.019  25.749  1.00  0.68           H
ATOM   3136 3HG2 THR A 222      26.571 -19.724  25.351  1.00  0.68           H
ATOM   3137  N   ASP A 223      23.959 -18.881  26.734  1.00  0.70           N
ATOM   3138  CA  ASP A 223      23.728 -18.391  28.088  1.00  0.70           C
ATOM   3139  C   ASP A 223      22.358 -17.742  28.279  1.00  0.70           C
ATOM   3140  O   ASP A 223      22.237 -16.755  29.004  1.00  0.70           O
ATOM   3141  CB  ASP A 223      24.827 -17.386  28.484  1.00  0.70           C
ATOM   3142  CG  ASP A 223      26.248 -18.014  28.618  1.00  0.70           C
ATOM   3143  OD1 ASP A 223      26.383 -19.040  29.245  1.00  0.70           O
ATOM   3144  OD2 ASP A 223      27.171 -17.455  28.071  1.00  0.70           O
ATOM   3145  H   ASP A 223      24.245 -19.848  26.614  1.00  0.70           H
ATOM   3146  HA  ASP A 223      23.789 -19.246  28.763  1.00  0.70           H
ATOM   3147 1HB  ASP A 223      24.878 -16.588  27.743  1.00  0.70           H
ATOM   3148 2HB  ASP A 223      24.563 -16.919  29.431  1.00  0.70           H
ATOM   3149  N   ASN A 224      21.315 -18.299  27.668  1.00  0.73           N
ATOM   3150  CA  ASN A 224      19.987 -17.723  27.838  1.00  0.73           C
ATOM   3151  C   ASN A 224      19.357 -18.385  29.053  1.00  0.73           C
ATOM   3152  O   ASN A 224      19.611 -19.567  29.308  1.00  0.73           O
ATOM   3153  CB  ASN A 224      19.138 -17.922  26.594  1.00  0.73           C
ATOM   3154  CG  ASN A 224      19.673 -17.198  25.358  1.00  0.73           C
ATOM   3155  OD1 ASN A 224      20.123 -16.036  25.379  1.00  0.73           O
ATOM   3156  ND2 ASN A 224      19.613 -17.886  24.250  1.00  0.73           N
ATOM   3157  H   ASN A 224      21.439 -19.122  27.085  1.00  0.73           H
ATOM   3158  HA  ASN A 224      20.074 -16.656  28.048  1.00  0.73           H
ATOM   3159 1HB  ASN A 224      19.088 -18.983  26.375  1.00  0.73           H
ATOM   3160 2HB  ASN A 224      18.122 -17.576  26.792  1.00  0.73           H
ATOM   3161 1HD2 ASN A 224      19.940 -17.478  23.397  1.00  0.73           H
ATOM   3162 2HD2 ASN A 224      19.234 -18.812  24.254  1.00  0.73           H
ATOM   3163  N   VAL A 225      18.539 -17.638  29.786  1.00  0.79           N
ATOM   3164  CA  VAL A 225      17.883 -18.198  30.964  1.00  0.79           C
ATOM   3165  C   VAL A 225      16.376 -18.048  30.937  1.00  0.79           C
ATOM   3166  O   VAL A 225      15.857 -16.944  30.748  1.00  0.79           O
ATOM   3167  CB  VAL A 225      18.432 -17.540  32.239  1.00  0.79           C
ATOM   3168  CG1 VAL A 225      17.716 -18.106  33.465  1.00  0.79           C
ATOM   3169  CG2 VAL A 225      19.946 -17.784  32.335  1.00  0.79           C
ATOM   3170  H   VAL A 225      18.379 -16.666  29.518  1.00  0.79           H
ATOM   3171  HA  VAL A 225      18.108 -19.265  31.010  1.00  0.79           H
ATOM   3172  HB  VAL A 225      18.238 -16.467  32.206  1.00  0.79           H
ATOM   3173 1HG1 VAL A 225      18.106 -17.629  34.364  1.00  0.79           H
ATOM   3174 2HG1 VAL A 225      16.646 -17.912  33.395  1.00  0.79           H
ATOM   3175 3HG1 VAL A 225      17.886 -19.182  33.522  1.00  0.79           H
ATOM   3176 1HG2 VAL A 225      20.331 -17.313  33.238  1.00  0.79           H
ATOM   3177 2HG2 VAL A 225      20.142 -18.855  32.373  1.00  0.79           H
ATOM   3178 3HG2 VAL A 225      20.451 -17.356  31.467  1.00  0.79           H
ATOM   3179  N   ALA A 226      15.684 -19.150  31.189  1.00  0.85           N
ATOM   3180  CA  ALA A 226      14.229 -19.161  31.213  1.00  0.85           C
ATOM   3181  C   ALA A 226      13.673 -19.990  32.371  1.00  0.85           C
ATOM   3182  O   ALA A 226      14.227 -21.028  32.736  1.00  0.85           O
ATOM   3183  CB  ALA A 226      13.724 -19.726  29.906  1.00  0.85           C
ATOM   3184  H   ALA A 226      16.185 -20.028  31.312  1.00  0.85           H
ATOM   3185  HA  ALA A 226      13.869 -18.137  31.328  1.00  0.85           H
ATOM   3186 1HB  ALA A 226      12.649 -19.718  29.916  1.00  0.85           H
ATOM   3187 2HB  ALA A 226      14.088 -19.116  29.082  1.00  0.85           H
ATOM   3188 3HB  ALA A 226      14.087 -20.741  29.800  1.00  0.85           H
ATOM   3189  N   SER A 227      12.529 -19.534  32.870  1.00  0.90           N
ATOM   3190  CA  SER A 227      11.746 -20.119  33.958  1.00  0.90           C
ATOM   3191  C   SER A 227      10.299 -20.330  33.494  1.00  0.90           C
ATOM   3192  O   SER A 227       9.995 -20.097  32.324  1.00  0.90           O
ATOM   3193  CB  SER A 227      11.815 -19.215  35.166  1.00  0.90           C
ATOM   3194  OG  SER A 227      13.137 -19.073  35.622  1.00  0.90           O
ATOM   3195  H   SER A 227      12.191 -18.649  32.512  1.00  0.90           H
ATOM   3196  HA  SER A 227      12.173 -21.085  34.222  1.00  0.90           H
ATOM   3197 1HB  SER A 227      11.432 -18.262  34.906  1.00  0.90           H
ATOM   3198 2HB  SER A 227      11.196 -19.607  35.952  1.00  0.90           H
ATOM   3199  HG  SER A 227      13.392 -19.944  35.939  1.00  0.90           H
ATOM   3200  N   CYS A 228       9.422 -20.837  34.381  1.00  0.93           N
ATOM   3201  CA  CYS A 228       8.022 -21.187  34.086  1.00  0.93           C
ATOM   3202  C   CYS A 228       7.801 -22.240  33.007  1.00  0.93           C
ATOM   3203  O   CYS A 228       6.875 -22.126  32.208  1.00  0.93           O
ATOM   3204  CB  CYS A 228       7.206 -19.954  33.683  1.00  0.93           C
ATOM   3205  SG  CYS A 228       6.762 -18.861  35.026  1.00  0.93           S
ATOM   3206  H   CYS A 228       9.699 -20.977  35.348  1.00  0.93           H
ATOM   3207  HA  CYS A 228       7.587 -21.563  35.012  1.00  0.93           H
ATOM   3208 1HB  CYS A 228       7.763 -19.364  32.955  1.00  0.93           H
ATOM   3209 2HB  CYS A 228       6.314 -20.280  33.196  1.00  0.93           H
ATOM   3210  HG  CYS A 228       7.803 -19.192  35.827  1.00  0.93           H
ATOM   3211  N   GLY A 229       8.628 -23.293  32.987  1.00  0.93           N
ATOM   3212  CA  GLY A 229       8.451 -24.347  31.985  1.00  0.93           C
ATOM   3213  C   GLY A 229       8.945 -23.761  30.683  1.00  0.93           C
ATOM   3214  O   GLY A 229       8.404 -24.011  29.612  1.00  0.93           O
ATOM   3215  H   GLY A 229       9.413 -23.346  33.627  1.00  0.93           H
ATOM   3216 1HA  GLY A 229       9.033 -25.230  32.253  1.00  0.93           H
ATOM   3217 2HA  GLY A 229       7.406 -24.633  31.905  1.00  0.93           H
ATOM   3218  N   GLY A 230       9.948 -22.904  30.825  1.00  0.90           N
ATOM   3219  CA  GLY A 230      10.500 -22.161  29.716  1.00  0.90           C
ATOM   3220  C   GLY A 230      11.593 -22.897  28.976  1.00  0.90           C
ATOM   3221  O   GLY A 230      11.749 -24.119  29.103  1.00  0.90           O
ATOM   3222  H   GLY A 230      10.338 -22.788  31.757  1.00  0.90           H
ATOM   3223 1HA  GLY A 230       9.697 -21.910  29.023  1.00  0.90           H
ATOM   3224 2HA  GLY A 230      10.887 -21.214  30.093  1.00  0.90           H
ATOM   3225  N   GLY A 231      12.340 -22.111  28.207  1.00  0.86           N
ATOM   3226  CA  GLY A 231      13.396 -22.556  27.325  1.00  0.86           C
ATOM   3227  C   GLY A 231      13.874 -21.427  26.447  1.00  0.86           C
ATOM   3228  O   GLY A 231      13.703 -20.253  26.774  1.00  0.86           O
ATOM   3229  H   GLY A 231      12.134 -21.127  28.229  1.00  0.86           H
ATOM   3230 1HA  GLY A 231      14.224 -22.948  27.895  1.00  0.86           H
ATOM   3231 2HA  GLY A 231      13.011 -23.348  26.687  1.00  0.86           H
ATOM   3232  N   VAL A 232      14.532 -21.782  25.359  1.00  0.82           N
ATOM   3233  CA  VAL A 232      15.010 -20.809  24.409  1.00  0.82           C
ATOM   3234  C   VAL A 232      13.940 -20.680  23.349  1.00  0.82           C
ATOM   3235  O   VAL A 232      13.423 -19.585  23.143  1.00  0.82           O
ATOM   3236  CB  VAL A 232      16.339 -21.239  23.782  1.00  0.82           C
ATOM   3237  CG1 VAL A 232      16.760 -20.255  22.722  1.00  0.82           C
ATOM   3238  CG2 VAL A 232      17.395 -21.303  24.850  1.00  0.82           C
ATOM   3239  H   VAL A 232      14.673 -22.762  25.144  1.00  0.82           H
ATOM   3240  HA  VAL A 232      15.150 -19.851  24.906  1.00  0.82           H
ATOM   3241  HB  VAL A 232      16.221 -22.210  23.307  1.00  0.82           H
ATOM   3242 1HG1 VAL A 232      17.688 -20.596  22.300  1.00  0.82           H
ATOM   3243 2HG1 VAL A 232      16.008 -20.194  21.946  1.00  0.82           H
ATOM   3244 3HG1 VAL A 232      16.895 -19.277  23.165  1.00  0.82           H
ATOM   3245 1HG2 VAL A 232      18.328 -21.602  24.397  1.00  0.82           H
ATOM   3246 2HG2 VAL A 232      17.504 -20.326  25.303  1.00  0.82           H
ATOM   3247 3HG2 VAL A 232      17.103 -22.027  25.612  1.00  0.82           H
ATOM   3248  N   VAL A 233      13.545 -21.818  22.758  1.00  0.79           N
ATOM   3249  CA  VAL A 233      12.484 -21.825  21.747  1.00  0.79           C
ATOM   3250  C   VAL A 233      11.330 -22.648  22.307  1.00  0.79           C
ATOM   3251  O   VAL A 233      11.554 -23.773  22.748  1.00  0.79           O
ATOM   3252  CB  VAL A 233      12.960 -22.427  20.409  1.00  0.79           C
ATOM   3253  CG1 VAL A 233      11.825 -22.379  19.407  1.00  0.79           C
ATOM   3254  CG2 VAL A 233      14.185 -21.677  19.885  1.00  0.79           C
ATOM   3255  H   VAL A 233      14.005 -22.690  23.025  1.00  0.79           H
ATOM   3256  HA  VAL A 233      12.130 -20.817  21.594  1.00  0.79           H
ATOM   3257  HB  VAL A 233      13.224 -23.469  20.558  1.00  0.79           H
ATOM   3258 1HG1 VAL A 233      12.173 -22.801  18.480  1.00  0.79           H
ATOM   3259 2HG1 VAL A 233      10.966 -22.944  19.777  1.00  0.79           H
ATOM   3260 3HG1 VAL A 233      11.529 -21.345  19.238  1.00  0.79           H
ATOM   3261 1HG2 VAL A 233      14.507 -22.121  18.944  1.00  0.79           H
ATOM   3262 2HG2 VAL A 233      13.931 -20.637  19.724  1.00  0.79           H
ATOM   3263 3HG2 VAL A 233      14.987 -21.751  20.607  1.00  0.79           H
ATOM   3264  N   TYR A 234      10.111 -22.100  22.306  1.00  0.77           N
ATOM   3265  CA  TYR A 234       9.001 -22.789  22.967  1.00  0.77           C
ATOM   3266  C   TYR A 234       7.622 -22.790  22.273  1.00  0.77           C
ATOM   3267  O   TYR A 234       7.120 -21.756  21.818  1.00  0.77           O
ATOM   3268  CB  TYR A 234       8.926 -22.156  24.357  1.00  0.77           C
ATOM   3269  CG  TYR A 234       7.861 -22.565  25.321  1.00  0.77           C
ATOM   3270  CD1 TYR A 234       7.943 -23.763  25.995  1.00  0.77           C
ATOM   3271  CD2 TYR A 234       6.833 -21.682  25.590  1.00  0.77           C
ATOM   3272  CE1 TYR A 234       6.988 -24.093  26.928  1.00  0.77           C
ATOM   3273  CE2 TYR A 234       5.875 -21.997  26.523  1.00  0.77           C
ATOM   3274  CZ  TYR A 234       5.948 -23.201  27.196  1.00  0.77           C
ATOM   3275  OH  TYR A 234       5.000 -23.519  28.137  1.00  0.77           O
ATOM   3276  H   TYR A 234       9.988 -21.156  21.947  1.00  0.77           H
ATOM   3277  HA  TYR A 234       9.298 -23.821  23.082  1.00  0.77           H
ATOM   3278 1HB  TYR A 234       9.886 -22.329  24.851  1.00  0.77           H
ATOM   3279 2HB  TYR A 234       8.840 -21.077  24.221  1.00  0.77           H
ATOM   3280  HD1 TYR A 234       8.756 -24.439  25.795  1.00  0.77           H
ATOM   3281  HD2 TYR A 234       6.793 -20.736  25.068  1.00  0.77           H
ATOM   3282  HE1 TYR A 234       7.058 -25.044  27.465  1.00  0.77           H
ATOM   3283  HE2 TYR A 234       5.068 -21.296  26.736  1.00  0.77           H
ATOM   3284  HH  TYR A 234       5.257 -24.335  28.583  1.00  0.77           H
ATOM   3285  N   LYS A 235       7.002 -23.984  22.278  1.00  0.75           N
ATOM   3286  CA  LYS A 235       5.652 -24.287  21.757  1.00  0.75           C
ATOM   3287  C   LYS A 235       5.385 -24.048  20.262  1.00  0.75           C
ATOM   3288  O   LYS A 235       4.470 -23.303  19.906  1.00  0.75           O
ATOM   3289  CB  LYS A 235       4.573 -23.555  22.569  1.00  0.75           C
ATOM   3290  CG  LYS A 235       4.458 -24.003  24.033  1.00  0.75           C
ATOM   3291  CD  LYS A 235       3.825 -25.404  24.224  1.00  0.75           C
ATOM   3292  CE  LYS A 235       2.287 -25.388  24.029  1.00  0.75           C
ATOM   3293  NZ  LYS A 235       1.645 -26.729  24.359  1.00  0.75           N
ATOM   3294  H   LYS A 235       7.534 -24.762  22.673  1.00  0.75           H
ATOM   3295  HA  LYS A 235       5.494 -25.352  21.924  1.00  0.75           H
ATOM   3296 1HB  LYS A 235       4.771 -22.483  22.570  1.00  0.75           H
ATOM   3297 2HB  LYS A 235       3.603 -23.702  22.095  1.00  0.75           H
ATOM   3298 1HG  LYS A 235       5.453 -24.059  24.433  1.00  0.75           H
ATOM   3299 2HG  LYS A 235       3.891 -23.269  24.602  1.00  0.75           H
ATOM   3300 1HD  LYS A 235       4.259 -26.100  23.508  1.00  0.75           H
ATOM   3301 2HD  LYS A 235       4.044 -25.764  25.230  1.00  0.75           H
ATOM   3302 1HE  LYS A 235       1.850 -24.624  24.669  1.00  0.75           H
ATOM   3303 2HE  LYS A 235       2.070 -25.146  22.992  1.00  0.75           H
ATOM   3304 1HZ  LYS A 235       0.651 -26.711  24.212  1.00  0.75           H
ATOM   3305 2HZ  LYS A 235       2.016 -27.466  23.758  1.00  0.75           H
ATOM   3306 3HZ  LYS A 235       1.799 -27.004  25.334  1.00  0.75           H
ATOM   3307  N   GLY A 236       6.143 -24.717  19.394  1.00  0.74           N
ATOM   3308  CA  GLY A 236       5.912 -24.604  17.947  1.00  0.74           C
ATOM   3309  C   GLY A 236       6.845 -25.498  17.129  1.00  0.74           C
ATOM   3310  O   GLY A 236       7.740 -26.151  17.670  1.00  0.74           O
ATOM   3311  H   GLY A 236       6.887 -25.310  19.745  1.00  0.74           H
ATOM   3312 1HA  GLY A 236       4.877 -24.862  17.723  1.00  0.74           H
ATOM   3313 2HA  GLY A 236       6.042 -23.569  17.639  1.00  0.74           H
ATOM   3314  N   THR A 237       6.636 -25.555  15.820  1.00  0.72           N
ATOM   3315  CA  THR A 237       7.534 -26.387  15.011  1.00  0.72           C
ATOM   3316  C   THR A 237       8.876 -25.674  14.981  1.00  0.72           C
ATOM   3317  O   THR A 237       8.908 -24.474  14.704  1.00  0.72           O
ATOM   3318  CB  THR A 237       7.081 -26.574  13.541  1.00  0.72           C
ATOM   3319  OG1 THR A 237       5.796 -27.206  13.424  1.00  0.72           O
ATOM   3320  CG2 THR A 237       8.110 -27.404  12.774  1.00  0.72           C
ATOM   3321  H   THR A 237       5.882 -25.001  15.412  1.00  0.72           H
ATOM   3322  HA  THR A 237       7.655 -27.364  15.482  1.00  0.72           H
ATOM   3323  HB  THR A 237       7.015 -25.616  13.091  1.00  0.72           H
ATOM   3324  HG1 THR A 237       5.331 -27.268  14.282  1.00  0.72           H
ATOM   3325 1HG2 THR A 237       7.794 -27.505  11.740  1.00  0.72           H
ATOM   3326 2HG2 THR A 237       9.081 -26.919  12.801  1.00  0.72           H
ATOM   3327 3HG2 THR A 237       8.186 -28.392  13.231  1.00  0.72           H
ATOM   3328  N   VAL A 238       9.972 -26.372  15.245  1.00  0.70           N
ATOM   3329  CA  VAL A 238      11.271 -25.702  15.169  1.00  0.70           C
ATOM   3330  C   VAL A 238      12.104 -26.328  14.065  1.00  0.70           C
ATOM   3331  O   VAL A 238      12.289 -27.542  14.047  1.00  0.70           O
ATOM   3332  CB  VAL A 238      12.005 -25.794  16.507  1.00  0.70           C
ATOM   3333  CG1 VAL A 238      13.339 -25.100  16.426  1.00  0.70           C
ATOM   3334  CG2 VAL A 238      11.113 -25.229  17.577  1.00  0.70           C
ATOM   3335  H   VAL A 238       9.888 -27.360  15.499  1.00  0.70           H
ATOM   3336  HA  VAL A 238      11.120 -24.650  14.934  1.00  0.70           H
ATOM   3337  HB  VAL A 238      12.213 -26.825  16.730  1.00  0.70           H
ATOM   3338 1HG1 VAL A 238      13.858 -25.189  17.382  1.00  0.70           H
ATOM   3339 2HG1 VAL A 238      13.931 -25.568  15.641  1.00  0.70           H
ATOM   3340 3HG1 VAL A 238      13.188 -24.044  16.190  1.00  0.70           H
ATOM   3341 1HG2 VAL A 238      11.597 -25.294  18.540  1.00  0.70           H
ATOM   3342 2HG2 VAL A 238      10.884 -24.198  17.339  1.00  0.70           H
ATOM   3343 3HG2 VAL A 238      10.192 -25.797  17.608  1.00  0.70           H
ATOM   3344  N   LEU A 239      12.568 -25.508  13.127  1.00  0.67           N
ATOM   3345  CA  LEU A 239      13.326 -26.016  11.991  1.00  0.67           C
ATOM   3346  C   LEU A 239      14.588 -25.251  11.647  1.00  0.67           C
ATOM   3347  O   LEU A 239      14.566 -24.036  11.452  1.00  0.67           O
ATOM   3348  CB  LEU A 239      12.448 -26.025  10.727  1.00  0.67           C
ATOM   3349  CG  LEU A 239      13.164 -26.421   9.392  1.00  0.67           C
ATOM   3350  CD1 LEU A 239      13.609 -27.875   9.452  1.00  0.67           C
ATOM   3351  CD2 LEU A 239      12.220 -26.189   8.228  1.00  0.67           C
ATOM   3352  H   LEU A 239      12.369 -24.510  13.201  1.00  0.67           H
ATOM   3353  HA  LEU A 239      13.609 -27.037  12.215  1.00  0.67           H
ATOM   3354 1HB  LEU A 239      11.634 -26.730  10.885  1.00  0.67           H
ATOM   3355 2HB  LEU A 239      12.023 -25.037  10.597  1.00  0.67           H
ATOM   3356  HG  LEU A 239      14.050 -25.801   9.259  1.00  0.67           H
ATOM   3357 1HD1 LEU A 239      14.115 -28.158   8.532  1.00  0.67           H
ATOM   3358 2HD1 LEU A 239      14.285 -28.017  10.277  1.00  0.67           H
ATOM   3359 3HD1 LEU A 239      12.740 -28.498   9.587  1.00  0.67           H
ATOM   3360 1HD2 LEU A 239      12.719 -26.451   7.298  1.00  0.67           H
ATOM   3361 2HD2 LEU A 239      11.333 -26.809   8.351  1.00  0.67           H
ATOM   3362 3HD2 LEU A 239      11.926 -25.142   8.198  1.00  0.67           H
ATOM   3363  N   PHE A 240      15.673 -25.987  11.545  1.00  0.66           N
ATOM   3364  CA  PHE A 240      16.934 -25.455  11.084  1.00  0.66           C
ATOM   3365  C   PHE A 240      17.229 -26.169   9.777  1.00  0.66           C
ATOM   3366  O   PHE A 240      17.319 -27.404   9.759  1.00  0.66           O
ATOM   3367  CB  PHE A 240      18.024 -25.686  12.113  1.00  0.66           C
ATOM   3368  CG  PHE A 240      17.791 -24.946  13.402  1.00  0.66           C
ATOM   3369  CD1 PHE A 240      17.003 -25.493  14.404  1.00  0.66           C
ATOM   3370  CD2 PHE A 240      18.352 -23.702  13.612  1.00  0.66           C
ATOM   3371  CE1 PHE A 240      16.799 -24.807  15.586  1.00  0.66           C
ATOM   3372  CE2 PHE A 240      18.143 -23.016  14.781  1.00  0.66           C
ATOM   3373  CZ  PHE A 240      17.367 -23.566  15.770  1.00  0.66           C
ATOM   3374  H   PHE A 240      15.604 -26.978  11.781  1.00  0.66           H
ATOM   3375  HA  PHE A 240      16.839 -24.389  10.890  1.00  0.66           H
ATOM   3376 1HB  PHE A 240      18.073 -26.740  12.331  1.00  0.66           H
ATOM   3377 2HB  PHE A 240      18.988 -25.384  11.708  1.00  0.66           H
ATOM   3378  HD1 PHE A 240      16.550 -26.483  14.251  1.00  0.66           H
ATOM   3379  HD2 PHE A 240      18.970 -23.262  12.829  1.00  0.66           H
ATOM   3380  HE1 PHE A 240      16.190 -25.248  16.369  1.00  0.66           H
ATOM   3381  HE2 PHE A 240      18.594 -22.038  14.924  1.00  0.66           H
ATOM   3382  HZ  PHE A 240      17.201 -23.019  16.694  1.00  0.66           H
ATOM   3383  N   LYS A 241      17.335 -25.415   8.684  1.00  0.65           N
ATOM   3384  CA  LYS A 241      17.498 -26.074   7.396  1.00  0.65           C
ATOM   3385  C   LYS A 241      18.519 -25.439   6.461  1.00  0.65           C
ATOM   3386  O   LYS A 241      18.549 -24.219   6.261  1.00  0.65           O
ATOM   3387  CB  LYS A 241      16.137 -26.189   6.703  1.00  0.65           C
ATOM   3388  CG  LYS A 241      16.169 -26.960   5.397  1.00  0.65           C
ATOM   3389  CD  LYS A 241      14.788 -27.233   4.836  1.00  0.65           C
ATOM   3390  CE  LYS A 241      14.872 -28.186   3.622  1.00  0.65           C
ATOM   3391  NZ  LYS A 241      15.450 -27.528   2.396  1.00  0.65           N
ATOM   3392  H   LYS A 241      17.265 -24.397   8.759  1.00  0.65           H
ATOM   3393  HA  LYS A 241      17.849 -27.079   7.592  1.00  0.65           H
ATOM   3394 1HB  LYS A 241      15.448 -26.687   7.360  1.00  0.65           H
ATOM   3395 2HB  LYS A 241      15.742 -25.193   6.505  1.00  0.65           H
ATOM   3396 1HG  LYS A 241      16.712 -26.370   4.674  1.00  0.65           H
ATOM   3397 2HG  LYS A 241      16.694 -27.902   5.533  1.00  0.65           H
ATOM   3398 1HD  LYS A 241      14.168 -27.692   5.607  1.00  0.65           H
ATOM   3399 2HD  LYS A 241      14.330 -26.294   4.527  1.00  0.65           H
ATOM   3400 1HE  LYS A 241      15.503 -29.036   3.894  1.00  0.65           H
ATOM   3401 2HE  LYS A 241      13.874 -28.550   3.389  1.00  0.65           H
ATOM   3402 1HZ  LYS A 241      15.489 -28.190   1.643  1.00  0.65           H
ATOM   3403 2HZ  LYS A 241      14.879 -26.752   2.126  1.00  0.65           H
ATOM   3404 3HZ  LYS A 241      16.403 -27.178   2.567  1.00  0.65           H
ATOM   3405  N   ASP A 242      19.376 -26.301   5.921  1.00  0.65           N
ATOM   3406  CA  ASP A 242      20.435 -25.917   4.989  1.00  0.65           C
ATOM   3407  C   ASP A 242      21.343 -24.799   5.526  1.00  0.65           C
ATOM   3408  O   ASP A 242      21.740 -23.918   4.763  1.00  0.65           O
ATOM   3409  CB  ASP A 242      19.816 -25.438   3.663  1.00  0.65           C
ATOM   3410  CG  ASP A 242      18.996 -26.519   2.918  1.00  0.65           C
ATOM   3411  OD1 ASP A 242      19.462 -27.607   2.712  1.00  0.65           O
ATOM   3412  OD2 ASP A 242      17.865 -26.218   2.583  1.00  0.65           O
ATOM   3413  H   ASP A 242      19.255 -27.290   6.165  1.00  0.65           H
ATOM   3414  HA  ASP A 242      21.052 -26.791   4.796  1.00  0.65           H
ATOM   3415 1HB  ASP A 242      19.171 -24.579   3.844  1.00  0.65           H
ATOM   3416 2HB  ASP A 242      20.614 -25.099   3.003  1.00  0.65           H
ATOM   3417  N   ASN A 243      21.688 -24.822   6.819  1.00  0.66           N
ATOM   3418  CA  ASN A 243      22.551 -23.760   7.359  1.00  0.66           C
ATOM   3419  C   ASN A 243      24.038 -24.120   7.299  1.00  0.66           C
ATOM   3420  O   ASN A 243      24.409 -25.300   7.385  1.00  0.66           O
ATOM   3421  CB  ASN A 243      22.157 -23.418   8.787  1.00  0.66           C
ATOM   3422  CG  ASN A 243      20.781 -22.783   8.918  1.00  0.66           C
ATOM   3423  OD1 ASN A 243      20.360 -21.910   8.132  1.00  0.66           O
ATOM   3424  ND2 ASN A 243      20.082 -23.208   9.935  1.00  0.66           N
ATOM   3425  H   ASN A 243      21.332 -25.557   7.431  1.00  0.66           H
ATOM   3426  HA  ASN A 243      22.421 -22.864   6.750  1.00  0.66           H
ATOM   3427 1HB  ASN A 243      22.174 -24.327   9.379  1.00  0.66           H
ATOM   3428 2HB  ASN A 243      22.902 -22.737   9.212  1.00  0.66           H
ATOM   3429 1HD2 ASN A 243      19.160 -22.844  10.108  1.00  0.66           H
ATOM   3430 2HD2 ASN A 243      20.482 -23.893  10.546  1.00  0.66           H
ATOM   3431  N   GLU A 244      24.888 -23.098   7.180  1.00  0.66           N
ATOM   3432  CA  GLU A 244      26.341 -23.281   7.144  1.00  0.66           C
ATOM   3433  C   GLU A 244      26.955 -22.819   8.461  1.00  0.66           C
ATOM   3434  O   GLU A 244      26.290 -22.176   9.269  1.00  0.66           O
ATOM   3435  CB  GLU A 244      26.948 -22.548   5.951  1.00  0.66           C
ATOM   3436  CG  GLU A 244      26.437 -23.053   4.599  1.00  0.66           C
ATOM   3437  CD  GLU A 244      27.045 -22.344   3.421  1.00  0.66           C
ATOM   3438  OE1 GLU A 244      27.890 -21.510   3.627  1.00  0.66           O
ATOM   3439  OE2 GLU A 244      26.621 -22.601   2.300  1.00  0.66           O
ATOM   3440  H   GLU A 244      24.516 -22.147   7.123  1.00  0.66           H
ATOM   3441  HA  GLU A 244      26.556 -24.342   7.027  1.00  0.66           H
ATOM   3442 1HB  GLU A 244      26.737 -21.491   6.031  1.00  0.66           H
ATOM   3443 2HB  GLU A 244      28.029 -22.665   5.965  1.00  0.66           H
ATOM   3444 1HG  GLU A 244      26.652 -24.119   4.518  1.00  0.66           H
ATOM   3445 2HG  GLU A 244      25.353 -22.928   4.571  1.00  0.66           H
ATOM   3446  N   GLY A 245      28.201 -23.213   8.733  1.00  0.66           N
ATOM   3447  CA  GLY A 245      28.873 -22.830   9.987  1.00  0.66           C
ATOM   3448  C   GLY A 245      28.404 -23.768  11.097  1.00  0.66           C
ATOM   3449  O   GLY A 245      29.164 -24.606  11.593  1.00  0.66           O
ATOM   3450  H   GLY A 245      28.703 -23.758   8.046  1.00  0.66           H
ATOM   3451 1HA  GLY A 245      29.954 -22.900   9.867  1.00  0.66           H
ATOM   3452 2HA  GLY A 245      28.631 -21.798  10.239  1.00  0.66           H
ATOM   3453  N   GLY A 246      27.115 -23.668  11.409  1.00  0.66           N
ATOM   3454  CA  GLY A 246      26.492 -24.531  12.389  1.00  0.66           C
ATOM   3455  C   GLY A 246      25.509 -23.845  13.310  1.00  0.66           C
ATOM   3456  O   GLY A 246      25.327 -22.632  13.246  1.00  0.66           O
ATOM   3457  H   GLY A 246      26.569 -22.965  10.914  1.00  0.66           H
ATOM   3458 1HA  GLY A 246      25.974 -25.336  11.868  1.00  0.66           H
ATOM   3459 2HA  GLY A 246      27.273 -24.994  12.987  1.00  0.66           H
ATOM   3460  N   ILE A 247      24.843 -24.656  14.131  1.00  0.65           N
ATOM   3461  CA  ILE A 247      23.852 -24.169  15.080  1.00  0.65           C
ATOM   3462  C   ILE A 247      24.309 -24.561  16.482  1.00  0.65           C
ATOM   3463  O   ILE A 247      24.409 -25.745  16.787  1.00  0.65           O
ATOM   3464  CB  ILE A 247      22.464 -24.776  14.824  1.00  0.65           C
ATOM   3465  CG1 ILE A 247      22.027 -24.501  13.380  1.00  0.65           C
ATOM   3466  CG2 ILE A 247      21.487 -24.118  15.791  1.00  0.65           C
ATOM   3467  CD1 ILE A 247      22.286 -25.655  12.444  1.00  0.65           C
ATOM   3468  H   ILE A 247      25.083 -25.640  14.091  1.00  0.65           H
ATOM   3469  HA  ILE A 247      23.782 -23.100  15.014  1.00  0.65           H
ATOM   3470  HB  ILE A 247      22.481 -25.848  14.982  1.00  0.65           H
ATOM   3471 1HG1 ILE A 247      20.985 -24.285  13.368  1.00  0.65           H
ATOM   3472 2HG1 ILE A 247      22.565 -23.629  13.011  1.00  0.65           H
ATOM   3473 1HG2 ILE A 247      20.495 -24.513  15.641  1.00  0.65           H
ATOM   3474 2HG2 ILE A 247      21.806 -24.314  16.810  1.00  0.65           H
ATOM   3475 3HG2 ILE A 247      21.477 -23.042  15.620  1.00  0.65           H
ATOM   3476 1HD1 ILE A 247      21.957 -25.393  11.448  1.00  0.65           H
ATOM   3477 2HD1 ILE A 247      23.351 -25.891  12.425  1.00  0.65           H
ATOM   3478 3HD1 ILE A 247      21.732 -26.514  12.788  1.00  0.65           H
ATOM   3479  N   PHE A 248      24.559 -23.557  17.321  1.00  0.65           N
ATOM   3480  CA  PHE A 248      25.119 -23.786  18.646  1.00  0.65           C
ATOM   3481  C   PHE A 248      24.247 -23.297  19.794  1.00  0.65           C
ATOM   3482  O   PHE A 248      23.966 -22.106  19.919  1.00  0.65           O
ATOM   3483  CB  PHE A 248      26.463 -23.053  18.722  1.00  0.65           C
ATOM   3484  CG  PHE A 248      27.448 -23.568  17.720  1.00  0.65           C
ATOM   3485  CD1 PHE A 248      27.412 -23.112  16.411  1.00  0.65           C
ATOM   3486  CD2 PHE A 248      28.422 -24.477  18.071  1.00  0.65           C
ATOM   3487  CE1 PHE A 248      28.305 -23.588  15.484  1.00  0.65           C
ATOM   3488  CE2 PHE A 248      29.324 -24.948  17.137  1.00  0.65           C
ATOM   3489  CZ  PHE A 248      29.256 -24.503  15.839  1.00  0.65           C
ATOM   3490  H   PHE A 248      24.410 -22.610  16.996  1.00  0.65           H
ATOM   3491  HA  PHE A 248      25.281 -24.855  18.774  1.00  0.65           H
ATOM   3492 1HB  PHE A 248      26.312 -21.992  18.543  1.00  0.65           H
ATOM   3493 2HB  PHE A 248      26.887 -23.169  19.715  1.00  0.65           H
ATOM   3494  HD1 PHE A 248      26.649 -22.380  16.115  1.00  0.65           H
ATOM   3495  HD2 PHE A 248      28.475 -24.826  19.100  1.00  0.65           H
ATOM   3496  HE1 PHE A 248      28.252 -23.246  14.466  1.00  0.65           H
ATOM   3497  HE2 PHE A 248      30.085 -25.673  17.426  1.00  0.65           H
ATOM   3498  HZ  PHE A 248      29.958 -24.880  15.092  1.00  0.65           H
ATOM   3499  N   PHE A 249      23.876 -24.218  20.655  1.00  0.65           N
ATOM   3500  CA  PHE A 249      23.125 -23.935  21.860  1.00  0.65           C
ATOM   3501  C   PHE A 249      24.083 -24.185  23.014  1.00  0.65           C
ATOM   3502  O   PHE A 249      24.560 -25.316  23.173  1.00  0.65           O
ATOM   3503  CB  PHE A 249      21.903 -24.838  21.979  1.00  0.65           C
ATOM   3504  CG  PHE A 249      20.821 -24.618  20.962  1.00  0.65           C
ATOM   3505  CD1 PHE A 249      20.882 -25.217  19.718  1.00  0.65           C
ATOM   3506  CD2 PHE A 249      19.713 -23.844  21.271  1.00  0.65           C
ATOM   3507  CE1 PHE A 249      19.857 -25.042  18.815  1.00  0.65           C
ATOM   3508  CE2 PHE A 249      18.690 -23.673  20.377  1.00  0.65           C
ATOM   3509  CZ  PHE A 249      18.764 -24.274  19.147  1.00  0.65           C
ATOM   3510  H   PHE A 249      24.135 -25.179  20.466  1.00  0.65           H
ATOM   3511  HA  PHE A 249      22.814 -22.899  21.863  1.00  0.65           H
ATOM   3512 1HB  PHE A 249      22.229 -25.864  21.893  1.00  0.65           H
ATOM   3513 2HB  PHE A 249      21.473 -24.721  22.966  1.00  0.65           H
ATOM   3514  HD1 PHE A 249      21.750 -25.842  19.463  1.00  0.65           H
ATOM   3515  HD2 PHE A 249      19.657 -23.368  22.247  1.00  0.65           H
ATOM   3516  HE1 PHE A 249      19.911 -25.522  17.845  1.00  0.65           H
ATOM   3517  HE2 PHE A 249      17.824 -23.061  20.642  1.00  0.65           H
ATOM   3518  HZ  PHE A 249      17.959 -24.147  18.443  1.00  0.65           H
ATOM   3519  N   ARG A 250      24.437 -23.142  23.758  1.00  0.66           N
ATOM   3520  CA  ARG A 250      25.439 -23.347  24.801  1.00  0.66           C
ATOM   3521  C   ARG A 250      25.112 -22.667  26.122  1.00  0.66           C
ATOM   3522  O   ARG A 250      24.854 -21.470  26.159  1.00  0.66           O
ATOM   3523  CB  ARG A 250      26.800 -22.836  24.336  1.00  0.66           C
ATOM   3524  CG  ARG A 250      27.364 -23.489  23.074  1.00  0.66           C
ATOM   3525  CD  ARG A 250      28.717 -22.965  22.718  1.00  0.66           C
ATOM   3526  NE  ARG A 250      29.699 -23.349  23.712  1.00  0.66           N
ATOM   3527  CZ  ARG A 250      30.268 -24.560  23.733  1.00  0.66           C
ATOM   3528  NH1 ARG A 250      29.913 -25.412  22.819  1.00  0.66           N
ATOM   3529  NH2 ARG A 250      31.143 -24.900  24.659  1.00  0.66           N
ATOM   3530  H   ARG A 250      24.005 -22.231  23.591  1.00  0.66           H
ATOM   3531  HA  ARG A 250      25.515 -24.410  24.974  1.00  0.66           H
ATOM   3532 1HB  ARG A 250      26.733 -21.771  24.137  1.00  0.66           H
ATOM   3533 2HB  ARG A 250      27.526 -22.978  25.136  1.00  0.66           H
ATOM   3534 1HG  ARG A 250      27.433 -24.567  23.217  1.00  0.66           H
ATOM   3535 2HG  ARG A 250      26.701 -23.280  22.236  1.00  0.66           H
ATOM   3536 1HD  ARG A 250      29.026 -23.373  21.754  1.00  0.66           H
ATOM   3537 2HD  ARG A 250      28.687 -21.876  22.663  1.00  0.66           H
ATOM   3538  HE  ARG A 250      29.959 -22.679  24.423  1.00  0.66           H
ATOM   3539 1HH1 ARG A 250      29.234 -25.138  22.131  1.00  0.66           H
ATOM   3540 2HH1 ARG A 250      30.266 -26.375  22.840  1.00  0.66           H
ATOM   3541 1HH2 ARG A 250      31.410 -24.240  25.374  1.00  0.66           H
ATOM   3542 2HH2 ARG A 250      31.541 -25.832  24.648  1.00  0.66           H
ATOM   3543  N   GLY A 251      25.142 -23.418  27.215  1.00  0.68           N
ATOM   3544  CA  GLY A 251      24.941 -22.813  28.534  1.00  0.68           C
ATOM   3545  C   GLY A 251      23.497 -22.384  28.818  1.00  0.68           C
ATOM   3546  O   GLY A 251      23.255 -21.576  29.718  1.00  0.68           O
ATOM   3547  H   GLY A 251      25.339 -24.417  27.126  1.00  0.68           H
ATOM   3548 1HA  GLY A 251      25.277 -23.501  29.303  1.00  0.68           H
ATOM   3549 2HA  GLY A 251      25.588 -21.938  28.614  1.00  0.68           H
ATOM   3550  N   ASN A 252      22.534 -22.875  28.051  1.00  0.73           N
ATOM   3551  CA  ASN A 252      21.169 -22.396  28.234  1.00  0.73           C
ATOM   3552  C   ASN A 252      20.498 -23.100  29.403  1.00  0.73           C
ATOM   3553  O   ASN A 252      20.669 -24.309  29.566  1.00  0.73           O
ATOM   3554  CB  ASN A 252      20.391 -22.569  26.953  1.00  0.73           C
ATOM   3555  CG  ASN A 252      20.964 -21.745  25.820  1.00  0.73           C
ATOM   3556  OD1 ASN A 252      21.380 -20.579  25.949  1.00  0.73           O
ATOM   3557  ND2 ASN A 252      20.993 -22.355  24.680  1.00  0.73           N
ATOM   3558  H   ASN A 252      22.742 -23.588  27.351  1.00  0.73           H
ATOM   3559  HA  ASN A 252      21.203 -21.333  28.475  1.00  0.73           H
ATOM   3560 1HB  ASN A 252      20.415 -23.614  26.659  1.00  0.73           H
ATOM   3561 2HB  ASN A 252      19.350 -22.289  27.116  1.00  0.73           H
ATOM   3562 1HD2 ASN A 252      21.368 -21.880  23.864  1.00  0.73           H
ATOM   3563 2HD2 ASN A 252      20.634 -23.287  24.621  1.00  0.73           H
ATOM   3564  N   THR A 253      19.729 -22.350  30.192  1.00  0.81           N
ATOM   3565  CA  THR A 253      19.010 -22.908  31.336  1.00  0.81           C
ATOM   3566  C   THR A 253      17.492 -22.778  31.208  1.00  0.81           C
ATOM   3567  O   THR A 253      16.968 -21.676  31.043  1.00  0.81           O
ATOM   3568  CB  THR A 253      19.457 -22.220  32.631  1.00  0.81           C
ATOM   3569  OG1 THR A 253      20.865 -22.425  32.844  1.00  0.81           O
ATOM   3570  CG2 THR A 253      18.702 -22.769  33.768  1.00  0.81           C
ATOM   3571  H   THR A 253      19.648 -21.354  29.984  1.00  0.81           H
ATOM   3572  HA  THR A 253      19.248 -23.966  31.410  1.00  0.81           H
ATOM   3573  HB  THR A 253      19.267 -21.153  32.554  1.00  0.81           H
ATOM   3574  HG1 THR A 253      21.367 -22.038  32.118  1.00  0.81           H
ATOM   3575 1HG2 THR A 253      19.018 -22.279  34.685  1.00  0.81           H
ATOM   3576 2HG2 THR A 253      17.634 -22.605  33.619  1.00  0.81           H
ATOM   3577 3HG2 THR A 253      18.902 -23.834  33.832  1.00  0.81           H
ATOM   3578  N   ALA A 254      16.797 -23.914  31.277  1.00  0.94           N
ATOM   3579  CA  ALA A 254      15.342 -23.965  31.142  1.00  0.94           C
ATOM   3580  C   ALA A 254      14.635 -24.622  32.331  1.00  0.94           C
ATOM   3581  O   ALA A 254      14.610 -25.855  32.447  1.00  0.94           O
ATOM   3582  CB  ALA A 254      15.029 -24.719  29.900  1.00  0.94           C
ATOM   3583  H   ALA A 254      17.315 -24.783  31.398  1.00  0.94           H
ATOM   3584  HA  ALA A 254      14.970 -22.945  31.054  1.00  0.94           H
ATOM   3585 1HB  ALA A 254      13.971 -24.731  29.757  1.00  0.94           H
ATOM   3586 2HB  ALA A 254      15.518 -24.239  29.067  1.00  0.94           H
ATOM   3587 3HB  ALA A 254      15.404 -25.737  29.995  1.00  0.94           H
ATOM   3588  N   TYR A 255      14.031 -23.816  33.195  1.00  1.13           N
ATOM   3589  CA  TYR A 255      13.425 -24.360  34.405  1.00  1.13           C
ATOM   3590  C   TYR A 255      11.893 -24.363  34.460  1.00  1.13           C
ATOM   3591  O   TYR A 255      11.214 -23.454  33.956  1.00  1.13           O
ATOM   3592  CB  TYR A 255      13.973 -23.622  35.636  1.00  1.13           C
ATOM   3593  CG  TYR A 255      15.451 -23.928  35.971  1.00  1.13           C
ATOM   3594  CD1 TYR A 255      16.138 -23.129  36.863  1.00  1.13           C
ATOM   3595  CD2 TYR A 255      16.095 -25.007  35.397  1.00  1.13           C
ATOM   3596  CE1 TYR A 255      17.453 -23.423  37.182  1.00  1.13           C
ATOM   3597  CE2 TYR A 255      17.395 -25.310  35.705  1.00  1.13           C
ATOM   3598  CZ  TYR A 255      18.079 -24.525  36.599  1.00  1.13           C
ATOM   3599  OH  TYR A 255      19.384 -24.821  36.923  1.00  1.13           O
ATOM   3600  H   TYR A 255      14.048 -22.809  33.039  1.00  1.13           H
ATOM   3601  HA  TYR A 255      13.729 -25.403  34.489  1.00  1.13           H
ATOM   3602 1HB  TYR A 255      13.883 -22.545  35.474  1.00  1.13           H
ATOM   3603 2HB  TYR A 255      13.365 -23.872  36.507  1.00  1.13           H
ATOM   3604  HD1 TYR A 255      15.642 -22.275  37.320  1.00  1.13           H
ATOM   3605  HD2 TYR A 255      15.565 -25.628  34.706  1.00  1.13           H
ATOM   3606  HE1 TYR A 255      17.995 -22.796  37.890  1.00  1.13           H
ATOM   3607  HE2 TYR A 255      17.876 -26.174  35.243  1.00  1.13           H
ATOM   3608  HH  TYR A 255      19.769 -24.085  37.407  1.00  1.13           H
ATOM   3609  N   ASP A 256      11.375 -25.392  35.139  1.00  1.40           N
ATOM   3610  CA  ASP A 256       9.977 -25.557  35.540  1.00  1.40           C
ATOM   3611  C   ASP A 256       9.729 -25.093  36.963  1.00  1.40           C
ATOM   3612  O   ASP A 256      10.195 -25.706  37.923  1.00  1.40           O
ATOM   3613  CB  ASP A 256       9.502 -26.997  35.481  1.00  1.40           C
ATOM   3614  CG  ASP A 256       7.992 -27.134  35.879  1.00  1.40           C
ATOM   3615  OD1 ASP A 256       7.317 -26.130  36.105  1.00  1.40           O
ATOM   3616  OD2 ASP A 256       7.544 -28.252  36.004  1.00  1.40           O
ATOM   3617  H   ASP A 256      12.010 -26.145  35.397  1.00  1.40           H
ATOM   3618  HA  ASP A 256       9.355 -24.965  34.886  1.00  1.40           H
ATOM   3619 1HB  ASP A 256       9.653 -27.397  34.474  1.00  1.40           H
ATOM   3620 2HB  ASP A 256      10.099 -27.597  36.168  1.00  1.40           H
ATOM   3621  N   ASP A 257       9.015 -23.999  37.101  1.00  1.74           N
ATOM   3622  CA  ASP A 257       8.704 -23.456  38.404  1.00  1.74           C
ATOM   3623  C   ASP A 257       7.224 -23.085  38.436  1.00  1.74           C
ATOM   3624  O   ASP A 257       6.791 -22.250  39.221  1.00  1.74           O
ATOM   3625  CB  ASP A 257       9.680 -22.323  38.791  1.00  1.74           C
ATOM   3626  CG  ASP A 257       9.700 -21.151  37.897  1.00  1.74           C
ATOM   3627  OD1 ASP A 257       8.993 -21.159  36.942  1.00  1.74           O
ATOM   3628  OD2 ASP A 257      10.444 -20.246  38.149  1.00  1.74           O
ATOM   3629  H   ASP A 257       8.653 -23.551  36.276  1.00  1.74           H
ATOM   3630  HA  ASP A 257       8.848 -24.244  39.146  1.00  1.74           H
ATOM   3631 1HB  ASP A 257       9.449 -21.967  39.781  1.00  1.74           H
ATOM   3632 2HB  ASP A 257      10.690 -22.734  38.832  1.00  1.74           H
ATOM   3633  N   LEU A 258       6.444 -23.723  37.554  1.00  2.15           N
ATOM   3634  CA  LEU A 258       5.010 -23.436  37.428  1.00  2.15           C
ATOM   3635  C   LEU A 258       4.243 -23.791  38.712  1.00  2.15           C
ATOM   3636  O   LEU A 258       3.306 -23.091  39.117  1.00  2.15           O
ATOM   3637  CB  LEU A 258       4.482 -24.193  36.206  1.00  2.15           C
ATOM   3638  CG  LEU A 258       5.015 -23.649  34.868  1.00  2.15           C
ATOM   3639  CD1 LEU A 258       4.656 -24.564  33.732  1.00  2.15           C
ATOM   3640  CD2 LEU A 258       4.413 -22.279  34.632  1.00  2.15           C
ATOM   3641  H   LEU A 258       6.857 -24.458  36.958  1.00  2.15           H
ATOM   3642  HA  LEU A 258       4.893 -22.372  37.237  1.00  2.15           H
ATOM   3643 1HB  LEU A 258       4.787 -25.242  36.278  1.00  2.15           H
ATOM   3644 2HB  LEU A 258       3.393 -24.145  36.192  1.00  2.15           H
ATOM   3645  HG  LEU A 258       6.097 -23.589  34.915  1.00  2.15           H
ATOM   3646 1HD1 LEU A 258       5.047 -24.164  32.798  1.00  2.15           H
ATOM   3647 2HD1 LEU A 258       5.082 -25.555  33.908  1.00  2.15           H
ATOM   3648 3HD1 LEU A 258       3.600 -24.635  33.670  1.00  2.15           H
ATOM   3649 1HD2 LEU A 258       4.775 -21.878  33.694  1.00  2.15           H
ATOM   3650 2HD2 LEU A 258       3.333 -22.372  34.584  1.00  2.15           H
ATOM   3651 3HD2 LEU A 258       4.695 -21.612  35.448  1.00  2.15           H
ATOM   3652  N   GLY A 259       4.672 -24.869  39.377  1.00  2.62           N
ATOM   3653  CA  GLY A 259       4.083 -25.248  40.660  1.00  2.62           C
ATOM   3654  C   GLY A 259       4.398 -24.166  41.705  1.00  2.62           C
ATOM   3655  O   GLY A 259       3.541 -23.758  42.487  1.00  2.62           O
ATOM   3656  H   GLY A 259       5.426 -25.419  38.984  1.00  2.62           H
ATOM   3657 1HA  GLY A 259       3.005 -25.365  40.554  1.00  2.62           H
ATOM   3658 2HA  GLY A 259       4.489 -26.207  40.982  1.00  2.62           H
ATOM   3659  N   ILE A 260       5.635 -23.661  41.659  1.00  3.13           N
ATOM   3660  CA  ILE A 260       6.145 -22.619  42.560  1.00  3.13           C
ATOM   3661  C   ILE A 260       5.361 -21.331  42.351  1.00  3.13           C
ATOM   3662  O   ILE A 260       4.996 -20.649  43.311  1.00  3.13           O
ATOM   3663  CB  ILE A 260       7.648 -22.401  42.365  1.00  3.13           C
ATOM   3664  CG1 ILE A 260       8.408 -23.641  42.863  1.00  3.13           C
ATOM   3665  CG2 ILE A 260       8.100 -21.153  43.077  1.00  3.13           C
ATOM   3666  CD1 ILE A 260       9.868 -23.667  42.476  1.00  3.13           C
ATOM   3667  H   ILE A 260       6.262 -24.030  40.962  1.00  3.13           H
ATOM   3668  HA  ILE A 260       5.991 -22.940  43.585  1.00  3.13           H
ATOM   3669  HB  ILE A 260       7.860 -22.293  41.335  1.00  3.13           H
ATOM   3670 1HG1 ILE A 260       8.338 -23.679  43.948  1.00  3.13           H
ATOM   3671 2HG1 ILE A 260       7.929 -24.531  42.453  1.00  3.13           H
ATOM   3672 1HG2 ILE A 260       9.167 -21.012  42.916  1.00  3.13           H
ATOM   3673 2HG2 ILE A 260       7.557 -20.295  42.680  1.00  3.13           H
ATOM   3674 3HG2 ILE A 260       7.901 -21.247  44.144  1.00  3.13           H
ATOM   3675 1HD1 ILE A 260      10.329 -24.574  42.865  1.00  3.13           H
ATOM   3676 2HD1 ILE A 260       9.960 -23.657  41.396  1.00  3.13           H
ATOM   3677 3HD1 ILE A 260      10.371 -22.797  42.891  1.00  3.13           H
ATOM   3678  N   LEU A 261       5.044 -21.040  41.088  1.00  3.69           N
ATOM   3679  CA  LEU A 261       4.221 -19.892  40.733  1.00  3.69           C
ATOM   3680  C   LEU A 261       2.782 -20.030  41.225  1.00  3.69           C
ATOM   3681  O   LEU A 261       2.007 -19.096  41.081  1.00  3.69           O
ATOM   3682  CB  LEU A 261       4.111 -19.705  39.197  1.00  3.69           C
ATOM   3683  CG  LEU A 261       5.082 -18.751  38.475  1.00  3.69           C
ATOM   3684  CD1 LEU A 261       4.938 -17.395  39.082  1.00  3.69           C
ATOM   3685  CD2 LEU A 261       6.491 -19.254  38.544  1.00  3.69           C
ATOM   3686  H   LEU A 261       5.419 -21.627  40.347  1.00  3.69           H
ATOM   3687  HA  LEU A 261       4.661 -19.005  41.174  1.00  3.69           H
ATOM   3688 1HB  LEU A 261       4.236 -20.675  38.741  1.00  3.69           H
ATOM   3689 2HB  LEU A 261       3.106 -19.370  38.984  1.00  3.69           H
ATOM   3690  HG  LEU A 261       4.789 -18.668  37.430  1.00  3.69           H
ATOM   3691 1HD1 LEU A 261       5.577 -16.698  38.567  1.00  3.69           H
ATOM   3692 2HD1 LEU A 261       3.915 -17.080  38.993  1.00  3.69           H
ATOM   3693 3HD1 LEU A 261       5.215 -17.438  40.134  1.00  3.69           H
ATOM   3694 1HD2 LEU A 261       7.147 -18.570  38.029  1.00  3.69           H
ATOM   3695 2HD2 LEU A 261       6.809 -19.349  39.579  1.00  3.69           H
ATOM   3696 3HD2 LEU A 261       6.546 -20.215  38.056  1.00  3.69           H
ATOM   3697  N   ALA A 262       2.398 -21.166  41.809  1.00  4.30           N
ATOM   3698  CA  ALA A 262       1.038 -21.347  42.264  1.00  4.30           C
ATOM   3699  C   ALA A 262       0.093 -21.099  41.110  1.00  4.30           C
ATOM   3700  O   ALA A 262      -0.874 -20.344  41.224  1.00  4.30           O
ATOM   3701  CB  ALA A 262       0.719 -20.426  43.434  1.00  4.30           C
ATOM   3702  H   ALA A 262       3.046 -21.938  41.950  1.00  4.30           H
ATOM   3703  HA  ALA A 262       0.924 -22.382  42.585  1.00  4.30           H
ATOM   3704 1HB  ALA A 262      -0.302 -20.606  43.762  1.00  4.30           H
ATOM   3705 2HB  ALA A 262       1.408 -20.642  44.251  1.00  4.30           H
ATOM   3706 3HB  ALA A 262       0.819 -19.384  43.151  1.00  4.30           H
ATOM   3707  N   ALA A 263       0.305 -21.840  40.021  1.00  4.96           N
ATOM   3708  CA  ALA A 263      -0.495 -21.702  38.811  1.00  4.96           C
ATOM   3709  C   ALA A 263      -2.006 -21.694  39.093  1.00  4.96           C
ATOM   3710  O   ALA A 263      -2.750 -20.978  38.408  1.00  4.96           O
ATOM   3711  CB  ALA A 263      -0.128 -22.852  37.904  1.00  4.96           C
ATOM   3712  H   ALA A 263       1.129 -22.447  39.991  1.00  4.96           H
ATOM   3713  HA  ALA A 263      -0.246 -20.752  38.347  1.00  4.96           H
ATOM   3714 1HB  ALA A 263      -0.673 -22.790  36.974  1.00  4.96           H
ATOM   3715 2HB  ALA A 263       0.942 -22.834  37.703  1.00  4.96           H
ATOM   3716 3HB  ALA A 263      -0.353 -23.764  38.402  1.00  4.96           H
ATOM   3717  N   THR A 264      -2.453 -22.557  40.016  1.00  5.64           N
ATOM   3718  CA  THR A 264      -3.807 -22.648  40.612  1.00  5.64           C
ATOM   3719  C   THR A 264      -5.055 -22.723  39.691  1.00  5.64           C
ATOM   3720  O   THR A 264      -5.823 -23.684  39.750  1.00  5.64           O
ATOM   3721  CB  THR A 264      -3.996 -21.448  41.569  1.00  5.64           C
ATOM   3722  OG1 THR A 264      -2.950 -21.444  42.552  1.00  5.64           O
ATOM   3723  CG2 THR A 264      -5.307 -21.566  42.301  1.00  5.64           C
ATOM   3724  H   THR A 264      -1.746 -23.141  40.436  1.00  5.64           H
ATOM   3725  HA  THR A 264      -3.817 -23.554  41.219  1.00  5.64           H
ATOM   3726  HB  THR A 264      -3.973 -20.515  41.008  1.00  5.64           H
ATOM   3727  HG1 THR A 264      -2.171 -20.976  42.175  1.00  5.64           H
ATOM   3728 1HG2 THR A 264      -5.419 -20.719  42.975  1.00  5.64           H
ATOM   3729 2HG2 THR A 264      -6.117 -21.573  41.602  1.00  5.64           H
ATOM   3730 3HG2 THR A 264      -5.320 -22.490  42.872  1.00  5.64           H
ATOM   3731  N   SER A 265      -5.233 -21.680  38.873  1.00  6.23           N
ATOM   3732  CA  SER A 265      -6.374 -21.404  37.984  1.00  6.23           C
ATOM   3733  C   SER A 265      -7.697 -21.175  38.735  1.00  6.23           C
ATOM   3734  O   SER A 265      -7.729 -21.018  39.953  1.00  6.23           O
ATOM   3735  CB  SER A 265      -6.593 -22.528  36.991  1.00  6.23           C
ATOM   3736  OG  SER A 265      -7.437 -22.112  35.962  1.00  6.23           O
ATOM   3737  H   SER A 265      -4.487 -20.997  38.877  1.00  6.23           H
ATOM   3738  HA  SER A 265      -6.147 -20.496  37.422  1.00  6.23           H
ATOM   3739 1HB  SER A 265      -5.674 -22.831  36.576  1.00  6.23           H
ATOM   3740 2HB  SER A 265      -7.031 -23.387  37.493  1.00  6.23           H
ATOM   3741  HG  SER A 265      -6.810 -21.733  35.312  1.00  6.23           H
ATOM   3742  N   ARG A 266      -8.777 -21.094  37.963  1.00  6.58           N
ATOM   3743  CA  ARG A 266     -10.139 -20.928  38.455  1.00  6.58           C
ATOM   3744  C   ARG A 266     -11.092 -21.775  37.620  1.00  6.58           C
ATOM   3745  O   ARG A 266     -11.775 -22.673  38.119  1.00  6.58           O
ATOM   3746  CB  ARG A 266     -10.566 -19.469  38.342  1.00  6.58           C
ATOM   3747  CG  ARG A 266     -11.949 -19.133  38.888  1.00  6.58           C
ATOM   3748  CD  ARG A 266     -12.239 -17.687  38.713  1.00  6.58           C
ATOM   3749  NE  ARG A 266     -13.508 -17.279  39.308  1.00  6.58           N
ATOM   3750  CZ  ARG A 266     -14.008 -16.030  39.217  1.00  6.58           C
ATOM   3751  NH1 ARG A 266     -13.359 -15.130  38.528  1.00  6.58           N
ATOM   3752  NH2 ARG A 266     -15.127 -15.705  39.809  1.00  6.58           N
ATOM   3753  H   ARG A 266      -8.621 -21.238  36.981  1.00  6.58           H
ATOM   3754  HA  ARG A 266     -10.187 -21.251  39.495  1.00  6.58           H
ATOM   3755 1HB  ARG A 266      -9.849 -18.845  38.873  1.00  6.58           H
ATOM   3756 2HB  ARG A 266     -10.553 -19.157  37.297  1.00  6.58           H
ATOM   3757 1HG  ARG A 266     -12.705 -19.702  38.342  1.00  6.58           H
ATOM   3758 2HG  ARG A 266     -11.997 -19.378  39.947  1.00  6.58           H
ATOM   3759 1HD  ARG A 266     -11.445 -17.101  39.169  1.00  6.58           H
ATOM   3760 2HD  ARG A 266     -12.282 -17.467  37.642  1.00  6.58           H
ATOM   3761  HE  ARG A 266     -14.030 -17.961  39.841  1.00  6.58           H
ATOM   3762 1HH1 ARG A 266     -12.522 -15.423  38.045  1.00  6.58           H
ATOM   3763 2HH1 ARG A 266     -13.721 -14.139  38.478  1.00  6.58           H
ATOM   3764 1HH2 ARG A 266     -15.643 -16.385  40.341  1.00  6.58           H
ATOM   3765 2HH2 ARG A 266     -15.469 -14.747  39.697  1.00  6.58           H
ATOM   3766  N   ASP A 267     -11.109 -21.459  36.326  1.00  6.59           N
ATOM   3767  CA  ASP A 267     -11.957 -22.090  35.327  1.00  6.59           C
ATOM   3768  C   ASP A 267     -11.379 -21.999  33.905  1.00  6.59           C
ATOM   3769  O   ASP A 267     -12.106 -22.136  32.923  1.00  6.59           O
ATOM   3770  CB  ASP A 267     -13.363 -21.481  35.414  1.00  6.59           C
ATOM   3771  CG  ASP A 267     -13.409 -19.937  35.190  1.00  6.59           C
ATOM   3772  OD1 ASP A 267     -12.387 -19.349  34.910  1.00  6.59           O
ATOM   3773  OD2 ASP A 267     -14.468 -19.373  35.341  1.00  6.59           O
ATOM   3774  H   ASP A 267     -10.512 -20.710  36.018  1.00  6.59           H
ATOM   3775  HA  ASP A 267     -12.039 -23.148  35.580  1.00  6.59           H
ATOM   3776 1HB  ASP A 267     -14.003 -21.955  34.670  1.00  6.59           H
ATOM   3777 2HB  ASP A 267     -13.792 -21.702  36.394  1.00  6.59           H
ATOM   3778  N   GLN A 268     -10.082 -21.709  33.802  1.00  6.26           N
ATOM   3779  CA  GLN A 268      -9.419 -21.475  32.520  1.00  6.26           C
ATOM   3780  C   GLN A 268      -8.760 -22.752  31.991  1.00  6.26           C
ATOM   3781  O   GLN A 268      -7.998 -23.405  32.697  1.00  6.26           O
ATOM   3782  CB  GLN A 268      -8.399 -20.344  32.726  1.00  6.26           C
ATOM   3783  CG  GLN A 268      -9.073 -18.982  33.137  1.00  6.26           C
ATOM   3784  CD  GLN A 268      -8.079 -17.848  33.488  1.00  6.26           C
ATOM   3785  OE1 GLN A 268      -7.286 -17.996  34.425  1.00  6.26           O
ATOM   3786  NE2 GLN A 268      -8.134 -16.721  32.773  1.00  6.26           N
ATOM   3787  H   GLN A 268      -9.531 -21.653  34.643  1.00  6.26           H
ATOM   3788  HA  GLN A 268     -10.165 -21.150  31.793  1.00  6.26           H
ATOM   3789 1HB  GLN A 268      -7.715 -20.623  33.521  1.00  6.26           H
ATOM   3790 2HB  GLN A 268      -7.804 -20.209  31.824  1.00  6.26           H
ATOM   3791 1HG  GLN A 268      -9.708 -18.637  32.321  1.00  6.26           H
ATOM   3792 2HG  GLN A 268      -9.695 -19.160  34.018  1.00  6.26           H
ATOM   3793 1HE2 GLN A 268      -7.514 -15.964  32.986  1.00  6.26           H
ATOM   3794 2HE2 GLN A 268      -8.808 -16.610  32.007  1.00  6.26           H
ATOM   3795  N   ASN A 269      -9.001 -23.096  30.728  1.00  5.67           N
ATOM   3796  CA  ASN A 269      -8.462 -24.348  30.172  1.00  5.67           C
ATOM   3797  C   ASN A 269      -7.036 -24.198  29.642  1.00  5.67           C
ATOM   3798  O   ASN A 269      -6.782 -24.337  28.446  1.00  5.67           O
ATOM   3799  CB  ASN A 269      -9.378 -24.855  29.078  1.00  5.67           C
ATOM   3800  CG  ASN A 269     -10.738 -25.237  29.602  1.00  5.67           C
ATOM   3801  OD1 ASN A 269     -10.866 -25.849  30.667  1.00  5.67           O
ATOM   3802  ND2 ASN A 269     -11.762 -24.883  28.870  1.00  5.67           N
ATOM   3803  H   ASN A 269      -9.600 -22.507  30.160  1.00  5.67           H
ATOM   3804  HA  ASN A 269      -8.430 -25.092  30.972  1.00  5.67           H
ATOM   3805 1HB  ASN A 269      -9.500 -24.087  28.318  1.00  5.67           H
ATOM   3806 2HB  ASN A 269      -8.924 -25.723  28.601  1.00  5.67           H
ATOM   3807 1HD2 ASN A 269     -12.691 -25.105  29.170  1.00  5.67           H
ATOM   3808 2HD2 ASN A 269     -11.619 -24.385  28.015  1.00  5.67           H
ATOM   3809  N   THR A 270      -6.119 -23.931  30.551  1.00  4.93           N
ATOM   3810  CA  THR A 270      -4.729 -23.612  30.226  1.00  4.93           C
ATOM   3811  C   THR A 270      -3.706 -24.695  30.545  1.00  4.93           C
ATOM   3812  O   THR A 270      -3.746 -25.328  31.596  1.00  4.93           O
ATOM   3813  CB  THR A 270      -4.314 -22.322  30.940  1.00  4.93           C
ATOM   3814  OG1 THR A 270      -5.132 -21.235  30.473  1.00  4.93           O
ATOM   3815  CG2 THR A 270      -2.835 -22.006  30.707  1.00  4.93           C
ATOM   3816  H   THR A 270      -6.450 -23.884  31.517  1.00  4.93           H
ATOM   3817  HA  THR A 270      -4.678 -23.427  29.152  1.00  4.93           H
ATOM   3818  HB  THR A 270      -4.484 -22.449  31.998  1.00  4.93           H
ATOM   3819  HG1 THR A 270      -5.057 -21.170  29.516  1.00  4.93           H
ATOM   3820 1HG2 THR A 270      -2.572 -21.102  31.231  1.00  4.93           H
ATOM   3821 2HG2 THR A 270      -2.218 -22.810  31.085  1.00  4.93           H
ATOM   3822 3HG2 THR A 270      -2.649 -21.875  29.643  1.00  4.93           H
ATOM   3823  N   GLU A 271      -2.784 -24.923  29.615  1.00  4.11           N
ATOM   3824  CA  GLU A 271      -1.713 -25.867  29.875  1.00  4.11           C
ATOM   3825  C   GLU A 271      -0.512 -25.248  30.576  1.00  4.11           C
ATOM   3826  O   GLU A 271       0.133 -24.342  30.047  1.00  4.11           O
ATOM   3827  CB  GLU A 271      -1.200 -26.487  28.584  1.00  4.11           C
ATOM   3828  CG  GLU A 271      -0.059 -27.477  28.813  1.00  4.11           C
ATOM   3829  CD  GLU A 271       0.474 -28.063  27.562  1.00  4.11           C
ATOM   3830  OE1 GLU A 271       1.486 -27.572  27.073  1.00  4.11           O
ATOM   3831  OE2 GLU A 271      -0.106 -29.002  27.085  1.00  4.11           O
ATOM   3832  H   GLU A 271      -2.810 -24.410  28.746  1.00  4.11           H
ATOM   3833  HA  GLU A 271      -2.104 -26.658  30.515  1.00  4.11           H
ATOM   3834 1HB  GLU A 271      -2.012 -27.008  28.076  1.00  4.11           H
ATOM   3835 2HB  GLU A 271      -0.840 -25.703  27.918  1.00  4.11           H
ATOM   3836 1HG  GLU A 271       0.752 -26.950  29.304  1.00  4.11           H
ATOM   3837 2HG  GLU A 271      -0.400 -28.271  29.476  1.00  4.11           H
ATOM   3838  N   THR A 272      -0.207 -25.794  31.742  1.00  3.30           N
ATOM   3839  CA  THR A 272       0.928 -25.418  32.574  1.00  3.30           C
ATOM   3840  C   THR A 272       1.783 -26.636  32.893  1.00  3.30           C
ATOM   3841  O   THR A 272       2.325 -26.762  33.990  1.00  3.30           O
ATOM   3842  CB  THR A 272       0.521 -24.689  33.860  1.00  3.30           C
ATOM   3843  OG1 THR A 272      -0.434 -25.465  34.570  1.00  3.30           O
ATOM   3844  CG2 THR A 272       0.004 -23.316  33.596  1.00  3.30           C
ATOM   3845  H   THR A 272      -0.823 -26.516  32.088  1.00  3.30           H
ATOM   3846  HA  THR A 272       1.550 -24.726  32.005  1.00  3.30           H
ATOM   3847  HB  THR A 272       1.402 -24.598  34.486  1.00  3.30           H
ATOM   3848  HG1 THR A 272      -1.347 -25.167  34.316  1.00  3.30           H
ATOM   3849 1HG2 THR A 272      -0.234 -22.860  34.540  1.00  3.30           H
ATOM   3850 2HG2 THR A 272       0.758 -22.722  33.083  1.00  3.30           H
ATOM   3851 3HG2 THR A 272      -0.885 -23.372  32.981  1.00  3.30           H
ATOM   3852  N   GLY A 273       1.846 -27.573  31.958  1.00  2.56           N
ATOM   3853  CA  GLY A 273       2.654 -28.763  32.167  1.00  2.56           C
ATOM   3854  C   GLY A 273       4.118 -28.360  32.299  1.00  2.56           C
ATOM   3855  O   GLY A 273       4.573 -27.416  31.648  1.00  2.56           O
ATOM   3856  H   GLY A 273       1.360 -27.431  31.082  1.00  2.56           H
ATOM   3857 1HA  GLY A 273       2.324 -29.278  33.069  1.00  2.56           H
ATOM   3858 2HA  GLY A 273       2.527 -29.448  31.328  1.00  2.56           H
ATOM   3859  N   GLY A 274       4.885 -29.124  33.072  1.00  1.95           N
ATOM   3860  CA  GLY A 274       6.301 -28.819  33.329  1.00  1.95           C
ATOM   3861  C   GLY A 274       7.264 -29.163  32.193  1.00  1.95           C
ATOM   3862  O   GLY A 274       8.246 -29.878  32.382  1.00  1.95           O
ATOM   3863  H   GLY A 274       4.466 -29.907  33.549  1.00  1.95           H
ATOM   3864 1HA  GLY A 274       6.396 -27.761  33.575  1.00  1.95           H
ATOM   3865 2HA  GLY A 274       6.603 -29.370  34.216  1.00  1.95           H
ATOM   3866  N   GLY A 275       6.977 -28.643  31.014  1.00  1.47           N
ATOM   3867  CA  GLY A 275       7.750 -28.919  29.807  1.00  1.47           C
ATOM   3868  C   GLY A 275       9.028 -28.096  29.711  1.00  1.47           C
ATOM   3869  O   GLY A 275       9.037 -27.059  29.054  1.00  1.47           O
ATOM   3870  H   GLY A 275       6.163 -28.036  30.974  1.00  1.47           H
ATOM   3871 1HA  GLY A 275       8.008 -29.977  29.797  1.00  1.47           H
ATOM   3872 2HA  GLY A 275       7.131 -28.735  28.931  1.00  1.47           H
ATOM   3873  N   GLY A 276      10.071 -28.484  30.437  1.00  1.14           N
ATOM   3874  CA  GLY A 276      11.306 -27.682  30.406  1.00  1.14           C
ATOM   3875  C   GLY A 276      12.333 -28.160  29.359  1.00  1.14           C
ATOM   3876  O   GLY A 276      12.524 -29.366  29.158  1.00  1.14           O
ATOM   3877  H   GLY A 276       9.999 -29.358  30.983  1.00  1.14           H
ATOM   3878 1HA  GLY A 276      11.056 -26.636  30.213  1.00  1.14           H
ATOM   3879 2HA  GLY A 276      11.767 -27.707  31.396  1.00  1.14           H
ATOM   3880  N   GLY A 277      13.065 -27.218  28.769  1.00  0.93           N
ATOM   3881  CA  GLY A 277      14.147 -27.593  27.848  1.00  0.93           C
ATOM   3882  C   GLY A 277      14.667 -26.416  27.047  1.00  0.93           C
ATOM   3883  O   GLY A 277      14.087 -25.346  27.087  1.00  0.93           O
ATOM   3884  H   GLY A 277      12.840 -26.231  28.938  1.00  0.93           H
ATOM   3885 1HA  GLY A 277      14.967 -28.004  28.430  1.00  0.93           H
ATOM   3886 2HA  GLY A 277      13.806 -28.379  27.172  1.00  0.93           H
ATOM   3887  N   VAL A 278      15.755 -26.604  26.309  1.00  0.82           N
ATOM   3888  CA  VAL A 278      16.325 -25.522  25.515  1.00  0.82           C
ATOM   3889  C   VAL A 278      15.427 -25.305  24.324  1.00  0.82           C
ATOM   3890  O   VAL A 278      14.949 -24.195  24.073  1.00  0.82           O
ATOM   3891  CB  VAL A 278      17.729 -25.902  25.057  1.00  0.82           C
ATOM   3892  CG1 VAL A 278      18.291 -24.885  24.140  1.00  0.82           C
ATOM   3893  CG2 VAL A 278      18.568 -26.067  26.243  1.00  0.82           C
ATOM   3894  H   VAL A 278      16.188 -27.523  26.261  1.00  0.82           H
ATOM   3895  HA  VAL A 278      16.365 -24.614  26.117  1.00  0.82           H
ATOM   3896  HB  VAL A 278      17.689 -26.826  24.503  1.00  0.82           H
ATOM   3897 1HG1 VAL A 278      19.281 -25.206  23.838  1.00  0.82           H
ATOM   3898 2HG1 VAL A 278      17.652 -24.785  23.264  1.00  0.82           H
ATOM   3899 3HG1 VAL A 278      18.355 -23.945  24.652  1.00  0.82           H
ATOM   3900 1HG2 VAL A 278      19.530 -26.350  25.908  1.00  0.82           H
ATOM   3901 2HG2 VAL A 278      18.619 -25.137  26.798  1.00  0.82           H
ATOM   3902 3HG2 VAL A 278      18.151 -26.848  26.880  1.00  0.82           H
ATOM   3903  N   ILE A 279      15.143 -26.394  23.637  1.00  0.78           N
ATOM   3904  CA  ILE A 279      14.155 -26.344  22.583  1.00  0.78           C
ATOM   3905  C   ILE A 279      13.003 -27.139  23.148  1.00  0.78           C
ATOM   3906  O   ILE A 279      13.206 -28.296  23.524  1.00  0.78           O
ATOM   3907  CB  ILE A 279      14.607 -26.978  21.261  1.00  0.78           C
ATOM   3908  CG1 ILE A 279      15.850 -26.316  20.696  1.00  0.78           C
ATOM   3909  CG2 ILE A 279      13.488 -26.830  20.269  1.00  0.78           C
ATOM   3910  CD1 ILE A 279      16.385 -27.060  19.484  1.00  0.78           C
ATOM   3911  H   ILE A 279      15.588 -27.273  23.907  1.00  0.78           H
ATOM   3912  HA  ILE A 279      13.827 -25.319  22.409  1.00  0.78           H
ATOM   3913  HB  ILE A 279      14.828 -28.029  21.416  1.00  0.78           H
ATOM   3914 1HG1 ILE A 279      15.618 -25.286  20.414  1.00  0.78           H
ATOM   3915 2HG1 ILE A 279      16.627 -26.300  21.461  1.00  0.78           H
ATOM   3916 1HG2 ILE A 279      13.779 -27.275  19.329  1.00  0.78           H
ATOM   3917 2HG2 ILE A 279      12.593 -27.321  20.648  1.00  0.78           H
ATOM   3918 3HG2 ILE A 279      13.284 -25.778  20.121  1.00  0.78           H
ATOM   3919 1HD1 ILE A 279      17.266 -26.575  19.113  1.00  0.78           H
ATOM   3920 2HD1 ILE A 279      16.630 -28.081  19.759  1.00  0.78           H
ATOM   3921 3HD1 ILE A 279      15.628 -27.070  18.703  1.00  0.78           H
ATOM   3922  N   CYS A 280      11.828 -26.534  23.257  1.00  0.78           N
ATOM   3923  CA  CYS A 280      10.732 -27.234  23.889  1.00  0.78           C
ATOM   3924  C   CYS A 280       9.372 -27.064  23.232  1.00  0.78           C
ATOM   3925  O   CYS A 280       8.703 -26.036  23.368  1.00  0.78           O
ATOM   3926  CB  CYS A 280      10.618 -26.797  25.333  1.00  0.78           C
ATOM   3927  SG  CYS A 280       9.315 -27.615  26.157  1.00  0.78           S
ATOM   3928  H   CYS A 280      11.711 -25.575  22.942  1.00  0.78           H
ATOM   3929  HA  CYS A 280      10.978 -28.278  23.895  1.00  0.78           H
ATOM   3930 1HB  CYS A 280      11.548 -27.026  25.860  1.00  0.78           H
ATOM   3931 2HB  CYS A 280      10.469 -25.725  25.391  1.00  0.78           H
ATOM   3932  HG  CYS A 280       9.471 -27.016  27.361  1.00  0.78           H
ATOM   3933  N   SER A 281       8.954 -28.132  22.571  1.00  0.81           N
ATOM   3934  CA  SER A 281       7.691 -28.217  21.857  1.00  0.81           C
ATOM   3935  C   SER A 281       7.017 -29.576  22.058  1.00  0.81           C
ATOM   3936  O   SER A 281       6.992 -30.369  21.119  1.00  0.81           O
ATOM   3937  CB  SER A 281       7.902 -27.946  20.384  1.00  0.81           C
ATOM   3938  OG  SER A 281       8.332 -26.631  20.173  1.00  0.81           O
ATOM   3939  H   SER A 281       9.576 -28.942  22.571  1.00  0.81           H
ATOM   3940  HA  SER A 281       7.028 -27.441  22.237  1.00  0.81           H
ATOM   3941 1HB  SER A 281       8.641 -28.645  19.980  1.00  0.81           H
ATOM   3942 2HB  SER A 281       6.972 -28.112  19.847  1.00  0.81           H
ATOM   3943  HG  SER A 281       8.338 -26.517  19.202  1.00  0.81           H
ATOM   3944  N   PRO A 282       6.441 -29.870  23.238  1.00  0.84           N
ATOM   3945  CA  PRO A 282       5.859 -31.152  23.621  1.00  0.84           C
ATOM   3946  C   PRO A 282       4.729 -31.603  22.682  1.00  0.84           C
ATOM   3947  O   PRO A 282       4.398 -32.788  22.631  1.00  0.84           O
ATOM   3948  CB  PRO A 282       5.292 -30.843  25.019  1.00  0.84           C
ATOM   3949  CG  PRO A 282       6.100 -29.672  25.516  1.00  0.84           C
ATOM   3950  CD  PRO A 282       6.321 -28.838  24.287  1.00  0.84           C
ATOM   3951  HA  PRO A 282       6.650 -31.911  23.672  1.00  0.84           H
ATOM   3952 1HB  PRO A 282       4.211 -30.619  24.944  1.00  0.84           H
ATOM   3953 2HB  PRO A 282       5.388 -31.731  25.663  1.00  0.84           H
ATOM   3954 1HG  PRO A 282       5.559 -29.131  26.307  1.00  0.84           H
ATOM   3955 2HG  PRO A 282       7.043 -30.023  25.959  1.00  0.84           H
ATOM   3956 1HD  PRO A 282       5.451 -28.200  24.096  1.00  0.84           H
ATOM   3957 2HD  PRO A 282       7.202 -28.268  24.425  1.00  0.84           H
ATOM   3958  N   ASP A 283       4.133 -30.646  21.958  1.00  0.84           N
ATOM   3959  CA  ASP A 283       3.046 -30.905  21.020  1.00  0.84           C
ATOM   3960  C   ASP A 283       3.481 -30.891  19.561  1.00  0.84           C
ATOM   3961  O   ASP A 283       2.636 -31.002  18.670  1.00  0.84           O
ATOM   3962  CB  ASP A 283       1.983 -29.825  21.146  1.00  0.84           C
ATOM   3963  CG  ASP A 283       1.325 -29.801  22.465  1.00  0.84           C
ATOM   3964  OD1 ASP A 283       0.969 -30.833  22.964  1.00  0.84           O
ATOM   3965  OD2 ASP A 283       1.190 -28.713  22.992  1.00  0.84           O
ATOM   3966  H   ASP A 283       4.450 -29.698  22.052  1.00  0.84           H
ATOM   3967  HA  ASP A 283       2.617 -31.880  21.246  1.00  0.84           H
ATOM   3968 1HB  ASP A 283       2.438 -28.853  20.956  1.00  0.84           H
ATOM   3969 2HB  ASP A 283       1.221 -29.980  20.380  1.00  0.84           H
ATOM   3970  N   ASP A 284       4.774 -30.745  19.301  1.00  0.82           N
ATOM   3971  CA  ASP A 284       5.233 -30.646  17.925  1.00  0.82           C
ATOM   3972  C   ASP A 284       6.682 -31.091  17.761  1.00  0.82           C
ATOM   3973  O   ASP A 284       7.360 -31.492  18.714  1.00  0.82           O
ATOM   3974  CB  ASP A 284       5.040 -29.201  17.416  1.00  0.82           C
ATOM   3975  CG  ASP A 284       4.858 -29.041  15.878  1.00  0.82           C
ATOM   3976  OD1 ASP A 284       5.276 -29.913  15.116  1.00  0.82           O
ATOM   3977  OD2 ASP A 284       4.337 -28.022  15.490  1.00  0.82           O
ATOM   3978  H   ASP A 284       5.449 -30.674  20.055  1.00  0.82           H
ATOM   3979  HA  ASP A 284       4.615 -31.304  17.313  1.00  0.82           H
ATOM   3980 1HB  ASP A 284       4.174 -28.756  17.906  1.00  0.82           H
ATOM   3981 2HB  ASP A 284       5.910 -28.609  17.704  1.00  0.82           H
ATOM   3982  N   SER A 285       7.123 -31.055  16.522  1.00  0.79           N
ATOM   3983  CA  SER A 285       8.441 -31.459  16.123  1.00  0.79           C
ATOM   3984  C   SER A 285       9.554 -30.405  16.153  1.00  0.79           C
ATOM   3985  O   SER A 285       9.310 -29.202  16.000  1.00  0.79           O
ATOM   3986  CB  SER A 285       8.294 -31.983  14.720  1.00  0.79           C
ATOM   3987  OG  SER A 285       7.819 -30.960  13.864  1.00  0.79           O
ATOM   3988  H   SER A 285       6.488 -30.729  15.802  1.00  0.79           H
ATOM   3989  HA  SER A 285       8.723 -32.265  16.784  1.00  0.79           H
ATOM   3990 1HB  SER A 285       9.257 -32.352  14.365  1.00  0.79           H
ATOM   3991 2HB  SER A 285       7.599 -32.821  14.718  1.00  0.79           H
ATOM   3992  HG  SER A 285       6.944 -30.639  14.257  1.00  0.79           H
ATOM   3993  N   VAL A 286      10.776 -30.919  16.276  1.00  0.75           N
ATOM   3994  CA  VAL A 286      12.037 -30.189  16.161  1.00  0.75           C
ATOM   3995  C   VAL A 286      12.882 -30.877  15.104  1.00  0.75           C
ATOM   3996  O   VAL A 286      13.125 -32.086  15.202  1.00  0.75           O
ATOM   3997  CB  VAL A 286      12.809 -30.172  17.493  1.00  0.75           C
ATOM   3998  CG1 VAL A 286      14.161 -29.464  17.325  1.00  0.75           C
ATOM   3999  CG2 VAL A 286      11.969 -29.478  18.564  1.00  0.75           C
ATOM   4000  H   VAL A 286      10.813 -31.922  16.461  1.00  0.75           H
ATOM   4001  HA  VAL A 286      11.831 -29.167  15.850  1.00  0.75           H
ATOM   4002  HB  VAL A 286      12.989 -31.191  17.801  1.00  0.75           H
ATOM   4003 1HG1 VAL A 286      14.697 -29.477  18.274  1.00  0.75           H
ATOM   4004 2HG1 VAL A 286      14.752 -29.983  16.570  1.00  0.75           H
ATOM   4005 3HG1 VAL A 286      14.001 -28.434  17.011  1.00  0.75           H
ATOM   4006 1HG2 VAL A 286      12.505 -29.496  19.510  1.00  0.75           H
ATOM   4007 2HG2 VAL A 286      11.773 -28.454  18.276  1.00  0.75           H
ATOM   4008 3HG2 VAL A 286      11.026 -29.993  18.679  1.00  0.75           H
ATOM   4009  N   LYS A 287      13.329 -30.120  14.115  1.00  0.72           N
ATOM   4010  CA  LYS A 287      14.092 -30.694  13.028  1.00  0.72           C
ATOM   4011  C   LYS A 287      15.317 -29.921  12.585  1.00  0.72           C
ATOM   4012  O   LYS A 287      15.292 -28.702  12.406  1.00  0.72           O
ATOM   4013  CB  LYS A 287      13.182 -30.903  11.815  1.00  0.72           C
ATOM   4014  CG  LYS A 287      13.898 -31.462  10.587  1.00  0.72           C
ATOM   4015  CD  LYS A 287      12.963 -31.652   9.411  1.00  0.72           C
ATOM   4016  CE  LYS A 287      12.123 -32.898   9.550  1.00  0.72           C
ATOM   4017  NZ  LYS A 287      11.340 -33.151   8.313  1.00  0.72           N
ATOM   4018  H   LYS A 287      13.085 -29.136  14.099  1.00  0.72           H
ATOM   4019  HA  LYS A 287      14.436 -31.666  13.356  1.00  0.72           H
ATOM   4020 1HB  LYS A 287      12.391 -31.601  12.080  1.00  0.72           H
ATOM   4021 2HB  LYS A 287      12.710 -29.959  11.548  1.00  0.72           H
ATOM   4022 1HG  LYS A 287      14.676 -30.766  10.273  1.00  0.72           H
ATOM   4023 2HG  LYS A 287      14.369 -32.417  10.834  1.00  0.72           H
ATOM   4024 1HD  LYS A 287      12.302 -30.796   9.329  1.00  0.72           H
ATOM   4025 2HD  LYS A 287      13.543 -31.721   8.500  1.00  0.72           H
ATOM   4026 1HE  LYS A 287      12.778 -33.750   9.735  1.00  0.72           H
ATOM   4027 2HE  LYS A 287      11.439 -32.788  10.392  1.00  0.72           H
ATOM   4028 1HZ  LYS A 287      10.797 -33.992   8.421  1.00  0.72           H
ATOM   4029 2HZ  LYS A 287      10.726 -32.371   8.132  1.00  0.72           H
ATOM   4030 3HZ  LYS A 287      11.991 -33.258   7.532  1.00  0.72           H
ATOM   4031  N   PHE A 288      16.381 -30.678  12.395  1.00  0.70           N
ATOM   4032  CA  PHE A 288      17.627 -30.203  11.821  1.00  0.70           C
ATOM   4033  C   PHE A 288      17.899 -30.969  10.530  1.00  0.70           C
ATOM   4034  O   PHE A 288      18.233 -32.154  10.582  1.00  0.70           O
ATOM   4035  CB  PHE A 288      18.755 -30.405  12.809  1.00  0.70           C
ATOM   4036  CG  PHE A 288      18.692 -29.537  14.055  1.00  0.70           C
ATOM   4037  CD1 PHE A 288      17.933 -29.897  15.148  1.00  0.70           C
ATOM   4038  CD2 PHE A 288      19.437 -28.370  14.131  1.00  0.70           C
ATOM   4039  CE1 PHE A 288      17.911 -29.087  16.276  1.00  0.70           C
ATOM   4040  CE2 PHE A 288      19.424 -27.583  15.236  1.00  0.70           C
ATOM   4041  CZ  PHE A 288      18.660 -27.929  16.305  1.00  0.70           C
ATOM   4042  H   PHE A 288      16.294 -31.671  12.633  1.00  0.70           H
ATOM   4043  HA  PHE A 288      17.532 -29.144  11.584  1.00  0.70           H
ATOM   4044 1HB  PHE A 288      18.721 -31.423  13.132  1.00  0.70           H
ATOM   4045 2HB  PHE A 288      19.690 -30.246  12.313  1.00  0.70           H
ATOM   4046  HD1 PHE A 288      17.348 -30.818  15.107  1.00  0.70           H
ATOM   4047  HD2 PHE A 288      20.046 -28.082  13.286  1.00  0.70           H
ATOM   4048  HE1 PHE A 288      17.305 -29.360  17.139  1.00  0.70           H
ATOM   4049  HE2 PHE A 288      20.015 -26.680  15.258  1.00  0.70           H
ATOM   4050  HZ  PHE A 288      18.643 -27.289  17.174  1.00  0.70           H
ATOM   4051  N   GLU A 289      17.770 -30.311   9.377  1.00  0.69           N
ATOM   4052  CA  GLU A 289      17.910 -31.037   8.110  1.00  0.69           C
ATOM   4053  C   GLU A 289      18.737 -30.334   7.057  1.00  0.69           C
ATOM   4054  O   GLU A 289      18.504 -29.170   6.737  1.00  0.69           O
ATOM   4055  CB  GLU A 289      16.521 -31.297   7.503  1.00  0.69           C
ATOM   4056  CG  GLU A 289      16.549 -32.068   6.156  1.00  0.69           C
ATOM   4057  CD  GLU A 289      15.180 -32.397   5.579  1.00  0.69           C
ATOM   4058  OE1 GLU A 289      14.191 -32.086   6.201  1.00  0.69           O
ATOM   4059  OE2 GLU A 289      15.132 -32.959   4.511  1.00  0.69           O
ATOM   4060  H   GLU A 289      17.541 -29.313   9.391  1.00  0.69           H
ATOM   4061  HA  GLU A 289      18.392 -31.991   8.314  1.00  0.69           H
ATOM   4062 1HB  GLU A 289      15.941 -31.891   8.206  1.00  0.69           H
ATOM   4063 2HB  GLU A 289      15.996 -30.350   7.355  1.00  0.69           H
ATOM   4064 1HG  GLU A 289      17.082 -31.460   5.427  1.00  0.69           H
ATOM   4065 2HG  GLU A 289      17.110 -32.987   6.285  1.00  0.69           H
ATOM   4066  N   GLY A 290      19.714 -31.051   6.508  1.00  0.69           N
ATOM   4067  CA  GLY A 290      20.501 -30.512   5.405  1.00  0.69           C
ATOM   4068  C   GLY A 290      21.568 -29.539   5.871  1.00  0.69           C
ATOM   4069  O   GLY A 290      22.260 -28.933   5.059  1.00  0.69           O
ATOM   4070  H   GLY A 290      19.907 -32.004   6.836  1.00  0.69           H
ATOM   4071 1HA  GLY A 290      20.975 -31.337   4.868  1.00  0.69           H
ATOM   4072 2HA  GLY A 290      19.838 -30.013   4.696  1.00  0.69           H
ATOM   4073  N   ASN A 291      21.667 -29.341   7.179  1.00  0.69           N
ATOM   4074  CA  ASN A 291      22.625 -28.398   7.718  1.00  0.69           C
ATOM   4075  C   ASN A 291      24.011 -28.855   7.325  1.00  0.69           C
ATOM   4076  O   ASN A 291      24.344 -30.031   7.450  1.00  0.69           O
ATOM   4077  CB  ASN A 291      22.433 -28.278   9.213  1.00  0.69           C
ATOM   4078  CG  ASN A 291      21.136 -27.603   9.540  1.00  0.69           C
ATOM   4079  OD1 ASN A 291      20.638 -26.712   8.828  1.00  0.69           O
ATOM   4080  ND2 ASN A 291      20.557 -28.026  10.609  1.00  0.69           N
ATOM   4081  H   ASN A 291      21.058 -29.853   7.799  1.00  0.69           H
ATOM   4082  HA  ASN A 291      22.468 -27.423   7.260  1.00  0.69           H
ATOM   4083 1HB  ASN A 291      22.444 -29.269   9.667  1.00  0.69           H
ATOM   4084 2HB  ASN A 291      23.257 -27.703   9.647  1.00  0.69           H
ATOM   4085 1HD2 ASN A 291      19.675 -27.629  10.881  1.00  0.69           H
ATOM   4086 2HD2 ASN A 291      21.001 -28.740  11.146  1.00  0.69           H
ATOM   4087  N   LYS A 292      24.818 -27.941   6.816  1.00  0.68           N
ATOM   4088  CA  LYS A 292      26.153 -28.311   6.370  1.00  0.68           C
ATOM   4089  C   LYS A 292      27.176 -27.963   7.418  1.00  0.68           C
ATOM   4090  O   LYS A 292      28.288 -28.488   7.427  1.00  0.68           O
ATOM   4091  CB  LYS A 292      26.437 -27.681   5.020  1.00  0.68           C
ATOM   4092  CG  LYS A 292      25.491 -28.243   3.956  1.00  0.68           C
ATOM   4093  CD  LYS A 292      25.765 -27.741   2.577  1.00  0.68           C
ATOM   4094  CE  LYS A 292      24.733 -28.310   1.595  1.00  0.68           C
ATOM   4095  NZ  LYS A 292      24.800 -29.820   1.487  1.00  0.68           N
ATOM   4096  H   LYS A 292      24.507 -26.979   6.751  1.00  0.68           H
ATOM   4097  HA  LYS A 292      26.188 -29.388   6.237  1.00  0.68           H
ATOM   4098 1HB  LYS A 292      26.297 -26.600   5.078  1.00  0.68           H
ATOM   4099 2HB  LYS A 292      27.464 -27.879   4.722  1.00  0.68           H
ATOM   4100 1HG  LYS A 292      25.545 -29.336   3.954  1.00  0.68           H
ATOM   4101 2HG  LYS A 292      24.470 -27.964   4.217  1.00  0.68           H
ATOM   4102 1HD  LYS A 292      25.710 -26.650   2.568  1.00  0.68           H
ATOM   4103 2HD  LYS A 292      26.762 -28.047   2.265  1.00  0.68           H
ATOM   4104 1HE  LYS A 292      23.732 -28.026   1.926  1.00  0.68           H
ATOM   4105 2HE  LYS A 292      24.916 -27.881   0.611  1.00  0.68           H
ATOM   4106 1HZ  LYS A 292      24.108 -30.137   0.834  1.00  0.68           H
ATOM   4107 2HZ  LYS A 292      25.708 -30.101   1.172  1.00  0.68           H
ATOM   4108 3HZ  LYS A 292      24.607 -30.292   2.392  1.00  0.68           H
ATOM   4109  N   GLY A 293      26.778 -27.087   8.318  1.00  0.68           N
ATOM   4110  CA  GLY A 293      27.623 -26.728   9.433  1.00  0.68           C
ATOM   4111  C   GLY A 293      27.407 -27.754  10.542  1.00  0.68           C
ATOM   4112  O   GLY A 293      26.671 -28.721  10.339  1.00  0.68           O
ATOM   4113  H   GLY A 293      25.870 -26.642   8.199  1.00  0.68           H
ATOM   4114 1HA  GLY A 293      28.669 -26.691   9.137  1.00  0.68           H
ATOM   4115 2HA  GLY A 293      27.332 -25.755   9.772  1.00  0.68           H
ATOM   4116  N   SER A 294      28.020 -27.554  11.711  1.00  0.67           N
ATOM   4117  CA  SER A 294      27.834 -28.541  12.791  1.00  0.67           C
ATOM   4118  C   SER A 294      26.648 -28.165  13.673  1.00  0.67           C
ATOM   4119  O   SER A 294      26.206 -27.021  13.656  1.00  0.67           O
ATOM   4120  CB  SER A 294      29.084 -28.674  13.643  1.00  0.67           C
ATOM   4121  OG  SER A 294      29.325 -27.497  14.357  1.00  0.67           O
ATOM   4122  H   SER A 294      28.593 -26.715  11.835  1.00  0.67           H
ATOM   4123  HA  SER A 294      27.631 -29.518  12.343  1.00  0.67           H
ATOM   4124 1HB  SER A 294      28.950 -29.504  14.341  1.00  0.67           H
ATOM   4125 2HB  SER A 294      29.938 -28.910  13.011  1.00  0.67           H
ATOM   4126  HG  SER A 294      28.485 -27.283  14.777  1.00  0.67           H
ATOM   4127  N   ILE A 295      26.153 -29.103  14.463  1.00  0.66           N
ATOM   4128  CA  ILE A 295      25.075 -28.780  15.407  1.00  0.66           C
ATOM   4129  C   ILE A 295      25.517 -29.124  16.816  1.00  0.66           C
ATOM   4130  O   ILE A 295      25.895 -30.262  17.069  1.00  0.66           O
ATOM   4131  CB  ILE A 295      23.807 -29.551  15.072  1.00  0.66           C
ATOM   4132  CG1 ILE A 295      23.349 -29.235  13.690  1.00  0.66           C
ATOM   4133  CG2 ILE A 295      22.719 -29.208  16.081  1.00  0.66           C
ATOM   4134  CD1 ILE A 295      22.335 -30.161  13.243  1.00  0.66           C
ATOM   4135  H   ILE A 295      26.540 -30.050  14.400  1.00  0.66           H
ATOM   4136  HA  ILE A 295      24.861 -27.715  15.362  1.00  0.66           H
ATOM   4137  HB  ILE A 295      24.005 -30.580  15.108  1.00  0.66           H
ATOM   4138 1HG1 ILE A 295      22.945 -28.238  13.680  1.00  0.66           H
ATOM   4139 2HG1 ILE A 295      24.179 -29.284  12.990  1.00  0.66           H
ATOM   4140 1HG2 ILE A 295      21.813 -29.766  15.852  1.00  0.66           H
ATOM   4141 2HG2 ILE A 295      23.064 -29.469  17.079  1.00  0.66           H
ATOM   4142 3HG2 ILE A 295      22.507 -28.136  16.041  1.00  0.66           H
ATOM   4143 1HD1 ILE A 295      22.021 -29.901  12.244  1.00  0.66           H
ATOM   4144 2HD1 ILE A 295      22.752 -31.148  13.243  1.00  0.66           H
ATOM   4145 3HD1 ILE A 295      21.505 -30.134  13.917  1.00  0.66           H
ATOM   4146  N   VAL A 296      25.513 -28.155  17.716  1.00  0.64           N
ATOM   4147  CA  VAL A 296      26.010 -28.412  19.057  1.00  0.64           C
ATOM   4148  C   VAL A 296      25.092 -27.953  20.193  1.00  0.64           C
ATOM   4149  O   VAL A 296      24.598 -26.831  20.181  1.00  0.64           O
ATOM   4150  CB  VAL A 296      27.391 -27.750  19.219  1.00  0.64           C
ATOM   4151  CG1 VAL A 296      27.911 -27.981  20.595  1.00  0.64           C
ATOM   4152  CG2 VAL A 296      28.382 -28.310  18.175  1.00  0.64           C
ATOM   4153  H   VAL A 296      25.170 -27.233  17.459  1.00  0.64           H
ATOM   4154  HA  VAL A 296      26.147 -29.477  19.149  1.00  0.64           H
ATOM   4155  HB  VAL A 296      27.280 -26.702  19.095  1.00  0.64           H
ATOM   4156 1HG1 VAL A 296      28.877 -27.497  20.709  1.00  0.64           H
ATOM   4157 2HG1 VAL A 296      27.223 -27.567  21.327  1.00  0.64           H
ATOM   4158 3HG1 VAL A 296      28.024 -29.054  20.777  1.00  0.64           H
ATOM   4159 1HG2 VAL A 296      29.347 -27.833  18.307  1.00  0.64           H
ATOM   4160 2HG2 VAL A 296      28.489 -29.378  18.315  1.00  0.64           H
ATOM   4161 3HG2 VAL A 296      28.029 -28.114  17.168  1.00  0.64           H
ATOM   4162  N   PHE A 297      24.876 -28.836  21.163  1.00  0.64           N
ATOM   4163  CA  PHE A 297      24.122 -28.567  22.389  1.00  0.64           C
ATOM   4164  C   PHE A 297      24.996 -28.846  23.613  1.00  0.64           C
ATOM   4165  O   PHE A 297      25.045 -29.995  24.067  1.00  0.64           O
ATOM   4166  CB  PHE A 297      22.881 -29.446  22.448  1.00  0.64           C
ATOM   4167  CG  PHE A 297      21.843 -29.169  21.423  1.00  0.64           C
ATOM   4168  CD1 PHE A 297      21.899 -29.725  20.153  1.00  0.64           C
ATOM   4169  CD2 PHE A 297      20.760 -28.366  21.757  1.00  0.64           C
ATOM   4170  CE1 PHE A 297      20.897 -29.460  19.247  1.00  0.64           C
ATOM   4171  CE2 PHE A 297      19.776 -28.112  20.865  1.00  0.64           C
ATOM   4172  CZ  PHE A 297      19.844 -28.651  19.613  1.00  0.64           C
ATOM   4173  H   PHE A 297      25.313 -29.746  21.062  1.00  0.64           H
ATOM   4174  HA  PHE A 297      23.827 -27.523  22.404  1.00  0.64           H
ATOM   4175 1HB  PHE A 297      23.189 -30.476  22.334  1.00  0.64           H
ATOM   4176 2HB  PHE A 297      22.421 -29.358  23.428  1.00  0.64           H
ATOM   4177  HD1 PHE A 297      22.740 -30.375  19.881  1.00  0.64           H
ATOM   4178  HD2 PHE A 297      20.707 -27.936  22.758  1.00  0.64           H
ATOM   4179  HE1 PHE A 297      20.929 -29.894  18.251  1.00  0.64           H
ATOM   4180  HE2 PHE A 297      18.934 -27.477  21.146  1.00  0.64           H
ATOM   4181  HZ  PHE A 297      19.057 -28.450  18.924  1.00  0.64           H
ATOM   4182  N   ASP A 298      25.688 -27.817  24.116  1.00  0.63           N
ATOM   4183  CA  ASP A 298      26.643 -27.996  25.220  1.00  0.63           C
ATOM   4184  C   ASP A 298      26.292 -27.258  26.516  1.00  0.63           C
ATOM   4185  O   ASP A 298      25.933 -26.082  26.488  1.00  0.63           O
ATOM   4186  CB  ASP A 298      28.054 -27.572  24.812  1.00  0.63           C
ATOM   4187  CG  ASP A 298      28.706 -28.456  23.741  1.00  0.63           C
ATOM   4188  OD1 ASP A 298      28.168 -29.492  23.442  1.00  0.63           O
ATOM   4189  OD2 ASP A 298      29.737 -28.072  23.210  1.00  0.63           O
ATOM   4190  H   ASP A 298      25.525 -26.890  23.721  1.00  0.63           H
ATOM   4191  HA  ASP A 298      26.677 -29.053  25.444  1.00  0.63           H
ATOM   4192 1HB  ASP A 298      28.026 -26.551  24.473  1.00  0.63           H
ATOM   4193 2HB  ASP A 298      28.688 -27.607  25.687  1.00  0.63           H
ATOM   4194  N   TYR A 299      26.482 -27.925  27.647  1.00  0.64           N
ATOM   4195  CA  TYR A 299      26.288 -27.328  28.972  1.00  0.64           C
ATOM   4196  C   TYR A 299      24.896 -26.774  29.196  1.00  0.64           C
ATOM   4197  O   TYR A 299      24.744 -25.741  29.844  1.00  0.64           O
ATOM   4198  CB  TYR A 299      27.283 -26.189  29.233  1.00  0.64           C
ATOM   4199  CG  TYR A 299      28.734 -26.587  29.149  1.00  0.64           C
ATOM   4200  CD1 TYR A 299      29.476 -26.260  28.025  1.00  0.64           C
ATOM   4201  CD2 TYR A 299      29.327 -27.275  30.195  1.00  0.64           C
ATOM   4202  CE1 TYR A 299      30.805 -26.618  27.946  1.00  0.64           C
ATOM   4203  CE2 TYR A 299      30.661 -27.632  30.117  1.00  0.64           C
ATOM   4204  CZ  TYR A 299      31.399 -27.304  28.996  1.00  0.64           C
ATOM   4205  OH  TYR A 299      32.728 -27.656  28.914  1.00  0.64           O
ATOM   4206  H   TYR A 299      26.741 -28.911  27.578  1.00  0.64           H
ATOM   4207  HA  TYR A 299      26.452 -28.099  29.716  1.00  0.64           H
ATOM   4208 1HB  TYR A 299      27.113 -25.371  28.539  1.00  0.64           H
ATOM   4209 2HB  TYR A 299      27.105 -25.796  30.232  1.00  0.64           H
ATOM   4210  HD1 TYR A 299      29.007 -25.717  27.202  1.00  0.64           H
ATOM   4211  HD2 TYR A 299      28.743 -27.534  31.079  1.00  0.64           H
ATOM   4212  HE1 TYR A 299      31.389 -26.362  27.066  1.00  0.64           H
ATOM   4213  HE2 TYR A 299      31.129 -28.174  30.939  1.00  0.64           H
ATOM   4214  HH  TYR A 299      32.983 -28.131  29.709  1.00  0.64           H
ATOM   4215  N   ASN A 300      23.878 -27.411  28.652  1.00  0.66           N
ATOM   4216  CA  ASN A 300      22.550 -26.882  28.853  1.00  0.66           C
ATOM   4217  C   ASN A 300      21.953 -27.527  30.088  1.00  0.66           C
ATOM   4218  O   ASN A 300      22.285 -28.671  30.412  1.00  0.66           O
ATOM   4219  CB  ASN A 300      21.690 -27.115  27.640  1.00  0.66           C
ATOM   4220  CG  ASN A 300      22.209 -26.415  26.364  1.00  0.66           C
ATOM   4221  OD1 ASN A 300      22.721 -25.270  26.331  1.00  0.66           O
ATOM   4222  ND2 ASN A 300      22.043 -27.110  25.264  1.00  0.66           N
ATOM   4223  H   ASN A 300      24.015 -28.264  28.121  1.00  0.66           H
ATOM   4224  HA  ASN A 300      22.614 -25.811  29.040  1.00  0.66           H
ATOM   4225 1HB  ASN A 300      21.607 -28.185  27.447  1.00  0.66           H
ATOM   4226 2HB  ASN A 300      20.701 -26.750  27.872  1.00  0.66           H
ATOM   4227 1HD2 ASN A 300      22.352 -26.719  24.395  1.00  0.66           H
ATOM   4228 2HD2 ASN A 300      21.571 -28.016  25.288  1.00  0.66           H
ATOM   4229  N   PHE A 301      21.065 -26.813  30.750  1.00  0.69           N
ATOM   4230  CA  PHE A 301      20.414 -27.320  31.939  1.00  0.69           C
ATOM   4231  C   PHE A 301      18.909 -27.244  31.841  1.00  0.69           C
ATOM   4232  O   PHE A 301      18.362 -26.294  31.276  1.00  0.69           O
ATOM   4233  CB  PHE A 301      20.872 -26.499  33.142  1.00  0.69           C
ATOM   4234  CG  PHE A 301      22.334 -26.608  33.406  1.00  0.69           C
ATOM   4235  CD1 PHE A 301      23.236 -25.794  32.734  1.00  0.69           C
ATOM   4236  CD2 PHE A 301      22.816 -27.510  34.328  1.00  0.69           C
ATOM   4237  CE1 PHE A 301      24.591 -25.904  32.970  1.00  0.69           C
ATOM   4238  CE2 PHE A 301      24.168 -27.625  34.570  1.00  0.69           C
ATOM   4239  CZ  PHE A 301      25.060 -26.821  33.883  1.00  0.69           C
ATOM   4240  H   PHE A 301      20.850 -25.878  30.417  1.00  0.69           H
ATOM   4241  HA  PHE A 301      20.701 -28.360  32.080  1.00  0.69           H
ATOM   4242 1HB  PHE A 301      20.638 -25.450  32.976  1.00  0.69           H
ATOM   4243 2HB  PHE A 301      20.331 -26.819  34.034  1.00  0.69           H
ATOM   4244  HD1 PHE A 301      22.864 -25.067  32.002  1.00  0.69           H
ATOM   4245  HD2 PHE A 301      22.107 -28.136  34.869  1.00  0.69           H
ATOM   4246  HE1 PHE A 301      25.288 -25.266  32.425  1.00  0.69           H
ATOM   4247  HE2 PHE A 301      24.532 -28.350  35.300  1.00  0.69           H
ATOM   4248  HZ  PHE A 301      26.129 -26.910  34.066  1.00  0.69           H
ATOM   4249  N   ALA A 302      18.244 -28.206  32.449  1.00  0.73           N
ATOM   4250  CA  ALA A 302      16.804 -28.161  32.528  1.00  0.73           C
ATOM   4251  C   ALA A 302      16.343 -28.767  33.847  1.00  0.73           C
ATOM   4252  O   ALA A 302      16.982 -29.674  34.391  1.00  0.73           O
ATOM   4253  CB  ALA A 302      16.168 -28.885  31.329  1.00  0.73           C
ATOM   4254  H   ALA A 302      18.756 -28.995  32.836  1.00  0.73           H
ATOM   4255  HA  ALA A 302      16.509 -27.124  32.518  1.00  0.73           H
ATOM   4256 1HB  ALA A 302      15.078 -28.814  31.402  1.00  0.73           H
ATOM   4257 2HB  ALA A 302      16.499 -28.415  30.401  1.00  0.73           H
ATOM   4258 3HB  ALA A 302      16.463 -29.932  31.328  1.00  0.73           H
ATOM   4259  N   LYS A 303      15.229 -28.249  34.343  1.00  0.75           N
ATOM   4260  CA  LYS A 303      14.618 -28.728  35.583  1.00  0.75           C
ATOM   4261  C   LYS A 303      13.143 -28.915  35.346  1.00  0.75           C
ATOM   4262  O   LYS A 303      12.445 -27.991  34.930  1.00  0.75           O
ATOM   4263  CB  LYS A 303      14.847 -27.750  36.730  1.00  0.75           C
ATOM   4264  CG  LYS A 303      14.421 -28.223  38.096  1.00  0.75           C
ATOM   4265  CD  LYS A 303      14.677 -27.124  39.137  1.00  0.75           C
ATOM   4266  CE  LYS A 303      16.171 -26.883  39.375  1.00  0.75           C
ATOM   4267  NZ  LYS A 303      16.814 -28.002  40.129  1.00  0.75           N
ATOM   4268  H   LYS A 303      14.802 -27.483  33.819  1.00  0.75           H
ATOM   4269  HA  LYS A 303      15.043 -29.697  35.847  1.00  0.75           H
ATOM   4270 1HB  LYS A 303      15.905 -27.517  36.797  1.00  0.75           H
ATOM   4271 2HB  LYS A 303      14.302 -26.833  36.536  1.00  0.75           H
ATOM   4272 1HG  LYS A 303      13.357 -28.466  38.085  1.00  0.75           H
ATOM   4273 2HG  LYS A 303      14.984 -29.122  38.366  1.00  0.75           H
ATOM   4274 1HD  LYS A 303      14.221 -26.193  38.792  1.00  0.75           H
ATOM   4275 2HD  LYS A 303      14.213 -27.406  40.081  1.00  0.75           H
ATOM   4276 1HE  LYS A 303      16.674 -26.779  38.414  1.00  0.75           H
ATOM   4277 2HE  LYS A 303      16.296 -25.960  39.939  1.00  0.75           H
ATOM   4278 1HZ  LYS A 303      17.799 -27.816  40.257  1.00  0.75           H
ATOM   4279 2HZ  LYS A 303      16.381 -28.117  41.025  1.00  0.75           H
ATOM   4280 3HZ  LYS A 303      16.742 -28.886  39.607  1.00  0.75           H
ATOM   4281  N   GLY A 304      12.664 -30.105  35.643  1.00  0.77           N
ATOM   4282  CA  GLY A 304      11.292 -30.481  35.358  1.00  0.77           C
ATOM   4283  C   GLY A 304      11.376 -31.499  34.243  1.00  0.77           C
ATOM   4284  O   GLY A 304      12.477 -31.780  33.767  1.00  0.77           O
ATOM   4285  H   GLY A 304      13.287 -30.801  36.031  1.00  0.77           H
ATOM   4286 1HA  GLY A 304      10.822 -30.909  36.239  1.00  0.77           H
ATOM   4287 2HA  GLY A 304      10.709 -29.621  35.036  1.00  0.77           H
ATOM   4288  N   ARG A 305      10.249 -32.078  33.853  1.00  0.77           N
ATOM   4289  CA  ARG A 305      10.269 -33.126  32.840  1.00  0.77           C
ATOM   4290  C   ARG A 305      10.878 -32.571  31.572  1.00  0.77           C
ATOM   4291  O   ARG A 305      10.526 -31.460  31.158  1.00  0.77           O
ATOM   4292  CB  ARG A 305       8.871 -33.629  32.562  1.00  0.77           C
ATOM   4293  CG  ARG A 305       8.798 -34.843  31.647  1.00  0.77           C
ATOM   4294  CD  ARG A 305       7.397 -35.331  31.501  1.00  0.77           C
ATOM   4295  NE  ARG A 305       7.337 -36.574  30.760  1.00  0.77           N
ATOM   4296  CZ  ARG A 305       6.227 -37.182  30.329  1.00  0.77           C
ATOM   4297  NH1 ARG A 305       5.029 -36.668  30.529  1.00  0.77           N
ATOM   4298  NH2 ARG A 305       6.389 -38.317  29.701  1.00  0.77           N
ATOM   4299  H   ARG A 305       9.370 -31.782  34.251  1.00  0.77           H
ATOM   4300  HA  ARG A 305      10.874 -33.955  33.184  1.00  0.77           H
ATOM   4301 1HB  ARG A 305       8.394 -33.897  33.502  1.00  0.77           H
ATOM   4302 2HB  ARG A 305       8.281 -32.826  32.110  1.00  0.77           H
ATOM   4303 1HG  ARG A 305       9.169 -34.570  30.657  1.00  0.77           H
ATOM   4304 2HG  ARG A 305       9.418 -35.647  32.053  1.00  0.77           H
ATOM   4305 1HD  ARG A 305       6.964 -35.500  32.486  1.00  0.77           H
ATOM   4306 2HD  ARG A 305       6.806 -34.586  30.968  1.00  0.77           H
ATOM   4307  HE  ARG A 305       8.205 -37.069  30.562  1.00  0.77           H
ATOM   4308 1HH1 ARG A 305       4.930 -35.790  31.018  1.00  0.77           H
ATOM   4309 2HH1 ARG A 305       4.212 -37.155  30.191  1.00  0.77           H
ATOM   4310 1HH2 ARG A 305       7.351 -38.651  29.599  1.00  0.77           H
ATOM   4311 2HH2 ARG A 305       5.601 -38.837  29.346  1.00  0.77           H
ATOM   4312  N   GLY A 306      11.807 -33.302  30.948  1.00  0.76           N
ATOM   4313  CA  GLY A 306      12.377 -32.697  29.754  1.00  0.76           C
ATOM   4314  C   GLY A 306      13.807 -33.045  29.398  1.00  0.76           C
ATOM   4315  O   GLY A 306      14.261 -34.180  29.516  1.00  0.76           O
ATOM   4316  H   GLY A 306      12.081 -34.228  31.292  1.00  0.76           H
ATOM   4317 1HA  GLY A 306      11.753 -32.962  28.919  1.00  0.76           H
ATOM   4318 2HA  GLY A 306      12.306 -31.620  29.851  1.00  0.76           H
ATOM   4319  N   GLY A 307      14.498 -32.067  28.862  1.00  0.74           N
ATOM   4320  CA  GLY A 307      15.850 -32.330  28.401  1.00  0.74           C
ATOM   4321  C   GLY A 307      16.424 -31.160  27.665  1.00  0.74           C
ATOM   4322  O   GLY A 307      15.880 -30.062  27.719  1.00  0.74           O
ATOM   4323  H   GLY A 307      14.064 -31.140  28.797  1.00  0.74           H
ATOM   4324 1HA  GLY A 307      16.484 -32.578  29.242  1.00  0.74           H
ATOM   4325 2HA  GLY A 307      15.836 -33.195  27.738  1.00  0.74           H
ATOM   4326  N   SER A 308      17.563 -31.357  27.010  1.00  0.72           N
ATOM   4327  CA  SER A 308      18.093 -30.245  26.239  1.00  0.72           C
ATOM   4328  C   SER A 308      17.047 -29.978  25.156  1.00  0.72           C
ATOM   4329  O   SER A 308      16.570 -28.850  24.997  1.00  0.72           O
ATOM   4330  CB  SER A 308      19.466 -30.541  25.666  1.00  0.72           C
ATOM   4331  OG  SER A 308      19.930 -29.448  24.903  1.00  0.72           O
ATOM   4332  H   SER A 308      17.987 -32.291  26.984  1.00  0.72           H
ATOM   4333  HA  SER A 308      18.169 -29.366  26.878  1.00  0.72           H
ATOM   4334 1HB  SER A 308      20.164 -30.752  26.475  1.00  0.72           H
ATOM   4335 2HB  SER A 308      19.427 -31.409  25.036  1.00  0.72           H
ATOM   4336  HG  SER A 308      19.226 -29.269  24.268  1.00  0.72           H
ATOM   4337  N   ILE A 309      16.615 -31.056  24.495  1.00  0.71           N
ATOM   4338  CA  ILE A 309      15.531 -30.962  23.530  1.00  0.71           C
ATOM   4339  C   ILE A 309      14.320 -31.765  24.015  1.00  0.71           C
ATOM   4340  O   ILE A 309      14.425 -32.976  24.235  1.00  0.71           O
ATOM   4341  CB  ILE A 309      15.932 -31.507  22.151  1.00  0.71           C
ATOM   4342  CG1 ILE A 309      17.120 -30.765  21.594  1.00  0.71           C
ATOM   4343  CG2 ILE A 309      14.736 -31.406  21.172  1.00  0.71           C
ATOM   4344  CD1 ILE A 309      17.570 -31.367  20.321  1.00  0.71           C
ATOM   4345  H   ILE A 309      17.066 -31.954  24.679  1.00  0.71           H
ATOM   4346  HA  ILE A 309      15.231 -29.921  23.426  1.00  0.71           H
ATOM   4347  HB  ILE A 309      16.221 -32.551  22.251  1.00  0.71           H
ATOM   4348 1HG1 ILE A 309      16.868 -29.720  21.438  1.00  0.71           H
ATOM   4349 2HG1 ILE A 309      17.944 -30.822  22.307  1.00  0.71           H
ATOM   4350 1HG2 ILE A 309      15.019 -31.809  20.207  1.00  0.71           H
ATOM   4351 2HG2 ILE A 309      13.897 -31.971  21.566  1.00  0.71           H
ATOM   4352 3HG2 ILE A 309      14.441 -30.364  21.057  1.00  0.71           H
ATOM   4353 1HD1 ILE A 309      18.417 -30.855  19.939  1.00  0.71           H
ATOM   4354 2HD1 ILE A 309      17.828 -32.410  20.473  1.00  0.71           H
ATOM   4355 3HD1 ILE A 309      16.759 -31.290  19.621  1.00  0.71           H
ATOM   4356  N   LEU A 310      13.186 -31.090  24.179  1.00  0.71           N
ATOM   4357  CA  LEU A 310      11.930 -31.727  24.579  1.00  0.71           C
ATOM   4358  C   LEU A 310      10.910 -31.507  23.493  1.00  0.71           C
ATOM   4359  O   LEU A 310      10.627 -30.374  23.106  1.00  0.71           O
ATOM   4360  CB  LEU A 310      11.406 -31.212  25.926  1.00  0.71           C
ATOM   4361  CG  LEU A 310       9.970 -31.715  26.311  1.00  0.71           C
ATOM   4362  CD1 LEU A 310       9.943 -33.212  26.443  1.00  0.71           C
ATOM   4363  CD2 LEU A 310       9.555 -31.080  27.613  1.00  0.71           C
ATOM   4364  H   LEU A 310      13.186 -30.089  23.989  1.00  0.71           H
ATOM   4365  HA  LEU A 310      12.096 -32.796  24.676  1.00  0.71           H
ATOM   4366 1HB  LEU A 310      12.094 -31.526  26.710  1.00  0.71           H
ATOM   4367 2HB  LEU A 310      11.390 -30.121  25.906  1.00  0.71           H
ATOM   4368  HG  LEU A 310       9.266 -31.432  25.524  1.00  0.71           H
ATOM   4369 1HD1 LEU A 310       8.936 -33.534  26.704  1.00  0.71           H
ATOM   4370 2HD1 LEU A 310      10.229 -33.664  25.501  1.00  0.71           H
ATOM   4371 3HD1 LEU A 310      10.621 -33.530  27.198  1.00  0.71           H
ATOM   4372 1HD2 LEU A 310       8.552 -31.417  27.871  1.00  0.71           H
ATOM   4373 2HD2 LEU A 310      10.235 -31.348  28.403  1.00  0.71           H
ATOM   4374 3HD2 LEU A 310       9.560 -30.027  27.516  1.00  0.71           H
ATOM   4375  N   THR A 311      10.399 -32.587  22.961  1.00  0.72           N
ATOM   4376  CA  THR A 311       9.506 -32.446  21.836  1.00  0.72           C
ATOM   4377  C   THR A 311       8.599 -33.623  21.607  1.00  0.72           C
ATOM   4378  O   THR A 311       8.894 -34.721  22.049  1.00  0.72           O
ATOM   4379  CB  THR A 311      10.357 -32.151  20.598  1.00  0.72           C
ATOM   4380  OG1 THR A 311       9.534 -31.960  19.463  1.00  0.72           O
ATOM   4381  CG2 THR A 311      11.327 -33.240  20.340  1.00  0.72           C
ATOM   4382  H   THR A 311      10.682 -33.504  23.322  1.00  0.72           H
ATOM   4383  HA  THR A 311       8.879 -31.587  22.023  1.00  0.72           H
ATOM   4384  HB  THR A 311      10.912 -31.235  20.768  1.00  0.72           H
ATOM   4385  HG1 THR A 311       8.803 -31.341  19.667  1.00  0.72           H
ATOM   4386 1HG2 THR A 311      11.913 -32.973  19.469  1.00  0.72           H
ATOM   4387 2HG2 THR A 311      11.980 -33.373  21.202  1.00  0.72           H
ATOM   4388 3HG2 THR A 311      10.785 -34.154  20.157  1.00  0.72           H
ATOM   4389  N   LYS A 312       7.481 -33.406  20.914  1.00  0.72           N
ATOM   4390  CA  LYS A 312       6.675 -34.551  20.491  1.00  0.72           C
ATOM   4391  C   LYS A 312       7.549 -35.467  19.633  1.00  0.72           C
ATOM   4392  O   LYS A 312       7.547 -36.697  19.803  1.00  0.72           O
ATOM   4393  CB  LYS A 312       5.451 -34.118  19.685  1.00  0.72           C
ATOM   4394  CG  LYS A 312       4.546 -35.234  19.224  1.00  0.72           C
ATOM   4395  CD  LYS A 312       3.330 -34.669  18.481  1.00  0.72           C
ATOM   4396  CE  LYS A 312       2.432 -35.787  17.959  1.00  0.72           C
ATOM   4397  NZ  LYS A 312       1.240 -35.259  17.232  1.00  0.72           N
ATOM   4398  H   LYS A 312       7.245 -32.453  20.615  1.00  0.72           H
ATOM   4399  HA  LYS A 312       6.342 -35.094  21.373  1.00  0.72           H
ATOM   4400 1HB  LYS A 312       4.859 -33.430  20.263  1.00  0.72           H
ATOM   4401 2HB  LYS A 312       5.779 -33.598  18.798  1.00  0.72           H
ATOM   4402 1HG  LYS A 312       5.103 -35.893  18.552  1.00  0.72           H
ATOM   4403 2HG  LYS A 312       4.211 -35.815  20.084  1.00  0.72           H
ATOM   4404 1HD  LYS A 312       2.754 -34.030  19.157  1.00  0.72           H
ATOM   4405 2HD  LYS A 312       3.672 -34.055  17.643  1.00  0.72           H
ATOM   4406 1HE  LYS A 312       3.010 -36.414  17.281  1.00  0.72           H
ATOM   4407 2HE  LYS A 312       2.094 -36.392  18.799  1.00  0.72           H
ATOM   4408 1HZ  LYS A 312       0.676 -36.030  16.903  1.00  0.72           H
ATOM   4409 2HZ  LYS A 312       0.691 -34.683  17.856  1.00  0.72           H
ATOM   4410 3HZ  LYS A 312       1.543 -34.704  16.445  1.00  0.72           H
ATOM   4411  N   GLU A 313       8.305 -34.838  18.718  1.00  0.72           N
ATOM   4412  CA  GLU A 313       9.171 -35.587  17.814  1.00  0.72           C
ATOM   4413  C   GLU A 313      10.477 -34.870  17.440  1.00  0.72           C
ATOM   4414  O   GLU A 313      10.471 -33.711  17.029  1.00  0.72           O
ATOM   4415  CB  GLU A 313       8.391 -35.936  16.540  1.00  0.72           C
ATOM   4416  CG  GLU A 313       9.166 -36.770  15.522  1.00  0.72           C
ATOM   4417  CD  GLU A 313       8.309 -37.236  14.375  1.00  0.72           C
ATOM   4418  OE1 GLU A 313       7.140 -36.928  14.368  1.00  0.72           O
ATOM   4419  OE2 GLU A 313       8.816 -37.915  13.513  1.00  0.72           O
ATOM   4420  H   GLU A 313       8.247 -33.816  18.672  1.00  0.72           H
ATOM   4421  HA  GLU A 313       9.425 -36.507  18.314  1.00  0.72           H
ATOM   4422 1HB  GLU A 313       7.494 -36.495  16.810  1.00  0.72           H
ATOM   4423 2HB  GLU A 313       8.069 -35.019  16.051  1.00  0.72           H
ATOM   4424 1HG  GLU A 313       9.980 -36.162  15.122  1.00  0.72           H
ATOM   4425 2HG  GLU A 313       9.611 -37.622  16.020  1.00  0.72           H
ATOM   4426  N   PHE A 314      11.596 -35.584  17.534  1.00  0.72           N
ATOM   4427  CA  PHE A 314      12.885 -35.006  17.138  1.00  0.72           C
ATOM   4428  C   PHE A 314      13.451 -35.700  15.915  1.00  0.72           C
ATOM   4429  O   PHE A 314      13.500 -36.932  15.867  1.00  0.72           O
ATOM   4430  CB  PHE A 314      13.920 -35.070  18.266  1.00  0.72           C
ATOM   4431  CG  PHE A 314      15.296 -34.554  17.862  1.00  0.72           C
ATOM   4432  CD1 PHE A 314      15.510 -33.217  17.678  1.00  0.72           C
ATOM   4433  CD2 PHE A 314      16.372 -35.410  17.683  1.00  0.72           C
ATOM   4434  CE1 PHE A 314      16.743 -32.736  17.326  1.00  0.72           C
ATOM   4435  CE2 PHE A 314      17.612 -34.930  17.342  1.00  0.72           C
ATOM   4436  CZ  PHE A 314      17.797 -33.582  17.164  1.00  0.72           C
ATOM   4437  H   PHE A 314      11.531 -36.541  17.886  1.00  0.72           H
ATOM   4438  HA  PHE A 314      12.732 -33.956  16.887  1.00  0.72           H
ATOM   4439 1HB  PHE A 314      13.586 -34.499  19.115  1.00  0.72           H
ATOM   4440 2HB  PHE A 314      14.030 -36.101  18.595  1.00  0.72           H
ATOM   4441  HD1 PHE A 314      14.689 -32.537  17.808  1.00  0.72           H
ATOM   4442  HD2 PHE A 314      16.236 -36.464  17.816  1.00  0.72           H
ATOM   4443  HE1 PHE A 314      16.872 -31.675  17.188  1.00  0.72           H
ATOM   4444  HE2 PHE A 314      18.445 -35.618  17.211  1.00  0.72           H
ATOM   4445  HZ  PHE A 314      18.776 -33.190  16.891  1.00  0.72           H
ATOM   4446  N   SER A 315      13.925 -34.910  14.954  1.00  0.72           N
ATOM   4447  CA  SER A 315      14.510 -35.468  13.743  1.00  0.72           C
ATOM   4448  C   SER A 315      15.798 -34.767  13.334  1.00  0.72           C
ATOM   4449  O   SER A 315      15.857 -33.535  13.251  1.00  0.72           O
ATOM   4450  CB  SER A 315      13.519 -35.412  12.602  1.00  0.72           C
ATOM   4451  OG  SER A 315      14.093 -35.885  11.414  1.00  0.72           O
ATOM   4452  H   SER A 315      13.829 -33.899  15.055  1.00  0.72           H
ATOM   4453  HA  SER A 315      14.737 -36.505  13.939  1.00  0.72           H
ATOM   4454 1HB  SER A 315      12.651 -36.023  12.857  1.00  0.72           H
ATOM   4455 2HB  SER A 315      13.172 -34.387  12.467  1.00  0.72           H
ATOM   4456  HG  SER A 315      14.537 -36.716  11.647  1.00  0.72           H
ATOM   4457  N   LEU A 316      16.834 -35.572  13.119  1.00  0.72           N
ATOM   4458  CA  LEU A 316      18.151 -35.052  12.776  1.00  0.72           C
ATOM   4459  C   LEU A 316      18.760 -35.699  11.534  1.00  0.72           C
ATOM   4460  O   LEU A 316      19.046 -36.898  11.514  1.00  0.72           O
ATOM   4461  CB  LEU A 316      19.036 -35.248  14.004  1.00  0.72           C
ATOM   4462  CG  LEU A 316      20.468 -34.890  13.935  1.00  0.72           C
ATOM   4463  CD1 LEU A 316      20.587 -33.408  13.640  1.00  0.72           C
ATOM   4464  CD2 LEU A 316      21.104 -35.263  15.302  1.00  0.72           C
ATOM   4465  H   LEU A 316      16.687 -36.580  13.212  1.00  0.72           H
ATOM   4466  HA  LEU A 316      18.056 -33.984  12.579  1.00  0.72           H
ATOM   4467 1HB  LEU A 316      18.618 -34.651  14.776  1.00  0.72           H
ATOM   4468 2HB  LEU A 316      18.970 -36.273  14.298  1.00  0.72           H
ATOM   4469  HG  LEU A 316      20.955 -35.446  13.133  1.00  0.72           H
ATOM   4470 1HD1 LEU A 316      21.601 -33.115  13.586  1.00  0.72           H
ATOM   4471 2HD1 LEU A 316      20.109 -33.200  12.681  1.00  0.72           H
ATOM   4472 3HD1 LEU A 316      20.095 -32.842  14.430  1.00  0.72           H
ATOM   4473 1HD2 LEU A 316      22.140 -35.037  15.296  1.00  0.72           H
ATOM   4474 2HD2 LEU A 316      20.614 -34.705  16.096  1.00  0.72           H
ATOM   4475 3HD2 LEU A 316      20.991 -36.309  15.497  1.00  0.72           H
ATOM   4476  N   VAL A 317      18.936 -34.866  10.502  1.00  0.73           N
ATOM   4477  CA  VAL A 317      19.461 -35.207   9.179  1.00  0.73           C
ATOM   4478  C   VAL A 317      20.559 -34.250   8.703  1.00  0.73           C
ATOM   4479  O   VAL A 317      20.539 -33.761   7.569  1.00  0.73           O
ATOM   4480  CB  VAL A 317      18.331 -35.246   8.143  1.00  0.73           C
ATOM   4481  CG1 VAL A 317      18.913 -35.549   6.773  1.00  0.73           C
ATOM   4482  CG2 VAL A 317      17.319 -36.328   8.523  1.00  0.73           C
ATOM   4483  H   VAL A 317      18.665 -33.896  10.635  1.00  0.73           H
ATOM   4484  HA  VAL A 317      19.893 -36.207   9.238  1.00  0.73           H
ATOM   4485  HB  VAL A 317      17.835 -34.285   8.105  1.00  0.73           H
ATOM   4486 1HG1 VAL A 317      18.112 -35.584   6.036  1.00  0.73           H
ATOM   4487 2HG1 VAL A 317      19.625 -34.785   6.487  1.00  0.73           H
ATOM   4488 3HG1 VAL A 317      19.416 -36.495   6.808  1.00  0.73           H
ATOM   4489 1HG2 VAL A 317      16.525 -36.353   7.778  1.00  0.73           H
ATOM   4490 2HG2 VAL A 317      17.824 -37.300   8.555  1.00  0.73           H
ATOM   4491 3HG2 VAL A 317      16.886 -36.112   9.497  1.00  0.73           H
ATOM   4492  N   ALA A 318      21.458 -33.888   9.598  1.00  0.74           N
ATOM   4493  CA  ALA A 318      22.545 -32.971   9.258  1.00  0.74           C
ATOM   4494  C   ALA A 318      23.526 -33.610   8.265  1.00  0.74           C
ATOM   4495  O   ALA A 318      23.735 -34.822   8.280  1.00  0.74           O
ATOM   4496  CB  ALA A 318      23.271 -32.544  10.516  1.00  0.74           C
ATOM   4497  H   ALA A 318      21.412 -34.298  10.521  1.00  0.74           H
ATOM   4498  HA  ALA A 318      22.112 -32.090   8.783  1.00  0.74           H
ATOM   4499 1HB  ALA A 318      24.059 -31.831  10.262  1.00  0.74           H
ATOM   4500 2HB  ALA A 318      22.561 -32.080  11.171  1.00  0.74           H
ATOM   4501 3HB  ALA A 318      23.710 -33.396  11.006  1.00  0.74           H
ATOM   4502  N   ASP A 319      24.190 -32.792   7.453  1.00  0.74           N
ATOM   4503  CA  ASP A 319      25.215 -33.297   6.536  1.00  0.74           C
ATOM   4504  C   ASP A 319      26.587 -33.348   7.218  1.00  0.74           C
ATOM   4505  O   ASP A 319      27.573 -33.751   6.600  1.00  0.74           O
ATOM   4506  CB  ASP A 319      25.334 -32.456   5.253  1.00  0.74           C
ATOM   4507  CG  ASP A 319      24.141 -32.555   4.256  1.00  0.74           C
ATOM   4508  OD1 ASP A 319      23.432 -33.528   4.292  1.00  0.74           O
ATOM   4509  OD2 ASP A 319      24.003 -31.669   3.412  1.00  0.74           O
ATOM   4510  H   ASP A 319      24.005 -31.792   7.469  1.00  0.74           H
ATOM   4511  HA  ASP A 319      24.943 -34.311   6.246  1.00  0.74           H
ATOM   4512 1HB  ASP A 319      25.439 -31.420   5.535  1.00  0.74           H
ATOM   4513 2HB  ASP A 319      26.247 -32.738   4.730  1.00  0.74           H
ATOM   4514  N   ASP A 320      26.627 -32.956   8.493  1.00  0.73           N
ATOM   4515  CA  ASP A 320      27.846 -32.946   9.294  1.00  0.73           C
ATOM   4516  C   ASP A 320      27.532 -33.313  10.752  1.00  0.73           C
ATOM   4517  O   ASP A 320      26.382 -33.565  11.133  1.00  0.73           O
ATOM   4518  CB  ASP A 320      28.560 -31.568   9.218  1.00  0.73           C
ATOM   4519  CG  ASP A 320      30.150 -31.595   9.493  1.00  0.73           C
ATOM   4520  OD1 ASP A 320      30.616 -32.543  10.101  1.00  0.73           O
ATOM   4521  OD2 ASP A 320      30.834 -30.682   9.100  1.00  0.73           O
ATOM   4522  H   ASP A 320      25.770 -32.643   8.919  1.00  0.73           H
ATOM   4523  HA  ASP A 320      28.523 -33.701   8.894  1.00  0.73           H
ATOM   4524 1HB  ASP A 320      28.390 -31.125   8.233  1.00  0.73           H
ATOM   4525 2HB  ASP A 320      28.100 -30.894   9.943  1.00  0.73           H
ATOM   4526  N   SER A 321      28.587 -33.361  11.540  1.00  0.71           N
ATOM   4527  CA  SER A 321      28.560 -33.805  12.909  1.00  0.71           C
ATOM   4528  C   SER A 321      27.707 -32.996  13.869  1.00  0.71           C
ATOM   4529  O   SER A 321      27.542 -31.773  13.735  1.00  0.71           O
ATOM   4530  CB  SER A 321      29.976 -33.878  13.406  1.00  0.71           C
ATOM   4531  OG  SER A 321      30.705 -34.795  12.616  1.00  0.71           O
ATOM   4532  H   SER A 321      29.485 -33.124  11.132  1.00  0.71           H
ATOM   4533  HA  SER A 321      28.151 -34.805  12.880  1.00  0.71           H
ATOM   4534 1HB  SER A 321      30.443 -32.895  13.362  1.00  0.71           H
ATOM   4535 2HB  SER A 321      29.976 -34.207  14.447  1.00  0.71           H
ATOM   4536  HG  SER A 321      31.042 -34.264  11.861  1.00  0.71           H
ATOM   4537  N   VAL A 322      27.168 -33.719  14.840  1.00  0.69           N
ATOM   4538  CA  VAL A 322      26.319 -33.171  15.872  1.00  0.69           C
ATOM   4539  C   VAL A 322      26.835 -33.549  17.254  1.00  0.69           C
ATOM   4540  O   VAL A 322      27.164 -34.712  17.480  1.00  0.69           O
ATOM   4541  CB  VAL A 322      24.904 -33.716  15.690  1.00  0.69           C
ATOM   4542  CG1 VAL A 322      23.987 -33.127  16.769  1.00  0.69           C
ATOM   4543  CG2 VAL A 322      24.482 -33.459  14.263  1.00  0.69           C
ATOM   4544  H   VAL A 322      27.382 -34.713  14.847  1.00  0.69           H
ATOM   4545  HA  VAL A 322      26.309 -32.096  15.760  1.00  0.69           H
ATOM   4546  HB  VAL A 322      24.910 -34.769  15.843  1.00  0.69           H
ATOM   4547 1HG1 VAL A 322      22.991 -33.512  16.672  1.00  0.69           H
ATOM   4548 2HG1 VAL A 322      24.382 -33.394  17.749  1.00  0.69           H
ATOM   4549 3HG1 VAL A 322      23.953 -32.063  16.693  1.00  0.69           H
ATOM   4550 1HG2 VAL A 322      23.524 -33.858  14.095  1.00  0.69           H
ATOM   4551 2HG2 VAL A 322      24.483 -32.414  14.056  1.00  0.69           H
ATOM   4552 3HG2 VAL A 322      25.173 -33.947  13.588  1.00  0.69           H
ATOM   4553  N   VAL A 323      26.957 -32.584  18.153  1.00  0.66           N
ATOM   4554  CA  VAL A 323      27.443 -32.895  19.488  1.00  0.66           C
ATOM   4555  C   VAL A 323      26.522 -32.410  20.591  1.00  0.66           C
ATOM   4556  O   VAL A 323      26.176 -31.236  20.651  1.00  0.66           O
ATOM   4557  CB  VAL A 323      28.837 -32.277  19.727  1.00  0.66           C
ATOM   4558  CG1 VAL A 323      29.312 -32.612  21.155  1.00  0.66           C
ATOM   4559  CG2 VAL A 323      29.824 -32.785  18.676  1.00  0.66           C
ATOM   4560  H   VAL A 323      26.674 -31.642  17.901  1.00  0.66           H
ATOM   4561  HA  VAL A 323      27.532 -33.976  19.577  1.00  0.66           H
ATOM   4562  HB  VAL A 323      28.766 -31.200  19.663  1.00  0.66           H
ATOM   4563 1HG1 VAL A 323      30.287 -32.163  21.332  1.00  0.66           H
ATOM   4564 2HG1 VAL A 323      28.606 -32.214  21.884  1.00  0.66           H
ATOM   4565 3HG1 VAL A 323      29.384 -33.698  21.276  1.00  0.66           H
ATOM   4566 1HG2 VAL A 323      30.801 -32.337  18.851  1.00  0.66           H
ATOM   4567 2HG2 VAL A 323      29.904 -33.864  18.743  1.00  0.66           H
ATOM   4568 3HG2 VAL A 323      29.479 -32.512  17.680  1.00  0.66           H
ATOM   4569  N   PHE A 324      26.172 -33.315  21.478  1.00  0.64           N
ATOM   4570  CA  PHE A 324      25.396 -33.012  22.659  1.00  0.64           C
ATOM   4571  C   PHE A 324      26.312 -33.300  23.837  1.00  0.64           C
ATOM   4572  O   PHE A 324      26.778 -34.439  23.964  1.00  0.64           O
ATOM   4573  CB  PHE A 324      24.167 -33.923  22.762  1.00  0.64           C
ATOM   4574  CG  PHE A 324      23.119 -33.788  21.678  1.00  0.64           C
ATOM   4575  CD1 PHE A 324      23.252 -34.464  20.468  1.00  0.64           C
ATOM   4576  CD2 PHE A 324      21.977 -33.031  21.887  1.00  0.64           C
ATOM   4577  CE1 PHE A 324      22.269 -34.368  19.493  1.00  0.64           C
ATOM   4578  CE2 PHE A 324      21.006 -32.932  20.921  1.00  0.64           C
ATOM   4579  CZ  PHE A 324      21.149 -33.595  19.718  1.00  0.64           C
ATOM   4580  H   PHE A 324      26.477 -34.269  21.330  1.00  0.64           H
ATOM   4581  HA  PHE A 324      25.110 -31.965  22.662  1.00  0.64           H
ATOM   4582 1HB  PHE A 324      24.502 -34.948  22.760  1.00  0.64           H
ATOM   4583 2HB  PHE A 324      23.683 -33.751  23.720  1.00  0.64           H
ATOM   4584  HD1 PHE A 324      24.142 -35.083  20.296  1.00  0.64           H
ATOM   4585  HD2 PHE A 324      21.851 -32.507  22.836  1.00  0.64           H
ATOM   4586  HE1 PHE A 324      22.384 -34.908  18.553  1.00  0.64           H
ATOM   4587  HE2 PHE A 324      20.125 -32.327  21.112  1.00  0.64           H
ATOM   4588  HZ  PHE A 324      20.374 -33.515  18.957  1.00  0.64           H
ATOM   4589  N   SER A 325      26.601 -32.319  24.685  1.00  0.63           N
ATOM   4590  CA  SER A 325      27.485 -32.669  25.786  1.00  0.63           C
ATOM   4591  C   SER A 325      27.306 -31.873  27.061  1.00  0.63           C
ATOM   4592  O   SER A 325      26.939 -30.700  27.051  1.00  0.63           O
ATOM   4593  CB  SER A 325      28.937 -32.520  25.354  1.00  0.63           C
ATOM   4594  OG  SER A 325      29.299 -31.182  25.149  1.00  0.63           O
ATOM   4595  H   SER A 325      26.218 -31.380  24.556  1.00  0.63           H
ATOM   4596  HA  SER A 325      27.290 -33.704  26.024  1.00  0.63           H
ATOM   4597 1HB  SER A 325      29.575 -32.947  26.123  1.00  0.63           H
ATOM   4598 2HB  SER A 325      29.104 -33.079  24.440  1.00  0.63           H
ATOM   4599  HG  SER A 325      28.767 -30.844  24.395  1.00  0.63           H
ATOM   4600  N   ASN A 326      27.639 -32.516  28.169  1.00  0.64           N
ATOM   4601  CA  ASN A 326      27.624 -31.882  29.482  1.00  0.64           C
ATOM   4602  C   ASN A 326      26.242 -31.303  29.825  1.00  0.64           C
ATOM   4603  O   ASN A 326      26.157 -30.305  30.540  1.00  0.64           O
ATOM   4604  CB  ASN A 326      28.664 -30.771  29.529  1.00  0.64           C
ATOM   4605  CG  ASN A 326      30.085 -31.243  29.292  1.00  0.64           C
ATOM   4606  OD1 ASN A 326      30.630 -32.117  29.985  1.00  0.64           O
ATOM   4607  ND2 ASN A 326      30.701 -30.657  28.296  1.00  0.64           N
ATOM   4608  H   ASN A 326      27.912 -33.500  28.079  1.00  0.64           H
ATOM   4609  HA  ASN A 326      27.868 -32.624  30.234  1.00  0.64           H
ATOM   4610 1HB  ASN A 326      28.436 -29.990  28.812  1.00  0.64           H
ATOM   4611 2HB  ASN A 326      28.623 -30.309  30.513  1.00  0.64           H
ATOM   4612 1HD2 ASN A 326      31.646 -30.881  28.074  1.00  0.64           H
ATOM   4613 2HD2 ASN A 326      30.219 -29.967  27.748  1.00  0.64           H
ATOM   4614  N   ASN A 327      25.158 -31.922  29.348  1.00  0.67           N
ATOM   4615  CA  ASN A 327      23.832 -31.374  29.615  1.00  0.67           C
ATOM   4616  C   ASN A 327      23.246 -32.010  30.861  1.00  0.67           C
ATOM   4617  O   ASN A 327      23.494 -33.194  31.096  1.00  0.67           O
ATOM   4618  CB  ASN A 327      22.922 -31.613  28.420  1.00  0.67           C
ATOM   4619  CG  ASN A 327      23.408 -30.927  27.142  1.00  0.67           C
ATOM   4620  OD1 ASN A 327      23.872 -29.776  27.133  1.00  0.67           O
ATOM   4621  ND2 ASN A 327      23.298 -31.631  26.045  1.00  0.67           N
ATOM   4622  H   ASN A 327      25.242 -32.757  28.772  1.00  0.67           H
ATOM   4623  HA  ASN A 327      23.926 -30.304  29.792  1.00  0.67           H
ATOM   4624 1HB  ASN A 327      22.833 -32.684  28.235  1.00  0.67           H
ATOM   4625 2HB  ASN A 327      21.924 -31.237  28.654  1.00  0.67           H
ATOM   4626 1HD2 ASN A 327      23.605 -31.231  25.168  1.00  0.67           H
ATOM   4627 2HD2 ASN A 327      22.916 -32.555  26.075  1.00  0.67           H
ATOM   4628  N   THR A 328      22.451 -31.257  31.632  1.00  0.73           N
ATOM   4629  CA  THR A 328      21.806 -31.833  32.813  1.00  0.73           C
ATOM   4630  C   THR A 328      20.280 -31.643  32.850  1.00  0.73           C
ATOM   4631  O   THR A 328      19.806 -30.507  32.885  1.00  0.73           O
ATOM   4632  CB  THR A 328      22.380 -31.238  34.103  1.00  0.73           C
ATOM   4633  OG1 THR A 328      23.797 -31.468  34.180  1.00  0.73           O
ATOM   4634  CG2 THR A 328      21.711 -31.897  35.299  1.00  0.73           C
ATOM   4635  H   THR A 328      22.303 -30.282  31.375  1.00  0.73           H
ATOM   4636  HA  THR A 328      22.024 -32.881  32.821  1.00  0.73           H
ATOM   4637  HB  THR A 328      22.188 -30.193  34.122  1.00  0.73           H
ATOM   4638  HG1 THR A 328      24.247 -30.937  33.515  1.00  0.73           H
ATOM   4639 1HG2 THR A 328      22.106 -31.474  36.222  1.00  0.73           H
ATOM   4640 2HG2 THR A 328      20.642 -31.724  35.254  1.00  0.73           H
ATOM   4641 3HG2 THR A 328      21.904 -32.968  35.278  1.00  0.73           H
ATOM   4642  N   ALA A 329      19.528 -32.754  32.912  1.00  0.79           N
ATOM   4643  CA  ALA A 329      18.054 -32.715  32.985  1.00  0.79           C
ATOM   4644  C   ALA A 329      17.545 -33.271  34.330  1.00  0.79           C
ATOM   4645  O   ALA A 329      17.412 -34.488  34.508  1.00  0.79           O
ATOM   4646  CB  ALA A 329      17.470 -33.499  31.828  1.00  0.79           C
ATOM   4647  H   ALA A 329      20.017 -33.650  32.887  1.00  0.79           H
ATOM   4648  HA  ALA A 329      17.735 -31.675  32.908  1.00  0.79           H
ATOM   4649 1HB  ALA A 329      16.380 -33.441  31.857  1.00  0.79           H
ATOM   4650 2HB  ALA A 329      17.839 -33.078  30.902  1.00  0.79           H
ATOM   4651 3HB  ALA A 329      17.783 -34.540  31.899  1.00  0.79           H
ATOM   4652  N   GLU A 330      17.204 -32.398  35.272  1.00  0.83           N
ATOM   4653  CA  GLU A 330      16.927 -32.870  36.634  1.00  0.83           C
ATOM   4654  C   GLU A 330      15.498 -33.336  36.961  1.00  0.83           C
ATOM   4655  O   GLU A 330      14.927 -32.869  37.945  1.00  0.83           O
ATOM   4656  CB  GLU A 330      17.280 -31.764  37.633  1.00  0.83           C
ATOM   4657  CG  GLU A 330      18.739 -31.355  37.632  1.00  0.83           C
ATOM   4658  CD  GLU A 330      19.069 -30.334  38.693  1.00  0.83           C
ATOM   4659  OE1 GLU A 330      18.163 -29.882  39.374  1.00  0.83           O
ATOM   4660  OE2 GLU A 330      20.217 -29.994  38.827  1.00  0.83           O
ATOM   4661  H   GLU A 330      17.215 -31.398  35.060  1.00  0.83           H
ATOM   4662  HA  GLU A 330      17.594 -33.710  36.820  1.00  0.83           H
ATOM   4663 1HB  GLU A 330      16.689 -30.876  37.409  1.00  0.83           H
ATOM   4664 2HB  GLU A 330      17.022 -32.088  38.639  1.00  0.83           H
ATOM   4665 1HG  GLU A 330      19.365 -32.237  37.767  1.00  0.83           H
ATOM   4666 2HG  GLU A 330      18.957 -30.928  36.655  1.00  0.83           H
ATOM   4667  N   LYS A 331      14.954 -34.267  36.164  1.00  0.86           N
ATOM   4668  CA  LYS A 331      13.665 -34.964  36.422  1.00  0.86           C
ATOM   4669  C   LYS A 331      13.117 -35.706  35.213  1.00  0.86           C
ATOM   4670  O   LYS A 331      12.471 -35.075  34.398  1.00  0.86           O
ATOM   4671  CB  LYS A 331      12.539 -34.025  36.895  1.00  0.86           C
ATOM   4672  CG  LYS A 331      11.203 -34.743  37.138  1.00  0.86           C
ATOM   4673  CD  LYS A 331      10.139 -33.788  37.688  1.00  0.86           C
ATOM   4674  CE  LYS A 331       8.808 -34.494  37.915  1.00  0.86           C
ATOM   4675  NZ  LYS A 331       7.770 -33.563  38.460  1.00  0.86           N
ATOM   4676  H   LYS A 331      15.527 -34.544  35.371  1.00  0.86           H
ATOM   4677  HA  LYS A 331      13.827 -35.695  37.210  1.00  0.86           H
ATOM   4678 1HB  LYS A 331      12.765 -33.574  37.844  1.00  0.86           H
ATOM   4679 2HB  LYS A 331      12.393 -33.240  36.175  1.00  0.86           H
ATOM   4680 1HG  LYS A 331      10.847 -35.163  36.193  1.00  0.86           H
ATOM   4681 2HG  LYS A 331      11.354 -35.559  37.842  1.00  0.86           H
ATOM   4682 1HD  LYS A 331      10.482 -33.362  38.632  1.00  0.86           H
ATOM   4683 2HD  LYS A 331       9.986 -32.980  36.982  1.00  0.86           H
ATOM   4684 1HE  LYS A 331       8.456 -34.902  36.968  1.00  0.86           H
ATOM   4685 2HE  LYS A 331       8.953 -35.312  38.621  1.00  0.86           H
ATOM   4686 1HZ  LYS A 331       6.904 -34.064  38.597  1.00  0.86           H
ATOM   4687 2HZ  LYS A 331       8.086 -33.189  39.345  1.00  0.86           H
ATOM   4688 3HZ  LYS A 331       7.619 -32.802  37.810  1.00  0.86           H
ATOM   4689  N   GLY A 332      13.277 -37.022  35.079  1.00  0.85           N
ATOM   4690  CA  GLY A 332      12.575 -37.638  33.943  1.00  0.85           C
ATOM   4691  C   GLY A 332      13.043 -37.035  32.616  1.00  0.85           C
ATOM   4692  O   GLY A 332      12.261 -36.369  31.923  1.00  0.85           O
ATOM   4693  H   GLY A 332      13.822 -37.572  35.727  1.00  0.85           H
ATOM   4694 1HA  GLY A 332      12.763 -38.714  33.943  1.00  0.85           H
ATOM   4695 2HA  GLY A 332      11.502 -37.495  34.057  1.00  0.85           H
ATOM   4696  N   GLY A 333      14.324 -37.174  32.300  1.00  0.81           N
ATOM   4697  CA  GLY A 333      14.811 -36.442  31.149  1.00  0.81           C
ATOM   4698  C   GLY A 333      16.093 -36.943  30.522  1.00  0.81           C
ATOM   4699  O   GLY A 333      16.533 -38.058  30.765  1.00  0.81           O
ATOM   4700  H   GLY A 333      14.935 -37.777  32.846  1.00  0.81           H
ATOM   4701 1HA  GLY A 333      14.035 -36.404  30.403  1.00  0.81           H
ATOM   4702 2HA  GLY A 333      14.966 -35.414  31.464  1.00  0.81           H
ATOM   4703  N   GLY A 334      16.673 -36.123  29.663  1.00  0.76           N
ATOM   4704  CA  GLY A 334      17.903 -36.532  28.978  1.00  0.76           C
ATOM   4705  C   GLY A 334      18.400 -35.486  28.003  1.00  0.76           C
ATOM   4706  O   GLY A 334      17.997 -34.320  28.062  1.00  0.76           O
ATOM   4707  H   GLY A 334      16.212 -35.229  29.485  1.00  0.76           H
ATOM   4708 1HA  GLY A 334      18.680 -36.743  29.713  1.00  0.76           H
ATOM   4709 2HA  GLY A 334      17.723 -37.463  28.437  1.00  0.76           H
ATOM   4710  N   ALA A 335      19.352 -35.863  27.156  1.00  0.73           N
ATOM   4711  CA  ALA A 335      19.813 -34.869  26.196  1.00  0.73           C
ATOM   4712  C   ALA A 335      18.643 -34.594  25.259  1.00  0.73           C
ATOM   4713  O   ALA A 335      18.222 -33.446  25.113  1.00  0.73           O
ATOM   4714  CB  ALA A 335      21.047 -35.326  25.429  1.00  0.73           C
ATOM   4715  H   ALA A 335      19.666 -36.840  27.139  1.00  0.73           H
ATOM   4716  HA  ALA A 335      20.057 -33.953  26.732  1.00  0.73           H
ATOM   4717 1HB  ALA A 335      21.342 -34.547  24.730  1.00  0.73           H
ATOM   4718 2HB  ALA A 335      21.861 -35.518  26.125  1.00  0.73           H
ATOM   4719 3HB  ALA A 335      20.834 -36.227  24.873  1.00  0.73           H
ATOM   4720  N   ILE A 336      18.047 -35.677  24.749  1.00  0.71           N
ATOM   4721  CA  ILE A 336      16.876 -35.595  23.878  1.00  0.71           C
ATOM   4722  C   ILE A 336      15.745 -36.406  24.502  1.00  0.71           C
ATOM   4723  O   ILE A 336      15.937 -37.588  24.816  1.00  0.71           O
ATOM   4724  CB  ILE A 336      17.134 -36.189  22.484  1.00  0.71           C
ATOM   4725  CG1 ILE A 336      18.283 -35.524  21.777  1.00  0.71           C
ATOM   4726  CG2 ILE A 336      15.866 -35.988  21.611  1.00  0.71           C
ATOM   4727  CD1 ILE A 336      18.664 -36.281  20.538  1.00  0.71           C
ATOM   4728  H   ILE A 336      18.456 -36.588  24.964  1.00  0.71           H
ATOM   4729  HA  ILE A 336      16.557 -34.557  23.789  1.00  0.71           H
ATOM   4730  HB  ILE A 336      17.353 -37.251  22.577  1.00  0.71           H
ATOM   4731 1HG1 ILE A 336      17.997 -34.514  21.500  1.00  0.71           H
ATOM   4732 2HG1 ILE A 336      19.147 -35.471  22.437  1.00  0.71           H
ATOM   4733 1HG2 ILE A 336      16.030 -36.417  20.627  1.00  0.71           H
ATOM   4734 2HG2 ILE A 336      15.017 -36.469  22.075  1.00  0.71           H
ATOM   4735 3HG2 ILE A 336      15.658 -34.921  21.510  1.00  0.71           H
ATOM   4736 1HD1 ILE A 336      19.483 -35.790  20.036  1.00  0.71           H
ATOM   4737 2HD1 ILE A 336      18.962 -37.287  20.805  1.00  0.71           H
ATOM   4738 3HD1 ILE A 336      17.818 -36.330  19.880  1.00  0.71           H
ATOM   4739  N   TYR A 337      14.578 -35.792  24.662  1.00  0.72           N
ATOM   4740  CA  TYR A 337      13.444 -36.488  25.253  1.00  0.72           C
ATOM   4741  C   TYR A 337      12.199 -36.289  24.402  1.00  0.72           C
ATOM   4742  O   TYR A 337      11.761 -35.153  24.180  1.00  0.72           O
ATOM   4743  CB  TYR A 337      13.197 -35.960  26.668  1.00  0.72           C
ATOM   4744  CG  TYR A 337      12.141 -36.698  27.484  1.00  0.72           C
ATOM   4745  CD1 TYR A 337      12.557 -37.558  28.472  1.00  0.72           C
ATOM   4746  CD2 TYR A 337      10.791 -36.508  27.272  1.00  0.72           C
ATOM   4747  CE1 TYR A 337      11.657 -38.211  29.267  1.00  0.72           C
ATOM   4748  CE2 TYR A 337       9.872 -37.158  28.070  1.00  0.72           C
ATOM   4749  CZ  TYR A 337      10.309 -38.004  29.077  1.00  0.72           C
ATOM   4750  OH  TYR A 337       9.409 -38.631  29.903  1.00  0.72           O
ATOM   4751  H   TYR A 337      14.489 -34.811  24.402  1.00  0.72           H
ATOM   4752  HA  TYR A 337      13.658 -37.556  25.289  1.00  0.72           H
ATOM   4753 1HB  TYR A 337      14.136 -35.996  27.231  1.00  0.72           H
ATOM   4754 2HB  TYR A 337      12.904 -34.910  26.612  1.00  0.72           H
ATOM   4755  HD1 TYR A 337      13.618 -37.706  28.635  1.00  0.72           H
ATOM   4756  HD2 TYR A 337      10.456 -35.847  26.490  1.00  0.72           H
ATOM   4757  HE1 TYR A 337      12.012 -38.874  30.056  1.00  0.72           H
ATOM   4758  HE2 TYR A 337       8.805 -36.997  27.913  1.00  0.72           H
ATOM   4759  HH  TYR A 337       9.890 -39.094  30.600  1.00  0.72           H
ATOM   4760  N   ALA A 338      11.668 -37.389  23.888  1.00  0.73           N
ATOM   4761  CA  ALA A 338      10.484 -37.295  23.048  1.00  0.73           C
ATOM   4762  C   ALA A 338       9.780 -38.638  22.933  1.00  0.73           C
ATOM   4763  O   ALA A 338      10.410 -39.673  23.140  1.00  0.73           O
ATOM   4764  CB  ALA A 338      10.875 -36.826  21.653  1.00  0.73           C
ATOM   4765  H   ALA A 338      12.106 -38.293  24.100  1.00  0.73           H
ATOM   4766  HA  ALA A 338       9.822 -36.567  23.498  1.00  0.73           H
ATOM   4767 1HB  ALA A 338       9.989 -36.734  21.028  1.00  0.73           H
ATOM   4768 2HB  ALA A 338      11.365 -35.863  21.720  1.00  0.73           H
ATOM   4769 3HB  ALA A 338      11.526 -37.522  21.209  1.00  0.73           H
ATOM   4770  N   PRO A 339       8.460 -38.680  22.705  1.00  0.75           N
ATOM   4771  CA  PRO A 339       7.754 -39.852  22.247  1.00  0.75           C
ATOM   4772  C   PRO A 339       8.418 -40.489  21.039  1.00  0.75           C
ATOM   4773  O   PRO A 339       8.595 -41.705  21.028  1.00  0.75           O
ATOM   4774  CB  PRO A 339       6.370 -39.294  21.948  1.00  0.75           C
ATOM   4775  CG  PRO A 339       6.222 -38.177  22.951  1.00  0.75           C
ATOM   4776  CD  PRO A 339       7.600 -37.547  23.026  1.00  0.75           C
ATOM   4777  HA  PRO A 339       7.716 -40.561  23.067  1.00  0.75           H
ATOM   4778 1HB  PRO A 339       6.329 -38.936  20.900  1.00  0.75           H
ATOM   4779 2HB  PRO A 339       5.612 -40.082  22.055  1.00  0.75           H
ATOM   4780 1HG  PRO A 339       5.447 -37.466  22.626  1.00  0.75           H
ATOM   4781 2HG  PRO A 339       5.892 -38.595  23.921  1.00  0.75           H
ATOM   4782 1HD  PRO A 339       7.709 -36.775  22.289  1.00  0.75           H
ATOM   4783 2HD  PRO A 339       7.784 -37.192  24.049  1.00  0.75           H
ATOM   4784  N   THR A 340       8.870 -39.662  20.079  1.00  0.77           N
ATOM   4785  CA  THR A 340       9.567 -40.187  18.912  1.00  0.77           C
ATOM   4786  C   THR A 340      10.876 -39.462  18.609  1.00  0.77           C
ATOM   4787  O   THR A 340      10.908 -38.234  18.513  1.00  0.77           O
ATOM   4788  CB  THR A 340       8.668 -40.141  17.665  1.00  0.77           C
ATOM   4789  OG1 THR A 340       7.490 -40.933  17.885  1.00  0.77           O
ATOM   4790  CG2 THR A 340       9.421 -40.666  16.442  1.00  0.77           C
ATOM   4791  H   THR A 340       8.664 -38.662  20.120  1.00  0.77           H
ATOM   4792  HA  THR A 340       9.806 -41.226  19.108  1.00  0.77           H
ATOM   4793  HB  THR A 340       8.362 -39.111  17.486  1.00  0.77           H
ATOM   4794  HG1 THR A 340       6.895 -40.817  17.140  1.00  0.77           H
ATOM   4795 1HG2 THR A 340       8.769 -40.619  15.570  1.00  0.77           H
ATOM   4796 2HG2 THR A 340      10.303 -40.052  16.259  1.00  0.77           H
ATOM   4797 3HG2 THR A 340       9.727 -41.697  16.615  1.00  0.77           H
ATOM   4798  N   ILE A 341      11.939 -40.235  18.443  1.00  0.81           N
ATOM   4799  CA  ILE A 341      13.250 -39.695  18.089  1.00  0.81           C
ATOM   4800  C   ILE A 341      13.795 -40.399  16.846  1.00  0.81           C
ATOM   4801  O   ILE A 341      13.784 -41.629  16.790  1.00  0.81           O
ATOM   4802  CB  ILE A 341      14.216 -39.832  19.277  1.00  0.81           C
ATOM   4803  CG1 ILE A 341      13.635 -39.062  20.467  1.00  0.81           C
ATOM   4804  CG2 ILE A 341      15.633 -39.340  18.928  1.00  0.81           C
ATOM   4805  CD1 ILE A 341      14.351 -39.226  21.716  1.00  0.81           C
ATOM   4806  H   ILE A 341      11.818 -41.240  18.592  1.00  0.81           H
ATOM   4807  HA  ILE A 341      13.145 -38.636  17.855  1.00  0.81           H
ATOM   4808  HB  ILE A 341      14.234 -40.861  19.570  1.00  0.81           H
ATOM   4809 1HG1 ILE A 341      13.598 -38.005  20.217  1.00  0.81           H
ATOM   4810 2HG1 ILE A 341      12.632 -39.422  20.657  1.00  0.81           H
ATOM   4811 1HG2 ILE A 341      16.289 -39.456  19.792  1.00  0.81           H
ATOM   4812 2HG2 ILE A 341      16.029 -39.921  18.094  1.00  0.81           H
ATOM   4813 3HG2 ILE A 341      15.579 -38.307  18.654  1.00  0.81           H
ATOM   4814 1HD1 ILE A 341      13.861 -38.659  22.502  1.00  0.81           H
ATOM   4815 2HD1 ILE A 341      14.367 -40.283  21.991  1.00  0.81           H
ATOM   4816 3HD1 ILE A 341      15.347 -38.852  21.573  1.00  0.81           H
ATOM   4817  N   ASP A 342      14.247 -39.631  15.851  1.00  0.87           N
ATOM   4818  CA  ASP A 342      14.777 -40.204  14.612  1.00  0.87           C
ATOM   4819  C   ASP A 342      16.047 -39.496  14.119  1.00  0.87           C
ATOM   4820  O   ASP A 342      15.987 -38.414  13.520  1.00  0.87           O
ATOM   4821  CB  ASP A 342      13.685 -40.148  13.522  1.00  0.87           C
ATOM   4822  CG  ASP A 342      14.045 -40.807  12.169  1.00  0.87           C
ATOM   4823  OD1 ASP A 342      15.161 -41.204  11.985  1.00  0.87           O
ATOM   4824  OD2 ASP A 342      13.168 -40.902  11.338  1.00  0.87           O
ATOM   4825  H   ASP A 342      14.183 -38.620  15.945  1.00  0.87           H
ATOM   4826  HA  ASP A 342      15.030 -41.244  14.799  1.00  0.87           H
ATOM   4827 1HB  ASP A 342      12.790 -40.642  13.904  1.00  0.87           H
ATOM   4828 2HB  ASP A 342      13.417 -39.103  13.341  1.00  0.87           H
ATOM   4829  N   ILE A 343      17.191 -40.135  14.362  1.00  0.94           N
ATOM   4830  CA  ILE A 343      18.481 -39.597  13.943  1.00  0.94           C
ATOM   4831  C   ILE A 343      18.996 -40.442  12.789  1.00  0.94           C
ATOM   4832  O   ILE A 343      19.284 -41.628  12.975  1.00  0.94           O
ATOM   4833  CB  ILE A 343      19.503 -39.601  15.093  1.00  0.94           C
ATOM   4834  CG1 ILE A 343      18.974 -38.741  16.276  1.00  0.94           C
ATOM   4835  CG2 ILE A 343      20.825 -39.090  14.584  1.00  0.94           C
ATOM   4836  CD1 ILE A 343      19.831 -38.792  17.503  1.00  0.94           C
ATOM   4837  H   ILE A 343      17.144 -41.039  14.836  1.00  0.94           H
ATOM   4838  HA  ILE A 343      18.353 -38.576  13.589  1.00  0.94           H
ATOM   4839  HB  ILE A 343      19.636 -40.607  15.455  1.00  0.94           H
ATOM   4840 1HG1 ILE A 343      18.895 -37.719  15.964  1.00  0.94           H
ATOM   4841 2HG1 ILE A 343      17.978 -39.096  16.547  1.00  0.94           H
ATOM   4842 1HG2 ILE A 343      21.556 -39.096  15.393  1.00  0.94           H
ATOM   4843 2HG2 ILE A 343      21.171 -39.730  13.776  1.00  0.94           H
ATOM   4844 3HG2 ILE A 343      20.706 -38.088  14.202  1.00  0.94           H
ATOM   4845 1HD1 ILE A 343      19.383 -38.172  18.275  1.00  0.94           H
ATOM   4846 2HD1 ILE A 343      19.905 -39.809  17.859  1.00  0.94           H
ATOM   4847 3HD1 ILE A 343      20.826 -38.420  17.266  1.00  0.94           H
ATOM   4848  N   SER A 344      19.105 -39.839  11.601  1.00  1.02           N
ATOM   4849  CA  SER A 344      19.455 -40.607  10.409  1.00  1.02           C
ATOM   4850  C   SER A 344      20.136 -39.804   9.308  1.00  1.02           C
ATOM   4851  O   SER A 344      20.466 -38.637   9.479  1.00  1.02           O
ATOM   4852  CB  SER A 344      18.198 -41.241   9.827  1.00  1.02           C
ATOM   4853  OG  SER A 344      18.528 -42.190   8.837  1.00  1.02           O
ATOM   4854  H   SER A 344      18.920 -38.838  11.527  1.00  1.02           H
ATOM   4855  HA  SER A 344      20.146 -41.392  10.713  1.00  1.02           H
ATOM   4856 1HB  SER A 344      17.626 -41.724  10.627  1.00  1.02           H
ATOM   4857 2HB  SER A 344      17.563 -40.465   9.399  1.00  1.02           H
ATOM   4858  HG  SER A 344      17.689 -42.555   8.537  1.00  1.02           H
ATOM   4859  N   THR A 345      20.418 -40.493   8.193  1.00  1.06           N
ATOM   4860  CA  THR A 345      21.067 -39.961   6.984  1.00  1.06           C
ATOM   4861  C   THR A 345      22.166 -38.918   7.238  1.00  1.06           C
ATOM   4862  O   THR A 345      22.429 -38.066   6.396  1.00  1.06           O
ATOM   4863  CB  THR A 345      19.995 -39.384   6.047  1.00  1.06           C
ATOM   4864  OG1 THR A 345      19.099 -40.431   5.653  1.00  1.06           O
ATOM   4865  CG2 THR A 345      20.605 -38.744   4.813  1.00  1.06           C
ATOM   4866  H   THR A 345      20.077 -41.444   8.184  1.00  1.06           H
ATOM   4867  HA  THR A 345      21.535 -40.801   6.469  1.00  1.06           H
ATOM   4868  HB  THR A 345      19.428 -38.653   6.592  1.00  1.06           H
ATOM   4869  HG1 THR A 345      19.590 -41.118   5.195  1.00  1.06           H
ATOM   4870 1HG2 THR A 345      19.810 -38.348   4.183  1.00  1.06           H
ATOM   4871 2HG2 THR A 345      21.266 -37.932   5.101  1.00  1.06           H
ATOM   4872 3HG2 THR A 345      21.170 -39.492   4.258  1.00  1.06           H
ATOM   4873  N   ASN A 346      22.830 -39.012   8.378  1.00  1.06           N
ATOM   4874  CA  ASN A 346      23.851 -38.067   8.766  1.00  1.06           C
ATOM   4875  C   ASN A 346      25.163 -38.330   8.041  1.00  1.06           C
ATOM   4876  O   ASN A 346      25.667 -39.471   8.018  1.00  1.06           O
ATOM   4877  CB  ASN A 346      23.993 -37.971  10.272  1.00  1.06           C
ATOM   4878  CG  ASN A 346      24.854 -36.757  10.710  1.00  1.06           C
ATOM   4879  OD1 ASN A 346      25.953 -36.537  10.244  1.00  1.06           O
ATOM   4880  ND2 ASN A 346      24.347 -35.941  11.582  1.00  1.06           N
ATOM   4881  H   ASN A 346      22.560 -39.737   9.021  1.00  1.06           H
ATOM   4882  HA  ASN A 346      23.510 -37.094   8.438  1.00  1.06           H
ATOM   4883 1HB  ASN A 346      22.997 -37.883  10.720  1.00  1.06           H
ATOM   4884 2HB  ASN A 346      24.447 -38.886  10.653  1.00  1.06           H
ATOM   4885 1HD2 ASN A 346      24.910 -35.123  11.834  1.00  1.06           H
ATOM   4886 2HD2 ASN A 346      23.439 -36.106  11.962  1.00  1.06           H
ATOM   4887  N   GLY A 347      25.660 -37.257   7.417  1.00  1.00           N
ATOM   4888  CA  GLY A 347      26.892 -37.239   6.620  1.00  1.00           C
ATOM   4889  C   GLY A 347      28.188 -37.161   7.463  1.00  1.00           C
ATOM   4890  O   GLY A 347      29.293 -37.152   6.920  1.00  1.00           O
ATOM   4891  H   GLY A 347      25.125 -36.389   7.528  1.00  1.00           H
ATOM   4892 1HA  GLY A 347      26.913 -38.119   5.980  1.00  1.00           H
ATOM   4893 2HA  GLY A 347      26.856 -36.378   5.951  1.00  1.00           H
ATOM   4894  N   GLY A 348      28.032 -37.077   8.780  1.00  0.92           N
ATOM   4895  CA  GLY A 348      29.110 -36.986   9.766  1.00  0.92           C
ATOM   4896  C   GLY A 348      28.791 -37.868  10.983  1.00  0.92           C
ATOM   4897  O   GLY A 348      28.171 -38.927  10.843  1.00  0.92           O
ATOM   4898  H   GLY A 348      27.092 -37.079   9.139  1.00  0.92           H
ATOM   4899 1HA  GLY A 348      30.048 -37.305   9.315  1.00  0.92           H
ATOM   4900 2HA  GLY A 348      29.235 -35.952  10.083  1.00  0.92           H
ATOM   4901  N   SER A 349      29.209 -37.436  12.181  1.00  0.82           N
ATOM   4902  CA  SER A 349      29.006 -38.269  13.375  1.00  0.82           C
ATOM   4903  C   SER A 349      28.116 -37.569  14.420  1.00  0.82           C
ATOM   4904  O   SER A 349      28.154 -36.349  14.531  1.00  0.82           O
ATOM   4905  CB  SER A 349      30.372 -38.568  13.980  1.00  0.82           C
ATOM   4906  OG  SER A 349      31.191 -39.269  13.064  1.00  0.82           O
ATOM   4907  H   SER A 349      29.705 -36.546  12.269  1.00  0.82           H
ATOM   4908  HA  SER A 349      28.522 -39.195  13.078  1.00  0.82           H
ATOM   4909 1HB  SER A 349      30.846 -37.624  14.240  1.00  0.82           H
ATOM   4910 2HB  SER A 349      30.263 -39.150  14.899  1.00  0.82           H
ATOM   4911  HG  SER A 349      31.344 -40.178  13.439  1.00  0.82           H
ATOM   4912  N   ILE A 350      27.371 -38.334  15.223  1.00  0.75           N
ATOM   4913  CA  ILE A 350      26.584 -37.732  16.310  1.00  0.75           C
ATOM   4914  C   ILE A 350      27.096 -38.230  17.649  1.00  0.75           C
ATOM   4915  O   ILE A 350      27.114 -39.428  17.905  1.00  0.75           O
ATOM   4916  CB  ILE A 350      25.071 -38.023  16.226  1.00  0.75           C
ATOM   4917  CG1 ILE A 350      24.490 -37.519  14.918  1.00  0.75           C
ATOM   4918  CG2 ILE A 350      24.346 -37.376  17.409  1.00  0.75           C
ATOM   4919  CD1 ILE A 350      24.363 -38.574  13.887  1.00  0.75           C
ATOM   4920  H   ILE A 350      27.392 -39.341  15.083  1.00  0.75           H
ATOM   4921  HA  ILE A 350      26.707 -36.662  16.274  1.00  0.75           H
ATOM   4922  HB  ILE A 350      24.914 -39.070  16.269  1.00  0.75           H
ATOM   4923 1HG1 ILE A 350      23.507 -37.104  15.107  1.00  0.75           H
ATOM   4924 2HG1 ILE A 350      25.131 -36.734  14.519  1.00  0.75           H
ATOM   4925 1HG2 ILE A 350      23.285 -37.602  17.356  1.00  0.75           H
ATOM   4926 2HG2 ILE A 350      24.759 -37.771  18.331  1.00  0.75           H
ATOM   4927 3HG2 ILE A 350      24.485 -36.305  17.398  1.00  0.75           H
ATOM   4928 1HD1 ILE A 350      23.938 -38.165  13.013  1.00  0.75           H
ATOM   4929 2HD1 ILE A 350      25.344 -38.999  13.657  1.00  0.75           H
ATOM   4930 3HD1 ILE A 350      23.711 -39.342  14.244  1.00  0.75           H
ATOM   4931  N   LEU A 351      27.523 -37.303  18.483  1.00  0.70           N
ATOM   4932  CA  LEU A 351      28.111 -37.616  19.771  1.00  0.70           C
ATOM   4933  C   LEU A 351      27.313 -37.100  20.958  1.00  0.70           C
ATOM   4934  O   LEU A 351      26.956 -35.928  21.002  1.00  0.70           O
ATOM   4935  CB  LEU A 351      29.526 -37.044  19.801  1.00  0.70           C
ATOM   4936  CG  LEU A 351      30.309 -37.131  21.097  1.00  0.70           C
ATOM   4937  CD1 LEU A 351      30.595 -38.591  21.456  1.00  0.70           C
ATOM   4938  CD2 LEU A 351      31.592 -36.347  20.894  1.00  0.70           C
ATOM   4939  H   LEU A 351      27.453 -36.333  18.192  1.00  0.70           H
ATOM   4940  HA  LEU A 351      28.182 -38.690  19.849  1.00  0.70           H
ATOM   4941 1HB  LEU A 351      30.108 -37.561  19.041  1.00  0.70           H
ATOM   4942 2HB  LEU A 351      29.468 -35.999  19.524  1.00  0.70           H
ATOM   4943  HG  LEU A 351      29.734 -36.692  21.917  1.00  0.70           H
ATOM   4944 1HD1 LEU A 351      31.167 -38.631  22.385  1.00  0.70           H
ATOM   4945 2HD1 LEU A 351      29.663 -39.120  21.589  1.00  0.70           H
ATOM   4946 3HD1 LEU A 351      31.166 -39.056  20.659  1.00  0.70           H
ATOM   4947 1HD2 LEU A 351      32.187 -36.379  21.792  1.00  0.70           H
ATOM   4948 2HD2 LEU A 351      32.159 -36.785  20.076  1.00  0.70           H
ATOM   4949 3HD2 LEU A 351      31.353 -35.311  20.656  1.00  0.70           H
ATOM   4950  N   PHE A 352      27.019 -37.991  21.895  1.00  0.68           N
ATOM   4951  CA  PHE A 352      26.326 -37.649  23.131  1.00  0.68           C
ATOM   4952  C   PHE A 352      27.238 -37.955  24.305  1.00  0.68           C
ATOM   4953  O   PHE A 352      27.358 -39.129  24.674  1.00  0.68           O
ATOM   4954  CB  PHE A 352      25.069 -38.480  23.314  1.00  0.68           C
ATOM   4955  CG  PHE A 352      24.010 -38.313  22.294  1.00  0.68           C
ATOM   4956  CD1 PHE A 352      24.030 -39.046  21.120  1.00  0.68           C
ATOM   4957  CD2 PHE A 352      22.970 -37.444  22.517  1.00  0.68           C
ATOM   4958  CE1 PHE A 352      23.021 -38.899  20.203  1.00  0.68           C
ATOM   4959  CE2 PHE A 352      21.978 -37.296  21.617  1.00  0.68           C
ATOM   4960  CZ  PHE A 352      21.998 -38.016  20.454  1.00  0.68           C
ATOM   4961  H   PHE A 352      27.315 -38.952  21.744  1.00  0.68           H
ATOM   4962  HA  PHE A 352      26.084 -36.593  23.131  1.00  0.68           H
ATOM   4963 1HB  PHE A 352      25.337 -39.522  23.345  1.00  0.68           H
ATOM   4964 2HB  PHE A 352      24.651 -38.232  24.278  1.00  0.68           H
ATOM   4965  HD1 PHE A 352      24.852 -39.749  20.934  1.00  0.68           H
ATOM   4966  HD2 PHE A 352      22.950 -36.867  23.442  1.00  0.68           H
ATOM   4967  HE1 PHE A 352      23.035 -39.479  19.279  1.00  0.68           H
ATOM   4968  HE2 PHE A 352      21.174 -36.600  21.820  1.00  0.68           H
ATOM   4969  HZ  PHE A 352      21.205 -37.889  19.737  1.00  0.68           H
ATOM   4970  N   GLU A 353      27.839 -36.937  24.921  1.00  0.68           N
ATOM   4971  CA  GLU A 353      28.812 -37.253  25.960  1.00  0.68           C
ATOM   4972  C   GLU A 353      28.692 -36.472  27.269  1.00  0.68           C
ATOM   4973  O   GLU A 353      28.312 -35.302  27.296  1.00  0.68           O
ATOM   4974  CB  GLU A 353      30.232 -37.069  25.393  1.00  0.68           C
ATOM   4975  CG  GLU A 353      30.562 -35.659  24.927  1.00  0.68           C
ATOM   4976  CD  GLU A 353      31.970 -35.500  24.367  1.00  0.68           C
ATOM   4977  OE1 GLU A 353      32.668 -36.478  24.260  1.00  0.68           O
ATOM   4978  OE2 GLU A 353      32.362 -34.382  24.088  1.00  0.68           O
ATOM   4979  H   GLU A 353      27.651 -35.979  24.623  1.00  0.68           H
ATOM   4980  HA  GLU A 353      28.674 -38.294  26.206  1.00  0.68           H
ATOM   4981 1HB  GLU A 353      30.960 -37.348  26.155  1.00  0.68           H
ATOM   4982 2HB  GLU A 353      30.370 -37.743  24.551  1.00  0.68           H
ATOM   4983 1HG  GLU A 353      29.838 -35.357  24.169  1.00  0.68           H
ATOM   4984 2HG  GLU A 353      30.452 -35.011  25.784  1.00  0.68           H
ATOM   4985  N   ARG A 354      29.047 -37.151  28.355  1.00  0.68           N
ATOM   4986  CA  ARG A 354      29.060 -36.586  29.706  1.00  0.68           C
ATOM   4987  C   ARG A 354      27.754 -35.917  30.130  1.00  0.68           C
ATOM   4988  O   ARG A 354      27.778 -34.902  30.819  1.00  0.68           O
ATOM   4989  CB  ARG A 354      30.190 -35.592  29.851  1.00  0.68           C
ATOM   4990  CG  ARG A 354      31.574 -36.187  29.639  1.00  0.68           C
ATOM   4991  CD  ARG A 354      32.647 -35.175  29.826  1.00  0.68           C
ATOM   4992  NE  ARG A 354      32.511 -34.132  28.854  1.00  0.68           N
ATOM   4993  CZ  ARG A 354      32.951 -34.243  27.584  1.00  0.68           C
ATOM   4994  NH1 ARG A 354      33.569 -35.345  27.206  1.00  0.68           N
ATOM   4995  NH2 ARG A 354      32.748 -33.276  26.711  1.00  0.68           N
ATOM   4996  H   ARG A 354      29.354 -38.116  28.216  1.00  0.68           H
ATOM   4997  HA  ARG A 354      29.264 -37.394  30.398  1.00  0.68           H
ATOM   4998 1HB  ARG A 354      30.066 -34.779  29.139  1.00  0.68           H
ATOM   4999 2HB  ARG A 354      30.162 -35.154  30.848  1.00  0.68           H
ATOM   5000 1HG  ARG A 354      31.732 -36.993  30.353  1.00  0.68           H
ATOM   5001 2HG  ARG A 354      31.644 -36.583  28.623  1.00  0.68           H
ATOM   5002 1HD  ARG A 354      32.570 -34.731  30.818  1.00  0.68           H
ATOM   5003 2HD  ARG A 354      33.624 -35.639  29.702  1.00  0.68           H
ATOM   5004  HE  ARG A 354      32.006 -33.286  29.140  1.00  0.68           H
ATOM   5005 1HH1 ARG A 354      33.716 -36.094  27.862  1.00  0.68           H
ATOM   5006 2HH1 ARG A 354      33.887 -35.450  26.241  1.00  0.68           H
ATOM   5007 1HH2 ARG A 354      32.262 -32.441  26.979  1.00  0.68           H
ATOM   5008 2HH2 ARG A 354      33.017 -33.420  25.733  1.00  0.68           H
ATOM   5009  N   ASN A 355      26.620 -36.488  29.755  1.00  0.68           N
[truncated: 751,453 more chars]
