# Supplementary material for: Sequence, structure prediction, and epitope analysis of the polymorphic membrane protein family in Chlamydia trachomatis
Source: PLoS One. 2024 Jun 11;19(6):e0304525. doi: 10.1371/journal.pone.0304525 (PMC11166332; doi:10.1371/journal.pone.0304525)
Supplement: S2 File — (ZIP) [file pone.0304525.s002.zip › PmpI_SerE_RoseTTAF.pdb]

AUTHOR BAKER-ROBETTA
REMARK ID 103746 MODEL 1 PmpI_SerE
HELIX    1   1 THR A    7  LEU A    9  1                                   3
HELIX    2   2 PHE A   31  HIS A   37  1                                   7
HELIX    3   3 PRO A   63  GLU A   65  1                                   3
HELIX    4   4 ASN A  477  GLU A  480  1                                   4
HELIX    5   5 HIS A  514  GLY A  516  1                                   3
HELIX    6   6 LEU A  553  GLY A  578  1                                  26
SHEET    1   1 1 VAL A  17  PHE A  21  0
SHEET    2   2 1 CYS A  25  MET A  27  0
SHEET    3   3 1 LEU A  44  GLY A  48  0
SHEET    4   4 1 TYR A  51  SER A  56  0
SHEET    5   5 1 LEU A  74  GLN A  77  0
SHEET    6   6 1 PHE A  79  THR A  85  0
SHEET    7   7 1 GLN A 103  ARG A 107  0
SHEET    8   8 1 SER A 111  CYS A 115  0
SHEET    9   9 1 ILE A 126  ALA A 128  0
SHEET   10  10 1 ALA A 130  GLN A 134  0
SHEET   11  11 1 THR A 140  GLU A 143  0
SHEET   12  12 1 ILE A 154  ALA A 156  0
SHEET   13  13 1 THR A 158  SER A 162  0
SHEET   14  14 1 ILE A 168  ALA A 171  0
SHEET   15  15 1 ILE A 182  CYS A 184  0
SHEET   16  16 1 ASN A 186  SER A 190  0
SHEET   17  17 1 LEU A 196  THR A 199  0
SHEET   18  18 1 ILE A 209  CYS A 211  0
SHEET   19  19 1 SER A 222  ALA A 226  0
SHEET   20  20 1 THR A 231  ALA A 234  0
SHEET   21  21 1 ILE A 245  ALA A 247  0
SHEET   22  22 1 HIS A 249  ARG A 253  0
SHEET   23  23 1 VAL A 258  ILE A 261  0
SHEET   24  24 1 ILE A 271  ILE A 273  0
SHEET   25  25 1 SER A 278  ALA A 283  0
SHEET   26  26 1 GLY A 286  GLN A 291  0
SHEET   27  27 1 ILE A 307  LEU A 309  0
SHEET   28  28 1 ILE A 314  ALA A 320  0
SHEET   29  29 1 GLY A 323  PHE A 327  0
SHEET   30  30 1 ILE A 331  GLN A 333  0
SHEET   31  31 1 LEU A 361  THR A 365  0
SHEET   32  32 1 SER A 370  PHE A 373  0
SHEET   33  33 1 THR A 389  GLN A 391  0
SHEET   34  34 1 ILE A 396  LEU A 405  0
SHEET   35  35 1 VAL A 410  ALA A 413  0
SHEET   36  36 1 LEU A 416  GLN A 418  0
SHEET   37  37 1 ALA A 422  MET A 426  0
SHEET   38  38 1 SER A 431  THR A 434  0
SHEET   39  39 1 LEU A 438  LEU A 440  0
SHEET   40  40 1 THR A 457  HIS A 459  0
SHEET   41  41 1 LEU A 463  ILE A 465  0
SHEET   42  42 1 GLN A 489  ASN A 491  0
SHEET   43  43 1 LEU A 494  THR A 496  0
SHEET   44  44 1 GLY A 519  ASP A 527  0
SHEET   45  45 1 HIS A 532  PRO A 540  0
SHEET   46  46 1 PHE A 583  ALA A 596  0
SHEET   47  47 1 TRP A 607  HIS A 621  0
SHEET   48  48 1 HIS A 626  ASP A 641  0
SHEET   49  49 1 THR A 645  THR A 662  0
SHEET   50  50 1 MET A 665  LYS A 683  0
SHEET   51  51 1 GLU A 690  VAL A 711  0
SHEET   52  52 1 SER A 720  GLN A 734  0
SHEET   53  53 1 ARG A 745  PHE A 747  0
SHEET   54  54 1 SER A 750  SER A 767  0
SHEET   55  55 1 ASN A 772  VAL A 788  0
SHEET   56  56 1 PRO A 792  LEU A 795  0
SHEET   57  57 1 VAL A 800  ASP A 803  0
SHEET   58  58 1 ARG A 812  LEU A 824  0
SHEET   59  59 1 LEU A 827  LEU A 837  0
SHEET   60  60 1 HIS A 842  ARG A 853  0
METHOD    ROSETTA provides both ab initio and
METHOD    comparative models of protein domains.
METHOD    Comparative models are built from structures
METHOD    detected and aligned by HHSEARCH, SPARKS, and
METHOD    Raptor. Loop regions are assembled from fragments and 
METHOD    optimized to fit the aligned template structures.
METHOD    De novo models are built using the Rosetta de
METHOD    novo protocol.  The procedure is fully automated.
PFRMAT TS
TARGET PmpI_SerE
ATOM      1  N   GLN A   1      -0.834   0.961  -3.293  1.00  4.64           N
ATOM      2  CA  GLN A   1       0.449   0.583  -2.712  1.00  4.64           C
ATOM      3  C   GLN A   1       1.519   1.632  -2.945  1.00  4.64           C
ATOM      4  O   GLN A   1       1.881   1.942  -4.082  1.00  4.64           O
ATOM      5  CB  GLN A   1       0.915  -0.774  -3.253  1.00  4.64           C
ATOM      6  CG  GLN A   1       2.316  -1.214  -2.779  1.00  4.64           C
ATOM      7  CD  GLN A   1       2.429  -1.491  -1.280  1.00  4.64           C
ATOM      8  OE1 GLN A   1       1.738  -2.355  -0.718  1.00  4.64           O
ATOM      9  NE2 GLN A   1       3.328  -0.752  -0.629  1.00  4.64           N
ATOM     10 1H   GLN A   1      -1.579   0.475  -2.816  1.00  4.64           H
ATOM     11 2H   GLN A   1      -0.961   1.959  -3.189  1.00  4.64           H
ATOM     12 3H   GLN A   1      -0.845   0.721  -4.273  1.00  4.64           H
ATOM     13  HA  GLN A   1       0.318   0.487  -1.634  1.00  4.64           H
ATOM     14 1HB  GLN A   1       0.205  -1.544  -2.955  1.00  4.64           H
ATOM     15 2HB  GLN A   1       0.925  -0.743  -4.342  1.00  4.64           H
ATOM     16 1HG  GLN A   1       2.593  -2.123  -3.310  1.00  4.64           H
ATOM     17 2HG  GLN A   1       3.021  -0.419  -3.022  1.00  4.64           H
ATOM     18 1HE2 GLN A   1       3.472  -0.870   0.352  1.00  4.64           H
ATOM     19 2HE2 GLN A   1       3.886  -0.054  -1.147  1.00  4.64           H
ATOM     20  N   ASP A   2       2.017   2.184  -1.849  1.00  4.39           N
ATOM     21  CA  ASP A   2       3.075   3.177  -1.895  1.00  4.39           C
ATOM     22  C   ASP A   2       4.369   2.576  -2.474  1.00  4.39           C
ATOM     23  O   ASP A   2       4.649   1.397  -2.242  1.00  4.39           O
ATOM     24  CB  ASP A   2       3.340   3.731  -0.493  1.00  4.39           C
ATOM     25  CG  ASP A   2       2.210   4.643  -0.007  1.00  4.39           C
ATOM     26  OD1 ASP A   2       1.340   4.936  -0.796  1.00  4.39           O
ATOM     27  OD2 ASP A   2       2.231   5.045   1.130  1.00  4.39           O
ATOM     28  H   ASP A   2       1.672   1.895  -0.944  1.00  4.39           H
ATOM     29  HA  ASP A   2       2.714   3.990  -2.507  1.00  4.39           H
ATOM     30 1HB  ASP A   2       3.445   2.898   0.209  1.00  4.39           H
ATOM     31 2HB  ASP A   2       4.270   4.265  -0.476  1.00  4.39           H
ATOM     32  N   PRO A   3       5.188   3.357  -3.215  1.00  4.19           N
ATOM     33  CA  PRO A   3       6.510   2.992  -3.727  1.00  4.19           C
ATOM     34  C   PRO A   3       7.438   2.405  -2.666  1.00  4.19           C
ATOM     35  O   PRO A   3       8.278   1.561  -2.974  1.00  4.19           O
ATOM     36  CB  PRO A   3       7.036   4.341  -4.203  1.00  4.19           C
ATOM     37  CG  PRO A   3       5.810   5.095  -4.630  1.00  4.19           C
ATOM     38  CD  PRO A   3       4.737   4.699  -3.647  1.00  4.19           C
ATOM     39  HA  PRO A   3       6.395   2.297  -4.570  1.00  4.19           H
ATOM     40 1HB  PRO A   3       7.570   4.838  -3.379  1.00  4.19           H
ATOM     41 2HB  PRO A   3       7.757   4.205  -5.016  1.00  4.19           H
ATOM     42 1HG  PRO A   3       6.022   6.175  -4.620  1.00  4.19           H
ATOM     43 2HG  PRO A   3       5.551   4.831  -5.665  1.00  4.19           H
ATOM     44 1HD  PRO A   3       4.677   5.395  -2.810  1.00  4.19           H
ATOM     45 2HD  PRO A   3       3.795   4.633  -4.215  1.00  4.19           H
ATOM     46  N   LEU A   4       7.283   2.848  -1.427  1.00  3.99           N
ATOM     47  CA  LEU A   4       8.091   2.357  -0.324  1.00  3.99           C
ATOM     48  C   LEU A   4       7.238   1.462   0.562  1.00  3.99           C
ATOM     49  O   LEU A   4       6.046   1.706   0.731  1.00  3.99           O
ATOM     50  CB  LEU A   4       8.638   3.526   0.482  1.00  3.99           C
ATOM     51  CG  LEU A   4       9.491   4.514  -0.323  1.00  3.99           C
ATOM     52  CD1 LEU A   4       9.873   5.675   0.530  1.00  3.99           C
ATOM     53  CD2 LEU A   4      10.713   3.810  -0.827  1.00  3.99           C
ATOM     54  H   LEU A   4       6.584   3.547  -1.235  1.00  3.99           H
ATOM     55  HA  LEU A   4       8.919   1.772  -0.721  1.00  3.99           H
ATOM     56 1HB  LEU A   4       7.811   4.063   0.920  1.00  3.99           H
ATOM     57 2HB  LEU A   4       9.237   3.128   1.281  1.00  3.99           H
ATOM     58  HG  LEU A   4       8.912   4.887  -1.169  1.00  3.99           H
ATOM     59 1HD1 LEU A   4      10.451   6.343  -0.057  1.00  3.99           H
ATOM     60 2HD1 LEU A   4       8.991   6.163   0.876  1.00  3.99           H
ATOM     61 3HD1 LEU A   4      10.448   5.367   1.371  1.00  3.99           H
ATOM     62 1HD2 LEU A   4      11.321   4.499  -1.416  1.00  3.99           H
ATOM     63 2HD2 LEU A   4      11.297   3.438   0.009  1.00  3.99           H
ATOM     64 3HD2 LEU A   4      10.398   2.979  -1.438  1.00  3.99           H
ATOM     65  N   GLY A   5       7.853   0.453   1.178  1.00  3.76           N
ATOM     66  CA  GLY A   5       7.106  -0.424   2.082  1.00  3.76           C
ATOM     67  C   GLY A   5       6.936   0.151   3.491  1.00  3.76           C
ATOM     68  O   GLY A   5       6.282  -0.460   4.337  1.00  3.76           O
ATOM     69  H   GLY A   5       8.833   0.281   0.999  1.00  3.76           H
ATOM     70 1HA  GLY A   5       6.122  -0.619   1.653  1.00  3.76           H
ATOM     71 2HA  GLY A   5       7.613  -1.387   2.144  1.00  3.76           H
ATOM     72  N   GLU A   6       7.578   1.295   3.754  1.00  3.49           N
ATOM     73  CA  GLU A   6       7.570   2.043   5.029  1.00  3.49           C
ATOM     74  C   GLU A   6       8.152   1.242   6.196  1.00  3.49           C
ATOM     75  O   GLU A   6       9.213   1.568   6.710  1.00  3.49           O
ATOM     76  CB  GLU A   6       6.157   2.530   5.368  1.00  3.49           C
ATOM     77  CG  GLU A   6       6.078   3.427   6.611  1.00  3.49           C
ATOM     78  CD  GLU A   6       4.679   3.954   6.883  1.00  3.49           C
ATOM     79  OE1 GLU A   6       3.781   3.622   6.147  1.00  3.49           O
ATOM     80  OE2 GLU A   6       4.516   4.692   7.828  1.00  3.49           O
ATOM     81  H   GLU A   6       8.093   1.698   2.988  1.00  3.49           H
ATOM     82  HA  GLU A   6       8.197   2.926   4.898  1.00  3.49           H
ATOM     83 1HB  GLU A   6       5.755   3.090   4.522  1.00  3.49           H
ATOM     84 2HB  GLU A   6       5.499   1.682   5.538  1.00  3.49           H
ATOM     85 1HG  GLU A   6       6.412   2.856   7.477  1.00  3.49           H
ATOM     86 2HG  GLU A   6       6.760   4.268   6.483  1.00  3.49           H
ATOM     87  N   THR A   7       7.516   0.123   6.534  1.00  3.18           N
ATOM     88  CA  THR A   7       7.971  -0.802   7.567  1.00  3.18           C
ATOM     89  C   THR A   7       9.334  -1.318   7.159  1.00  3.18           C
ATOM     90  O   THR A   7      10.252  -1.461   7.963  1.00  3.18           O
ATOM     91  CB  THR A   7       7.001  -1.981   7.732  1.00  3.18           C
ATOM     92  OG1 THR A   7       5.713  -1.496   8.134  1.00  3.18           O
ATOM     93  CG2 THR A   7       7.528  -2.948   8.774  1.00  3.18           C
ATOM     94  H   THR A   7       6.663  -0.088   6.030  1.00  3.18           H
ATOM     95  HA  THR A   7       8.064  -0.272   8.514  1.00  3.18           H
ATOM     96  HB  THR A   7       6.899  -2.499   6.777  1.00  3.18           H
ATOM     97  HG1 THR A   7       5.337  -0.962   7.422  1.00  3.18           H
ATOM     98 1HG2 THR A   7       6.836  -3.782   8.879  1.00  3.18           H
ATOM     99 2HG2 THR A   7       8.503  -3.322   8.460  1.00  3.18           H
ATOM    100 3HG2 THR A   7       7.628  -2.435   9.730  1.00  3.18           H
ATOM    101  N   ALA A   8       9.455  -1.552   5.861  1.00  2.86           N
ATOM    102  CA  ALA A   8      10.652  -2.038   5.200  1.00  2.86           C
ATOM    103  C   ALA A   8      11.837  -1.105   5.408  1.00  2.86           C
ATOM    104  O   ALA A   8      12.983  -1.511   5.202  1.00  2.86           O
ATOM    105  CB  ALA A   8      10.402  -2.168   3.708  1.00  2.86           C
ATOM    106  H   ALA A   8       8.633  -1.384   5.297  1.00  2.86           H
ATOM    107  HA  ALA A   8      10.903  -3.012   5.620  1.00  2.86           H
ATOM    108 1HB  ALA A   8      11.305  -2.550   3.222  1.00  2.86           H
ATOM    109 2HB  ALA A   8       9.574  -2.853   3.531  1.00  2.86           H
ATOM    110 3HB  ALA A   8      10.160  -1.189   3.300  1.00  2.86           H
ATOM    111  N   LEU A   9      11.570   0.155   5.750  1.00  2.55           N
ATOM    112  CA  LEU A   9      12.626   1.115   5.905  1.00  2.55           C
ATOM    113  C   LEU A   9      13.058   1.330   7.356  1.00  2.55           C
ATOM    114  O   LEU A   9      13.883   2.207   7.620  1.00  2.55           O
ATOM    115  CB  LEU A   9      12.181   2.421   5.295  1.00  2.55           C
ATOM    116  CG  LEU A   9      11.826   2.311   3.843  1.00  2.55           C
ATOM    117  CD1 LEU A   9      11.407   3.629   3.356  1.00  2.55           C
ATOM    118  CD2 LEU A   9      12.988   1.778   3.061  1.00  2.55           C
ATOM    119  H   LEU A   9      10.623   0.464   5.950  1.00  2.55           H
ATOM    120  HA  LEU A   9      13.474   0.760   5.338  1.00  2.55           H
ATOM    121 1HB  LEU A   9      11.298   2.751   5.820  1.00  2.55           H
ATOM    122 2HB  LEU A   9      12.958   3.169   5.413  1.00  2.55           H
ATOM    123  HG  LEU A   9      10.982   1.626   3.733  1.00  2.55           H
ATOM    124 1HD1 LEU A   9      11.150   3.525   2.332  1.00  2.55           H
ATOM    125 2HD1 LEU A   9      10.547   3.984   3.927  1.00  2.55           H
ATOM    126 3HD1 LEU A   9      12.224   4.335   3.454  1.00  2.55           H
ATOM    127 1HD2 LEU A   9      12.705   1.693   2.013  1.00  2.55           H
ATOM    128 2HD2 LEU A   9      13.818   2.467   3.158  1.00  2.55           H
ATOM    129 3HD2 LEU A   9      13.277   0.792   3.434  1.00  2.55           H
ATOM    130  N   LEU A  10      12.502   0.576   8.308  1.00  2.28           N
ATOM    131  CA  LEU A  10      12.944   0.784   9.682  1.00  2.28           C
ATOM    132  C   LEU A  10      13.033  -0.488  10.527  1.00  2.28           C
ATOM    133  O   LEU A  10      12.018  -1.079  10.905  1.00  2.28           O
ATOM    134  CB  LEU A  10      12.008   1.787  10.369  1.00  2.28           C
ATOM    135  CG  LEU A  10      12.321   2.107  11.843  1.00  2.28           C
ATOM    136  CD1 LEU A  10      13.691   2.737  11.946  1.00  2.28           C
ATOM    137  CD2 LEU A  10      11.266   3.054  12.389  1.00  2.28           C
ATOM    138  H   LEU A  10      11.802  -0.136   8.091  1.00  2.28           H
ATOM    139  HA  LEU A  10      13.942   1.217   9.648  1.00  2.28           H
ATOM    140 1HB  LEU A  10      12.040   2.716   9.814  1.00  2.28           H
ATOM    141 2HB  LEU A  10      10.991   1.398  10.320  1.00  2.28           H
ATOM    142  HG  LEU A  10      12.325   1.181  12.424  1.00  2.28           H
ATOM    143 1HD1 LEU A  10      13.918   2.954  12.990  1.00  2.28           H
ATOM    144 2HD1 LEU A  10      14.435   2.047  11.554  1.00  2.28           H
ATOM    145 3HD1 LEU A  10      13.704   3.658  11.376  1.00  2.28           H
ATOM    146 1HD2 LEU A  10      11.486   3.276  13.433  1.00  2.28           H
ATOM    147 2HD2 LEU A  10      11.277   3.970  11.818  1.00  2.28           H
ATOM    148 3HD2 LEU A  10      10.284   2.588  12.315  1.00  2.28           H
ATOM    149  N   THR A  11      14.260  -0.818  10.927  1.00  2.05           N
ATOM    150  CA  THR A  11      14.531  -1.974  11.776  1.00  2.05           C
ATOM    151  C   THR A  11      14.148  -1.773  13.229  1.00  2.05           C
ATOM    152  O   THR A  11      13.752  -0.689  13.650  1.00  2.05           O
ATOM    153  CB  THR A  11      16.016  -2.356  11.759  1.00  2.05           C
ATOM    154  OG1 THR A  11      16.200  -3.600  12.466  1.00  2.05           O
ATOM    155  CG2 THR A  11      16.848  -1.263  12.429  1.00  2.05           C
ATOM    156  H   THR A  11      15.034  -0.306  10.515  1.00  2.05           H
ATOM    157  HA  THR A  11      13.953  -2.815  11.390  1.00  2.05           H
ATOM    158  HB  THR A  11      16.320  -2.489  10.733  1.00  2.05           H
ATOM    159  HG1 THR A  11      17.024  -4.010  12.165  1.00  2.05           H
ATOM    160 1HG2 THR A  11      17.896  -1.532  12.404  1.00  2.05           H
ATOM    161 2HG2 THR A  11      16.701  -0.343  11.911  1.00  2.05           H
ATOM    162 3HG2 THR A  11      16.539  -1.127  13.462  1.00  2.05           H
ATOM    163  N   LYS A  12      14.261  -2.869  13.971  1.00  1.85           N
ATOM    164  CA  LYS A  12      13.985  -2.933  15.394  1.00  1.85           C
ATOM    165  C   LYS A  12      15.277  -2.898  16.206  1.00  1.85           C
ATOM    166  O   LYS A  12      15.247  -2.768  17.428  1.00  1.85           O
ATOM    167  CB  LYS A  12      13.202  -4.200  15.708  1.00  1.85           C
ATOM    168  CG  LYS A  12      11.823  -4.258  15.051  1.00  1.85           C
ATOM    169  CD  LYS A  12      11.087  -5.547  15.396  1.00  1.85           C
ATOM    170  CE  LYS A  12       9.713  -5.593  14.733  1.00  1.85           C
ATOM    171  NZ  LYS A  12       8.997  -6.866  15.026  1.00  1.85           N
ATOM    172  H   LYS A  12      14.620  -3.687  13.500  1.00  1.85           H
ATOM    173  HA  LYS A  12      13.388  -2.064  15.672  1.00  1.85           H
ATOM    174 1HB  LYS A  12      13.771  -5.071  15.377  1.00  1.85           H
ATOM    175 2HB  LYS A  12      13.067  -4.287  16.785  1.00  1.85           H
ATOM    176 1HG  LYS A  12      11.228  -3.407  15.385  1.00  1.85           H
ATOM    177 2HG  LYS A  12      11.938  -4.192  13.968  1.00  1.85           H
ATOM    178 1HD  LYS A  12      11.673  -6.403  15.058  1.00  1.85           H
ATOM    179 2HD  LYS A  12      10.960  -5.619  16.476  1.00  1.85           H
ATOM    180 1HE  LYS A  12       9.115  -4.760  15.095  1.00  1.85           H
ATOM    181 2HE  LYS A  12       9.835  -5.499  13.654  1.00  1.85           H
ATOM    182 1HZ  LYS A  12       8.095  -6.857  14.569  1.00  1.85           H
ATOM    183 2HZ  LYS A  12       9.539  -7.646  14.682  1.00  1.85           H
ATOM    184 3HZ  LYS A  12       8.868  -6.960  16.023  1.00  1.85           H
ATOM    185  N   ASN A  13      16.410  -3.026  15.511  1.00  1.66           N
ATOM    186  CA  ASN A  13      17.735  -3.066  16.135  1.00  1.66           C
ATOM    187  C   ASN A  13      17.986  -1.758  16.921  1.00  1.66           C
ATOM    188  O   ASN A  13      18.082  -0.694  16.302  1.00  1.66           O
ATOM    189  CB  ASN A  13      18.788  -3.251  15.050  1.00  1.66           C
ATOM    190  CG  ASN A  13      20.198  -3.479  15.552  1.00  1.66           C
ATOM    191  OD1 ASN A  13      20.492  -3.436  16.747  1.00  1.66           O
ATOM    192  ND2 ASN A  13      21.090  -3.729  14.625  1.00  1.66           N
ATOM    193  H   ASN A  13      16.343  -3.127  14.499  1.00  1.66           H
ATOM    194  HA  ASN A  13      17.784  -3.929  16.785  1.00  1.66           H
ATOM    195 1HB  ASN A  13      18.502  -4.086  14.412  1.00  1.66           H
ATOM    196 2HB  ASN A  13      18.801  -2.362  14.431  1.00  1.66           H
ATOM    197 1HD2 ASN A  13      22.045  -3.888  14.880  1.00  1.66           H
ATOM    198 2HD2 ASN A  13      20.817  -3.763  13.665  1.00  1.66           H
ATOM    199  N   PRO A  14      18.079  -1.791  18.270  1.00  1.48           N
ATOM    200  CA  PRO A  14      18.227  -0.624  19.113  1.00  1.48           C
ATOM    201  C   PRO A  14      19.398   0.232  18.692  1.00  1.48           C
ATOM    202  O   PRO A  14      20.481  -0.280  18.406  1.00  1.48           O
ATOM    203  CB  PRO A  14      18.482  -1.238  20.492  1.00  1.48           C
ATOM    204  CG  PRO A  14      17.782  -2.572  20.443  1.00  1.48           C
ATOM    205  CD  PRO A  14      17.998  -3.068  19.031  1.00  1.48           C
ATOM    206  HA  PRO A  14      17.291  -0.047  19.096  1.00  1.48           H
ATOM    207 1HB  PRO A  14      19.566  -1.327  20.665  1.00  1.48           H
ATOM    208 2HB  PRO A  14      18.088  -0.574  21.275  1.00  1.48           H
ATOM    209 1HG  PRO A  14      18.196  -3.252  21.200  1.00  1.48           H
ATOM    210 2HG  PRO A  14      16.714  -2.444  20.678  1.00  1.48           H
ATOM    211 1HD  PRO A  14      18.931  -3.642  18.940  1.00  1.48           H
ATOM    212 2HD  PRO A  14      17.112  -3.653  18.769  1.00  1.48           H
ATOM    213  N   ASN A  15      19.157   1.538  18.687  1.00  1.31           N
ATOM    214  CA  ASN A  15      20.117   2.582  18.330  1.00  1.31           C
ATOM    215  C   ASN A  15      20.685   2.511  16.919  1.00  1.31           C
ATOM    216  O   ASN A  15      21.716   3.122  16.635  1.00  1.31           O
ATOM    217  CB  ASN A  15      21.229   2.669  19.347  1.00  1.31           C
ATOM    218  CG  ASN A  15      20.721   3.208  20.653  1.00  1.31           C
ATOM    219  OD1 ASN A  15      20.834   2.554  21.699  1.00  1.31           O
ATOM    220  ND2 ASN A  15      20.158   4.406  20.614  1.00  1.31           N
ATOM    221  H   ASN A  15      18.229   1.848  18.935  1.00  1.31           H
ATOM    222  HA  ASN A  15      19.582   3.524  18.393  1.00  1.31           H
ATOM    223 1HB  ASN A  15      21.681   1.692  19.506  1.00  1.31           H
ATOM    224 2HB  ASN A  15      22.005   3.336  18.968  1.00  1.31           H
ATOM    225 1HD2 ASN A  15      19.799   4.819  21.448  1.00  1.31           H
ATOM    226 2HD2 ASN A  15      20.083   4.927  19.721  1.00  1.31           H
ATOM    227  N   HIS A  16      19.998   1.820  16.013  1.00  1.17           N
ATOM    228  CA  HIS A  16      20.421   1.796  14.622  1.00  1.17           C
ATOM    229  C   HIS A  16      19.218   1.974  13.717  1.00  1.17           C
ATOM    230  O   HIS A  16      18.111   1.555  14.050  1.00  1.17           O
ATOM    231  CB  HIS A  16      21.131   0.480  14.297  1.00  1.17           C
ATOM    232  CG  HIS A  16      22.426   0.263  15.060  1.00  1.17           C
ATOM    233  ND1 HIS A  16      22.466  -0.149  16.385  1.00  1.17           N
ATOM    234  CD2 HIS A  16      23.716   0.415  14.679  1.00  1.17           C
ATOM    235  CE1 HIS A  16      23.720  -0.238  16.776  1.00  1.17           C
ATOM    236  NE2 HIS A  16      24.501   0.094  15.761  1.00  1.17           N
ATOM    237  H   HIS A  16      19.188   1.262  16.289  1.00  1.17           H
ATOM    238  HA  HIS A  16      21.108   2.618  14.422  1.00  1.17           H
ATOM    239 1HB  HIS A  16      20.462  -0.349  14.535  1.00  1.17           H
ATOM    240 2HB  HIS A  16      21.344   0.436  13.229  1.00  1.17           H
ATOM    241  HD1 HIS A  16      21.682  -0.325  17.016  1.00  1.17           H
ATOM    242  HD2 HIS A  16      24.184   0.720  13.749  1.00  1.17           H
ATOM    243  HE1 HIS A  16      23.954  -0.549  17.794  1.00  1.17           H
ATOM    244  N   VAL A  17      19.421   2.567  12.557  1.00  1.06           N
ATOM    245  CA  VAL A  17      18.323   2.642  11.617  1.00  1.06           C
ATOM    246  C   VAL A  17      18.759   1.886  10.391  1.00  1.06           C
ATOM    247  O   VAL A  17      19.843   2.133   9.875  1.00  1.06           O
ATOM    248  CB  VAL A  17      18.014   4.090  11.220  1.00  1.06           C
ATOM    249  CG1 VAL A  17      16.832   4.116  10.251  1.00  1.06           C
ATOM    250  CG2 VAL A  17      17.770   4.910  12.444  1.00  1.06           C
ATOM    251  H   VAL A  17      20.335   2.953  12.307  1.00  1.06           H
ATOM    252  HA  VAL A  17      17.432   2.176  12.036  1.00  1.06           H
ATOM    253  HB  VAL A  17      18.870   4.498  10.699  1.00  1.06           H
ATOM    254 1HG1 VAL A  17      16.629   5.137   9.943  1.00  1.06           H
ATOM    255 2HG1 VAL A  17      17.043   3.510   9.383  1.00  1.06           H
ATOM    256 3HG1 VAL A  17      15.974   3.720  10.744  1.00  1.06           H
ATOM    257 1HG2 VAL A  17      17.592   5.936  12.168  1.00  1.06           H
ATOM    258 2HG2 VAL A  17      16.910   4.519  12.989  1.00  1.06           H
ATOM    259 3HG2 VAL A  17      18.649   4.863  13.070  1.00  1.06           H
ATOM    260  N   VAL A  18      17.987   0.911   9.987  1.00  1.00           N
ATOM    261  CA  VAL A  18      18.369   0.153   8.825  1.00  1.00           C
ATOM    262  C   VAL A  18      17.183   0.058   7.898  1.00  1.00           C
ATOM    263  O   VAL A  18      16.074  -0.267   8.342  1.00  1.00           O
ATOM    264  CB  VAL A  18      18.877  -1.261   9.196  1.00  1.00           C
ATOM    265  CG1 VAL A  18      19.293  -2.017   7.909  1.00  1.00           C
ATOM    266  CG2 VAL A  18      20.043  -1.161  10.219  1.00  1.00           C
ATOM    267  H   VAL A  18      17.121   0.731  10.461  1.00  1.00           H
ATOM    268  HA  VAL A  18      19.170   0.674   8.321  1.00  1.00           H
ATOM    269  HB  VAL A  18      18.081  -1.816   9.629  1.00  1.00           H
ATOM    270 1HG1 VAL A  18      19.628  -3.016   8.167  1.00  1.00           H
ATOM    271 2HG1 VAL A  18      18.446  -2.090   7.225  1.00  1.00           H
ATOM    272 3HG1 VAL A  18      20.103  -1.478   7.415  1.00  1.00           H
ATOM    273 1HG2 VAL A  18      20.380  -2.162  10.477  1.00  1.00           H
ATOM    274 2HG2 VAL A  18      20.860  -0.609   9.790  1.00  1.00           H
ATOM    275 3HG2 VAL A  18      19.715  -0.656  11.122  1.00  1.00           H
ATOM    276  N   CYS A  19      17.417   0.379   6.629  1.00  0.98           N
ATOM    277  CA  CYS A  19      16.397   0.293   5.597  1.00  0.98           C
ATOM    278  C   CYS A  19      16.729  -0.827   4.635  1.00  0.98           C
ATOM    279  O   CYS A  19      17.906  -1.002   4.302  1.00  0.98           O
ATOM    280  CB  CYS A  19      16.361   1.566   4.755  1.00  0.98           C
ATOM    281  SG  CYS A  19      15.959   3.072   5.601  1.00  0.98           S
ATOM    282  H   CYS A  19      18.358   0.674   6.383  1.00  0.98           H
ATOM    283  HA  CYS A  19      15.440   0.094   6.064  1.00  0.98           H
ATOM    284 1HB  CYS A  19      17.322   1.704   4.307  1.00  0.98           H
ATOM    285 2HB  CYS A  19      15.664   1.426   3.955  1.00  0.98           H
ATOM    286  HG  CYS A  19      14.973   2.567   6.365  1.00  0.98           H
ATOM    287  N   THR A  20      15.721  -1.543   4.135  1.00  0.99           N
ATOM    288  CA  THR A  20      16.015  -2.540   3.108  1.00  0.99           C
ATOM    289  C   THR A  20      15.099  -2.422   1.882  1.00  0.99           C
ATOM    290  O   THR A  20      13.873  -2.367   1.998  1.00  0.99           O
ATOM    291  CB  THR A  20      15.971  -3.969   3.671  1.00  0.99           C
ATOM    292  OG1 THR A  20      16.908  -4.094   4.750  1.00  0.99           O
ATOM    293  CG2 THR A  20      16.390  -4.927   2.588  1.00  0.99           C
ATOM    294  H   THR A  20      14.764  -1.407   4.467  1.00  0.99           H
ATOM    295  HA  THR A  20      17.027  -2.375   2.765  1.00  0.99           H
ATOM    296  HB  THR A  20      14.968  -4.210   4.023  1.00  0.99           H
ATOM    297  HG1 THR A  20      17.782  -3.825   4.442  1.00  0.99           H
ATOM    298 1HG2 THR A  20      16.391  -5.932   2.984  1.00  0.99           H
ATOM    299 2HG2 THR A  20      15.701  -4.867   1.751  1.00  0.99           H
ATOM    300 3HG2 THR A  20      17.397  -4.668   2.252  1.00  0.99           H
ATOM    301  N   PHE A  21      15.718  -2.413   0.704  1.00  1.01           N
ATOM    302  CA  PHE A  21      14.999  -2.313  -0.561  1.00  1.01           C
ATOM    303  C   PHE A  21      15.021  -3.607  -1.387  1.00  1.01           C
ATOM    304  O   PHE A  21      16.063  -4.020  -1.899  1.00  1.01           O
ATOM    305  CB  PHE A  21      15.594  -1.154  -1.355  1.00  1.01           C
ATOM    306  CG  PHE A  21      15.315   0.206  -0.749  1.00  1.01           C
ATOM    307  CD1 PHE A  21      16.030   0.709   0.337  1.00  1.01           C
ATOM    308  CD2 PHE A  21      14.356   0.994  -1.309  1.00  1.01           C
ATOM    309  CE1 PHE A  21      15.739   1.973   0.831  1.00  1.01           C
ATOM    310  CE2 PHE A  21      14.076   2.240  -0.822  1.00  1.01           C
ATOM    311  CZ  PHE A  21      14.765   2.729   0.251  1.00  1.01           C
ATOM    312  H   PHE A  21      16.740  -2.456   0.704  1.00  1.01           H
ATOM    313  HA  PHE A  21      13.958  -2.073  -0.343  1.00  1.01           H
ATOM    314 1HB  PHE A  21      16.664  -1.279  -1.422  1.00  1.01           H
ATOM    315 2HB  PHE A  21      15.195  -1.164  -2.372  1.00  1.01           H
ATOM    316  HD1 PHE A  21      16.814   0.099   0.798  1.00  1.01           H
ATOM    317  HD2 PHE A  21      13.818   0.607  -2.164  1.00  1.01           H
ATOM    318  HE1 PHE A  21      16.271   2.371   1.674  1.00  1.01           H
ATOM    319  HE2 PHE A  21      13.310   2.842  -1.289  1.00  1.01           H
ATOM    320  HZ  PHE A  21      14.539   3.721   0.639  1.00  1.01           H
ATOM    321  N   PHE A  22      13.852  -4.243  -1.511  1.00  1.03           N
ATOM    322  CA  PHE A  22      13.696  -5.498  -2.263  1.00  1.03           C
ATOM    323  C   PHE A  22      12.935  -5.312  -3.573  1.00  1.03           C
ATOM    324  O   PHE A  22      12.626  -6.282  -4.264  1.00  1.03           O
ATOM    325  CB  PHE A  22      12.938  -6.542  -1.454  1.00  1.03           C
ATOM    326  CG  PHE A  22      13.616  -7.056  -0.234  1.00  1.03           C
ATOM    327  CD1 PHE A  22      13.226  -6.637   1.025  1.00  1.03           C
ATOM    328  CD2 PHE A  22      14.626  -7.995  -0.343  1.00  1.03           C
ATOM    329  CE1 PHE A  22      13.832  -7.151   2.151  1.00  1.03           C
ATOM    330  CE2 PHE A  22      15.237  -8.508   0.780  1.00  1.03           C
ATOM    331  CZ  PHE A  22      14.838  -8.090   2.027  1.00  1.03           C
ATOM    332  H   PHE A  22      13.041  -3.851  -1.052  1.00  1.03           H
ATOM    333  HA  PHE A  22      14.687  -5.885  -2.496  1.00  1.03           H
ATOM    334 1HB  PHE A  22      11.977  -6.125  -1.154  1.00  1.03           H
ATOM    335 2HB  PHE A  22      12.726  -7.394  -2.100  1.00  1.03           H
ATOM    336  HD1 PHE A  22      12.428  -5.900   1.122  1.00  1.03           H
ATOM    337  HD2 PHE A  22      14.937  -8.332  -1.335  1.00  1.03           H
ATOM    338  HE1 PHE A  22      13.518  -6.817   3.139  1.00  1.03           H
ATOM    339  HE2 PHE A  22      16.034  -9.246   0.680  1.00  1.03           H
ATOM    340  HZ  PHE A  22      15.318  -8.494   2.917  1.00  1.03           H
ATOM    341  N   GLU A  23      12.576  -4.074  -3.865  1.00  1.06           N
ATOM    342  CA  GLU A  23      11.815  -3.726  -5.058  1.00  1.06           C
ATOM    343  C   GLU A  23      12.372  -2.434  -5.618  1.00  1.06           C
ATOM    344  O   GLU A  23      12.912  -1.630  -4.860  1.00  1.06           O
ATOM    345  CB  GLU A  23      10.319  -3.549  -4.731  1.00  1.06           C
ATOM    346  CG  GLU A  23       9.609  -4.809  -4.163  1.00  1.06           C
ATOM    347  CD  GLU A  23       8.112  -4.633  -3.918  1.00  1.06           C
ATOM    348  OE1 GLU A  23       7.596  -3.578  -4.192  1.00  1.06           O
ATOM    349  OE2 GLU A  23       7.494  -5.566  -3.455  1.00  1.06           O
ATOM    350  H   GLU A  23      12.869  -3.336  -3.244  1.00  1.06           H
ATOM    351  HA  GLU A  23      11.938  -4.510  -5.806  1.00  1.06           H
ATOM    352 1HB  GLU A  23      10.205  -2.743  -4.004  1.00  1.06           H
ATOM    353 2HB  GLU A  23       9.789  -3.244  -5.634  1.00  1.06           H
ATOM    354 1HG  GLU A  23       9.760  -5.637  -4.857  1.00  1.06           H
ATOM    355 2HG  GLU A  23      10.079  -5.079  -3.220  1.00  1.06           H
ATOM    356  N   ASP A  24      12.265  -2.210  -6.924  1.00  1.11           N
ATOM    357  CA  ASP A  24      12.647  -0.887  -7.401  1.00  1.11           C
ATOM    358  C   ASP A  24      11.730   0.123  -6.715  1.00  1.11           C
ATOM    359  O   ASP A  24      10.509  -0.056  -6.729  1.00  1.11           O
ATOM    360  CB  ASP A  24      12.489  -0.766  -8.916  1.00  1.11           C
ATOM    361  CG  ASP A  24      13.507  -1.562  -9.743  1.00  1.11           C
ATOM    362  OD1 ASP A  24      14.495  -2.053  -9.215  1.00  1.11           O
ATOM    363  OD2 ASP A  24      13.294  -1.673 -10.921  1.00  1.11           O
ATOM    364  H   ASP A  24      11.867  -2.901  -7.542  1.00  1.11           H
ATOM    365  HA  ASP A  24      13.675  -0.686  -7.117  1.00  1.11           H
ATOM    366 1HB  ASP A  24      11.488  -1.087  -9.199  1.00  1.11           H
ATOM    367 2HB  ASP A  24      12.576   0.289  -9.192  1.00  1.11           H
ATOM    368  N   CYS A  25      12.296   1.186  -6.160  1.00  1.18           N
ATOM    369  CA  CYS A  25      11.493   2.200  -5.475  1.00  1.18           C
ATOM    370  C   CYS A  25      11.737   3.629  -5.934  1.00  1.18           C
ATOM    371  O   CYS A  25      12.825   3.957  -6.420  1.00  1.18           O
ATOM    372  CB  CYS A  25      11.732   2.138  -3.972  1.00  1.18           C
ATOM    373  SG  CYS A  25      11.186   0.600  -3.178  1.00  1.18           S
ATOM    374  H   CYS A  25      13.313   1.252  -6.185  1.00  1.18           H
ATOM    375  HA  CYS A  25      10.443   1.968  -5.651  1.00  1.18           H
ATOM    376 1HB  CYS A  25      12.796   2.254  -3.779  1.00  1.18           H
ATOM    377 2HB  CYS A  25      11.223   2.966  -3.513  1.00  1.18           H
ATOM    378  HG  CYS A  25       9.855   0.840  -3.308  1.00  1.18           H
ATOM    379  N   THR A  26      10.723   4.475  -5.754  1.00  1.28           N
ATOM    380  CA  THR A  26      10.833   5.906  -6.022  1.00  1.28           C
ATOM    381  C   THR A  26      10.312   6.697  -4.819  1.00  1.28           C
ATOM    382  O   THR A  26       9.233   6.399  -4.314  1.00  1.28           O
ATOM    383  CB  THR A  26      10.037   6.315  -7.277  1.00  1.28           C
ATOM    384  OG1 THR A  26      10.509   5.578  -8.413  1.00  1.28           O
ATOM    385  CG2 THR A  26      10.227   7.817  -7.543  1.00  1.28           C
ATOM    386  H   THR A  26       9.854   4.115  -5.386  1.00  1.28           H
ATOM    387  HA  THR A  26      11.875   6.151  -6.181  1.00  1.28           H
ATOM    388  HB  THR A  26       8.977   6.104  -7.128  1.00  1.28           H
ATOM    389  HG1 THR A  26      11.462   5.677  -8.487  1.00  1.28           H
ATOM    390 1HG2 THR A  26       9.670   8.103  -8.433  1.00  1.28           H
ATOM    391 2HG2 THR A  26       9.862   8.398  -6.698  1.00  1.28           H
ATOM    392 3HG2 THR A  26      11.286   8.029  -7.695  1.00  1.28           H
ATOM    393  N   MET A  27      11.044   7.712  -4.371  1.00  1.43           N
ATOM    394  CA  MET A  27      10.562   8.501  -3.248  1.00  1.43           C
ATOM    395  C   MET A  27      10.451   9.997  -3.506  1.00  1.43           C
ATOM    396  O   MET A  27      11.435  10.661  -3.843  1.00  1.43           O
ATOM    397  CB  MET A  27      11.478   8.306  -2.055  1.00  1.43           C
ATOM    398  CG  MET A  27      11.018   9.068  -0.842  1.00  1.43           C
ATOM    399  SD  MET A  27      11.957   8.724   0.612  1.00  1.43           S
ATOM    400  CE  MET A  27      13.343   9.661   0.207  1.00  1.43           C
ATOM    401  H   MET A  27      11.940   7.905  -4.800  1.00  1.43           H
ATOM    402  HA  MET A  27       9.567   8.149  -2.988  1.00  1.43           H
ATOM    403 1HB  MET A  27      11.548   7.252  -1.817  1.00  1.43           H
ATOM    404 2HB  MET A  27      12.479   8.650  -2.312  1.00  1.43           H
ATOM    405 1HG  MET A  27      11.087  10.138  -1.044  1.00  1.43           H
ATOM    406 2HG  MET A  27       9.999   8.839  -0.651  1.00  1.43           H
ATOM    407 1HE  MET A  27      14.024   9.592   1.001  1.00  1.43           H
ATOM    408 2HE  MET A  27      13.786   9.268  -0.690  1.00  1.43           H
ATOM    409 3HE  MET A  27      13.057  10.697   0.055  1.00  1.43           H
ATOM    410  N   GLU A  28       9.243  10.521  -3.287  1.00  1.60           N
ATOM    411  CA  GLU A  28       8.993  11.954  -3.395  1.00  1.60           C
ATOM    412  C   GLU A  28       8.285  12.458  -2.122  1.00  1.60           C
ATOM    413  O   GLU A  28       8.906  12.966  -1.190  1.00  1.60           O
ATOM    414  CB  GLU A  28       8.108  12.246  -4.625  1.00  1.60           C
ATOM    415  CG  GLU A  28       8.734  11.935  -5.996  1.00  1.60           C
ATOM    416  CD  GLU A  28       7.788  12.200  -7.160  1.00  1.60           C
ATOM    417  OE1 GLU A  28       6.674  12.599  -6.919  1.00  1.60           O
ATOM    418  OE2 GLU A  28       8.178  11.984  -8.285  1.00  1.60           O
ATOM    419  H   GLU A  28       8.484   9.903  -3.042  1.00  1.60           H
ATOM    420  HA  GLU A  28       9.946  12.482  -3.499  1.00  1.60           H
ATOM    421 1HB  GLU A  28       7.191  11.665  -4.565  1.00  1.60           H
ATOM    422 2HB  GLU A  28       7.828  13.299  -4.621  1.00  1.60           H
ATOM    423 1HG  GLU A  28       9.626  12.549  -6.120  1.00  1.60           H
ATOM    424 2HG  GLU A  28       9.045  10.891  -6.017  1.00  1.60           H
ATOM    425  N   SER A  29       6.986  12.157  -2.015  1.00  1.77           N
ATOM    426  CA  SER A  29       6.148  12.608  -0.896  1.00  1.77           C
ATOM    427  C   SER A  29       6.327  11.798   0.382  1.00  1.77           C
ATOM    428  O   SER A  29       5.824  12.160   1.444  1.00  1.77           O
ATOM    429  CB  SER A  29       4.694  12.582  -1.314  1.00  1.77           C
ATOM    430  OG  SER A  29       4.249  11.268  -1.518  1.00  1.77           O
ATOM    431  H   SER A  29       6.536  11.681  -2.784  1.00  1.77           H
ATOM    432  HA  SER A  29       6.416  13.642  -0.674  1.00  1.77           H
ATOM    433 1HB  SER A  29       4.084  13.063  -0.550  1.00  1.77           H
ATOM    434 2HB  SER A  29       4.577  13.153  -2.234  1.00  1.77           H
ATOM    435  HG  SER A  29       4.148  10.886  -0.640  1.00  1.77           H
ATOM    436  N   LEU A  30       7.051  10.697   0.274  1.00  1.88           N
ATOM    437  CA  LEU A  30       7.296   9.810   1.399  1.00  1.88           C
ATOM    438  C   LEU A  30       8.604  10.196   2.088  1.00  1.88           C
ATOM    439  O   LEU A  30       9.016   9.598   3.087  1.00  1.88           O
ATOM    440  CB  LEU A  30       7.328   8.377   0.899  1.00  1.88           C
ATOM    441  CG  LEU A  30       6.037   7.907   0.238  1.00  1.88           C
ATOM    442  CD1 LEU A  30       6.226   6.522  -0.330  1.00  1.88           C
ATOM    443  CD2 LEU A  30       4.919   7.920   1.264  1.00  1.88           C
ATOM    444  H   LEU A  30       7.435  10.470  -0.628  1.00  1.88           H
ATOM    445  HA  LEU A  30       6.482   9.917   2.114  1.00  1.88           H
ATOM    446 1HB  LEU A  30       8.111   8.270   0.185  1.00  1.88           H
ATOM    447 2HB  LEU A  30       7.526   7.726   1.748  1.00  1.88           H
ATOM    448  HG  LEU A  30       5.785   8.579  -0.584  1.00  1.88           H
ATOM    449 1HD1 LEU A  30       5.307   6.223  -0.795  1.00  1.88           H
ATOM    450 2HD1 LEU A  30       7.029   6.530  -1.069  1.00  1.88           H
ATOM    451 3HD1 LEU A  30       6.469   5.840   0.471  1.00  1.88           H
ATOM    452 1HD2 LEU A  30       3.986   7.588   0.796  1.00  1.88           H
ATOM    453 2HD2 LEU A  30       5.169   7.245   2.084  1.00  1.88           H
ATOM    454 3HD2 LEU A  30       4.790   8.931   1.654  1.00  1.88           H
ATOM    455  N   PHE A  31       9.218  11.255   1.576  1.00  1.93           N
ATOM    456  CA  PHE A  31      10.441  11.803   2.103  1.00  1.93           C
ATOM    457  C   PHE A  31      10.454  12.006   3.616  1.00  1.93           C
ATOM    458  O   PHE A  31      11.371  11.493   4.264  1.00  1.93           O
ATOM    459  CB  PHE A  31      10.762  13.048   1.296  1.00  1.93           C
ATOM    460  CG  PHE A  31      11.786  13.912   1.802  1.00  1.93           C
ATOM    461  CD1 PHE A  31      13.079  13.580   1.700  1.00  1.93           C
ATOM    462  CD2 PHE A  31      11.448  15.136   2.341  1.00  1.93           C
ATOM    463  CE1 PHE A  31      14.014  14.434   2.112  1.00  1.93           C
ATOM    464  CE2 PHE A  31      12.412  15.988   2.765  1.00  1.93           C
ATOM    465  CZ  PHE A  31      13.701  15.612   2.634  1.00  1.93           C
ATOM    466  H   PHE A  31       8.838  11.721   0.750  1.00  1.93           H
ATOM    467  HA  PHE A  31      11.237  11.103   1.888  1.00  1.93           H
ATOM    468 1HB  PHE A  31      11.098  12.694   0.327  1.00  1.93           H
ATOM    469 2HB  PHE A  31       9.892  13.631   1.077  1.00  1.93           H
ATOM    470  HD1 PHE A  31      13.353  12.631   1.262  1.00  1.93           H
ATOM    471  HD2 PHE A  31      10.401  15.420   2.417  1.00  1.93           H
ATOM    472  HE1 PHE A  31      15.030  14.176   2.004  1.00  1.93           H
ATOM    473  HE2 PHE A  31      12.156  16.962   3.194  1.00  1.93           H
ATOM    474  HZ  PHE A  31      14.486  16.252   2.949  1.00  1.93           H
ATOM    475  N   PRO A  32       9.486  12.709   4.244  1.00  1.90           N
ATOM    476  CA  PRO A  32       9.460  12.931   5.672  1.00  1.90           C
ATOM    477  C   PRO A  32       9.447  11.631   6.474  1.00  1.90           C
ATOM    478  O   PRO A  32       9.837  11.623   7.641  1.00  1.90           O
ATOM    479  CB  PRO A  32       8.149  13.695   5.877  1.00  1.90           C
ATOM    480  CG  PRO A  32       7.854  14.322   4.542  1.00  1.90           C
ATOM    481  CD  PRO A  32       8.317  13.301   3.544  1.00  1.90           C
ATOM    482  HA  PRO A  32      10.325  13.557   5.946  1.00  1.90           H
ATOM    483 1HB  PRO A  32       7.361  12.994   6.198  1.00  1.90           H
ATOM    484 2HB  PRO A  32       8.266  14.438   6.681  1.00  1.90           H
ATOM    485 1HG  PRO A  32       6.780  14.544   4.456  1.00  1.90           H
ATOM    486 2HG  PRO A  32       8.388  15.279   4.446  1.00  1.90           H
ATOM    487 1HD  PRO A  32       7.530  12.551   3.391  1.00  1.90           H
ATOM    488 2HD  PRO A  32       8.554  13.814   2.653  1.00  1.90           H
ATOM    489  N   ALA A  33       8.979  10.516   5.878  1.00  1.84           N
ATOM    490  CA  ALA A  33       8.949   9.272   6.632  1.00  1.84           C
ATOM    491  C   ALA A  33      10.354   8.745   6.754  1.00  1.84           C
ATOM    492  O   ALA A  33      10.789   8.352   7.836  1.00  1.84           O
ATOM    493  CB  ALA A  33       8.059   8.245   5.965  1.00  1.84           C
ATOM    494  H   ALA A  33       8.695  10.494   4.902  1.00  1.84           H
ATOM    495  HA  ALA A  33       8.569   9.481   7.629  1.00  1.84           H
ATOM    496 1HB  ALA A  33       8.054   7.327   6.560  1.00  1.84           H
ATOM    497 2HB  ALA A  33       7.046   8.635   5.892  1.00  1.84           H
ATOM    498 3HB  ALA A  33       8.438   8.028   4.971  1.00  1.84           H
ATOM    499  N   LEU A  34      11.099   8.807   5.652  1.00  1.77           N
ATOM    500  CA  LEU A  34      12.465   8.321   5.703  1.00  1.77           C
ATOM    501  C   LEU A  34      13.265   9.194   6.644  1.00  1.77           C
ATOM    502  O   LEU A  34      14.065   8.694   7.444  1.00  1.77           O
ATOM    503  CB  LEU A  34      13.141   8.294   4.338  1.00  1.77           C
ATOM    504  CG  LEU A  34      14.587   7.744   4.383  1.00  1.77           C
ATOM    505  CD1 LEU A  34      14.581   6.322   4.922  1.00  1.77           C
ATOM    506  CD2 LEU A  34      15.172   7.774   3.029  1.00  1.77           C
ATOM    507  H   LEU A  34      10.687   9.173   4.787  1.00  1.77           H
ATOM    508  HA  LEU A  34      12.455   7.307   6.097  1.00  1.77           H
ATOM    509 1HB  LEU A  34      12.553   7.672   3.666  1.00  1.77           H
ATOM    510 2HB  LEU A  34      13.172   9.314   3.936  1.00  1.77           H
ATOM    511  HG  LEU A  34      15.191   8.360   5.056  1.00  1.77           H
ATOM    512 1HD1 LEU A  34      15.604   5.956   4.956  1.00  1.77           H
ATOM    513 2HD1 LEU A  34      14.157   6.309   5.925  1.00  1.77           H
ATOM    514 3HD1 LEU A  34      13.990   5.685   4.272  1.00  1.77           H
ATOM    515 1HD2 LEU A  34      16.168   7.390   3.071  1.00  1.77           H
ATOM    516 2HD2 LEU A  34      14.570   7.161   2.363  1.00  1.77           H
ATOM    517 3HD2 LEU A  34      15.191   8.791   2.685  1.00  1.77           H
ATOM    518  N   CYS A  35      13.046  10.506   6.551  1.00  1.74           N
ATOM    519  CA  CYS A  35      13.788  11.429   7.384  1.00  1.74           C
ATOM    520  C   CYS A  35      13.487  11.136   8.855  1.00  1.74           C
ATOM    521  O   CYS A  35      14.393  11.134   9.686  1.00  1.74           O
ATOM    522  CB  CYS A  35      13.393  12.862   7.048  1.00  1.74           C
ATOM    523  SG  CYS A  35      13.925  13.369   5.413  1.00  1.74           S
ATOM    524  H   CYS A  35      12.372  10.858   5.868  1.00  1.74           H
ATOM    525  HA  CYS A  35      14.854  11.298   7.197  1.00  1.74           H
ATOM    526 1HB  CYS A  35      12.318  12.980   7.116  1.00  1.74           H
ATOM    527 2HB  CYS A  35      13.850  13.540   7.769  1.00  1.74           H
ATOM    528  HG  CYS A  35      13.968  14.702   5.628  1.00  1.74           H
ATOM    529  N   ALA A  36      12.216  10.850   9.173  1.00  1.75           N
ATOM    530  CA  ALA A  36      11.797  10.489  10.523  1.00  1.75           C
ATOM    531  C   ALA A  36      12.475   9.207  11.009  1.00  1.75           C
ATOM    532  O   ALA A  36      12.816   9.083  12.186  1.00  1.75           O
ATOM    533  CB  ALA A  36      10.290  10.313  10.575  1.00  1.75           C
ATOM    534  H   ALA A  36      11.490  10.898   8.457  1.00  1.75           H
ATOM    535  HA  ALA A  36      12.089  11.300  11.192  1.00  1.75           H
ATOM    536 1HB  ALA A  36       9.987  10.074  11.592  1.00  1.75           H
ATOM    537 2HB  ALA A  36       9.807  11.235  10.255  1.00  1.75           H
ATOM    538 3HB  ALA A  36       9.997   9.505   9.913  1.00  1.75           H
ATOM    539  N   HIS A  37      12.671   8.245  10.098  1.00  1.77           N
ATOM    540  CA  HIS A  37      13.304   6.981  10.456  1.00  1.77           C
ATOM    541  C   HIS A  37      14.768   7.226  10.783  1.00  1.77           C
ATOM    542  O   HIS A  37      15.307   6.690  11.755  1.00  1.77           O
ATOM    543  CB  HIS A  37      13.215   5.985   9.292  1.00  1.77           C
ATOM    544  CG  HIS A  37      11.825   5.547   8.984  1.00  1.77           C
ATOM    545  ND1 HIS A  37      11.492   4.924   7.808  1.00  1.77           N
ATOM    546  CD2 HIS A  37      10.680   5.664   9.686  1.00  1.77           C
ATOM    547  CE1 HIS A  37      10.196   4.665   7.801  1.00  1.77           C
ATOM    548  NE2 HIS A  37       9.679   5.102   8.933  1.00  1.77           N
ATOM    549  H   HIS A  37      12.335   8.386   9.145  1.00  1.77           H
ATOM    550  HA  HIS A  37      12.820   6.551  11.331  1.00  1.77           H
ATOM    551 1HB  HIS A  37      13.632   6.433   8.400  1.00  1.77           H
ATOM    552 2HB  HIS A  37      13.810   5.103   9.511  1.00  1.77           H
ATOM    553  HD1 HIS A  37      12.131   4.717   7.070  1.00  1.77           H
ATOM    554  HD2 HIS A  37      10.452   6.093  10.662  1.00  1.77           H
ATOM    555  HE1 HIS A  37       9.730   4.169   6.952  1.00  1.77           H
ATOM    556  N   ALA A  38      15.403   8.101  10.002  1.00  1.76           N
ATOM    557  CA  ALA A  38      16.823   8.418  10.137  1.00  1.76           C
ATOM    558  C   ALA A  38      17.088   9.374  11.301  1.00  1.76           C
ATOM    559  O   ALA A  38      17.534  10.503  11.104  1.00  1.76           O
ATOM    560  CB  ALA A  38      17.326   9.040   8.844  1.00  1.76           C
ATOM    561  H   ALA A  38      14.882   8.528   9.234  1.00  1.76           H
ATOM    562  HA  ALA A  38      17.365   7.494  10.324  1.00  1.76           H
ATOM    563 1HB  ALA A  38      18.392   9.256   8.927  1.00  1.76           H
ATOM    564 2HB  ALA A  38      17.154   8.355   8.020  1.00  1.76           H
ATOM    565 3HB  ALA A  38      16.781   9.969   8.657  1.00  1.76           H
ATOM    566  N   SER A  39      16.827   8.907  12.518  1.00  1.70           N
ATOM    567  CA  SER A  39      17.022   9.724  13.709  1.00  1.70           C
ATOM    568  C   SER A  39      18.480  10.160  13.763  1.00  1.70           C
ATOM    569  O   SER A  39      19.376   9.345  13.571  1.00  1.70           O
ATOM    570  CB  SER A  39      16.629   8.950  14.948  1.00  1.70           C
ATOM    571  OG  SER A  39      16.884   9.690  16.108  1.00  1.70           O
ATOM    572  H   SER A  39      16.446   7.964  12.580  1.00  1.70           H
ATOM    573  HA  SER A  39      16.393  10.612  13.631  1.00  1.70           H
ATOM    574 1HB  SER A  39      15.569   8.694  14.897  1.00  1.70           H
ATOM    575 2HB  SER A  39      17.185   8.015  14.981  1.00  1.70           H
ATOM    576  HG  SER A  39      16.749   9.079  16.845  1.00  1.70           H
ATOM    577  N   GLN A  40      18.726  11.412  14.134  1.00  1.59           N
ATOM    578  CA  GLN A  40      20.074  11.987  14.097  1.00  1.59           C
ATOM    579  C   GLN A  40      21.132  11.277  14.948  1.00  1.59           C
ATOM    580  O   GLN A  40      22.327  11.299  14.623  1.00  1.59           O
ATOM    581  CB  GLN A  40      20.003  13.462  14.516  1.00  1.59           C
ATOM    582  CG  GLN A  40      19.298  14.368  13.501  1.00  1.59           C
ATOM    583  CD  GLN A  40      19.171  15.811  13.978  1.00  1.59           C
ATOM    584  OE1 GLN A  40      20.121  16.609  13.877  1.00  1.59           O
ATOM    585  NE2 GLN A  40      18.004  16.159  14.511  1.00  1.59           N
ATOM    586  H   GLN A  40      17.944  12.010  14.354  1.00  1.59           H
ATOM    587  HA  GLN A  40      20.390  11.939  13.065  1.00  1.59           H
ATOM    588 1HB  GLN A  40      19.482  13.542  15.472  1.00  1.59           H
ATOM    589 2HB  GLN A  40      21.005  13.841  14.661  1.00  1.59           H
ATOM    590 1HG  GLN A  40      19.877  14.364  12.579  1.00  1.59           H
ATOM    591 2HG  GLN A  40      18.299  13.974  13.307  1.00  1.59           H
ATOM    592 1HE2 GLN A  40      17.864  17.088  14.859  1.00  1.59           H
ATOM    593 2HE2 GLN A  40      17.263  15.488  14.579  1.00  1.59           H
ATOM    594  N   ASP A  41      20.696  10.645  16.028  1.00  1.42           N
ATOM    595  CA  ASP A  41      21.583   9.946  16.954  1.00  1.42           C
ATOM    596  C   ASP A  41      21.882   8.496  16.554  1.00  1.42           C
ATOM    597  O   ASP A  41      22.866   7.922  17.025  1.00  1.42           O
ATOM    598  CB  ASP A  41      21.003   9.960  18.371  1.00  1.42           C
ATOM    599  CG  ASP A  41      20.950  11.363  19.000  1.00  1.42           C
ATOM    600  OD1 ASP A  41      22.005  11.927  19.239  1.00  1.42           O
ATOM    601  OD2 ASP A  41      19.883  11.868  19.220  1.00  1.42           O
ATOM    602  H   ASP A  41      19.702  10.650  16.214  1.00  1.42           H
ATOM    603  HA  ASP A  41      22.532  10.482  16.976  1.00  1.42           H
ATOM    604 1HB  ASP A  41      19.994   9.540  18.344  1.00  1.42           H
ATOM    605 2HB  ASP A  41      21.602   9.309  19.010  1.00  1.42           H
ATOM    606  N   ASP A  42      20.996   7.889  15.760  1.00  1.25           N
ATOM    607  CA  ASP A  42      21.082   6.470  15.411  1.00  1.25           C
ATOM    608  C   ASP A  42      21.508   6.291  13.936  1.00  1.25           C
ATOM    609  O   ASP A  42      20.664   6.444  13.054  1.00  1.25           O
ATOM    610  CB  ASP A  42      19.711   5.838  15.617  1.00  1.25           C
ATOM    611  CG  ASP A  42      19.240   5.826  17.090  1.00  1.25           C
ATOM    612  OD1 ASP A  42      20.037   6.045  17.979  1.00  1.25           O
ATOM    613  OD2 ASP A  42      18.079   5.587  17.313  1.00  1.25           O
ATOM    614  H   ASP A  42      20.259   8.443  15.327  1.00  1.25           H
ATOM    615  HA  ASP A  42      21.774   5.981  16.090  1.00  1.25           H
ATOM    616 1HB  ASP A  42      18.978   6.378  15.019  1.00  1.25           H
ATOM    617 2HB  ASP A  42      19.734   4.814  15.257  1.00  1.25           H
ATOM    618  N   PRO A  43      22.750   5.864  13.630  1.00  1.11           N
ATOM    619  CA  PRO A  43      23.303   5.769  12.279  1.00  1.11           C
ATOM    620  C   PRO A  43      22.444   4.938  11.330  1.00  1.11           C
ATOM    621  O   PRO A  43      21.962   3.856  11.694  1.00  1.11           O
ATOM    622  CB  PRO A  43      24.637   5.053  12.532  1.00  1.11           C
ATOM    623  CG  PRO A  43      25.018   5.440  13.939  1.00  1.11           C
ATOM    624  CD  PRO A  43      23.706   5.484  14.696  1.00  1.11           C
ATOM    625  HA  PRO A  43      23.464   6.778  11.868  1.00  1.11           H
ATOM    626 1HB  PRO A  43      24.510   3.976  12.414  1.00  1.11           H
ATOM    627 2HB  PRO A  43      25.372   5.369  11.778  1.00  1.11           H
ATOM    628 1HG  PRO A  43      25.716   4.700  14.357  1.00  1.11           H
ATOM    629 2HG  PRO A  43      25.537   6.403  13.942  1.00  1.11           H
ATOM    630 1HD  PRO A  43      23.447   4.500  15.131  1.00  1.11           H
ATOM    631 2HD  PRO A  43      23.799   6.268  15.453  1.00  1.11           H
ATOM    632  N   LEU A  44      22.313   5.434  10.099  1.00  0.99           N
ATOM    633  CA  LEU A  44      21.535   4.772   9.058  1.00  0.99           C
ATOM    634  C   LEU A  44      22.310   3.926   8.062  1.00  0.99           C
ATOM    635  O   LEU A  44      23.337   4.336   7.519  1.00  0.99           O
ATOM    636  CB  LEU A  44      20.719   5.784   8.263  1.00  0.99           C
ATOM    637  CG  LEU A  44      19.931   5.233   7.051  1.00  0.99           C
ATOM    638  CD1 LEU A  44      18.883   4.329   7.457  1.00  0.99           C
ATOM    639  CD2 LEU A  44      19.291   6.341   6.341  1.00  0.99           C
ATOM    640  H   LEU A  44      22.707   6.361   9.892  1.00  0.99           H
ATOM    641  HA  LEU A  44      20.839   4.134   9.561  1.00  0.99           H
ATOM    642 1HB  LEU A  44      20.014   6.272   8.938  1.00  0.99           H
ATOM    643 2HB  LEU A  44      21.404   6.524   7.891  1.00  0.99           H
ATOM    644  HG  LEU A  44      20.614   4.713   6.409  1.00  0.99           H
ATOM    645 1HD1 LEU A  44      18.384   3.979   6.586  1.00  0.99           H
ATOM    646 2HD1 LEU A  44      19.271   3.498   7.988  1.00  0.99           H
ATOM    647 3HD1 LEU A  44      18.210   4.883   8.071  1.00  0.99           H
ATOM    648 1HD2 LEU A  44      18.744   5.963   5.483  1.00  0.99           H
ATOM    649 2HD2 LEU A  44      18.609   6.844   7.010  1.00  0.99           H
ATOM    650 3HD2 LEU A  44      20.041   7.019   6.025  1.00  0.99           H
ATOM    651  N   TYR A  45      21.808   2.726   7.857  1.00  0.92           N
ATOM    652  CA  TYR A  45      22.334   1.833   6.858  1.00  0.92           C
ATOM    653  C   TYR A  45      21.212   1.568   5.871  1.00  0.92           C
ATOM    654  O   TYR A  45      20.105   1.220   6.277  1.00  0.92           O
ATOM    655  CB  TYR A  45      22.795   0.544   7.513  1.00  0.92           C
ATOM    656  CG  TYR A  45      23.855   0.802   8.540  1.00  0.92           C
ATOM    657  CD1 TYR A  45      23.476   1.204   9.815  1.00  0.92           C
ATOM    658  CD2 TYR A  45      25.191   0.662   8.224  1.00  0.92           C
ATOM    659  CE1 TYR A  45      24.427   1.473  10.761  1.00  0.92           C
ATOM    660  CE2 TYR A  45      26.154   0.933   9.176  1.00  0.92           C
ATOM    661  CZ  TYR A  45      25.777   1.339  10.443  1.00  0.92           C
ATOM    662  OH  TYR A  45      26.741   1.617  11.389  1.00  0.92           O
ATOM    663  H   TYR A  45      21.007   2.442   8.422  1.00  0.92           H
ATOM    664  HA  TYR A  45      23.161   2.310   6.334  1.00  0.92           H
ATOM    665 1HB  TYR A  45      21.961   0.059   7.984  1.00  0.92           H
ATOM    666 2HB  TYR A  45      23.195  -0.133   6.758  1.00  0.92           H
ATOM    667  HD1 TYR A  45      22.415   1.320  10.062  1.00  0.92           H
ATOM    668  HD2 TYR A  45      25.483   0.345   7.225  1.00  0.92           H
ATOM    669  HE1 TYR A  45      24.118   1.796  11.747  1.00  0.92           H
ATOM    670  HE2 TYR A  45      27.211   0.827   8.927  1.00  0.92           H
ATOM    671  HH  TYR A  45      27.610   1.609  10.976  1.00  0.92           H
ATOM    672  N   VAL A  46      21.472   1.782   4.599  1.00  0.89           N
ATOM    673  CA  VAL A  46      20.457   1.554   3.594  1.00  0.89           C
ATOM    674  C   VAL A  46      20.951   0.469   2.678  1.00  0.89           C
ATOM    675  O   VAL A  46      21.940   0.658   1.969  1.00  0.89           O
ATOM    676  CB  VAL A  46      20.218   2.801   2.746  1.00  0.89           C
ATOM    677  CG1 VAL A  46      19.196   2.496   1.787  1.00  0.89           C
ATOM    678  CG2 VAL A  46      19.861   3.985   3.586  1.00  0.89           C
ATOM    679  H   VAL A  46      22.396   2.094   4.327  1.00  0.89           H
ATOM    680  HA  VAL A  46      19.535   1.227   4.064  1.00  0.89           H
ATOM    681  HB  VAL A  46      21.103   3.009   2.209  1.00  0.89           H
ATOM    682 1HG1 VAL A  46      19.028   3.328   1.136  1.00  0.89           H
ATOM    683 2HG1 VAL A  46      19.522   1.656   1.233  1.00  0.89           H
ATOM    684 3HG1 VAL A  46      18.302   2.254   2.311  1.00  0.89           H
ATOM    685 1HG2 VAL A  46      19.708   4.858   2.951  1.00  0.89           H
ATOM    686 2HG2 VAL A  46      18.949   3.776   4.144  1.00  0.89           H
ATOM    687 3HG2 VAL A  46      20.678   4.175   4.266  1.00  0.89           H
ATOM    688  N   LEU A  47      20.286  -0.664   2.695  1.00  0.89           N
ATOM    689  CA  LEU A  47      20.788  -1.772   1.923  1.00  0.89           C
ATOM    690  C   LEU A  47      19.825  -2.173   0.822  1.00  0.89           C
ATOM    691  O   LEU A  47      18.624  -2.334   1.061  1.00  0.89           O
ATOM    692  CB  LEU A  47      21.036  -2.924   2.895  1.00  0.89           C
ATOM    693  CG  LEU A  47      21.990  -2.554   4.092  1.00  0.89           C
ATOM    694  CD1 LEU A  47      22.075  -3.721   5.048  1.00  0.89           C
ATOM    695  CD2 LEU A  47      23.375  -2.170   3.561  1.00  0.89           C
ATOM    696  H   LEU A  47      19.456  -0.769   3.279  1.00  0.89           H
ATOM    697  HA  LEU A  47      21.731  -1.490   1.464  1.00  0.89           H
ATOM    698 1HB  LEU A  47      20.080  -3.239   3.311  1.00  0.89           H
ATOM    699 2HB  LEU A  47      21.473  -3.758   2.344  1.00  0.89           H
ATOM    700  HG  LEU A  47      21.569  -1.706   4.641  1.00  0.89           H
ATOM    701 1HD1 LEU A  47      22.721  -3.457   5.886  1.00  0.89           H
ATOM    702 2HD1 LEU A  47      21.077  -3.957   5.419  1.00  0.89           H
ATOM    703 3HD1 LEU A  47      22.488  -4.586   4.530  1.00  0.89           H
ATOM    704 1HD2 LEU A  47      24.029  -1.903   4.391  1.00  0.89           H
ATOM    705 2HD2 LEU A  47      23.800  -3.014   3.019  1.00  0.89           H
ATOM    706 3HD2 LEU A  47      23.291  -1.320   2.888  1.00  0.89           H
ATOM    707  N   GLY A  48      20.356  -2.340  -0.370  1.00  0.89           N
ATOM    708  CA  GLY A  48      19.553  -2.801  -1.472  1.00  0.89           C
ATOM    709  C   GLY A  48      19.815  -4.269  -1.644  1.00  0.89           C
ATOM    710  O   GLY A  48      20.637  -4.849  -0.931  1.00  0.89           O
ATOM    711  H   GLY A  48      21.344  -2.142  -0.514  1.00  0.89           H
ATOM    712 1HA  GLY A  48      18.498  -2.628  -1.278  1.00  0.89           H
ATOM    713 2HA  GLY A  48      19.825  -2.263  -2.379  1.00  0.89           H
ATOM    714  N   ASN A  49      19.132  -4.861  -2.602  1.00  0.89           N
ATOM    715  CA  ASN A  49      19.273  -6.264  -2.935  1.00  0.89           C
ATOM    716  C   ASN A  49      19.345  -6.392  -4.445  1.00  0.89           C
ATOM    717  O   ASN A  49      18.610  -7.179  -5.034  1.00  0.89           O
ATOM    718  CB  ASN A  49      18.104  -7.038  -2.355  1.00  0.89           C
ATOM    719  CG  ASN A  49      18.085  -7.009  -0.863  1.00  0.89           C
ATOM    720  OD1 ASN A  49      18.762  -7.793  -0.185  1.00  0.89           O
ATOM    721  ND2 ASN A  49      17.352  -6.087  -0.335  1.00  0.89           N
ATOM    722  H   ASN A  49      18.453  -4.312  -3.110  1.00  0.89           H
ATOM    723  HA  ASN A  49      20.209  -6.643  -2.522  1.00  0.89           H
ATOM    724 1HB  ASN A  49      17.173  -6.611  -2.698  1.00  0.89           H
ATOM    725 2HB  ASN A  49      18.137  -8.071  -2.695  1.00  0.89           H
ATOM    726 1HD2 ASN A  49      17.314  -5.988   0.655  1.00  0.89           H
ATOM    727 2HD2 ASN A  49      16.840  -5.448  -0.928  1.00  0.89           H
ATOM    728  N   SER A  50      20.226  -5.603  -5.065  1.00  0.89           N
ATOM    729  CA  SER A  50      20.319  -5.486  -6.525  1.00  0.89           C
ATOM    730  C   SER A  50      19.035  -4.901  -7.135  1.00  0.89           C
ATOM    731  O   SER A  50      18.542  -5.375  -8.157  1.00  0.89           O
ATOM    732  CB  SER A  50      20.629  -6.829  -7.179  1.00  0.89           C
ATOM    733  OG  SER A  50      21.847  -7.355  -6.716  1.00  0.89           O
ATOM    734  H   SER A  50      20.838  -5.004  -4.505  1.00  0.89           H
ATOM    735  HA  SER A  50      21.140  -4.802  -6.755  1.00  0.89           H
ATOM    736 1HB  SER A  50      19.833  -7.541  -7.018  1.00  0.89           H
ATOM    737 2HB  SER A  50      20.695  -6.677  -8.256  1.00  0.89           H
ATOM    738  HG  SER A  50      21.975  -8.180  -7.193  1.00  0.89           H
ATOM    739  N   TYR A  51      18.530  -3.834  -6.505  1.00  0.88           N
ATOM    740  CA  TYR A  51      17.349  -3.085  -6.963  1.00  0.88           C
ATOM    741  C   TYR A  51      17.657  -1.610  -7.153  1.00  0.88           C
ATOM    742  O   TYR A  51      18.771  -1.148  -6.846  1.00  0.88           O
ATOM    743  CB  TYR A  51      16.133  -3.273  -6.060  1.00  0.88           C
ATOM    744  CG  TYR A  51      15.616  -4.669  -6.111  1.00  0.88           C
ATOM    745  CD1 TYR A  51      16.024  -5.588  -5.204  1.00  0.88           C
ATOM    746  CD2 TYR A  51      14.752  -5.029  -7.130  1.00  0.88           C
ATOM    747  CE1 TYR A  51      15.573  -6.893  -5.282  1.00  0.88           C
ATOM    748  CE2 TYR A  51      14.295  -6.321  -7.222  1.00  0.88           C
ATOM    749  CZ  TYR A  51      14.704  -7.259  -6.299  1.00  0.88           C
ATOM    750  OH  TYR A  51      14.249  -8.562  -6.385  1.00  0.88           O
ATOM    751  H   TYR A  51      18.994  -3.540  -5.659  1.00  0.88           H
ATOM    752  HA  TYR A  51      17.059  -3.471  -7.940  1.00  0.88           H
ATOM    753 1HB  TYR A  51      16.386  -3.035  -5.025  1.00  0.88           H
ATOM    754 2HB  TYR A  51      15.333  -2.598  -6.369  1.00  0.88           H
ATOM    755  HD1 TYR A  51      16.701  -5.287  -4.422  1.00  0.88           H
ATOM    756  HD2 TYR A  51      14.439  -4.282  -7.864  1.00  0.88           H
ATOM    757  HE1 TYR A  51      15.904  -7.625  -4.549  1.00  0.88           H
ATOM    758  HE2 TYR A  51      13.615  -6.603  -8.024  1.00  0.88           H
ATOM    759  HH  TYR A  51      13.612  -8.630  -7.100  1.00  0.88           H
ATOM    760  N   CYS A  52      16.732  -0.894  -7.776  1.00  0.86           N
ATOM    761  CA  CYS A  52      16.949   0.523  -7.988  1.00  0.86           C
ATOM    762  C   CYS A  52      16.260   1.366  -6.914  1.00  0.86           C
ATOM    763  O   CYS A  52      15.195   1.004  -6.415  1.00  0.86           O
ATOM    764  CB  CYS A  52      16.389   0.918  -9.341  1.00  0.86           C
ATOM    765  SG  CYS A  52      17.138   0.049 -10.725  1.00  0.86           S
ATOM    766  H   CYS A  52      15.852  -1.328  -8.093  1.00  0.86           H
ATOM    767  HA  CYS A  52      18.017   0.720  -7.969  1.00  0.86           H
ATOM    768 1HB  CYS A  52      15.318   0.736  -9.361  1.00  0.86           H
ATOM    769 2HB  CYS A  52      16.557   1.978  -9.483  1.00  0.86           H
ATOM    770  HG  CYS A  52      16.182   0.344 -11.606  1.00  0.86           H
ATOM    771  N   TRP A  53      16.838   2.512  -6.596  1.00  0.85           N
ATOM    772  CA  TRP A  53      16.174   3.455  -5.708  1.00  0.85           C
ATOM    773  C   TRP A  53      16.388   4.878  -6.182  1.00  0.85           C
ATOM    774  O   TRP A  53      17.524   5.370  -6.214  1.00  0.85           O
ATOM    775  CB  TRP A  53      16.659   3.293  -4.267  1.00  0.85           C
ATOM    776  CG  TRP A  53      15.967   4.219  -3.292  1.00  0.85           C
ATOM    777  CD1 TRP A  53      14.675   4.668  -3.367  1.00  0.85           C
ATOM    778  CD2 TRP A  53      16.520   4.809  -2.095  1.00  0.85           C
ATOM    779  NE1 TRP A  53      14.398   5.493  -2.316  1.00  0.85           N
ATOM    780  CE2 TRP A  53      15.511   5.597  -1.528  1.00  0.85           C
ATOM    781  CE3 TRP A  53      17.770   4.739  -1.466  1.00  0.85           C
ATOM    782  CZ2 TRP A  53      15.713   6.315  -0.371  1.00  0.85           C
ATOM    783  CZ3 TRP A  53      17.970   5.469  -0.308  1.00  0.85           C
ATOM    784  CH2 TRP A  53      16.966   6.235   0.222  1.00  0.85           C
ATOM    785  H   TRP A  53      17.736   2.740  -7.012  1.00  0.85           H
ATOM    786  HA  TRP A  53      15.106   3.255  -5.726  1.00  0.85           H
ATOM    787 1HB  TRP A  53      16.448   2.282  -3.955  1.00  0.85           H
ATOM    788 2HB  TRP A  53      17.735   3.446  -4.213  1.00  0.85           H
ATOM    789  HD1 TRP A  53      13.972   4.414  -4.151  1.00  0.85           H
ATOM    790  HE1 TRP A  53      13.519   5.955  -2.154  1.00  0.85           H
ATOM    791  HE3 TRP A  53      18.564   4.125  -1.882  1.00  0.85           H
ATOM    792  HZ2 TRP A  53      14.929   6.929   0.065  1.00  0.85           H
ATOM    793  HZ3 TRP A  53      18.948   5.419   0.174  1.00  0.85           H
ATOM    794  HH2 TRP A  53      17.153   6.790   1.125  1.00  0.85           H
ATOM    795  N   PHE A  54      15.277   5.547  -6.462  1.00  0.85           N
ATOM    796  CA  PHE A  54      15.294   6.912  -6.936  1.00  0.85           C
ATOM    797  C   PHE A  54      14.655   7.836  -5.924  1.00  0.85           C
ATOM    798  O   PHE A  54      13.558   7.571  -5.444  1.00  0.85           O
ATOM    799  CB  PHE A  54      14.484   7.021  -8.221  1.00  0.85           C
ATOM    800  CG  PHE A  54      15.012   6.236  -9.364  1.00  0.85           C
ATOM    801  CD1 PHE A  54      14.681   4.890  -9.502  1.00  0.85           C
ATOM    802  CD2 PHE A  54      15.809   6.826 -10.318  1.00  0.85           C
ATOM    803  CE1 PHE A  54      15.143   4.163 -10.576  1.00  0.85           C
ATOM    804  CE2 PHE A  54      16.270   6.104 -11.383  1.00  0.85           C
ATOM    805  CZ  PHE A  54      15.936   4.766 -11.515  1.00  0.85           C
ATOM    806  H   PHE A  54      14.385   5.056  -6.396  1.00  0.85           H
ATOM    807  HA  PHE A  54      16.324   7.223  -7.107  1.00  0.85           H
ATOM    808 1HB  PHE A  54      13.469   6.689  -8.031  1.00  0.85           H
ATOM    809 2HB  PHE A  54      14.433   8.069  -8.521  1.00  0.85           H
ATOM    810  HD1 PHE A  54      14.042   4.416  -8.750  1.00  0.85           H
ATOM    811  HD2 PHE A  54      16.069   7.884 -10.220  1.00  0.85           H
ATOM    812  HE1 PHE A  54      14.874   3.113 -10.682  1.00  0.85           H
ATOM    813  HE2 PHE A  54      16.896   6.592 -12.126  1.00  0.85           H
ATOM    814  HZ  PHE A  54      16.297   4.195 -12.366  1.00  0.85           H
ATOM    815  N   VAL A  55      15.317   8.930  -5.643  1.00  0.87           N
ATOM    816  CA  VAL A  55      14.805   9.937  -4.742  1.00  0.87           C
ATOM    817  C   VAL A  55      14.724  11.242  -5.515  1.00  0.87           C
ATOM    818  O   VAL A  55      15.693  11.608  -6.181  1.00  0.87           O
ATOM    819  CB  VAL A  55      15.744  10.081  -3.550  1.00  0.87           C
ATOM    820  CG1 VAL A  55      15.234  11.085  -2.675  1.00  0.87           C
ATOM    821  CG2 VAL A  55      15.902   8.755  -2.843  1.00  0.87           C
ATOM    822  H   VAL A  55      16.240   9.055  -6.046  1.00  0.87           H
ATOM    823  HA  VAL A  55      13.808   9.660  -4.400  1.00  0.87           H
ATOM    824  HB  VAL A  55      16.709  10.411  -3.898  1.00  0.87           H
ATOM    825 1HG1 VAL A  55      15.911  11.188  -1.838  1.00  0.87           H
ATOM    826 2HG1 VAL A  55      15.163  12.021  -3.225  1.00  0.87           H
ATOM    827 3HG1 VAL A  55      14.252  10.798  -2.326  1.00  0.87           H
ATOM    828 1HG2 VAL A  55      16.576   8.872  -2.000  1.00  0.87           H
ATOM    829 2HG2 VAL A  55      14.937   8.417  -2.495  1.00  0.87           H
ATOM    830 3HG2 VAL A  55      16.316   8.013  -3.531  1.00  0.87           H
ATOM    831  N   SER A  56      13.590  11.923  -5.485  1.00  0.91           N
ATOM    832  CA  SER A  56      13.534  13.145  -6.273  1.00  0.91           C
ATOM    833  C   SER A  56      12.546  14.198  -5.822  1.00  0.91           C
ATOM    834  O   SER A  56      11.629  13.931  -5.049  1.00  0.91           O
ATOM    835  CB  SER A  56      13.252  12.782  -7.723  1.00  0.91           C
ATOM    836  OG  SER A  56      11.990  12.190  -7.870  1.00  0.91           O
ATOM    837  H   SER A  56      12.797  11.588  -4.930  1.00  0.91           H
ATOM    838  HA  SER A  56      14.517  13.602  -6.222  1.00  0.91           H
ATOM    839 1HB  SER A  56      13.302  13.682  -8.331  1.00  0.91           H
ATOM    840 2HB  SER A  56      14.020  12.106  -8.093  1.00  0.91           H
ATOM    841  HG  SER A  56      11.361  12.787  -7.456  1.00  0.91           H
ATOM    842  N   LYS A  57      12.765  15.416  -6.322  1.00  0.98           N
ATOM    843  CA  LYS A  57      11.877  16.553  -6.062  1.00  0.98           C
ATOM    844  C   LYS A  57      11.704  16.803  -4.566  1.00  0.98           C
ATOM    845  O   LYS A  57      10.609  17.125  -4.095  1.00  0.98           O
ATOM    846  CB  LYS A  57      10.505  16.338  -6.714  1.00  0.98           C
ATOM    847  CG  LYS A  57      10.360  16.841  -8.166  1.00  0.98           C
ATOM    848  CD  LYS A  57      11.210  16.049  -9.169  1.00  0.98           C
ATOM    849  CE  LYS A  57      10.951  16.545 -10.613  1.00  0.98           C
ATOM    850  NZ  LYS A  57      11.904  15.962 -11.623  1.00  0.98           N
ATOM    851  H   LYS A  57      13.588  15.539  -6.920  1.00  0.98           H
ATOM    852  HA  LYS A  57      12.326  17.447  -6.496  1.00  0.98           H
ATOM    853 1HB  LYS A  57      10.246  15.278  -6.709  1.00  0.98           H
ATOM    854 2HB  LYS A  57       9.750  16.850  -6.118  1.00  0.98           H
ATOM    855 1HG  LYS A  57       9.313  16.768  -8.464  1.00  0.98           H
ATOM    856 2HG  LYS A  57      10.658  17.890  -8.211  1.00  0.98           H
ATOM    857 1HD  LYS A  57      12.254  16.162  -8.927  1.00  0.98           H
ATOM    858 2HD  LYS A  57      10.957  14.989  -9.107  1.00  0.98           H
ATOM    859 1HE  LYS A  57       9.937  16.267 -10.890  1.00  0.98           H
ATOM    860 2HE  LYS A  57      11.040  17.632 -10.639  1.00  0.98           H
ATOM    861 1HZ  LYS A  57      11.682  16.316 -12.537  1.00  0.98           H
ATOM    862 2HZ  LYS A  57      12.875  16.241 -11.405  1.00  0.98           H
ATOM    863 3HZ  LYS A  57      11.838  14.960 -11.626  1.00  0.98           H
ATOM    864  N   LEU A  58      12.792  16.679  -3.822  1.00  1.07           N
ATOM    865  CA  LEU A  58      12.740  16.864  -2.390  1.00  1.07           C
ATOM    866  C   LEU A  58      12.989  18.315  -2.092  1.00  1.07           C
ATOM    867  O   LEU A  58      13.870  18.912  -2.707  1.00  1.07           O
ATOM    868  CB  LEU A  58      13.880  16.130  -1.728  1.00  1.07           C
ATOM    869  CG  LEU A  58      14.070  14.708  -2.045  1.00  1.07           C
ATOM    870  CD1 LEU A  58      15.299  14.300  -1.242  1.00  1.07           C
ATOM    871  CD2 LEU A  58      12.818  13.924  -1.787  1.00  1.07           C
ATOM    872  H   LEU A  58      13.658  16.422  -4.272  1.00  1.07           H
ATOM    873  HA  LEU A  58      11.768  16.553  -2.003  1.00  1.07           H
ATOM    874 1HB  LEU A  58      14.800  16.649  -1.972  1.00  1.07           H
ATOM    875 2HB  LEU A  58      13.737  16.199  -0.649  1.00  1.07           H
ATOM    876  HG  LEU A  58      14.297  14.582  -3.090  1.00  1.07           H
ATOM    877 1HD1 LEU A  58      15.551  13.312  -1.400  1.00  1.07           H
ATOM    878 2HD1 LEU A  58      16.135  14.921  -1.525  1.00  1.07           H
ATOM    879 3HD1 LEU A  58      15.115  14.437  -0.230  1.00  1.07           H
ATOM    880 1HD2 LEU A  58      12.973  12.874  -2.014  1.00  1.07           H
ATOM    881 2HD2 LEU A  58      12.550  14.036  -0.800  1.00  1.07           H
ATOM    882 3HD2 LEU A  58      12.012  14.307  -2.416  1.00  1.07           H
ATOM    883  N   HIS A  59      12.294  18.876  -1.121  1.00  1.18           N
ATOM    884  CA  HIS A  59      12.567  20.257  -0.758  1.00  1.18           C
ATOM    885  C   HIS A  59      12.656  20.400   0.749  1.00  1.18           C
ATOM    886  O   HIS A  59      11.729  20.031   1.474  1.00  1.18           O
ATOM    887  CB  HIS A  59      11.501  21.193  -1.331  1.00  1.18           C
ATOM    888  CG  HIS A  59      11.409  21.179  -2.849  1.00  1.18           C
ATOM    889  ND1 HIS A  59      10.731  20.197  -3.556  1.00  1.18           N
ATOM    890  CD2 HIS A  59      11.915  22.027  -3.777  1.00  1.18           C
ATOM    891  CE1 HIS A  59      10.831  20.444  -4.849  1.00  1.18           C
ATOM    892  NE2 HIS A  59      11.540  21.551  -5.010  1.00  1.18           N
ATOM    893  H   HIS A  59      11.576  18.355  -0.640  1.00  1.18           H
ATOM    894  HA  HIS A  59      13.522  20.564  -1.172  1.00  1.18           H
ATOM    895 1HB  HIS A  59      10.524  20.919  -0.929  1.00  1.18           H
ATOM    896 2HB  HIS A  59      11.712  22.213  -1.011  1.00  1.18           H
ATOM    897  HD1 HIS A  59      10.241  19.402  -3.180  1.00  1.18           H
ATOM    898  HD2 HIS A  59      12.513  22.936  -3.702  1.00  1.18           H
ATOM    899  HE1 HIS A  59      10.366  19.775  -5.574  1.00  1.18           H
ATOM    900  N   ILE A  60      13.781  20.938   1.208  1.00  1.30           N
ATOM    901  CA  ILE A  60      14.040  21.095   2.628  1.00  1.30           C
ATOM    902  C   ILE A  60      14.240  22.549   3.042  1.00  1.30           C
ATOM    903  O   ILE A  60      15.116  23.252   2.531  1.00  1.30           O
ATOM    904  CB  ILE A  60      15.270  20.265   3.031  1.00  1.30           C
ATOM    905  CG1 ILE A  60      15.047  18.824   2.633  1.00  1.30           C
ATOM    906  CG2 ILE A  60      15.510  20.364   4.536  1.00  1.30           C
ATOM    907  CD1 ILE A  60      15.680  18.423   1.276  1.00  1.30           C
ATOM    908  H   ILE A  60      14.502  21.195   0.533  1.00  1.30           H
ATOM    909  HA  ILE A  60      13.183  20.706   3.176  1.00  1.30           H
ATOM    910  HB  ILE A  60      16.149  20.619   2.498  1.00  1.30           H
ATOM    911 1HG1 ILE A  60      15.442  18.207   3.403  1.00  1.30           H
ATOM    912 2HG1 ILE A  60      13.977  18.646   2.581  1.00  1.30           H
ATOM    913 1HG2 ILE A  60      16.360  19.762   4.806  1.00  1.30           H
ATOM    914 2HG2 ILE A  60      15.696  21.398   4.816  1.00  1.30           H
ATOM    915 3HG2 ILE A  60      14.637  19.996   5.062  1.00  1.30           H
ATOM    916 1HD1 ILE A  60      15.474  17.377   1.063  1.00  1.30           H
ATOM    917 2HD1 ILE A  60      15.267  19.034   0.478  1.00  1.30           H
ATOM    918 3HD1 ILE A  60      16.758  18.574   1.319  1.00  1.30           H
ATOM    919  N   THR A  61      13.417  22.993   3.989  1.00  1.42           N
ATOM    920  CA  THR A  61      13.477  24.361   4.503  1.00  1.42           C
ATOM    921  C   THR A  61      13.841  24.367   5.991  1.00  1.42           C
ATOM    922  O   THR A  61      13.916  25.413   6.633  1.00  1.42           O
ATOM    923  CB  THR A  61      12.140  25.078   4.261  1.00  1.42           C
ATOM    924  OG1 THR A  61      11.086  24.379   4.936  1.00  1.42           O
ATOM    925  CG2 THR A  61      11.843  25.113   2.762  1.00  1.42           C
ATOM    926  H   THR A  61      12.709  22.364   4.348  1.00  1.42           H
ATOM    927  HA  THR A  61      14.256  24.903   3.970  1.00  1.42           H
ATOM    928  HB  THR A  61      12.197  26.098   4.643  1.00  1.42           H
ATOM    929  HG1 THR A  61      11.214  24.456   5.887  1.00  1.42           H
ATOM    930 1HG2 THR A  61      10.897  25.624   2.590  1.00  1.42           H
ATOM    931 2HG2 THR A  61      12.640  25.645   2.252  1.00  1.42           H
ATOM    932 3HG2 THR A  61      11.779  24.098   2.374  1.00  1.42           H
ATOM    933  N   ASP A  62      14.034  23.171   6.521  1.00  1.49           N
ATOM    934  CA  ASP A  62      14.383  22.920   7.912  1.00  1.49           C
ATOM    935  C   ASP A  62      15.404  21.797   7.963  1.00  1.49           C
ATOM    936  O   ASP A  62      15.038  20.669   7.670  1.00  1.49           O
ATOM    937  CB  ASP A  62      13.148  22.571   8.754  1.00  1.49           C
ATOM    938  CG  ASP A  62      13.438  22.313  10.281  1.00  1.49           C
ATOM    939  OD1 ASP A  62      14.567  22.006  10.698  1.00  1.49           O
ATOM    940  OD2 ASP A  62      12.502  22.441  11.065  1.00  1.49           O
ATOM    941  H   ASP A  62      13.945  22.380   5.903  1.00  1.49           H
ATOM    942  HA  ASP A  62      14.778  23.837   8.330  1.00  1.49           H
ATOM    943 1HB  ASP A  62      12.425  23.387   8.680  1.00  1.49           H
ATOM    944 2HB  ASP A  62      12.669  21.677   8.339  1.00  1.49           H
ATOM    945  N   PRO A  63      16.678  22.044   8.330  1.00  1.52           N
ATOM    946  CA  PRO A  63      17.766  21.076   8.339  1.00  1.52           C
ATOM    947  C   PRO A  63      17.412  19.744   8.977  1.00  1.52           C
ATOM    948  O   PRO A  63      17.942  18.709   8.558  1.00  1.52           O
ATOM    949  CB  PRO A  63      18.838  21.811   9.156  1.00  1.52           C
ATOM    950  CG  PRO A  63      18.592  23.269   8.856  1.00  1.52           C
ATOM    951  CD  PRO A  63      17.086  23.400   8.753  1.00  1.52           C
ATOM    952  HA  PRO A  63      18.108  20.918   7.337  1.00  1.52           H
ATOM    953 1HB  PRO A  63      18.739  21.565  10.224  1.00  1.52           H
ATOM    954 2HB  PRO A  63      19.839  21.476   8.838  1.00  1.52           H
ATOM    955 1HG  PRO A  63      19.013  23.892   9.656  1.00  1.52           H
ATOM    956 2HG  PRO A  63      19.107  23.564   7.927  1.00  1.52           H
ATOM    957 1HD  PRO A  63      16.635  23.656   9.728  1.00  1.52           H
ATOM    958 2HD  PRO A  63      16.873  24.144   7.967  1.00  1.52           H
ATOM    959  N   LYS A  64      16.492  19.726   9.941  1.00  1.50           N
ATOM    960  CA  LYS A  64      16.125  18.471  10.593  1.00  1.50           C
ATOM    961  C   LYS A  64      15.536  17.471   9.597  1.00  1.50           C
ATOM    962  O   LYS A  64      15.531  16.265   9.843  1.00  1.50           O
ATOM    963  CB  LYS A  64      15.121  18.716  11.711  1.00  1.50           C
ATOM    964  CG  LYS A  64      15.668  19.514  12.885  1.00  1.50           C
ATOM    965  CD  LYS A  64      14.665  19.564  14.035  1.00  1.50           C
ATOM    966  CE  LYS A  64      13.408  20.294  13.591  1.00  1.50           C
ATOM    967  NZ  LYS A  64      13.681  21.700  13.251  1.00  1.50           N
ATOM    968  H   LYS A  64      16.006  20.590  10.235  1.00  1.50           H
ATOM    969  HA  LYS A  64      17.023  18.028  11.022  1.00  1.50           H
ATOM    970 1HB  LYS A  64      14.269  19.275  11.306  1.00  1.50           H
ATOM    971 2HB  LYS A  64      14.744  17.767  12.083  1.00  1.50           H
ATOM    972 1HG  LYS A  64      16.602  19.071  13.230  1.00  1.50           H
ATOM    973 2HG  LYS A  64      15.867  20.536  12.547  1.00  1.50           H
ATOM    974 1HD  LYS A  64      14.407  18.552  14.347  1.00  1.50           H
ATOM    975 2HD  LYS A  64      15.103  20.092  14.880  1.00  1.50           H
ATOM    976 1HE  LYS A  64      13.018  19.798  12.702  1.00  1.50           H
ATOM    977 2HE  LYS A  64      12.657  20.255  14.377  1.00  1.50           H
ATOM    978 1HZ  LYS A  64      12.835  22.142  12.887  1.00  1.50           H
ATOM    979 2HZ  LYS A  64      14.032  22.214  14.030  1.00  1.50           H
ATOM    980 3HZ  LYS A  64      14.354  21.737  12.480  1.00  1.50           H
ATOM    981  N   GLU A  65      15.008  17.984   8.486  1.00  1.44           N
ATOM    982  CA  GLU A  65      14.387  17.183   7.455  1.00  1.44           C
ATOM    983  C   GLU A  65      15.309  16.848   6.289  1.00  1.44           C
ATOM    984  O   GLU A  65      14.820  16.380   5.269  1.00  1.44           O
ATOM    985  CB  GLU A  65      13.111  17.844   6.931  1.00  1.44           C
ATOM    986  CG  GLU A  65      12.007  17.968   7.983  1.00  1.44           C
ATOM    987  CD  GLU A  65      10.706  18.545   7.449  1.00  1.44           C
ATOM    988  OE1 GLU A  65      10.646  18.880   6.289  1.00  1.44           O
ATOM    989  OE2 GLU A  65       9.770  18.636   8.209  1.00  1.44           O
ATOM    990  H   GLU A  65      15.058  18.988   8.338  1.00  1.44           H
ATOM    991  HA  GLU A  65      14.094  16.235   7.907  1.00  1.44           H
ATOM    992 1HB  GLU A  65      13.341  18.845   6.584  1.00  1.44           H
ATOM    993 2HB  GLU A  65      12.725  17.277   6.082  1.00  1.44           H
ATOM    994 1HG  GLU A  65      11.811  16.983   8.403  1.00  1.44           H
ATOM    995 2HG  GLU A  65      12.376  18.610   8.787  1.00  1.44           H
ATOM    996  N   ALA A  66      16.621  17.107   6.383  1.00  1.36           N
ATOM    997  CA  ALA A  66      17.471  16.737   5.245  1.00  1.36           C
ATOM    998  C   ALA A  66      17.297  15.258   5.050  1.00  1.36           C
ATOM    999  O   ALA A  66      17.050  14.533   6.021  1.00  1.36           O
ATOM   1000  CB  ALA A  66      18.934  17.062   5.431  1.00  1.36           C
ATOM   1001  H   ALA A  66      17.018  17.537   7.221  1.00  1.36           H
ATOM   1002  HA  ALA A  66      17.122  17.260   4.365  1.00  1.36           H
ATOM   1003 1HB  ALA A  66      19.489  16.761   4.539  1.00  1.36           H
ATOM   1004 2HB  ALA A  66      19.053  18.101   5.588  1.00  1.36           H
ATOM   1005 3HB  ALA A  66      19.317  16.541   6.260  1.00  1.36           H
ATOM   1006  N   LEU A  67      17.452  14.785   3.814  1.00  1.28           N
ATOM   1007  CA  LEU A  67      17.164  13.390   3.495  1.00  1.28           C
ATOM   1008  C   LEU A  67      17.738  12.444   4.507  1.00  1.28           C
ATOM   1009  O   LEU A  67      17.072  11.501   4.938  1.00  1.28           O
ATOM   1010  CB  LEU A  67      17.707  13.085   2.100  1.00  1.28           C
ATOM   1011  CG  LEU A  67      17.504  11.720   1.585  1.00  1.28           C
ATOM   1012  CD1 LEU A  67      16.092  11.408   1.466  1.00  1.28           C
ATOM   1013  CD2 LEU A  67      18.128  11.626   0.251  1.00  1.28           C
ATOM   1014  H   LEU A  67      17.783  15.397   3.070  1.00  1.28           H
ATOM   1015  HA  LEU A  67      16.099  13.236   3.512  1.00  1.28           H
ATOM   1016 1HB  LEU A  67      17.285  13.789   1.389  1.00  1.28           H
ATOM   1017 2HB  LEU A  67      18.782  13.232   2.120  1.00  1.28           H
ATOM   1018  HG  LEU A  67      17.939  11.008   2.265  1.00  1.28           H
ATOM   1019 1HD1 LEU A  67      16.033  10.405   1.079  1.00  1.28           H
ATOM   1020 2HD1 LEU A  67      15.612  11.467   2.447  1.00  1.28           H
ATOM   1021 3HD1 LEU A  67      15.617  12.096   0.783  1.00  1.28           H
ATOM   1022 1HD2 LEU A  67      17.962  10.632  -0.106  1.00  1.28           H
ATOM   1023 2HD2 LEU A  67      17.667  12.344  -0.423  1.00  1.28           H
ATOM   1024 3HD2 LEU A  67      19.192  11.831   0.321  1.00  1.28           H
ATOM   1025  N   PHE A  68      18.973  12.685   4.871  1.00  1.20           N
ATOM   1026  CA  PHE A  68      19.612  11.873   5.858  1.00  1.20           C
ATOM   1027  C   PHE A  68      20.295  12.728   6.917  1.00  1.20           C
ATOM   1028  O   PHE A  68      21.462  12.478   7.190  1.00  1.20           O
ATOM   1029  CB  PHE A  68      20.654  10.976   5.226  1.00  1.20           C
ATOM   1030  CG  PHE A  68      20.177  10.047   4.123  1.00  1.20           C
ATOM   1031  CD1 PHE A  68      20.627  10.237   2.864  1.00  1.20           C
ATOM   1032  CD2 PHE A  68      19.325   9.015   4.345  1.00  1.20           C
ATOM   1033  CE1 PHE A  68      20.281   9.416   1.826  1.00  1.20           C
ATOM   1034  CE2 PHE A  68      18.962   8.165   3.315  1.00  1.20           C
ATOM   1035  CZ  PHE A  68      19.452   8.373   2.049  1.00  1.20           C
ATOM   1036  H   PHE A  68      19.451  13.478   4.468  1.00  1.20           H
ATOM   1037  HA  PHE A  68      18.860  11.257   6.356  1.00  1.20           H
ATOM   1038 1HB  PHE A  68      21.449  11.596   4.817  1.00  1.20           H
ATOM   1039 2HB  PHE A  68      21.094  10.361   6.016  1.00  1.20           H
ATOM   1040  HD1 PHE A  68      21.279  11.047   2.708  1.00  1.20           H
ATOM   1041  HD2 PHE A  68      18.942   8.867   5.350  1.00  1.20           H
ATOM   1042  HE1 PHE A  68      20.677   9.602   0.827  1.00  1.20           H
ATOM   1043  HE2 PHE A  68      18.300   7.337   3.511  1.00  1.20           H
ATOM   1044  HZ  PHE A  68      19.186   7.720   1.231  1.00  1.20           H
ATOM   1045  N   LYS A  69      19.667  13.787   7.465  1.00  1.12           N
ATOM   1046  CA  LYS A  69      20.480  14.512   8.465  1.00  1.12           C
ATOM   1047  C   LYS A  69      20.830  13.588   9.615  1.00  1.12           C
ATOM   1048  O   LYS A  69      19.945  13.117  10.331  1.00  1.12           O
ATOM   1049  CB  LYS A  69      19.841  15.762   9.083  1.00  1.12           C
ATOM   1050  CG  LYS A  69      20.848  16.540   9.998  1.00  1.12           C
ATOM   1051  CD  LYS A  69      20.295  17.878  10.481  1.00  1.12           C
ATOM   1052  CE  LYS A  69      21.325  18.696  11.254  1.00  1.12           C
ATOM   1053  NZ  LYS A  69      21.680  18.080  12.547  1.00  1.12           N
ATOM   1054  H   LYS A  69      18.708  14.041   7.212  1.00  1.12           H
ATOM   1055  HA  LYS A  69      21.399  14.826   7.993  1.00  1.12           H
ATOM   1056 1HB  LYS A  69      19.493  16.443   8.346  1.00  1.12           H
ATOM   1057 2HB  LYS A  69      18.982  15.477   9.693  1.00  1.12           H
ATOM   1058 1HG  LYS A  69      21.094  15.928  10.868  1.00  1.12           H
ATOM   1059 2HG  LYS A  69      21.770  16.720   9.438  1.00  1.12           H
ATOM   1060 1HD  LYS A  69      20.030  18.463   9.619  1.00  1.12           H
ATOM   1061 2HD  LYS A  69      19.411  17.723  11.096  1.00  1.12           H
ATOM   1062 1HE  LYS A  69      22.227  18.794  10.649  1.00  1.12           H
ATOM   1063 2HE  LYS A  69      20.913  19.688  11.438  1.00  1.12           H
ATOM   1064 1HZ  LYS A  69      22.352  18.648  13.028  1.00  1.12           H
ATOM   1065 2HZ  LYS A  69      20.845  17.979  13.134  1.00  1.12           H
ATOM   1066 3HZ  LYS A  69      22.066  17.162  12.392  1.00  1.12           H
ATOM   1067  N   GLU A  70      22.123  13.378   9.820  1.00  1.05           N
ATOM   1068  CA  GLU A  70      22.592  12.512  10.892  1.00  1.05           C
ATOM   1069  C   GLU A  70      23.850  13.052  11.526  1.00  1.05           C
ATOM   1070  O   GLU A  70      24.597  13.792  10.904  1.00  1.05           O
ATOM   1071  CB  GLU A  70      22.805  11.068  10.394  1.00  1.05           C
ATOM   1072  CG  GLU A  70      21.508  10.383   9.936  1.00  1.05           C
ATOM   1073  CD  GLU A  70      21.637   9.001   9.469  1.00  1.05           C
ATOM   1074  OE1 GLU A  70      22.559   8.295   9.836  1.00  1.05           O
ATOM   1075  OE2 GLU A  70      20.786   8.639   8.699  1.00  1.05           O
ATOM   1076  H   GLU A  70      22.782  13.798   9.159  1.00  1.05           H
ATOM   1077  HA  GLU A  70      21.835  12.489  11.658  1.00  1.05           H
ATOM   1078 1HB  GLU A  70      23.504  11.071   9.553  1.00  1.05           H
ATOM   1079 2HB  GLU A  70      23.248  10.465  11.187  1.00  1.05           H
ATOM   1080 1HG  GLU A  70      20.792  10.404  10.766  1.00  1.05           H
ATOM   1081 2HG  GLU A  70      21.079  10.936   9.127  1.00  1.05           H
ATOM   1082  N   LYS A  71      24.083  12.701  12.782  1.00  0.98           N
ATOM   1083  CA  LYS A  71      25.345  13.051  13.420  1.00  0.98           C
ATOM   1084  C   LYS A  71      26.338  11.909  13.251  1.00  0.98           C
ATOM   1085  O   LYS A  71      27.552  12.106  13.339  1.00  0.98           O
ATOM   1086  CB  LYS A  71      25.131  13.361  14.898  1.00  0.98           C
ATOM   1087  CG  LYS A  71      24.284  14.599  15.143  1.00  0.98           C
ATOM   1088  CD  LYS A  71      24.223  14.949  16.617  1.00  0.98           C
ATOM   1089  CE  LYS A  71      23.389  13.928  17.368  1.00  0.98           C
ATOM   1090  NZ  LYS A  71      23.182  14.293  18.800  1.00  0.98           N
ATOM   1091  H   LYS A  71      23.398  12.154  13.300  1.00  0.98           H
ATOM   1092  HA  LYS A  71      25.759  13.926  12.935  1.00  0.98           H
ATOM   1093 1HB  LYS A  71      24.638  12.513  15.381  1.00  0.98           H
ATOM   1094 2HB  LYS A  71      26.095  13.504  15.384  1.00  0.98           H
ATOM   1095 1HG  LYS A  71      24.703  15.440  14.590  1.00  0.98           H
ATOM   1096 2HG  LYS A  71      23.278  14.415  14.779  1.00  0.98           H
ATOM   1097 1HD  LYS A  71      25.230  14.965  17.035  1.00  0.98           H
ATOM   1098 2HD  LYS A  71      23.776  15.934  16.743  1.00  0.98           H
ATOM   1099 1HE  LYS A  71      22.415  13.835  16.885  1.00  0.98           H
ATOM   1100 2HE  LYS A  71      23.892  12.962  17.324  1.00  0.98           H
ATOM   1101 1HZ  LYS A  71      22.620  13.536  19.202  1.00  0.98           H
ATOM   1102 2HZ  LYS A  71      24.060  14.352  19.278  1.00  0.98           H
ATOM   1103 3HZ  LYS A  71      22.691  15.163  18.880  1.00  0.98           H
ATOM   1104  N   GLY A  72      25.796  10.707  13.045  1.00  0.90           N
ATOM   1105  CA  GLY A  72      26.583   9.491  12.903  1.00  0.90           C
ATOM   1106  C   GLY A  72      26.821   9.137  11.438  1.00  0.90           C
ATOM   1107  O   GLY A  72      26.586   9.945  10.542  1.00  0.90           O
ATOM   1108  H   GLY A  72      24.792  10.644  12.977  1.00  0.90           H
ATOM   1109 1HA  GLY A  72      27.540   9.614  13.410  1.00  0.90           H
ATOM   1110 2HA  GLY A  72      26.062   8.672  13.393  1.00  0.90           H
ATOM   1111  N   ASP A  73      27.299   7.923  11.210  1.00  0.84           N
ATOM   1112  CA  ASP A  73      27.629   7.452   9.871  1.00  0.84           C
ATOM   1113  C   ASP A  73      26.394   7.071   9.053  1.00  0.84           C
ATOM   1114  O   ASP A  73      25.385   6.649   9.610  1.00  0.84           O
ATOM   1115  CB  ASP A  73      28.549   6.234   9.981  1.00  0.84           C
ATOM   1116  CG  ASP A  73      29.915   6.572  10.583  1.00  0.84           C
ATOM   1117  OD1 ASP A  73      30.261   7.744  10.657  1.00  0.84           O
ATOM   1118  OD2 ASP A  73      30.598   5.661  10.980  1.00  0.84           O
ATOM   1119  H   ASP A  73      27.459   7.308  11.993  1.00  0.84           H
ATOM   1120  HA  ASP A  73      28.144   8.250   9.343  1.00  0.84           H
ATOM   1121 1HB  ASP A  73      28.074   5.466  10.588  1.00  0.84           H
ATOM   1122 2HB  ASP A  73      28.704   5.820   8.980  1.00  0.84           H
ATOM   1123  N   LEU A  74      26.525   7.167   7.730  1.00  0.78           N
ATOM   1124  CA  LEU A  74      25.527   6.714   6.761  1.00  0.78           C
ATOM   1125  C   LEU A  74      26.159   5.812   5.730  1.00  0.78           C
ATOM   1126  O   LEU A  74      27.171   6.163   5.130  1.00  0.78           O
ATOM   1127  CB  LEU A  74      24.830   7.870   6.019  1.00  0.78           C
ATOM   1128  CG  LEU A  74      23.911   7.429   4.743  1.00  0.78           C
ATOM   1129  CD1 LEU A  74      22.772   6.591   5.151  1.00  0.78           C
ATOM   1130  CD2 LEU A  74      23.323   8.609   4.110  1.00  0.78           C
ATOM   1131  H   LEU A  74      27.392   7.557   7.379  1.00  0.78           H
ATOM   1132  HA  LEU A  74      24.769   6.161   7.297  1.00  0.78           H
ATOM   1133 1HB  LEU A  74      24.187   8.403   6.729  1.00  0.78           H
ATOM   1134 2HB  LEU A  74      25.594   8.551   5.662  1.00  0.78           H
ATOM   1135  HG  LEU A  74      24.523   6.880   4.029  1.00  0.78           H
ATOM   1136 1HD1 LEU A  74      22.166   6.332   4.283  1.00  0.78           H
ATOM   1137 2HD1 LEU A  74      23.107   5.700   5.614  1.00  0.78           H
ATOM   1138 3HD1 LEU A  74      22.194   7.164   5.845  1.00  0.78           H
ATOM   1139 1HD2 LEU A  74      22.712   8.284   3.276  1.00  0.78           H
ATOM   1140 2HD2 LEU A  74      22.716   9.097   4.846  1.00  0.78           H
ATOM   1141 3HD2 LEU A  74      24.051   9.285   3.760  1.00  0.78           H
ATOM   1142  N   SER A  75      25.559   4.662   5.514  1.00  0.74           N
ATOM   1143  CA  SER A  75      26.098   3.770   4.513  1.00  0.74           C
ATOM   1144  C   SER A  75      25.021   3.263   3.583  1.00  0.74           C
ATOM   1145  O   SER A  75      24.021   2.717   4.047  1.00  0.74           O
ATOM   1146  CB  SER A  75      26.774   2.593   5.162  1.00  0.74           C
ATOM   1147  OG  SER A  75      27.238   1.739   4.173  1.00  0.74           O
ATOM   1148  H   SER A  75      24.735   4.418   6.074  1.00  0.74           H
ATOM   1149  HA  SER A  75      26.823   4.311   3.920  1.00  0.74           H
ATOM   1150 1HB  SER A  75      27.609   2.944   5.771  1.00  0.74           H
ATOM   1151 2HB  SER A  75      26.081   2.079   5.808  1.00  0.74           H
ATOM   1152  HG  SER A  75      27.601   2.316   3.477  1.00  0.74           H
ATOM   1153  N   ILE A  76      25.212   3.467   2.282  1.00  0.71           N
ATOM   1154  CA  ILE A  76      24.239   3.001   1.300  1.00  0.71           C
ATOM   1155  C   ILE A  76      24.940   1.940   0.449  1.00  0.71           C
ATOM   1156  O   ILE A  76      25.972   2.225  -0.177  1.00  0.71           O
ATOM   1157  CB  ILE A  76      23.685   4.143   0.418  1.00  0.71           C
ATOM   1158  CG1 ILE A  76      23.039   5.262   1.302  1.00  0.71           C
ATOM   1159  CG2 ILE A  76      22.610   3.575  -0.484  1.00  0.71           C
ATOM   1160  CD1 ILE A  76      22.595   6.488   0.527  1.00  0.71           C
ATOM   1161  H   ILE A  76      26.082   3.909   1.985  1.00  0.71           H
ATOM   1162  HA  ILE A  76      23.407   2.534   1.812  1.00  0.71           H
ATOM   1163  HB  ILE A  76      24.453   4.565  -0.174  1.00  0.71           H
ATOM   1164 1HG1 ILE A  76      22.187   4.869   1.811  1.00  0.71           H
ATOM   1165 2HG1 ILE A  76      23.768   5.581   2.044  1.00  0.71           H
ATOM   1166 1HG2 ILE A  76      22.195   4.354  -1.091  1.00  0.71           H
ATOM   1167 2HG2 ILE A  76      23.041   2.803  -1.120  1.00  0.71           H
ATOM   1168 3HG2 ILE A  76      21.827   3.148   0.112  1.00  0.71           H
ATOM   1169 1HD1 ILE A  76      22.167   7.211   1.213  1.00  0.71           H
ATOM   1170 2HD1 ILE A  76      23.447   6.935   0.019  1.00  0.71           H
ATOM   1171 3HD1 ILE A  76      21.844   6.198  -0.206  1.00  0.71           H
ATOM   1172  N   GLN A  77      24.424   0.713   0.484  1.00  0.70           N
ATOM   1173  CA  GLN A  77      25.103  -0.389  -0.198  1.00  0.70           C
ATOM   1174  C   GLN A  77      24.201  -1.322  -0.981  1.00  0.70           C
ATOM   1175  O   GLN A  77      23.018  -1.463  -0.670  1.00  0.70           O
ATOM   1176  CB  GLN A  77      25.912  -1.236   0.802  1.00  0.70           C
ATOM   1177  CG  GLN A  77      26.988  -0.456   1.552  1.00  0.70           C
ATOM   1178  CD  GLN A  77      27.890  -1.313   2.472  1.00  0.70           C
ATOM   1179  OE1 GLN A  77      28.512  -2.313   2.054  1.00  0.70           O
ATOM   1180  NE2 GLN A  77      27.972  -0.910   3.740  1.00  0.70           N
ATOM   1181  H   GLN A  77      23.562   0.560   1.007  1.00  0.70           H
ATOM   1182  HA  GLN A  77      25.791   0.050  -0.913  1.00  0.70           H
ATOM   1183 1HB  GLN A  77      25.250  -1.690   1.514  1.00  0.70           H
ATOM   1184 2HB  GLN A  77      26.413  -2.040   0.258  1.00  0.70           H
ATOM   1185 1HG  GLN A  77      27.594   0.064   0.828  1.00  0.70           H
ATOM   1186 2HG  GLN A  77      26.485   0.268   2.187  1.00  0.70           H
ATOM   1187 1HE2 GLN A  77      28.528  -1.403   4.406  1.00  0.70           H
ATOM   1188 2HE2 GLN A  77      27.491  -0.073   4.036  1.00  0.70           H
ATOM   1189  N   ASN A  78      24.809  -1.991  -1.957  1.00  0.70           N
ATOM   1190  CA  ASN A  78      24.201  -3.052  -2.780  1.00  0.70           C
ATOM   1191  C   ASN A  78      22.945  -2.702  -3.609  1.00  0.70           C
ATOM   1192  O   ASN A  78      22.057  -3.549  -3.798  1.00  0.70           O
ATOM   1193  CB  ASN A  78      23.887  -4.251  -1.902  1.00  0.70           C
ATOM   1194  CG  ASN A  78      25.119  -4.879  -1.284  1.00  0.70           C
ATOM   1195  OD1 ASN A  78      26.114  -5.155  -1.963  1.00  0.70           O
ATOM   1196  ND2 ASN A  78      25.060  -5.112   0.003  1.00  0.70           N
ATOM   1197  H   ASN A  78      25.789  -1.739  -2.133  1.00  0.70           H
ATOM   1198  HA  ASN A  78      24.956  -3.364  -3.500  1.00  0.70           H
ATOM   1199 1HB  ASN A  78      23.201  -3.964  -1.105  1.00  0.70           H
ATOM   1200 2HB  ASN A  78      23.375  -5.004  -2.502  1.00  0.70           H
ATOM   1201 1HD2 ASN A  78      25.840  -5.528   0.475  1.00  0.70           H
ATOM   1202 2HD2 ASN A  78      24.229  -4.888   0.511  1.00  0.70           H
ATOM   1203  N   PHE A  79      22.913  -1.499  -4.183  1.00  0.70           N
ATOM   1204  CA  PHE A  79      21.831  -1.114  -5.100  1.00  0.70           C
ATOM   1205  C   PHE A  79      22.357  -1.223  -6.513  1.00  0.70           C
ATOM   1206  O   PHE A  79      23.534  -0.974  -6.718  1.00  0.70           O
ATOM   1207  CB  PHE A  79      21.375   0.319  -4.870  1.00  0.70           C
ATOM   1208  CG  PHE A  79      20.616   0.523  -3.667  1.00  0.70           C
ATOM   1209  CD1 PHE A  79      21.236   0.722  -2.466  1.00  0.70           C
ATOM   1210  CD2 PHE A  79      19.241   0.534  -3.733  1.00  0.70           C
ATOM   1211  CE1 PHE A  79      20.492   0.915  -1.351  1.00  0.70           C
ATOM   1212  CE2 PHE A  79      18.504   0.731  -2.618  1.00  0.70           C
ATOM   1213  CZ  PHE A  79      19.121   0.920  -1.434  1.00  0.70           C
ATOM   1214  H   PHE A  79      23.662  -0.831  -3.979  1.00  0.70           H
ATOM   1215  HA  PHE A  79      20.985  -1.791  -4.979  1.00  0.70           H
ATOM   1216 1HB  PHE A  79      22.245   0.973  -4.835  1.00  0.70           H
ATOM   1217 2HB  PHE A  79      20.758   0.640  -5.715  1.00  0.70           H
ATOM   1218  HD1 PHE A  79      22.328   0.715  -2.410  1.00  0.70           H
ATOM   1219  HD2 PHE A  79      18.750   0.379  -4.699  1.00  0.70           H
ATOM   1220  HE1 PHE A  79      20.990   1.056  -0.398  1.00  0.70           H
ATOM   1221  HE2 PHE A  79      17.423   0.735  -2.672  1.00  0.70           H
ATOM   1222  HZ  PHE A  79      18.529   1.069  -0.563  1.00  0.70           H
ATOM   1223  N   ARG A  80      21.521  -1.587  -7.487  1.00  0.70           N
ATOM   1224  CA  ARG A  80      22.011  -1.618  -8.874  1.00  0.70           C
ATOM   1225  C   ARG A  80      21.932  -0.239  -9.519  1.00  0.70           C
ATOM   1226  O   ARG A  80      22.656   0.050 -10.480  1.00  0.70           O
ATOM   1227  CB  ARG A  80      21.296  -2.654  -9.718  1.00  0.70           C
ATOM   1228  CG  ARG A  80      19.860  -2.421  -9.938  1.00  0.70           C
ATOM   1229  CD  ARG A  80      19.238  -3.527 -10.686  1.00  0.70           C
ATOM   1230  NE  ARG A  80      17.796  -3.427 -10.673  1.00  0.70           N
ATOM   1231  CZ  ARG A  80      16.965  -4.347 -11.171  1.00  0.70           C
ATOM   1232  NH1 ARG A  80      17.450  -5.423 -11.764  1.00  0.70           N
ATOM   1233  NH2 ARG A  80      15.664  -4.177 -11.057  1.00  0.70           N
ATOM   1234  H   ARG A  80      20.543  -1.773  -7.269  1.00  0.70           H
ATOM   1235  HA  ARG A  80      23.057  -1.916  -8.852  1.00  0.70           H
ATOM   1236 1HB  ARG A  80      21.770  -2.709 -10.695  1.00  0.70           H
ATOM   1237 2HB  ARG A  80      21.396  -3.634  -9.250  1.00  0.70           H
ATOM   1238 1HG  ARG A  80      19.387  -2.350  -9.004  1.00  0.70           H
ATOM   1239 2HG  ARG A  80      19.718  -1.498 -10.492  1.00  0.70           H
ATOM   1240 1HD  ARG A  80      19.569  -3.491 -11.722  1.00  0.70           H
ATOM   1241 2HD  ARG A  80      19.524  -4.479 -10.251  1.00  0.70           H
ATOM   1242  HE  ARG A  80      17.378  -2.617 -10.225  1.00  0.70           H
ATOM   1243 1HH1 ARG A  80      18.450  -5.548 -11.839  1.00  0.70           H
ATOM   1244 2HH1 ARG A  80      16.825  -6.122 -12.133  1.00  0.70           H
ATOM   1245 1HH2 ARG A  80      15.283  -3.345 -10.563  1.00  0.70           H
ATOM   1246 2HH2 ARG A  80      15.030  -4.864 -11.425  1.00  0.70           H
ATOM   1247  N   PHE A  81      21.059   0.612  -8.976  1.00  0.70           N
ATOM   1248  CA  PHE A  81      20.993   2.002  -9.429  1.00  0.70           C
ATOM   1249  C   PHE A  81      20.459   2.896  -8.324  1.00  0.70           C
ATOM   1250  O   PHE A  81      19.295   2.778  -7.939  1.00  0.70           O
ATOM   1251  CB  PHE A  81      20.153   2.174 -10.696  1.00  0.70           C
ATOM   1252  CG  PHE A  81      20.192   3.594 -11.308  1.00  0.70           C
ATOM   1253  CD1 PHE A  81      21.199   4.507 -10.996  1.00  0.70           C
ATOM   1254  CD2 PHE A  81      19.248   3.982 -12.226  1.00  0.70           C
ATOM   1255  CE1 PHE A  81      21.255   5.754 -11.562  1.00  0.70           C
ATOM   1256  CE2 PHE A  81      19.299   5.241 -12.808  1.00  0.70           C
ATOM   1257  CZ  PHE A  81      20.303   6.128 -12.470  1.00  0.70           C
ATOM   1258  H   PHE A  81      20.454   0.279  -8.223  1.00  0.70           H
ATOM   1259  HA  PHE A  81      21.995   2.322  -9.674  1.00  0.70           H
ATOM   1260 1HB  PHE A  81      20.479   1.462 -11.456  1.00  0.70           H
ATOM   1261 2HB  PHE A  81      19.140   1.965 -10.459  1.00  0.70           H
ATOM   1262  HD1 PHE A  81      21.957   4.221 -10.297  1.00  0.70           H
ATOM   1263  HD2 PHE A  81      18.460   3.284 -12.499  1.00  0.70           H
ATOM   1264  HE1 PHE A  81      22.058   6.435 -11.285  1.00  0.70           H
ATOM   1265  HE2 PHE A  81      18.542   5.532 -13.536  1.00  0.70           H
ATOM   1266  HZ  PHE A  81      20.342   7.118 -12.925  1.00  0.70           H
ATOM   1267  N   LEU A  82      21.309   3.784  -7.822  1.00  0.71           N
ATOM   1268  CA  LEU A  82      20.944   4.714  -6.757  1.00  0.71           C
ATOM   1269  C   LEU A  82      20.949   6.131  -7.318  1.00  0.71           C
ATOM   1270  O   LEU A  82      21.966   6.563  -7.866  1.00  0.71           O
ATOM   1271  CB  LEU A  82      21.946   4.615  -5.613  1.00  0.71           C
ATOM   1272  CG  LEU A  82      21.721   5.501  -4.429  1.00  0.71           C
ATOM   1273  CD1 LEU A  82      20.453   5.053  -3.704  1.00  0.71           C
ATOM   1274  CD2 LEU A  82      22.964   5.457  -3.529  1.00  0.71           C
ATOM   1275  H   LEU A  82      22.258   3.796  -8.208  1.00  0.71           H
ATOM   1276  HA  LEU A  82      19.943   4.479  -6.396  1.00  0.71           H
ATOM   1277 1HB  LEU A  82      21.945   3.589  -5.251  1.00  0.71           H
ATOM   1278 2HB  LEU A  82      22.938   4.828  -6.007  1.00  0.71           H
ATOM   1279  HG  LEU A  82      21.552   6.507  -4.769  1.00  0.71           H
ATOM   1280 1HD1 LEU A  82      20.274   5.705  -2.854  1.00  0.71           H
ATOM   1281 2HD1 LEU A  82      19.603   5.109  -4.390  1.00  0.71           H
ATOM   1282 3HD1 LEU A  82      20.573   4.025  -3.358  1.00  0.71           H
ATOM   1283 1HD2 LEU A  82      22.823   6.102  -2.664  1.00  0.71           H
ATOM   1284 2HD2 LEU A  82      23.139   4.435  -3.202  1.00  0.71           H
ATOM   1285 3HD2 LEU A  82      23.809   5.797  -4.083  1.00  0.71           H
ATOM   1286  N   SER A  83      19.851   6.861  -7.169  1.00  0.71           N
ATOM   1287  CA  SER A  83      19.813   8.202  -7.741  1.00  0.71           C
ATOM   1288  C   SER A  83      19.047   9.244  -6.944  1.00  0.71           C
ATOM   1289  O   SER A  83      17.991   8.961  -6.387  1.00  0.71           O
ATOM   1290  CB  SER A  83      19.213   8.121  -9.131  1.00  0.71           C
ATOM   1291  OG  SER A  83      19.048   9.389  -9.686  1.00  0.71           O
ATOM   1292  H   SER A  83      19.031   6.456  -6.713  1.00  0.71           H
ATOM   1293  HA  SER A  83      20.837   8.540  -7.824  1.00  0.71           H
ATOM   1294 1HB  SER A  83      19.872   7.539  -9.759  1.00  0.71           H
ATOM   1295 2HB  SER A  83      18.266   7.605  -9.090  1.00  0.71           H
ATOM   1296  HG  SER A  83      19.809   9.911  -9.387  1.00  0.71           H
ATOM   1297  N   PHE A  84      19.610  10.457  -6.907  1.00  0.72           N
ATOM   1298  CA  PHE A  84      18.999  11.603  -6.234  1.00  0.72           C
ATOM   1299  C   PHE A  84      18.902  12.742  -7.259  1.00  0.72           C
ATOM   1300  O   PHE A  84      19.939  13.284  -7.663  1.00  0.72           O
ATOM   1301  CB  PHE A  84      19.873  12.030  -5.047  1.00  0.72           C
ATOM   1302  CG  PHE A  84      20.132  10.874  -4.078  1.00  0.72           C
ATOM   1303  CD1 PHE A  84      21.184  10.026  -4.341  1.00  0.72           C
ATOM   1304  CD2 PHE A  84      19.364  10.614  -2.953  1.00  0.72           C
ATOM   1305  CE1 PHE A  84      21.482   8.972  -3.522  1.00  0.72           C
ATOM   1306  CE2 PHE A  84      19.667   9.513  -2.135  1.00  0.72           C
ATOM   1307  CZ  PHE A  84      20.724   8.711  -2.423  1.00  0.72           C
ATOM   1308  H   PHE A  84      20.498  10.576  -7.393  1.00  0.72           H
ATOM   1309  HA  PHE A  84      18.009  11.338  -5.886  1.00  0.72           H
ATOM   1310 1HB  PHE A  84      20.830  12.403  -5.406  1.00  0.72           H
ATOM   1311 2HB  PHE A  84      19.381  12.837  -4.501  1.00  0.72           H
ATOM   1312  HD1 PHE A  84      21.798  10.208  -5.225  1.00  0.72           H
ATOM   1313  HD2 PHE A  84      18.520  11.262  -2.718  1.00  0.72           H
ATOM   1314  HE1 PHE A  84      22.333   8.342  -3.761  1.00  0.72           H
ATOM   1315  HE2 PHE A  84      19.074   9.284  -1.268  1.00  0.72           H
ATOM   1316  HZ  PHE A  84      20.960   7.866  -1.780  1.00  0.72           H
ATOM   1317  N   THR A  85      17.680  13.091  -7.681  1.00  0.73           N
ATOM   1318  CA  THR A  85      17.523  14.095  -8.740  1.00  0.73           C
ATOM   1319  C   THR A  85      16.575  15.249  -8.399  1.00  0.73           C
ATOM   1320  O   THR A  85      15.477  15.032  -7.869  1.00  0.73           O
ATOM   1321  CB  THR A  85      17.078  13.431 -10.063  1.00  0.73           C
ATOM   1322  OG1 THR A  85      18.045  12.460 -10.459  1.00  0.73           O
ATOM   1323  CG2 THR A  85      16.964  14.467 -11.180  1.00  0.73           C
ATOM   1324  H   THR A  85      16.869  12.622  -7.273  1.00  0.73           H
ATOM   1325  HA  THR A  85      18.495  14.524  -8.914  1.00  0.73           H
ATOM   1326  HB  THR A  85      16.116  12.941  -9.919  1.00  0.73           H
ATOM   1327  HG1 THR A  85      18.867  12.901 -10.682  1.00  0.73           H
ATOM   1328 1HG2 THR A  85      16.662  13.973 -12.100  1.00  0.73           H
ATOM   1329 2HG2 THR A  85      16.224  15.206 -10.924  1.00  0.73           H
ATOM   1330 3HG2 THR A  85      17.930  14.953 -11.328  1.00  0.73           H
ATOM   1331  N   ASP A  86      16.995  16.469  -8.740  1.00  0.75           N
ATOM   1332  CA  ASP A  86      16.192  17.674  -8.507  1.00  0.75           C
ATOM   1333  C   ASP A  86      15.802  17.831  -7.049  1.00  0.75           C
ATOM   1334  O   ASP A  86      14.665  18.182  -6.738  1.00  0.75           O
ATOM   1335  CB  ASP A  86      14.903  17.672  -9.349  1.00  0.75           C
ATOM   1336  CG  ASP A  86      15.111  17.804 -10.871  1.00  0.75           C
ATOM   1337  OD1 ASP A  86      15.861  18.653 -11.301  1.00  0.75           O
ATOM   1338  OD2 ASP A  86      14.468  17.057 -11.593  1.00  0.75           O
ATOM   1339  H   ASP A  86      17.933  16.550  -9.144  1.00  0.75           H
ATOM   1340  HA  ASP A  86      16.777  18.540  -8.792  1.00  0.75           H
ATOM   1341 1HB  ASP A  86      14.369  16.765  -9.169  1.00  0.75           H
ATOM   1342 2HB  ASP A  86      14.265  18.492  -9.016  1.00  0.75           H
ATOM   1343  N   CYS A  87      16.740  17.573  -6.153  1.00  0.80           N
ATOM   1344  CA  CYS A  87      16.482  17.716  -4.737  1.00  0.80           C
ATOM   1345  C   CYS A  87      17.040  19.086  -4.331  1.00  0.80           C
ATOM   1346  O   CYS A  87      18.051  19.515  -4.897  1.00  0.80           O
ATOM   1347  CB  CYS A  87      17.185  16.574  -4.008  1.00  0.80           C
ATOM   1348  SG  CYS A  87      16.669  14.910  -4.544  1.00  0.80           S
ATOM   1349  H   CYS A  87      17.666  17.274  -6.453  1.00  0.80           H
ATOM   1350  HA  CYS A  87      15.411  17.687  -4.544  1.00  0.80           H
ATOM   1351 1HB  CYS A  87      18.253  16.657  -4.142  1.00  0.80           H
ATOM   1352 2HB  CYS A  87      16.980  16.654  -2.956  1.00  0.80           H
ATOM   1353  HG  CYS A  87      17.092  15.033  -5.803  1.00  0.80           H
ATOM   1354  N   SER A  88      16.444  19.750  -3.340  1.00  0.89           N
ATOM   1355  CA  SER A  88      16.954  21.063  -2.943  1.00  0.89           C
ATOM   1356  C   SER A  88      16.827  21.426  -1.459  1.00  0.89           C
ATOM   1357  O   SER A  88      15.795  21.186  -0.829  1.00  0.89           O
ATOM   1358  CB  SER A  88      16.246  22.114  -3.770  1.00  0.89           C
ATOM   1359  OG  SER A  88      16.656  23.401  -3.409  1.00  0.89           O
ATOM   1360  H   SER A  88      15.601  19.374  -2.921  1.00  0.89           H
ATOM   1361  HA  SER A  88      18.006  21.085  -3.194  1.00  0.89           H
ATOM   1362 1HB  SER A  88      16.471  21.944  -4.823  1.00  0.89           H
ATOM   1363 2HB  SER A  88      15.166  22.016  -3.645  1.00  0.89           H
ATOM   1364  HG  SER A  88      17.594  23.313  -3.157  1.00  0.89           H
ATOM   1365  N   SER A  89      17.896  22.040  -0.940  1.00  1.01           N
ATOM   1366  CA  SER A  89      17.996  22.497   0.451  1.00  1.01           C
ATOM   1367  C   SER A  89      18.236  24.021   0.543  1.00  1.01           C
ATOM   1368  O   SER A  89      19.254  24.541   0.072  1.00  1.01           O
ATOM   1369  CB  SER A  89      19.072  21.709   1.129  1.00  1.01           C
ATOM   1370  OG  SER A  89      18.730  20.341   1.227  1.00  1.01           O
ATOM   1371  H   SER A  89      18.687  22.203  -1.565  1.00  1.01           H
ATOM   1372  HA  SER A  89      17.053  22.284   0.954  1.00  1.01           H
ATOM   1373 1HB  SER A  89      19.999  21.811   0.567  1.00  1.01           H
ATOM   1374 2HB  SER A  89      19.228  22.115   2.086  1.00  1.01           H
ATOM   1375  HG  SER A  89      19.474  19.883   1.691  1.00  1.01           H
ATOM   1376  N   LYS A  90      17.275  24.716   1.161  1.00  1.16           N
ATOM   1377  CA  LYS A  90      17.186  26.187   1.182  1.00  1.16           C
ATOM   1378  C   LYS A  90      17.932  27.043   2.232  1.00  1.16           C
ATOM   1379  O   LYS A  90      18.350  26.597   3.307  1.00  1.16           O
ATOM   1380  CB  LYS A  90      15.705  26.568   1.245  1.00  1.16           C
ATOM   1381  CG  LYS A  90      14.869  26.030   0.076  1.00  1.16           C
ATOM   1382  CD  LYS A  90      15.350  26.647  -1.223  1.00  1.16           C
ATOM   1383  CE  LYS A  90      14.508  26.267  -2.423  1.00  1.16           C
ATOM   1384  NZ  LYS A  90      15.041  26.903  -3.665  1.00  1.16           N
ATOM   1385  H   LYS A  90      16.511  24.185   1.587  1.00  1.16           H
ATOM   1386  HA  LYS A  90      17.553  26.522   0.213  1.00  1.16           H
ATOM   1387 1HB  LYS A  90      15.275  26.201   2.174  1.00  1.16           H
ATOM   1388 2HB  LYS A  90      15.608  27.650   1.240  1.00  1.16           H
ATOM   1389 1HG  LYS A  90      14.962  24.942   0.026  1.00  1.16           H
ATOM   1390 2HG  LYS A  90      13.824  26.287   0.223  1.00  1.16           H
ATOM   1391 1HD  LYS A  90      15.356  27.736  -1.128  1.00  1.16           H
ATOM   1392 2HD  LYS A  90      16.372  26.317  -1.409  1.00  1.16           H
ATOM   1393 1HE  LYS A  90      14.522  25.183  -2.546  1.00  1.16           H
ATOM   1394 2HE  LYS A  90      13.482  26.594  -2.267  1.00  1.16           H
ATOM   1395 1HZ  LYS A  90      14.476  26.641  -4.455  1.00  1.16           H
ATOM   1396 2HZ  LYS A  90      15.027  27.913  -3.558  1.00  1.16           H
ATOM   1397 3HZ  LYS A  90      15.998  26.598  -3.816  1.00  1.16           H
ATOM   1398  N   GLU A  91      18.068  28.324   1.861  1.00  1.30           N
ATOM   1399  CA  GLU A  91      18.529  29.470   2.653  1.00  1.30           C
ATOM   1400  C   GLU A  91      19.987  29.499   3.097  1.00  1.30           C
ATOM   1401  O   GLU A  91      20.690  30.470   2.817  1.00  1.30           O
ATOM   1402  CB  GLU A  91      17.643  29.646   3.896  1.00  1.30           C
ATOM   1403  CG  GLU A  91      16.204  30.066   3.582  1.00  1.30           C
ATOM   1404  CD  GLU A  91      15.353  30.304   4.812  1.00  1.30           C
ATOM   1405  OE1 GLU A  91      15.842  30.128   5.902  1.00  1.30           O
ATOM   1406  OE2 GLU A  91      14.209  30.660   4.652  1.00  1.30           O
ATOM   1407  H   GLU A  91      17.800  28.550   0.901  1.00  1.30           H
ATOM   1408  HA  GLU A  91      18.381  30.352   2.028  1.00  1.30           H
ATOM   1409 1HB  GLU A  91      17.605  28.721   4.468  1.00  1.30           H
ATOM   1410 2HB  GLU A  91      18.080  30.406   4.544  1.00  1.30           H
ATOM   1411 1HG  GLU A  91      16.231  30.979   2.989  1.00  1.30           H
ATOM   1412 2HG  GLU A  91      15.741  29.292   2.979  1.00  1.30           H
ATOM   1413  N   SER A  92      20.427  28.504   3.855  1.00  1.39           N
ATOM   1414  CA  SER A  92      21.820  28.509   4.278  1.00  1.39           C
ATOM   1415  C   SER A  92      22.309  27.122   4.611  1.00  1.39           C
ATOM   1416  O   SER A  92      23.504  26.901   4.817  1.00  1.39           O
ATOM   1417  CB  SER A  92      22.005  29.408   5.481  1.00  1.39           C
ATOM   1418  OG  SER A  92      21.275  28.935   6.576  1.00  1.39           O
ATOM   1419  H   SER A  92      19.808  27.716   4.064  1.00  1.39           H
ATOM   1420  HA  SER A  92      22.424  28.896   3.456  1.00  1.39           H
ATOM   1421 1HB  SER A  92      23.061  29.444   5.736  1.00  1.39           H
ATOM   1422 2HB  SER A  92      21.694  30.422   5.240  1.00  1.39           H
ATOM   1423  HG  SER A  92      21.437  27.980   6.607  1.00  1.39           H
ATOM   1424  N   SER A  93      21.363  26.216   4.736  1.00  1.40           N
ATOM   1425  CA  SER A  93      21.642  24.829   5.091  1.00  1.40           C
ATOM   1426  C   SER A  93      20.338  24.088   4.991  1.00  1.40           C
ATOM   1427  O   SER A  93      19.293  24.696   5.196  1.00  1.40           O
ATOM   1428  CB  SER A  93      22.212  24.735   6.509  1.00  1.40           C
ATOM   1429  OG  SER A  93      21.268  25.135   7.467  1.00  1.40           O
ATOM   1430  H   SER A  93      20.402  26.495   4.504  1.00  1.40           H
ATOM   1431  HA  SER A  93      22.350  24.406   4.377  1.00  1.40           H
ATOM   1432 1HB  SER A  93      22.514  23.720   6.719  1.00  1.40           H
ATOM   1433 2HB  SER A  93      23.103  25.344   6.606  1.00  1.40           H
ATOM   1434  HG  SER A  93      21.690  25.003   8.321  1.00  1.40           H
ATOM   1435  N   PRO A  94      20.329  22.772   4.868  1.00  1.33           N
ATOM   1436  CA  PRO A  94      21.354  21.726   4.763  1.00  1.33           C
ATOM   1437  C   PRO A  94      21.821  21.449   3.330  1.00  1.33           C
ATOM   1438  O   PRO A  94      21.578  22.230   2.417  1.00  1.33           O
ATOM   1439  CB  PRO A  94      20.584  20.530   5.304  1.00  1.33           C
ATOM   1440  CG  PRO A  94      19.182  20.768   4.803  1.00  1.33           C
ATOM   1441  CD  PRO A  94      18.972  22.241   4.900  1.00  1.33           C
ATOM   1442  HA  PRO A  94      22.211  21.947   5.407  1.00  1.33           H
ATOM   1443 1HB  PRO A  94      21.011  19.584   4.940  1.00  1.33           H
ATOM   1444 2HB  PRO A  94      20.652  20.503   6.406  1.00  1.33           H
ATOM   1445 1HG  PRO A  94      19.095  20.387   3.786  1.00  1.33           H
ATOM   1446 2HG  PRO A  94      18.472  20.210   5.373  1.00  1.33           H
ATOM   1447 1HD  PRO A  94      18.391  22.619   4.054  1.00  1.33           H
ATOM   1448 2HD  PRO A  94      18.493  22.520   5.834  1.00  1.33           H
ATOM   1449  N   SER A  95      22.516  20.329   3.182  1.00  1.22           N
ATOM   1450  CA  SER A  95      22.774  19.646   1.905  1.00  1.22           C
ATOM   1451  C   SER A  95      21.623  18.670   1.688  1.00  1.22           C
ATOM   1452  O   SER A  95      20.624  18.757   2.404  1.00  1.22           O
ATOM   1453  CB  SER A  95      24.110  18.956   1.904  1.00  1.22           C
ATOM   1454  OG  SER A  95      25.129  19.901   1.847  1.00  1.22           O
ATOM   1455  H   SER A  95      22.795  19.837   4.020  1.00  1.22           H
ATOM   1456  HA  SER A  95      22.765  20.376   1.095  1.00  1.22           H
ATOM   1457 1HB  SER A  95      24.209  18.381   2.821  1.00  1.22           H
ATOM   1458 2HB  SER A  95      24.191  18.250   1.090  1.00  1.22           H
ATOM   1459  HG  SER A  95      25.191  20.074   0.873  1.00  1.22           H
ATOM   1460  N   ILE A  96      21.665  17.819   0.661  1.00  1.11           N
ATOM   1461  CA  ILE A  96      20.544  16.902   0.492  1.00  1.11           C
ATOM   1462  C   ILE A  96      20.822  15.757   1.458  1.00  1.11           C
ATOM   1463  O   ILE A  96      19.972  15.351   2.263  1.00  1.11           O
ATOM   1464  CB  ILE A  96      20.462  16.363  -0.947  1.00  1.11           C
ATOM   1465  CG1 ILE A  96      20.361  17.535  -1.917  1.00  1.11           C
ATOM   1466  CG2 ILE A  96      19.259  15.407  -1.097  1.00  1.11           C
ATOM   1467  CD1 ILE A  96      19.224  18.462  -1.640  1.00  1.11           C
ATOM   1468  H   ILE A  96      22.473  17.735   0.047  1.00  1.11           H
ATOM   1469  HA  ILE A  96      19.608  17.391   0.762  1.00  1.11           H
ATOM   1470  HB  ILE A  96      21.380  15.822  -1.182  1.00  1.11           H
ATOM   1471 1HG1 ILE A  96      21.288  18.106  -1.876  1.00  1.11           H
ATOM   1472 2HG1 ILE A  96      20.244  17.140  -2.922  1.00  1.11           H
ATOM   1473 1HG2 ILE A  96      19.221  15.025  -2.117  1.00  1.11           H
ATOM   1474 2HG2 ILE A  96      19.371  14.574  -0.404  1.00  1.11           H
ATOM   1475 3HG2 ILE A  96      18.340  15.945  -0.872  1.00  1.11           H
ATOM   1476 1HD1 ILE A  96      19.238  19.257  -2.375  1.00  1.11           H
ATOM   1477 2HD1 ILE A  96      18.285  17.941  -1.683  1.00  1.11           H
ATOM   1478 3HD1 ILE A  96      19.345  18.882  -0.655  1.00  1.11           H
ATOM   1479  N   ILE A  97      22.073  15.291   1.388  1.00  1.03           N
ATOM   1480  CA  ILE A  97      22.620  14.241   2.231  1.00  1.03           C
ATOM   1481  C   ILE A  97      23.639  14.904   3.165  1.00  1.03           C
ATOM   1482  O   ILE A  97      24.609  15.493   2.683  1.00  1.03           O
ATOM   1483  CB  ILE A  97      23.294  13.176   1.346  1.00  1.03           C
ATOM   1484  CG1 ILE A  97      22.245  12.579   0.372  1.00  1.03           C
ATOM   1485  CG2 ILE A  97      24.007  12.122   2.177  1.00  1.03           C
ATOM   1486  CD1 ILE A  97      22.816  11.643  -0.635  1.00  1.03           C
ATOM   1487  H   ILE A  97      22.690  15.698   0.684  1.00  1.03           H
ATOM   1488  HA  ILE A  97      21.826  13.789   2.822  1.00  1.03           H
ATOM   1489  HB  ILE A  97      24.032  13.668   0.721  1.00  1.03           H
ATOM   1490 1HG1 ILE A  97      21.492  12.080   0.916  1.00  1.03           H
ATOM   1491 2HG1 ILE A  97      21.779  13.395  -0.174  1.00  1.03           H
ATOM   1492 1HG2 ILE A  97      24.487  11.410   1.515  1.00  1.03           H
ATOM   1493 2HG2 ILE A  97      24.760  12.610   2.797  1.00  1.03           H
ATOM   1494 3HG2 ILE A  97      23.316  11.605   2.809  1.00  1.03           H
ATOM   1495 1HD1 ILE A  97      22.021  11.289  -1.287  1.00  1.03           H
ATOM   1496 2HD1 ILE A  97      23.564  12.170  -1.226  1.00  1.03           H
ATOM   1497 3HD1 ILE A  97      23.278  10.794  -0.131  1.00  1.03           H
ATOM   1498  N   HIS A  98      23.399  14.860   4.479  1.00  0.97           N
ATOM   1499  CA  HIS A  98      24.248  15.606   5.406  1.00  0.97           C
ATOM   1500  C   HIS A  98      24.547  14.832   6.694  1.00  0.97           C
ATOM   1501  O   HIS A  98      23.653  14.646   7.518  1.00  0.97           O
ATOM   1502  CB  HIS A  98      23.517  16.915   5.740  1.00  0.97           C
ATOM   1503  CG  HIS A  98      24.292  17.965   6.459  1.00  0.97           C
ATOM   1504  ND1 HIS A  98      23.682  19.075   7.023  1.00  0.97           N
ATOM   1505  CD2 HIS A  98      25.618  18.112   6.681  1.00  0.97           C
ATOM   1506  CE1 HIS A  98      24.604  19.853   7.555  1.00  0.97           C
ATOM   1507  NE2 HIS A  98      25.783  19.293   7.362  1.00  0.97           N
ATOM   1508  H   HIS A  98      22.614  14.338   4.833  1.00  0.97           H
ATOM   1509  HA  HIS A  98      25.186  15.848   4.923  1.00  0.97           H
ATOM   1510 1HB  HIS A  98      23.147  17.357   4.812  1.00  0.97           H
ATOM   1511 2HB  HIS A  98      22.638  16.685   6.344  1.00  0.97           H
ATOM   1512  HD2 HIS A  98      26.408  17.429   6.365  1.00  0.97           H
ATOM   1513  HE1 HIS A  98      24.421  20.798   8.065  1.00  0.97           H
ATOM   1514  HE2 HIS A  98      26.675  19.667   7.656  1.00  0.97           H
ATOM   1515  N   GLN A  99      25.801  14.411   6.867  1.00  0.93           N
ATOM   1516  CA  GLN A  99      26.191  13.616   8.040  1.00  0.93           C
ATOM   1517  C   GLN A  99      26.901  14.391   9.141  1.00  0.93           C
ATOM   1518  O   GLN A  99      27.396  13.789  10.089  1.00  0.93           O
ATOM   1519  CB  GLN A  99      27.048  12.414   7.629  1.00  0.93           C
ATOM   1520  CG  GLN A  99      26.260  11.259   7.050  1.00  0.93           C
ATOM   1521  CD  GLN A  99      25.716  11.562   5.705  1.00  0.93           C
ATOM   1522  OE1 GLN A  99      26.398  12.028   4.799  1.00  0.93           O
ATOM   1523  NE2 GLN A  99      24.434  11.322   5.566  1.00  0.93           N
ATOM   1524  H   GLN A  99      26.489  14.640   6.149  1.00  0.93           H
ATOM   1525  HA  GLN A  99      25.280  13.208   8.476  1.00  0.93           H
ATOM   1526 1HB  GLN A  99      27.791  12.724   6.906  1.00  0.93           H
ATOM   1527 2HB  GLN A  99      27.582  12.042   8.506  1.00  0.93           H
ATOM   1528 1HG  GLN A  99      26.924  10.391   6.967  1.00  0.93           H
ATOM   1529 2HG  GLN A  99      25.425  11.024   7.721  1.00  0.93           H
ATOM   1530 1HE2 GLN A  99      23.996  11.522   4.693  1.00  0.93           H
ATOM   1531 2HE2 GLN A  99      23.911  10.937   6.343  1.00  0.93           H
ATOM   1532  N   LYS A 100      26.984  15.712   9.041  1.00  0.90           N
ATOM   1533  CA  LYS A 100      27.672  16.458  10.097  1.00  0.90           C
ATOM   1534  C   LYS A 100      29.033  15.843  10.455  1.00  0.90           C
ATOM   1535  O   LYS A 100      29.973  15.929   9.670  1.00  0.90           O
ATOM   1536  CB  LYS A 100      26.792  16.604  11.338  1.00  0.90           C
ATOM   1537  CG  LYS A 100      25.555  17.471  11.144  1.00  0.90           C
ATOM   1538  CD  LYS A 100      25.951  18.943  10.960  1.00  0.90           C
ATOM   1539  CE  LYS A 100      26.489  19.551  12.270  1.00  0.90           C
ATOM   1540  NZ  LYS A 100      26.804  21.009  12.136  1.00  0.90           N
ATOM   1541  H   LYS A 100      26.566  16.189   8.256  1.00  0.90           H
ATOM   1542  HA  LYS A 100      27.867  17.462   9.723  1.00  0.90           H
ATOM   1543 1HB  LYS A 100      26.443  15.632  11.648  1.00  0.90           H
ATOM   1544 2HB  LYS A 100      27.373  17.029  12.159  1.00  0.90           H
ATOM   1545 1HG  LYS A 100      25.010  17.131  10.256  1.00  0.90           H
ATOM   1546 2HG  LYS A 100      24.904  17.369  12.009  1.00  0.90           H
ATOM   1547 1HD  LYS A 100      26.726  19.011  10.198  1.00  0.90           H
ATOM   1548 2HD  LYS A 100      25.087  19.516  10.626  1.00  0.90           H
ATOM   1549 1HE  LYS A 100      25.743  19.424  13.052  1.00  0.90           H
ATOM   1550 2HE  LYS A 100      27.398  19.020  12.559  1.00  0.90           H
ATOM   1551 1HZ  LYS A 100      27.154  21.359  13.017  1.00  0.90           H
ATOM   1552 2HZ  LYS A 100      27.507  21.138  11.422  1.00  0.90           H
ATOM   1553 3HZ  LYS A 100      25.971  21.518  11.882  1.00  0.90           H
ATOM   1554  N   ASN A 101      29.152  15.274  11.656  1.00  0.86           N
ATOM   1555  CA  ASN A 101      30.423  14.753  12.149  1.00  0.86           C
ATOM   1556  C   ASN A 101      30.694  13.291  11.764  1.00  0.86           C
ATOM   1557  O   ASN A 101      31.720  12.723  12.149  1.00  0.86           O
ATOM   1558  CB  ASN A 101      30.435  14.868  13.657  1.00  0.86           C
ATOM   1559  CG  ASN A 101      30.465  16.297  14.123  1.00  0.86           C
ATOM   1560  OD1 ASN A 101      31.017  17.181  13.460  1.00  0.86           O
ATOM   1561  ND2 ASN A 101      29.867  16.541  15.259  1.00  0.86           N
ATOM   1562  H   ASN A 101      28.337  15.185  12.244  1.00  0.86           H
ATOM   1563  HA  ASN A 101      31.229  15.356  11.729  1.00  0.86           H
ATOM   1564 1HB  ASN A 101      29.544  14.380  14.060  1.00  0.86           H
ATOM   1565 2HB  ASN A 101      31.304  14.345  14.053  1.00  0.86           H
ATOM   1566 1HD2 ASN A 101      29.849  17.471  15.627  1.00  0.86           H
ATOM   1567 2HD2 ASN A 101      29.429  15.794  15.763  1.00  0.86           H
ATOM   1568  N   GLY A 102      29.773  12.683  11.031  1.00  0.82           N
ATOM   1569  CA  GLY A 102      29.894  11.292  10.629  1.00  0.82           C
ATOM   1570  C   GLY A 102      30.457  11.098   9.226  1.00  0.82           C
ATOM   1571  O   GLY A 102      30.808  12.056   8.513  1.00  0.82           O
ATOM   1572  H   GLY A 102      28.945  13.195  10.750  1.00  0.82           H
ATOM   1573 1HA  GLY A 102      30.512  10.753  11.347  1.00  0.82           H
ATOM   1574 2HA  GLY A 102      28.911  10.839  10.675  1.00  0.82           H
ATOM   1575  N   GLN A 103      30.465   9.845   8.794  1.00  0.77           N
ATOM   1576  CA  GLN A 103      31.001   9.515   7.483  1.00  0.77           C
ATOM   1577  C   GLN A 103      29.931   8.927   6.567  1.00  0.77           C
ATOM   1578  O   GLN A 103      29.026   8.238   7.035  1.00  0.77           O
ATOM   1579  CB  GLN A 103      32.113   8.494   7.659  1.00  0.77           C
ATOM   1580  CG  GLN A 103      33.226   8.915   8.580  1.00  0.77           C
ATOM   1581  CD  GLN A 103      34.352   7.892   8.604  1.00  0.77           C
ATOM   1582  OE1 GLN A 103      35.056   7.691   7.609  1.00  0.77           O
ATOM   1583  NE2 GLN A 103      34.517   7.227   9.738  1.00  0.77           N
ATOM   1584  H   GLN A 103      30.176   9.094   9.434  1.00  0.77           H
ATOM   1585  HA  GLN A 103      31.395  10.417   7.020  1.00  0.77           H
ATOM   1586 1HB  GLN A 103      31.688   7.619   8.112  1.00  0.77           H
ATOM   1587 2HB  GLN A 103      32.524   8.217   6.686  1.00  0.77           H
ATOM   1588 1HG  GLN A 103      33.601   9.891   8.321  1.00  0.77           H
ATOM   1589 2HG  GLN A 103      32.808   8.953   9.587  1.00  0.77           H
ATOM   1590 1HE2 GLN A 103      35.230   6.533   9.818  1.00  0.77           H
ATOM   1591 2HE2 GLN A 103      33.909   7.410  10.520  1.00  0.77           H
ATOM   1592  N   LEU A 104      30.061   9.184   5.273  1.00  0.74           N
ATOM   1593  CA  LEU A 104      29.189   8.620   4.249  1.00  0.74           C
ATOM   1594  C   LEU A 104      29.910   7.589   3.394  1.00  0.74           C
ATOM   1595  O   LEU A 104      30.965   7.883   2.827  1.00  0.74           O
ATOM   1596  CB  LEU A 104      28.635   9.722   3.354  1.00  0.74           C
ATOM   1597  CG  LEU A 104      27.781   9.249   2.168  1.00  0.74           C
ATOM   1598  CD1 LEU A 104      26.594   8.591   2.678  1.00  0.74           C
ATOM   1599  CD2 LEU A 104      27.371  10.429   1.359  1.00  0.74           C
ATOM   1600  H   LEU A 104      30.813   9.794   4.980  1.00  0.74           H
ATOM   1601  HA  LEU A 104      28.358   8.142   4.743  1.00  0.74           H
ATOM   1602 1HB  LEU A 104      28.015  10.356   3.963  1.00  0.74           H
ATOM   1603 2HB  LEU A 104      29.457  10.321   2.978  1.00  0.74           H
ATOM   1604  HG  LEU A 104      28.343   8.543   1.557  1.00  0.74           H
ATOM   1605 1HD1 LEU A 104      25.958   8.263   1.866  1.00  0.74           H
ATOM   1606 2HD1 LEU A 104      26.874   7.742   3.278  1.00  0.74           H
ATOM   1607 3HD1 LEU A 104      26.091   9.312   3.282  1.00  0.74           H
ATOM   1608 1HD2 LEU A 104      26.749  10.112   0.521  1.00  0.74           H
ATOM   1609 2HD2 LEU A 104      26.811  11.111   1.996  1.00  0.74           H
ATOM   1610 3HD2 LEU A 104      28.236  10.927   0.994  1.00  0.74           H
ATOM   1611  N   PHE A 105      29.349   6.384   3.315  1.00  0.71           N
ATOM   1612  CA  PHE A 105      29.974   5.331   2.529  1.00  0.71           C
ATOM   1613  C   PHE A 105      29.035   4.766   1.478  1.00  0.71           C
ATOM   1614  O   PHE A 105      27.987   4.203   1.814  1.00  0.71           O
ATOM   1615  CB  PHE A 105      30.359   4.156   3.413  1.00  0.71           C
ATOM   1616  CG  PHE A 105      31.247   4.480   4.547  1.00  0.71           C
ATOM   1617  CD1 PHE A 105      30.686   4.918   5.735  1.00  0.71           C
ATOM   1618  CD2 PHE A 105      32.620   4.352   4.459  1.00  0.71           C
ATOM   1619  CE1 PHE A 105      31.472   5.201   6.814  1.00  0.71           C
ATOM   1620  CE2 PHE A 105      33.418   4.651   5.544  1.00  0.71           C
ATOM   1621  CZ  PHE A 105      32.841   5.070   6.724  1.00  0.71           C
ATOM   1622  H   PHE A 105      28.492   6.209   3.838  1.00  0.71           H
ATOM   1623  HA  PHE A 105      30.854   5.732   2.023  1.00  0.71           H
ATOM   1624 1HB  PHE A 105      29.458   3.700   3.815  1.00  0.71           H
ATOM   1625 2HB  PHE A 105      30.855   3.403   2.799  1.00  0.71           H
ATOM   1626  HD1 PHE A 105      29.601   5.022   5.806  1.00  0.71           H
ATOM   1627  HD2 PHE A 105      33.069   4.010   3.524  1.00  0.71           H
ATOM   1628  HE1 PHE A 105      31.009   5.527   7.746  1.00  0.71           H
ATOM   1629  HE2 PHE A 105      34.501   4.550   5.472  1.00  0.71           H
ATOM   1630  HZ  PHE A 105      33.467   5.298   7.585  1.00  0.71           H
ATOM   1631  N   LEU A 106      29.421   4.892   0.220  1.00  0.70           N
ATOM   1632  CA  LEU A 106      28.633   4.354  -0.878  1.00  0.70           C
ATOM   1633  C   LEU A 106      29.426   3.181  -1.449  1.00  0.70           C
ATOM   1634  O   LEU A 106      30.504   3.388  -2.028  1.00  0.70           O
ATOM   1635  CB  LEU A 106      28.370   5.450  -1.901  1.00  0.70           C
ATOM   1636  CG  LEU A 106      27.702   6.704  -1.295  1.00  0.70           C
ATOM   1637  CD1 LEU A 106      27.530   7.745  -2.318  1.00  0.70           C
ATOM   1638  CD2 LEU A 106      26.386   6.362  -0.727  1.00  0.70           C
ATOM   1639  H   LEU A 106      30.293   5.386   0.014  1.00  0.70           H
ATOM   1640  HA  LEU A 106      27.683   3.984  -0.502  1.00  0.70           H
ATOM   1641 1HB  LEU A 106      29.298   5.733  -2.347  1.00  0.70           H
ATOM   1642 2HB  LEU A 106      27.714   5.052  -2.673  1.00  0.70           H
ATOM   1643  HG  LEU A 106      28.345   7.080  -0.513  1.00  0.70           H
ATOM   1644 1HD1 LEU A 106      27.085   8.635  -1.870  1.00  0.70           H
ATOM   1645 2HD1 LEU A 106      28.482   7.983  -2.741  1.00  0.70           H
ATOM   1646 3HD1 LEU A 106      26.895   7.378  -3.069  1.00  0.70           H
ATOM   1647 1HD2 LEU A 106      25.940   7.249  -0.290  1.00  0.70           H
ATOM   1648 2HD2 LEU A 106      25.740   5.982  -1.522  1.00  0.70           H
ATOM   1649 3HD2 LEU A 106      26.509   5.603   0.041  1.00  0.70           H
ATOM   1650  N   ARG A 107      28.926   1.959  -1.235  1.00  0.70           N
ATOM   1651  CA  ARG A 107      29.727   0.780  -1.586  1.00  0.70           C
ATOM   1652  C   ARG A 107      28.967  -0.368  -2.243  1.00  0.70           C
ATOM   1653  O   ARG A 107      27.821  -0.677  -1.899  1.00  0.70           O
ATOM   1654  CB  ARG A 107      30.460   0.250  -0.349  1.00  0.70           C
ATOM   1655  CG  ARG A 107      31.455  -0.879  -0.613  1.00  0.70           C
ATOM   1656  CD  ARG A 107      32.220  -1.275   0.580  1.00  0.70           C
ATOM   1657  NE  ARG A 107      31.402  -1.967   1.559  1.00  0.70           N
ATOM   1658  CZ  ARG A 107      31.873  -2.543   2.668  1.00  0.70           C
ATOM   1659  NH1 ARG A 107      33.161  -2.512   2.949  1.00  0.70           N
ATOM   1660  NH2 ARG A 107      31.014  -3.140   3.460  1.00  0.70           N
ATOM   1661  H   ARG A 107      28.001   1.871  -0.805  1.00  0.70           H
ATOM   1662  HA  ARG A 107      30.475   1.111  -2.292  1.00  0.70           H
ATOM   1663 1HB  ARG A 107      31.010   1.065   0.120  1.00  0.70           H
ATOM   1664 2HB  ARG A 107      29.759  -0.121   0.372  1.00  0.70           H
ATOM   1665 1HG  ARG A 107      30.926  -1.744  -0.946  1.00  0.70           H
ATOM   1666 2HG  ARG A 107      32.165  -0.581  -1.370  1.00  0.70           H
ATOM   1667 1HD  ARG A 107      33.029  -1.938   0.283  1.00  0.70           H
ATOM   1668 2HD  ARG A 107      32.640  -0.387   1.050  1.00  0.70           H
ATOM   1669  HE  ARG A 107      30.384  -2.027   1.418  1.00  0.70           H
ATOM   1670 1HH1 ARG A 107      33.807  -2.041   2.320  1.00  0.70           H
ATOM   1671 2HH1 ARG A 107      33.507  -2.951   3.788  1.00  0.70           H
ATOM   1672 1HH2 ARG A 107      30.021  -3.123   3.183  1.00  0.70           H
ATOM   1673 2HH2 ARG A 107      31.319  -3.591   4.308  1.00  0.70           H
ATOM   1674  N   ASN A 108      29.646  -1.001  -3.200  1.00  0.70           N
ATOM   1675  CA  ASN A 108      29.111  -2.136  -3.953  1.00  0.70           C
ATOM   1676  C   ASN A 108      27.829  -1.770  -4.659  1.00  0.70           C
ATOM   1677  O   ASN A 108      26.909  -2.585  -4.750  1.00  0.70           O
ATOM   1678  CB  ASN A 108      28.846  -3.353  -3.076  1.00  0.70           C
ATOM   1679  CG  ASN A 108      30.074  -4.009  -2.505  1.00  0.70           C
ATOM   1680  OD1 ASN A 108      31.043  -4.292  -3.214  1.00  0.70           O
ATOM   1681  ND2 ASN A 108      30.035  -4.282  -1.225  1.00  0.70           N
ATOM   1682  H   ASN A 108      30.580  -0.644  -3.431  1.00  0.70           H
ATOM   1683  HA  ASN A 108      29.829  -2.418  -4.715  1.00  0.70           H
ATOM   1684 1HB  ASN A 108      28.185  -3.089  -2.253  1.00  0.70           H
ATOM   1685 2HB  ASN A 108      28.314  -4.096  -3.669  1.00  0.70           H
ATOM   1686 1HD2 ASN A 108      30.810  -4.733  -0.783  1.00  0.70           H
ATOM   1687 2HD2 ASN A 108      29.218  -4.054  -0.693  1.00  0.70           H
ATOM   1688  N   ASN A 109      27.755  -0.547  -5.158  1.00  0.71           N
ATOM   1689  CA  ASN A 109      26.584  -0.140  -5.887  1.00  0.71           C
ATOM   1690  C   ASN A 109      26.856  -0.303  -7.363  1.00  0.71           C
ATOM   1691  O   ASN A 109      28.013  -0.313  -7.794  1.00  0.71           O
ATOM   1692  CB  ASN A 109      26.172   1.291  -5.555  1.00  0.71           C
ATOM   1693  CG  ASN A 109      25.684   1.473  -4.127  1.00  0.71           C
ATOM   1694  OD1 ASN A 109      24.900   0.673  -3.564  1.00  0.71           O
ATOM   1695  ND2 ASN A 109      26.149   2.548  -3.531  1.00  0.71           N
ATOM   1696  H   ASN A 109      28.531   0.112  -5.071  1.00  0.71           H
ATOM   1697  HA  ASN A 109      25.758  -0.802  -5.633  1.00  0.71           H
ATOM   1698 1HB  ASN A 109      27.017   1.960  -5.730  1.00  0.71           H
ATOM   1699 2HB  ASN A 109      25.373   1.598  -6.239  1.00  0.71           H
ATOM   1700 1HD2 ASN A 109      25.900   2.758  -2.579  1.00  0.71           H
ATOM   1701 2HD2 ASN A 109      26.766   3.158  -4.037  1.00  0.71           H
ATOM   1702  N   GLY A 110      25.790  -0.390  -8.119  1.00  0.71           N
ATOM   1703  CA  GLY A 110      25.833  -0.393  -9.550  1.00  0.71           C
ATOM   1704  C   GLY A 110      25.904   1.061  -9.904  1.00  0.71           C
ATOM   1705  O   GLY A 110      26.676   1.804  -9.293  1.00  0.71           O
ATOM   1706  H   GLY A 110      24.889  -0.444  -7.668  1.00  0.71           H
ATOM   1707 1HA  GLY A 110      26.705  -0.919  -9.913  1.00  0.71           H
ATOM   1708 2HA  GLY A 110      24.943  -0.853  -9.970  1.00  0.71           H
ATOM   1709  N   SER A 111      25.137   1.486 -10.869  1.00  0.70           N
ATOM   1710  CA  SER A 111      25.295   2.864 -11.258  1.00  0.70           C
ATOM   1711  C   SER A 111      24.821   3.798 -10.153  1.00  0.70           C
ATOM   1712  O   SER A 111      23.985   3.426  -9.320  1.00  0.70           O
ATOM   1713  CB  SER A 111      24.576   3.113 -12.549  1.00  0.70           C
ATOM   1714  OG  SER A 111      23.213   2.927 -12.413  1.00  0.70           O
ATOM   1715  H   SER A 111      24.438   0.871 -11.277  1.00  0.70           H
ATOM   1716  HA  SER A 111      26.355   3.042 -11.424  1.00  0.70           H
ATOM   1717 1HB  SER A 111      24.770   4.121 -12.825  1.00  0.70           H
ATOM   1718 2HB  SER A 111      24.968   2.471 -13.329  1.00  0.70           H
ATOM   1719  HG  SER A 111      22.822   3.093 -13.275  1.00  0.70           H
ATOM   1720  N   MET A 112      25.330   5.017 -10.157  1.00  0.70           N
ATOM   1721  CA  MET A 112      24.902   5.980  -9.162  1.00  0.70           C
ATOM   1722  C   MET A 112      24.910   7.401  -9.693  1.00  0.70           C
ATOM   1723  O   MET A 112      25.829   7.801 -10.407  1.00  0.70           O
ATOM   1724  CB  MET A 112      25.765   5.791  -7.925  1.00  0.70           C
ATOM   1725  CG  MET A 112      25.470   6.634  -6.782  1.00  0.70           C
ATOM   1726  SD  MET A 112      26.321   5.996  -5.345  1.00  0.70           S
ATOM   1727  CE  MET A 112      28.033   6.314  -5.674  1.00  0.70           C
ATOM   1728  H   MET A 112      26.055   5.239 -10.838  1.00  0.70           H
ATOM   1729  HA  MET A 112      23.884   5.739  -8.896  1.00  0.70           H
ATOM   1730 1HB  MET A 112      25.677   4.757  -7.588  1.00  0.70           H
ATOM   1731 2HB  MET A 112      26.811   5.947  -8.194  1.00  0.70           H
ATOM   1732 1HG  MET A 112      25.811   7.632  -6.996  1.00  0.70           H
ATOM   1733 2HG  MET A 112      24.397   6.664  -6.587  1.00  0.70           H
ATOM   1734 1HE  MET A 112      28.627   5.940  -4.851  1.00  0.70           H
ATOM   1735 2HE  MET A 112      28.329   5.802  -6.595  1.00  0.70           H
ATOM   1736 3HE  MET A 112      28.195   7.383  -5.780  1.00  0.70           H
ATOM   1737  N   SER A 113      23.885   8.166  -9.346  1.00  0.70           N
ATOM   1738  CA  SER A 113      23.798   9.518  -9.870  1.00  0.70           C
ATOM   1739  C   SER A 113      23.156  10.566  -8.962  1.00  0.70           C
ATOM   1740  O   SER A 113      22.017  10.409  -8.515  1.00  0.70           O
ATOM   1741  CB  SER A 113      23.041   9.439 -11.175  1.00  0.70           C
ATOM   1742  OG  SER A 113      22.835  10.678 -11.714  1.00  0.70           O
ATOM   1743  H   SER A 113      23.153   7.776  -8.751  1.00  0.70           H
ATOM   1744  HA  SER A 113      24.808   9.847 -10.082  1.00  0.70           H
ATOM   1745 1HB  SER A 113      23.609   8.833 -11.877  1.00  0.70           H
ATOM   1746 2HB  SER A 113      22.084   8.945 -11.015  1.00  0.70           H
ATOM   1747  HG  SER A 113      23.629  11.194 -11.516  1.00  0.70           H
ATOM   1748  N   PHE A 114      23.881  11.664  -8.767  1.00  0.69           N
ATOM   1749  CA  PHE A 114      23.424  12.809  -7.985  1.00  0.69           C
ATOM   1750  C   PHE A 114      23.321  13.973  -8.959  1.00  0.69           C
ATOM   1751  O   PHE A 114      24.349  14.551  -9.328  1.00  0.69           O
ATOM   1752  CB  PHE A 114      24.454  13.145  -6.912  1.00  0.69           C
ATOM   1753  CG  PHE A 114      24.730  12.006  -5.974  1.00  0.69           C
ATOM   1754  CD1 PHE A 114      25.681  11.047  -6.324  1.00  0.69           C
ATOM   1755  CD2 PHE A 114      24.077  11.871  -4.772  1.00  0.69           C
ATOM   1756  CE1 PHE A 114      25.959   9.995  -5.496  1.00  0.69           C
ATOM   1757  CE2 PHE A 114      24.359  10.797  -3.950  1.00  0.69           C
ATOM   1758  CZ  PHE A 114      25.289   9.865  -4.315  1.00  0.69           C
ATOM   1759  H   PHE A 114      24.814  11.696  -9.181  1.00  0.69           H
ATOM   1760  HA  PHE A 114      22.447  12.605  -7.547  1.00  0.69           H
ATOM   1761 1HB  PHE A 114      25.388  13.424  -7.391  1.00  0.69           H
ATOM   1762 2HB  PHE A 114      24.111  13.997  -6.328  1.00  0.69           H
ATOM   1763  HD1 PHE A 114      26.214  11.147  -7.280  1.00  0.69           H
ATOM   1764  HD2 PHE A 114      23.330  12.609  -4.475  1.00  0.69           H
ATOM   1765  HE1 PHE A 114      26.709   9.267  -5.783  1.00  0.69           H
ATOM   1766  HE2 PHE A 114      23.839  10.682  -3.012  1.00  0.69           H
ATOM   1767  HZ  PHE A 114      25.490   9.033  -3.663  1.00  0.69           H
ATOM   1768  N   CYS A 115      22.110  14.296  -9.405  1.00  0.70           N
ATOM   1769  CA  CYS A 115      22.005  15.309 -10.448  1.00  0.70           C
ATOM   1770  C   CYS A 115      20.970  16.392 -10.234  1.00  0.70           C
ATOM   1771  O   CYS A 115      19.891  16.152  -9.693  1.00  0.70           O
ATOM   1772  CB  CYS A 115      21.774  14.644 -11.798  1.00  0.70           C
ATOM   1773  SG  CYS A 115      23.175  13.613 -12.305  1.00  0.70           S
ATOM   1774  H   CYS A 115      21.283  13.842  -9.014  1.00  0.70           H
ATOM   1775  HA  CYS A 115      22.964  15.800 -10.496  1.00  0.70           H
ATOM   1776 1HB  CYS A 115      20.879  14.024 -11.761  1.00  0.70           H
ATOM   1777 2HB  CYS A 115      21.628  15.411 -12.561  1.00  0.70           H
ATOM   1778  HG  CYS A 115      24.028  14.624 -12.511  1.00  0.70           H
ATOM   1779  N   ARG A 116      21.298  17.584 -10.714  1.00  0.71           N
ATOM   1780  CA  ARG A 116      20.414  18.737 -10.644  1.00  0.71           C
ATOM   1781  C   ARG A 116      20.010  19.066  -9.216  1.00  0.71           C
ATOM   1782  O   ARG A 116      18.896  19.523  -8.970  1.00  0.71           O
ATOM   1783  CB  ARG A 116      19.180  18.487 -11.494  1.00  0.71           C
ATOM   1784  CG  ARG A 116      19.477  18.286 -12.963  1.00  0.71           C
ATOM   1785  CD  ARG A 116      18.262  17.973 -13.729  1.00  0.71           C
ATOM   1786  NE  ARG A 116      17.309  19.051 -13.708  1.00  0.71           N
ATOM   1787  CZ  ARG A 116      17.328  20.148 -14.500  1.00  0.71           C
ATOM   1788  NH1 ARG A 116      18.293  20.347 -15.397  1.00  0.71           N
ATOM   1789  NH2 ARG A 116      16.362  21.044 -14.374  1.00  0.71           N
ATOM   1790  H   ARG A 116      22.221  17.695 -11.139  1.00  0.71           H
ATOM   1791  HA  ARG A 116      20.930  19.593 -11.062  1.00  0.71           H
ATOM   1792 1HB  ARG A 116      18.615  17.631 -11.143  1.00  0.71           H
ATOM   1793 2HB  ARG A 116      18.517  19.350 -11.418  1.00  0.71           H
ATOM   1794 1HG  ARG A 116      19.912  19.200 -13.370  1.00  0.71           H
ATOM   1795 2HG  ARG A 116      20.186  17.470 -13.089  1.00  0.71           H
ATOM   1796 1HD  ARG A 116      18.532  17.778 -14.767  1.00  0.71           H
ATOM   1797 2HD  ARG A 116      17.780  17.093 -13.301  1.00  0.71           H
ATOM   1798  HE  ARG A 116      16.549  18.963 -13.006  1.00  0.71           H
ATOM   1799 1HH1 ARG A 116      19.085  19.692 -15.500  1.00  0.71           H
ATOM   1800 2HH1 ARG A 116      18.282  21.175 -15.970  1.00  0.71           H
ATOM   1801 1HH2 ARG A 116      15.624  20.897 -13.690  1.00  0.71           H
ATOM   1802 2HH2 ARG A 116      16.358  21.868 -14.952  1.00  0.71           H
ATOM   1803  N   ASN A 117      20.919  18.867  -8.267  1.00  0.72           N
ATOM   1804  CA  ASN A 117      20.594  19.168  -6.892  1.00  0.72           C
ATOM   1805  C   ASN A 117      21.084  20.566  -6.569  1.00  0.72           C
ATOM   1806  O   ASN A 117      22.121  20.995  -7.088  1.00  0.72           O
ATOM   1807  CB  ASN A 117      21.185  18.126  -5.970  1.00  0.72           C
ATOM   1808  CG  ASN A 117      20.609  16.722  -6.239  1.00  0.72           C
ATOM   1809  OD1 ASN A 117      19.404  16.511  -6.486  1.00  0.72           O
ATOM   1810  ND2 ASN A 117      21.475  15.742  -6.184  1.00  0.72           N
ATOM   1811  H   ASN A 117      21.840  18.502  -8.498  1.00  0.72           H
ATOM   1812  HA  ASN A 117      19.514  19.164  -6.776  1.00  0.72           H
ATOM   1813 1HB  ASN A 117      22.268  18.099  -6.091  1.00  0.72           H
ATOM   1814 2HB  ASN A 117      20.974  18.403  -4.937  1.00  0.72           H
ATOM   1815 1HD2 ASN A 117      21.162  14.798  -6.351  1.00  0.72           H
ATOM   1816 2HD2 ASN A 117      22.436  15.935  -5.990  1.00  0.72           H
ATOM   1817  N   HIS A 118      20.374  21.250  -5.683  1.00  0.75           N
ATOM   1818  CA  HIS A 118      20.774  22.603  -5.332  1.00  0.75           C
ATOM   1819  C   HIS A 118      20.784  22.848  -3.832  1.00  0.75           C
ATOM   1820  O   HIS A 118      19.773  22.643  -3.151  1.00  0.75           O
ATOM   1821  CB  HIS A 118      19.802  23.611  -5.973  1.00  0.75           C
ATOM   1822  CG  HIS A 118      19.701  23.536  -7.489  1.00  0.75           C
ATOM   1823  ND1 HIS A 118      18.940  22.581  -8.139  1.00  0.75           N
ATOM   1824  CD2 HIS A 118      20.232  24.313  -8.462  1.00  0.75           C
ATOM   1825  CE1 HIS A 118      19.026  22.764  -9.444  1.00  0.75           C
ATOM   1826  NE2 HIS A 118      19.800  23.810  -9.667  1.00  0.75           N
ATOM   1827  H   HIS A 118      19.535  20.818  -5.291  1.00  0.75           H
ATOM   1828  HA  HIS A 118      21.774  22.799  -5.708  1.00  0.75           H
ATOM   1829 1HB  HIS A 118      18.804  23.458  -5.560  1.00  0.75           H
ATOM   1830 2HB  HIS A 118      20.115  24.621  -5.704  1.00  0.75           H
ATOM   1831  HD1 HIS A 118      18.381  21.867  -7.707  1.00  0.75           H
ATOM   1832  HD2 HIS A 118      20.874  25.190  -8.444  1.00  0.75           H
ATOM   1833  HE1 HIS A 118      18.500  22.096 -10.131  1.00  0.75           H
ATOM   1834  N   ALA A 119      21.915  23.343  -3.340  1.00  0.78           N
ATOM   1835  CA  ALA A 119      22.044  23.714  -1.938  1.00  0.78           C
ATOM   1836  C   ALA A 119      22.265  25.220  -1.860  1.00  0.78           C
ATOM   1837  O   ALA A 119      23.050  25.781  -2.626  1.00  0.78           O
ATOM   1838  CB  ALA A 119      23.186  22.941  -1.278  1.00  0.78           C
ATOM   1839  H   ALA A 119      22.710  23.462  -3.972  1.00  0.78           H
ATOM   1840  HA  ALA A 119      21.112  23.483  -1.423  1.00  0.78           H
ATOM   1841 1HB  ALA A 119      23.262  23.230  -0.226  1.00  0.78           H
ATOM   1842 2HB  ALA A 119      22.988  21.870  -1.344  1.00  0.78           H
ATOM   1843 3HB  ALA A 119      24.128  23.166  -1.783  1.00  0.78           H
ATOM   1844  N   GLU A 120      21.620  25.867  -0.907  1.00  0.80           N
ATOM   1845  CA  GLU A 120      21.756  27.311  -0.764  1.00  0.80           C
ATOM   1846  C   GLU A 120      22.728  27.753   0.330  1.00  0.80           C
ATOM   1847  O   GLU A 120      22.649  28.879   0.815  1.00  0.80           O
ATOM   1848  CB  GLU A 120      20.380  27.951  -0.590  1.00  0.80           C
ATOM   1849  CG  GLU A 120      19.480  27.806  -1.857  1.00  0.80           C
ATOM   1850  CD  GLU A 120      18.139  28.582  -1.857  1.00  0.80           C
ATOM   1851  OE1 GLU A 120      17.709  29.061  -0.829  1.00  0.80           O
ATOM   1852  OE2 GLU A 120      17.531  28.653  -2.909  1.00  0.80           O
ATOM   1853  H   GLU A 120      20.957  25.357  -0.320  1.00  0.80           H
ATOM   1854  HA  GLU A 120      22.143  27.692  -1.706  1.00  0.80           H
ATOM   1855 1HB  GLU A 120      19.895  27.445   0.215  1.00  0.80           H
ATOM   1856 2HB  GLU A 120      20.479  29.003  -0.324  1.00  0.80           H
ATOM   1857 1HG  GLU A 120      20.063  28.122  -2.722  1.00  0.80           H
ATOM   1858 2HG  GLU A 120      19.260  26.744  -1.983  1.00  0.80           H
ATOM   1859  N   GLY A 121      23.675  26.889   0.676  1.00  0.81           N
ATOM   1860  CA  GLY A 121      24.689  27.244   1.663  1.00  0.81           C
ATOM   1861  C   GLY A 121      25.836  26.241   1.729  1.00  0.81           C
ATOM   1862  O   GLY A 121      25.997  25.408   0.836  1.00  0.81           O
ATOM   1863  H   GLY A 121      23.688  25.975   0.250  1.00  0.81           H
ATOM   1864 1HA  GLY A 121      25.089  28.226   1.415  1.00  0.81           H
ATOM   1865 2HA  GLY A 121      24.236  27.335   2.633  1.00  0.81           H
ATOM   1866  N   SER A 122      26.641  26.327   2.798  1.00  0.80           N
ATOM   1867  CA  SER A 122      27.836  25.486   2.921  1.00  0.80           C
ATOM   1868  C   SER A 122      27.456  24.044   2.727  1.00  0.80           C
ATOM   1869  O   SER A 122      26.462  23.582   3.294  1.00  0.80           O
ATOM   1870  CB  SER A 122      28.469  25.634   4.292  1.00  0.80           C
ATOM   1871  OG  SER A 122      29.636  24.826   4.449  1.00  0.80           O
ATOM   1872  H   SER A 122      26.431  27.004   3.518  1.00  0.80           H
ATOM   1873  HA  SER A 122      28.539  25.775   2.149  1.00  0.80           H
ATOM   1874 1HB  SER A 122      28.719  26.678   4.470  1.00  0.80           H
ATOM   1875 2HB  SER A 122      27.735  25.347   5.042  1.00  0.80           H
ATOM   1876  HG  SER A 122      29.544  24.008   3.899  1.00  0.80           H
ATOM   1877  N   GLY A 123      28.238  23.333   1.936  1.00  0.78           N
ATOM   1878  CA  GLY A 123      27.896  21.952   1.676  1.00  0.78           C
ATOM   1879  C   GLY A 123      27.958  21.649   0.197  1.00  0.78           C
ATOM   1880  O   GLY A 123      28.880  22.062  -0.516  1.00  0.78           O
ATOM   1881  H   GLY A 123      29.058  23.777   1.524  1.00  0.78           H
ATOM   1882 1HA  GLY A 123      28.568  21.292   2.221  1.00  0.78           H
ATOM   1883 2HA  GLY A 123      26.891  21.752   2.042  1.00  0.78           H
ATOM   1884  N   GLY A 124      26.995  20.864  -0.232  1.00  0.76           N
ATOM   1885  CA  GLY A 124      26.913  20.406  -1.596  1.00  0.76           C
ATOM   1886  C   GLY A 124      25.761  19.465  -1.663  1.00  0.76           C
ATOM   1887  O   GLY A 124      24.891  19.517  -0.797  1.00  0.76           O
ATOM   1888  H   GLY A 124      26.287  20.564   0.429  1.00  0.76           H
ATOM   1889 1HA  GLY A 124      26.754  21.250  -2.265  1.00  0.76           H
ATOM   1890 2HA  GLY A 124      27.833  19.893  -1.874  1.00  0.76           H
ATOM   1891  N   ALA A 125      25.696  18.638  -2.700  1.00  0.73           N
ATOM   1892  CA  ALA A 125      24.638  17.655  -2.755  1.00  0.73           C
ATOM   1893  C   ALA A 125      24.841  16.744  -1.546  1.00  0.73           C
ATOM   1894  O   ALA A 125      23.897  16.425  -0.806  1.00  0.73           O
ATOM   1895  CB  ALA A 125      24.715  16.870  -4.059  1.00  0.73           C
ATOM   1896  H   ALA A 125      26.431  18.625  -3.399  1.00  0.73           H
ATOM   1897  HA  ALA A 125      23.675  18.154  -2.671  1.00  0.73           H
ATOM   1898 1HB  ALA A 125      23.928  16.120  -4.077  1.00  0.73           H
ATOM   1899 2HB  ALA A 125      24.593  17.549  -4.903  1.00  0.73           H
ATOM   1900 3HB  ALA A 125      25.687  16.378  -4.128  1.00  0.73           H
ATOM   1901  N   ILE A 126      26.133  16.445  -1.321  1.00  0.72           N
ATOM   1902  CA  ILE A 126      26.653  15.617  -0.238  1.00  0.72           C
ATOM   1903  C   ILE A 126      27.598  16.372   0.693  1.00  0.72           C
ATOM   1904  O   ILE A 126      28.578  16.966   0.232  1.00  0.72           O
ATOM   1905  CB  ILE A 126      27.443  14.421  -0.807  1.00  0.72           C
ATOM   1906  CG1 ILE A 126      26.550  13.517  -1.616  1.00  0.72           C
ATOM   1907  CG2 ILE A 126      28.177  13.671   0.292  1.00  0.72           C
ATOM   1908  CD1 ILE A 126      27.332  12.489  -2.314  1.00  0.72           C
ATOM   1909  H   ILE A 126      26.805  16.809  -2.001  1.00  0.72           H
ATOM   1910  HA  ILE A 126      25.814  15.252   0.353  1.00  0.72           H
ATOM   1911  HB  ILE A 126      28.187  14.808  -1.506  1.00  0.72           H
ATOM   1912 1HG1 ILE A 126      25.829  13.032  -0.963  1.00  0.72           H
ATOM   1913 2HG1 ILE A 126      26.013  14.103  -2.360  1.00  0.72           H
ATOM   1914 1HG2 ILE A 126      28.753  12.861  -0.154  1.00  0.72           H
ATOM   1915 2HG2 ILE A 126      28.856  14.341   0.815  1.00  0.72           H
ATOM   1916 3HG2 ILE A 126      27.452  13.272   0.996  1.00  0.72           H
ATOM   1917 1HD1 ILE A 126      26.689  11.860  -2.888  1.00  0.72           H
ATOM   1918 2HD1 ILE A 126      28.048  12.974  -2.967  1.00  0.72           H
ATOM   1919 3HD1 ILE A 126      27.853  11.897  -1.578  1.00  0.72           H
ATOM   1920  N   SER A 127      27.337  16.284   1.998  1.00  0.70           N
ATOM   1921  CA  SER A 127      28.202  16.900   3.001  1.00  0.70           C
ATOM   1922  C   SER A 127      28.437  15.969   4.196  1.00  0.70           C
ATOM   1923  O   SER A 127      27.490  15.473   4.811  1.00  0.70           O
ATOM   1924  CB  SER A 127      27.636  18.222   3.461  1.00  0.70           C
ATOM   1925  OG  SER A 127      28.428  18.771   4.479  1.00  0.70           O
ATOM   1926  H   SER A 127      26.483  15.811   2.295  1.00  0.70           H
ATOM   1927  HA  SER A 127      29.151  17.100   2.535  1.00  0.70           H
ATOM   1928 1HB  SER A 127      27.600  18.905   2.614  1.00  0.70           H
ATOM   1929 2HB  SER A 127      26.614  18.087   3.813  1.00  0.70           H
ATOM   1930  HG  SER A 127      29.337  18.737   4.154  1.00  0.70           H
ATOM   1931  N   ALA A 128      29.707  15.710   4.499  1.00  0.70           N
ATOM   1932  CA  ALA A 128      30.037  14.755   5.570  1.00  0.70           C
ATOM   1933  C   ALA A 128      31.419  14.988   6.169  1.00  0.70           C
ATOM   1934  O   ALA A 128      32.264  15.643   5.566  1.00  0.70           O
ATOM   1935  CB  ALA A 128      29.965  13.341   5.012  1.00  0.70           C
ATOM   1936  H   ALA A 128      30.436  16.167   3.942  1.00  0.70           H
ATOM   1937  HA  ALA A 128      29.305  14.873   6.369  1.00  0.70           H
ATOM   1938 1HB  ALA A 128      30.180  12.623   5.808  1.00  0.70           H
ATOM   1939 2HB  ALA A 128      28.969  13.147   4.612  1.00  0.70           H
ATOM   1940 3HB  ALA A 128      30.701  13.230   4.218  1.00  0.70           H
ATOM   1941  N   ASP A 129      31.697  14.437   7.353  1.00  0.69           N
ATOM   1942  CA  ASP A 129      33.063  14.563   7.833  1.00  0.69           C
ATOM   1943  C   ASP A 129      33.927  13.826   6.829  1.00  0.69           C
ATOM   1944  O   ASP A 129      34.964  14.325   6.397  1.00  0.69           O
ATOM   1945  CB  ASP A 129      33.235  13.974   9.232  1.00  0.69           C
ATOM   1946  CG  ASP A 129      34.596  14.291   9.880  1.00  0.69           C
ATOM   1947  OD1 ASP A 129      34.833  15.440  10.180  1.00  0.69           O
ATOM   1948  OD2 ASP A 129      35.389  13.393  10.054  1.00  0.69           O
ATOM   1949  H   ASP A 129      31.023  13.898   7.895  1.00  0.69           H
ATOM   1950  HA  ASP A 129      33.347  15.614   7.851  1.00  0.69           H
ATOM   1951 1HB  ASP A 129      32.453  14.359   9.867  1.00  0.69           H
ATOM   1952 2HB  ASP A 129      33.114  12.893   9.191  1.00  0.69           H
ATOM   1953  N   ALA A 130      33.422  12.703   6.338  1.00  0.69           N
ATOM   1954  CA  ALA A 130      34.165  12.002   5.306  1.00  0.69           C
ATOM   1955  C   ALA A 130      33.221  11.355   4.310  1.00  0.69           C
ATOM   1956  O   ALA A 130      32.107  10.974   4.665  1.00  0.69           O
ATOM   1957  CB  ALA A 130      35.095  10.963   5.902  1.00  0.69           C
ATOM   1958  H   ALA A 130      32.551  12.355   6.739  1.00  0.69           H
ATOM   1959  HA  ALA A 130      34.753  12.741   4.783  1.00  0.69           H
ATOM   1960 1HB  ALA A 130      35.663  10.492   5.099  1.00  0.69           H
ATOM   1961 2HB  ALA A 130      35.783  11.443   6.599  1.00  0.69           H
ATOM   1962 3HB  ALA A 130      34.531  10.221   6.407  1.00  0.69           H
ATOM   1963  N   PHE A 131      33.689  11.227   3.072  1.00  0.69           N
ATOM   1964  CA  PHE A 131      32.922  10.622   1.986  1.00  0.69           C
ATOM   1965  C   PHE A 131      33.716   9.596   1.198  1.00  0.69           C
ATOM   1966  O   PHE A 131      34.733   9.929   0.585  1.00  0.69           O
ATOM   1967  CB  PHE A 131      32.420  11.708   1.041  1.00  0.69           C
ATOM   1968  CG  PHE A 131      31.607  11.197  -0.091  1.00  0.69           C
ATOM   1969  CD1 PHE A 131      30.735  10.211   0.110  1.00  0.69           C
ATOM   1970  CD2 PHE A 131      31.695  11.728  -1.344  1.00  0.69           C
ATOM   1971  CE1 PHE A 131      29.971   9.754  -0.888  1.00  0.69           C
ATOM   1972  CE2 PHE A 131      30.915  11.267  -2.363  1.00  0.69           C
ATOM   1973  CZ  PHE A 131      30.057  10.289  -2.131  1.00  0.69           C
ATOM   1974  H   PHE A 131      34.626  11.584   2.888  1.00  0.69           H
ATOM   1975  HA  PHE A 131      32.059  10.118   2.419  1.00  0.69           H
ATOM   1976 1HB  PHE A 131      31.805  12.414   1.606  1.00  0.69           H
ATOM   1977 2HB  PHE A 131      33.265  12.265   0.642  1.00  0.69           H
ATOM   1978  HD1 PHE A 131      30.655   9.779   1.102  1.00  0.69           H
ATOM   1979  HD2 PHE A 131      32.386  12.515  -1.513  1.00  0.69           H
ATOM   1980  HE1 PHE A 131      29.290   8.974  -0.680  1.00  0.69           H
ATOM   1981  HE2 PHE A 131      30.975  11.682  -3.353  1.00  0.69           H
ATOM   1982  HZ  PHE A 131      29.430   9.935  -2.933  1.00  0.69           H
ATOM   1983  N   SER A 132      33.235   8.360   1.194  1.00  0.70           N
ATOM   1984  CA  SER A 132      33.917   7.294   0.490  1.00  0.70           C
ATOM   1985  C   SER A 132      33.094   6.632  -0.609  1.00  0.70           C
ATOM   1986  O   SER A 132      31.899   6.358  -0.447  1.00  0.70           O
ATOM   1987  CB  SER A 132      34.353   6.236   1.482  1.00  0.70           C
ATOM   1988  OG  SER A 132      34.913   5.130   0.834  1.00  0.70           O
ATOM   1989  H   SER A 132      32.390   8.155   1.723  1.00  0.70           H
ATOM   1990  HA  SER A 132      34.801   7.720   0.030  1.00  0.70           H
ATOM   1991 1HB  SER A 132      35.084   6.670   2.162  1.00  0.70           H
ATOM   1992 2HB  SER A 132      33.499   5.925   2.076  1.00  0.70           H
ATOM   1993  HG  SER A 132      35.459   5.493   0.112  1.00  0.70           H
ATOM   1994  N   LEU A 133      33.774   6.370  -1.722  1.00  0.72           N
ATOM   1995  CA  LEU A 133      33.223   5.636  -2.854  1.00  0.72           C
ATOM   1996  C   LEU A 133      34.058   4.364  -3.039  1.00  0.72           C
ATOM   1997  O   LEU A 133      35.279   4.451  -3.218  1.00  0.72           O
ATOM   1998  CB  LEU A 133      33.276   6.479  -4.142  1.00  0.72           C
ATOM   1999  CG  LEU A 133      32.492   7.812  -4.209  1.00  0.72           C
ATOM   2000  CD1 LEU A 133      32.798   8.521  -5.526  1.00  0.72           C
ATOM   2001  CD2 LEU A 133      31.062   7.524  -4.140  1.00  0.72           C
ATOM   2002  H   LEU A 133      34.751   6.662  -1.747  1.00  0.72           H
ATOM   2003  HA  LEU A 133      32.191   5.354  -2.640  1.00  0.72           H
ATOM   2004 1HB  LEU A 133      34.312   6.736  -4.304  1.00  0.72           H
ATOM   2005 2HB  LEU A 133      32.947   5.860  -4.975  1.00  0.72           H
ATOM   2006  HG  LEU A 133      32.787   8.464  -3.383  1.00  0.72           H
ATOM   2007 1HD1 LEU A 133      32.246   9.456  -5.577  1.00  0.72           H
ATOM   2008 2HD1 LEU A 133      33.849   8.724  -5.588  1.00  0.72           H
ATOM   2009 3HD1 LEU A 133      32.505   7.881  -6.354  1.00  0.72           H
ATOM   2010 1HD2 LEU A 133      30.500   8.439  -4.209  1.00  0.72           H
ATOM   2011 2HD2 LEU A 133      30.798   6.876  -4.968  1.00  0.72           H
ATOM   2012 3HD2 LEU A 133      30.855   7.032  -3.200  1.00  0.72           H
ATOM   2013  N   GLN A 134      33.428   3.188  -2.979  1.00  0.75           N
ATOM   2014  CA  GLN A 134      34.239   1.969  -3.086  1.00  0.75           C
ATOM   2015  C   GLN A 134      33.536   0.788  -3.757  1.00  0.75           C
ATOM   2016  O   GLN A 134      32.345   0.559  -3.534  1.00  0.75           O
ATOM   2017  CB  GLN A 134      34.733   1.569  -1.686  1.00  0.75           C
ATOM   2018  CG  GLN A 134      35.700   0.423  -1.680  1.00  0.75           C
ATOM   2019  CD  GLN A 134      36.207   0.047  -0.316  1.00  0.75           C
ATOM   2020  OE1 GLN A 134      35.511  -0.615   0.471  1.00  0.75           O
ATOM   2021  NE2 GLN A 134      37.431   0.477  -0.010  1.00  0.75           N
ATOM   2022  H   GLN A 134      32.419   3.151  -2.808  1.00  0.75           H
ATOM   2023  HA  GLN A 134      35.095   2.207  -3.695  1.00  0.75           H
ATOM   2024 1HB  GLN A 134      35.230   2.423  -1.223  1.00  0.75           H
ATOM   2025 2HB  GLN A 134      33.883   1.307  -1.062  1.00  0.75           H
ATOM   2026 1HG  GLN A 134      35.233  -0.420  -2.115  1.00  0.75           H
ATOM   2027 2HG  GLN A 134      36.556   0.713  -2.268  1.00  0.75           H
ATOM   2028 1HE2 GLN A 134      37.829   0.273   0.885  1.00  0.75           H
ATOM   2029 2HE2 GLN A 134      37.954   1.046  -0.673  1.00  0.75           H
ATOM   2030  N   HIS A 135      34.265   0.058  -4.609  1.00  0.79           N
ATOM   2031  CA  HIS A 135      33.698  -1.106  -5.306  1.00  0.79           C
ATOM   2032  C   HIS A 135      32.440  -0.792  -6.103  1.00  0.79           C
ATOM   2033  O   HIS A 135      31.520  -1.600  -6.127  1.00  0.79           O
ATOM   2034  CB  HIS A 135      33.374  -2.268  -4.346  1.00  0.79           C
ATOM   2035  CG  HIS A 135      34.548  -2.985  -3.701  1.00  0.79           C
ATOM   2036  ND1 HIS A 135      35.409  -3.778  -4.429  1.00  0.79           N
ATOM   2037  CD2 HIS A 135      34.955  -3.082  -2.407  1.00  0.79           C
ATOM   2038  CE1 HIS A 135      36.299  -4.323  -3.621  1.00  0.79           C
ATOM   2039  NE2 HIS A 135      36.053  -3.920  -2.381  1.00  0.79           N
ATOM   2040  H   HIS A 135      35.253   0.296  -4.774  1.00  0.79           H
ATOM   2041  HA  HIS A 135      34.415  -1.486  -6.026  1.00  0.79           H
ATOM   2042 1HB  HIS A 135      32.731  -1.915  -3.545  1.00  0.79           H
ATOM   2043 2HB  HIS A 135      32.803  -3.016  -4.893  1.00  0.79           H
ATOM   2044  HD1 HIS A 135      35.355  -3.952  -5.414  1.00  0.79           H
ATOM   2045  HD2 HIS A 135      34.580  -2.655  -1.479  1.00  0.79           H
ATOM   2046  HE1 HIS A 135      37.070  -4.984  -4.020  1.00  0.79           H
ATOM   2047  N   ASN A 136      32.388   0.354  -6.767  1.00  0.82           N
ATOM   2048  CA  ASN A 136      31.185   0.660  -7.531  1.00  0.82           C
ATOM   2049  C   ASN A 136      31.306   0.174  -8.979  1.00  0.82           C
ATOM   2050  O   ASN A 136      32.408   0.058  -9.523  1.00  0.82           O
ATOM   2051  CB  ASN A 136      30.839   2.130  -7.398  1.00  0.82           C
ATOM   2052  CG  ASN A 136      30.415   2.494  -5.938  1.00  0.82           C
ATOM   2053  OD1 ASN A 136      29.705   1.745  -5.219  1.00  0.82           O
ATOM   2054  ND2 ASN A 136      30.839   3.660  -5.503  1.00  0.82           N
ATOM   2055  H   ASN A 136      33.163   1.001  -6.732  1.00  0.82           H
ATOM   2056  HA  ASN A 136      30.353   0.107  -7.095  1.00  0.82           H
ATOM   2057 1HB  ASN A 136      31.699   2.737  -7.688  1.00  0.82           H
ATOM   2058 2HB  ASN A 136      30.018   2.370  -8.080  1.00  0.82           H
ATOM   2059 1HD2 ASN A 136      30.592   3.958  -4.573  1.00  0.82           H
ATOM   2060 2HD2 ASN A 136      31.391   4.243  -6.101  1.00  0.82           H
ATOM   2061  N   TYR A 137      30.160  -0.099  -9.610  1.00  0.84           N
ATOM   2062  CA  TYR A 137      30.099  -0.604 -10.984  1.00  0.84           C
ATOM   2063  C   TYR A 137      29.332   0.309 -11.956  1.00  0.84           C
ATOM   2064  O   TYR A 137      28.582   1.198 -11.558  1.00  0.84           O
ATOM   2065  CB  TYR A 137      29.478  -2.004 -10.970  1.00  0.84           C
ATOM   2066  CG  TYR A 137      30.274  -3.032 -10.194  1.00  0.84           C
ATOM   2067  CD1 TYR A 137      30.158  -3.098  -8.806  1.00  0.84           C
ATOM   2068  CD2 TYR A 137      31.089  -3.927 -10.861  1.00  0.84           C
ATOM   2069  CE1 TYR A 137      30.871  -4.044  -8.098  1.00  0.84           C
ATOM   2070  CE2 TYR A 137      31.797  -4.880 -10.150  1.00  0.84           C
ATOM   2071  CZ  TYR A 137      31.693  -4.938  -8.776  1.00  0.84           C
ATOM   2072  OH  TYR A 137      32.403  -5.889  -8.074  1.00  0.84           O
ATOM   2073  H   TYR A 137      29.289  -0.002  -9.086  1.00  0.84           H
ATOM   2074  HA  TYR A 137      31.117  -0.685 -11.358  1.00  0.84           H
ATOM   2075 1HB  TYR A 137      28.499  -1.961 -10.541  1.00  0.84           H
ATOM   2076 2HB  TYR A 137      29.367  -2.362 -11.992  1.00  0.84           H
ATOM   2077  HD1 TYR A 137      29.510  -2.396  -8.273  1.00  0.84           H
ATOM   2078  HD2 TYR A 137      31.174  -3.881 -11.947  1.00  0.84           H
ATOM   2079  HE1 TYR A 137      30.782  -4.085  -7.010  1.00  0.84           H
ATOM   2080  HE2 TYR A 137      32.441  -5.585 -10.676  1.00  0.84           H
ATOM   2081  HH  TYR A 137      32.207  -5.806  -7.136  1.00  0.84           H
ATOM   2082  N   LEU A 138      29.589   0.124 -13.252  1.00  0.83           N
ATOM   2083  CA  LEU A 138      28.911   0.833 -14.354  1.00  0.83           C
ATOM   2084  C   LEU A 138      29.294   2.316 -14.495  1.00  0.83           C
ATOM   2085  O   LEU A 138      29.984   2.681 -15.442  1.00  0.83           O
ATOM   2086  CB  LEU A 138      27.392   0.714 -14.200  1.00  0.83           C
ATOM   2087  CG  LEU A 138      26.828  -0.697 -14.315  1.00  0.83           C
ATOM   2088  CD1 LEU A 138      25.354  -0.663 -13.978  1.00  0.83           C
ATOM   2089  CD2 LEU A 138      27.064  -1.218 -15.718  1.00  0.83           C
ATOM   2090  H   LEU A 138      30.265  -0.586 -13.498  1.00  0.83           H
ATOM   2091  HA  LEU A 138      29.189   0.337 -15.283  1.00  0.83           H
ATOM   2092 1HB  LEU A 138      27.053   1.132 -13.277  1.00  0.83           H
ATOM   2093 2HB  LEU A 138      26.937   1.301 -14.996  1.00  0.83           H
ATOM   2094  HG  LEU A 138      27.323  -1.354 -13.602  1.00  0.83           H
ATOM   2095 1HD1 LEU A 138      24.937  -1.668 -14.050  1.00  0.83           H
ATOM   2096 2HD1 LEU A 138      25.226  -0.295 -12.970  1.00  0.83           H
ATOM   2097 3HD1 LEU A 138      24.833  -0.006 -14.675  1.00  0.83           H
ATOM   2098 1HD2 LEU A 138      26.663  -2.229 -15.804  1.00  0.83           H
ATOM   2099 2HD2 LEU A 138      26.567  -0.568 -16.438  1.00  0.83           H
ATOM   2100 3HD2 LEU A 138      28.135  -1.234 -15.923  1.00  0.83           H
ATOM   2101  N   PHE A 139      28.822   3.169 -13.586  1.00  0.81           N
ATOM   2102  CA  PHE A 139      29.230   4.590 -13.557  1.00  0.81           C
ATOM   2103  C   PHE A 139      28.751   5.299 -12.297  1.00  0.81           C
ATOM   2104  O   PHE A 139      27.646   5.023 -11.824  1.00  0.81           O
ATOM   2105  CB  PHE A 139      28.677   5.388 -14.737  1.00  0.81           C
ATOM   2106  CG  PHE A 139      27.173   5.489 -14.795  1.00  0.81           C
ATOM   2107  CD1 PHE A 139      26.520   6.529 -14.120  1.00  0.81           C
ATOM   2108  CD2 PHE A 139      26.415   4.597 -15.539  1.00  0.81           C
ATOM   2109  CE1 PHE A 139      25.146   6.670 -14.185  1.00  0.81           C
ATOM   2110  CE2 PHE A 139      25.037   4.736 -15.613  1.00  0.81           C
ATOM   2111  CZ  PHE A 139      24.400   5.778 -14.934  1.00  0.81           C
ATOM   2112  H   PHE A 139      28.271   2.772 -12.829  1.00  0.81           H
ATOM   2113  HA  PHE A 139      30.316   4.658 -13.596  1.00  0.81           H
ATOM   2114 1HB  PHE A 139      29.076   6.402 -14.685  1.00  0.81           H
ATOM   2115 2HB  PHE A 139      29.027   4.962 -15.672  1.00  0.81           H
ATOM   2116  HD1 PHE A 139      27.113   7.239 -13.538  1.00  0.81           H
ATOM   2117  HD2 PHE A 139      26.914   3.787 -16.077  1.00  0.81           H
ATOM   2118  HE1 PHE A 139      24.656   7.485 -13.653  1.00  0.81           H
ATOM   2119  HE2 PHE A 139      24.451   4.033 -16.203  1.00  0.81           H
ATOM   2120  HZ  PHE A 139      23.316   5.886 -14.992  1.00  0.81           H
ATOM   2121  N   THR A 140      29.489   6.323 -11.874  1.00  0.76           N
ATOM   2122  CA  THR A 140      29.025   7.221 -10.819  1.00  0.76           C
ATOM   2123  C   THR A 140      29.080   8.646 -11.335  1.00  0.76           C
ATOM   2124  O   THR A 140      30.103   9.053 -11.893  1.00  0.76           O
ATOM   2125  CB  THR A 140      29.873   7.129  -9.541  1.00  0.76           C
ATOM   2126  OG1 THR A 140      29.831   5.791  -9.017  1.00  0.76           O
ATOM   2127  CG2 THR A 140      29.379   8.117  -8.484  1.00  0.76           C
ATOM   2128  H   THR A 140      30.412   6.473 -12.289  1.00  0.76           H
ATOM   2129  HA  THR A 140      28.003   6.975 -10.570  1.00  0.76           H
ATOM   2130  HB  THR A 140      30.866   7.378  -9.786  1.00  0.76           H
ATOM   2131  HG1 THR A 140      30.237   5.179  -9.643  1.00  0.76           H
ATOM   2132 1HG2 THR A 140      30.006   8.044  -7.596  1.00  0.76           H
ATOM   2133 2HG2 THR A 140      29.433   9.126  -8.876  1.00  0.76           H
ATOM   2134 3HG2 THR A 140      28.350   7.888  -8.225  1.00  0.76           H
ATOM   2135  N   ALA A 141      28.015   9.414 -11.142  1.00  0.72           N
ATOM   2136  CA  ALA A 141      28.060  10.777 -11.636  1.00  0.72           C
ATOM   2137  C   ALA A 141      27.432  11.805 -10.719  1.00  0.72           C
ATOM   2138  O   ALA A 141      26.453  11.541 -10.018  1.00  0.72           O
ATOM   2139  CB  ALA A 141      27.363  10.850 -12.981  1.00  0.72           C
ATOM   2140  H   ALA A 141      27.184   9.019 -10.706  1.00  0.72           H
ATOM   2141  HA  ALA A 141      29.099  11.037 -11.752  1.00  0.72           H
ATOM   2142 1HB  ALA A 141      27.449  11.858 -13.375  1.00  0.72           H
ATOM   2143 2HB  ALA A 141      27.836  10.152 -13.670  1.00  0.72           H
ATOM   2144 3HB  ALA A 141      26.311  10.592 -12.864  1.00  0.72           H
ATOM   2145  N   PHE A 142      28.012  12.997 -10.769  1.00  0.68           N
ATOM   2146  CA  PHE A 142      27.535  14.159 -10.041  1.00  0.68           C
ATOM   2147  C   PHE A 142      27.370  15.272 -11.081  1.00  0.68           C
ATOM   2148  O   PHE A 142      28.378  15.829 -11.531  1.00  0.68           O
ATOM   2149  CB  PHE A 142      28.584  14.563  -9.006  1.00  0.68           C
ATOM   2150  CG  PHE A 142      28.981  13.448  -8.035  1.00  0.68           C
ATOM   2151  CD1 PHE A 142      29.987  12.546  -8.406  1.00  0.68           C
ATOM   2152  CD2 PHE A 142      28.392  13.286  -6.791  1.00  0.68           C
ATOM   2153  CE1 PHE A 142      30.380  11.521  -7.564  1.00  0.68           C
ATOM   2154  CE2 PHE A 142      28.790  12.248  -5.953  1.00  0.68           C
ATOM   2155  CZ  PHE A 142      29.776  11.368  -6.340  1.00  0.68           C
ATOM   2156  H   PHE A 142      28.836  13.091 -11.364  1.00  0.68           H
ATOM   2157  HA  PHE A 142      26.587  13.937  -9.569  1.00  0.68           H
ATOM   2158 1HB  PHE A 142      29.472  14.892  -9.524  1.00  0.68           H
ATOM   2159 2HB  PHE A 142      28.212  15.399  -8.430  1.00  0.68           H
ATOM   2160  HD1 PHE A 142      30.467  12.663  -9.384  1.00  0.68           H
ATOM   2161  HD2 PHE A 142      27.609  13.973  -6.471  1.00  0.68           H
ATOM   2162  HE1 PHE A 142      31.165  10.834  -7.876  1.00  0.68           H
ATOM   2163  HE2 PHE A 142      28.319  12.125  -4.992  1.00  0.68           H
ATOM   2164  HZ  PHE A 142      30.077  10.561  -5.674  1.00  0.68           H
ATOM   2165  N   GLU A 143      26.136  15.596 -11.474  1.00  0.66           N
ATOM   2166  CA  GLU A 143      26.011  16.550 -12.586  1.00  0.66           C
ATOM   2167  C   GLU A 143      24.992  17.648 -12.377  1.00  0.66           C
ATOM   2168  O   GLU A 143      23.927  17.428 -11.806  1.00  0.66           O
ATOM   2169  CB  GLU A 143      25.645  15.840 -13.898  1.00  0.66           C
ATOM   2170  CG  GLU A 143      26.618  14.760 -14.347  1.00  0.66           C
ATOM   2171  CD  GLU A 143      26.249  14.148 -15.693  1.00  0.66           C
ATOM   2172  OE1 GLU A 143      25.174  14.424 -16.180  1.00  0.66           O
ATOM   2173  OE2 GLU A 143      27.040  13.421 -16.232  1.00  0.66           O
ATOM   2174  H   GLU A 143      25.335  15.174 -11.002  1.00  0.66           H
ATOM   2175  HA  GLU A 143      26.972  17.031 -12.718  1.00  0.66           H
ATOM   2176 1HB  GLU A 143      24.655  15.440 -13.850  1.00  0.66           H
ATOM   2177 2HB  GLU A 143      25.638  16.586 -14.694  1.00  0.66           H
ATOM   2178 1HG  GLU A 143      27.623  15.171 -14.390  1.00  0.66           H
ATOM   2179 2HG  GLU A 143      26.613  13.980 -13.597  1.00  0.66           H
ATOM   2180  N   GLU A 144      25.311  18.818 -12.909  1.00  0.65           N
ATOM   2181  CA  GLU A 144      24.448  19.992 -12.869  1.00  0.65           C
ATOM   2182  C   GLU A 144      24.037  20.344 -11.453  1.00  0.65           C
ATOM   2183  O   GLU A 144      22.916  20.790 -11.220  1.00  0.65           O
ATOM   2184  CB  GLU A 144      23.197  19.771 -13.726  1.00  0.65           C
ATOM   2185  CG  GLU A 144      23.516  19.524 -15.182  1.00  0.65           C
ATOM   2186  CD  GLU A 144      22.321  19.387 -16.072  1.00  0.65           C
ATOM   2187  OE1 GLU A 144      21.199  19.439 -15.596  1.00  0.65           O
ATOM   2188  OE2 GLU A 144      22.550  19.227 -17.246  1.00  0.65           O
ATOM   2189  H   GLU A 144      26.230  18.899 -13.351  1.00  0.65           H
ATOM   2190  HA  GLU A 144      24.993  20.833 -13.277  1.00  0.65           H
ATOM   2191 1HB  GLU A 144      22.625  18.924 -13.354  1.00  0.65           H
ATOM   2192 2HB  GLU A 144      22.556  20.649 -13.662  1.00  0.65           H
ATOM   2193 1HG  GLU A 144      24.127  20.352 -15.542  1.00  0.65           H
ATOM   2194 2HG  GLU A 144      24.116  18.619 -15.255  1.00  0.65           H
ATOM   2195  N   ASN A 145      24.945  20.169 -10.507  1.00  0.66           N
ATOM   2196  CA  ASN A 145      24.644  20.483  -9.133  1.00  0.66           C
ATOM   2197  C   ASN A 145      25.103  21.890  -8.867  1.00  0.66           C
ATOM   2198  O   ASN A 145      26.028  22.378  -9.529  1.00  0.66           O
ATOM   2199  CB  ASN A 145      25.301  19.505  -8.180  1.00  0.66           C
ATOM   2200  CG  ASN A 145      24.788  18.071  -8.336  1.00  0.66           C
ATOM   2201  OD1 ASN A 145      23.586  17.799  -8.508  1.00  0.66           O
ATOM   2202  ND2 ASN A 145      25.702  17.138  -8.266  1.00  0.66           N
ATOM   2203  H   ASN A 145      25.865  19.815 -10.749  1.00  0.66           H
ATOM   2204  HA  ASN A 145      23.564  20.454  -8.986  1.00  0.66           H
ATOM   2205 1HB  ASN A 145      26.380  19.511  -8.339  1.00  0.66           H
ATOM   2206 2HB  ASN A 145      25.120  19.827  -7.152  1.00  0.66           H
ATOM   2207 1HD2 ASN A 145      25.435  16.168  -8.361  1.00  0.66           H
ATOM   2208 2HD2 ASN A 145      26.661  17.387  -8.127  1.00  0.66           H
ATOM   2209  N   SER A 146      24.523  22.510  -7.865  1.00  0.67           N
ATOM   2210  CA  SER A 146      24.941  23.847  -7.518  1.00  0.67           C
ATOM   2211  C   SER A 146      24.911  24.085  -6.029  1.00  0.67           C
ATOM   2212  O   SER A 146      24.056  23.544  -5.320  1.00  0.67           O
ATOM   2213  CB  SER A 146      24.060  24.847  -8.227  1.00  0.67           C
ATOM   2214  OG  SER A 146      24.404  26.156  -7.888  1.00  0.67           O
ATOM   2215  H   SER A 146      23.747  22.054  -7.386  1.00  0.67           H
ATOM   2216  HA  SER A 146      25.960  23.970  -7.858  1.00  0.67           H
ATOM   2217 1HB  SER A 146      24.156  24.710  -9.303  1.00  0.67           H
ATOM   2218 2HB  SER A 146      23.038  24.660  -7.962  1.00  0.67           H
ATOM   2219  HG  SER A 146      25.378  26.169  -7.846  1.00  0.67           H
ATOM   2220  N   SER A 147      25.865  24.885  -5.567  1.00  0.70           N
ATOM   2221  CA  SER A 147      25.950  25.189  -4.152  1.00  0.70           C
ATOM   2222  C   SER A 147      26.368  26.635  -3.899  1.00  0.70           C
ATOM   2223  O   SER A 147      27.437  27.079  -4.341  1.00  0.70           O
ATOM   2224  CB  SER A 147      26.940  24.245  -3.507  1.00  0.70           C
ATOM   2225  OG  SER A 147      27.030  24.455  -2.129  1.00  0.70           O
ATOM   2226  H   SER A 147      26.534  25.273  -6.232  1.00  0.70           H
ATOM   2227  HA  SER A 147      24.979  25.029  -3.708  1.00  0.70           H
ATOM   2228 1HB  SER A 147      26.648  23.215  -3.704  1.00  0.70           H
ATOM   2229 2HB  SER A 147      27.917  24.398  -3.960  1.00  0.70           H
ATOM   2230  HG  SER A 147      27.071  25.417  -1.989  1.00  0.70           H
ATOM   2231  N   LYS A 148      25.530  27.348  -3.161  1.00  0.72           N
ATOM   2232  CA  LYS A 148      25.825  28.729  -2.803  1.00  0.72           C
ATOM   2233  C   LYS A 148      26.705  28.700  -1.574  1.00  0.72           C
ATOM   2234  O   LYS A 148      26.663  27.737  -0.821  1.00  0.72           O
ATOM   2235  CB  LYS A 148      24.554  29.522  -2.519  1.00  0.72           C
ATOM   2236  CG  LYS A 148      23.558  29.569  -3.669  1.00  0.72           C
ATOM   2237  CD  LYS A 148      24.146  30.311  -4.848  1.00  0.72           C
ATOM   2238  CE  LYS A 148      23.154  30.486  -5.980  1.00  0.72           C
ATOM   2239  NZ  LYS A 148      23.783  31.183  -7.126  1.00  0.72           N
ATOM   2240  H   LYS A 148      24.657  26.907  -2.856  1.00  0.72           H
ATOM   2241  HA  LYS A 148      26.373  29.205  -3.613  1.00  0.72           H
ATOM   2242 1HB  LYS A 148      24.065  29.115  -1.657  1.00  0.72           H
ATOM   2243 2HB  LYS A 148      24.820  30.547  -2.277  1.00  0.72           H
ATOM   2244 1HG  LYS A 148      23.309  28.549  -3.975  1.00  0.72           H
ATOM   2245 2HG  LYS A 148      22.643  30.065  -3.343  1.00  0.72           H
ATOM   2246 1HD  LYS A 148      24.502  31.294  -4.534  1.00  0.72           H
ATOM   2247 2HD  LYS A 148      25.001  29.750  -5.232  1.00  0.72           H
ATOM   2248 1HE  LYS A 148      22.810  29.506  -6.308  1.00  0.72           H
ATOM   2249 2HE  LYS A 148      22.299  31.066  -5.636  1.00  0.72           H
ATOM   2250 1HZ  LYS A 148      23.135  31.288  -7.879  1.00  0.72           H
ATOM   2251 2HZ  LYS A 148      24.119  32.087  -6.839  1.00  0.72           H
ATOM   2252 3HZ  LYS A 148      24.598  30.640  -7.446  1.00  0.72           H
ATOM   2253  N   GLY A 149      27.501  29.729  -1.347  1.00  0.73           N
ATOM   2254  CA  GLY A 149      28.316  29.714  -0.144  1.00  0.73           C
ATOM   2255  C   GLY A 149      29.464  28.726  -0.306  1.00  0.73           C
ATOM   2256  O   GLY A 149      29.830  28.359  -1.425  1.00  0.73           O
ATOM   2257  H   GLY A 149      27.539  30.510  -1.986  1.00  0.73           H
ATOM   2258 1HA  GLY A 149      28.707  30.713   0.049  1.00  0.73           H
ATOM   2259 2HA  GLY A 149      27.701  29.431   0.710  1.00  0.73           H
ATOM   2260  N   ASN A 150      30.021  28.275   0.801  1.00  0.73           N
ATOM   2261  CA  ASN A 150      31.219  27.450   0.753  1.00  0.73           C
ATOM   2262  C   ASN A 150      30.898  26.019   0.353  1.00  0.73           C
ATOM   2263  O   ASN A 150      30.588  25.182   1.207  1.00  0.73           O
ATOM   2264  CB  ASN A 150      31.896  27.452   2.109  1.00  0.73           C
ATOM   2265  CG  ASN A 150      32.486  28.794   2.500  1.00  0.73           C
ATOM   2266  OD1 ASN A 150      33.142  29.448   1.696  1.00  0.73           O
ATOM   2267  ND2 ASN A 150      32.250  29.211   3.719  1.00  0.73           N
ATOM   2268  H   ASN A 150      29.649  28.566   1.691  1.00  0.73           H
ATOM   2269  HA  ASN A 150      31.900  27.859   0.007  1.00  0.73           H
ATOM   2270 1HB  ASN A 150      31.178  27.143   2.873  1.00  0.73           H
ATOM   2271 2HB  ASN A 150      32.698  26.714   2.101  1.00  0.73           H
ATOM   2272 1HD2 ASN A 150      32.613  30.091   4.026  1.00  0.73           H
ATOM   2273 2HD2 ASN A 150      31.711  28.651   4.348  1.00  0.73           H
ATOM   2274  N   GLY A 151      30.993  25.729  -0.941  1.00  0.73           N
ATOM   2275  CA  GLY A 151      30.592  24.382  -1.377  1.00  0.73           C
ATOM   2276  C   GLY A 151      30.898  23.913  -2.810  1.00  0.73           C
ATOM   2277  O   GLY A 151      31.701  24.489  -3.543  1.00  0.73           O
ATOM   2278  H   GLY A 151      31.252  26.502  -1.571  1.00  0.73           H
ATOM   2279 1HA  GLY A 151      31.022  23.656  -0.689  1.00  0.73           H
ATOM   2280 2HA  GLY A 151      29.516  24.310  -1.234  1.00  0.73           H
ATOM   2281  N   GLY A 152      30.250  22.802  -3.164  1.00  0.71           N
ATOM   2282  CA  GLY A 152      30.421  22.115  -4.456  1.00  0.71           C
ATOM   2283  C   GLY A 152      29.468  20.928  -4.569  1.00  0.71           C
ATOM   2284  O   GLY A 152      28.412  20.932  -3.959  1.00  0.71           O
ATOM   2285  H   GLY A 152      29.620  22.411  -2.458  1.00  0.71           H
ATOM   2286 1HA  GLY A 152      30.230  22.809  -5.269  1.00  0.71           H
ATOM   2287 2HA  GLY A 152      31.449  21.767  -4.550  1.00  0.71           H
ATOM   2288  N   ALA A 153      29.742  19.962  -5.451  1.00  0.71           N
ATOM   2289  CA  ALA A 153      28.843  18.811  -5.536  1.00  0.71           C
ATOM   2290  C   ALA A 153      28.973  18.021  -4.235  1.00  0.71           C
ATOM   2291  O   ALA A 153      27.980  17.606  -3.624  1.00  0.71           O
ATOM   2292  CB  ALA A 153      29.185  17.920  -6.730  1.00  0.71           C
ATOM   2293  H   ALA A 153      30.602  19.959  -5.985  1.00  0.71           H
ATOM   2294  HA  ALA A 153      27.819  19.172  -5.632  1.00  0.71           H
ATOM   2295 1HB  ALA A 153      28.496  17.082  -6.749  1.00  0.71           H
ATOM   2296 2HB  ALA A 153      29.093  18.493  -7.649  1.00  0.71           H
ATOM   2297 3HB  ALA A 153      30.193  17.542  -6.640  1.00  0.71           H
ATOM   2298  N   ILE A 154      30.233  17.892  -3.812  1.00  0.71           N
ATOM   2299  CA  ILE A 154      30.664  17.184  -2.606  1.00  0.71           C
ATOM   2300  C   ILE A 154      31.501  18.062  -1.675  1.00  0.71           C
ATOM   2301  O   ILE A 154      32.463  18.695  -2.127  1.00  0.71           O
ATOM   2302  CB  ILE A 154      31.565  15.995  -2.982  1.00  0.71           C
ATOM   2303  CG1 ILE A 154      30.851  14.988  -3.838  1.00  0.71           C
ATOM   2304  CG2 ILE A 154      32.165  15.336  -1.732  1.00  0.71           C
ATOM   2305  CD1 ILE A 154      31.823  14.032  -4.403  1.00  0.71           C
ATOM   2306  H   ILE A 154      30.950  18.291  -4.421  1.00  0.71           H
ATOM   2307  HA  ILE A 154      29.783  16.837  -2.062  1.00  0.71           H
ATOM   2308  HB  ILE A 154      32.369  16.379  -3.592  1.00  0.71           H
ATOM   2309 1HG1 ILE A 154      30.115  14.447  -3.247  1.00  0.71           H
ATOM   2310 2HG1 ILE A 154      30.342  15.487  -4.661  1.00  0.71           H
ATOM   2311 1HG2 ILE A 154      32.833  14.547  -2.046  1.00  0.71           H
ATOM   2312 2HG2 ILE A 154      32.735  16.065  -1.160  1.00  0.71           H
ATOM   2313 3HG2 ILE A 154      31.364  14.928  -1.108  1.00  0.71           H
ATOM   2314 1HD1 ILE A 154      31.328  13.317  -5.032  1.00  0.71           H
ATOM   2315 2HD1 ILE A 154      32.528  14.589  -4.976  1.00  0.71           H
ATOM   2316 3HD1 ILE A 154      32.347  13.522  -3.615  1.00  0.71           H
ATOM   2317  N   GLN A 155      31.170  18.066  -0.382  1.00  0.71           N
ATOM   2318  CA  GLN A 155      31.989  18.770   0.601  1.00  0.71           C
ATOM   2319  C   GLN A 155      32.313  17.840   1.778  1.00  0.71           C
ATOM   2320  O   GLN A 155      31.407  17.289   2.406  1.00  0.71           O
ATOM   2321  CB  GLN A 155      31.309  20.052   1.091  1.00  0.71           C
ATOM   2322  CG  GLN A 155      32.172  20.857   2.085  1.00  0.71           C
ATOM   2323  CD  GLN A 155      31.581  22.240   2.481  1.00  0.71           C
ATOM   2324  OE1 GLN A 155      30.622  22.381   3.276  1.00  0.71           O
ATOM   2325  NE2 GLN A 155      32.165  23.265   1.893  1.00  0.71           N
ATOM   2326  H   GLN A 155      30.333  17.568  -0.086  1.00  0.71           H
ATOM   2327  HA  GLN A 155      32.914  19.053   0.127  1.00  0.71           H
ATOM   2328 1HB  GLN A 155      31.082  20.694   0.234  1.00  0.71           H
ATOM   2329 2HB  GLN A 155      30.366  19.797   1.570  1.00  0.71           H
ATOM   2330 1HG  GLN A 155      32.296  20.266   2.992  1.00  0.71           H
ATOM   2331 2HG  GLN A 155      33.148  21.027   1.620  1.00  0.71           H
ATOM   2332 1HE2 GLN A 155      31.829  24.209   2.057  1.00  0.71           H
ATOM   2333 2HE2 GLN A 155      32.919  23.116   1.258  1.00  0.71           H
ATOM   2334  N   ALA A 156      33.597  17.653   2.075  1.00  0.72           N
ATOM   2335  CA  ALA A 156      33.934  16.730   3.166  1.00  0.72           C
ATOM   2336  C   ALA A 156      35.269  17.030   3.819  1.00  0.72           C
ATOM   2337  O   ALA A 156      36.125  17.661   3.226  1.00  0.72           O
ATOM   2338  CB  ALA A 156      33.946  15.290   2.652  1.00  0.72           C
ATOM   2339  H   ALA A 156      34.308  18.136   1.522  1.00  0.72           H
ATOM   2340  HA  ALA A 156      33.176  16.854   3.917  1.00  0.72           H
ATOM   2341 1HB  ALA A 156      34.152  14.624   3.485  1.00  0.72           H
ATOM   2342 2HB  ALA A 156      32.976  15.041   2.223  1.00  0.72           H
ATOM   2343 3HB  ALA A 156      34.718  15.172   1.898  1.00  0.72           H
ATOM   2344  N   GLN A 157      35.500  16.569   5.037  1.00  0.72           N
ATOM   2345  CA  GLN A 157      36.845  16.831   5.533  1.00  0.72           C
ATOM   2346  C   GLN A 157      37.787  15.919   4.745  1.00  0.72           C
ATOM   2347  O   GLN A 157      38.779  16.392   4.178  1.00  0.72           O
ATOM   2348  CB  GLN A 157      36.980  16.567   7.039  1.00  0.72           C
ATOM   2349  CG  GLN A 157      36.102  17.443   7.927  1.00  0.72           C
ATOM   2350  CD  GLN A 157      36.392  18.913   7.831  1.00  0.72           C
ATOM   2351  OE1 GLN A 157      37.538  19.357   7.951  1.00  0.72           O
ATOM   2352  NE2 GLN A 157      35.337  19.697   7.612  1.00  0.72           N
ATOM   2353  H   GLN A 157      34.798  16.045   5.569  1.00  0.72           H
ATOM   2354  HA  GLN A 157      37.114  17.869   5.336  1.00  0.72           H
ATOM   2355 1HB  GLN A 157      36.778  15.530   7.271  1.00  0.72           H
ATOM   2356 2HB  GLN A 157      38.012  16.750   7.332  1.00  0.72           H
ATOM   2357 1HG  GLN A 157      35.066  17.282   7.642  1.00  0.72           H
ATOM   2358 2HG  GLN A 157      36.246  17.133   8.965  1.00  0.72           H
ATOM   2359 1HE2 GLN A 157      35.456  20.688   7.536  1.00  0.72           H
ATOM   2360 2HE2 GLN A 157      34.426  19.288   7.525  1.00  0.72           H
ATOM   2361  N   THR A 158      37.390  14.649   4.601  1.00  0.72           N
ATOM   2362  CA  THR A 158      38.172  13.686   3.828  1.00  0.72           C
ATOM   2363  C   THR A 158      37.341  12.922   2.790  1.00  0.72           C
ATOM   2364  O   THR A 158      36.273  12.398   3.099  1.00  0.72           O
ATOM   2365  CB  THR A 158      38.876  12.662   4.748  1.00  0.72           C
ATOM   2366  OG1 THR A 158      39.762  13.344   5.647  1.00  0.72           O
ATOM   2367  CG2 THR A 158      39.681  11.656   3.917  1.00  0.72           C
ATOM   2368  H   THR A 158      36.543  14.359   5.093  1.00  0.72           H
ATOM   2369  HA  THR A 158      38.942  14.233   3.297  1.00  0.72           H
ATOM   2370  HB  THR A 158      38.127  12.131   5.333  1.00  0.72           H
ATOM   2371  HG1 THR A 158      40.492  13.712   5.149  1.00  0.72           H
ATOM   2372 1HG2 THR A 158      40.172  10.949   4.580  1.00  0.72           H
ATOM   2373 2HG2 THR A 158      39.022  11.111   3.245  1.00  0.72           H
ATOM   2374 3HG2 THR A 158      40.432  12.190   3.332  1.00  0.72           H
ATOM   2375  N   PHE A 159      37.861  12.829   1.576  1.00  0.73           N
ATOM   2376  CA  PHE A 159      37.252  12.023   0.520  1.00  0.73           C
ATOM   2377  C   PHE A 159      38.150  10.863   0.148  1.00  0.73           C
ATOM   2378  O   PHE A 159      39.363  11.044   0.031  1.00  0.73           O
ATOM   2379  CB  PHE A 159      36.959  12.846  -0.716  1.00  0.73           C
ATOM   2380  CG  PHE A 159      36.505  12.075  -1.913  1.00  0.73           C
ATOM   2381  CD1 PHE A 159      35.199  11.660  -2.044  1.00  0.73           C
ATOM   2382  CD2 PHE A 159      37.398  11.777  -2.920  1.00  0.73           C
ATOM   2383  CE1 PHE A 159      34.785  10.976  -3.165  1.00  0.73           C
ATOM   2384  CE2 PHE A 159      37.001  11.105  -4.038  1.00  0.73           C
ATOM   2385  CZ  PHE A 159      35.691  10.707  -4.167  1.00  0.73           C
ATOM   2386  H   PHE A 159      38.731  13.327   1.391  1.00  0.73           H
ATOM   2387  HA  PHE A 159      36.314  11.631   0.892  1.00  0.73           H
ATOM   2388 1HB  PHE A 159      36.155  13.521  -0.465  1.00  0.73           H
ATOM   2389 2HB  PHE A 159      37.817  13.440  -0.986  1.00  0.73           H
ATOM   2390  HD1 PHE A 159      34.509  11.884  -1.250  1.00  0.73           H
ATOM   2391  HD2 PHE A 159      38.427  12.085  -2.812  1.00  0.73           H
ATOM   2392  HE1 PHE A 159      33.748  10.656  -3.256  1.00  0.73           H
ATOM   2393  HE2 PHE A 159      37.721  10.885  -4.826  1.00  0.73           H
ATOM   2394  HZ  PHE A 159      35.384  10.178  -5.056  1.00  0.73           H
ATOM   2395  N   SER A 160      37.560   9.689  -0.047  1.00  0.73           N
ATOM   2396  CA  SER A 160      38.333   8.523  -0.452  1.00  0.73           C
ATOM   2397  C   SER A 160      37.666   7.665  -1.525  1.00  0.73           C
ATOM   2398  O   SER A 160      36.619   7.048  -1.294  1.00  0.73           O
ATOM   2399  CB  SER A 160      38.638   7.668   0.756  1.00  0.73           C
ATOM   2400  OG  SER A 160      39.306   6.494   0.394  1.00  0.73           O
ATOM   2401  H   SER A 160      36.551   9.626   0.087  1.00  0.73           H
ATOM   2402  HA  SER A 160      39.278   8.877  -0.848  1.00  0.73           H
ATOM   2403 1HB  SER A 160      39.261   8.242   1.444  1.00  0.73           H
ATOM   2404 2HB  SER A 160      37.712   7.423   1.277  1.00  0.73           H
ATOM   2405  HG  SER A 160      39.999   6.757  -0.221  1.00  0.73           H
ATOM   2406  N   LEU A 161      38.326   7.602  -2.676  1.00  0.74           N
ATOM   2407  CA  LEU A 161      37.904   6.810  -3.828  1.00  0.74           C
ATOM   2408  C   LEU A 161      38.840   5.617  -3.992  1.00  0.74           C
ATOM   2409  O   LEU A 161      40.044   5.790  -4.207  1.00  0.74           O
ATOM   2410  CB  LEU A 161      37.875   7.713  -5.064  1.00  0.74           C
ATOM   2411  CG  LEU A 161      37.597   7.104  -6.405  1.00  0.74           C
ATOM   2412  CD1 LEU A 161      36.231   6.462  -6.450  1.00  0.74           C
ATOM   2413  CD2 LEU A 161      37.697   8.246  -7.451  1.00  0.74           C
ATOM   2414  H   LEU A 161      39.182   8.155  -2.753  1.00  0.74           H
ATOM   2415  HA  LEU A 161      36.900   6.433  -3.648  1.00  0.74           H
ATOM   2416 1HB  LEU A 161      37.097   8.425  -4.907  1.00  0.74           H
ATOM   2417 2HB  LEU A 161      38.821   8.250  -5.128  1.00  0.74           H
ATOM   2418  HG  LEU A 161      38.323   6.338  -6.599  1.00  0.74           H
ATOM   2419 1HD1 LEU A 161      36.068   6.031  -7.434  1.00  0.74           H
ATOM   2420 2HD1 LEU A 161      36.170   5.672  -5.696  1.00  0.74           H
ATOM   2421 3HD1 LEU A 161      35.481   7.210  -6.257  1.00  0.74           H
ATOM   2422 1HD2 LEU A 161      37.520   7.858  -8.451  1.00  0.74           H
ATOM   2423 2HD2 LEU A 161      36.952   9.012  -7.227  1.00  0.74           H
ATOM   2424 3HD2 LEU A 161      38.694   8.689  -7.409  1.00  0.74           H
ATOM   2425  N   SER A 162      38.292   4.409  -3.861  1.00  0.75           N
ATOM   2426  CA  SER A 162      39.146   3.224  -3.935  1.00  0.75           C
ATOM   2427  C   SER A 162      38.471   1.969  -4.454  1.00  0.75           C
ATOM   2428  O   SER A 162      37.254   1.805  -4.355  1.00  0.75           O
ATOM   2429  CB  SER A 162      39.697   2.929  -2.549  1.00  0.75           C
ATOM   2430  OG  SER A 162      38.652   2.617  -1.644  1.00  0.75           O
ATOM   2431  H   SER A 162      37.287   4.330  -3.679  1.00  0.75           H
ATOM   2432  HA  SER A 162      39.977   3.449  -4.603  1.00  0.75           H
ATOM   2433 1HB  SER A 162      40.396   2.095  -2.611  1.00  0.75           H
ATOM   2434 2HB  SER A 162      40.255   3.794  -2.188  1.00  0.75           H
ATOM   2435  HG  SER A 162      38.151   3.432  -1.513  1.00  0.75           H
ATOM   2436  N   ARG A 163      39.291   1.058  -4.976  1.00  0.76           N
ATOM   2437  CA  ARG A 163      38.818  -0.239  -5.441  1.00  0.76           C
ATOM   2438  C   ARG A 163      37.591  -0.021  -6.296  1.00  0.76           C
ATOM   2439  O   ARG A 163      36.547  -0.600  -6.033  1.00  0.76           O
ATOM   2440  CB  ARG A 163      38.425  -1.134  -4.284  1.00  0.76           C
ATOM   2441  CG  ARG A 163      39.517  -1.460  -3.281  1.00  0.76           C
ATOM   2442  CD  ARG A 163      38.997  -2.408  -2.283  1.00  0.76           C
ATOM   2443  NE  ARG A 163      39.921  -2.727  -1.235  1.00  0.76           N
ATOM   2444  CZ  ARG A 163      39.618  -3.550  -0.209  1.00  0.76           C
ATOM   2445  NH1 ARG A 163      38.421  -4.119  -0.144  1.00  0.76           N
ATOM   2446  NH2 ARG A 163      40.518  -3.792   0.735  1.00  0.76           N
ATOM   2447  H   ARG A 163      40.275   1.282  -5.052  1.00  0.76           H
ATOM   2448  HA  ARG A 163      39.598  -0.711  -6.041  1.00  0.76           H
ATOM   2449 1HB  ARG A 163      37.585  -0.709  -3.753  1.00  0.76           H
ATOM   2450 2HB  ARG A 163      38.083  -2.083  -4.687  1.00  0.76           H
ATOM   2451 1HG  ARG A 163      40.368  -1.907  -3.789  1.00  0.76           H
ATOM   2452 2HG  ARG A 163      39.826  -0.547  -2.768  1.00  0.76           H
ATOM   2453 1HD  ARG A 163      38.094  -2.000  -1.829  1.00  0.76           H
ATOM   2454 2HD  ARG A 163      38.760  -3.331  -2.790  1.00  0.76           H
ATOM   2455  HE  ARG A 163      40.842  -2.311  -1.259  1.00  0.76           H
ATOM   2456 1HH1 ARG A 163      37.707  -3.952  -0.877  1.00  0.76           H
ATOM   2457 2HH1 ARG A 163      38.200  -4.732   0.625  1.00  0.76           H
ATOM   2458 1HH2 ARG A 163      41.433  -3.363   0.687  1.00  0.76           H
ATOM   2459 2HH2 ARG A 163      40.291  -4.409   1.502  1.00  0.76           H
ATOM   2460  N   ASN A 164      37.677   0.888  -7.240  1.00  0.77           N
ATOM   2461  CA  ASN A 164      36.530   1.284  -8.030  1.00  0.77           C
ATOM   2462  C   ASN A 164      36.607   0.845  -9.462  1.00  0.77           C
ATOM   2463  O   ASN A 164      37.631   1.037 -10.112  1.00  0.77           O
ATOM   2464  CB  ASN A 164      36.275   2.767  -7.911  1.00  0.77           C
ATOM   2465  CG  ASN A 164      35.330   3.142  -8.896  1.00  0.77           C
ATOM   2466  OD1 ASN A 164      34.247   2.553  -9.002  1.00  0.77           O
ATOM   2467  ND2 ASN A 164      35.717   4.072  -9.685  1.00  0.77           N
ATOM   2468  H   ASN A 164      38.599   1.276  -7.446  1.00  0.77           H
ATOM   2469  HA  ASN A 164      35.652   0.782  -7.611  1.00  0.77           H
ATOM   2470 1HB  ASN A 164      35.889   3.007  -6.918  1.00  0.77           H
ATOM   2471 2HB  ASN A 164      37.196   3.306  -8.052  1.00  0.77           H
ATOM   2472 1HD2 ASN A 164      35.154   4.336 -10.470  1.00  0.77           H
ATOM   2473 2HD2 ASN A 164      36.598   4.509  -9.563  1.00  0.77           H
ATOM   2474  N   VAL A 165      35.533   0.224  -9.952  1.00  0.77           N
ATOM   2475  CA  VAL A 165      35.560  -0.255 -11.319  1.00  0.77           C
ATOM   2476  C   VAL A 165      34.591   0.499 -12.225  1.00  0.77           C
ATOM   2477  O   VAL A 165      34.364   0.102 -13.369  1.00  0.77           O
ATOM   2478  CB  VAL A 165      35.328  -1.771 -11.368  1.00  0.77           C
ATOM   2479  CG1 VAL A 165      36.458  -2.484 -10.661  1.00  0.77           C
ATOM   2480  CG2 VAL A 165      34.046  -2.113 -10.708  1.00  0.77           C
ATOM   2481  H   VAL A 165      34.673   0.103  -9.416  1.00  0.77           H
ATOM   2482  HA  VAL A 165      36.562  -0.106 -11.697  1.00  0.77           H
ATOM   2483  HB  VAL A 165      35.308  -2.096 -12.405  1.00  0.77           H
ATOM   2484 1HG1 VAL A 165      36.302  -3.562 -10.713  1.00  0.77           H
ATOM   2485 2HG1 VAL A 165      37.402  -2.229 -11.156  1.00  0.77           H
ATOM   2486 3HG1 VAL A 165      36.499  -2.170  -9.621  1.00  0.77           H
ATOM   2487 1HG2 VAL A 165      33.913  -3.182 -10.758  1.00  0.77           H
ATOM   2488 2HG2 VAL A 165      34.074  -1.798  -9.665  1.00  0.77           H
ATOM   2489 3HG2 VAL A 165      33.239  -1.615 -11.221  1.00  0.77           H
ATOM   2490  N   SER A 166      34.052   1.612 -11.736  1.00  0.75           N
ATOM   2491  CA  SER A 166      33.195   2.438 -12.561  1.00  0.75           C
ATOM   2492  C   SER A 166      33.855   3.802 -12.828  1.00  0.75           C
ATOM   2493  O   SER A 166      34.506   4.350 -11.953  1.00  0.75           O
ATOM   2494  CB  SER A 166      31.931   2.658 -11.803  1.00  0.75           C
ATOM   2495  OG  SER A 166      32.149   3.383 -10.609  1.00  0.75           O
ATOM   2496  H   SER A 166      34.219   1.880 -10.769  1.00  0.75           H
ATOM   2497  HA  SER A 166      32.982   1.906 -13.482  1.00  0.75           H
ATOM   2498 1HB  SER A 166      31.241   3.141 -12.397  1.00  0.75           H
ATOM   2499 2HB  SER A 166      31.542   1.720 -11.556  1.00  0.75           H
ATOM   2500  HG  SER A 166      32.905   2.965 -10.149  1.00  0.75           H
ATOM   2501  N   PRO A 167      33.696   4.429 -13.991  1.00  0.72           N
ATOM   2502  CA  PRO A 167      34.142   5.790 -14.189  1.00  0.72           C
ATOM   2503  C   PRO A 167      33.424   6.703 -13.205  1.00  0.72           C
ATOM   2504  O   PRO A 167      32.228   6.511 -12.954  1.00  0.72           O
ATOM   2505  CB  PRO A 167      33.742   6.072 -15.637  1.00  0.72           C
ATOM   2506  CG  PRO A 167      33.700   4.692 -16.286  1.00  0.72           C
ATOM   2507  CD  PRO A 167      33.199   3.757 -15.188  1.00  0.72           C
ATOM   2508  HA  PRO A 167      35.228   5.830 -14.049  1.00  0.72           H
ATOM   2509 1HB  PRO A 167      32.778   6.597 -15.665  1.00  0.72           H
ATOM   2510 2HB  PRO A 167      34.488   6.740 -16.090  1.00  0.72           H
ATOM   2511 1HG  PRO A 167      33.034   4.706 -17.165  1.00  0.72           H
ATOM   2512 2HG  PRO A 167      34.701   4.421 -16.649  1.00  0.72           H
ATOM   2513 1HD  PRO A 167      32.115   3.719 -15.179  1.00  0.72           H
ATOM   2514 2HD  PRO A 167      33.663   2.769 -15.326  1.00  0.72           H
ATOM   2515  N   ILE A 168      34.130   7.704 -12.698  1.00  0.70           N
ATOM   2516  CA  ILE A 168      33.526   8.678 -11.793  1.00  0.70           C
ATOM   2517  C   ILE A 168      33.485   9.993 -12.551  1.00  0.70           C
ATOM   2518  O   ILE A 168      34.525  10.435 -13.040  1.00  0.70           O
ATOM   2519  CB  ILE A 168      34.340   8.877 -10.497  1.00  0.70           C
ATOM   2520  CG1 ILE A 168      34.638   7.541  -9.773  1.00  0.70           C
ATOM   2521  CG2 ILE A 168      33.576   9.824  -9.547  1.00  0.70           C
ATOM   2522  CD1 ILE A 168      33.450   6.757  -9.330  1.00  0.70           C
ATOM   2523  H   ILE A 168      35.106   7.790 -12.977  1.00  0.70           H
ATOM   2524  HA  ILE A 168      32.511   8.376 -11.547  1.00  0.70           H
ATOM   2525  HB  ILE A 168      35.292   9.311 -10.751  1.00  0.70           H
ATOM   2526 1HG1 ILE A 168      35.240   6.911 -10.436  1.00  0.70           H
ATOM   2527 2HG1 ILE A 168      35.216   7.768  -8.899  1.00  0.70           H
ATOM   2528 1HG2 ILE A 168      34.163   9.985  -8.643  1.00  0.70           H
ATOM   2529 2HG2 ILE A 168      33.404  10.782 -10.040  1.00  0.70           H
ATOM   2530 3HG2 ILE A 168      32.616   9.376  -9.284  1.00  0.70           H
ATOM   2531 1HD1 ILE A 168      33.769   5.853  -8.820  1.00  0.70           H
ATOM   2532 2HD1 ILE A 168      32.858   7.356  -8.650  1.00  0.70           H
ATOM   2533 3HD1 ILE A 168      32.861   6.482 -10.202  1.00  0.70           H
ATOM   2534  N   SER A 169      32.331  10.632 -12.637  1.00  0.67           N
ATOM   2535  CA  SER A 169      32.280  11.861 -13.411  1.00  0.67           C
ATOM   2536  C   SER A 169      31.507  12.994 -12.787  1.00  0.67           C
ATOM   2537  O   SER A 169      30.354  12.851 -12.390  1.00  0.67           O
ATOM   2538  CB  SER A 169      31.672  11.577 -14.767  1.00  0.67           C
ATOM   2539  OG  SER A 169      31.545  12.753 -15.510  1.00  0.67           O
ATOM   2540  H   SER A 169      31.491  10.221 -12.231  1.00  0.67           H
ATOM   2541  HA  SER A 169      33.299  12.214 -13.554  1.00  0.67           H
ATOM   2542 1HB  SER A 169      32.300  10.866 -15.307  1.00  0.67           H
ATOM   2543 2HB  SER A 169      30.691  11.117 -14.634  1.00  0.67           H
ATOM   2544  HG  SER A 169      31.056  13.363 -14.940  1.00  0.67           H
ATOM   2545  N   PHE A 170      32.154  14.137 -12.768  1.00  0.65           N
ATOM   2546  CA  PHE A 170      31.567  15.371 -12.310  1.00  0.65           C
ATOM   2547  C   PHE A 170      31.373  16.252 -13.527  1.00  0.65           C
ATOM   2548  O   PHE A 170      32.294  16.364 -14.351  1.00  0.65           O
ATOM   2549  CB  PHE A 170      32.518  16.072 -11.355  1.00  0.65           C
ATOM   2550  CG  PHE A 170      32.770  15.368 -10.080  1.00  0.65           C
ATOM   2551  CD1 PHE A 170      33.725  14.360 -10.009  1.00  0.65           C
ATOM   2552  CD2 PHE A 170      32.102  15.732  -8.941  1.00  0.65           C
ATOM   2553  CE1 PHE A 170      33.986  13.733  -8.819  1.00  0.65           C
ATOM   2554  CE2 PHE A 170      32.358  15.120  -7.763  1.00  0.65           C
ATOM   2555  CZ  PHE A 170      33.309  14.107  -7.695  1.00  0.65           C
ATOM   2556  H   PHE A 170      33.123  14.149 -13.085  1.00  0.65           H
ATOM   2557  HA  PHE A 170      30.615  15.171 -11.835  1.00  0.65           H
ATOM   2558 1HB  PHE A 170      33.469  16.207 -11.848  1.00  0.65           H
ATOM   2559 2HB  PHE A 170      32.128  17.056 -11.131  1.00  0.65           H
ATOM   2560  HD1 PHE A 170      34.275  14.074 -10.915  1.00  0.65           H
ATOM   2561  HD2 PHE A 170      31.359  16.527  -8.989  1.00  0.65           H
ATOM   2562  HE1 PHE A 170      34.733  12.944  -8.769  1.00  0.65           H
ATOM   2563  HE2 PHE A 170      31.810  15.432  -6.883  1.00  0.65           H
ATOM   2564  HZ  PHE A 170      33.522  13.607  -6.757  1.00  0.65           H
ATOM   2565  N   ALA A 171      30.213  16.874 -13.664  1.00  0.63           N
ATOM   2566  CA  ALA A 171      30.085  17.754 -14.814  1.00  0.63           C
ATOM   2567  C   ALA A 171      29.055  18.851 -14.658  1.00  0.63           C
ATOM   2568  O   ALA A 171      28.004  18.670 -14.045  1.00  0.63           O
ATOM   2569  CB  ALA A 171      29.741  16.940 -16.058  1.00  0.63           C
ATOM   2570  H   ALA A 171      29.464  16.723 -12.985  1.00  0.63           H
ATOM   2571  HA  ALA A 171      31.046  18.230 -14.947  1.00  0.63           H
ATOM   2572 1HB  ALA A 171      29.712  17.606 -16.916  1.00  0.63           H
ATOM   2573 2HB  ALA A 171      30.499  16.177 -16.224  1.00  0.63           H
ATOM   2574 3HB  ALA A 171      28.774  16.465 -15.934  1.00  0.63           H
ATOM   2575  N   ARG A 172      29.361  19.977 -15.286  1.00  0.63           N
ATOM   2576  CA  ARG A 172      28.474  21.133 -15.358  1.00  0.63           C
ATOM   2577  C   ARG A 172      28.022  21.625 -13.978  1.00  0.63           C
ATOM   2578  O   ARG A 172      26.894  22.092 -13.829  1.00  0.63           O
ATOM   2579  CB  ARG A 172      27.258  20.773 -16.208  1.00  0.63           C
ATOM   2580  CG  ARG A 172      27.633  20.322 -17.640  1.00  0.63           C
ATOM   2581  CD  ARG A 172      26.457  20.005 -18.553  1.00  0.63           C
ATOM   2582  NE  ARG A 172      25.591  18.936 -18.036  1.00  0.63           N
ATOM   2583  CZ  ARG A 172      25.853  17.611 -18.094  1.00  0.63           C
ATOM   2584  NH1 ARG A 172      26.985  17.158 -18.608  1.00  0.63           N
ATOM   2585  NH2 ARG A 172      24.954  16.780 -17.613  1.00  0.63           N
ATOM   2586  H   ARG A 172      30.273  20.020 -15.751  1.00  0.63           H
ATOM   2587  HA  ARG A 172      29.002  21.938 -15.854  1.00  0.63           H
ATOM   2588 1HB  ARG A 172      26.684  19.977 -15.740  1.00  0.63           H
ATOM   2589 2HB  ARG A 172      26.603  21.640 -16.292  1.00  0.63           H
ATOM   2590 1HG  ARG A 172      28.214  21.116 -18.112  1.00  0.63           H
ATOM   2591 2HG  ARG A 172      28.249  19.429 -17.579  1.00  0.63           H
ATOM   2592 1HD  ARG A 172      25.848  20.901 -18.672  1.00  0.63           H
ATOM   2593 2HD  ARG A 172      26.831  19.694 -19.527  1.00  0.63           H
ATOM   2594  HE  ARG A 172      24.667  19.200 -17.648  1.00  0.63           H
ATOM   2595 1HH1 ARG A 172      27.671  17.804 -18.970  1.00  0.63           H
ATOM   2596 2HH1 ARG A 172      27.162  16.161 -18.642  1.00  0.63           H
ATOM   2597 1HH2 ARG A 172      24.093  17.152 -17.218  1.00  0.63           H
ATOM   2598 2HH2 ARG A 172      25.119  15.773 -17.573  1.00  0.63           H
ATOM   2599  N   ASN A 173      28.904  21.557 -12.977  1.00  0.63           N
ATOM   2600  CA  ASN A 173      28.541  21.977 -11.624  1.00  0.63           C
ATOM   2601  C   ASN A 173      28.901  23.441 -11.394  1.00  0.63           C
ATOM   2602  O   ASN A 173      29.852  23.945 -12.003  1.00  0.63           O
ATOM   2603  CB  ASN A 173      29.230  21.092 -10.588  1.00  0.63           C
ATOM   2604  CG  ASN A 173      28.802  19.613 -10.659  1.00  0.63           C
ATOM   2605  OD1 ASN A 173      27.623  19.259 -10.825  1.00  0.63           O
ATOM   2606  ND2 ASN A 173      29.764  18.734 -10.512  1.00  0.63           N
ATOM   2607  H   ASN A 173      29.834  21.185 -13.152  1.00  0.63           H
ATOM   2608  HA  ASN A 173      27.461  21.885 -11.507  1.00  0.63           H
ATOM   2609 1HB  ASN A 173      30.311  21.155 -10.723  1.00  0.63           H
ATOM   2610 2HB  ASN A 173      29.002  21.472  -9.589  1.00  0.63           H
ATOM   2611 1HD2 ASN A 173      29.542  17.752 -10.545  1.00  0.63           H
ATOM   2612 2HD2 ASN A 173      30.704  19.038 -10.356  1.00  0.63           H
ATOM   2613  N   ARG A 174      28.186  24.104 -10.482  1.00  0.65           N
ATOM   2614  CA  ARG A 174      28.512  25.491 -10.149  1.00  0.65           C
ATOM   2615  C   ARG A 174      28.518  25.810  -8.657  1.00  0.65           C
ATOM   2616  O   ARG A 174      27.493  25.706  -7.970  1.00  0.65           O
ATOM   2617  CB  ARG A 174      27.552  26.439 -10.834  1.00  0.65           C
ATOM   2618  CG  ARG A 174      27.833  27.911 -10.537  1.00  0.65           C
ATOM   2619  CD  ARG A 174      26.958  28.831 -11.309  1.00  0.65           C
ATOM   2620  NE  ARG A 174      27.125  30.209 -10.873  1.00  0.65           N
ATOM   2621  CZ  ARG A 174      26.735  31.297 -11.563  1.00  0.65           C
ATOM   2622  NH1 ARG A 174      26.171  31.173 -12.751  1.00  0.65           N
ATOM   2623  NH2 ARG A 174      26.922  32.490 -11.035  1.00  0.65           N
ATOM   2624  H   ARG A 174      27.405  23.626 -10.031  1.00  0.65           H
ATOM   2625  HA  ARG A 174      29.502  25.696 -10.536  1.00  0.65           H
ATOM   2626 1HB  ARG A 174      27.605  26.293 -11.912  1.00  0.65           H
ATOM   2627 2HB  ARG A 174      26.531  26.221 -10.516  1.00  0.65           H
ATOM   2628 1HG  ARG A 174      27.672  28.111  -9.471  1.00  0.65           H
ATOM   2629 2HG  ARG A 174      28.875  28.136 -10.785  1.00  0.65           H
ATOM   2630 1HD  ARG A 174      27.212  28.775 -12.367  1.00  0.65           H
ATOM   2631 2HD  ARG A 174      25.917  28.551 -11.164  1.00  0.65           H
ATOM   2632  HE  ARG A 174      27.540  30.366  -9.931  1.00  0.65           H
ATOM   2633 1HH1 ARG A 174      26.031  30.255 -13.148  1.00  0.65           H
ATOM   2634 2HH1 ARG A 174      25.881  31.994 -13.261  1.00  0.65           H
ATOM   2635 1HH2 ARG A 174      27.357  32.562 -10.114  1.00  0.65           H
ATOM   2636 2HH2 ARG A 174      26.638  33.317 -11.532  1.00  0.65           H
ATOM   2637  N   ALA A 175      29.676  26.269  -8.191  1.00  0.67           N
ATOM   2638  CA  ALA A 175      29.867  26.639  -6.792  1.00  0.67           C
ATOM   2639  C   ALA A 175      30.175  28.127  -6.664  1.00  0.67           C
ATOM   2640  O   ALA A 175      31.163  28.605  -7.221  1.00  0.67           O
ATOM   2641  CB  ALA A 175      30.969  25.824  -6.203  1.00  0.67           C
ATOM   2642  H   ALA A 175      30.462  26.334  -8.845  1.00  0.67           H
ATOM   2643  HA  ALA A 175      28.946  26.436  -6.252  1.00  0.67           H
ATOM   2644 1HB  ALA A 175      31.060  26.111  -5.169  1.00  0.67           H
ATOM   2645 2HB  ALA A 175      30.733  24.771  -6.281  1.00  0.67           H
ATOM   2646 3HB  ALA A 175      31.894  26.030  -6.737  1.00  0.67           H
ATOM   2647  N   ASP A 176      29.376  28.857  -5.903  1.00  0.69           N
ATOM   2648  CA  ASP A 176      29.575  30.309  -5.884  1.00  0.69           C
ATOM   2649  C   ASP A 176      30.563  30.899  -4.863  1.00  0.69           C
ATOM   2650  O   ASP A 176      30.764  32.118  -4.855  1.00  0.69           O
ATOM   2651  CB  ASP A 176      28.228  31.020  -5.815  1.00  0.69           C
ATOM   2652  CG  ASP A 176      27.429  30.865  -7.151  1.00  0.69           C
ATOM   2653  OD1 ASP A 176      28.038  30.630  -8.172  1.00  0.69           O
ATOM   2654  OD2 ASP A 176      26.224  31.013  -7.133  1.00  0.69           O
ATOM   2655  H   ASP A 176      28.614  28.406  -5.386  1.00  0.69           H
ATOM   2656  HA  ASP A 176      29.973  30.571  -6.864  1.00  0.69           H
ATOM   2657 1HB  ASP A 176      27.644  30.606  -4.999  1.00  0.69           H
ATOM   2658 2HB  ASP A 176      28.383  32.077  -5.608  1.00  0.69           H
ATOM   2659  N   LEU A 177      31.182  30.075  -4.023  1.00  0.70           N
ATOM   2660  CA  LEU A 177      32.190  30.566  -3.071  1.00  0.70           C
ATOM   2661  C   LEU A 177      33.119  29.456  -2.571  1.00  0.70           C
ATOM   2662  O   LEU A 177      32.651  28.371  -2.218  1.00  0.70           O
ATOM   2663  CB  LEU A 177      31.526  31.268  -1.887  1.00  0.70           C
ATOM   2664  CG  LEU A 177      32.457  31.766  -0.815  1.00  0.70           C
ATOM   2665  CD1 LEU A 177      33.319  32.883  -1.371  1.00  0.70           C
ATOM   2666  CD2 LEU A 177      31.644  32.213   0.378  1.00  0.70           C
ATOM   2667  H   LEU A 177      30.964  29.088  -4.050  1.00  0.70           H
ATOM   2668  HA  LEU A 177      32.807  31.303  -3.582  1.00  0.70           H
ATOM   2669 1HB  LEU A 177      30.970  32.127  -2.257  1.00  0.70           H
ATOM   2670 2HB  LEU A 177      30.855  30.612  -1.443  1.00  0.70           H
ATOM   2671  HG  LEU A 177      33.108  30.963  -0.509  1.00  0.70           H
ATOM   2672 1HD1 LEU A 177      34.006  33.229  -0.601  1.00  0.70           H
ATOM   2673 2HD1 LEU A 177      33.886  32.514  -2.216  1.00  0.70           H
ATOM   2674 3HD1 LEU A 177      32.687  33.708  -1.693  1.00  0.70           H
ATOM   2675 1HD2 LEU A 177      32.317  32.560   1.165  1.00  0.70           H
ATOM   2676 2HD2 LEU A 177      30.978  33.022   0.083  1.00  0.70           H
ATOM   2677 3HD2 LEU A 177      31.060  31.373   0.748  1.00  0.70           H
ATOM   2678  N   ASN A 178      34.449  29.700  -2.609  1.00  0.70           N
ATOM   2679  CA  ASN A 178      35.447  28.746  -2.080  1.00  0.70           C
ATOM   2680  C   ASN A 178      35.067  27.336  -2.468  1.00  0.70           C
ATOM   2681  O   ASN A 178      34.891  26.474  -1.600  1.00  0.70           O
ATOM   2682  CB  ASN A 178      35.569  28.897  -0.582  1.00  0.70           C
ATOM   2683  CG  ASN A 178      36.108  30.260  -0.176  1.00  0.70           C
ATOM   2684  OD1 ASN A 178      37.037  30.779  -0.808  1.00  0.70           O
ATOM   2685  ND2 ASN A 178      35.538  30.844   0.852  1.00  0.70           N
ATOM   2686  H   ASN A 178      34.764  30.598  -2.949  1.00  0.70           H
ATOM   2687  HA  ASN A 178      36.419  28.944  -2.530  1.00  0.70           H
ATOM   2688 1HB  ASN A 178      34.598  28.740  -0.138  1.00  0.70           H
ATOM   2689 2HB  ASN A 178      36.228  28.132  -0.191  1.00  0.70           H
ATOM   2690 1HD2 ASN A 178      35.852  31.743   1.157  1.00  0.70           H
ATOM   2691 2HD2 ASN A 178      34.761  30.391   1.320  1.00  0.70           H
ATOM   2692  N   GLY A 179      34.824  27.140  -3.758  1.00  0.69           N
ATOM   2693  CA  GLY A 179      34.156  25.942  -4.160  1.00  0.69           C
ATOM   2694  C   GLY A 179      34.745  25.193  -5.320  1.00  0.69           C
ATOM   2695  O   GLY A 179      35.901  25.402  -5.717  1.00  0.69           O
ATOM   2696  H   GLY A 179      35.081  27.826  -4.461  1.00  0.69           H
ATOM   2697 1HA  GLY A 179      34.055  25.287  -3.306  1.00  0.69           H
ATOM   2698 2HA  GLY A 179      33.147  26.224  -4.416  1.00  0.69           H
ATOM   2699  N   GLY A 180      33.907  24.312  -5.849  1.00  0.68           N
ATOM   2700  CA  GLY A 180      34.295  23.438  -6.938  1.00  0.68           C
ATOM   2701  C   GLY A 180      33.332  22.303  -7.164  1.00  0.68           C
ATOM   2702  O   GLY A 180      32.145  22.402  -6.863  1.00  0.68           O
ATOM   2703  H   GLY A 180      32.993  24.240  -5.404  1.00  0.68           H
ATOM   2704 1HA  GLY A 180      34.437  24.008  -7.854  1.00  0.68           H
ATOM   2705 2HA  GLY A 180      35.244  22.999  -6.672  1.00  0.68           H
ATOM   2706  N   ALA A 181      33.830  21.235  -7.780  1.00  0.68           N
ATOM   2707  CA  ALA A 181      33.030  20.052  -7.983  1.00  0.68           C
ATOM   2708  C   ALA A 181      33.117  19.271  -6.689  1.00  0.68           C
ATOM   2709  O   ALA A 181      32.104  18.882  -6.109  1.00  0.68           O
ATOM   2710  CB  ALA A 181      33.542  19.244  -9.149  1.00  0.68           C
ATOM   2711  H   ALA A 181      34.811  21.198  -8.041  1.00  0.68           H
ATOM   2712  HA  ALA A 181      31.994  20.340  -8.161  1.00  0.68           H
ATOM   2713 1HB  ALA A 181      32.940  18.369  -9.259  1.00  0.68           H
ATOM   2714 2HB  ALA A 181      33.489  19.840 -10.046  1.00  0.68           H
ATOM   2715 3HB  ALA A 181      34.567  18.951  -8.970  1.00  0.68           H
ATOM   2716  N   ILE A 182      34.345  19.149  -6.193  1.00  0.68           N
ATOM   2717  CA  ILE A 182      34.589  18.460  -4.939  1.00  0.68           C
ATOM   2718  C   ILE A 182      35.568  19.217  -4.075  1.00  0.68           C
ATOM   2719  O   ILE A 182      36.734  19.379  -4.464  1.00  0.68           O
ATOM   2720  CB  ILE A 182      35.158  17.068  -5.242  1.00  0.68           C
ATOM   2721  CG1 ILE A 182      35.429  16.318  -3.941  1.00  0.68           C
ATOM   2722  CG2 ILE A 182      36.390  17.213  -6.076  1.00  0.68           C
ATOM   2723  CD1 ILE A 182      35.633  14.841  -4.101  1.00  0.68           C
ATOM   2724  H   ILE A 182      35.129  19.523  -6.729  1.00  0.68           H
ATOM   2725  HA  ILE A 182      33.655  18.366  -4.395  1.00  0.68           H
ATOM   2726  HB  ILE A 182      34.415  16.499  -5.797  1.00  0.68           H
ATOM   2727 1HG1 ILE A 182      36.326  16.735  -3.492  1.00  0.68           H
ATOM   2728 2HG1 ILE A 182      34.605  16.489  -3.258  1.00  0.68           H
ATOM   2729 1HG2 ILE A 182      36.777  16.232  -6.325  1.00  0.68           H
ATOM   2730 2HG2 ILE A 182      36.146  17.749  -6.989  1.00  0.68           H
ATOM   2731 3HG2 ILE A 182      37.138  17.776  -5.524  1.00  0.68           H
ATOM   2732 1HD1 ILE A 182      35.825  14.430  -3.130  1.00  0.68           H
ATOM   2733 2HD1 ILE A 182      34.752  14.386  -4.517  1.00  0.68           H
ATOM   2734 3HD1 ILE A 182      36.466  14.640  -4.751  1.00  0.68           H
ATOM   2735  N   CYS A 183      35.107  19.595  -2.869  1.00  0.70           N
ATOM   2736  CA  CYS A 183      35.964  20.297  -1.932  1.00  0.70           C
ATOM   2737  C   CYS A 183      36.163  19.521  -0.649  1.00  0.70           C
ATOM   2738  O   CYS A 183      35.211  19.202   0.055  1.00  0.70           O
ATOM   2739  CB  CYS A 183      35.422  21.679  -1.538  1.00  0.70           C
ATOM   2740  SG  CYS A 183      35.371  22.910  -2.856  1.00  0.70           S
ATOM   2741  H   CYS A 183      34.148  19.387  -2.620  1.00  0.70           H
ATOM   2742  HA  CYS A 183      36.927  20.419  -2.385  1.00  0.70           H
ATOM   2743 1HB  CYS A 183      34.413  21.568  -1.150  1.00  0.70           H
ATOM   2744 2HB  CYS A 183      36.036  22.084  -0.733  1.00  0.70           H
ATOM   2745  N   CYS A 184      37.417  19.249  -0.385  1.00  0.72           N
ATOM   2746  CA  CYS A 184      37.736  18.511   0.800  1.00  0.72           C
ATOM   2747  C   CYS A 184      38.953  19.063   1.463  1.00  0.72           C
ATOM   2748  O   CYS A 184      39.706  19.784   0.838  1.00  0.72           O
ATOM   2749  CB  CYS A 184      37.949  17.046   0.462  1.00  0.72           C
ATOM   2750  SG  CYS A 184      36.542  16.293  -0.379  1.00  0.72           S
ATOM   2751  H   CYS A 184      38.136  19.601  -1.015  1.00  0.72           H
ATOM   2752  HA  CYS A 184      36.912  18.630   1.457  1.00  0.72           H
ATOM   2753 1HB  CYS A 184      38.833  16.933  -0.164  1.00  0.72           H
ATOM   2754 2HB  CYS A 184      38.126  16.487   1.388  1.00  0.72           H
ATOM   2755  HG  CYS A 184      35.642  16.658   0.541  1.00  0.72           H
ATOM   2756  N   SER A 185      39.198  18.736   2.712  1.00  0.75           N
ATOM   2757  CA  SER A 185      40.496  19.143   3.211  1.00  0.75           C
ATOM   2758  C   SER A 185      41.519  18.204   2.582  1.00  0.75           C
ATOM   2759  O   SER A 185      42.552  18.645   2.086  1.00  0.75           O
ATOM   2760  CB  SER A 185      40.538  19.160   4.719  1.00  0.75           C
ATOM   2761  OG  SER A 185      39.689  20.169   5.216  1.00  0.75           O
ATOM   2762  H   SER A 185      38.546  18.166   3.256  1.00  0.75           H
ATOM   2763  HA  SER A 185      40.715  20.150   2.867  1.00  0.75           H
ATOM   2764 1HB  SER A 185      40.240  18.197   5.119  1.00  0.75           H
ATOM   2765 2HB  SER A 185      41.560  19.348   5.045  1.00  0.75           H
ATOM   2766  HG  SER A 185      39.807  20.957   4.629  1.00  0.75           H
ATOM   2767  N   ASN A 186      41.170  16.919   2.527  1.00  0.78           N
ATOM   2768  CA  ASN A 186      42.022  15.883   1.955  1.00  0.78           C
ATOM   2769  C   ASN A 186      41.251  15.003   0.958  1.00  0.78           C
ATOM   2770  O   ASN A 186      40.240  14.398   1.321  1.00  0.78           O
ATOM   2771  CB  ASN A 186      42.644  15.047   3.053  1.00  0.78           C
ATOM   2772  CG  ASN A 186      43.543  15.858   3.957  1.00  0.78           C
ATOM   2773  OD1 ASN A 186      44.662  16.260   3.584  1.00  0.78           O
ATOM   2774  ND2 ASN A 186      43.075  16.102   5.162  1.00  0.78           N
ATOM   2775  H   ASN A 186      40.287  16.657   2.961  1.00  0.78           H
ATOM   2776  HA  ASN A 186      42.821  16.365   1.410  1.00  0.78           H
ATOM   2777 1HB  ASN A 186      41.862  14.572   3.644  1.00  0.78           H
ATOM   2778 2HB  ASN A 186      43.242  14.269   2.603  1.00  0.78           H
ATOM   2779 1HD2 ASN A 186      43.624  16.631   5.813  1.00  0.78           H
ATOM   2780 2HD2 ASN A 186      42.177  15.757   5.437  1.00  0.78           H
ATOM   2781  N   LEU A 187      41.695  14.987  -0.297  1.00  0.82           N
ATOM   2782  CA  LEU A 187      41.032  14.214  -1.358  1.00  0.82           C
ATOM   2783  C   LEU A 187      41.949  13.097  -1.858  1.00  0.82           C
ATOM   2784  O   LEU A 187      42.974  13.377  -2.487  1.00  0.82           O
ATOM   2785  CB  LEU A 187      40.676  15.144  -2.522  1.00  0.82           C
ATOM   2786  CG  LEU A 187      39.654  14.640  -3.568  1.00  0.82           C
ATOM   2787  CD1 LEU A 187      39.245  15.779  -4.400  1.00  0.82           C
ATOM   2788  CD2 LEU A 187      40.235  13.545  -4.449  1.00  0.82           C
ATOM   2789  H   LEU A 187      42.535  15.532  -0.513  1.00  0.82           H
ATOM   2790  HA  LEU A 187      40.128  13.761  -0.954  1.00  0.82           H
ATOM   2791 1HB  LEU A 187      40.262  16.059  -2.101  1.00  0.82           H
ATOM   2792 2HB  LEU A 187      41.575  15.406  -3.026  1.00  0.82           H
ATOM   2793  HG  LEU A 187      38.780  14.276  -3.059  1.00  0.82           H
ATOM   2794 1HD1 LEU A 187      38.530  15.448  -5.123  1.00  0.82           H
ATOM   2795 2HD1 LEU A 187      38.810  16.564  -3.776  1.00  0.82           H
ATOM   2796 3HD1 LEU A 187      40.109  16.148  -4.906  1.00  0.82           H
ATOM   2797 1HD2 LEU A 187      39.484  13.227  -5.170  1.00  0.82           H
ATOM   2798 2HD2 LEU A 187      41.085  13.910  -4.971  1.00  0.82           H
ATOM   2799 3HD2 LEU A 187      40.527  12.698  -3.849  1.00  0.82           H
ATOM   2800  N   ILE A 188      41.598  11.841  -1.573  1.00  0.86           N
ATOM   2801  CA  ILE A 188      42.450  10.712  -1.933  1.00  0.86           C
ATOM   2802  C   ILE A 188      41.835   9.687  -2.898  1.00  0.86           C
ATOM   2803  O   ILE A 188      40.738   9.175  -2.660  1.00  0.86           O
ATOM   2804  CB  ILE A 188      42.878   9.943  -0.668  1.00  0.86           C
ATOM   2805  CG1 ILE A 188      43.586  10.880   0.313  1.00  0.86           C
ATOM   2806  CG2 ILE A 188      43.788   8.764  -1.051  1.00  0.86           C
ATOM   2807  CD1 ILE A 188      42.654  11.445   1.372  1.00  0.86           C
ATOM   2808  H   ILE A 188      40.741  11.661  -1.049  1.00  0.86           H
ATOM   2809  HA  ILE A 188      43.346  11.109  -2.403  1.00  0.86           H
ATOM   2810  HB  ILE A 188      41.988   9.564  -0.163  1.00  0.86           H
ATOM   2811 1HG1 ILE A 188      44.383  10.331   0.809  1.00  0.86           H
ATOM   2812 2HG1 ILE A 188      44.029  11.710  -0.239  1.00  0.86           H
ATOM   2813 1HG2 ILE A 188      44.076   8.222  -0.154  1.00  0.86           H
ATOM   2814 2HG2 ILE A 188      43.259   8.086  -1.720  1.00  0.86           H
ATOM   2815 3HG2 ILE A 188      44.683   9.141  -1.553  1.00  0.86           H
ATOM   2816 1HD1 ILE A 188      43.216  12.087   2.034  1.00  0.86           H
ATOM   2817 2HD1 ILE A 188      41.853  12.014   0.902  1.00  0.86           H
ATOM   2818 3HD1 ILE A 188      42.217  10.629   1.945  1.00  0.86           H
ATOM   2819  N   CYS A 189      42.561   9.399  -3.973  1.00  0.91           N
ATOM   2820  CA  CYS A 189      42.216   8.347  -4.937  1.00  0.91           C
ATOM   2821  C   CYS A 189      43.282   7.254  -4.849  1.00  0.91           C
ATOM   2822  O   CYS A 189      44.469   7.564  -4.972  1.00  0.91           O
ATOM   2823  CB  CYS A 189      42.154   8.892  -6.347  1.00  0.91           C
ATOM   2824  SG  CYS A 189      41.784   7.692  -7.567  1.00  0.91           S
ATOM   2825  H   CYS A 189      43.429   9.923  -4.106  1.00  0.91           H
ATOM   2826  HA  CYS A 189      41.251   7.919  -4.677  1.00  0.91           H
ATOM   2827 1HB  CYS A 189      41.408   9.680  -6.405  1.00  0.91           H
ATOM   2828 2HB  CYS A 189      43.084   9.300  -6.604  1.00  0.91           H
ATOM   2829  HG  CYS A 189      42.779   6.836  -7.241  1.00  0.91           H
ATOM   2830  N   SER A 190      42.893   5.987  -4.641  1.00  0.95           N
ATOM   2831  CA  SER A 190      43.938   4.958  -4.508  1.00  0.95           C
ATOM   2832  C   SER A 190      43.587   3.482  -4.812  1.00  0.95           C
ATOM   2833  O   SER A 190      42.440   3.076  -5.024  1.00  0.95           O
ATOM   2834  CB  SER A 190      44.515   5.035  -3.106  1.00  0.95           C
ATOM   2835  OG  SER A 190      43.577   4.640  -2.143  1.00  0.95           O
ATOM   2836  H   SER A 190      41.901   5.773  -4.542  1.00  0.95           H
ATOM   2837  HA  SER A 190      44.733   5.233  -5.200  1.00  0.95           H
ATOM   2838 1HB  SER A 190      45.396   4.403  -3.040  1.00  0.95           H
ATOM   2839 2HB  SER A 190      44.836   6.054  -2.900  1.00  0.95           H
ATOM   2840  HG  SER A 190      43.360   3.729  -2.346  1.00  0.95           H
ATOM   2841  N   GLY A 191      44.646   2.671  -4.874  1.00  0.97           N
ATOM   2842  CA  GLY A 191      44.598   1.215  -5.064  1.00  0.97           C
ATOM   2843  C   GLY A 191      44.403   0.801  -6.520  1.00  0.97           C
ATOM   2844  O   GLY A 191      45.294   0.216  -7.137  1.00  0.97           O
ATOM   2845  H   GLY A 191      45.558   3.090  -4.751  1.00  0.97           H
ATOM   2846 1HA  GLY A 191      45.525   0.779  -4.690  1.00  0.97           H
ATOM   2847 2HA  GLY A 191      43.793   0.799  -4.459  1.00  0.97           H
ATOM   2848  N   ASN A 192      43.222   1.098  -7.043  1.00  0.96           N
ATOM   2849  CA  ASN A 192      42.842   0.830  -8.434  1.00  0.96           C
ATOM   2850  C   ASN A 192      41.521   1.519  -8.709  1.00  0.96           C
ATOM   2851  O   ASN A 192      40.489   1.053  -8.207  1.00  0.96           O
ATOM   2852  CB  ASN A 192      42.726  -0.655  -8.748  1.00  0.96           C
ATOM   2853  CG  ASN A 192      42.502  -0.936 -10.269  1.00  0.96           C
ATOM   2854  OD1 ASN A 192      41.950  -0.109 -11.019  1.00  0.96           O
ATOM   2855  ND2 ASN A 192      42.929  -2.102 -10.705  1.00  0.96           N
ATOM   2856  H   ASN A 192      42.584   1.603  -6.434  1.00  0.96           H
ATOM   2857  HA  ASN A 192      43.586   1.275  -9.098  1.00  0.96           H
ATOM   2858 1HB  ASN A 192      43.630  -1.174  -8.435  1.00  0.96           H
ATOM   2859 2HB  ASN A 192      41.893  -1.079  -8.187  1.00  0.96           H
ATOM   2860 1HD2 ASN A 192      42.819  -2.352 -11.666  1.00  0.96           H
ATOM   2861 2HD2 ASN A 192      43.367  -2.741 -10.072  1.00  0.96           H
ATOM   2862  N   VAL A 193      41.553   2.631  -9.434  1.00  0.92           N
ATOM   2863  CA  VAL A 193      40.327   3.372  -9.705  1.00  0.92           C
ATOM   2864  C   VAL A 193      40.024   3.689 -11.182  1.00  0.92           C
ATOM   2865  O   VAL A 193      40.758   4.424 -11.840  1.00  0.92           O
ATOM   2866  CB  VAL A 193      40.379   4.678  -8.899  1.00  0.92           C
ATOM   2867  CG1 VAL A 193      39.221   5.504  -9.194  1.00  0.92           C
ATOM   2868  CG2 VAL A 193      40.414   4.356  -7.395  1.00  0.92           C
ATOM   2869  H   VAL A 193      42.451   2.956  -9.797  1.00  0.92           H
ATOM   2870  HA  VAL A 193      39.495   2.777  -9.331  1.00  0.92           H
ATOM   2871  HB  VAL A 193      41.258   5.231  -9.176  1.00  0.92           H
ATOM   2872 1HG1 VAL A 193      39.309   6.404  -8.643  1.00  0.92           H
ATOM   2873 2HG1 VAL A 193      39.213   5.733 -10.238  1.00  0.92           H
ATOM   2874 3HG1 VAL A 193      38.322   4.997  -8.930  1.00  0.92           H
ATOM   2875 1HG2 VAL A 193      40.452   5.263  -6.813  1.00  0.92           H
ATOM   2876 2HG2 VAL A 193      39.521   3.798  -7.123  1.00  0.92           H
ATOM   2877 3HG2 VAL A 193      41.289   3.769  -7.167  1.00  0.92           H
ATOM   2878  N   ASN A 194      38.883   3.215 -11.675  1.00  0.86           N
ATOM   2879  CA  ASN A 194      38.471   3.525 -13.048  1.00  0.86           C
ATOM   2880  C   ASN A 194      38.411   5.043 -13.277  1.00  0.86           C
ATOM   2881  O   ASN A 194      38.154   5.783 -12.329  1.00  0.86           O
ATOM   2882  CB  ASN A 194      37.205   2.806 -13.427  1.00  0.86           C
ATOM   2883  CG  ASN A 194      37.476   1.377 -13.794  1.00  0.86           C
ATOM   2884  OD1 ASN A 194      38.417   0.751 -13.305  1.00  0.86           O
ATOM   2885  ND2 ASN A 194      36.685   0.848 -14.686  1.00  0.86           N
ATOM   2886  H   ASN A 194      38.323   2.583 -11.097  1.00  0.86           H
ATOM   2887  HA  ASN A 194      39.250   3.125 -13.687  1.00  0.86           H
ATOM   2888 1HB  ASN A 194      36.577   2.789 -12.541  1.00  0.86           H
ATOM   2889 2HB  ASN A 194      36.639   3.295 -14.194  1.00  0.86           H
ATOM   2890 1HD2 ASN A 194      36.819  -0.100 -14.975  1.00  0.86           H
ATOM   2891 2HD2 ASN A 194      35.932   1.378 -15.068  1.00  0.86           H
ATOM   2892  N   PRO A 195      38.545   5.534 -14.526  1.00  0.79           N
ATOM   2893  CA  PRO A 195      38.740   6.931 -14.882  1.00  0.79           C
ATOM   2894  C   PRO A 195      37.829   7.963 -14.229  1.00  0.79           C
ATOM   2895  O   PRO A 195      36.622   7.743 -14.071  1.00  0.79           O
ATOM   2896  CB  PRO A 195      38.517   6.910 -16.389  1.00  0.79           C
ATOM   2897  CG  PRO A 195      38.929   5.530 -16.821  1.00  0.79           C
ATOM   2898  CD  PRO A 195      38.441   4.638 -15.729  1.00  0.79           C
ATOM   2899  HA  PRO A 195      39.787   7.165 -14.663  1.00  0.79           H
ATOM   2900 1HB  PRO A 195      37.466   7.074 -16.586  1.00  0.79           H
ATOM   2901 2HB  PRO A 195      39.068   7.729 -16.873  1.00  0.79           H
ATOM   2902 1HG  PRO A 195      38.508   5.288 -17.805  1.00  0.79           H
ATOM   2903 2HG  PRO A 195      40.028   5.486 -16.928  1.00  0.79           H
ATOM   2904 1HD  PRO A 195      37.401   4.382 -15.941  1.00  0.79           H
ATOM   2905 2HD  PRO A 195      39.083   3.760 -15.689  1.00  0.79           H
ATOM   2906  N   LEU A 196      38.453   9.079 -13.851  1.00  0.74           N
ATOM   2907  CA  LEU A 196      37.864  10.233 -13.164  1.00  0.74           C
ATOM   2908  C   LEU A 196      37.770  11.471 -14.050  1.00  0.74           C
ATOM   2909  O   LEU A 196      38.781  11.933 -14.586  1.00  0.74           O
ATOM   2910  CB  LEU A 196      38.709  10.534 -11.919  1.00  0.74           C
ATOM   2911  CG  LEU A 196      38.385  11.761 -11.093  1.00  0.74           C
ATOM   2912  CD1 LEU A 196      36.997  11.641 -10.484  1.00  0.74           C
ATOM   2913  CD2 LEU A 196      39.474  11.882  -9.979  1.00  0.74           C
ATOM   2914  H   LEU A 196      39.447   9.128 -14.086  1.00  0.74           H
ATOM   2915  HA  LEU A 196      36.865   9.959 -12.845  1.00  0.74           H
ATOM   2916 1HB  LEU A 196      38.618   9.682 -11.253  1.00  0.74           H
ATOM   2917 2HB  LEU A 196      39.755  10.607 -12.231  1.00  0.74           H
ATOM   2918  HG  LEU A 196      38.395  12.638 -11.732  1.00  0.74           H
ATOM   2919 1HD1 LEU A 196      36.785  12.529  -9.897  1.00  0.74           H
ATOM   2920 2HD1 LEU A 196      36.256  11.552 -11.281  1.00  0.74           H
ATOM   2921 3HD1 LEU A 196      36.954  10.764  -9.844  1.00  0.74           H
ATOM   2922 1HD2 LEU A 196      39.285  12.754  -9.359  1.00  0.74           H
ATOM   2923 2HD2 LEU A 196      39.452  10.989  -9.355  1.00  0.74           H
ATOM   2924 3HD2 LEU A 196      40.460  11.974 -10.443  1.00  0.74           H
ATOM   2925  N   PHE A 197      36.567  12.014 -14.189  1.00  0.69           N
ATOM   2926  CA  PHE A 197      36.380  13.179 -15.036  1.00  0.69           C
ATOM   2927  C   PHE A 197      35.797  14.374 -14.290  1.00  0.69           C
ATOM   2928  O   PHE A 197      34.913  14.228 -13.444  1.00  0.69           O
ATOM   2929  CB  PHE A 197      35.414  12.826 -16.164  1.00  0.69           C
ATOM   2930  CG  PHE A 197      35.870  11.720 -17.020  1.00  0.69           C
ATOM   2931  CD1 PHE A 197      35.613  10.412 -16.652  1.00  0.69           C
ATOM   2932  CD2 PHE A 197      36.537  11.965 -18.179  1.00  0.69           C
ATOM   2933  CE1 PHE A 197      36.027   9.376 -17.440  1.00  0.69           C
ATOM   2934  CE2 PHE A 197      36.972  10.934 -18.983  1.00  0.69           C
ATOM   2935  CZ  PHE A 197      36.716   9.628 -18.611  1.00  0.69           C
ATOM   2936  H   PHE A 197      35.771  11.575 -13.729  1.00  0.69           H
ATOM   2937  HA  PHE A 197      37.342  13.467 -15.453  1.00  0.69           H
ATOM   2938 1HB  PHE A 197      34.453  12.553 -15.743  1.00  0.69           H
ATOM   2939 2HB  PHE A 197      35.260  13.703 -16.790  1.00  0.69           H
ATOM   2940  HD1 PHE A 197      35.072  10.211 -15.722  1.00  0.69           H
ATOM   2941  HD2 PHE A 197      36.718  12.994 -18.454  1.00  0.69           H
ATOM   2942  HE1 PHE A 197      35.808   8.364 -17.139  1.00  0.69           H
ATOM   2943  HE2 PHE A 197      37.512  11.146 -19.909  1.00  0.69           H
ATOM   2944  HZ  PHE A 197      37.054   8.804 -19.241  1.00  0.69           H
ATOM   2945  N   PHE A 198      36.271  15.558 -14.654  1.00  0.66           N
ATOM   2946  CA  PHE A 198      35.726  16.827 -14.189  1.00  0.66           C
ATOM   2947  C   PHE A 198      35.553  17.777 -15.354  1.00  0.66           C
ATOM   2948  O   PHE A 198      36.534  18.430 -15.737  1.00  0.66           O
ATOM   2949  CB  PHE A 198      36.651  17.507 -13.206  1.00  0.66           C
ATOM   2950  CG  PHE A 198      36.933  16.786 -11.954  1.00  0.66           C
ATOM   2951  CD1 PHE A 198      37.982  15.911 -11.870  1.00  0.66           C
ATOM   2952  CD2 PHE A 198      36.151  16.998 -10.843  1.00  0.66           C
ATOM   2953  CE1 PHE A 198      38.250  15.276 -10.703  1.00  0.66           C
ATOM   2954  CE2 PHE A 198      36.407  16.354  -9.673  1.00  0.66           C
ATOM   2955  CZ  PHE A 198      37.459  15.489  -9.592  1.00  0.66           C
ATOM   2956  H   PHE A 198      37.050  15.577 -15.309  1.00  0.66           H
ATOM   2957  HA  PHE A 198      34.753  16.656 -13.734  1.00  0.66           H
ATOM   2958 1HB  PHE A 198      37.598  17.697 -13.699  1.00  0.66           H
ATOM   2959 2HB  PHE A 198      36.228  18.463 -12.955  1.00  0.66           H
ATOM   2960  HD1 PHE A 198      38.615  15.738 -12.747  1.00  0.66           H
ATOM   2961  HD2 PHE A 198      35.318  17.689 -10.911  1.00  0.66           H
ATOM   2962  HE1 PHE A 198      39.094  14.606 -10.657  1.00  0.66           H
ATOM   2963  HE2 PHE A 198      35.771  16.529  -8.813  1.00  0.66           H
ATOM   2964  HZ  PHE A 198      37.673  14.974  -8.655  1.00  0.66           H
ATOM   2965  N   THR A 199      34.350  17.875 -15.922  1.00  0.64           N
ATOM   2966  CA  THR A 199      34.271  18.744 -17.090  1.00  0.64           C
ATOM   2967  C   THR A 199      33.158  19.792 -17.033  1.00  0.64           C
ATOM   2968  O   THR A 199      32.056  19.538 -16.546  1.00  0.64           O
ATOM   2969  CB  THR A 199      34.107  17.878 -18.360  1.00  0.64           C
ATOM   2970  OG1 THR A 199      32.868  17.141 -18.301  1.00  0.64           O
ATOM   2971  CG2 THR A 199      35.306  16.859 -18.472  1.00  0.64           C
ATOM   2972  H   THR A 199      33.551  17.352 -15.557  1.00  0.64           H
ATOM   2973  HA  THR A 199      35.204  19.283 -17.172  1.00  0.64           H
ATOM   2974  HB  THR A 199      34.103  18.530 -19.236  1.00  0.64           H
ATOM   2975  HG1 THR A 199      32.840  16.623 -17.489  1.00  0.64           H
ATOM   2976 1HG2 THR A 199      35.194  16.263 -19.375  1.00  0.64           H
ATOM   2977 2HG2 THR A 199      36.245  17.403 -18.512  1.00  0.64           H
ATOM   2978 3HG2 THR A 199      35.315  16.196 -17.614  1.00  0.64           H
ATOM   2979  N   GLY A 200      33.439  20.958 -17.609  1.00  0.62           N
ATOM   2980  CA  GLY A 200      32.444  22.018 -17.743  1.00  0.62           C
ATOM   2981  C   GLY A 200      32.048  22.653 -16.403  1.00  0.62           C
ATOM   2982  O   GLY A 200      30.946  23.184 -16.282  1.00  0.62           O
ATOM   2983  H   GLY A 200      34.386  21.104 -17.967  1.00  0.62           H
ATOM   2984 1HA  GLY A 200      32.844  22.791 -18.401  1.00  0.62           H
ATOM   2985 2HA  GLY A 200      31.559  21.617 -18.231  1.00  0.62           H
ATOM   2986  N   ASN A 201      32.906  22.565 -15.388  1.00  0.62           N
ATOM   2987  CA  ASN A 201      32.558  23.059 -14.058  1.00  0.62           C
ATOM   2988  C   ASN A 201      32.963  24.508 -13.870  1.00  0.62           C
ATOM   2989  O   ASN A 201      33.907  24.982 -14.508  1.00  0.62           O
ATOM   2990  CB  ASN A 201      33.215  22.210 -12.987  1.00  0.62           C
ATOM   2991  CG  ASN A 201      32.750  20.767 -13.001  1.00  0.62           C
ATOM   2992  OD1 ASN A 201      31.561  20.443 -13.157  1.00  0.62           O
ATOM   2993  ND2 ASN A 201      33.691  19.883 -12.817  1.00  0.62           N
ATOM   2994  H   ASN A 201      33.824  22.155 -15.536  1.00  0.62           H
ATOM   2995  HA  ASN A 201      31.473  23.008 -13.935  1.00  0.62           H
ATOM   2996 1HB  ASN A 201      34.299  22.231 -13.117  1.00  0.62           H
ATOM   2997 2HB  ASN A 201      32.995  22.635 -12.006  1.00  0.62           H
ATOM   2998 1HD2 ASN A 201      33.468  18.908 -12.804  1.00  0.62           H
ATOM   2999 2HD2 ASN A 201      34.632  20.192 -12.670  1.00  0.62           H
ATOM   3000  N   SER A 202      32.311  25.180 -12.936  1.00  0.62           N
ATOM   3001  CA  SER A 202      32.645  26.560 -12.641  1.00  0.62           C
ATOM   3002  C   SER A 202      32.597  26.875 -11.160  1.00  0.62           C
ATOM   3003  O   SER A 202      31.772  26.336 -10.413  1.00  0.62           O
ATOM   3004  CB  SER A 202      31.699  27.482 -13.380  1.00  0.62           C
ATOM   3005  OG  SER A 202      31.958  28.824 -13.069  1.00  0.62           O
ATOM   3006  H   SER A 202      31.526  24.734 -12.462  1.00  0.62           H
ATOM   3007  HA  SER A 202      33.656  26.744 -12.988  1.00  0.62           H
ATOM   3008 1HB  SER A 202      31.823  27.328 -14.452  1.00  0.62           H
ATOM   3009 2HB  SER A 202      30.668  27.233 -13.126  1.00  0.62           H
ATOM   3010  HG  SER A 202      32.927  28.907 -13.018  1.00  0.62           H
ATOM   3011  N   ALA A 203      33.497  27.750 -10.741  1.00  0.62           N
ATOM   3012  CA  ALA A 203      33.518  28.162  -9.356  1.00  0.62           C
ATOM   3013  C   ALA A 203      33.954  29.613  -9.217  1.00  0.62           C
ATOM   3014  O   ALA A 203      34.772  30.101 -10.002  1.00  0.62           O
ATOM   3015  CB  ALA A 203      34.460  27.246  -8.567  1.00  0.62           C
ATOM   3016  H   ALA A 203      34.167  28.131 -11.409  1.00  0.62           H
ATOM   3017  HA  ALA A 203      32.515  28.071  -8.973  1.00  0.62           H
ATOM   3018 1HB  ALA A 203      34.450  27.537  -7.518  1.00  0.62           H
ATOM   3019 2HB  ALA A 203      34.121  26.220  -8.657  1.00  0.62           H
ATOM   3020 3HB  ALA A 203      35.479  27.326  -8.950  1.00  0.62           H
ATOM   3021  N   THR A 204      33.431  30.295  -8.200  1.00  0.63           N
ATOM   3022  CA  THR A 204      33.913  31.648  -7.920  1.00  0.63           C
ATOM   3023  C   THR A 204      35.373  31.619  -7.497  1.00  0.63           C
ATOM   3024  O   THR A 204      36.187  32.392  -7.985  1.00  0.63           O
ATOM   3025  CB  THR A 204      33.120  32.345  -6.823  1.00  0.63           C
ATOM   3026  OG1 THR A 204      31.764  32.512  -7.223  1.00  0.63           O
ATOM   3027  CG2 THR A 204      33.726  33.694  -6.520  1.00  0.63           C
ATOM   3028  H   THR A 204      32.694  29.853  -7.643  1.00  0.63           H
ATOM   3029  HA  THR A 204      33.819  32.235  -8.827  1.00  0.63           H
ATOM   3030  HB  THR A 204      33.153  31.736  -5.929  1.00  0.63           H
ATOM   3031  HG1 THR A 204      31.233  32.677  -6.416  1.00  0.63           H
ATOM   3032 1HG2 THR A 204      33.159  34.171  -5.721  1.00  0.63           H
ATOM   3033 2HG2 THR A 204      34.757  33.570  -6.208  1.00  0.63           H
ATOM   3034 3HG2 THR A 204      33.695  34.315  -7.409  1.00  0.63           H
ATOM   3035  N   ASN A 205      35.693  30.722  -6.584  1.00  0.63           N
ATOM   3036  CA  ASN A 205      37.043  30.579  -6.060  1.00  0.63           C
ATOM   3037  C   ASN A 205      37.311  29.096  -6.052  1.00  0.63           C
ATOM   3038  O   ASN A 205      36.352  28.326  -6.017  1.00  0.63           O
ATOM   3039  CB  ASN A 205      37.164  31.105  -4.640  1.00  0.63           C
ATOM   3040  CG  ASN A 205      36.842  32.551  -4.421  1.00  0.63           C
ATOM   3041  OD1 ASN A 205      35.763  32.860  -3.901  1.00  0.63           O
ATOM   3042  ND2 ASN A 205      37.730  33.408  -4.780  1.00  0.63           N
ATOM   3043  H   ASN A 205      34.967  30.112  -6.248  1.00  0.63           H
ATOM   3044  HA  ASN A 205      37.761  31.058  -6.724  1.00  0.63           H
ATOM   3045 1HB  ASN A 205      36.526  30.542  -4.030  1.00  0.63           H
ATOM   3046 2HB  ASN A 205      38.180  30.929  -4.286  1.00  0.63           H
ATOM   3047 1HD2 ASN A 205      37.589  34.421  -4.656  1.00  0.63           H
ATOM   3048 2HD2 ASN A 205      38.573  33.073  -5.233  1.00  0.63           H
ATOM   3049  N   GLY A 206      38.570  28.678  -5.957  1.00  0.63           N
ATOM   3050  CA  GLY A 206      38.851  27.241  -5.902  1.00  0.63           C
ATOM   3051  C   GLY A 206      39.104  26.620  -7.281  1.00  0.63           C
ATOM   3052  O   GLY A 206      40.016  27.046  -7.994  1.00  0.63           O
ATOM   3053  H   GLY A 206      39.330  29.348  -5.957  1.00  0.63           H
ATOM   3054 1HA  GLY A 206      39.720  27.075  -5.266  1.00  0.63           H
ATOM   3055 2HA  GLY A 206      38.018  26.727  -5.423  1.00  0.63           H
ATOM   3056  N   GLY A 207      38.355  25.575  -7.616  1.00  0.63           N
ATOM   3057  CA  GLY A 207      38.606  24.847  -8.868  1.00  0.63           C
ATOM   3058  C   GLY A 207      37.754  23.601  -8.975  1.00  0.63           C
ATOM   3059  O   GLY A 207      36.877  23.401  -8.165  1.00  0.63           O
ATOM   3060  H   GLY A 207      37.583  25.311  -6.996  1.00  0.63           H
ATOM   3061 1HA  GLY A 207      38.420  25.499  -9.720  1.00  0.63           H
ATOM   3062 2HA  GLY A 207      39.655  24.556  -8.899  1.00  0.63           H
ATOM   3063  N   ALA A 208      37.963  22.755  -9.987  1.00  0.65           N
ATOM   3064  CA  ALA A 208      37.158  21.538 -10.081  1.00  0.65           C
ATOM   3065  C   ALA A 208      37.389  20.739  -8.813  1.00  0.65           C
ATOM   3066  O   ALA A 208      36.450  20.277  -8.156  1.00  0.65           O
ATOM   3067  CB  ALA A 208      37.552  20.724 -11.285  1.00  0.65           C
ATOM   3068  H   ALA A 208      38.719  22.913 -10.643  1.00  0.65           H
ATOM   3069  HA  ALA A 208      36.105  21.813 -10.145  1.00  0.65           H
ATOM   3070 1HB  ALA A 208      36.947  19.837 -11.308  1.00  0.65           H
ATOM   3071 2HB  ALA A 208      37.394  21.306 -12.182  1.00  0.65           H
ATOM   3072 3HB  ALA A 208      38.600  20.445 -11.210  1.00  0.65           H
ATOM   3073  N   ILE A 209      38.655  20.703  -8.426  1.00  0.69           N
ATOM   3074  CA  ILE A 209      39.063  20.134  -7.163  1.00  0.69           C
ATOM   3075  C   ILE A 209      39.613  21.236  -6.312  1.00  0.69           C
ATOM   3076  O   ILE A 209      40.452  22.022  -6.754  1.00  0.69           O
ATOM   3077  CB  ILE A 209      40.108  19.025  -7.252  1.00  0.69           C
ATOM   3078  CG1 ILE A 209      39.592  17.803  -7.966  1.00  0.69           C
ATOM   3079  CG2 ILE A 209      40.625  18.716  -5.882  1.00  0.69           C
ATOM   3080  CD1 ILE A 209      40.684  16.792  -8.214  1.00  0.69           C
ATOM   3081  H   ILE A 209      39.353  21.122  -9.047  1.00  0.69           H
ATOM   3082  HA  ILE A 209      38.187  19.729  -6.654  1.00  0.69           H
ATOM   3083  HB  ILE A 209      40.925  19.376  -7.843  1.00  0.69           H
ATOM   3084 1HG1 ILE A 209      38.827  17.333  -7.372  1.00  0.69           H
ATOM   3085 2HG1 ILE A 209      39.155  18.103  -8.912  1.00  0.69           H
ATOM   3086 1HG2 ILE A 209      41.369  17.969  -5.962  1.00  0.69           H
ATOM   3087 2HG2 ILE A 209      41.064  19.599  -5.428  1.00  0.69           H
ATOM   3088 3HG2 ILE A 209      39.809  18.369  -5.265  1.00  0.69           H
ATOM   3089 1HD1 ILE A 209      40.286  15.928  -8.728  1.00  0.69           H
ATOM   3090 2HD1 ILE A 209      41.460  17.247  -8.811  1.00  0.69           H
ATOM   3091 3HD1 ILE A 209      41.104  16.480  -7.265  1.00  0.69           H
ATOM   3092  N   CYS A 210      39.117  21.305  -5.115  1.00  0.79           N
ATOM   3093  CA  CYS A 210      39.500  22.292  -4.146  1.00  0.79           C
ATOM   3094  C   CYS A 210      39.856  21.685  -2.810  1.00  0.79           C
ATOM   3095  O   CYS A 210      39.029  21.063  -2.142  1.00  0.79           O
ATOM   3096  CB  CYS A 210      38.372  23.316  -4.142  1.00  0.79           C
ATOM   3097  SG  CYS A 210      36.763  22.426  -4.257  1.00  0.79           S
ATOM   3098  H   CYS A 210      38.402  20.619  -4.847  1.00  0.79           H
ATOM   3099  HA  CYS A 210      40.391  22.799  -4.518  1.00  0.79           H
ATOM   3100 1HB  CYS A 210      38.387  23.903  -3.233  1.00  0.79           H
ATOM   3101 2HB  CYS A 210      38.460  23.994  -4.995  1.00  0.79           H
ATOM   3102  N   CYS A 211      41.104  21.860  -2.419  1.00  0.96           N
ATOM   3103  CA  CYS A 211      41.553  21.330  -1.156  1.00  0.96           C
ATOM   3104  C   CYS A 211      41.700  22.451  -0.160  1.00  0.96           C
ATOM   3105  O   CYS A 211      42.608  23.287  -0.239  1.00  0.96           O
ATOM   3106  CB  CYS A 211      42.775  20.465  -1.296  1.00  0.96           C
ATOM   3107  SG  CYS A 211      42.407  18.997  -2.278  1.00  0.96           S
ATOM   3108  H   CYS A 211      41.755  22.348  -3.029  1.00  0.96           H
ATOM   3109  HA  CYS A 211      40.798  20.665  -0.823  1.00  0.96           H
ATOM   3110 1HB  CYS A 211      43.572  21.006  -1.766  1.00  0.96           H
ATOM   3111 2HB  CYS A 211      43.112  20.142  -0.312  1.00  0.96           H
ATOM   3112  HG  CYS A 211      41.536  18.486  -1.404  1.00  0.96           H
ATOM   3113  N   ILE A 212      40.707  22.508   0.708  1.00  1.22           N
ATOM   3114  CA  ILE A 212      40.517  23.592   1.644  1.00  1.22           C
ATOM   3115  C   ILE A 212      40.546  23.111   3.086  1.00  1.22           C
ATOM   3116  O   ILE A 212      39.716  22.306   3.513  1.00  1.22           O
ATOM   3117  CB  ILE A 212      39.174  24.291   1.347  1.00  1.22           C
ATOM   3118  CG1 ILE A 212      39.180  24.850  -0.128  1.00  1.22           C
ATOM   3119  CG2 ILE A 212      38.934  25.413   2.361  1.00  1.22           C
ATOM   3120  CD1 ILE A 212      37.827  25.350  -0.621  1.00  1.22           C
ATOM   3121  H   ILE A 212      40.068  21.713   0.711  1.00  1.22           H
ATOM   3122  HA  ILE A 212      41.322  24.312   1.504  1.00  1.22           H
ATOM   3123  HB  ILE A 212      38.367  23.563   1.415  1.00  1.22           H
ATOM   3124 1HG1 ILE A 212      39.896  25.670  -0.186  1.00  1.22           H
ATOM   3125 2HG1 ILE A 212      39.497  24.064  -0.806  1.00  1.22           H
ATOM   3126 1HG2 ILE A 212      37.981  25.898   2.152  1.00  1.22           H
ATOM   3127 2HG2 ILE A 212      38.907  25.001   3.371  1.00  1.22           H
ATOM   3128 3HG2 ILE A 212      39.733  26.150   2.294  1.00  1.22           H
ATOM   3129 1HD1 ILE A 212      37.914  25.718  -1.644  1.00  1.22           H
ATOM   3130 2HD1 ILE A 212      37.102  24.536  -0.598  1.00  1.22           H
ATOM   3131 3HD1 ILE A 212      37.481  26.153   0.019  1.00  1.22           H
ATOM   3132  N   SER A 213      41.478  23.665   3.840  1.00  1.59           N
ATOM   3133  CA  SER A 213      41.655  23.362   5.251  1.00  1.59           C
ATOM   3134  C   SER A 213      41.616  24.651   6.059  1.00  1.59           C
ATOM   3135  O   SER A 213      42.047  24.693   7.213  1.00  1.59           O
ATOM   3136  CB  SER A 213      42.941  22.592   5.456  1.00  1.59           C
ATOM   3137  OG  SER A 213      44.039  23.309   4.983  1.00  1.59           O
ATOM   3138  H   SER A 213      42.115  24.317   3.406  1.00  1.59           H
ATOM   3139  HA  SER A 213      40.825  22.735   5.583  1.00  1.59           H
ATOM   3140 1HB  SER A 213      43.076  22.380   6.517  1.00  1.59           H
ATOM   3141 2HB  SER A 213      42.872  21.636   4.945  1.00  1.59           H
ATOM   3142  HG  SER A 213      44.048  24.120   5.511  1.00  1.59           H
ATOM   3143  N   ASP A 214      41.089  25.695   5.422  1.00  2.04           N
ATOM   3144  CA  ASP A 214      40.943  27.026   5.998  1.00  2.04           C
ATOM   3145  C   ASP A 214      42.230  27.534   6.651  1.00  2.04           C
ATOM   3146  O   ASP A 214      43.228  27.767   5.962  1.00  2.04           O
ATOM   3147  CB  ASP A 214      39.768  27.044   6.985  1.00  2.04           C
ATOM   3148  CG  ASP A 214      38.412  26.754   6.296  1.00  2.04           C
ATOM   3149  OD1 ASP A 214      38.206  27.226   5.201  1.00  2.04           O
ATOM   3150  OD2 ASP A 214      37.611  26.059   6.876  1.00  2.04           O
ATOM   3151  H   ASP A 214      40.754  25.545   4.482  1.00  2.04           H
ATOM   3152  HA  ASP A 214      40.693  27.715   5.190  1.00  2.04           H
ATOM   3153 1HB  ASP A 214      39.923  26.297   7.768  1.00  2.04           H
ATOM   3154 2HB  ASP A 214      39.702  28.025   7.460  1.00  2.04           H
ATOM   3155  N   LEU A 215      42.193  27.739   7.966  1.00  2.49           N
ATOM   3156  CA  LEU A 215      43.316  28.286   8.712  1.00  2.49           C
ATOM   3157  C   LEU A 215      44.177  27.204   9.350  1.00  2.49           C
ATOM   3158  O   LEU A 215      45.106  27.487  10.120  1.00  2.49           O
ATOM   3159  CB  LEU A 215      42.785  29.231   9.786  1.00  2.49           C
ATOM   3160  CG  LEU A 215      41.989  30.424   9.248  1.00  2.49           C
ATOM   3161  CD1 LEU A 215      41.470  31.249  10.411  1.00  2.49           C
ATOM   3162  CD2 LEU A 215      42.878  31.244   8.331  1.00  2.49           C
ATOM   3163  H   LEU A 215      41.355  27.509   8.475  1.00  2.49           H
ATOM   3164  HA  LEU A 215      43.940  28.852   8.023  1.00  2.49           H
ATOM   3165 1HB  LEU A 215      42.139  28.668  10.457  1.00  2.49           H
ATOM   3166 2HB  LEU A 215      43.626  29.619  10.358  1.00  2.49           H
ATOM   3167  HG  LEU A 215      41.129  30.065   8.685  1.00  2.49           H
ATOM   3168 1HD1 LEU A 215      40.894  32.092  10.030  1.00  2.49           H
ATOM   3169 2HD1 LEU A 215      40.832  30.629  11.041  1.00  2.49           H
ATOM   3170 3HD1 LEU A 215      42.310  31.620  10.998  1.00  2.49           H
ATOM   3171 1HD2 LEU A 215      42.314  32.091   7.938  1.00  2.49           H
ATOM   3172 2HD2 LEU A 215      43.739  31.610   8.889  1.00  2.49           H
ATOM   3173 3HD2 LEU A 215      43.220  30.620   7.503  1.00  2.49           H
ATOM   3174  N   ASN A 216      43.883  25.944   9.061  1.00  2.78           N
ATOM   3175  CA  ASN A 216      44.679  24.909   9.677  1.00  2.78           C
ATOM   3176  C   ASN A 216      45.985  24.776   8.920  1.00  2.78           C
ATOM   3177  O   ASN A 216      46.103  24.067   7.921  1.00  2.78           O
ATOM   3178  CB  ASN A 216      43.947  23.586   9.753  1.00  2.78           C
ATOM   3179  CG  ASN A 216      44.702  22.566  10.572  1.00  2.78           C
ATOM   3180  OD1 ASN A 216      45.949  22.590  10.674  1.00  2.78           O
ATOM   3181  ND2 ASN A 216      43.955  21.682  11.198  1.00  2.78           N
ATOM   3182  H   ASN A 216      43.131  25.698   8.419  1.00  2.78           H
ATOM   3183  HA  ASN A 216      44.922  25.213  10.695  1.00  2.78           H
ATOM   3184 1HB  ASN A 216      42.956  23.736  10.182  1.00  2.78           H
ATOM   3185 2HB  ASN A 216      43.812  23.192   8.745  1.00  2.78           H
ATOM   3186 1HD2 ASN A 216      44.367  20.990  11.796  1.00  2.78           H
ATOM   3187 2HD2 ASN A 216      42.961  21.711  11.092  1.00  2.78           H
ATOM   3188  N   THR A 217      46.986  25.445   9.463  1.00  2.77           N
ATOM   3189  CA  THR A 217      48.327  25.511   8.899  1.00  2.77           C
ATOM   3190  C   THR A 217      49.235  24.394   9.416  1.00  2.77           C
ATOM   3191  O   THR A 217      50.451  24.430   9.223  1.00  2.77           O
ATOM   3192  CB  THR A 217      48.956  26.888   9.155  1.00  2.77           C
ATOM   3193  OG1 THR A 217      48.978  27.156  10.564  1.00  2.77           O
ATOM   3194  CG2 THR A 217      48.162  27.969   8.439  1.00  2.77           C
ATOM   3195  H   THR A 217      46.743  26.025  10.266  1.00  2.77           H
ATOM   3196  HA  THR A 217      48.242  25.390   7.821  1.00  2.77           H
ATOM   3197  HB  THR A 217      49.977  26.888   8.781  1.00  2.77           H
ATOM   3198  HG1 THR A 217      48.072  27.184  10.895  1.00  2.77           H
ATOM   3199 1HG2 THR A 217      48.623  28.939   8.622  1.00  2.77           H
ATOM   3200 2HG2 THR A 217      48.156  27.765   7.369  1.00  2.77           H
ATOM   3201 3HG2 THR A 217      47.144  27.980   8.806  1.00  2.77           H
ATOM   3202  N   SER A 218      48.634  23.428  10.111  1.00  2.48           N
ATOM   3203  CA  SER A 218      49.308  22.248  10.634  1.00  2.48           C
ATOM   3204  C   SER A 218      48.877  21.121   9.701  1.00  2.48           C
ATOM   3205  O   SER A 218      49.591  20.754   8.763  1.00  2.48           O
ATOM   3206  CB  SER A 218      48.966  21.976  12.106  1.00  2.48           C
ATOM   3207  OG  SER A 218      47.623  21.602  12.305  1.00  2.48           O
ATOM   3208  H   SER A 218      47.625  23.468  10.232  1.00  2.48           H
ATOM   3209  HA  SER A 218      50.387  22.376  10.550  1.00  2.48           H
ATOM   3210 1HB  SER A 218      49.623  21.201  12.496  1.00  2.48           H
ATOM   3211 2HB  SER A 218      49.168  22.883  12.672  1.00  2.48           H
ATOM   3212  HG  SER A 218      47.120  21.957  11.566  1.00  2.48           H
ATOM   3213  N   GLU A 219      47.681  20.589   9.927  1.00  2.05           N
ATOM   3214  CA  GLU A 219      47.143  19.530   9.075  1.00  2.05           C
ATOM   3215  C   GLU A 219      46.554  20.144   7.809  1.00  2.05           C
ATOM   3216  O   GLU A 219      45.339  20.187   7.611  1.00  2.05           O
ATOM   3217  CB  GLU A 219      46.075  18.722   9.807  1.00  2.05           C
ATOM   3218  CG  GLU A 219      46.593  17.962  11.026  1.00  2.05           C
ATOM   3219  CD  GLU A 219      45.519  17.175  11.740  1.00  2.05           C
ATOM   3220  OE1 GLU A 219      44.372  17.310  11.385  1.00  2.05           O
ATOM   3221  OE2 GLU A 219      45.850  16.439  12.640  1.00  2.05           O
ATOM   3222  H   GLU A 219      47.143  20.973  10.692  1.00  2.05           H
ATOM   3223  HA  GLU A 219      47.955  18.863   8.785  1.00  2.05           H
ATOM   3224 1HB  GLU A 219      45.283  19.386  10.138  1.00  2.05           H
ATOM   3225 2HB  GLU A 219      45.633  18.000   9.122  1.00  2.05           H
ATOM   3226 1HG  GLU A 219      47.379  17.279  10.706  1.00  2.05           H
ATOM   3227 2HG  GLU A 219      47.034  18.679  11.720  1.00  2.05           H
ATOM   3228  N   LYS A 220      47.457  20.620   6.967  1.00  1.62           N
ATOM   3229  CA  LYS A 220      47.154  21.312   5.726  1.00  1.62           C
ATOM   3230  C   LYS A 220      46.463  20.428   4.709  1.00  1.62           C
ATOM   3231  O   LYS A 220      46.849  19.273   4.525  1.00  1.62           O
ATOM   3232  CB  LYS A 220      48.438  21.836   5.122  1.00  1.62           C
ATOM   3233  CG  LYS A 220      49.078  22.942   5.885  1.00  1.62           C
ATOM   3234  CD  LYS A 220      50.312  23.396   5.174  1.00  1.62           C
ATOM   3235  CE  LYS A 220      50.972  24.534   5.876  1.00  1.62           C
ATOM   3236  NZ  LYS A 220      52.142  24.975   5.138  1.00  1.62           N
ATOM   3237  H   LYS A 220      48.428  20.522   7.263  1.00  1.62           H
ATOM   3238  HA  LYS A 220      46.490  22.151   5.954  1.00  1.62           H
ATOM   3239 1HB  LYS A 220      49.162  21.025   5.072  1.00  1.62           H
ATOM   3240 2HB  LYS A 220      48.263  22.168   4.108  1.00  1.62           H
ATOM   3241 1HG  LYS A 220      48.378  23.769   5.978  1.00  1.62           H
ATOM   3242 2HG  LYS A 220      49.344  22.596   6.883  1.00  1.62           H
ATOM   3243 1HD  LYS A 220      51.018  22.566   5.120  1.00  1.62           H
ATOM   3244 2HD  LYS A 220      50.069  23.701   4.153  1.00  1.62           H
ATOM   3245 1HE  LYS A 220      50.265  25.360   5.959  1.00  1.62           H
ATOM   3246 2HE  LYS A 220      51.277  24.228   6.868  1.00  1.62           H
ATOM   3247 1HZ  LYS A 220      52.580  25.750   5.603  1.00  1.62           H
ATOM   3248 2HZ  LYS A 220      52.794  24.211   5.062  1.00  1.62           H
ATOM   3249 3HZ  LYS A 220      51.831  25.253   4.190  1.00  1.62           H
ATOM   3250  N   GLY A 221      45.491  20.994   4.000  1.00  1.28           N
ATOM   3251  CA  GLY A 221      44.751  20.264   2.981  1.00  1.28           C
ATOM   3252  C   GLY A 221      45.597  19.784   1.805  1.00  1.28           C
ATOM   3253  O   GLY A 221      46.590  20.425   1.414  1.00  1.28           O
ATOM   3254  H   GLY A 221      45.202  21.939   4.229  1.00  1.28           H
ATOM   3255 1HA  GLY A 221      44.304  19.397   3.464  1.00  1.28           H
ATOM   3256 2HA  GLY A 221      43.927  20.879   2.616  1.00  1.28           H
ATOM   3257  N   SER A 222      45.165  18.662   1.225  1.00  1.05           N
ATOM   3258  CA  SER A 222      45.908  18.060   0.137  1.00  1.05           C
ATOM   3259  C   SER A 222      45.096  17.243  -0.861  1.00  1.05           C
ATOM   3260  O   SER A 222      44.065  16.653  -0.525  1.00  1.05           O
ATOM   3261  CB  SER A 222      46.941  17.109   0.731  1.00  1.05           C
ATOM   3262  OG  SER A 222      46.325  15.974   1.341  1.00  1.05           O
ATOM   3263  H   SER A 222      44.306  18.243   1.573  1.00  1.05           H
ATOM   3264  HA  SER A 222      46.401  18.861  -0.395  1.00  1.05           H
ATOM   3265 1HB  SER A 222      47.616  16.779  -0.060  1.00  1.05           H
ATOM   3266 2HB  SER A 222      47.540  17.640   1.472  1.00  1.05           H
ATOM   3267  HG  SER A 222      45.792  16.295   2.102  1.00  1.05           H
ATOM   3268  N   LEU A 223      45.648  17.136  -2.062  1.00  0.90           N
ATOM   3269  CA  LEU A 223      45.127  16.268  -3.108  1.00  0.90           C
ATOM   3270  C   LEU A 223      46.111  15.172  -3.450  1.00  0.90           C
ATOM   3271  O   LEU A 223      47.261  15.456  -3.779  1.00  0.90           O
ATOM   3272  CB  LEU A 223      44.842  17.054  -4.387  1.00  0.90           C
ATOM   3273  CG  LEU A 223      44.432  16.215  -5.575  1.00  0.90           C
ATOM   3274  CD1 LEU A 223      43.178  15.585  -5.273  1.00  0.90           C
ATOM   3275  CD2 LEU A 223      44.300  17.058  -6.763  1.00  0.90           C
ATOM   3276  H   LEU A 223      46.469  17.711  -2.252  1.00  0.90           H
ATOM   3277  HA  LEU A 223      44.206  15.805  -2.756  1.00  0.90           H
ATOM   3278 1HB  LEU A 223      44.052  17.756  -4.208  1.00  0.90           H
ATOM   3279 2HB  LEU A 223      45.735  17.612  -4.659  1.00  0.90           H
ATOM   3280  HG  LEU A 223      45.176  15.445  -5.767  1.00  0.90           H
ATOM   3281 1HD1 LEU A 223      42.858  14.999  -6.104  1.00  0.90           H
ATOM   3282 2HD1 LEU A 223      43.302  14.953  -4.410  1.00  0.90           H
ATOM   3283 3HD1 LEU A 223      42.451  16.331  -5.065  1.00  0.90           H
ATOM   3284 1HD2 LEU A 223      43.996  16.452  -7.610  1.00  0.90           H
ATOM   3285 2HD2 LEU A 223      43.559  17.820  -6.581  1.00  0.90           H
ATOM   3286 3HD2 LEU A 223      45.241  17.517  -6.974  1.00  0.90           H
ATOM   3287  N   SER A 224      45.673  13.926  -3.394  1.00  0.83           N
ATOM   3288  CA  SER A 224      46.552  12.829  -3.762  1.00  0.83           C
ATOM   3289  C   SER A 224      45.824  11.867  -4.672  1.00  0.83           C
ATOM   3290  O   SER A 224      44.970  11.091  -4.226  1.00  0.83           O
ATOM   3291  CB  SER A 224      47.039  12.105  -2.525  1.00  0.83           C
ATOM   3292  OG  SER A 224      47.841  11.011  -2.863  1.00  0.83           O
ATOM   3293  H   SER A 224      44.714  13.737  -3.098  1.00  0.83           H
ATOM   3294  HA  SER A 224      47.410  13.224  -4.305  1.00  0.83           H
ATOM   3295 1HB  SER A 224      47.606  12.799  -1.905  1.00  0.83           H
ATOM   3296 2HB  SER A 224      46.180  11.768  -1.941  1.00  0.83           H
ATOM   3297  HG  SER A 224      47.285  10.433  -3.392  1.00  0.83           H
ATOM   3298  N   LEU A 225      46.196  11.910  -5.942  1.00  0.81           N
ATOM   3299  CA  LEU A 225      45.568  11.066  -6.934  1.00  0.81           C
ATOM   3300  C   LEU A 225      46.518   9.975  -7.371  1.00  0.81           C
ATOM   3301  O   LEU A 225      47.544  10.263  -7.994  1.00  0.81           O
ATOM   3302  CB  LEU A 225      45.086  11.889  -8.147  1.00  0.81           C
ATOM   3303  CG  LEU A 225      44.028  12.983  -7.832  1.00  0.81           C
ATOM   3304  CD1 LEU A 225      43.667  13.781  -9.100  1.00  0.81           C
ATOM   3305  CD2 LEU A 225      42.781  12.314  -7.255  1.00  0.81           C
ATOM   3306  H   LEU A 225      46.939  12.557  -6.216  1.00  0.81           H
ATOM   3307  HA  LEU A 225      44.712  10.604  -6.476  1.00  0.81           H
ATOM   3308 1HB  LEU A 225      45.944  12.371  -8.591  1.00  0.81           H
ATOM   3309 2HB  LEU A 225      44.655  11.207  -8.880  1.00  0.81           H
ATOM   3310  HG  LEU A 225      44.439  13.669  -7.114  1.00  0.81           H
ATOM   3311 1HD1 LEU A 225      42.929  14.545  -8.853  1.00  0.81           H
ATOM   3312 2HD1 LEU A 225      44.556  14.255  -9.497  1.00  0.81           H
ATOM   3313 3HD1 LEU A 225      43.249  13.106  -9.848  1.00  0.81           H
ATOM   3314 1HD2 LEU A 225      42.032  13.062  -7.022  1.00  0.81           H
ATOM   3315 2HD2 LEU A 225      42.372  11.617  -7.988  1.00  0.81           H
ATOM   3316 3HD2 LEU A 225      43.047  11.776  -6.344  1.00  0.81           H
ATOM   3317  N   ALA A 226      46.169   8.726  -7.072  1.00  0.81           N
ATOM   3318  CA  ALA A 226      47.023   7.608  -7.414  1.00  0.81           C
ATOM   3319  C   ALA A 226      46.224   6.409  -7.859  1.00  0.81           C
ATOM   3320  O   ALA A 226      45.057   6.242  -7.505  1.00  0.81           O
ATOM   3321  CB  ALA A 226      47.876   7.209  -6.225  1.00  0.81           C
ATOM   3322  H   ALA A 226      45.333   8.537  -6.523  1.00  0.81           H
ATOM   3323  HA  ALA A 226      47.656   7.909  -8.226  1.00  0.81           H
ATOM   3324 1HB  ALA A 226      48.527   6.383  -6.516  1.00  0.81           H
ATOM   3325 2HB  ALA A 226      48.482   8.058  -5.916  1.00  0.81           H
ATOM   3326 3HB  ALA A 226      47.229   6.897  -5.405  1.00  0.81           H
ATOM   3327  N   CYS A 227      46.855   5.588  -8.686  1.00  0.82           N
ATOM   3328  CA  CYS A 227      46.303   4.324  -9.174  1.00  0.82           C
ATOM   3329  C   CYS A 227      44.989   4.478  -9.949  1.00  0.82           C
ATOM   3330  O   CYS A 227      44.278   3.494 -10.195  1.00  0.82           O
ATOM   3331  CB  CYS A 227      46.042   3.410  -8.002  1.00  0.82           C
ATOM   3332  SG  CYS A 227      47.471   3.142  -6.945  1.00  0.82           S
ATOM   3333  H   CYS A 227      47.806   5.837  -8.990  1.00  0.82           H
ATOM   3334  HA  CYS A 227      47.040   3.859  -9.828  1.00  0.82           H
ATOM   3335 1HB  CYS A 227      45.220   3.784  -7.408  1.00  0.82           H
ATOM   3336 2HB  CYS A 227      45.745   2.447  -8.396  1.00  0.82           H
ATOM   3337  HG  CYS A 227      48.241   2.619  -7.893  1.00  0.82           H
ATOM   3338  N   ASN A 228      44.696   5.699 -10.371  1.00  0.81           N
ATOM   3339  CA  ASN A 228      43.564   5.983 -11.218  1.00  0.81           C
ATOM   3340  C   ASN A 228      43.933   5.486 -12.597  1.00  0.81           C
ATOM   3341  O   ASN A 228      45.083   5.592 -12.994  1.00  0.81           O
ATOM   3342  CB  ASN A 228      43.207   7.452 -11.253  1.00  0.81           C
ATOM   3343  CG  ASN A 228      41.811   7.651 -11.762  1.00  0.81           C
ATOM   3344  OD1 ASN A 228      41.503   7.444 -12.934  1.00  0.81           O
ATOM   3345  ND2 ASN A 228      40.945   8.058 -10.884  1.00  0.81           N
ATOM   3346  H   ASN A 228      45.305   6.450 -10.092  1.00  0.81           H
ATOM   3347  HA  ASN A 228      42.711   5.415 -10.877  1.00  0.81           H
ATOM   3348 1HB  ASN A 228      43.304   7.890 -10.261  1.00  0.81           H
ATOM   3349 2HB  ASN A 228      43.894   7.972 -11.919  1.00  0.81           H
ATOM   3350 1HD2 ASN A 228      39.994   8.207 -11.150  1.00  0.81           H
ATOM   3351 2HD2 ASN A 228      41.229   8.217  -9.942  1.00  0.81           H
ATOM   3352  N   GLN A 229      42.994   4.945 -13.335  1.00  0.79           N
ATOM   3353  CA  GLN A 229      43.299   4.501 -14.684  1.00  0.79           C
ATOM   3354  C   GLN A 229      43.446   5.647 -15.700  1.00  0.79           C
ATOM   3355  O   GLN A 229      44.104   5.465 -16.723  1.00  0.79           O
ATOM   3356  CB  GLN A 229      42.242   3.506 -15.129  1.00  0.79           C
ATOM   3357  CG  GLN A 229      42.294   2.202 -14.325  1.00  0.79           C
ATOM   3358  CD  GLN A 229      41.284   1.169 -14.762  1.00  0.79           C
ATOM   3359  OE1 GLN A 229      40.725   1.260 -15.865  1.00  0.79           O
ATOM   3360  NE2 GLN A 229      41.045   0.165 -13.909  1.00  0.79           N
ATOM   3361  H   GLN A 229      42.065   4.840 -12.946  1.00  0.79           H
ATOM   3362  HA  GLN A 229      44.253   3.976 -14.652  1.00  0.79           H
ATOM   3363 1HB  GLN A 229      41.270   3.953 -14.982  1.00  0.79           H
ATOM   3364 2HB  GLN A 229      42.355   3.284 -16.187  1.00  0.79           H
ATOM   3365 1HG  GLN A 229      43.288   1.771 -14.417  1.00  0.79           H
ATOM   3366 2HG  GLN A 229      42.092   2.442 -13.277  1.00  0.79           H
ATOM   3367 1HE2 GLN A 229      40.382  -0.546 -14.149  1.00  0.79           H
ATOM   3368 2HE2 GLN A 229      41.503   0.117 -12.992  1.00  0.79           H
ATOM   3369  N   GLU A 230      42.789   6.787 -15.450  1.00  0.76           N
ATOM   3370  CA  GLU A 230      42.858   7.994 -16.302  1.00  0.76           C
ATOM   3371  C   GLU A 230      42.164   9.184 -15.631  1.00  0.76           C
ATOM   3372  O   GLU A 230      41.057   9.027 -15.120  1.00  0.76           O
ATOM   3373  CB  GLU A 230      42.244   7.751 -17.696  1.00  0.76           C
ATOM   3374  CG  GLU A 230      42.172   8.999 -18.603  1.00  0.76           C
ATOM   3375  CD  GLU A 230      41.681   8.702 -20.010  1.00  0.76           C
ATOM   3376  OE1 GLU A 230      41.432   7.559 -20.313  1.00  0.76           O
ATOM   3377  OE2 GLU A 230      41.555   9.627 -20.781  1.00  0.76           O
ATOM   3378  H   GLU A 230      42.279   6.859 -14.574  1.00  0.76           H
ATOM   3379  HA  GLU A 230      43.910   8.257 -16.434  1.00  0.76           H
ATOM   3380 1HB  GLU A 230      42.825   7.007 -18.230  1.00  0.76           H
ATOM   3381 2HB  GLU A 230      41.251   7.367 -17.592  1.00  0.76           H
ATOM   3382 1HG  GLU A 230      41.476   9.707 -18.150  1.00  0.76           H
ATOM   3383 2HG  GLU A 230      43.145   9.480 -18.642  1.00  0.76           H
ATOM   3384  N   THR A 231      42.739  10.380 -15.704  1.00  0.72           N
ATOM   3385  CA  THR A 231      42.010  11.537 -15.172  1.00  0.72           C
ATOM   3386  C   THR A 231      41.918  12.690 -16.174  1.00  0.72           C
ATOM   3387  O   THR A 231      42.912  13.053 -16.800  1.00  0.72           O
ATOM   3388  CB  THR A 231      42.614  12.033 -13.842  1.00  0.72           C
ATOM   3389  OG1 THR A 231      42.578  10.979 -12.884  1.00  0.72           O
ATOM   3390  CG2 THR A 231      41.814  13.197 -13.298  1.00  0.72           C
ATOM   3391  H   THR A 231      43.664  10.470 -16.132  1.00  0.72           H
ATOM   3392  HA  THR A 231      40.996  11.222 -14.960  1.00  0.72           H
ATOM   3393  HB  THR A 231      43.637  12.336 -14.000  1.00  0.72           H
ATOM   3394  HG1 THR A 231      43.143  10.269 -13.191  1.00  0.72           H
ATOM   3395 1HG2 THR A 231      42.246  13.526 -12.356  1.00  0.72           H
ATOM   3396 2HG2 THR A 231      41.833  14.010 -14.012  1.00  0.72           H
ATOM   3397 3HG2 THR A 231      40.784  12.884 -13.133  1.00  0.72           H
ATOM   3398  N   LEU A 232      40.720  13.249 -16.332  1.00  0.68           N
ATOM   3399  CA  LEU A 232      40.522  14.377 -17.245  1.00  0.68           C
ATOM   3400  C   LEU A 232      39.769  15.545 -16.654  1.00  0.68           C
ATOM   3401  O   LEU A 232      38.620  15.414 -16.224  1.00  0.68           O
ATOM   3402  CB  LEU A 232      39.747  13.952 -18.497  1.00  0.68           C
ATOM   3403  CG  LEU A 232      39.338  15.131 -19.482  1.00  0.68           C
ATOM   3404  CD1 LEU A 232      40.578  15.768 -20.093  1.00  0.68           C
ATOM   3405  CD2 LEU A 232      38.425  14.603 -20.567  1.00  0.68           C
ATOM   3406  H   LEU A 232      39.939  12.878 -15.784  1.00  0.68           H
ATOM   3407  HA  LEU A 232      41.502  14.740 -17.552  1.00  0.68           H
ATOM   3408 1HB  LEU A 232      40.356  13.243 -19.056  1.00  0.68           H
ATOM   3409 2HB  LEU A 232      38.861  13.458 -18.177  1.00  0.68           H
ATOM   3410  HG  LEU A 232      38.812  15.903 -18.917  1.00  0.68           H
ATOM   3411 1HD1 LEU A 232      40.293  16.583 -20.752  1.00  0.68           H
ATOM   3412 2HD1 LEU A 232      41.215  16.156 -19.311  1.00  0.68           H
ATOM   3413 3HD1 LEU A 232      41.112  15.019 -20.664  1.00  0.68           H
ATOM   3414 1HD2 LEU A 232      38.143  15.425 -21.226  1.00  0.68           H
ATOM   3415 2HD2 LEU A 232      38.946  13.835 -21.141  1.00  0.68           H
ATOM   3416 3HD2 LEU A 232      37.535  14.181 -20.126  1.00  0.68           H
ATOM   3417  N   PHE A 233      40.398  16.698 -16.736  1.00  0.65           N
ATOM   3418  CA  PHE A 233      39.817  17.955 -16.339  1.00  0.65           C
ATOM   3419  C   PHE A 233      39.663  18.757 -17.617  1.00  0.65           C
ATOM   3420  O   PHE A 233      40.637  18.880 -18.371  1.00  0.65           O
ATOM   3421  CB  PHE A 233      40.759  18.718 -15.411  1.00  0.65           C
ATOM   3422  CG  PHE A 233      41.052  18.078 -14.130  1.00  0.65           C
ATOM   3423  CD1 PHE A 233      42.054  17.130 -14.055  1.00  0.65           C
ATOM   3424  CD2 PHE A 233      40.372  18.426 -12.992  1.00  0.65           C
ATOM   3425  CE1 PHE A 233      42.353  16.532 -12.870  1.00  0.65           C
ATOM   3426  CE2 PHE A 233      40.668  17.831 -11.806  1.00  0.65           C
ATOM   3427  CZ  PHE A 233      41.658  16.870 -11.747  1.00  0.65           C
ATOM   3428  H   PHE A 233      41.350  16.700 -17.097  1.00  0.65           H
ATOM   3429  HA  PHE A 233      38.848  17.795 -15.877  1.00  0.65           H
ATOM   3430 1HB  PHE A 233      41.700  18.874 -15.919  1.00  0.65           H
ATOM   3431 2HB  PHE A 233      40.339  19.699 -15.210  1.00  0.65           H
ATOM   3432  HD1 PHE A 233      42.610  16.864 -14.963  1.00  0.65           H
ATOM   3433  HD2 PHE A 233      39.590  19.181 -13.047  1.00  0.65           H
ATOM   3434  HE1 PHE A 233      43.148  15.787 -12.822  1.00  0.65           H
ATOM   3435  HE2 PHE A 233      40.120  18.111 -10.917  1.00  0.65           H
ATOM   3436  HZ  PHE A 233      41.902  16.384 -10.811  1.00  0.65           H
ATOM   3437  N   ALA A 234      38.478  19.288 -17.888  1.00  0.63           N
ATOM   3438  CA  ALA A 234      38.378  20.074 -19.112  1.00  0.63           C
ATOM   3439  C   ALA A 234      37.288  21.129 -19.079  1.00  0.63           C
ATOM   3440  O   ALA A 234      36.221  20.931 -18.495  1.00  0.63           O
ATOM   3441  CB  ALA A 234      38.149  19.161 -20.306  1.00  0.63           C
ATOM   3442  H   ALA A 234      37.693  19.142 -17.250  1.00  0.63           H
ATOM   3443  HA  ALA A 234      39.320  20.589 -19.232  1.00  0.63           H
ATOM   3444 1HB  ALA A 234      38.135  19.767 -21.215  1.00  0.63           H
ATOM   3445 2HB  ALA A 234      38.952  18.441 -20.367  1.00  0.63           H
ATOM   3446 3HB  ALA A 234      37.205  18.645 -20.203  1.00  0.63           H
ATOM   3447  N   SER A 235      37.563  22.234 -19.761  1.00  0.62           N
ATOM   3448  CA  SER A 235      36.635  23.358 -19.880  1.00  0.62           C
ATOM   3449  C   SER A 235      36.113  23.867 -18.532  1.00  0.62           C
ATOM   3450  O   SER A 235      34.939  24.224 -18.420  1.00  0.62           O
ATOM   3451  CB  SER A 235      35.448  22.969 -20.737  1.00  0.62           C
ATOM   3452  OG  SER A 235      35.846  22.627 -22.035  1.00  0.62           O
ATOM   3453  H   SER A 235      38.486  22.292 -20.203  1.00  0.62           H
ATOM   3454  HA  SER A 235      37.157  24.178 -20.368  1.00  0.62           H
ATOM   3455 1HB  SER A 235      34.921  22.134 -20.285  1.00  0.62           H
ATOM   3456 2HB  SER A 235      34.752  23.804 -20.778  1.00  0.62           H
ATOM   3457  HG  SER A 235      36.192  23.436 -22.421  1.00  0.62           H
ATOM   3458  N   ASN A 236      36.977  23.915 -17.517  1.00  0.64           N
ATOM   3459  CA  ASN A 236      36.558  24.388 -16.201  1.00  0.64           C
ATOM   3460  C   ASN A 236      36.893  25.875 -16.044  1.00  0.64           C
ATOM   3461  O   ASN A 236      37.822  26.367 -16.695  1.00  0.64           O
ATOM   3462  CB  ASN A 236      37.204  23.549 -15.108  1.00  0.64           C
ATOM   3463  CG  ASN A 236      36.799  22.053 -15.181  1.00  0.64           C
ATOM   3464  OD1 ASN A 236      35.639  21.673 -15.436  1.00  0.64           O
ATOM   3465  ND2 ASN A 236      37.765  21.195 -14.944  1.00  0.64           N
ATOM   3466  H   ASN A 236      37.931  23.597 -17.659  1.00  0.64           H
ATOM   3467  HA  ASN A 236      35.479  24.282 -16.127  1.00  0.64           H
ATOM   3468 1HB  ASN A 236      38.291  23.630 -15.177  1.00  0.64           H
ATOM   3469 2HB  ASN A 236      36.907  23.942 -14.133  1.00  0.64           H
ATOM   3470 1HD2 ASN A 236      37.570  20.203 -14.975  1.00  0.64           H
ATOM   3471 2HD2 ASN A 236      38.683  21.521 -14.720  1.00  0.64           H
ATOM   3472  N   SER A 237      36.185  26.584 -15.159  1.00  0.67           N
ATOM   3473  CA  SER A 237      36.485  28.007 -14.949  1.00  0.67           C
ATOM   3474  C   SER A 237      36.395  28.515 -13.496  1.00  0.67           C
ATOM   3475  O   SER A 237      35.307  28.525 -12.909  1.00  0.67           O
ATOM   3476  CB  SER A 237      35.550  28.816 -15.817  1.00  0.67           C
ATOM   3477  OG  SER A 237      35.744  30.187 -15.629  1.00  0.67           O
ATOM   3478  H   SER A 237      35.409  26.129 -14.681  1.00  0.67           H
ATOM   3479  HA  SER A 237      37.488  28.182 -15.301  1.00  0.67           H
ATOM   3480 1HB  SER A 237      35.728  28.563 -16.864  1.00  0.67           H
ATOM   3481 2HB  SER A 237      34.517  28.552 -15.587  1.00  0.67           H
ATOM   3482  HG  SER A 237      36.689  30.341 -15.761  1.00  0.67           H
ATOM   3483  N   ALA A 238      37.542  28.990 -12.959  1.00  0.70           N
ATOM   3484  CA  ALA A 238      37.637  29.526 -11.581  1.00  0.70           C
ATOM   3485  C   ALA A 238      37.894  31.060 -11.570  1.00  0.70           C
ATOM   3486  O   ALA A 238      39.002  31.521 -11.877  1.00  0.70           O
ATOM   3487  CB  ALA A 238      38.724  28.803 -10.809  1.00  0.70           C
ATOM   3488  H   ALA A 238      38.381  28.942 -13.539  1.00  0.70           H
ATOM   3489  HA  ALA A 238      36.694  29.338 -11.087  1.00  0.70           H
ATOM   3490 1HB  ALA A 238      38.743  29.183  -9.791  1.00  0.70           H
ATOM   3491 2HB  ALA A 238      38.517  27.734 -10.791  1.00  0.70           H
ATOM   3492 3HB  ALA A 238      39.686  28.972 -11.285  1.00  0.70           H
ATOM   3493  N   LYS A 239      36.865  31.826 -11.197  1.00  0.73           N
ATOM   3494  CA  LYS A 239      36.871  33.305 -11.233  1.00  0.73           C
ATOM   3495  C   LYS A 239      37.942  34.031 -10.392  1.00  0.73           C
ATOM   3496  O   LYS A 239      38.438  35.071 -10.808  1.00  0.73           O
ATOM   3497  CB  LYS A 239      35.495  33.856 -10.859  1.00  0.73           C
ATOM   3498  CG  LYS A 239      35.370  35.368 -10.945  1.00  0.73           C
ATOM   3499  CD  LYS A 239      33.946  35.824 -10.628  1.00  0.73           C
ATOM   3500  CE  LYS A 239      33.824  37.340 -10.675  1.00  0.73           C
ATOM   3501  NZ  LYS A 239      32.438  37.795 -10.368  1.00  0.73           N
ATOM   3502  H   LYS A 239      36.017  31.346 -10.888  1.00  0.73           H
ATOM   3503  HA  LYS A 239      37.051  33.591 -12.268  1.00  0.73           H
ATOM   3504 1HB  LYS A 239      34.729  33.400 -11.483  1.00  0.73           H
ATOM   3505 2HB  LYS A 239      35.279  33.607  -9.849  1.00  0.73           H
ATOM   3506 1HG  LYS A 239      36.057  35.823 -10.227  1.00  0.73           H
ATOM   3507 2HG  LYS A 239      35.642  35.702 -11.945  1.00  0.73           H
ATOM   3508 1HD  LYS A 239      33.254  35.386 -11.348  1.00  0.73           H
ATOM   3509 2HD  LYS A 239      33.671  35.479  -9.632  1.00  0.73           H
ATOM   3510 1HE  LYS A 239      34.509  37.775  -9.947  1.00  0.73           H
ATOM   3511 2HE  LYS A 239      34.099  37.689 -11.670  1.00  0.73           H
ATOM   3512 1HZ  LYS A 239      32.396  38.804 -10.409  1.00  0.73           H
ATOM   3513 2HZ  LYS A 239      31.798  37.405 -11.045  1.00  0.73           H
ATOM   3514 3HZ  LYS A 239      32.178  37.485  -9.442  1.00  0.73           H
ATOM   3515  N   GLU A 240      38.275  33.544  -9.201  1.00  0.74           N
ATOM   3516  CA  GLU A 240      39.288  34.225  -8.390  1.00  0.74           C
ATOM   3517  C   GLU A 240      40.184  33.293  -7.551  1.00  0.74           C
ATOM   3518  O   GLU A 240      39.714  32.485  -6.748  1.00  0.74           O
ATOM   3519  CB  GLU A 240      38.578  35.239  -7.495  1.00  0.74           C
ATOM   3520  CG  GLU A 240      39.468  36.011  -6.537  1.00  0.74           C
ATOM   3521  CD  GLU A 240      38.688  36.974  -5.675  1.00  0.74           C
ATOM   3522  OE1 GLU A 240      37.902  36.507  -4.866  1.00  0.74           O
ATOM   3523  OE2 GLU A 240      38.877  38.161  -5.811  1.00  0.74           O
ATOM   3524  H   GLU A 240      37.793  32.728  -8.843  1.00  0.74           H
ATOM   3525  HA  GLU A 240      39.940  34.774  -9.066  1.00  0.74           H
ATOM   3526 1HB  GLU A 240      38.110  35.986  -8.136  1.00  0.74           H
ATOM   3527 2HB  GLU A 240      37.776  34.760  -6.965  1.00  0.74           H
ATOM   3528 1HG  GLU A 240      39.962  35.298  -5.885  1.00  0.74           H
ATOM   3529 2HG  GLU A 240      40.230  36.547  -7.100  1.00  0.74           H
ATOM   3530  N   LYS A 241      41.504  33.469  -7.694  1.00  0.74           N
ATOM   3531  CA  LYS A 241      42.509  32.685  -6.959  1.00  0.74           C
ATOM   3532  C   LYS A 241      42.309  31.174  -7.100  1.00  0.74           C
ATOM   3533  O   LYS A 241      42.387  30.432  -6.122  1.00  0.74           O
ATOM   3534  CB  LYS A 241      42.532  33.095  -5.490  1.00  0.74           C
ATOM   3535  CG  LYS A 241      42.947  34.552  -5.274  1.00  0.74           C
ATOM   3536  CD  LYS A 241      42.979  34.914  -3.800  1.00  0.74           C
ATOM   3537  CE  LYS A 241      43.361  36.374  -3.596  1.00  0.74           C
ATOM   3538  NZ  LYS A 241      43.373  36.747  -2.156  1.00  0.74           N
ATOM   3539  H   LYS A 241      41.821  34.169  -8.347  1.00  0.74           H
ATOM   3540  HA  LYS A 241      43.489  32.918  -7.368  1.00  0.74           H
ATOM   3541 1HB  LYS A 241      41.547  32.951  -5.042  1.00  0.74           H
ATOM   3542 2HB  LYS A 241      43.235  32.460  -4.947  1.00  0.74           H
ATOM   3543 1HG  LYS A 241      43.946  34.696  -5.688  1.00  0.74           H
ATOM   3544 2HG  LYS A 241      42.269  35.217  -5.792  1.00  0.74           H
ATOM   3545 1HD  LYS A 241      41.992  34.741  -3.364  1.00  0.74           H
ATOM   3546 2HD  LYS A 241      43.704  34.282  -3.285  1.00  0.74           H
ATOM   3547 1HE  LYS A 241      44.352  36.545  -4.015  1.00  0.74           H
ATOM   3548 2HE  LYS A 241      42.640  37.006  -4.120  1.00  0.74           H
ATOM   3549 1HZ  LYS A 241      43.628  37.719  -2.062  1.00  0.74           H
ATOM   3550 2HZ  LYS A 241      42.454  36.601  -1.761  1.00  0.74           H
ATOM   3551 3HZ  LYS A 241      44.044  36.173  -1.666  1.00  0.74           H
ATOM   3552  N   GLY A 242      42.053  30.726  -8.328  1.00  0.72           N
ATOM   3553  CA  GLY A 242      41.830  29.315  -8.583  1.00  0.72           C
ATOM   3554  C   GLY A 242      42.559  28.742  -9.798  1.00  0.72           C
ATOM   3555  O   GLY A 242      43.488  29.349 -10.347  1.00  0.72           O
ATOM   3556  H   GLY A 242      41.992  31.382  -9.085  1.00  0.72           H
ATOM   3557 1HA  GLY A 242      42.104  28.737  -7.699  1.00  0.72           H
ATOM   3558 2HA  GLY A 242      40.765  29.171  -8.715  1.00  0.72           H
ATOM   3559  N   GLY A 243      42.072  27.569 -10.217  1.00  0.70           N
ATOM   3560  CA  GLY A 243      42.603  26.751 -11.327  1.00  0.70           C
ATOM   3561  C   GLY A 243      41.733  25.499 -11.476  1.00  0.70           C
ATOM   3562  O   GLY A 243      40.647  25.447 -10.913  1.00  0.70           O
ATOM   3563  H   GLY A 243      41.292  27.207  -9.665  1.00  0.70           H
ATOM   3564 1HA  GLY A 243      42.625  27.312 -12.256  1.00  0.70           H
ATOM   3565 2HA  GLY A 243      43.631  26.457 -11.107  1.00  0.70           H
ATOM   3566  N   ALA A 244      42.131  24.518 -12.298  1.00  0.68           N
ATOM   3567  CA  ALA A 244      41.333  23.289 -12.394  1.00  0.68           C
ATOM   3568  C   ALA A 244      41.389  22.609 -11.043  1.00  0.68           C
ATOM   3569  O   ALA A 244      40.385  22.106 -10.536  1.00  0.68           O
ATOM   3570  CB  ALA A 244      41.846  22.342 -13.461  1.00  0.68           C
ATOM   3571  H   ALA A 244      43.022  24.568 -12.772  1.00  0.68           H
ATOM   3572  HA  ALA A 244      40.301  23.560 -12.617  1.00  0.68           H
ATOM   3573 1HB  ALA A 244      41.223  21.453 -13.485  1.00  0.68           H
ATOM   3574 2HB  ALA A 244      41.811  22.842 -14.416  1.00  0.68           H
ATOM   3575 3HB  ALA A 244      42.868  22.051 -13.242  1.00  0.68           H
ATOM   3576  N   ILE A 245      42.584  22.649 -10.461  1.00  0.68           N
ATOM   3577  CA  ILE A 245      42.833  22.125  -9.135  1.00  0.68           C
ATOM   3578  C   ILE A 245      43.454  23.189  -8.247  1.00  0.68           C
ATOM   3579  O   ILE A 245      44.482  23.765  -8.598  1.00  0.68           O
ATOM   3580  CB  ILE A 245      43.792  20.932  -9.140  1.00  0.68           C
ATOM   3581  CG1 ILE A 245      43.250  19.786  -9.962  1.00  0.68           C
ATOM   3582  CG2 ILE A 245      44.031  20.497  -7.699  1.00  0.68           C
ATOM   3583  CD1 ILE A 245      44.263  18.735 -10.126  1.00  0.68           C
ATOM   3584  H   ILE A 245      43.349  23.065 -10.993  1.00  0.68           H
ATOM   3585  HA  ILE A 245      41.889  21.816  -8.697  1.00  0.68           H
ATOM   3586  HB  ILE A 245      44.741  21.224  -9.587  1.00  0.68           H
ATOM   3587 1HG1 ILE A 245      42.390  19.367  -9.483  1.00  0.68           H
ATOM   3588 2HG1 ILE A 245      42.958  20.143 -10.945  1.00  0.68           H
ATOM   3589 1HG2 ILE A 245      44.701  19.679  -7.691  1.00  0.68           H
ATOM   3590 2HG2 ILE A 245      44.464  21.312  -7.127  1.00  0.68           H
ATOM   3591 3HG2 ILE A 245      43.090  20.201  -7.242  1.00  0.68           H
ATOM   3592 1HD1 ILE A 245      43.891  17.924 -10.709  1.00  0.68           H
ATOM   3593 2HD1 ILE A 245      45.111  19.168 -10.620  1.00  0.68           H
ATOM   3594 3HD1 ILE A 245      44.554  18.371  -9.166  1.00  0.68           H
ATOM   3595  N   TYR A 246      42.844  23.428  -7.106  1.00  0.69           N
ATOM   3596  CA  TYR A 246      43.355  24.357  -6.118  1.00  0.69           C
ATOM   3597  C   TYR A 246      43.733  23.591  -4.869  1.00  0.69           C
ATOM   3598  O   TYR A 246      42.917  22.838  -4.334  1.00  0.69           O
ATOM   3599  CB  TYR A 246      42.328  25.417  -5.789  1.00  0.69           C
ATOM   3600  CG  TYR A 246      42.746  26.300  -4.668  1.00  0.69           C
ATOM   3601  CD1 TYR A 246      43.696  27.289  -4.866  1.00  0.69           C
ATOM   3602  CD2 TYR A 246      42.181  26.100  -3.408  1.00  0.69           C
ATOM   3603  CE1 TYR A 246      44.079  28.089  -3.810  1.00  0.69           C
ATOM   3604  CE2 TYR A 246      42.563  26.895  -2.355  1.00  0.69           C
ATOM   3605  CZ  TYR A 246      43.507  27.890  -2.552  1.00  0.69           C
ATOM   3606  OH  TYR A 246      43.883  28.692  -1.508  1.00  0.69           O
ATOM   3607  H   TYR A 246      41.984  22.926  -6.912  1.00  0.69           H
ATOM   3608  HA  TYR A 246      44.249  24.837  -6.506  1.00  0.69           H
ATOM   3609 1HB  TYR A 246      42.157  26.042  -6.670  1.00  0.69           H
ATOM   3610 2HB  TYR A 246      41.382  24.946  -5.528  1.00  0.69           H
ATOM   3611  HD1 TYR A 246      44.138  27.436  -5.851  1.00  0.69           H
ATOM   3612  HD2 TYR A 246      41.439  25.312  -3.257  1.00  0.69           H
ATOM   3613  HE1 TYR A 246      44.824  28.871  -3.961  1.00  0.69           H
ATOM   3614  HE2 TYR A 246      42.123  26.740  -1.367  1.00  0.69           H
ATOM   3615  HH  TYR A 246      44.517  29.340  -1.831  1.00  0.69           H
ATOM   3616  N   ALA A 247      44.955  23.772  -4.397  1.00  0.71           N
ATOM   3617  CA  ALA A 247      45.365  23.026  -3.210  1.00  0.71           C
ATOM   3618  C   ALA A 247      46.521  23.666  -2.470  1.00  0.71           C
ATOM   3619  O   ALA A 247      47.271  24.458  -3.040  1.00  0.71           O
ATOM   3620  CB  ALA A 247      45.771  21.611  -3.615  1.00  0.71           C
ATOM   3621  H   ALA A 247      45.594  24.399  -4.895  1.00  0.71           H
ATOM   3622  HA  ALA A 247      44.515  22.991  -2.528  1.00  0.71           H
ATOM   3623 1HB  ALA A 247      46.042  21.050  -2.724  1.00  0.71           H
ATOM   3624 2HB  ALA A 247      44.942  21.110  -4.116  1.00  0.71           H
ATOM   3625 3HB  ALA A 247      46.627  21.655  -4.288  1.00  0.71           H
ATOM   3626  N   LYS A 248      46.692  23.304  -1.195  1.00  0.74           N
ATOM   3627  CA  LYS A 248      47.928  23.690  -0.532  1.00  0.74           C
ATOM   3628  C   LYS A 248      48.967  22.680  -1.003  1.00  0.74           C
ATOM   3629  O   LYS A 248      49.986  23.045  -1.574  1.00  0.74           O
ATOM   3630  CB  LYS A 248      47.804  23.671   0.993  1.00  0.74           C
ATOM   3631  CG  LYS A 248      46.889  24.751   1.611  1.00  0.74           C
ATOM   3632  CD  LYS A 248      46.886  24.624   3.141  1.00  0.74           C
ATOM   3633  CE  LYS A 248      45.891  25.559   3.864  1.00  0.74           C
ATOM   3634  NZ  LYS A 248      46.217  26.998   3.749  1.00  0.74           N
ATOM   3635  H   LYS A 248      46.017  22.715  -0.724  1.00  0.74           H
ATOM   3636  HA  LYS A 248      48.237  24.682  -0.858  1.00  0.74           H
ATOM   3637 1HB  LYS A 248      47.437  22.706   1.317  1.00  0.74           H
ATOM   3638 2HB  LYS A 248      48.800  23.798   1.432  1.00  0.74           H
ATOM   3639 1HG  LYS A 248      47.263  25.734   1.336  1.00  0.74           H
ATOM   3640 2HG  LYS A 248      45.872  24.643   1.232  1.00  0.74           H
ATOM   3641 1HD  LYS A 248      46.616  23.609   3.394  1.00  0.74           H
ATOM   3642 2HD  LYS A 248      47.886  24.821   3.518  1.00  0.74           H
ATOM   3643 1HE  LYS A 248      44.894  25.392   3.458  1.00  0.74           H
ATOM   3644 2HE  LYS A 248      45.890  25.292   4.925  1.00  0.74           H
ATOM   3645 1HZ  LYS A 248      45.524  27.534   4.262  1.00  0.74           H
ATOM   3646 2HZ  LYS A 248      47.125  27.171   4.135  1.00  0.74           H
ATOM   3647 3HZ  LYS A 248      46.202  27.298   2.773  1.00  0.74           H
ATOM   3648  N   HIS A 249      48.633  21.394  -0.926  1.00  0.77           N
ATOM   3649  CA  HIS A 249      49.556  20.383  -1.424  1.00  0.77           C
ATOM   3650  C   HIS A 249      48.876  19.491  -2.456  1.00  0.77           C
ATOM   3651  O   HIS A 249      47.691  19.179  -2.321  1.00  0.77           O
ATOM   3652  CB  HIS A 249      50.078  19.497  -0.293  1.00  0.77           C
ATOM   3653  CG  HIS A 249      50.855  20.209   0.771  1.00  0.77           C
ATOM   3654  ND1 HIS A 249      52.207  20.452   0.672  1.00  0.77           N
ATOM   3655  CD2 HIS A 249      50.468  20.715   1.963  1.00  0.77           C
ATOM   3656  CE1 HIS A 249      52.622  21.073   1.754  1.00  0.77           C
ATOM   3657  NE2 HIS A 249      51.591  21.246   2.560  1.00  0.77           N
ATOM   3658  H   HIS A 249      47.792  21.110  -0.426  1.00  0.77           H
ATOM   3659  HA  HIS A 249      50.400  20.859  -1.893  1.00  0.77           H
ATOM   3660 1HB  HIS A 249      49.239  19.000   0.185  1.00  0.77           H
ATOM   3661 2HB  HIS A 249      50.719  18.726  -0.717  1.00  0.77           H
ATOM   3662  HD1 HIS A 249      52.817  20.212  -0.098  1.00  0.77           H
ATOM   3663  HD2 HIS A 249      49.499  20.751   2.467  1.00  0.77           H
ATOM   3664  HE1 HIS A 249      53.669  21.352   1.857  1.00  0.77           H
ATOM   3665  N   MET A 250      49.620  19.088  -3.479  1.00  0.80           N
ATOM   3666  CA  MET A 250      49.092  18.202  -4.509  1.00  0.80           C
ATOM   3667  C   MET A 250      50.080  17.194  -5.081  1.00  0.80           C
ATOM   3668  O   MET A 250      51.216  17.542  -5.415  1.00  0.80           O
ATOM   3669  CB  MET A 250      48.561  19.041  -5.643  1.00  0.80           C
ATOM   3670  CG  MET A 250      48.171  18.263  -6.822  1.00  0.80           C
ATOM   3671  SD  MET A 250      47.466  19.256  -8.070  1.00  0.80           S
ATOM   3672  CE  MET A 250      47.544  18.045  -9.295  1.00  0.80           C
ATOM   3673  H   MET A 250      50.571  19.446  -3.550  1.00  0.80           H
ATOM   3674  HA  MET A 250      48.273  17.641  -4.074  1.00  0.80           H
ATOM   3675 1HB  MET A 250      47.685  19.587  -5.304  1.00  0.80           H
ATOM   3676 2HB  MET A 250      49.307  19.773  -5.920  1.00  0.80           H
ATOM   3677 1HG  MET A 250      49.039  17.757  -7.237  1.00  0.80           H
ATOM   3678 2HG  MET A 250      47.460  17.498  -6.529  1.00  0.80           H
ATOM   3679 1HE  MET A 250      47.146  18.415 -10.215  1.00  0.80           H
ATOM   3680 2HE  MET A 250      48.581  17.772  -9.441  1.00  0.80           H
ATOM   3681 3HE  MET A 250      46.977  17.186  -8.965  1.00  0.80           H
ATOM   3682  N   VAL A 251      49.616  15.950  -5.191  1.00  0.84           N
ATOM   3683  CA  VAL A 251      50.388  14.851  -5.744  1.00  0.84           C
ATOM   3684  C   VAL A 251      49.649  14.020  -6.820  1.00  0.84           C
ATOM   3685  O   VAL A 251      48.517  13.568  -6.602  1.00  0.84           O
ATOM   3686  CB  VAL A 251      50.805  13.911  -4.590  1.00  0.84           C
ATOM   3687  CG1 VAL A 251      51.563  12.777  -5.129  1.00  0.84           C
ATOM   3688  CG2 VAL A 251      51.636  14.664  -3.552  1.00  0.84           C
ATOM   3689  H   VAL A 251      48.682  15.760  -4.842  1.00  0.84           H
ATOM   3690  HA  VAL A 251      51.286  15.268  -6.188  1.00  0.84           H
ATOM   3691  HB  VAL A 251      49.910  13.514  -4.112  1.00  0.84           H
ATOM   3692 1HG1 VAL A 251      51.839  12.110  -4.317  1.00  0.84           H
ATOM   3693 2HG1 VAL A 251      50.943  12.242  -5.842  1.00  0.84           H
ATOM   3694 3HG1 VAL A 251      52.460  13.155  -5.623  1.00  0.84           H
ATOM   3695 1HG2 VAL A 251      51.912  13.980  -2.751  1.00  0.84           H
ATOM   3696 2HG2 VAL A 251      52.529  15.054  -4.017  1.00  0.84           H
ATOM   3697 3HG2 VAL A 251      51.061  15.484  -3.134  1.00  0.84           H
ATOM   3698  N   LEU A 252      50.306  13.812  -7.969  1.00  0.86           N
ATOM   3699  CA  LEU A 252      49.785  12.937  -9.040  1.00  0.86           C
ATOM   3700  C   LEU A 252      50.734  11.739  -9.218  1.00  0.86           C
ATOM   3701  O   LEU A 252      51.833  11.920  -9.740  1.00  0.86           O
ATOM   3702  CB  LEU A 252      49.683  13.677 -10.398  1.00  0.86           C
ATOM   3703  CG  LEU A 252      48.790  14.947 -10.502  1.00  0.86           C
ATOM   3704  CD1 LEU A 252      48.940  15.590 -11.909  1.00  0.86           C
ATOM   3705  CD2 LEU A 252      47.338  14.583 -10.273  1.00  0.86           C
ATOM   3706  H   LEU A 252      51.220  14.260  -8.078  1.00  0.86           H
ATOM   3707  HA  LEU A 252      48.802  12.559  -8.753  1.00  0.86           H
ATOM   3708 1HB  LEU A 252      50.680  13.972 -10.690  1.00  0.86           H
ATOM   3709 2HB  LEU A 252      49.326  12.967 -11.142  1.00  0.86           H
ATOM   3710  HG  LEU A 252      49.115  15.657  -9.759  1.00  0.86           H
ATOM   3711 1HD1 LEU A 252      48.322  16.483 -11.970  1.00  0.86           H
ATOM   3712 2HD1 LEU A 252      49.959  15.861 -12.085  1.00  0.86           H
ATOM   3713 3HD1 LEU A 252      48.625  14.878 -12.671  1.00  0.86           H
ATOM   3714 1HD2 LEU A 252      46.714  15.462 -10.347  1.00  0.86           H
ATOM   3715 2HD2 LEU A 252      47.018  13.875 -11.021  1.00  0.86           H
ATOM   3716 3HD2 LEU A 252      47.237  14.146  -9.281  1.00  0.86           H
ATOM   3717  N   ARG A 253      50.365  10.528  -8.766  1.00  0.87           N
ATOM   3718  CA  ARG A 253      51.315   9.392  -8.876  1.00  0.87           C
ATOM   3719  C   ARG A 253      50.739   8.066  -9.358  1.00  0.87           C
ATOM   3720  O   ARG A 253      49.860   7.474  -8.729  1.00  0.87           O
ATOM   3721  CB  ARG A 253      52.040   9.146  -7.551  1.00  0.87           C
ATOM   3722  CG  ARG A 253      53.020  10.243  -7.159  1.00  0.87           C
ATOM   3723  CD  ARG A 253      53.681  10.030  -5.861  1.00  0.87           C
ATOM   3724  NE  ARG A 253      54.523  11.174  -5.545  1.00  0.87           N
ATOM   3725  CZ  ARG A 253      55.196  11.367  -4.402  1.00  0.87           C
ATOM   3726  NH1 ARG A 253      55.149  10.475  -3.436  1.00  0.87           N
ATOM   3727  NH2 ARG A 253      55.905  12.473  -4.261  1.00  0.87           N
ATOM   3728  H   ARG A 253      49.433  10.400  -8.368  1.00  0.87           H
ATOM   3729  HA  ARG A 253      52.062   9.670  -9.607  1.00  0.87           H
ATOM   3730 1HB  ARG A 253      51.308   9.056  -6.752  1.00  0.87           H
ATOM   3731 2HB  ARG A 253      52.588   8.207  -7.603  1.00  0.87           H
ATOM   3732 1HG  ARG A 253      53.812  10.271  -7.885  1.00  0.87           H
ATOM   3733 2HG  ARG A 253      52.539  11.195  -7.156  1.00  0.87           H
ATOM   3734 1HD  ARG A 253      52.939   9.915  -5.073  1.00  0.87           H
ATOM   3735 2HD  ARG A 253      54.311   9.142  -5.909  1.00  0.87           H
ATOM   3736  HE  ARG A 253      54.599  11.902  -6.253  1.00  0.87           H
ATOM   3737 1HH1 ARG A 253      54.603   9.633  -3.551  1.00  0.87           H
ATOM   3738 2HH1 ARG A 253      55.659  10.632  -2.579  1.00  0.87           H
ATOM   3739 1HH2 ARG A 253      55.919  13.165  -5.021  1.00  0.87           H
ATOM   3740 2HH2 ARG A 253      56.417  12.644  -3.412  1.00  0.87           H
ATOM   3741  N   TYR A 254      51.321   7.551 -10.445  1.00  0.87           N
ATOM   3742  CA  TYR A 254      50.877   6.280 -11.013  1.00  0.87           C
ATOM   3743  C   TYR A 254      49.379   6.318 -11.204  1.00  0.87           C
ATOM   3744  O   TYR A 254      48.671   5.428 -10.750  1.00  0.87           O
ATOM   3745  CB  TYR A 254      51.269   5.104 -10.119  1.00  0.87           C
ATOM   3746  CG  TYR A 254      52.758   4.967  -9.906  1.00  0.87           C
ATOM   3747  CD1 TYR A 254      53.309   5.288  -8.678  1.00  0.87           C
ATOM   3748  CD2 TYR A 254      53.570   4.513 -10.936  1.00  0.87           C
ATOM   3749  CE1 TYR A 254      54.668   5.155  -8.478  1.00  0.87           C
ATOM   3750  CE2 TYR A 254      54.928   4.383 -10.742  1.00  0.87           C
ATOM   3751  CZ  TYR A 254      55.479   4.698  -9.517  1.00  0.87           C
ATOM   3752  OH  TYR A 254      56.831   4.572  -9.319  1.00  0.87           O
ATOM   3753  H   TYR A 254      52.056   8.081 -10.892  1.00  0.87           H
ATOM   3754  HA  TYR A 254      51.325   6.147 -11.995  1.00  0.87           H
ATOM   3755 1HB  TYR A 254      50.790   5.192  -9.144  1.00  0.87           H
ATOM   3756 2HB  TYR A 254      50.908   4.180 -10.569  1.00  0.87           H
ATOM   3757  HD1 TYR A 254      52.669   5.643  -7.870  1.00  0.87           H
ATOM   3758  HD2 TYR A 254      53.134   4.258 -11.905  1.00  0.87           H
ATOM   3759  HE1 TYR A 254      55.103   5.407  -7.512  1.00  0.87           H
ATOM   3760  HE2 TYR A 254      55.561   4.028 -11.556  1.00  0.87           H
ATOM   3761  HH  TYR A 254      57.035   4.751  -8.396  1.00  0.87           H
ATOM   3762  N   ASN A 255      48.897   7.393 -11.808  1.00  0.84           N
ATOM   3763  CA  ASN A 255      47.479   7.619 -12.002  1.00  0.84           C
ATOM   3764  C   ASN A 255      47.002   7.642 -13.444  1.00  0.84           C
ATOM   3765  O   ASN A 255      46.100   8.412 -13.785  1.00  0.84           O
ATOM   3766  CB  ASN A 255      47.056   8.847 -11.235  1.00  0.84           C
ATOM   3767  CG  ASN A 255      47.713  10.114 -11.595  1.00  0.84           C
ATOM   3768  OD1 ASN A 255      48.805  10.200 -12.173  1.00  0.84           O
ATOM   3769  ND2 ASN A 255      47.033  11.150 -11.226  1.00  0.84           N
ATOM   3770  H   ASN A 255      49.543   8.088 -12.151  1.00  0.84           H
ATOM   3771  HA  ASN A 255      46.959   6.779 -11.546  1.00  0.84           H
ATOM   3772 1HB  ASN A 255      45.985   8.979 -11.351  1.00  0.84           H
ATOM   3773 2HB  ASN A 255      47.233   8.681 -10.201  1.00  0.84           H
ATOM   3774 1HD2 ASN A 255      47.379  12.073 -11.393  1.00  0.84           H
ATOM   3775 2HD2 ASN A 255      46.158  11.016 -10.769  1.00  0.84           H
ATOM   3776  N   GLY A 256      47.622   6.835 -14.296  1.00  0.80           N
ATOM   3777  CA  GLY A 256      47.169   6.779 -15.667  1.00  0.80           C
ATOM   3778  C   GLY A 256      47.547   8.073 -16.326  1.00  0.80           C
ATOM   3779  O   GLY A 256      48.290   8.862 -15.742  1.00  0.80           O
ATOM   3780  H   GLY A 256      48.363   6.224 -13.984  1.00  0.80           H
ATOM   3781 1HA  GLY A 256      47.606   5.928 -16.182  1.00  0.80           H
ATOM   3782 2HA  GLY A 256      46.092   6.654 -15.669  1.00  0.80           H
ATOM   3783  N   PRO A 257      47.157   8.295 -17.572  1.00  0.76           N
ATOM   3784  CA  PRO A 257      47.353   9.553 -18.211  1.00  0.76           C
ATOM   3785  C   PRO A 257      46.466  10.560 -17.496  1.00  0.76           C
ATOM   3786  O   PRO A 257      45.367  10.207 -17.051  1.00  0.76           O
ATOM   3787  CB  PRO A 257      46.939   9.270 -19.661  1.00  0.76           C
ATOM   3788  CG  PRO A 257      46.014   8.053 -19.568  1.00  0.76           C
ATOM   3789  CD  PRO A 257      46.542   7.251 -18.390  1.00  0.76           C
ATOM   3790  HA  PRO A 257      48.409   9.811 -18.112  1.00  0.76           H
ATOM   3791 1HB  PRO A 257      46.439  10.160 -20.078  1.00  0.76           H
ATOM   3792 2HB  PRO A 257      47.829   9.089 -20.279  1.00  0.76           H
ATOM   3793 1HG  PRO A 257      44.978   8.371 -19.425  1.00  0.76           H
ATOM   3794 2HG  PRO A 257      46.030   7.483 -20.507  1.00  0.76           H
ATOM   3795 1HD  PRO A 257      45.705   6.790 -17.884  1.00  0.76           H
ATOM   3796 2HD  PRO A 257      47.294   6.512 -18.706  1.00  0.76           H
ATOM   3797  N   VAL A 258      46.933  11.790 -17.406  1.00  0.71           N
ATOM   3798  CA  VAL A 258      46.173  12.864 -16.790  1.00  0.71           C
ATOM   3799  C   VAL A 258      46.129  14.034 -17.742  1.00  0.71           C
ATOM   3800  O   VAL A 258      47.166  14.434 -18.266  1.00  0.71           O
ATOM   3801  CB  VAL A 258      46.803  13.314 -15.456  1.00  0.71           C
ATOM   3802  CG1 VAL A 258      45.988  14.461 -14.843  1.00  0.71           C
ATOM   3803  CG2 VAL A 258      46.910  12.140 -14.499  1.00  0.71           C
ATOM   3804  H   VAL A 258      47.847  11.978 -17.808  1.00  0.71           H
ATOM   3805  HA  VAL A 258      45.169  12.511 -16.596  1.00  0.71           H
ATOM   3806  HB  VAL A 258      47.779  13.689 -15.652  1.00  0.71           H
ATOM   3807 1HG1 VAL A 258      46.455  14.786 -13.917  1.00  0.71           H
ATOM   3808 2HG1 VAL A 258      45.951  15.294 -15.540  1.00  0.71           H
ATOM   3809 3HG1 VAL A 258      44.977  14.125 -14.637  1.00  0.71           H
ATOM   3810 1HG2 VAL A 258      47.377  12.485 -13.584  1.00  0.71           H
ATOM   3811 2HG2 VAL A 258      45.923  11.743 -14.282  1.00  0.71           H
ATOM   3812 3HG2 VAL A 258      47.523  11.347 -14.936  1.00  0.71           H
ATOM   3813  N   SER A 259      44.956  14.578 -17.987  1.00  0.67           N
ATOM   3814  CA  SER A 259      44.889  15.704 -18.893  1.00  0.67           C
ATOM   3815  C   SER A 259      44.140  16.892 -18.306  1.00  0.67           C
ATOM   3816  O   SER A 259      43.079  16.747 -17.698  1.00  0.67           O
ATOM   3817  CB  SER A 259      44.240  15.255 -20.186  1.00  0.67           C
ATOM   3818  OG  SER A 259      45.002  14.271 -20.835  1.00  0.67           O
ATOM   3819  H   SER A 259      44.123  14.188 -17.551  1.00  0.67           H
ATOM   3820  HA  SER A 259      45.901  16.034 -19.115  1.00  0.67           H
ATOM   3821 1HB  SER A 259      43.267  14.858 -19.964  1.00  0.67           H
ATOM   3822 2HB  SER A 259      44.117  16.097 -20.835  1.00  0.67           H
ATOM   3823  HG  SER A 259      45.913  14.576 -20.800  1.00  0.67           H
ATOM   3824  N   PHE A 260      44.709  18.070 -18.520  1.00  0.65           N
ATOM   3825  CA  PHE A 260      44.124  19.344 -18.120  1.00  0.65           C
ATOM   3826  C   PHE A 260      43.953  20.194 -19.364  1.00  0.65           C
ATOM   3827  O   PHE A 260      44.924  20.830 -19.799  1.00  0.65           O
ATOM   3828  CB  PHE A 260      45.053  20.075 -17.169  1.00  0.65           C
ATOM   3829  CG  PHE A 260      45.354  19.391 -15.888  1.00  0.65           C
ATOM   3830  CD1 PHE A 260      46.417  18.500 -15.785  1.00  0.65           C
ATOM   3831  CD2 PHE A 260      44.601  19.651 -14.778  1.00  0.65           C
ATOM   3832  CE1 PHE A 260      46.707  17.895 -14.579  1.00  0.65           C
ATOM   3833  CE2 PHE A 260      44.879  19.060 -13.594  1.00  0.65           C
ATOM   3834  CZ  PHE A 260      45.934  18.175 -13.478  1.00  0.65           C
ATOM   3835  H   PHE A 260      45.612  18.081 -18.994  1.00  0.65           H
ATOM   3836  HA  PHE A 260      43.150  19.179 -17.667  1.00  0.65           H
ATOM   3837 1HB  PHE A 260      45.996  20.266 -17.671  1.00  0.65           H
ATOM   3838 2HB  PHE A 260      44.611  21.033 -16.945  1.00  0.65           H
ATOM   3839  HD1 PHE A 260      47.030  18.290 -16.670  1.00  0.65           H
ATOM   3840  HD2 PHE A 260      43.768  20.346 -14.850  1.00  0.65           H
ATOM   3841  HE1 PHE A 260      47.546  17.201 -14.506  1.00  0.65           H
ATOM   3842  HE2 PHE A 260      44.259  19.294 -12.750  1.00  0.65           H
ATOM   3843  HZ  PHE A 260      46.152  17.702 -12.522  1.00  0.65           H
ATOM   3844  N   ILE A 261      42.769  20.129 -19.978  1.00  0.64           N
ATOM   3845  CA  ILE A 261      42.590  20.735 -21.292  1.00  0.64           C
ATOM   3846  C   ILE A 261      41.573  21.894 -21.333  1.00  0.64           C
ATOM   3847  O   ILE A 261      40.426  21.738 -20.905  1.00  0.64           O
ATOM   3848  CB  ILE A 261      42.159  19.644 -22.283  1.00  0.64           C
ATOM   3849  CG1 ILE A 261      43.098  18.425 -22.174  1.00  0.64           C
ATOM   3850  CG2 ILE A 261      42.221  20.196 -23.692  1.00  0.64           C
ATOM   3851  CD1 ILE A 261      44.547  18.671 -22.536  1.00  0.64           C
ATOM   3852  H   ILE A 261      41.998  19.629 -19.529  1.00  0.64           H
ATOM   3853  HA  ILE A 261      43.550  21.124 -21.616  1.00  0.64           H
ATOM   3854  HB  ILE A 261      41.146  19.315 -22.051  1.00  0.64           H
ATOM   3855 1HG1 ILE A 261      43.052  18.083 -21.147  1.00  0.64           H
ATOM   3856 2HG1 ILE A 261      42.716  17.630 -22.813  1.00  0.64           H
ATOM   3857 1HG2 ILE A 261      41.920  19.429 -24.400  1.00  0.64           H
ATOM   3858 2HG2 ILE A 261      41.563  21.030 -23.772  1.00  0.64           H
ATOM   3859 3HG2 ILE A 261      43.243  20.518 -23.912  1.00  0.64           H
ATOM   3860 1HD1 ILE A 261      45.107  17.757 -22.405  1.00  0.64           H
ATOM   3861 2HD1 ILE A 261      44.598  18.978 -23.577  1.00  0.64           H
ATOM   3862 3HD1 ILE A 261      44.979  19.441 -21.912  1.00  0.64           H
ATOM   3863  N   ASN A 262      41.979  23.020 -21.908  1.00  0.63           N
ATOM   3864  CA  ASN A 262      41.117  24.196 -22.085  1.00  0.63           C
ATOM   3865  C   ASN A 262      40.495  24.748 -20.796  1.00  0.63           C
ATOM   3866  O   ASN A 262      39.332  25.157 -20.805  1.00  0.63           O
ATOM   3867  CB  ASN A 262      39.964  23.878 -23.040  1.00  0.63           C
ATOM   3868  CG  ASN A 262      40.400  23.496 -24.456  1.00  0.63           C
ATOM   3869  OD1 ASN A 262      41.340  24.057 -25.022  1.00  0.63           O
ATOM   3870  ND2 ASN A 262      39.705  22.545 -25.030  1.00  0.63           N
ATOM   3871  H   ASN A 262      42.952  23.069 -22.222  1.00  0.63           H
ATOM   3872  HA  ASN A 262      41.720  24.991 -22.517  1.00  0.63           H
ATOM   3873 1HB  ASN A 262      39.343  23.080 -22.638  1.00  0.63           H
ATOM   3874 2HB  ASN A 262      39.328  24.758 -23.113  1.00  0.63           H
ATOM   3875 1HD2 ASN A 262      39.932  22.248 -25.959  1.00  0.63           H
ATOM   3876 2HD2 ASN A 262      38.945  22.113 -24.541  1.00  0.63           H
ATOM   3877  N   ASN A 263      41.238  24.762 -19.697  1.00  0.64           N
ATOM   3878  CA  ASN A 263      40.722  25.281 -18.435  1.00  0.64           C
ATOM   3879  C   ASN A 263      41.097  26.733 -18.257  1.00  0.64           C
ATOM   3880  O   ASN A 263      42.106  27.186 -18.799  1.00  0.64           O
ATOM   3881  CB  ASN A 263      41.250  24.477 -17.273  1.00  0.64           C
ATOM   3882  CG  ASN A 263      40.774  23.043 -17.309  1.00  0.64           C
ATOM   3883  OD1 ASN A 263      39.598  22.750 -17.565  1.00  0.64           O
ATOM   3884  ND2 ASN A 263      41.676  22.138 -17.048  1.00  0.64           N
ATOM   3885  H   ASN A 263      42.190  24.417 -19.727  1.00  0.64           H
ATOM   3886  HA  ASN A 263      39.632  25.226 -18.445  1.00  0.64           H
ATOM   3887 1HB  ASN A 263      42.340  24.492 -17.276  1.00  0.64           H
ATOM   3888 2HB  ASN A 263      40.917  24.934 -16.338  1.00  0.64           H
ATOM   3889 1HD2 ASN A 263      41.430  21.166 -17.055  1.00  0.64           H
ATOM   3890 2HD2 ASN A 263      42.610  22.427 -16.832  1.00  0.64           H
ATOM   3891  N   SER A 264      40.350  27.442 -17.437  1.00  0.65           N
ATOM   3892  CA  SER A 264      40.720  28.811 -17.186  1.00  0.65           C
ATOM   3893  C   SER A 264      40.508  29.234 -15.754  1.00  0.65           C
ATOM   3894  O   SER A 264      39.708  28.669 -15.004  1.00  0.65           O
ATOM   3895  CB  SER A 264      39.922  29.722 -18.100  1.00  0.65           C
ATOM   3896  OG  SER A 264      38.553  29.648 -17.806  1.00  0.65           O
ATOM   3897  H   SER A 264      39.507  27.042 -17.030  1.00  0.65           H
ATOM   3898  HA  SER A 264      41.777  28.929 -17.408  1.00  0.65           H
ATOM   3899 1HB  SER A 264      40.272  30.751 -17.986  1.00  0.65           H
ATOM   3900 2HB  SER A 264      40.094  29.430 -19.136  1.00  0.65           H
ATOM   3901  HG  SER A 264      38.340  28.700 -17.782  1.00  0.65           H
ATOM   3902  N   ALA A 265      41.223  30.267 -15.403  1.00  0.66           N
ATOM   3903  CA  ALA A 265      41.112  30.880 -14.114  1.00  0.66           C
ATOM   3904  C   ALA A 265      41.530  32.315 -14.233  1.00  0.66           C
ATOM   3905  O   ALA A 265      42.196  32.684 -15.191  1.00  0.66           O
ATOM   3906  CB  ALA A 265      41.973  30.153 -13.105  1.00  0.66           C
ATOM   3907  H   ALA A 265      41.913  30.619 -16.066  1.00  0.66           H
ATOM   3908  HA  ALA A 265      40.074  30.845 -13.815  1.00  0.66           H
ATOM   3909 1HB  ALA A 265      41.867  30.629 -12.133  1.00  0.66           H
ATOM   3910 2HB  ALA A 265      41.641  29.132 -13.044  1.00  0.66           H
ATOM   3911 3HB  ALA A 265      43.015  30.185 -13.412  1.00  0.66           H
ATOM   3912  N   LYS A 266      41.138  33.135 -13.288  1.00  0.67           N
ATOM   3913  CA  LYS A 266      41.643  34.503 -13.296  1.00  0.67           C
ATOM   3914  C   LYS A 266      43.126  34.581 -12.957  1.00  0.67           C
ATOM   3915  O   LYS A 266      43.876  35.325 -13.580  1.00  0.67           O
ATOM   3916  CB  LYS A 266      40.887  35.365 -12.324  1.00  0.67           C
ATOM   3917  CG  LYS A 266      41.333  36.804 -12.301  1.00  0.67           C
ATOM   3918  CD  LYS A 266      40.532  37.618 -11.316  1.00  0.67           C
ATOM   3919  CE  LYS A 266      40.993  39.060 -11.319  1.00  0.67           C
ATOM   3920  NZ  LYS A 266      40.222  39.891 -10.359  1.00  0.67           N
ATOM   3921  H   LYS A 266      40.498  32.787 -12.570  1.00  0.67           H
ATOM   3922  HA  LYS A 266      41.512  34.915 -14.288  1.00  0.67           H
ATOM   3923 1HB  LYS A 266      39.851  35.378 -12.635  1.00  0.67           H
ATOM   3924 2HB  LYS A 266      40.945  34.952 -11.324  1.00  0.67           H
ATOM   3925 1HG  LYS A 266      42.389  36.868 -12.068  1.00  0.67           H
ATOM   3926 2HG  LYS A 266      41.178  37.230 -13.280  1.00  0.67           H
ATOM   3927 1HD  LYS A 266      39.474  37.571 -11.583  1.00  0.67           H
ATOM   3928 2HD  LYS A 266      40.651  37.198 -10.314  1.00  0.67           H
ATOM   3929 1HE  LYS A 266      42.050  39.095 -11.055  1.00  0.67           H
ATOM   3930 2HE  LYS A 266      40.870  39.468 -12.324  1.00  0.67           H
ATOM   3931 1HZ  LYS A 266      40.561  40.843 -10.396  1.00  0.67           H
ATOM   3932 2HZ  LYS A 266      39.242  39.869 -10.604  1.00  0.67           H
ATOM   3933 3HZ  LYS A 266      40.342  39.523  -9.423  1.00  0.67           H
ATOM   3934  N   ILE A 267      43.523  33.845 -11.925  1.00  0.68           N
ATOM   3935  CA  ILE A 267      44.878  33.917 -11.402  1.00  0.68           C
ATOM   3936  C   ILE A 267      45.776  32.716 -11.662  1.00  0.68           C
ATOM   3937  O   ILE A 267      46.902  32.896 -12.120  1.00  0.68           O
ATOM   3938  CB  ILE A 267      44.851  34.170  -9.893  1.00  0.68           C
ATOM   3939  CG1 ILE A 267      44.095  35.484  -9.600  1.00  0.68           C
ATOM   3940  CG2 ILE A 267      46.267  34.196  -9.326  1.00  0.68           C
ATOM   3941  CD1 ILE A 267      44.717  36.703 -10.262  1.00  0.68           C
ATOM   3942  H   ILE A 267      42.854  33.232 -11.495  1.00  0.68           H
ATOM   3943  HA  ILE A 267      45.359  34.778 -11.865  1.00  0.68           H
ATOM   3944  HB  ILE A 267      44.305  33.370  -9.424  1.00  0.68           H
ATOM   3945 1HG1 ILE A 267      43.070  35.390  -9.948  1.00  0.68           H
ATOM   3946 2HG1 ILE A 267      44.083  35.654  -8.523  1.00  0.68           H
ATOM   3947 1HG2 ILE A 267      46.228  34.355  -8.248  1.00  0.68           H
ATOM   3948 2HG2 ILE A 267      46.757  33.247  -9.533  1.00  0.68           H
ATOM   3949 3HG2 ILE A 267      46.834  35.002  -9.792  1.00  0.68           H
ATOM   3950 1HD1 ILE A 267      44.137  37.589 -10.013  1.00  0.68           H
ATOM   3951 2HD1 ILE A 267      45.740  36.827  -9.906  1.00  0.68           H
ATOM   3952 3HD1 ILE A 267      44.729  36.575 -11.345  1.00  0.68           H
ATOM   3953  N   GLY A 268      45.354  31.495 -11.320  1.00  0.68           N
ATOM   3954  CA  GLY A 268      46.284  30.396 -11.494  1.00  0.68           C
ATOM   3955  C   GLY A 268      46.188  29.745 -12.859  1.00  0.68           C
ATOM   3956  O   GLY A 268      45.539  30.265 -13.764  1.00  0.68           O
ATOM   3957  H   GLY A 268      44.438  31.276 -10.941  1.00  0.68           H
ATOM   3958 1HA  GLY A 268      47.283  30.773 -11.351  1.00  0.68           H
ATOM   3959 2HA  GLY A 268      46.108  29.652 -10.722  1.00  0.68           H
ATOM   3960  N   GLY A 269      46.877  28.622 -13.006  1.00  0.67           N
ATOM   3961  CA  GLY A 269      46.897  27.853 -14.235  1.00  0.67           C
ATOM   3962  C   GLY A 269      46.027  26.641 -14.029  1.00  0.67           C
ATOM   3963  O   GLY A 269      45.145  26.650 -13.170  1.00  0.67           O
ATOM   3964  H   GLY A 269      47.401  28.268 -12.219  1.00  0.67           H
ATOM   3965 1HA  GLY A 269      46.535  28.450 -15.073  1.00  0.67           H
ATOM   3966 2HA  GLY A 269      47.914  27.538 -14.457  1.00  0.67           H
ATOM   3967  N   ALA A 270      46.281  25.566 -14.763  1.00  0.68           N
ATOM   3968  CA  ALA A 270      45.466  24.372 -14.553  1.00  0.68           C
ATOM   3969  C   ALA A 270      45.567  23.935 -13.099  1.00  0.68           C
ATOM   3970  O   ALA A 270      44.557  23.604 -12.480  1.00  0.68           O
ATOM   3971  CB  ALA A 270      45.913  23.232 -15.426  1.00  0.68           C
ATOM   3972  H   ALA A 270      47.011  25.617 -15.474  1.00  0.68           H
ATOM   3973  HA  ALA A 270      44.431  24.621 -14.781  1.00  0.68           H
ATOM   3974 1HB  ALA A 270      45.277  22.394 -15.233  1.00  0.68           H
ATOM   3975 2HB  ALA A 270      45.840  23.523 -16.446  1.00  0.68           H
ATOM   3976 3HB  ALA A 270      46.923  22.968 -15.196  1.00  0.68           H
ATOM   3977  N   ILE A 271      46.764  24.023 -12.544  1.00  0.72           N
ATOM   3978  CA  ILE A 271      46.967  23.706 -11.142  1.00  0.72           C
ATOM   3979  C   ILE A 271      47.401  24.962 -10.398  1.00  0.72           C
ATOM   3980  O   ILE A 271      48.319  25.655 -10.834  1.00  0.72           O
ATOM   3981  CB  ILE A 271      48.016  22.608 -10.952  1.00  0.72           C
ATOM   3982  CG1 ILE A 271      47.590  21.315 -11.635  1.00  0.72           C
ATOM   3983  CG2 ILE A 271      48.201  22.373  -9.486  1.00  0.72           C
ATOM   3984  CD1 ILE A 271      48.706  20.303 -11.694  1.00  0.72           C
ATOM   3985  H   ILE A 271      47.547  24.294 -13.141  1.00  0.72           H
ATOM   3986  HA  ILE A 271      46.028  23.363 -10.710  1.00  0.72           H
ATOM   3987  HB  ILE A 271      48.955  22.918 -11.386  1.00  0.72           H
ATOM   3988 1HG1 ILE A 271      46.759  20.884 -11.084  1.00  0.72           H
ATOM   3989 2HG1 ILE A 271      47.255  21.530 -12.643  1.00  0.72           H
ATOM   3990 1HG2 ILE A 271      48.936  21.601  -9.340  1.00  0.72           H
ATOM   3991 2HG2 ILE A 271      48.534  23.288  -9.010  1.00  0.72           H
ATOM   3992 3HG2 ILE A 271      47.251  22.063  -9.049  1.00  0.72           H
ATOM   3993 1HD1 ILE A 271      48.359  19.395 -12.180  1.00  0.72           H
ATOM   3994 2HD1 ILE A 271      49.536  20.714 -12.250  1.00  0.72           H
ATOM   3995 3HD1 ILE A 271      49.036  20.073 -10.690  1.00  0.72           H
ATOM   3996  N   ALA A 272      46.705  25.289  -9.317  1.00  0.79           N
ATOM   3997  CA  ALA A 272      47.025  26.458  -8.509  1.00  0.79           C
ATOM   3998  C   ALA A 272      47.432  26.032  -7.097  1.00  0.79           C
ATOM   3999  O   ALA A 272      46.627  25.455  -6.353  1.00  0.79           O
ATOM   4000  CB  ALA A 272      45.840  27.411  -8.476  1.00  0.79           C
ATOM   4001  H   ALA A 272      45.936  24.692  -9.033  1.00  0.79           H
ATOM   4002  HA  ALA A 272      47.874  26.970  -8.959  1.00  0.79           H
ATOM   4003 1HB  ALA A 272      46.094  28.293  -7.888  1.00  0.79           H
ATOM   4004 2HB  ALA A 272      45.593  27.710  -9.492  1.00  0.79           H
ATOM   4005 3HB  ALA A 272      44.980  26.912  -8.031  1.00  0.79           H
ATOM   4006  N   ILE A 273      48.687  26.302  -6.748  1.00  0.90           N
ATOM   4007  CA  ILE A 273      49.225  25.908  -5.450  1.00  0.90           C
ATOM   4008  C   ILE A 273      49.397  27.103  -4.524  1.00  0.90           C
ATOM   4009  O   ILE A 273      50.106  28.068  -4.840  1.00  0.90           O
ATOM   4010  CB  ILE A 273      50.569  25.211  -5.624  1.00  0.90           C
ATOM   4011  CG1 ILE A 273      50.432  24.025  -6.563  1.00  0.90           C
ATOM   4012  CG2 ILE A 273      51.118  24.746  -4.285  1.00  0.90           C
ATOM   4013  CD1 ILE A 273      49.459  22.937  -6.052  1.00  0.90           C
ATOM   4014  H   ILE A 273      49.291  26.782  -7.418  1.00  0.90           H
ATOM   4015  HA  ILE A 273      48.535  25.211  -4.985  1.00  0.90           H
ATOM   4016  HB  ILE A 273      51.262  25.908  -6.059  1.00  0.90           H
ATOM   4017 1HG1 ILE A 273      50.083  24.388  -7.530  1.00  0.90           H
ATOM   4018 2HG1 ILE A 273      51.411  23.597  -6.701  1.00  0.90           H
ATOM   4019 1HG2 ILE A 273      52.082  24.266  -4.432  1.00  0.90           H
ATOM   4020 2HG2 ILE A 273      51.237  25.595  -3.613  1.00  0.90           H
ATOM   4021 3HG2 ILE A 273      50.424  24.034  -3.839  1.00  0.90           H
ATOM   4022 1HD1 ILE A 273      49.411  22.121  -6.765  1.00  0.90           H
ATOM   4023 2HD1 ILE A 273      49.812  22.549  -5.087  1.00  0.90           H
ATOM   4024 3HD1 ILE A 273      48.464  23.361  -5.922  1.00  0.90           H
ATOM   4025  N   GLN A 274      48.750  27.020  -3.371  1.00  1.02           N
ATOM   4026  CA  GLN A 274      48.769  28.099  -2.390  1.00  1.02           C
ATOM   4027  C   GLN A 274      50.142  28.248  -1.763  1.00  1.02           C
ATOM   4028  O   GLN A 274      50.813  27.252  -1.502  1.00  1.02           O
ATOM   4029  CB  GLN A 274      47.701  27.923  -1.314  1.00  1.02           C
ATOM   4030  CG  GLN A 274      47.607  29.128  -0.373  1.00  1.02           C
ATOM   4031  CD  GLN A 274      46.463  29.076   0.602  1.00  1.02           C
ATOM   4032  OE1 GLN A 274      46.143  28.029   1.179  1.00  1.02           O
ATOM   4033  NE2 GLN A 274      45.818  30.223   0.798  1.00  1.02           N
ATOM   4034  H   GLN A 274      48.212  26.170  -3.183  1.00  1.02           H
ATOM   4035  HA  GLN A 274      48.547  29.026  -2.913  1.00  1.02           H
ATOM   4036 1HB  GLN A 274      46.729  27.766  -1.782  1.00  1.02           H
ATOM   4037 2HB  GLN A 274      47.928  27.044  -0.721  1.00  1.02           H
ATOM   4038 1HG  GLN A 274      48.521  29.181   0.214  1.00  1.02           H
ATOM   4039 2HG  GLN A 274      47.501  30.030  -0.976  1.00  1.02           H
ATOM   4040 1HE2 GLN A 274      45.039  30.269   1.426  1.00  1.02           H
ATOM   4041 2HE2 GLN A 274      46.111  31.048   0.306  1.00  1.02           H
ATOM   4042  N   SER A 275      50.545  29.495  -1.515  1.00  1.13           N
ATOM   4043  CA  SER A 275      51.853  29.843  -0.949  1.00  1.13           C
ATOM   4044  C   SER A 275      52.443  28.800   0.001  1.00  1.13           C
ATOM   4045  O   SER A 275      53.447  28.159  -0.297  1.00  1.13           O
ATOM   4046  CB  SER A 275      51.675  31.135  -0.158  1.00  1.13           C
ATOM   4047  OG  SER A 275      50.785  30.942   0.926  1.00  1.13           O
ATOM   4048  H   SER A 275      49.919  30.257  -1.803  1.00  1.13           H
ATOM   4049  HA  SER A 275      52.549  30.007  -1.772  1.00  1.13           H
ATOM   4050 1HB  SER A 275      52.634  31.466   0.226  1.00  1.13           H
ATOM   4051 2HB  SER A 275      51.296  31.915  -0.821  1.00  1.13           H
ATOM   4052  HG  SER A 275      50.743  31.793   1.376  1.00  1.13           H
ATOM   4053  N   GLY A 276      51.775  28.549   1.108  1.00  1.18           N
ATOM   4054  CA  GLY A 276      52.268  27.590   2.091  1.00  1.18           C
ATOM   4055  C   GLY A 276      51.987  26.139   1.694  1.00  1.18           C
ATOM   4056  O   GLY A 276      51.328  25.419   2.451  1.00  1.18           O
ATOM   4057  H   GLY A 276      50.960  29.117   1.279  1.00  1.18           H
ATOM   4058 1HA  GLY A 276      53.342  27.730   2.214  1.00  1.18           H
ATOM   4059 2HA  GLY A 276      51.808  27.802   3.053  1.00  1.18           H
ATOM   4060  N   GLY A 277      52.541  25.702   0.559  1.00  1.18           N
ATOM   4061  CA  GLY A 277      52.242  24.378   0.020  1.00  1.18           C
ATOM   4062  C   GLY A 277      53.184  23.857  -1.088  1.00  1.18           C
ATOM   4063  O   GLY A 277      54.288  24.388  -1.279  1.00  1.18           O
ATOM   4064  H   GLY A 277      53.098  26.370   0.035  1.00  1.18           H
ATOM   4065 1HA  GLY A 277      52.195  23.661   0.831  1.00  1.18           H
ATOM   4066 2HA  GLY A 277      51.246  24.451  -0.378  1.00  1.18           H
ATOM   4067  N   SER A 278      52.771  22.765  -1.766  1.00  1.12           N
ATOM   4068  CA  SER A 278      53.654  22.103  -2.745  1.00  1.12           C
ATOM   4069  C   SER A 278      52.989  21.240  -3.835  1.00  1.12           C
ATOM   4070  O   SER A 278      51.855  20.787  -3.688  1.00  1.12           O
ATOM   4071  CB  SER A 278      54.651  21.198  -2.015  1.00  1.12           C
ATOM   4072  OG  SER A 278      54.023  20.088  -1.402  1.00  1.12           O
ATOM   4073  H   SER A 278      51.817  22.447  -1.609  1.00  1.12           H
ATOM   4074  HA  SER A 278      54.197  22.896  -3.241  1.00  1.12           H
ATOM   4075 1HB  SER A 278      55.392  20.838  -2.736  1.00  1.12           H
ATOM   4076 2HB  SER A 278      55.187  21.773  -1.264  1.00  1.12           H
ATOM   4077  HG  SER A 278      54.734  19.461  -1.222  1.00  1.12           H
ATOM   4078  N   LEU A 279      53.761  20.940  -4.891  1.00  1.05           N
ATOM   4079  CA  LEU A 279      53.305  20.074  -5.991  1.00  1.05           C
ATOM   4080  C   LEU A 279      54.332  19.042  -6.512  1.00  1.05           C
ATOM   4081  O   LEU A 279      55.512  19.351  -6.737  1.00  1.05           O
ATOM   4082  CB  LEU A 279      52.780  20.971  -7.119  1.00  1.05           C
ATOM   4083  CG  LEU A 279      52.320  20.359  -8.465  1.00  1.05           C
ATOM   4084  CD1 LEU A 279      51.145  19.484  -8.304  1.00  1.05           C
ATOM   4085  CD2 LEU A 279      51.909  21.498  -9.340  1.00  1.05           C
ATOM   4086  H   LEU A 279      54.673  21.391  -4.937  1.00  1.05           H
ATOM   4087  HA  LEU A 279      52.454  19.521  -5.618  1.00  1.05           H
ATOM   4088 1HB  LEU A 279      51.913  21.450  -6.719  1.00  1.05           H
ATOM   4089 2HB  LEU A 279      53.521  21.739  -7.333  1.00  1.05           H
ATOM   4090  HG  LEU A 279      53.123  19.784  -8.909  1.00  1.05           H
ATOM   4091 1HD1 LEU A 279      50.836  19.102  -9.270  1.00  1.05           H
ATOM   4092 2HD1 LEU A 279      51.385  18.657  -7.656  1.00  1.05           H
ATOM   4093 3HD1 LEU A 279      50.354  20.064  -7.879  1.00  1.05           H
ATOM   4094 1HD2 LEU A 279      51.570  21.125 -10.299  1.00  1.05           H
ATOM   4095 2HD2 LEU A 279      51.107  22.038  -8.863  1.00  1.05           H
ATOM   4096 3HD2 LEU A 279      52.726  22.159  -9.477  1.00  1.05           H
ATOM   4097  N   SER A 280      53.861  17.797  -6.665  1.00  0.99           N
ATOM   4098  CA  SER A 280      54.670  16.692  -7.197  1.00  0.99           C
ATOM   4099  C   SER A 280      53.908  15.911  -8.273  1.00  0.99           C
ATOM   4100  O   SER A 280      52.869  15.306  -7.987  1.00  0.99           O
ATOM   4101  CB  SER A 280      55.050  15.751  -6.067  1.00  0.99           C
ATOM   4102  OG  SER A 280      55.780  14.629  -6.525  1.00  0.99           O
ATOM   4103  H   SER A 280      52.892  17.621  -6.392  1.00  0.99           H
ATOM   4104  HA  SER A 280      55.575  17.102  -7.646  1.00  0.99           H
ATOM   4105 1HB  SER A 280      55.643  16.297  -5.332  1.00  0.99           H
ATOM   4106 2HB  SER A 280      54.152  15.415  -5.571  1.00  0.99           H
ATOM   4107  HG  SER A 280      56.561  14.990  -6.995  1.00  0.99           H
ATOM   4108  N   ILE A 281      54.429  15.938  -9.504  1.00  0.96           N
ATOM   4109  CA  ILE A 281      53.763  15.275 -10.629  1.00  0.96           C
ATOM   4110  C   ILE A 281      54.552  14.138 -11.264  1.00  0.96           C
ATOM   4111  O   ILE A 281      55.608  14.365 -11.859  1.00  0.96           O
ATOM   4112  CB  ILE A 281      53.455  16.285 -11.737  1.00  0.96           C
ATOM   4113  CG1 ILE A 281      52.531  17.375 -11.207  1.00  0.96           C
ATOM   4114  CG2 ILE A 281      52.889  15.584 -12.965  1.00  0.96           C
ATOM   4115  CD1 ILE A 281      52.312  18.470 -12.185  1.00  0.96           C
ATOM   4116  H   ILE A 281      55.307  16.444  -9.651  1.00  0.96           H
ATOM   4117  HA  ILE A 281      52.825  14.859 -10.267  1.00  0.96           H
ATOM   4118  HB  ILE A 281      54.357  16.759 -12.021  1.00  0.96           H
ATOM   4119 1HG1 ILE A 281      51.580  16.935 -10.934  1.00  0.96           H
ATOM   4120 2HG1 ILE A 281      52.973  17.808 -10.314  1.00  0.96           H
ATOM   4121 1HG2 ILE A 281      52.705  16.315 -13.750  1.00  0.96           H
ATOM   4122 2HG2 ILE A 281      53.600  14.842 -13.322  1.00  0.96           H
ATOM   4123 3HG2 ILE A 281      51.967  15.085 -12.707  1.00  0.96           H
ATOM   4124 1HD1 ILE A 281      51.654  19.218 -11.754  1.00  0.96           H
ATOM   4125 2HD1 ILE A 281      53.271  18.925 -12.435  1.00  0.96           H
ATOM   4126 3HD1 ILE A 281      51.860  18.060 -13.082  1.00  0.96           H
ATOM   4127  N   LEU A 282      53.976  12.944 -11.212  1.00  0.95           N
ATOM   4128  CA  LEU A 282      54.546  11.739 -11.793  1.00  0.95           C
ATOM   4129  C   LEU A 282      53.746  11.070 -12.893  1.00  0.95           C
ATOM   4130  O   LEU A 282      52.670  10.501 -12.680  1.00  0.95           O
ATOM   4131  CB  LEU A 282      54.773  10.701 -10.690  1.00  0.95           C
ATOM   4132  CG  LEU A 282      55.108   9.250 -11.153  1.00  0.95           C
ATOM   4133  CD1 LEU A 282      56.371   9.181 -11.909  1.00  0.95           C
ATOM   4134  CD2 LEU A 282      55.199   8.357  -9.964  1.00  0.95           C
ATOM   4135  H   LEU A 282      53.100  12.838 -10.703  1.00  0.95           H
ATOM   4136  HA  LEU A 282      55.514  12.004 -12.209  1.00  0.95           H
ATOM   4137 1HB  LEU A 282      55.607  11.042 -10.074  1.00  0.95           H
ATOM   4138 2HB  LEU A 282      53.915  10.672 -10.091  1.00  0.95           H
ATOM   4139  HG  LEU A 282      54.326   8.915 -11.776  1.00  0.95           H
ATOM   4140 1HD1 LEU A 282      56.562   8.162 -12.212  1.00  0.95           H
ATOM   4141 2HD1 LEU A 282      56.339   9.812 -12.783  1.00  0.95           H
ATOM   4142 3HD1 LEU A 282      57.130   9.503 -11.260  1.00  0.95           H
ATOM   4143 1HD2 LEU A 282      55.409   7.357 -10.308  1.00  0.95           H
ATOM   4144 2HD2 LEU A 282      56.008   8.696  -9.313  1.00  0.95           H
ATOM   4145 3HD2 LEU A 282      54.269   8.368  -9.422  1.00  0.95           H
ATOM   4146  N   ALA A 283      54.333  11.041 -14.073  1.00  0.95           N
ATOM   4147  CA  ALA A 283      53.748  10.350 -15.201  1.00  0.95           C
ATOM   4148  C   ALA A 283      54.178   8.914 -15.069  1.00  0.95           C
ATOM   4149  O   ALA A 283      55.108   8.487 -15.742  1.00  0.95           O
ATOM   4150  CB  ALA A 283      54.192  10.918 -16.521  1.00  0.95           C
ATOM   4151  H   ALA A 283      55.236  11.503 -14.179  1.00  0.95           H
ATOM   4152  HA  ALA A 283      52.660  10.402 -15.131  1.00  0.95           H
ATOM   4153 1HB  ALA A 283      53.741  10.345 -17.330  1.00  0.95           H
ATOM   4154 2HB  ALA A 283      53.876  11.952 -16.593  1.00  0.95           H
ATOM   4155 3HB  ALA A 283      55.267  10.865 -16.604  1.00  0.95           H
ATOM   4156  N   GLY A 284      53.548   8.213 -14.125  1.00  0.93           N
ATOM   4157  CA  GLY A 284      53.894   6.834 -13.745  1.00  0.93           C
ATOM   4158  C   GLY A 284      53.625   5.827 -14.851  1.00  0.93           C
ATOM   4159  O   GLY A 284      54.087   4.686 -14.796  1.00  0.93           O
ATOM   4160  H   GLY A 284      52.817   8.719 -13.626  1.00  0.93           H
ATOM   4161 1HA  GLY A 284      54.948   6.792 -13.479  1.00  0.93           H
ATOM   4162 2HA  GLY A 284      53.342   6.562 -12.858  1.00  0.93           H
ATOM   4163  N   GLU A 285      52.795   6.243 -15.793  1.00  0.90           N
ATOM   4164  CA  GLU A 285      52.463   5.511 -16.995  1.00  0.90           C
ATOM   4165  C   GLU A 285      51.808   6.512 -17.944  1.00  0.90           C
ATOM   4166  O   GLU A 285      51.170   7.464 -17.493  1.00  0.90           O
ATOM   4167  CB  GLU A 285      51.554   4.302 -16.716  1.00  0.90           C
ATOM   4168  CG  GLU A 285      50.196   4.626 -16.171  1.00  0.90           C
ATOM   4169  CD  GLU A 285      49.376   3.383 -15.877  1.00  0.90           C
ATOM   4170  OE1 GLU A 285      49.880   2.298 -16.031  1.00  0.90           O
ATOM   4171  OE2 GLU A 285      48.240   3.533 -15.506  1.00  0.90           O
ATOM   4172  H   GLU A 285      52.435   7.178 -15.706  1.00  0.90           H
ATOM   4173  HA  GLU A 285      53.380   5.147 -17.444  1.00  0.90           H
ATOM   4174 1HB  GLU A 285      51.411   3.744 -17.641  1.00  0.90           H
ATOM   4175 2HB  GLU A 285      52.042   3.634 -16.010  1.00  0.90           H
ATOM   4176 1HG  GLU A 285      50.303   5.211 -15.255  1.00  0.90           H
ATOM   4177 2HG  GLU A 285      49.681   5.239 -16.906  1.00  0.90           H
ATOM   4178  N   GLY A 286      51.850   6.267 -19.243  1.00  0.84           N
ATOM   4179  CA  GLY A 286      51.094   7.144 -20.150  1.00  0.84           C
ATOM   4180  C   GLY A 286      51.645   8.569 -20.100  1.00  0.84           C
ATOM   4181  O   GLY A 286      52.792   8.786 -20.465  1.00  0.84           O
ATOM   4182  H   GLY A 286      52.454   5.518 -19.579  1.00  0.84           H
ATOM   4183 1HA  GLY A 286      51.154   6.759 -21.167  1.00  0.84           H
ATOM   4184 2HA  GLY A 286      50.042   7.147 -19.863  1.00  0.84           H
ATOM   4185  N   SER A 287      50.827   9.554 -19.767  1.00  0.78           N
ATOM   4186  CA  SER A 287      51.368  10.909 -19.727  1.00  0.78           C
ATOM   4187  C   SER A 287      50.545  11.914 -18.932  1.00  0.78           C
ATOM   4188  O   SER A 287      49.329  11.781 -18.838  1.00  0.78           O
ATOM   4189  CB  SER A 287      51.516  11.425 -21.145  1.00  0.78           C
ATOM   4190  OG  SER A 287      50.260  11.545 -21.770  1.00  0.78           O
ATOM   4191  H   SER A 287      49.880   9.358 -19.492  1.00  0.78           H
ATOM   4192  HA  SER A 287      52.346  10.842 -19.267  1.00  0.78           H
ATOM   4193 1HB  SER A 287      51.997  12.405 -21.111  1.00  0.78           H
ATOM   4194 2HB  SER A 287      52.164  10.781 -21.730  1.00  0.78           H
ATOM   4195  HG  SER A 287      50.428  12.019 -22.586  1.00  0.78           H
ATOM   4196  N   VAL A 288      51.188  12.993 -18.486  1.00  0.72           N
ATOM   4197  CA  VAL A 288      50.459  14.112 -17.890  1.00  0.72           C
ATOM   4198  C   VAL A 288      50.542  15.289 -18.854  1.00  0.72           C
ATOM   4199  O   VAL A 288      51.633  15.776 -19.151  1.00  0.72           O
ATOM   4200  CB  VAL A 288      51.016  14.524 -16.513  1.00  0.72           C
ATOM   4201  CG1 VAL A 288      50.205  15.710 -15.976  1.00  0.72           C
ATOM   4202  CG2 VAL A 288      50.974  13.328 -15.550  1.00  0.72           C
ATOM   4203  H   VAL A 288      52.202  13.020 -18.599  1.00  0.72           H
ATOM   4204  HA  VAL A 288      49.421  13.830 -17.761  1.00  0.72           H
ATOM   4205  HB  VAL A 288      52.036  14.851 -16.630  1.00  0.72           H
ATOM   4206 1HG1 VAL A 288      50.598  16.030 -15.016  1.00  0.72           H
ATOM   4207 2HG1 VAL A 288      50.270  16.521 -16.690  1.00  0.72           H
ATOM   4208 3HG1 VAL A 288      49.168  15.428 -15.860  1.00  0.72           H
ATOM   4209 1HG2 VAL A 288      51.378  13.613 -14.583  1.00  0.72           H
ATOM   4210 2HG2 VAL A 288      49.953  12.990 -15.422  1.00  0.72           H
ATOM   4211 3HG2 VAL A 288      51.564  12.518 -15.958  1.00  0.72           H
ATOM   4212  N   LEU A 289      49.390  15.720 -19.347  1.00  0.68           N
ATOM   4213  CA  LEU A 289      49.288  16.763 -20.361  1.00  0.68           C
ATOM   4214  C   LEU A 289      48.532  18.009 -19.957  1.00  0.68           C
ATOM   4215  O   LEU A 289      47.365  17.960 -19.557  1.00  0.68           O
ATOM   4216  CB  LEU A 289      48.606  16.203 -21.613  1.00  0.68           C
ATOM   4217  CG  LEU A 289      48.241  17.231 -22.711  1.00  0.68           C
ATOM   4218  CD1 LEU A 289      49.463  17.833 -23.295  1.00  0.68           C
ATOM   4219  CD2 LEU A 289      47.442  16.545 -23.793  1.00  0.68           C
ATOM   4220  H   LEU A 289      48.543  15.271 -19.016  1.00  0.68           H
ATOM   4221  HA  LEU A 289      50.298  17.064 -20.627  1.00  0.68           H
ATOM   4222 1HB  LEU A 289      49.269  15.465 -22.059  1.00  0.68           H
ATOM   4223 2HB  LEU A 289      47.690  15.700 -21.309  1.00  0.68           H
ATOM   4224  HG  LEU A 289      47.646  18.033 -22.271  1.00  0.68           H
ATOM   4225 1HD1 LEU A 289      49.149  18.528 -24.038  1.00  0.68           H
ATOM   4226 2HD1 LEU A 289      50.051  18.343 -22.544  1.00  0.68           H
ATOM   4227 3HD1 LEU A 289      50.051  17.060 -23.740  1.00  0.68           H
ATOM   4228 1HD2 LEU A 289      47.174  17.276 -24.557  1.00  0.68           H
ATOM   4229 2HD2 LEU A 289      48.041  15.753 -24.240  1.00  0.68           H
ATOM   4230 3HD2 LEU A 289      46.536  16.114 -23.368  1.00  0.68           H
ATOM   4231  N   PHE A 290      49.195  19.133 -20.134  1.00  0.65           N
ATOM   4232  CA  PHE A 290      48.599  20.426 -19.886  1.00  0.65           C
ATOM   4233  C   PHE A 290      48.478  21.165 -21.220  1.00  0.65           C
ATOM   4234  O   PHE A 290      49.485  21.383 -21.906  1.00  0.65           O
ATOM   4235  CB  PHE A 290      49.476  21.216 -18.938  1.00  0.65           C
ATOM   4236  CG  PHE A 290      49.641  20.626 -17.577  1.00  0.65           C
ATOM   4237  CD1 PHE A 290      50.606  19.662 -17.326  1.00  0.65           C
ATOM   4238  CD2 PHE A 290      48.862  21.060 -16.543  1.00  0.65           C
ATOM   4239  CE1 PHE A 290      50.771  19.159 -16.057  1.00  0.65           C
ATOM   4240  CE2 PHE A 290      49.023  20.567 -15.289  1.00  0.65           C
ATOM   4241  CZ  PHE A 290      49.978  19.611 -15.040  1.00  0.65           C
ATOM   4242  H   PHE A 290      50.169  19.075 -20.443  1.00  0.65           H
ATOM   4243  HA  PHE A 290      47.602  20.300 -19.465  1.00  0.65           H
ATOM   4244 1HB  PHE A 290      50.459  21.332 -19.371  1.00  0.65           H
ATOM   4245 2HB  PHE A 290      49.056  22.213 -18.827  1.00  0.65           H
ATOM   4246  HD1 PHE A 290      51.244  19.311 -18.146  1.00  0.65           H
ATOM   4247  HD2 PHE A 290      48.113  21.820 -16.739  1.00  0.65           H
ATOM   4248  HE1 PHE A 290      51.537  18.406 -15.867  1.00  0.65           H
ATOM   4249  HE2 PHE A 290      48.392  20.934 -14.494  1.00  0.65           H
ATOM   4250  HZ  PHE A 290      50.102  19.216 -14.042  1.00  0.65           H
ATOM   4251  N   GLN A 291      47.255  21.541 -21.611  1.00  0.64           N
ATOM   4252  CA  GLN A 291      47.109  22.218 -22.901  1.00  0.64           C
ATOM   4253  C   GLN A 291      45.957  23.229 -22.978  1.00  0.64           C
ATOM   4254  O   GLN A 291      44.814  22.921 -22.632  1.00  0.64           O
ATOM   4255  CB  GLN A 291      46.924  21.160 -23.989  1.00  0.64           C
ATOM   4256  CG  GLN A 291      46.920  21.679 -25.409  1.00  0.64           C
ATOM   4257  CD  GLN A 291      46.803  20.559 -26.403  1.00  0.64           C
ATOM   4258  OE1 GLN A 291      46.564  19.412 -26.013  1.00  0.64           O
ATOM   4259  NE2 GLN A 291      46.950  20.853 -27.695  1.00  0.64           N
ATOM   4260  H   GLN A 291      46.441  21.346 -21.024  1.00  0.64           H
ATOM   4261  HA  GLN A 291      48.024  22.774 -23.091  1.00  0.64           H
ATOM   4262 1HB  GLN A 291      47.669  20.387 -23.888  1.00  0.64           H
ATOM   4263 2HB  GLN A 291      45.974  20.704 -23.849  1.00  0.64           H
ATOM   4264 1HG  GLN A 291      46.064  22.312 -25.536  1.00  0.64           H
ATOM   4265 2HG  GLN A 291      47.835  22.240 -25.609  1.00  0.64           H
ATOM   4266 1HE2 GLN A 291      46.861  20.130 -28.375  1.00  0.64           H
ATOM   4267 2HE2 GLN A 291      47.165  21.806 -28.022  1.00  0.64           H
ATOM   4268  N   ASN A 292      46.269  24.402 -23.533  1.00  0.66           N
ATOM   4269  CA  ASN A 292      45.358  25.525 -23.777  1.00  0.66           C
ATOM   4270  C   ASN A 292      44.695  26.068 -22.512  1.00  0.66           C
ATOM   4271  O   ASN A 292      43.564  26.558 -22.562  1.00  0.66           O
ATOM   4272  CB  ASN A 292      44.251  25.146 -24.731  1.00  0.66           C
ATOM   4273  CG  ASN A 292      44.695  24.652 -26.067  1.00  0.66           C
ATOM   4274  OD1 ASN A 292      45.787  24.949 -26.565  1.00  0.66           O
ATOM   4275  ND2 ASN A 292      43.815  23.891 -26.680  1.00  0.66           N
ATOM   4276  H   ASN A 292      47.248  24.566 -23.744  1.00  0.66           H
ATOM   4277  HA  ASN A 292      45.940  26.340 -24.210  1.00  0.66           H
ATOM   4278 1HB  ASN A 292      43.655  24.375 -24.270  1.00  0.66           H
ATOM   4279 2HB  ASN A 292      43.598  26.006 -24.878  1.00  0.66           H
ATOM   4280 1HD2 ASN A 292      44.012  23.518 -27.587  1.00  0.66           H
ATOM   4281 2HD2 ASN A 292      42.917  23.717 -26.225  1.00  0.66           H
ATOM   4282  N   ASN A 293      45.405  26.027 -21.404  1.00  0.70           N
ATOM   4283  CA  ASN A 293      44.900  26.528 -20.131  1.00  0.70           C
ATOM   4284  C   ASN A 293      45.279  28.007 -19.970  1.00  0.70           C
ATOM   4285  O   ASN A 293      46.329  28.407 -20.460  1.00  0.70           O
ATOM   4286  CB  ASN A 293      45.479  25.676 -19.026  1.00  0.70           C
ATOM   4287  CG  ASN A 293      45.028  24.204 -19.158  1.00  0.70           C
ATOM   4288  OD1 ASN A 293      43.857  23.845 -19.360  1.00  0.70           O
ATOM   4289  ND2 ASN A 293      45.982  23.331 -19.063  1.00  0.70           N
ATOM   4290  H   ASN A 293      46.338  25.612 -21.443  1.00  0.70           H
ATOM   4291  HA  ASN A 293      43.822  26.445 -20.139  1.00  0.70           H
ATOM   4292 1HB  ASN A 293      46.571  25.718 -19.063  1.00  0.70           H
ATOM   4293 2HB  ASN A 293      45.165  26.065 -18.053  1.00  0.70           H
ATOM   4294 1HD2 ASN A 293      45.757  22.340 -19.139  1.00  0.70           H
ATOM   4295 2HD2 ASN A 293      46.921  23.643 -18.912  1.00  0.70           H
ATOM   4296  N   SER A 294      44.489  28.821 -19.250  1.00  0.79           N
ATOM   4297  CA  SER A 294      44.883  30.245 -19.110  1.00  0.79           C
ATOM   4298  C   SER A 294      44.472  31.037 -17.868  1.00  0.79           C
ATOM   4299  O   SER A 294      43.507  30.700 -17.179  1.00  0.79           O
ATOM   4300  CB  SER A 294      44.343  31.026 -20.286  1.00  0.79           C
ATOM   4301  OG  SER A 294      42.948  31.044 -20.276  1.00  0.79           O
ATOM   4302  H   SER A 294      43.622  28.447 -18.866  1.00  0.79           H
ATOM   4303  HA  SER A 294      45.969  30.279 -19.137  1.00  0.79           H
ATOM   4304 1HB  SER A 294      44.722  32.051 -20.244  1.00  0.79           H
ATOM   4305 2HB  SER A 294      44.688  30.608 -21.181  1.00  0.79           H
ATOM   4306  HG  SER A 294      42.704  31.464 -19.448  1.00  0.79           H
ATOM   4307  N   GLN A 295      45.205  32.153 -17.681  1.00  0.94           N
ATOM   4308  CA  GLN A 295      45.047  33.180 -16.647  1.00  0.94           C
ATOM   4309  C   GLN A 295      44.410  34.485 -17.152  1.00  0.94           C
ATOM   4310  O   GLN A 295      45.055  35.271 -17.864  1.00  0.94           O
ATOM   4311  CB  GLN A 295      46.412  33.601 -16.107  1.00  0.94           C
ATOM   4312  CG  GLN A 295      47.215  32.578 -15.414  1.00  0.94           C
ATOM   4313  CD  GLN A 295      48.638  33.113 -15.089  1.00  0.94           C
ATOM   4314  OE1 GLN A 295      49.542  33.049 -15.936  1.00  0.94           O
ATOM   4315  NE2 GLN A 295      48.844  33.625 -13.885  1.00  0.94           N
ATOM   4316  H   GLN A 295      45.983  32.285 -18.316  1.00  0.94           H
ATOM   4317  HA  GLN A 295      44.447  32.771 -15.841  1.00  0.94           H
ATOM   4318 1HB  GLN A 295      47.017  33.979 -16.926  1.00  0.94           H
ATOM   4319 2HB  GLN A 295      46.268  34.421 -15.399  1.00  0.94           H
ATOM   4320 1HG  GLN A 295      46.724  32.317 -14.499  1.00  0.94           H
ATOM   4321 2HG  GLN A 295      47.286  31.723 -16.053  1.00  0.94           H
ATOM   4322 1HE2 GLN A 295      49.740  33.993 -13.641  1.00  0.94           H
ATOM   4323 2HE2 GLN A 295      48.084  33.630 -13.207  1.00  0.94           H
ATOM   4324  N   ARG A 296      43.170  34.766 -16.773  1.00  1.13           N
ATOM   4325  CA  ARG A 296      42.502  35.996 -17.222  1.00  1.13           C
ATOM   4326  C   ARG A 296      42.880  37.099 -16.242  1.00  1.13           C
ATOM   4327  O   ARG A 296      42.043  37.603 -15.497  1.00  1.13           O
ATOM   4328  CB  ARG A 296      40.984  35.843 -17.221  1.00  1.13           C
ATOM   4329  CG  ARG A 296      40.422  34.788 -18.147  1.00  1.13           C
ATOM   4330  CD  ARG A 296      38.951  34.715 -18.095  1.00  1.13           C
ATOM   4331  NE  ARG A 296      38.435  33.712 -19.016  1.00  1.13           N
ATOM   4332  CZ  ARG A 296      37.132  33.531 -19.310  1.00  1.13           C
ATOM   4333  NH1 ARG A 296      36.214  34.296 -18.757  1.00  1.13           N
ATOM   4334  NH2 ARG A 296      36.776  32.583 -20.160  1.00  1.13           N
ATOM   4335  H   ARG A 296      42.694  34.106 -16.165  1.00  1.13           H
ATOM   4336  HA  ARG A 296      42.851  36.267 -18.215  1.00  1.13           H
ATOM   4337 1HB  ARG A 296      40.632  35.621 -16.225  1.00  1.13           H
ATOM   4338 2HB  ARG A 296      40.538  36.793 -17.514  1.00  1.13           H
ATOM   4339 1HG  ARG A 296      40.668  35.022 -19.141  1.00  1.13           H
ATOM   4340 2HG  ARG A 296      40.837  33.811 -17.885  1.00  1.13           H
ATOM   4341 1HD  ARG A 296      38.638  34.445 -17.086  1.00  1.13           H
ATOM   4342 2HD  ARG A 296      38.525  35.680 -18.365  1.00  1.13           H
ATOM   4343  HE  ARG A 296      39.105  33.101 -19.465  1.00  1.13           H
ATOM   4344 1HH1 ARG A 296      36.484  35.022 -18.109  1.00  1.13           H
ATOM   4345 2HH1 ARG A 296      35.239  34.157 -18.982  1.00  1.13           H
ATOM   4346 1HH2 ARG A 296      37.479  31.995 -20.584  1.00  1.13           H
ATOM   4347 2HH2 ARG A 296      35.802  32.444 -20.381  1.00  1.13           H
ATOM   4348  N   THR A 297      44.154  37.466 -16.261  1.00  1.35           N
ATOM   4349  CA  THR A 297      44.736  38.329 -15.236  1.00  1.35           C
ATOM   4350  C   THR A 297      44.123  39.720 -15.137  1.00  1.35           C
ATOM   4351  O   THR A 297      43.850  40.217 -14.040  1.00  1.35           O
ATOM   4352  CB  THR A 297      46.247  38.508 -15.495  1.00  1.35           C
ATOM   4353  OG1 THR A 297      46.908  37.238 -15.438  1.00  1.35           O
ATOM   4354  CG2 THR A 297      46.848  39.428 -14.448  1.00  1.35           C
ATOM   4355  H   THR A 297      44.742  37.027 -16.968  1.00  1.35           H
ATOM   4356  HA  THR A 297      44.602  37.834 -14.272  1.00  1.35           H
ATOM   4357  HB  THR A 297      46.397  38.943 -16.486  1.00  1.35           H
ATOM   4358  HG1 THR A 297      46.570  36.674 -16.148  1.00  1.35           H
ATOM   4359 1HG2 THR A 297      47.913  39.549 -14.640  1.00  1.35           H
ATOM   4360 2HG2 THR A 297      46.360  40.399 -14.491  1.00  1.35           H
ATOM   4361 3HG2 THR A 297      46.703  38.992 -13.461  1.00  1.35           H
ATOM   4362  N   SER A 298      43.964  40.374 -16.275  1.00  1.50           N
ATOM   4363  CA  SER A 298      43.450  41.739 -16.309  1.00  1.50           C
ATOM   4364  C   SER A 298      43.081  42.094 -17.730  1.00  1.50           C
ATOM   4365  O   SER A 298      43.182  41.270 -18.641  1.00  1.50           O
ATOM   4366  CB  SER A 298      44.446  42.770 -15.796  1.00  1.50           C
ATOM   4367  OG  SER A 298      45.469  43.010 -16.722  1.00  1.50           O
ATOM   4368  H   SER A 298      44.193  39.895 -17.135  1.00  1.50           H
ATOM   4369  HA  SER A 298      42.547  41.790 -15.697  1.00  1.50           H
ATOM   4370 1HB  SER A 298      43.925  43.700 -15.579  1.00  1.50           H
ATOM   4371 2HB  SER A 298      44.879  42.426 -14.861  1.00  1.50           H
ATOM   4372  HG  SER A 298      46.041  43.673 -16.305  1.00  1.50           H
ATOM   4373  N   ASP A 299      42.742  43.362 -17.932  1.00  1.54           N
ATOM   4374  CA  ASP A 299      42.429  43.909 -19.248  1.00  1.54           C
ATOM   4375  C   ASP A 299      43.584  43.710 -20.253  1.00  1.54           C
ATOM   4376  O   ASP A 299      43.376  43.820 -21.461  1.00  1.54           O
ATOM   4377  CB  ASP A 299      42.113  45.400 -19.135  1.00  1.54           C
ATOM   4378  CG  ASP A 299      40.787  45.683 -18.431  1.00  1.54           C
ATOM   4379  OD1 ASP A 299      40.025  44.765 -18.234  1.00  1.54           O
ATOM   4380  OD2 ASP A 299      40.555  46.818 -18.090  1.00  1.54           O
ATOM   4381  H   ASP A 299      42.686  43.977 -17.134  1.00  1.54           H
ATOM   4382  HA  ASP A 299      41.548  43.394 -19.633  1.00  1.54           H
ATOM   4383 1HB  ASP A 299      42.914  45.900 -18.589  1.00  1.54           H
ATOM   4384 2HB  ASP A 299      42.079  45.838 -20.133  1.00  1.54           H
ATOM   4385  N   GLN A 300      44.808  43.430 -19.759  1.00  1.43           N
ATOM   4386  CA  GLN A 300      45.973  43.189 -20.616  1.00  1.43           C
ATOM   4387  C   GLN A 300      45.778  41.972 -21.531  1.00  1.43           C
ATOM   4388  O   GLN A 300      46.478  41.833 -22.538  1.00  1.43           O
ATOM   4389  CB  GLN A 300      47.228  42.922 -19.770  1.00  1.43           C
ATOM   4390  CG  GLN A 300      47.203  41.553 -19.048  1.00  1.43           C
ATOM   4391  CD  GLN A 300      48.357  41.351 -18.089  1.00  1.43           C
ATOM   4392  OE1 GLN A 300      49.470  40.945 -18.453  1.00  1.43           O
ATOM   4393  NE2 GLN A 300      48.093  41.661 -16.834  1.00  1.43           N
ATOM   4394  H   GLN A 300      44.935  43.345 -18.749  1.00  1.43           H
ATOM   4395  HA  GLN A 300      46.131  44.068 -21.241  1.00  1.43           H
ATOM   4396 1HB  GLN A 300      48.110  42.948 -20.409  1.00  1.43           H
ATOM   4397 2HB  GLN A 300      47.337  43.700 -19.019  1.00  1.43           H
ATOM   4398 1HG  GLN A 300      46.269  41.447 -18.499  1.00  1.43           H
ATOM   4399 2HG  GLN A 300      47.267  40.766 -19.799  1.00  1.43           H
ATOM   4400 1HE2 GLN A 300      48.798  41.568 -16.129  1.00  1.43           H
ATOM   4401 2HE2 GLN A 300      47.178  42.013 -16.613  1.00  1.43           H
ATOM   4402  N   GLY A 301      44.850  41.078 -21.169  1.00  1.24           N
ATOM   4403  CA  GLY A 301      44.604  39.873 -21.937  1.00  1.24           C
ATOM   4404  C   GLY A 301      44.899  38.605 -21.145  1.00  1.24           C
ATOM   4405  O   GLY A 301      45.146  38.634 -19.938  1.00  1.24           O
ATOM   4406  H   GLY A 301      44.290  41.248 -20.333  1.00  1.24           H
ATOM   4407 1HA  GLY A 301      43.562  39.864 -22.256  1.00  1.24           H
ATOM   4408 2HA  GLY A 301      45.211  39.886 -22.840  1.00  1.24           H
ATOM   4409  N   LEU A 302      44.803  37.479 -21.839  1.00  1.04           N
ATOM   4410  CA  LEU A 302      44.962  36.160 -21.242  1.00  1.04           C
ATOM   4411  C   LEU A 302      46.339  35.576 -21.470  1.00  1.04           C
ATOM   4412  O   LEU A 302      46.868  35.631 -22.582  1.00  1.04           O
ATOM   4413  CB  LEU A 302      43.929  35.199 -21.825  1.00  1.04           C
ATOM   4414  CG  LEU A 302      42.564  35.203 -21.172  1.00  1.04           C
ATOM   4415  CD1 LEU A 302      41.933  36.595 -21.256  1.00  1.04           C
ATOM   4416  CD2 LEU A 302      41.688  34.172 -21.864  1.00  1.04           C
ATOM   4417  H   LEU A 302      44.610  37.539 -22.827  1.00  1.04           H
ATOM   4418  HA  LEU A 302      44.803  36.246 -20.169  1.00  1.04           H
ATOM   4419 1HB  LEU A 302      43.791  35.431 -22.876  1.00  1.04           H
ATOM   4420 2HB  LEU A 302      44.325  34.187 -21.746  1.00  1.04           H
ATOM   4421  HG  LEU A 302      42.676  34.930 -20.134  1.00  1.04           H
ATOM   4422 1HD1 LEU A 302      40.953  36.588 -20.788  1.00  1.04           H
ATOM   4423 2HD1 LEU A 302      42.558  37.305 -20.744  1.00  1.04           H
ATOM   4424 3HD1 LEU A 302      41.825  36.885 -22.300  1.00  1.04           H
ATOM   4425 1HD2 LEU A 302      40.706  34.147 -21.398  1.00  1.04           H
ATOM   4426 2HD2 LEU A 302      41.582  34.435 -22.917  1.00  1.04           H
ATOM   4427 3HD2 LEU A 302      42.153  33.189 -21.783  1.00  1.04           H
ATOM   4428  N   VAL A 303      46.908  35.004 -20.415  1.00  0.87           N
ATOM   4429  CA  VAL A 303      48.211  34.355 -20.532  1.00  0.87           C
ATOM   4430  C   VAL A 303      48.069  32.857 -20.292  1.00  0.87           C
ATOM   4431  O   VAL A 303      47.426  32.420 -19.339  1.00  0.87           O
ATOM   4432  CB  VAL A 303      49.224  34.973 -19.545  1.00  0.87           C
ATOM   4433  CG1 VAL A 303      50.570  34.256 -19.661  1.00  0.87           C
ATOM   4434  CG2 VAL A 303      49.376  36.470 -19.844  1.00  0.87           C
ATOM   4435  H   VAL A 303      46.415  35.030 -19.520  1.00  0.87           H
ATOM   4436  HA  VAL A 303      48.591  34.505 -21.542  1.00  0.87           H
ATOM   4437  HB  VAL A 303      48.865  34.835 -18.523  1.00  0.87           H
ATOM   4438 1HG1 VAL A 303      51.275  34.691 -18.957  1.00  0.87           H
ATOM   4439 2HG1 VAL A 303      50.446  33.203 -19.431  1.00  0.87           H
ATOM   4440 3HG1 VAL A 303      50.955  34.359 -20.675  1.00  0.87           H
ATOM   4441 1HG2 VAL A 303      50.087  36.912 -19.145  1.00  0.87           H
ATOM   4442 2HG2 VAL A 303      49.742  36.605 -20.866  1.00  0.87           H
ATOM   4443 3HG2 VAL A 303      48.412  36.968 -19.737  1.00  0.87           H
ATOM   4444  N   ARG A 304      48.608  32.052 -21.192  1.00  0.76           N
ATOM   4445  CA  ARG A 304      48.489  30.612 -21.030  1.00  0.76           C
ATOM   4446  C   ARG A 304      49.254  30.159 -19.791  1.00  0.76           C
ATOM   4447  O   ARG A 304      50.301  30.723 -19.487  1.00  0.76           O
ATOM   4448  CB  ARG A 304      48.947  29.863 -22.275  1.00  0.76           C
ATOM   4449  CG  ARG A 304      48.063  30.098 -23.528  1.00  0.76           C
ATOM   4450  CD  ARG A 304      46.724  29.475 -23.324  1.00  0.76           C
ATOM   4451  NE  ARG A 304      45.807  29.584 -24.473  1.00  0.76           N
ATOM   4452  CZ  ARG A 304      44.457  29.407 -24.391  1.00  0.76           C
ATOM   4453  NH1 ARG A 304      43.898  29.152 -23.251  1.00  0.76           N
ATOM   4454  NH2 ARG A 304      43.700  29.491 -25.452  1.00  0.76           N
ATOM   4455  H   ARG A 304      49.122  32.442 -21.972  1.00  0.76           H
ATOM   4456  HA  ARG A 304      47.442  30.389 -20.899  1.00  0.76           H
ATOM   4457 1HB  ARG A 304      49.968  30.132 -22.510  1.00  0.76           H
ATOM   4458 2HB  ARG A 304      48.936  28.807 -22.067  1.00  0.76           H
ATOM   4459 1HG  ARG A 304      47.919  31.163 -23.684  1.00  0.76           H
ATOM   4460 2HG  ARG A 304      48.531  29.649 -24.408  1.00  0.76           H
ATOM   4461 1HD  ARG A 304      46.864  28.415 -23.095  1.00  0.76           H
ATOM   4462 2HD  ARG A 304      46.270  29.951 -22.490  1.00  0.76           H
ATOM   4463  HE  ARG A 304      46.201  29.768 -25.390  1.00  0.76           H
ATOM   4464 1HH1 ARG A 304      44.463  29.085 -22.416  1.00  0.76           H
ATOM   4465 2HH1 ARG A 304      42.903  29.006 -23.191  1.00  0.76           H
ATOM   4466 1HH2 ARG A 304      44.124  29.657 -26.358  1.00  0.76           H
ATOM   4467 2HH2 ARG A 304      42.707  29.357 -25.380  1.00  0.76           H
ATOM   4468  N   ASN A 305      48.733  29.162 -19.063  1.00  0.71           N
ATOM   4469  CA  ASN A 305      49.414  28.698 -17.838  1.00  0.71           C
ATOM   4470  C   ASN A 305      48.988  27.317 -17.305  1.00  0.71           C
ATOM   4471  O   ASN A 305      47.819  27.078 -16.984  1.00  0.71           O
ATOM   4472  CB  ASN A 305      49.285  29.751 -16.766  1.00  0.71           C
ATOM   4473  CG  ASN A 305      50.063  29.502 -15.572  1.00  0.71           C
ATOM   4474  OD1 ASN A 305      50.200  28.384 -15.107  1.00  0.71           O
ATOM   4475  ND2 ASN A 305      50.608  30.543 -15.060  1.00  0.71           N
ATOM   4476  H   ASN A 305      47.864  28.745 -19.387  1.00  0.71           H
ATOM   4477  HA  ASN A 305      50.474  28.607 -18.064  1.00  0.71           H
ATOM   4478 1HB  ASN A 305      49.550  30.728 -17.154  1.00  0.71           H
ATOM   4479 2HB  ASN A 305      48.246  29.788 -16.477  1.00  0.71           H
ATOM   4480 1HD2 ASN A 305      51.158  30.461 -14.242  1.00  0.71           H
ATOM   4481 2HD2 ASN A 305      50.481  31.445 -15.506  1.00  0.71           H
ATOM   4482  N   ALA A 306      49.937  26.386 -17.269  1.00  0.70           N
ATOM   4483  CA  ALA A 306      49.684  25.029 -16.801  1.00  0.70           C
ATOM   4484  C   ALA A 306      49.658  24.957 -15.289  1.00  0.70           C
ATOM   4485  O   ALA A 306      48.720  24.429 -14.695  1.00  0.70           O
ATOM   4486  CB  ALA A 306      50.781  24.106 -17.273  1.00  0.70           C
ATOM   4487  H   ALA A 306      50.889  26.648 -17.518  1.00  0.70           H
ATOM   4488  HA  ALA A 306      48.719  24.698 -17.185  1.00  0.70           H
ATOM   4489 1HB  ALA A 306      50.597  23.125 -16.910  1.00  0.70           H
ATOM   4490 2HB  ALA A 306      50.836  24.086 -18.342  1.00  0.70           H
ATOM   4491 3HB  ALA A 306      51.737  24.449 -16.877  1.00  0.70           H
ATOM   4492  N   ILE A 307      50.711  25.468 -14.681  1.00  0.72           N
ATOM   4493  CA  ILE A 307      50.872  25.401 -13.235  1.00  0.72           C
ATOM   4494  C   ILE A 307      51.221  26.754 -12.649  1.00  0.72           C
ATOM   4495  O   ILE A 307      52.127  27.430 -13.139  1.00  0.72           O
ATOM   4496  CB  ILE A 307      51.961  24.387 -12.838  1.00  0.72           C
ATOM   4497  CG1 ILE A 307      51.618  22.969 -13.304  1.00  0.72           C
ATOM   4498  CG2 ILE A 307      52.227  24.426 -11.327  1.00  0.72           C
ATOM   4499  CD1 ILE A 307      52.734  21.977 -13.070  1.00  0.72           C
ATOM   4500  H   ILE A 307      51.414  25.935 -15.256  1.00  0.72           H
ATOM   4501  HA  ILE A 307      49.929  25.082 -12.793  1.00  0.72           H
ATOM   4502  HB  ILE A 307      52.834  24.653 -13.346  1.00  0.72           H
ATOM   4503 1HG1 ILE A 307      50.738  22.634 -12.787  1.00  0.72           H
ATOM   4504 2HG1 ILE A 307      51.411  22.977 -14.369  1.00  0.72           H
ATOM   4505 1HG2 ILE A 307      53.030  23.736 -11.093  1.00  0.72           H
ATOM   4506 2HG2 ILE A 307      52.525  25.429 -11.026  1.00  0.72           H
ATOM   4507 3HG2 ILE A 307      51.320  24.141 -10.787  1.00  0.72           H
ATOM   4508 1HD1 ILE A 307      52.416  21.007 -13.424  1.00  0.72           H
ATOM   4509 2HD1 ILE A 307      53.623  22.278 -13.601  1.00  0.72           H
ATOM   4510 3HD1 ILE A 307      52.962  21.920 -12.017  1.00  0.72           H
ATOM   4511  N   TYR A 308      50.518  27.150 -11.604  1.00  0.78           N
ATOM   4512  CA  TYR A 308      50.809  28.412 -10.959  1.00  0.78           C
ATOM   4513  C   TYR A 308      51.137  28.220  -9.494  1.00  0.78           C
ATOM   4514  O   TYR A 308      50.356  27.637  -8.730  1.00  0.78           O
ATOM   4515  CB  TYR A 308      49.650  29.375 -11.108  1.00  0.78           C
ATOM   4516  CG  TYR A 308      49.899  30.725 -10.466  1.00  0.78           C
ATOM   4517  CD1 TYR A 308      50.758  31.620 -11.080  1.00  0.78           C
ATOM   4518  CD2 TYR A 308      49.263  31.074  -9.278  1.00  0.78           C
ATOM   4519  CE1 TYR A 308      50.984  32.852 -10.523  1.00  0.78           C
ATOM   4520  CE2 TYR A 308      49.491  32.315  -8.724  1.00  0.78           C
ATOM   4521  CZ  TYR A 308      50.345  33.203  -9.343  1.00  0.78           C
ATOM   4522  OH  TYR A 308      50.565  34.446  -8.802  1.00  0.78           O
ATOM   4523  H   TYR A 308      49.772  26.560 -11.256  1.00  0.78           H
ATOM   4524  HA  TYR A 308      51.679  28.853 -11.435  1.00  0.78           H
ATOM   4525 1HB  TYR A 308      49.449  29.534 -12.170  1.00  0.78           H
ATOM   4526 2HB  TYR A 308      48.765  28.936 -10.656  1.00  0.78           H
ATOM   4527  HD1 TYR A 308      51.254  31.343 -12.007  1.00  0.78           H
ATOM   4528  HD2 TYR A 308      48.584  30.374  -8.791  1.00  0.78           H
ATOM   4529  HE1 TYR A 308      51.661  33.552 -11.011  1.00  0.78           H
ATOM   4530  HE2 TYR A 308      48.992  32.597  -7.803  1.00  0.78           H
ATOM   4531  HH  TYR A 308      50.170  34.495  -7.922  1.00  0.78           H
ATOM   4532  N   LEU A 309      52.305  28.706  -9.122  1.00  0.87           N
ATOM   4533  CA  LEU A 309      52.774  28.621  -7.760  1.00  0.87           C
ATOM   4534  C   LEU A 309      52.762  30.012  -7.123  1.00  0.87           C
ATOM   4535  O   LEU A 309      53.429  30.931  -7.614  1.00  0.87           O
ATOM   4536  CB  LEU A 309      54.208  28.079  -7.738  1.00  0.87           C
ATOM   4537  CG  LEU A 309      54.521  26.714  -8.371  1.00  0.87           C
ATOM   4538  CD1 LEU A 309      56.024  26.503  -8.245  1.00  0.87           C
ATOM   4539  CD2 LEU A 309      53.741  25.592  -7.679  1.00  0.87           C
ATOM   4540  H   LEU A 309      52.888  29.162  -9.826  1.00  0.87           H
ATOM   4541  HA  LEU A 309      52.115  27.969  -7.189  1.00  0.87           H
ATOM   4542 1HB  LEU A 309      54.817  28.780  -8.259  1.00  0.87           H
ATOM   4543 2HB  LEU A 309      54.555  28.049  -6.718  1.00  0.87           H
ATOM   4544  HG  LEU A 309      54.267  26.734  -9.434  1.00  0.87           H
ATOM   4545 1HD1 LEU A 309      56.302  25.591  -8.693  1.00  0.87           H
ATOM   4546 2HD1 LEU A 309      56.541  27.300  -8.744  1.00  0.87           H
ATOM   4547 3HD1 LEU A 309      56.304  26.497  -7.188  1.00  0.87           H
ATOM   4548 1HD2 LEU A 309      53.990  24.631  -8.134  1.00  0.87           H
ATOM   4549 2HD2 LEU A 309      53.995  25.563  -6.615  1.00  0.87           H
ATOM   4550 3HD2 LEU A 309      52.683  25.783  -7.800  1.00  0.87           H
ATOM   4551  N   GLU A 310      52.035  30.162  -6.022  1.00  0.96           N
ATOM   4552  CA  GLU A 310      51.975  31.449  -5.323  1.00  0.96           C
ATOM   4553  C   GLU A 310      53.268  31.676  -4.556  1.00  0.96           C
ATOM   4554  O   GLU A 310      54.061  30.741  -4.414  1.00  0.96           O
ATOM   4555  CB  GLU A 310      50.801  31.524  -4.352  1.00  0.96           C
ATOM   4556  CG  GLU A 310      49.426  31.572  -4.935  1.00  0.96           C
ATOM   4557  CD  GLU A 310      48.360  31.702  -3.853  1.00  0.96           C
ATOM   4558  OE1 GLU A 310      48.659  31.455  -2.686  1.00  0.96           O
ATOM   4559  OE2 GLU A 310      47.250  32.054  -4.186  1.00  0.96           O
ATOM   4560  H   GLU A 310      51.483  29.374  -5.662  1.00  0.96           H
ATOM   4561  HA  GLU A 310      51.870  32.249  -6.059  1.00  0.96           H
ATOM   4562 1HB  GLU A 310      50.833  30.645  -3.760  1.00  0.96           H
ATOM   4563 2HB  GLU A 310      50.922  32.378  -3.686  1.00  0.96           H
ATOM   4564 1HG  GLU A 310      49.363  32.433  -5.588  1.00  0.96           H
ATOM   4565 2HG  GLU A 310      49.250  30.672  -5.528  1.00  0.96           H
ATOM   4566  N   LYS A 311      53.479  32.903  -4.072  1.00  1.04           N
ATOM   4567  CA  LYS A 311      54.686  33.251  -3.338  1.00  1.04           C
ATOM   4568  C   LYS A 311      55.092  32.194  -2.329  1.00  1.04           C
ATOM   4569  O   LYS A 311      54.295  31.777  -1.497  1.00  1.04           O
ATOM   4570  CB  LYS A 311      54.470  34.582  -2.594  1.00  1.04           C
ATOM   4571  CG  LYS A 311      55.667  35.066  -1.766  1.00  1.04           C
ATOM   4572  CD  LYS A 311      55.412  36.412  -1.096  1.00  1.04           C
ATOM   4573  CE  LYS A 311      56.650  36.890  -0.309  1.00  1.04           C
ATOM   4574  NZ  LYS A 311      56.880  36.095   0.963  1.00  1.04           N
ATOM   4575  H   LYS A 311      52.805  33.646  -4.271  1.00  1.04           H
ATOM   4576  HA  LYS A 311      55.487  33.368  -4.060  1.00  1.04           H
ATOM   4577 1HB  LYS A 311      54.228  35.361  -3.321  1.00  1.04           H
ATOM   4578 2HB  LYS A 311      53.618  34.487  -1.925  1.00  1.04           H
ATOM   4579 1HG  LYS A 311      55.876  34.337  -0.994  1.00  1.04           H
ATOM   4580 2HG  LYS A 311      56.540  35.156  -2.396  1.00  1.04           H
ATOM   4581 1HD  LYS A 311      55.161  37.153  -1.855  1.00  1.04           H
ATOM   4582 2HD  LYS A 311      54.572  36.318  -0.409  1.00  1.04           H
ATOM   4583 1HE  LYS A 311      57.532  36.795  -0.944  1.00  1.04           H
ATOM   4584 2HE  LYS A 311      56.515  37.937  -0.047  1.00  1.04           H
ATOM   4585 1HZ  LYS A 311      57.691  36.444   1.437  1.00  1.04           H
ATOM   4586 2HZ  LYS A 311      56.082  36.179   1.564  1.00  1.04           H
ATOM   4587 3HZ  LYS A 311      57.030  35.091   0.767  1.00  1.04           H
ATOM   4588  N   ASP A 312      56.360  31.782  -2.424  1.00  1.09           N
ATOM   4589  CA  ASP A 312      57.017  30.774  -1.583  1.00  1.09           C
ATOM   4590  C   ASP A 312      56.489  29.339  -1.727  1.00  1.09           C
ATOM   4591  O   ASP A 312      56.910  28.464  -0.975  1.00  1.09           O
ATOM   4592  CB  ASP A 312      56.956  31.173  -0.103  1.00  1.09           C
ATOM   4593  CG  ASP A 312      57.684  32.499   0.180  1.00  1.09           C
ATOM   4594  OD1 ASP A 312      58.761  32.702  -0.328  1.00  1.09           O
ATOM   4595  OD2 ASP A 312      57.122  33.325   0.875  1.00  1.09           O
ATOM   4596  H   ASP A 312      56.918  32.222  -3.147  1.00  1.09           H
ATOM   4597  HA  ASP A 312      58.064  30.755  -1.868  1.00  1.09           H
ATOM   4598 1HB  ASP A 312      55.921  31.250   0.228  1.00  1.09           H
ATOM   4599 2HB  ASP A 312      57.422  30.388   0.493  1.00  1.09           H
ATOM   4600  N   ALA A 313      55.605  29.077  -2.692  1.00  1.11           N
ATOM   4601  CA  ALA A 313      55.140  27.710  -2.933  1.00  1.11           C
ATOM   4602  C   ALA A 313      56.186  26.973  -3.729  1.00  1.11           C
ATOM   4603  O   ALA A 313      56.969  27.591  -4.460  1.00  1.11           O
ATOM   4604  CB  ALA A 313      53.808  27.673  -3.664  1.00  1.11           C
ATOM   4605  H   ALA A 313      55.234  29.825  -3.275  1.00  1.11           H
ATOM   4606  HA  ALA A 313      55.026  27.207  -1.973  1.00  1.11           H
ATOM   4607 1HB  ALA A 313      53.508  26.641  -3.811  1.00  1.11           H
ATOM   4608 2HB  ALA A 313      53.055  28.181  -3.083  1.00  1.11           H
ATOM   4609 3HB  ALA A 313      53.905  28.161  -4.611  1.00  1.11           H
ATOM   4610  N   ILE A 314      56.173  25.649  -3.637  1.00  1.08           N
ATOM   4611  CA  ILE A 314      57.136  24.854  -4.393  1.00  1.08           C
ATOM   4612  C   ILE A 314      56.618  23.703  -5.250  1.00  1.08           C
ATOM   4613  O   ILE A 314      55.873  22.843  -4.791  1.00  1.08           O
ATOM   4614  CB  ILE A 314      58.135  24.247  -3.383  1.00  1.08           C
ATOM   4615  CG1 ILE A 314      59.143  23.392  -4.058  1.00  1.08           C
ATOM   4616  CG2 ILE A 314      57.431  23.446  -2.363  1.00  1.08           C
ATOM   4617  CD1 ILE A 314      60.245  22.990  -3.198  1.00  1.08           C
ATOM   4618  H   ILE A 314      55.518  25.195  -2.991  1.00  1.08           H
ATOM   4619  HA  ILE A 314      57.676  25.530  -5.054  1.00  1.08           H
ATOM   4620  HB  ILE A 314      58.673  25.059  -2.905  1.00  1.08           H
ATOM   4621 1HG1 ILE A 314      58.649  22.492  -4.360  1.00  1.08           H
ATOM   4622 2HG1 ILE A 314      59.548  23.890  -4.937  1.00  1.08           H
ATOM   4623 1HG2 ILE A 314      58.152  23.043  -1.649  1.00  1.08           H
ATOM   4624 2HG2 ILE A 314      56.711  24.070  -1.838  1.00  1.08           H
ATOM   4625 3HG2 ILE A 314      56.926  22.637  -2.864  1.00  1.08           H
ATOM   4626 1HD1 ILE A 314      60.882  22.334  -3.731  1.00  1.08           H
ATOM   4627 2HD1 ILE A 314      60.781  23.842  -2.906  1.00  1.08           H
ATOM   4628 3HD1 ILE A 314      59.864  22.466  -2.321  1.00  1.08           H
ATOM   4629  N   LEU A 315      57.133  23.640  -6.471  1.00  1.03           N
ATOM   4630  CA  LEU A 315      56.930  22.478  -7.322  1.00  1.03           C
ATOM   4631  C   LEU A 315      58.116  21.649  -6.933  1.00  1.03           C
ATOM   4632  O   LEU A 315      59.242  22.066  -7.189  1.00  1.03           O
ATOM   4633  CB  LEU A 315      57.004  22.833  -8.817  1.00  1.03           C
ATOM   4634  CG  LEU A 315      56.843  21.701  -9.853  1.00  1.03           C
ATOM   4635  CD1 LEU A 315      55.524  21.095  -9.761  1.00  1.03           C
ATOM   4636  CD2 LEU A 315      57.036  22.288 -11.206  1.00  1.03           C
ATOM   4637  H   LEU A 315      57.709  24.407  -6.792  1.00  1.03           H
ATOM   4638  HA  LEU A 315      56.006  21.958  -7.075  1.00  1.03           H
ATOM   4639 1HB  LEU A 315      56.184  23.492  -9.029  1.00  1.03           H
ATOM   4640 2HB  LEU A 315      57.937  23.355  -9.019  1.00  1.03           H
ATOM   4641  HG  LEU A 315      57.559  20.919  -9.661  1.00  1.03           H
ATOM   4642 1HD1 LEU A 315      55.426  20.298 -10.496  1.00  1.03           H
ATOM   4643 2HD1 LEU A 315      55.390  20.690  -8.776  1.00  1.03           H
ATOM   4644 3HD1 LEU A 315      54.802  21.857  -9.952  1.00  1.03           H
ATOM   4645 1HD2 LEU A 315      56.928  21.516 -11.955  1.00  1.03           H
ATOM   4646 2HD2 LEU A 315      56.279  23.052 -11.354  1.00  1.03           H
ATOM   4647 3HD2 LEU A 315      58.021  22.731 -11.282  1.00  1.03           H
ATOM   4648  N   SER A 316      57.885  20.559  -6.217  1.00  0.98           N
ATOM   4649  CA  SER A 316      58.977  19.771  -5.666  1.00  0.98           C
ATOM   4650  C   SER A 316      59.554  18.884  -6.727  1.00  0.98           C
ATOM   4651  O   SER A 316      60.770  18.675  -6.816  1.00  0.98           O
ATOM   4652  CB  SER A 316      58.505  18.921  -4.503  1.00  0.98           C
ATOM   4653  OG  SER A 316      58.109  19.706  -3.411  1.00  0.98           O
ATOM   4654  H   SER A 316      56.927  20.263  -6.086  1.00  0.98           H
ATOM   4655  HA  SER A 316      59.744  20.443  -5.304  1.00  0.98           H
ATOM   4656 1HB  SER A 316      57.668  18.304  -4.834  1.00  0.98           H
ATOM   4657 2HB  SER A 316      59.307  18.252  -4.199  1.00  0.98           H
ATOM   4658  HG  SER A 316      58.923  20.107  -3.071  1.00  0.98           H
ATOM   4659  N   SER A 317      58.671  18.331  -7.535  1.00  0.92           N
ATOM   4660  CA  SER A 317      59.181  17.420  -8.525  1.00  0.92           C
ATOM   4661  C   SER A 317      58.311  17.202  -9.725  1.00  0.92           C
ATOM   4662  O   SER A 317      57.082  17.355  -9.690  1.00  0.92           O
ATOM   4663  CB  SER A 317      59.460  16.080  -7.871  1.00  0.92           C
ATOM   4664  OG  SER A 317      58.280  15.458  -7.414  1.00  0.92           O
ATOM   4665  H   SER A 317      57.678  18.549  -7.429  1.00  0.92           H
ATOM   4666  HA  SER A 317      60.129  17.814  -8.886  1.00  0.92           H
ATOM   4667 1HB  SER A 317      59.946  15.439  -8.601  1.00  0.92           H
ATOM   4668 2HB  SER A 317      60.148  16.211  -7.042  1.00  0.92           H
ATOM   4669  HG  SER A 317      58.573  14.675  -6.932  1.00  0.92           H
ATOM   4670  N   LEU A 318      58.991  16.781 -10.775  1.00  0.88           N
ATOM   4671  CA  LEU A 318      58.373  16.298 -11.987  1.00  0.88           C
ATOM   4672  C   LEU A 318      59.074  14.978 -12.302  1.00  0.88           C
ATOM   4673  O   LEU A 318      60.312  14.936 -12.304  1.00  0.88           O
ATOM   4674  CB  LEU A 318      58.551  17.312 -13.127  1.00  0.88           C
ATOM   4675  CG  LEU A 318      57.901  18.716 -12.968  1.00  0.88           C
ATOM   4676  CD1 LEU A 318      58.369  19.621 -14.089  1.00  0.88           C
ATOM   4677  CD2 LEU A 318      56.412  18.572 -13.000  1.00  0.88           C
ATOM   4678  H   LEU A 318      60.010  16.743 -10.683  1.00  0.88           H
ATOM   4679  HA  LEU A 318      57.314  16.114 -11.819  1.00  0.88           H
ATOM   4680 1HB  LEU A 318      59.590  17.441 -13.294  1.00  0.88           H
ATOM   4681 2HB  LEU A 318      58.127  16.874 -14.026  1.00  0.88           H
ATOM   4682  HG  LEU A 318      58.199  19.158 -12.028  1.00  0.88           H
ATOM   4683 1HD1 LEU A 318      57.917  20.605 -13.984  1.00  0.88           H
ATOM   4684 2HD1 LEU A 318      59.452  19.715 -14.058  1.00  0.88           H
ATOM   4685 3HD1 LEU A 318      58.067  19.189 -15.027  1.00  0.88           H
ATOM   4686 1HD2 LEU A 318      55.934  19.541 -12.888  1.00  0.88           H
ATOM   4687 2HD2 LEU A 318      56.105  18.123 -13.942  1.00  0.88           H
ATOM   4688 3HD2 LEU A 318      56.133  17.935 -12.181  1.00  0.88           H
ATOM   4689  N   GLU A 319      58.313  13.932 -12.599  1.00  0.85           N
ATOM   4690  CA  GLU A 319      58.936  12.649 -12.900  1.00  0.85           C
ATOM   4691  C   GLU A 319      58.266  11.925 -14.066  1.00  0.85           C
ATOM   4692  O   GLU A 319      57.039  11.882 -14.175  1.00  0.85           O
ATOM   4693  CB  GLU A 319      58.951  11.754 -11.641  1.00  0.85           C
ATOM   4694  CG  GLU A 319      59.694  10.383 -11.798  1.00  0.85           C
ATOM   4695  CD  GLU A 319      59.718   9.496 -10.578  1.00  0.85           C
ATOM   4696  OE1 GLU A 319      59.099   9.820  -9.591  1.00  0.85           O
ATOM   4697  OE2 GLU A 319      60.406   8.482 -10.644  1.00  0.85           O
ATOM   4698  H   GLU A 319      57.300  14.025 -12.554  1.00  0.85           H
ATOM   4699  HA  GLU A 319      59.949  12.861 -13.182  1.00  0.85           H
ATOM   4700 1HB  GLU A 319      59.451  12.289 -10.846  1.00  0.85           H
ATOM   4701 2HB  GLU A 319      57.938  11.589 -11.312  1.00  0.85           H
ATOM   4702 1HG  GLU A 319      59.259   9.825 -12.626  1.00  0.85           H
ATOM   4703 2HG  GLU A 319      60.710  10.578 -12.038  1.00  0.85           H
ATOM   4704  N   ALA A 320      59.090  11.381 -14.960  1.00  0.82           N
ATOM   4705  CA  ALA A 320      58.572  10.653 -16.126  1.00  0.82           C
ATOM   4706  C   ALA A 320      59.016   9.178 -16.145  1.00  0.82           C
ATOM   4707  O   ALA A 320      60.183   8.863 -16.426  1.00  0.82           O
ATOM   4708  CB  ALA A 320      59.008  11.365 -17.389  1.00  0.82           C
ATOM   4709  H   ALA A 320      60.093  11.456 -14.779  1.00  0.82           H
ATOM   4710  HA  ALA A 320      57.485  10.662 -16.080  1.00  0.82           H
ATOM   4711 1HB  ALA A 320      58.612  10.853 -18.232  1.00  0.82           H
ATOM   4712 2HB  ALA A 320      58.648  12.397 -17.379  1.00  0.82           H
ATOM   4713 3HB  ALA A 320      60.067  11.354 -17.462  1.00  0.82           H
ATOM   4714  N   ARG A 321      58.085   8.265 -15.850  1.00  0.79           N
ATOM   4715  CA  ARG A 321      58.409   6.843 -15.748  1.00  0.79           C
ATOM   4716  C   ARG A 321      57.415   6.011 -16.548  1.00  0.79           C
ATOM   4717  O   ARG A 321      56.236   5.978 -16.247  1.00  0.79           O
ATOM   4718  CB  ARG A 321      58.386   6.448 -14.277  1.00  0.79           C
ATOM   4719  CG  ARG A 321      58.756   5.028 -13.939  1.00  0.79           C
ATOM   4720  CD  ARG A 321      58.739   4.829 -12.446  1.00  0.79           C
ATOM   4721  NE  ARG A 321      59.836   5.549 -11.774  1.00  0.79           N
ATOM   4722  CZ  ARG A 321      61.063   5.042 -11.557  1.00  0.79           C
ATOM   4723  NH1 ARG A 321      61.369   3.815 -11.934  1.00  0.79           N
ATOM   4724  NH2 ARG A 321      61.947   5.803 -10.956  1.00  0.79           N
ATOM   4725  H   ARG A 321      57.115   8.544 -15.691  1.00  0.79           H
ATOM   4726  HA  ARG A 321      59.406   6.674 -16.149  1.00  0.79           H
ATOM   4727 1HB  ARG A 321      59.050   7.107 -13.712  1.00  0.79           H
ATOM   4728 2HB  ARG A 321      57.380   6.607 -13.897  1.00  0.79           H
ATOM   4729 1HG  ARG A 321      58.036   4.343 -14.393  1.00  0.79           H
ATOM   4730 2HG  ARG A 321      59.758   4.809 -14.313  1.00  0.79           H
ATOM   4731 1HD  ARG A 321      57.796   5.201 -12.043  1.00  0.79           H
ATOM   4732 2HD  ARG A 321      58.836   3.769 -12.217  1.00  0.79           H
ATOM   4733  HE  ARG A 321      59.688   6.524 -11.451  1.00  0.79           H
ATOM   4734 1HH1 ARG A 321      60.677   3.241 -12.393  1.00  0.79           H
ATOM   4735 2HH1 ARG A 321      62.295   3.451 -11.761  1.00  0.79           H
ATOM   4736 1HH2 ARG A 321      61.656   6.754 -10.685  1.00  0.79           H
ATOM   4737 2HH2 ARG A 321      62.879   5.465 -10.772  1.00  0.79           H
ATOM   4738  N   ASN A 322      57.885   5.365 -17.613  1.00  0.76           N
ATOM   4739  CA  ASN A 322      57.004   4.596 -18.512  1.00  0.76           C
ATOM   4740  C   ASN A 322      55.851   5.473 -19.040  1.00  0.76           C
ATOM   4741  O   ASN A 322      54.753   4.983 -19.355  1.00  0.76           O
ATOM   4742  CB  ASN A 322      56.463   3.363 -17.811  1.00  0.76           C
ATOM   4743  CG  ASN A 322      57.558   2.404 -17.414  1.00  0.76           C
ATOM   4744  OD1 ASN A 322      58.558   2.265 -18.127  1.00  0.76           O
ATOM   4745  ND2 ASN A 322      57.391   1.736 -16.300  1.00  0.76           N
ATOM   4746  H   ASN A 322      58.874   5.408 -17.812  1.00  0.76           H
ATOM   4747  HA  ASN A 322      57.587   4.277 -19.376  1.00  0.76           H
ATOM   4748 1HB  ASN A 322      55.892   3.642 -16.923  1.00  0.76           H
ATOM   4749 2HB  ASN A 322      55.777   2.846 -18.478  1.00  0.76           H
ATOM   4750 1HD2 ASN A 322      58.088   1.083 -16.000  1.00  0.76           H
ATOM   4751 2HD2 ASN A 322      56.565   1.871 -15.752  1.00  0.76           H
ATOM   4752  N   GLY A 323      56.171   6.747 -19.219  1.00  0.74           N
ATOM   4753  CA  GLY A 323      55.264   7.775 -19.668  1.00  0.74           C
ATOM   4754  C   GLY A 323      55.980   9.112 -19.620  1.00  0.74           C
ATOM   4755  O   GLY A 323      57.159   9.145 -19.272  1.00  0.74           O
ATOM   4756  H   GLY A 323      57.099   7.028 -18.954  1.00  0.74           H
ATOM   4757 1HA  GLY A 323      54.914   7.564 -20.677  1.00  0.74           H
ATOM   4758 2HA  GLY A 323      54.406   7.798 -18.998  1.00  0.74           H
ATOM   4759  N   ASP A 324      55.288  10.210 -19.928  1.00  0.72           N
ATOM   4760  CA  ASP A 324      55.970  11.517 -19.909  1.00  0.72           C
ATOM   4761  C   ASP A 324      55.123  12.676 -19.399  1.00  0.72           C
ATOM   4762  O   ASP A 324      53.931  12.515 -19.144  1.00  0.72           O
ATOM   4763  CB  ASP A 324      56.501  11.834 -21.339  1.00  0.72           C
ATOM   4764  CG  ASP A 324      55.417  11.927 -22.456  1.00  0.72           C
ATOM   4765  OD1 ASP A 324      54.327  12.370 -22.194  1.00  0.72           O
ATOM   4766  OD2 ASP A 324      55.719  11.533 -23.564  1.00  0.72           O
ATOM   4767  H   ASP A 324      54.309  10.093 -20.189  1.00  0.72           H
ATOM   4768  HA  ASP A 324      56.817  11.442 -19.247  1.00  0.72           H
ATOM   4769 1HB  ASP A 324      57.020  12.780 -21.326  1.00  0.72           H
ATOM   4770 2HB  ASP A 324      57.226  11.075 -21.621  1.00  0.72           H
ATOM   4771  N   ILE A 325      55.740  13.852 -19.279  1.00  0.70           N
ATOM   4772  CA  ILE A 325      55.011  15.039 -18.837  1.00  0.70           C
ATOM   4773  C   ILE A 325      55.148  16.118 -19.896  1.00  0.70           C
ATOM   4774  O   ILE A 325      56.263  16.459 -20.288  1.00  0.70           O
ATOM   4775  CB  ILE A 325      55.511  15.565 -17.477  1.00  0.70           C
ATOM   4776  CG1 ILE A 325      55.369  14.502 -16.387  1.00  0.70           C
ATOM   4777  CG2 ILE A 325      54.692  16.775 -17.091  1.00  0.70           C
ATOM   4778  CD1 ILE A 325      56.012  14.882 -15.089  1.00  0.70           C
ATOM   4779  H   ILE A 325      56.738  13.911 -19.495  1.00  0.70           H
ATOM   4780  HA  ILE A 325      53.955  14.796 -18.739  1.00  0.70           H
ATOM   4781  HB  ILE A 325      56.551  15.838 -17.550  1.00  0.70           H
ATOM   4782 1HG1 ILE A 325      54.314  14.325 -16.209  1.00  0.70           H
ATOM   4783 2HG1 ILE A 325      55.829  13.575 -16.721  1.00  0.70           H
ATOM   4784 1HG2 ILE A 325      55.036  17.161 -16.137  1.00  0.70           H
ATOM   4785 2HG2 ILE A 325      54.803  17.529 -17.861  1.00  0.70           H
ATOM   4786 3HG2 ILE A 325      53.640  16.503 -17.014  1.00  0.70           H
ATOM   4787 1HD1 ILE A 325      55.857  14.080 -14.376  1.00  0.70           H
ATOM   4788 2HD1 ILE A 325      57.073  15.032 -15.231  1.00  0.70           H
ATOM   4789 3HD1 ILE A 325      55.563  15.793 -14.703  1.00  0.70           H
ATOM   4790  N   LEU A 326      54.023  16.627 -20.375  1.00  0.69           N
ATOM   4791  CA  LEU A 326      54.019  17.601 -21.453  1.00  0.69           C
ATOM   4792  C   LEU A 326      53.244  18.867 -21.133  1.00  0.69           C
ATOM   4793  O   LEU A 326      52.049  18.838 -20.815  1.00  0.69           O
ATOM   4794  CB  LEU A 326      53.487  16.896 -22.705  1.00  0.69           C
ATOM   4795  CG  LEU A 326      53.277  17.688 -23.972  1.00  0.69           C
ATOM   4796  CD1 LEU A 326      54.567  18.306 -24.457  1.00  0.69           C
ATOM   4797  CD2 LEU A 326      52.787  16.684 -25.018  1.00  0.69           C
ATOM   4798  H   LEU A 326      53.141  16.309 -19.984  1.00  0.69           H
ATOM   4799  HA  LEU A 326      55.049  17.893 -21.647  1.00  0.69           H
ATOM   4800 1HB  LEU A 326      54.181  16.090 -22.949  1.00  0.69           H
ATOM   4801 2HB  LEU A 326      52.528  16.441 -22.447  1.00  0.69           H
ATOM   4802  HG  LEU A 326      52.548  18.485 -23.805  1.00  0.69           H
ATOM   4803 1HD1 LEU A 326      54.390  18.845 -25.382  1.00  0.69           H
ATOM   4804 2HD1 LEU A 326      54.951  18.998 -23.706  1.00  0.69           H
ATOM   4805 3HD1 LEU A 326      55.285  17.517 -24.632  1.00  0.69           H
ATOM   4806 1HD2 LEU A 326      52.624  17.158 -25.955  1.00  0.69           H
ATOM   4807 2HD2 LEU A 326      53.546  15.910 -25.146  1.00  0.69           H
ATOM   4808 3HD2 LEU A 326      51.869  16.222 -24.690  1.00  0.69           H
ATOM   4809  N   PHE A 327      53.973  19.971 -21.186  1.00  0.69           N
ATOM   4810  CA  PHE A 327      53.452  21.283 -20.879  1.00  0.69           C
ATOM   4811  C   PHE A 327      53.351  22.190 -22.093  1.00  0.69           C
ATOM   4812  O   PHE A 327      54.362  22.755 -22.529  1.00  0.69           O
ATOM   4813  CB  PHE A 327      54.370  21.986 -19.877  1.00  0.69           C
ATOM   4814  CG  PHE A 327      54.480  21.362 -18.548  1.00  0.69           C
ATOM   4815  CD1 PHE A 327      55.535  20.531 -18.225  1.00  0.69           C
ATOM   4816  CD2 PHE A 327      53.528  21.611 -17.616  1.00  0.69           C
ATOM   4817  CE1 PHE A 327      55.616  19.974 -16.971  1.00  0.69           C
ATOM   4818  CE2 PHE A 327      53.592  21.058 -16.382  1.00  0.69           C
ATOM   4819  CZ  PHE A 327      54.633  20.232 -16.044  1.00  0.69           C
ATOM   4820  H   PHE A 327      54.956  19.890 -21.441  1.00  0.69           H
ATOM   4821  HA  PHE A 327      52.460  21.169 -20.451  1.00  0.69           H
ATOM   4822 1HB  PHE A 327      55.366  22.031 -20.295  1.00  0.69           H
ATOM   4823 2HB  PHE A 327      54.045  22.993 -19.740  1.00  0.69           H
ATOM   4824  HD1 PHE A 327      56.306  20.329 -18.974  1.00  0.69           H
ATOM   4825  HD2 PHE A 327      52.704  22.262 -17.879  1.00  0.69           H
ATOM   4826  HE1 PHE A 327      56.446  19.327 -16.723  1.00  0.69           H
ATOM   4827  HE2 PHE A 327      52.807  21.275 -15.676  1.00  0.69           H
ATOM   4828  HZ  PHE A 327      54.677  19.792 -15.052  1.00  0.69           H
ATOM   4829  N   PHE A 328      52.142  22.382 -22.632  1.00  0.70           N
ATOM   4830  CA  PHE A 328      52.032  23.302 -23.763  1.00  0.70           C
ATOM   4831  C   PHE A 328      51.854  24.708 -23.236  1.00  0.70           C
ATOM   4832  O   PHE A 328      52.022  25.701 -23.937  1.00  0.70           O
ATOM   4833  CB  PHE A 328      50.921  22.940 -24.723  1.00  0.70           C
ATOM   4834  CG  PHE A 328      51.249  21.762 -25.505  1.00  0.70           C
ATOM   4835  CD1 PHE A 328      50.589  20.598 -25.343  1.00  0.70           C
ATOM   4836  CD2 PHE A 328      52.270  21.830 -26.405  1.00  0.70           C
ATOM   4837  CE1 PHE A 328      50.935  19.503 -26.082  1.00  0.70           C
ATOM   4838  CE2 PHE A 328      52.634  20.756 -27.129  1.00  0.70           C
ATOM   4839  CZ  PHE A 328      51.970  19.588 -26.974  1.00  0.70           C
ATOM   4840  H   PHE A 328      51.308  21.906 -22.280  1.00  0.70           H
ATOM   4841  HA  PHE A 328      52.947  23.247 -24.310  1.00  0.70           H
ATOM   4842 1HB  PHE A 328      50.016  22.742 -24.170  1.00  0.70           H
ATOM   4843 2HB  PHE A 328      50.730  23.765 -25.396  1.00  0.70           H
ATOM   4844  HD1 PHE A 328      49.790  20.555 -24.622  1.00  0.70           H
ATOM   4845  HD2 PHE A 328      52.796  22.765 -26.526  1.00  0.70           H
ATOM   4846  HE1 PHE A 328      50.402  18.564 -25.959  1.00  0.70           H
ATOM   4847  HE2 PHE A 328      53.452  20.831 -27.826  1.00  0.70           H
ATOM   4848  HZ  PHE A 328      52.261  18.719 -27.564  1.00  0.70           H
ATOM   4849  N   ASP A 329      51.493  24.768 -21.975  1.00  0.71           N
ATOM   4850  CA  ASP A 329      51.306  26.003 -21.267  1.00  0.71           C
ATOM   4851  C   ASP A 329      52.425  26.035 -20.208  1.00  0.71           C
ATOM   4852  O   ASP A 329      52.801  24.982 -19.713  1.00  0.71           O
ATOM   4853  CB  ASP A 329      49.936  26.002 -20.645  1.00  0.71           C
ATOM   4854  CG  ASP A 329      48.819  25.864 -21.608  1.00  0.71           C
ATOM   4855  OD1 ASP A 329      48.786  26.501 -22.624  1.00  0.71           O
ATOM   4856  OD2 ASP A 329      47.976  25.057 -21.327  1.00  0.71           O
ATOM   4857  H   ASP A 329      51.364  23.895 -21.486  1.00  0.71           H
ATOM   4858  HA  ASP A 329      51.402  26.832 -21.967  1.00  0.71           H
ATOM   4859 1HB  ASP A 329      49.849  25.187 -19.959  1.00  0.71           H
ATOM   4860 2HB  ASP A 329      49.782  26.898 -20.098  1.00  0.71           H
ATOM   4861  N   PRO A 330      52.932  27.189 -19.805  1.00  0.75           N
ATOM   4862  CA  PRO A 330      54.028  27.364 -18.859  1.00  0.75           C
ATOM   4863  C   PRO A 330      53.741  27.069 -17.384  1.00  0.75           C
ATOM   4864  O   PRO A 330      52.591  27.006 -16.943  1.00  0.75           O
ATOM   4865  CB  PRO A 330      54.355  28.842 -19.066  1.00  0.75           C
ATOM   4866  CG  PRO A 330      53.089  29.472 -19.512  1.00  0.75           C
ATOM   4867  CD  PRO A 330      52.433  28.430 -20.371  1.00  0.75           C
ATOM   4868  HA  PRO A 330      54.871  26.749 -19.201  1.00  0.75           H
ATOM   4869 1HB  PRO A 330      54.740  29.284 -18.140  1.00  0.75           H
ATOM   4870 2HB  PRO A 330      55.134  28.933 -19.824  1.00  0.75           H
ATOM   4871 1HG  PRO A 330      52.492  29.773 -18.642  1.00  0.75           H
ATOM   4872 2HG  PRO A 330      53.305  30.402 -20.075  1.00  0.75           H
ATOM   4873 1HD  PRO A 330      51.366  28.499 -20.299  1.00  0.75           H
ATOM   4874 2HD  PRO A 330      52.780  28.538 -21.398  1.00  0.75           H
ATOM   4875  N   ILE A 331      54.827  26.887 -16.628  1.00  0.82           N
ATOM   4876  CA  ILE A 331      54.760  26.805 -15.171  1.00  0.82           C
ATOM   4877  C   ILE A 331      55.250  28.147 -14.674  1.00  0.82           C
ATOM   4878  O   ILE A 331      56.342  28.559 -15.062  1.00  0.82           O
ATOM   4879  CB  ILE A 331      55.686  25.728 -14.585  1.00  0.82           C
ATOM   4880  CG1 ILE A 331      55.321  24.359 -15.121  1.00  0.82           C
ATOM   4881  CG2 ILE A 331      55.639  25.768 -13.036  1.00  0.82           C
ATOM   4882  CD1 ILE A 331      56.326  23.321 -14.724  1.00  0.82           C
ATOM   4883  H   ILE A 331      55.737  26.868 -17.065  1.00  0.82           H
ATOM   4884  HA  ILE A 331      53.736  26.645 -14.847  1.00  0.82           H
ATOM   4885  HB  ILE A 331      56.710  25.925 -14.903  1.00  0.82           H
ATOM   4886 1HG1 ILE A 331      54.363  24.071 -14.771  1.00  0.82           H
ATOM   4887 2HG1 ILE A 331      55.274  24.411 -16.203  1.00  0.82           H
ATOM   4888 1HG2 ILE A 331      56.304  25.018 -12.642  1.00  0.82           H
ATOM   4889 2HG2 ILE A 331      55.951  26.752 -12.688  1.00  0.82           H
ATOM   4890 3HG2 ILE A 331      54.654  25.580 -12.681  1.00  0.82           H
ATOM   4891 1HD1 ILE A 331      56.056  22.367 -15.130  1.00  0.82           H
ATOM   4892 2HD1 ILE A 331      57.303  23.607 -15.092  1.00  0.82           H
ATOM   4893 3HD1 ILE A 331      56.356  23.260 -13.663  1.00  0.82           H
ATOM   4894  N   VAL A 332      54.452  28.843 -13.888  1.00  0.94           N
ATOM   4895  CA  VAL A 332      54.820  30.173 -13.426  1.00  0.94           C
ATOM   4896  C   VAL A 332      54.811  30.295 -11.911  1.00  0.94           C
ATOM   4897  O   VAL A 332      53.833  29.925 -11.259  1.00  0.94           O
ATOM   4898  CB  VAL A 332      53.869  31.220 -14.032  1.00  0.94           C
ATOM   4899  CG1 VAL A 332      54.220  32.620 -13.516  1.00  0.94           C
ATOM   4900  CG2 VAL A 332      53.967  31.160 -15.583  1.00  0.94           C
ATOM   4901  H   VAL A 332      53.567  28.426 -13.606  1.00  0.94           H
ATOM   4902  HA  VAL A 332      55.828  30.388 -13.773  1.00  0.94           H
ATOM   4903  HB  VAL A 332      52.869  31.007 -13.715  1.00  0.94           H
ATOM   4904 1HG1 VAL A 332      53.530  33.345 -13.945  1.00  0.94           H
ATOM   4905 2HG1 VAL A 332      54.137  32.642 -12.429  1.00  0.94           H
ATOM   4906 3HG1 VAL A 332      55.236  32.874 -13.804  1.00  0.94           H
ATOM   4907 1HG2 VAL A 332      53.288  31.890 -16.022  1.00  0.94           H
ATOM   4908 2HG2 VAL A 332      54.990  31.381 -15.894  1.00  0.94           H
ATOM   4909 3HG2 VAL A 332      53.689  30.167 -15.936  1.00  0.94           H
ATOM   4910  N   GLN A 333      55.906  30.818 -11.376  1.00  1.15           N
ATOM   4911  CA  GLN A 333      56.051  31.039  -9.947  1.00  1.15           C
ATOM   4912  C   GLN A 333      56.163  32.535  -9.626  1.00  1.15           C
ATOM   4913  O   GLN A 333      56.935  33.278 -10.244  1.00  1.15           O
ATOM   4914  CB  GLN A 333      57.247  30.231  -9.439  1.00  1.15           C
ATOM   4915  CG  GLN A 333      57.513  30.272  -7.916  1.00  1.15           C
ATOM   4916  CD  GLN A 333      58.617  29.277  -7.536  1.00  1.15           C
ATOM   4917  OE1 GLN A 333      59.533  29.069  -8.337  1.00  1.15           O
ATOM   4918  NE2 GLN A 333      58.541  28.640  -6.371  1.00  1.15           N
ATOM   4919  H   GLN A 333      56.681  31.041 -11.997  1.00  1.15           H
ATOM   4920  HA  GLN A 333      55.157  30.675  -9.452  1.00  1.15           H
ATOM   4921 1HB  GLN A 333      57.107  29.200  -9.730  1.00  1.15           H
ATOM   4922 2HB  GLN A 333      58.129  30.564  -9.948  1.00  1.15           H
ATOM   4923 1HG  GLN A 333      57.834  31.274  -7.641  1.00  1.15           H
ATOM   4924 2HG  GLN A 333      56.605  30.010  -7.372  1.00  1.15           H
ATOM   4925 1HE2 GLN A 333      59.240  27.938  -6.128  1.00  1.15           H
ATOM   4926 2HE2 GLN A 333      57.769  28.765  -5.719  1.00  1.15           H
ATOM   4927  N   GLU A 334      55.319  32.964  -8.687  1.00  1.49           N
ATOM   4928  CA  GLU A 334      55.167  34.346  -8.206  1.00  1.49           C
ATOM   4929  C   GLU A 334      56.374  35.044  -7.528  1.00  1.49           C
ATOM   4930  O   GLU A 334      56.551  36.258  -7.688  1.00  1.49           O
ATOM   4931  CB  GLU A 334      53.948  34.398  -7.278  1.00  1.49           C
ATOM   4932  CG  GLU A 334      53.573  35.786  -6.727  1.00  1.49           C
ATOM   4933  CD  GLU A 334      52.212  35.830  -5.969  1.00  1.49           C
ATOM   4934  OE1 GLU A 334      52.017  35.107  -5.001  1.00  1.49           O
ATOM   4935  OE2 GLU A 334      51.371  36.593  -6.386  1.00  1.49           O
ATOM   4936  H   GLU A 334      54.703  32.259  -8.271  1.00  1.49           H
ATOM   4937  HA  GLU A 334      54.915  34.945  -9.082  1.00  1.49           H
ATOM   4938 1HB  GLU A 334      53.081  33.988  -7.795  1.00  1.49           H
ATOM   4939 2HB  GLU A 334      54.147  33.759  -6.446  1.00  1.49           H
ATOM   4940 1HG  GLU A 334      54.362  36.107  -6.044  1.00  1.49           H
ATOM   4941 2HG  GLU A 334      53.540  36.491  -7.555  1.00  1.49           H
ATOM   4942  N   SER A 335      57.207  34.317  -6.764  1.00  1.98           N
ATOM   4943  CA  SER A 335      58.280  34.966  -5.970  1.00  1.98           C
ATOM   4944  C   SER A 335      59.490  35.461  -6.755  1.00  1.98           C
ATOM   4945  O   SER A 335      60.600  34.983  -6.562  1.00  1.98           O
ATOM   4946  CB  SER A 335      58.822  34.021  -4.906  1.00  1.98           C
ATOM   4947  OG  SER A 335      57.867  33.728  -3.948  1.00  1.98           O
ATOM   4948  H   SER A 335      57.062  33.321  -6.702  1.00  1.98           H
ATOM   4949  HA  SER A 335      57.835  35.827  -5.466  1.00  1.98           H
ATOM   4950 1HB  SER A 335      59.175  33.102  -5.373  1.00  1.98           H
ATOM   4951 2HB  SER A 335      59.682  34.493  -4.425  1.00  1.98           H
ATOM   4952  HG  SER A 335      58.345  33.728  -3.092  1.00  1.98           H
ATOM   4953  N   SER A 336      59.265  36.444  -7.614  1.00  2.59           N
ATOM   4954  CA  SER A 336      60.307  36.999  -8.473  1.00  2.59           C
ATOM   4955  C   SER A 336      61.202  38.066  -7.836  1.00  2.59           C
ATOM   4956  O   SER A 336      62.215  38.454  -8.419  1.00  2.59           O
ATOM   4957  CB  SER A 336      59.665  37.549  -9.727  1.00  2.59           C
ATOM   4958  OG  SER A 336      58.840  38.645  -9.435  1.00  2.59           O
ATOM   4959  H   SER A 336      58.303  36.762  -7.695  1.00  2.59           H
ATOM   4960  HA  SER A 336      60.961  36.181  -8.758  1.00  2.59           H
ATOM   4961 1HB  SER A 336      60.442  37.847 -10.427  1.00  2.59           H
ATOM   4962 2HB  SER A 336      59.076  36.767 -10.202  1.00  2.59           H
ATOM   4963  HG  SER A 336      58.124  38.297  -8.886  1.00  2.59           H
ATOM   4964  N   SER A 337      60.822  38.577  -6.671  1.00  3.25           N
ATOM   4965  CA  SER A 337      61.619  39.621  -6.040  1.00  3.25           C
ATOM   4966  C   SER A 337      62.979  39.140  -5.562  1.00  3.25           C
ATOM   4967  O   SER A 337      63.108  38.093  -4.928  1.00  3.25           O
ATOM   4968  CB  SER A 337      60.897  40.239  -4.867  1.00  3.25           C
ATOM   4969  OG  SER A 337      61.733  41.176  -4.223  1.00  3.25           O
ATOM   4970  H   SER A 337      59.985  38.230  -6.230  1.00  3.25           H
ATOM   4971  HA  SER A 337      61.786  40.405  -6.781  1.00  3.25           H
ATOM   4972 1HB  SER A 337      59.990  40.728  -5.213  1.00  3.25           H
ATOM   4973 2HB  SER A 337      60.608  39.459  -4.160  1.00  3.25           H
ATOM   4974  HG  SER A 337      61.184  41.587  -3.541  1.00  3.25           H
ATOM   4975  N   LYS A 338      63.986  39.987  -5.747  1.00  3.80           N
ATOM   4976  CA  LYS A 338      65.343  39.733  -5.265  1.00  3.80           C
ATOM   4977  C   LYS A 338      65.404  39.645  -3.736  1.00  3.80           C
ATOM   4978  O   LYS A 338      66.360  39.110  -3.172  1.00  3.80           O
ATOM   4979  CB  LYS A 338      66.298  40.814  -5.774  1.00  3.80           C
ATOM   4980  CG  LYS A 338      66.099  42.205  -5.163  1.00  3.80           C
ATOM   4981  CD  LYS A 338      67.073  43.209  -5.780  1.00  3.80           C
ATOM   4982  CE  LYS A 338      66.873  44.628  -5.238  1.00  3.80           C
ATOM   4983  NZ  LYS A 338      67.297  44.770  -3.807  1.00  3.80           N
ATOM   4984  H   LYS A 338      63.803  40.835  -6.263  1.00  3.80           H
ATOM   4985  HA  LYS A 338      65.670  38.773  -5.665  1.00  3.80           H
ATOM   4986 1HB  LYS A 338      67.325  40.509  -5.571  1.00  3.80           H
ATOM   4987 2HB  LYS A 338      66.193  40.907  -6.855  1.00  3.80           H
ATOM   4988 1HG  LYS A 338      65.075  42.539  -5.328  1.00  3.80           H
ATOM   4989 2HG  LYS A 338      66.276  42.162  -4.083  1.00  3.80           H
ATOM   4990 1HD  LYS A 338      68.094  42.892  -5.565  1.00  3.80           H
ATOM   4991 2HD  LYS A 338      66.938  43.224  -6.861  1.00  3.80           H
ATOM   4992 1HE  LYS A 338      67.457  45.317  -5.845  1.00  3.80           H
ATOM   4993 2HE  LYS A 338      65.820  44.892  -5.318  1.00  3.80           H
ATOM   4994 1HZ  LYS A 338      67.150  45.718  -3.507  1.00  3.80           H
ATOM   4995 2HZ  LYS A 338      66.767  44.153  -3.177  1.00  3.80           H
ATOM   4996 3HZ  LYS A 338      68.272  44.544  -3.720  1.00  3.80           H
ATOM   4997  N   GLU A 339      64.366  40.164  -3.071  1.00  4.12           N
ATOM   4998  CA  GLU A 339      64.281  40.190  -1.621  1.00  4.12           C
ATOM   4999  C   GLU A 339      63.656  38.905  -1.064  1.00  4.12           C
ATOM   5000  O   GLU A 339      63.490  38.773   0.151  1.00  4.12           O
ATOM   5001  CB  GLU A 339      63.467  41.404  -1.163  1.00  4.12           C
ATOM   5002  CG  GLU A 339      64.073  42.777  -1.536  1.00  4.12           C
ATOM   5003  CD  GLU A 339      65.397  43.068  -0.868  1.00  4.12           C
ATOM   5004  OE1 GLU A 339      65.491  42.883   0.320  1.00  4.12           O
ATOM   5005  OE2 GLU A 339      66.317  43.498  -1.547  1.00  4.12           O
ATOM   5006  H   GLU A 339      63.585  40.558  -3.594  1.00  4.12           H
ATOM   5007  HA  GLU A 339      65.290  40.274  -1.220  1.00  4.12           H
ATOM   5008 1HB  GLU A 339      62.467  41.351  -1.592  1.00  4.12           H
ATOM   5009 2HB  GLU A 339      63.357  41.376  -0.080  1.00  4.12           H
ATOM   5010 1HG  GLU A 339      64.212  42.810  -2.617  1.00  4.12           H
ATOM   5011 2HG  GLU A 339      63.360  43.556  -1.270  1.00  4.12           H
ATOM   5012  N   SER A 340      63.329  37.948  -1.944  1.00  4.19           N
ATOM   5013  CA  SER A 340      62.743  36.678  -1.528  1.00  4.19           C
ATOM   5014  C   SER A 340      63.481  35.456  -2.108  1.00  4.19           C
ATOM   5015  O   SER A 340      62.949  34.802  -2.999  1.00  4.19           O
ATOM   5016  CB  SER A 340      61.294  36.609  -1.968  1.00  4.19           C
ATOM   5017  OG  SER A 340      60.534  37.626  -1.376  1.00  4.19           O
ATOM   5018  H   SER A 340      63.473  38.105  -2.942  1.00  4.19           H
ATOM   5019  HA  SER A 340      62.771  36.623  -0.443  1.00  4.19           H
[truncated: 624,737 more chars]
