# Supplementary material for: Sequence, structure prediction, and epitope analysis of the polymorphic membrane protein family in Chlamydia trachomatis
Source: PLoS One. 2024 Jun 11;19(6):e0304525. doi: 10.1371/journal.pone.0304525 (PMC11166332; doi:10.1371/journal.pone.0304525)
Supplement: S3 File — (ZIP) [file pone.0304525.s003.zip]

Archive with 9 entries (9 files):
- Ct Pmp E MAFFT alignment.txt
- Ct Pmp A MAFFT alignment.txt
- Ct Pmp C MAFFT alignment.txt
- Ct Pmp D MAFFT alignment.txt
- Ct Pmp B MAFFT alignment.txt
- Ct Pmp F MAFFT alignment.txt
- Ct Pmp G MAFFT alignment.txt
- Ct Pmp I MAFFT alignment.txt
- Ct Pmp H MAFFT alignment.txt
