# Supplementary material for: Sequence, structure prediction, and epitope analysis of the polymorphic membrane protein family in Chlamydia trachomatis
Source: PLoS One. 2024 Jun 11;19(6):e0304525. doi: 10.1371/journal.pone.0304525 (PMC11166332; doi:10.1371/journal.pone.0304525)
Supplement: S3 File — (ZIP) [file pone.0304525.s003.zip › Ct Pmp E MAFFT alignment.txt]

CLUSTAL format alignment by MAFFT FFT-NS-i (v7.487)


1               MKKAFFFFLIGSSLSGLAREVPSRIFLMPNSVPDPTKESLSNKISLTGDTHNLTNCYLDN
2               MKKAFFFFLIGSSLSGLAREVPSRIFLMPNSVPDPTKESLSNKISLTGDTHNLTNCYLDN
3               MKKAFFFFLIGSSLSGLAREVPSRIFLMPNSVPDPTKESLSNKISLTGDTHNLTNCYLDN
I               --------------------------LMPNSVPDPTKESLSNKISLTGDTHNLTNCYLDN
J               --------------------------LMPNSVPDPTKESLSNKISLTGDTHNLTNCYLDN
D               MKKAFFFFLIGNSLSGLAREVPSRIFLMPNSVPDPTKESLSNKISLTGDTHNLTNCYLDN
K               MKKAFFFFLIGNSLSGLAREVPSRIFLMPNSVPDPTKESLSNKISLTGDTHNLTNCYLDN
E               MKKAFFFFLIGNSLSGLAREVPSRIFLMPNSVPDPTKESLSNKISLTGDTHNLTNCYLDN
F               MKKAFFFFLIGNSLSGLAREVPSRIFLMPNSVPDPTKESLSNKISLTGDTHNLTNCYLDN
G               --------------------------LMPNSVPDPTKESLSNKISLTGDTHNLTNCYLDN
H               --------------------------LMPNSVPDPTKESLSNKISLTGDTHNLTNCYLDN
A               MKKAFFFFLIGNSLSGLAREVPSRIFLTPNSVPDPTKESLSNKISLTGDTHNLTNCYLNN
C               MKKAFFFFLIGNSLSGLAREVPSRIFLTPNSVPDPTKESLSNKISLTGDTHNLTNCYLNN
B               MKKAFFFFLIGNSLSGLAREVPSRIFLTPNSVPDPTKESLSNKISLTGDTHNLTNCYLNN
Ba              --------------------------LMPNSVPDPTKESLSNKISLTGDTHNLTNCYLNN
                                          * ******************************:*

1               LRYILAILQKTPNEGAAVTITDYLSFFDTQKEGIYFAKNLTPESGGAIGYASPNSPTVEI
2               LRYILAILQKTPNEGAAVTITDYLSFFDTQKEGIYFAKNLTPESGGAIGYASPNSPTVEI
3               LRYILAILQKTPNEGAAVTITDYLSFFDTQKEGIYFAKNLTPESGGAIGYASPNSPTVEI
I               LRYILAILQRTPNEGAAVTITDYLSFFDTQKEGIYFAKNLTPESGGAIGYASPNSPTVEI
J               LRYILAILQRTPNEGAAVTITDYLSFFDTQKEGIYFAKNLTPESGGAIGYASPNSPTVEI
D               LRYILAILQKTPNEGAAVTITDYLSFFDTQKEGIYFAKNLTPESGGAIGYASPNSPTVEI
K               LRYILAILQKTPNEGAAVTITDYLSFFDTQKEGIYFAKNLTPESGGAIGYASPNSPTVEI
E               LRYILAILQKTPNEGAAVTITDYLSFFDTQKEGIYFAKNLTPESGGAIGYASPNSPTVEI
F               LRYILAILQKTPNEGAAVTITDYLSFFDTQKEGIYFAKNLTPESGGAIGYASPNSPTVEI
G               LRYILAILQKTPNEGAAVTITDYLSFFDTQKEGIYFAKNLTPESGGAIGYASPNSPTVEI
H               LRYILAILQKTPNEGAAVTITDYLSFFDTQKEGIYFAKNLTPESGGAIGYASPNSPTVEI
A               LRYILAILQKTPNEGAAVTITDYLSFFDTQKEGIYFAKNLTPESGGAIGYASPNSPTVEI
C               LRYILAILQKTPNEGAAVTITDYLSFFDTQKEGIYFAKNLTPESGGAIGYASPNSPTVEI
B               LRYILAILQKTPNEGAAVTITDYLSFFDTQKEGIYFAKNLTPESGGAIGYASPNSPTVEI
Ba              LRYILAILQKTPNEGAAVTITDYLSFFDTQKEGIYFAKNLTPESGGAIGYASPNSPTVEI
                *********:**************************************************

1               RDTIGPVIFENNTCCRPFTSSNPNAAVNKIREGGAIHAQNLYINHNHDVVGFMKNFSYVR
2               RDTIGPVIFENNTCCRPFTSSNPNAAVNKIREGGAIHAQNLYINHNHDVVGFMKNFSYVR
3               RDTIGPVIFENNTCCRPFTSSNPNAAVNKIREGGAIHAQNLYINHNHDVVGFMKNFSYVR
I               RDTIGPVIFENNTCCRPFTWRNPLTAVNKIREGGAIHAQNLYINHNHDVVGFMKNFSYVQ
J               RDTIGPVIFENNTCCRPFTWRNPLTAVNKIREGGAIHAQNLYINHNHDVVGFMKNFSYVQ
D               RDTIGPVIFENNTCCRLFTWRNPYAA-DKIREGGAIHAQNLYINHNHDVVGFMKNFSYVQ
K               RDTIGPVIFENNTCCRLFTWRNPYAA-DKIREGGAIHAQNLYINHNHDVVGFMKNFSYVQ
E               RDTIGPVIFENNTCCRLFTWRNPYAA-DKIREGGAIHAQNLYINHNHDVVGFMKNFSYVQ
F               RDTIGPVIFENNTCCRLFTWRNPYAA-DKIREGGAIHAQNLYINHNHDVVGFMKNFSYVQ
G               RDTIGPVIFENNTCCRLFTWRNPYAA-DKIREGGAIHAQNLYINHNHDVVGFMKNFSYVQ
H               RDTIGPVIFENNTCCRLFTWRNPYAA-DKIREGGAIHAQNLYINHNHDVVGFMKNFSYVQ
A               RDTIGPVIFENNTCCRPFIWSNPYAAANKIREGGAIHAQNLYINHNHDVVGFMKNFSYVQ
C               RDTIGPVIFENNTCCRPFIWSNPYAAANKIREGGAIHAQNLYINHNHDVVGFMKNFSYVQ
B               RDTIGPVIFENNTCCRPFIWSNPYTAANKIREGGAIHAQNLYINHNHDVVGFMKNFSYVQ
Ba              RDTIGPVIFENNTCCRPFIWSNPYAAANKIREGGAIHAQNLYINHNHDVVGFMKNFSYVQ
                **************** *   ** :* :*******************************:

1               GGAISTANTFVVSENQSCFLFMDNICIQTNTAGKGGAIYAGTSNSFESNNCDLFFINNAC
2               GGAISTANTFVVSENQSCFLFMDNICIQTNTAGKGGAIYAGTSNSFESNNCDLFFINNAC
3               GGAISTANTFVVSENQSCFLFMDNICIQTNTAGKGGAIYAGTSNSFESNNCDLFFINNAC
I               GGAISTANTFVVSENQSCFLFMDNICIQTNTAGKGGAIYAGTSNSFESNNCDLFFINNAC
J               GGAISTANTFVVSENQSCFLFMDNICIQTNTAGKGGAIYAGTSNSFESNNCDLFFINNAC
D               GGAISTANTFVVSENQSCFLFMDNICIQTNTAGKGGAIYAGTSNSFESNNCDLFFINNAC
K               GGAISTANTFVVSENQSCFLFMDNICIQTNTAGKGGAIYAGTSNSFESNNCDLFFINNAC
E               GGAISTANTFVVSENQSCFLFMDNICIQTNTAGKGGAIYAGTSNSFESNNCDLFFINNAC
F               GGAISTANTFVVSENQSCFLFMDNICIQTNTAGKGGAIYAGTSNSFESNNCDLFFINNAC
G               GGAISTANTFVVSENQSCFLFMDNICIQTNTAGKGGAIYAGTSNSFESNNCDLFFINNAC
H               GGAISTANTFVVSENQSCFLFMDNICIQTNTAGKGGAIYAGTSNSFESNNCDLFFINNAC
A               GGAISTANTFVVSENQSCFLFMDNICIQTNTGGKGGAIYAGTSNSFESNNCDLFFINNAC
C               GGAISTANTFVVSENQSCFLFMDNICIQTNTGGKGGAIYAGTSNSFESNNCDLFFINNAC
B               GGAISTANTFVVSENQSCFLFMDNICIQTNTGGKGGAIYAGTSNSFESNNCDLFFINNAC
Ba              GGAISTANTFVVSENQSCFLFMDNICIQTNTGGKGGAIYAGTSNSFESNNCDLFFINNAC
                *******************************.****************************

1               CAGGAIFSPICSLTGNRGNIVFYNNRCFKNVETASSESSDGGAIKVTTRLDVTGNRGRIF
2               CAGGAIFSPICSLTGNRGNIVFYNNRCFKNVETASSESSDGGAIKVTTRLDVTGNRGRIF
3               CAGGAIFSPICSLTGNRGNIVFYNNRCFKNVETASSESSDGGAIKVTTRLDVTGNRGRIF
I               CAGGAIFSPICSLTGNRGNIVFYNNRCFKNVETASSEASDGGAIKVTTRLDVTGNRGRIF
J               CAGGAIFSPICSLTGNRGNIVFYNNRCFKNVETASSEASDGGAIKVTTRLDVTGNRGRIF
D               CAGGAIFSPICSLTGNRGNIVFYNNRCFKNVETASSEASDGGAIKVTTRLDVTGNRGRIF
K               CAGGAIFSPICSLTGNRGNIVFYNNRCFKNVETASSEASDGGAIKVTTRLDVTGNRGRIF
E               CAGGAIFSPICSLTGNRGNIVFYNNRCFKNVETASSEASDGGAIKVTTRLDVTGNRGRIF
F               CAGGAIFSPICSLTGNRGNIVFYNNRCFKNVETASSEASDGGAIKVTTRLDVTGNRGRIF
G               CAGGAIFSPICSLTGNRGNIVFYNNRCFKNVETASSEASDGGAIKVTTRLDVTGNRGRIF
H               CAGGAIFSPICSLTGNRGNIVFYNNRCFKNVETASSEASDGGAIKVTTRLDVTGNRGRIF
A               CAGGAIFSPICSLTGNRGNIVFYNNRCFKNVETASSEASDGGAIKVTTRLDVTGNRGRIF
C               CAGGAIFSPICSLTGNRGNIVFYNNRCFKNVETASSEASDGGAIKVTTRLDVTGNRGRIF
B               CAGGAIFSPICSLTGNRGNIVFYNNRCFKNVETASSEAPDGGAIKVTTRLDVTGNRGRIF
Ba              CAGGAIFSPICSLTGNRGNIVFYNNRCFKNVETASSEASDGGAIKVTTRLDVTGNRGRIF
                *************************************:.*********************

1               FSDNITKNYGGAIYAPVVTLVDNGPTYFINNIANNKGGAIYIDGTSNSKISADRHAIIFN
2               FSDNITKNYGGAIYAPVVTLVDNGPTYFINNIANNKGGAIYIDGTSNSKISADRHAIIFN
3               FSDNITKNYGGAIYAPVVTLVDNGPTYFINNIANNKGGAIYIDGTSNSKISADRHAIIFN
I               FSDNITKNYGGAIYAPVVTLVDNGPTYFINNIANNEGGAIYIDGTSNSKISADRHAIIFN
J               FSDNITKNYGGAIYAPVVTLVDNGPTYFINNIANNEGGAIYIDGTSNSKISADRHAIIFN
D               FSDNITKNYGGAIYAPVVTLVDNGPTYFINNIANNKGGAIYIDGTSNSKISADRHAIIFN
K               FSDNITKNYGGAIYAPVVTLVDNGPTYFINNIANNKGGAIYIDGTSNSKISADRHAIIFN
E               FSDNITKNYGGAIYAPVVTLVDNGPTYFINNIANNKGGAIYIDGTSNSKISADRHAIIFN
F               FSDNITKNYGGAIYAPVVTLVDNGPTYFINNIANNKGGAIYIDGTSNSKISADRHAIIFN
G               FSDNITKNYGGAIYAPVVTLVDNGPTYFINNIANNKGGAIYIDGTSNSKISADRHAIIFN
H               FSDNITKNYGGAIYAPVVTLVDNGPTYFINNIANNKGGAIYIDGTSNSKISADRHAIIFN
A               FSDNITKNCGGAIYAPVVTLVDNGPTYFINNIANNKGGAIYIDGTSNSKISADRHAIIFN
C               FSDNITKNCGGAIYAPVVTLVDNGPTYFINNIANNKGGAIYIDGTSNSKISADRHAIIFN
B               FSDNITKNCGGAIYAPVVTLVDNGPTYFINNIANNKGGAIYIDGTSNSKISADRHAIIFN
Ba              FSDNITKNCGGAIYAPVVTLVDNGPTYFINNIANNKGGAIYIDGTSNSKISADRHAIIFN
                ******** **************************:************************

1               ENIVTNVTNANGTSTSANPPRRNAITVASSSGEILLGAGSSQNLIFYDPIEVSNAGVSVS
2               ENIVTNVTNANGTSTSANPPRRNAITVASSSGEILLGAGSSQNLIFYDPIEVSNAGVSVS
3               ENIVTNVTNANGTSTSANPPRRNAITVASSSGEILLGAGSSQNLIFYDPIEVSNAGVSVS
I               ENIVTNVTNANGTSTSANPPRRNAITVASSSGEILLGAGSSQNLIFYDPIEV-NAGVSVF
J               ENIVTNVTNANGTSTSANPPRRNAITVASSSGEILLGAGSSQNLIFYDPIEV-NAGVSVF
D               ENIVTNVTNANGTSTSANPPRRNAITVASSSGEILLGAGSSQNLIFYDPIEVSNAGVSVS
K               ENIVTNVTNANGTSTSANPPRRNAITVASSSGEILLGAGSSQNLIFYDPIEVSNAGVSVS
E               ENIVTNVTNANGTSTSANPPRRNAITVASSSGEILLGAGSSQNLIFYDPIEVSNAGVSVS
F               ENIVTNVTNANGTSTSANPPRRNAITVASSSGEILLGAGSSQNLIFYDPIEVSNAGVSVS
G               ENIVTNVTNANGTSTSANPPRRNAITVASSSGEILLGAGSSQNLIFYDPIEVSNAGVSVS
H               ENIVTNVTNANGTSTSANPPRRNAITVASSSGEILLGAGSSQNLIFYDPIEVSNAGVSVS
A               ENIVTNVTSNNGIST--NPPRRNAITVTSSSGEIILGAGKGQNLIFYDPIEV-NAGVSVF
C               ENIVTNVTSNNGIST--NPPRRNAITVTSSSGEIILGAGEGQNLIFYDPIEV-NAGVSVF
B               ENIVTNVTSNDGIST--NPPRRNAITVTSSSGEIILGAGKGQNLIFYDPIEV-NAGVSVF
Ba              ENIVTNVTSNNGIST--NPPRRNAITVTSSSGEIILGAGEGQNLIFYDPIEV-NAGVSVF
                ********. :* **  **********:******:****..*********** ****** 

1               FNKEADQTGSVVFSGATVNSADFHQRNLQTKTPAPLTLSNGFLCIEDHAQLTVNRFTQTG
2               FNKEADQTGSVVFSGATVNSADFHQRNLQTKTPAPLTLSNGFLCIEDHAQLTVNRFTQTG
3               FNKEADQTGSVVFSGATVNSADFHQRNLQTKTPAPLTLSNGFLCIEDHAQLTVNRFTQTG
I               FNKEADQTGSVVFSGATVNSADFHQRNLQTKTPAPLTLSNGFLCIEDHAQLTVNRFTQTG
J               FNKEADQTGSVVFSGATVNSADFHQRNLQTKTPAPLTLSNGFLCIEDHAQLTVNRFTQTG
D               FNKEADQTGSVVFSGATVNSADFHQRNLQTKTPAPLTLSNGFLCIEDHAQLTVNRFTQTG
K               FNKEADQTGSVVFSGATVNSADFHQRNLQTKTPAPLTLSNGFLCIEDHAQLTVNRFTQTG
E               FNKEADQTGSVVFSGATVNSADFHQRNLQTKTPAPLTLSNGFLCIEDHAQLTVNRFTQTG
F               FNKEADQTGSVVFSGATVNSADFHQRNLQTKTPAPLTLSNGFLCIEDHAQLTVNRFTQTG
G               FNKEADQTGSVVFSGATVNSADFHQRNLQTKTPAPLTLSNGFLCIEDHAQLTVNRFTQTG
H               FNKEADQTGSVVFSGATVNSADFHQRNLQTKTPAPLTLSNGFLCIEDHAQLTVNRFTQTG
A               FNKEADQTGSVVFSGATVNSADFHQRNLQTKTPATLTLNHGFLCIEDHAQLAVNRFTQTK
C               FNKEADQTGSVVFSGATVNSADFHQRNLQTKTPATLTLNHGFLCIEDRAQLAVNRFTQTK
B               FNKEADQTGSVVFSGATVNSADFHQRNLQTKTPATLTLNHGFLCIEDRAQLAVNRFTQTK
Ba              FNKEADQTGSVVFSGATVNSADFHQRNLQTKTPATLTLNHGFLCIEDRAQLAVNRFTQTK
                **********************************.***.:*******:***:******* 

1               GVVSLGNGAVLSCYKNGAGNSASNASITLKHIGLNLSSILKSGAEIPLLWVEPT----NN
2               GVVSLGNGAVLSCYKNGAGNSASNASITLKHIGLNLSSILKSGAEIPLLWVEPT----NN
3               GVVSLGNGAVLSCYKNGAGNSASNASITLKHIGLNLSSILKSGAEIPLLWVEPT----NN
I               GVVSLGNGAVLSCYKNGTGDSASNASITLKHIGLNLSSILKSGAEIPLLWVEPT----NN
J               GVVSLGNGAVLSCYKNGTGDSASNASITLKHIGLNLSSILKSGAEIPLLWVEPT----NN
D               GVVSLGNGAVLSCYKNGTGDSASNASITLKHIGLNLSSILKSGAEIPLLWVEPT----NN
K               GVVSLGNGAVLSCYKNGTGDSASNASITLKHIGLNLSSILKSGAEIPLLWVEPT----NN
E               GVVSLGNGAVLSCYKNGTGDSASNASITLKHIGLNLSSILKSGAEIPLLWVEPT----NN
F               GVVSLGNGAVLSCYKNGTGDSASNASITLKHIGLNLSSILKSGAEIPLLWVEPT----NN
G               GVVSLGNGAVLSCYKNGTGDSASNASITLKHIGLNLSSILKSGAEIPLLWVEPT----NN
H               GVVSLGNGAVLSCYKNGTGDSASNASITLKHIGLNLSSILKSGAEIPLLWVEPT----NN
A               GVVALGNGAVLSCYKN----NSTNASVTLKHIGLNLPSILKSGAEIPLLWVEPTATTSNR
C               GVVALGNGAVLSCYKN----NSTNASVTLKHIGLNLPSILKSGAEIPLLWVEPTATTSNR
B               GVVALGNGAVLSCYKN----NSTNASVTLKHIGLNLPSILKSGAEIPLLWVEPTATTSNR
Ba              GVVALGNGAVLSCYKN----NSTNASVTLKHIGLNLPSILKSGAEIPLLWVEPTATTSNR
                ***:************    .::***:*********.*****************    *.

1               SNNYTADTAATFSLSDVKLSLIDDYGNSPYESTDLTHALSSQPMLSISEASDNQLRSDDM
2               SNNYTADTAATFSLSDVKLSLIDDYGNSPYESTDLTHALSSQPMLSISEASDNQLRSDDM
3               SNNYTADTAATFSLSDVKLSLIDDYGNSPYESTDLTHALSSQPMLSISEASDNQLRSDDM
I               SNNYTADTAATFSLSDVKLSLIDDYGNSPYESTDLTHALSSQPMLSISEASDNQLRSDDM
J               SNNYTADTAATFSLSDVKLSLIDDYGNSPYESTDLTHALSSQPMLSISEASDNQLRSDDM
D               SNNYTADTAATFSLSDVKLSLIDDYGNSPYESTDLTHALSSQPMLSISEASDNQLQSENI
K               SNNYTADTAATFSLSDVKLSLIDDYGNSPYESTDLTHALSSQPMLSISEASDNQLQSENI
E               SNNYTADTAATFSLSDVKLSLIDDYGNSPYESTDLTHALSSQPMLSISEASDNQLQSENI
F               SNNYTADTAATFSLSDVKLSLIDDYGNSPYESTDLTHALSSQPMLSISEASDNQLQSENI
G               SNNYTADTAATFSLSDVKLSLIDDYGNSPYESTDLTHALSSQPMLSISEASDNQLQSENI
H               SNNYTADTAATFSLSDVKLSLIDDYGNSPYESTDLTHALSSQPMLSISEASDNQLQSENI
A               TTTYSADTAAGFSLRDVKLSLIDDYGDSPYESTDLTHAVSSQPILAISEASDSQLQSESM
C               TTTYSADTAAGFSLRDVKLSLIDDYGDSPYESTDLTHAVSSQPILAISEASDNQLQSESM
B               TTTYSADTAAGFSLRDVKLSLIDDYGDSPYESTDLTHAVSSQPILAISEASDSQLQSESM
Ba              TTTYSADTAAGFSLRDVKLSLIDDYGDSPYESTDLTHAVSSQPILAISEASDSQLQSESM
                :..*:***** *** ***********:***********:****:*:******.**:*:.:

1               DFSGLNVPHYGWQGLWSWGWAKTQDPEPASSATITDPKKANRFHRTLLLTWLPAGYVPSP
2               DFSGLNVPHYGWQGLWSWGWAKTQDPEPASSATITDPKKANRFHRTLLLTWLPAGYVPSP
3               DFSGLNVPHYGWQGLWTWGWAKTQDPEPASSATITDPQKANRFHRTLLLTWLPAGYVPSP
I               DFSGLNVPHYGWQGLWTWGWAKTQDPEPANSSAITDPQKANRFHRTLLLTWLPAGYVPSP
J               DFSGLNVPHYGWQGLWTWGWAKTQDPEPANSSAITDPQKANRFHRTLLLTWLPAGYVPSP
D               DFSGLNVPHYGWQGLWTWGWAKTQDPEPASSATITDPQKANRFHRTLLLTWLPAGYVPSP
K               DFSGLNVPHYGWQGLWTWGWAKTQDPEPASSATITDPQKANRFHRTLLLTWLPAGYVPSP
E               DFSGLNVPHYGWQGLWTWGWAKTQDPEPASSATITDPQKANRFHRTLLLTWLPAGYVPSP
F               DFSGLNVPHYGWQGLWTWGWAKTQDPEPASSATITDPQKANRFHRTLLLTWLPAGYVPSP
G               DFSGLNVPHYGWQGLWTWGWAKTQDPEPASSATITDPQKANRFHRTLLLTWLPAGYVPSP
H               DFSGLNVPHYGWQGLWTWGWAKTQDPEPASSATITDPQKANRFHRTLLLTWLPAGYVPSP
A               DFSGLNVPHYGWQGLWTWGWAKTQDPEPANSSAITDPQKTNRFHRTLLLTWLPAGYVPSP
C               DFSGLNVPHYGWQGLWTWGWAKTQDPEPANSSAITDPQKTNRFHRTLLLTWLPAGYVPSP
B               DFSGLNVPHYGWQGLWTWGWAKTQDPEPANSSAITDPQKTNRFHRTLLLTWLPAGYVPSP
Ba              DFSGLNVPHYGWQGLWTWGWAKTQDPEPANSSAITDPQKANRFHRTLLLTWLPAGYVPSP
                ****************:************.*::****:*:********************

1               KHRSPLIANTLWGNMLLATESLKNSAELTPSDHPFWGITGGGLGMMVYQDPRENHPGFHM
2               KHRSPLIANTLWGNMLLATESLKNSAELTPSDHPFWGITGGGLGMMVYQDPRENHPGFHM
3               KHRSPLIANTLWGNMLLATESLKNSAELTPSDHPFWGITGGGLGMMVYQDPRENHPGFHM
I               KHRSPLIANTLWGNMLLATESLKNSAELTPSDHPFWGITGGGLGMMVYQDPRENHPGFHM
J               KHRSPLIANTLWGNMLLATESLKNSAELTPSDHPFWGITGGGLGMMVYQDPRENHPGFHM
D               KHRSPLIANTLWGNMLLATESLKNSAELTPSGHPFWGITGGGLGMMVYQDPRENHPGFHM
K               KHRSPLIANTLWGNMLLATESLKNSAELTPSGHPFWGITGGGLGMMVYQDPRENHPGFHM
E               KHRSPLIANTLWGNMLLATESLKNSAELTPSGHPFWGITGGGLGMMVYQDPRENHPGFHM
F               KHRSPLIANTLWGNMLLATESLKNSAELTPSGHPFWGITGGGLGMMVYQDPRENHPGFHM
G               KHRSPLIANTLWGNMLLATESLKNSAELTPSGHPFWGITGGGLGMMVYQDPRENHPGFHM
H               KHRSPLIANTLWGNMLLATESLKNSAELTPSGHPFWGITGGGLGMMVYQDPRENHPGFHM
A               KHRSPLIANTLWGNMLLATESLKNSAELTPSDHPFWGITGGGLGMMVYQDPRENHPGFHM
C               KHRSPLIANTLWGNMLLATESLKNSAELTPSDHPFWGITGGGLGMMVYQDPRENHPGFHM
B               KHRSPLIANTLWGNMLLATESLKNSAELTPSDHPFWGITGGGLGMMVYQDPRENHPGFHM
Ba              KHRSPLIANTLWGNMLLATESLKNSAELTPSDHPFWGITGGGLGMMVYQDPRENHPGFHM
                *******************************.****************************

1               RSSGYSAGMIAGQTHTFSLKFSQTYTKLNERYAKNNVSSKNYSCQGEMLFSLQEGFLLAK
2               RSSGYSAGMIAGQTHTFSLKFSQTYTKLNERYAKNNVSSKNYSCQGEMLFSLQEGFLLAK
3               RSSGYSAGMIAGQTHTFSLKFSQTYTKLNERYAKNNVSSKNYSCQGEMLFSLQEGFLLAK
I               RSSGYSAGMIAGQTHTFSLKFSQTYTKLNERYAKNNVSSKNYSCQGEMLFSLQEGFLLAK
J               RSSGYSAGMIAGQTHTFSLKFSQTYTKLNERYAKNNVSSKNYSCQGEMLFSLQEGFLLAK
D               RSSGYSAGMIAGQTHTFSLKFSQTYTKLNERYAKNNVSSKNYSCQGEMLFSLQEGFLLTK
K               RSSGYSAGMIAGQTHTFSLKFSQTYTKLNERYAKNNVSSKNYSCQGEMLFSLQEGFLLTK
E               RSSGYSAGMIAGQTHTFSLKFSQTYTKLNERYAKNNVSSKNYSCQGEMLFSLQEGFLLTK
F               RSSGYSAGMIAGQTHTFSLKFSQTYTKLNERYAKNNVSSKNYSCQGEMLFSLQEGFLLTK
G               RSSGYSAGMIAGQTHTFSLKFSQTYTKLNERYAKNNVSSKNYSCQGEMLFSLQEGFLLTK
H               RSSGYSAGMIAGQTHTFSLKFSQTYTKLNERYAKNNVSSKNYSCQGEMLFSLQEGFLLTK
A               RSSGYSAGMIAGQTHTFSLKFSQTYTKLNERYAKNNVSSKNYSCQGEMLFSLQEGFLLAK
C               RSSGYSAGMIAGQTHTFSLKFSQTYTKLNERYAKNNVSSKNYSCQGEMLFSLQEGFLLAK
B               RSSGYSAGMIAGQTHTFSLKFSQTYTKLNERYAKNNVSSKNYSCQGEMLFSLQEGFLLAK
Ba              RSSGYSAGMIAGQTHTFSLKFSQTYTKLNERYAKNNVSSKNYSCQGEMLFSLQEGFLLAK
                **********************************************************:*

1               LVGLYSYGDHNCHHFYTQGENLTSQGTFRSQTMGGAVFFDLPMKPFGSTHILTAPFLGAL
2               LVGLYSYGDHNCHHFYTQGENLTSQGTFRSQTMGGAVFFDLPMKPFGSTHILTAPFLGAL
3               LVGLYSYGDHNCHHFYTQGENLTSQGTFRSQTMGGAVFFDLPMKPFGSTHILTAPFLGAL
I               LVGLYSYGDHNCHHFYTQGENLTSQGTFRSQTMGGAVFFDLPMKPFGSTHILTAPFLGAL
J               LVGLYSYGDHNCHHFYTQGENLTSQGTFRSQTMGGAVFFDLPMKPFGSTHILTAPFLGAL
D               LVGLYSYGDHNCHHFYTQGENLTSQGTFRSQTMGGAVFFDLPMKPFGSTHILTAPFLGAL
K               LVGLYSYGDHNCHHFYTQGENLTSQGTFRSQTMGGAVFFDLPMKPFGSTHILTAPFLGAL
E               LVGLYSYGDHNCHHFYTQGENLTSQGTFRSQTMGGAVFFDLPMKPFGSTHILTAPFLGAL
F               LVGLYSYGDHNCHHFYTQGENLTSQGTFRSQTMGGAVFFDLPMKPFGSTHILTAPFLGAL
G               LVGLYSYGDHNCHHFYTQGENLTSQGTFRSQTMGGAVFFDLPMKPFGSTHILTAPFLGAL
H               LVGLYSYGDHNCHHFYTQGENLTSQGTFRSQTMGGAVFFDLPMKPFGSTHILTAPFLGAL
A               LVGLYSYGDHNCHHFYTQGENLTSQGTFRSQTMGGAVFFDLPMKPFGSTHILTAPFLGAL
C               LVGLYSYGDHNCHHFYTQGENLTSQGTFRSQTMGGAVFFDLPMKPFGSTHILTAPFLGAL
B               LVGLYSYGDHNCHHFYTQGENLTSQGTFRSQTMGGAVFFDLPMKPFGSTHILTAPFLGAL
Ba              LVGLYSYGDHNCHHFYTQGENLTSQGTFRSQTMGGAVFFDLPMKPFGSTHILTAPFLGAL
                ************************************************************

1               GIYSSLSHFTEVGAYPRSFSTKTPLINVLVPIGVKGSFMNATQRPQAWTVELAYQPVLYR
2               GIYSSLSHFTEVGAYPRSFSTKTPLINVLVPIGVKGSFMNATQRPQAWTVELAYQPVLYR
3               GIYSSLSHFTEVGAYPRSFSTKTPLINVLVPIGVKGSFMNATQRPQAWTVELAYQPVLYR
I               GIYSSLSHFTEVGAYPRSFSTKTPLINVLVPIGVKGSFMNATQRPQAWTVELAYQPVLYR
J               GIYSSLSHFTEVGAYPRSFSTKTPLINVLVPIGVKGSFMNATQRPQAWTVELAYQPVLYR
D               GIYSSLSHFTEVGAYPRSFSTKTPLINVLVPIGVKGSFMNATHRPQAWTVELAYQPVLYR
K               GIYSSLSHFTEVGAYPRSFSTKTPLINVLVPIGVKGSFMNATHRPQAWTVELAYQPVLYR
E               GIYSSLSHFTEVGAYPRSFSTKTPLINVLVPIGVKGSFMNATHRPQAWTVELAYQPVLYR
F               GIYSSLSHFTEVGAYPRSFSTKTPLINVLVPIGVKGSFMNATHRPQAWTVELAYQPVLYR
G               GIYSSLSHFTEVGAYPRSFSTKTPLINVLVPIGVKGSFMNATHRPQAWTVELAYQPVLYR
H               GIYSSLSHFTEVGAYPRSFSTKTPLINVLVPIGVKGSFMNATHRPQAWTVELAYQPVLYR
A               GIYSSLSHFTEVGAYPRSFSTKTPLINVLVPIGVKGSFMNATQRPQAWTVELAYQPVLYR
C               GIYSSLSHFTEVGAYPRSFSTKTPLINVLVPIGVKGSFMNATQRPQAWTVELAYQPVLYR
B               GIYSSLSHFTEVGAYPRSFSTKTPLINVLVPIGVKGSFMNATQRPQAWTVELAYQPVLYR
Ba              GIYSSLSHFTEVGAYPRSFSTKTPLINVLVPIGVKGSFMNATQRPQAWTVELAYQPVLYR
                ******************************************:*****************

1               QELEIATQLLASKGIWFGSGSPSSRHAMSYKISQQTQPLSWLTLHFQYHGFYSSSTFCNY
2               QELEIATQLLASKGIWFGSGSPSSRHAMSYKISQQTQPLSWLTLHFQYHGFYSSSTFCNY
3               QELGIATQLLASKGIWFGSGSPSSRHAMSYKISQQTQPLSWLTLHFQYHGFYSSSTFCNY
I               QELGIATQLLASKGIWFGSGSPSLRHAMSYKISQQTQPLSWLTLHFQYHGFYSSSTFCNY
J               QELGIATQLLASKGIWFGSGSPSSRHAMSYKISQQTQPLSWLTLHFQYHGFYSSSTFCNY
D               QEPGIAAQLLASKGIWFGSGSPSSRHAMSYKISQQTQPLSWLTLHFQYHGFYSSSTFCNY
K               QEPGIAAQLLASKGIWFGSGSPSSRHAMSYKISQQTQPLSWLTLHFQYHGFYSSSTFCNY
E               QEPGIATQLLASKGIWFGSGSPSSRHAMSYKISQQTQPLSWLTLHFQYHGFYSSSTFCNY
F               QEPGIATQLLASKGIWFGSGSPSSRHAMSYKISQQTQPLSWLTLHFQYHGFYSSSTFCNY
G               QEPGIAAQLLASKGIWFGSGSPSSRHAMSYKISQQTQPLSWLTLHFQYHGFYSSSTFCNY
H               QEPGIAAQLLASKGIWFGSGSPSSRHAMSYKISQQTQPLSWLTLHFQYHGFYSSSTFCNY
A               QELGIATQLLASKGIWFGSGSPSSRHAMSYKISQQTQPLSWLTLHFQYHGFYSSSTFCNY
C               QELGIATQLLASKGIWFGSGSPSSRHAMSYKISQQTQPLSWLTLHFQYHGFYSSSTFCNY
B               QELGIATQLLASKGIWFGSGSPSSRHAMSYKISQQTQPLSWLTLHFQYHGFYSSSTFCNY
Ba              QELGIATQLLASKGIWFGSGSPSSRHAMSYKISQQTQPLSWLTLHFQYHGFYSSSTFCNY
                **  **:**************** ************************************

1               LNGEIALRF
2               LNGEIALRF
3               LNGEIALRF
I               LNGEIALR-
J               LNGEIALR-
D               LNGEIALRF
K               LNGEIALRF
E               LNGEIALRF
F               LNGEIALRF
G               LNGEIALR-
H               LNGEIALR-
A               LNGEIALRF
C               LNGEIALRF
B               LNGEIALRF
Ba              LNGEIALR-
                ******** 
