# Supplementary material for: Sequence, structure prediction, and epitope analysis of the polymorphic membrane protein family in Chlamydia trachomatis
Source: PLoS One. 2024 Jun 11;19(6):e0304525. doi: 10.1371/journal.pone.0304525 (PMC11166332; doi:10.1371/journal.pone.0304525)
Supplement: S3 File — (ZIP) [file pone.0304525.s003.zip › Ct Pmp B MAFFT alignment.txt]

CLUSTAL format alignment by MAFFT FFT-NS-i (v7.487)


1               MKWLSATAVFAAVLPSVSGFCFPEPKELNFSRVGTSSSTTFTETVGEAGAEYIVSSNASF
2               MKWLSATAVFAAVLPSVSGFCFPEPKELNFSRVGTSSSTTFTETVGEAGAEYIVSSNASF
3               MKWLSATAVFAAVLPSVSGFCFPEPKELNFSRVGTSSSTTFTETVGEAGAEYIVSSNASF
A               MKWLSATAVFAAVLPSVSGFCFPEPKELNFSRVGTSSSTTFTETVGEAGAEYIVSGNASF
J               MKWLSATAVFAAVLPSVSGFCFPEPKELNFSRVGTSSSTTFTETVGEAGAEYIVSGNASF
B               MKWLSATAVFAAVLPSVSGFCFPEPKELNFSRVGTSSSTTFTETVGEAGAEYIVSGNASF
C               MKWLSATAVFAAVLPSVSGFCFPEPKELNFSRVGTSSSTTFTETVGEAGAEYIVSGNTSF
Ba              MKWLSATAVFAAVLPSVSGFCFPEPKELNFSRVGTSSSTTFTETVGEAGAEYIVSGNTSF
G               MKWLSATAVFAAVLPSVSGFCFPEPKELNFSRVGTSSSTTFTETVGEAGAEYIVSGNASF
I               MKWLSATAVFAAVLPSVSGFCFPEPKELNFSRVGTSSSTTFTETVGEAGAEYIVSGNASF
D               MKWLSATAVFAAVLPSVSGFCFPEPKELNFSRVGTSSSTTFTETVGEAGAEYIVSGNASF
H               MKWLSATAVFAAVLPSVSGFCFPEPKELNFSRVGTSSSTTFTETVGEAGAEYIVSGNASF
K               MKWLSATAVFAAVLPSVSGFCFPEPKELNFSRVGTSSSTTFTETVGEAGAEYIVSGNASF
E               MKWLSATAVFAAVLPSVSGFCFPEPKELNFSRVETSSSTTFTETIGEAGAEYIVSGNASF
F               MKWLSATAVFAAVLPSVSGFCFPEPKELNFSRVETSSSTTFTETIGEAGAEYIVSGNASF
                ********************************* **********:**********.*:**

1               TKFTNIPTTNTTTPTNSNSSSSNRETASVSKDSDSTTTTPDPKGGGAFYNAHSGVLSFMT
2               TKFTNIPTTNTTTPTNSNSSSSNRETASVSKDSDSTTTTPDPKGGGAFYNAHSGVLSFMT
3               TKFTNIPTTNTTTPTNSNSSSSNRETASVSKDSDSTTTTPDPKGGGAFYNAHSGVLSFMT
A               TKFTNIPTTDTTTPTNSNSSSSNGETASVSEDSDSTTTTPDPKGGGAFYNAHSGVLSFMT
J               TKFTNIPTTDTTTPTNSNSSSSNGETASVSEDSDSTTTTPDPKGGGAFYNAHSGVLSFMT
B               TKFTNIPTTDTTTPMNSNSSSSNGETASVSEDSDSTTTTPDPKGGGAFYNAHSGVLSFMT
C               TKFTNIPTTDTTTPTNSNSSSSNGETASVSEDSDSTTTTPDPKGGGAFYNAHSGVLSFMT
Ba              TKFTNIPTTDTTTPTNSNSSSSNGETASVSEDSDSTTTTPDPKGGGAFYNAHSGVLSFMT
G               TKFTNIPTTDTTTPTNSNSSSSNGETASVSEDSDSTTTTPDPKGGGAFYNAHSGVLSFMT
I               TKFTNIPTTDTTTPTNSNSSSSNGETASVSEDSDSTTTTPDPKGGGAFYNAHSGVLSFMT
D               TKFTNIPTTDTTTPTNSNSSSSNGETASVSEDSDSTTTTPDPKGGGAFYNAHSGVLSFMT
H               TKFTNIPTTDTTTPTNSNSSSSNGETASVSEDSDSTTTTPDPKGGGAFYNAHSGVLSFMT
K               TKFTNIPTTDTTTPTNSNSSSSNGETASVSEDSDSTTTTPDPKGGGAFYNAHSGVLSFMT
E               TKFTNIPTTDTTTPTNSNSSSSSGETASVSEDSDSTTTTPDPKGGGAFYNAHSGVLSFMT
F               TKFTNIPTTDTTTPTNSNSSSSSGETASVSEDSDSTTTTPDPKGGGAFYNAHSGVLSFMT
                *********:**** *******. ******:*****************************

1               RSGTEGSLTLSEIKMTGEGGAIFSQGELLFTDLTGLTIQNNLSQLSGGAIFGGSTISLSG
2               RSGTEGSLTLSEIKMTGEGGAIFSQGELLFTDLTGLTIQNNLSQLSGGAIFGGSTISLSG
3               RSGTEGSLTLSEIKMTGEGGAIFSQGELLFTDLTGLTIQNNLSQLSGGAIFGGSTISLSG
A               RSGTEGSLTLSEIKMTGEGGAIFSQGELLFTDLTGLTIQNNLSQLSGGAIFGGSTISLSG
J               RSGTEGSLTLSEIKMTGEGGAIFSQGELLFTDLTGLTIQNNLSQLSGGAIFGGSTISLSG
B               RSGTEGSLTLSEIKTTGEGGAIFSQGELLFTDLTGLTIQNNLSQLSGGAIFGGSTISLSG
C               RSGTEGSLTLSEIKMTGEGGAIFSQGELLFTDLTGLTIQNNLSQLSGGAIFGGSTISLSG
Ba              RSGTEGSLTLSEIKMTGEGGAIFSQGELLFTDLTGLTIQNNLSQLSGGAIFGGSTISLSG
G               RSGTEGSLTLSEIKMTGEGGAIFSQGELLFTDLTGLTIQNNLSQLSGGAIFGGSTISLSG
I               RSGTEGSLTLSEIKMTGEGGAIFSQGELLFTDLTGLTIQNNLSQLSGGAIFGGSTISLSG
D               RSGTEGSLTLSEIKITGEGGAIFSQGELLFTDLTGLTIQNNLSQLSGGAIFGESTISLSG
H               RSGTEGSLTLSEIKITGEGGAIFSQGELLFTDLTGLTIQNNLSQLSGGAIFGESTISLSG
K               RSGTEGSLTLSEIKITGEGGAIFSQGELLFTDLTGLTIQNNLSQLSGGAIFGESTISLSG
E               RSGTEGSLTLSEIKMTGEGGAIFSQGELLFTDLTSLTIQNNLSQLSGGAIFGGSTISLSG
F               RSGTEGSLTLSEIKMTGEGGAIFSQGELLFTDLTSLTIQNNLSQLSGGAIFGGSTISLSG
                ************** *******************.***************** *******

1               ITKATFSSNSAEVPAPVKKPTKPEAQTAGETSGSSSSSGNDSVSSSSSSKAEPAAANLQS
2               ITKATFSSNSAEVPAPVKKPTKPEAQTAGETSGSSSSSGNDSASSSSSSKAEPAAANLQS
3               ITKATFSSNSAEVPAPVKKPTKPEAQTAGETSGSSSSSGNDSVSSSSSSKAEPAAANLQS
A               ITKATFSSNSAEVPAPVKKPTEPKAQTASETSGSSSSSGNDSVSSPSSSRAEPAAANLQS
J               ITKATFSSNSAEVPAPVKKPTEPKAQTASETSGSSSSSGNDSVSSPSSSRAEPAAANLQS
B               ITKATFSSNSAEVPAPVKKPTEPKAQTASETSGSSSSSGNDSVSSPSSSRAEPAAANLQS
C               ITKATFSSNSAEVPAPVKKPTEPKAQTASETSGSSSSSGNDSVSSPSSSRAEPAAANLQS
Ba              ITKATFSSNSAEVPAPVKKPTEPKAQTASETSGSSSSSGNDSVSSPSSSRAEPAAANLQS
G               ITKATFSSNSAEVPAPVKKPTEPKAQTASETSGSSSSSGNDSVSSPSSSRAEPAAANLQS
I               ITKATFSSNSAEVPAPVKKPTEPKAQTASETSGSSSSSGNDSVSSPSSSRAEPAAANLQS
D               ITKATFSSNSAEVPAPVKKPTEPKAQTASETSGSSSSSGNDSVSSPSSSRAEPAAANLQS
H               ITKATFSSNSAEVPAPVKKPTEPKAQTASETSGSSSSSGNDSVSSPSSSRAEPAAANLQS
K               ITKATFSSNSAEVPAPVKKPTEPKAQTASETSGSSSSSGNDSVSSPSSSRAEPAAANLQS
E               ITKATFSCNSAEVPAPVKKPTEPKAQTASETSGSSSSSGNDSVSSPSSSRAEPAAANLQS
F               ITKATFSCNSAEVPAPVKKPTEPKAQTASETSGSSSSSGNDSVSSPSSSRAEPAAANLQS
                *******.*************:*:****.*************.**.***:**********

1               HFICATATPAAQTDTETSTPSHKPGSGGAIYAKGDLTIADSQKVLFSINKATKDGGAIFA
2               HFICATATPAAQTDTETSTPSHKPGSGGAIYAKGDLTIADSQKVLFSINKATKDGGAIFA
3               HFICATATPAAQTDTETSTPSHKPGSGGAIYAKGDLTIADSQKVLFSINKATKDGGAIFA
A               HFICATATPAAQTDTETSTPSHKPGSGGAIYAKGDLTIADSQEVLFSINKATKDGGAIFA
J               HFICATATPAAQTDTETSTPSHKPGSGGAIYAKGDLTIADSQEVLFSINKATKDGGAIFA
B               HFICATATPAAQTDTETSTPSHKPGSGGAIYAKGDLTIADSQEVLFSINKATKDGGAIFA
C               HFICATATPAAQTDTETSTPSHKPGSGGAIYAKGDLTIADSQEVLFSINKATKDGGAIFA
Ba              HFICATATPAAQTDTETSTPSHKPGSGGAIYAKGDLTIADSQEVLFSINKATKDGGAIFA
G               HFICATATPAAQTDTETSTPSHKPGSGGAIYAKGDLTIADSQEVLFSINKATKDGGAIFA
I               HFICATATPAAQTDTETSTPSHKPGSGGAIYAKGDLTIADSQEVLFSINKATKDGGAIFA
D               HFICATATPAAQTDTETSTPSHKPGSGGAIYAKGDLTIADSQEVLFSINKATKDGGAIFA
H               HFICATATPAAQTDTETSTPSHKPGSGGAIYAKGDLTIADSQEVLFSINKATKDGGAIFA
K               HFICATATPAAQTDTETSTPSHKPGSGGAIYAKGDLTIADSQEVLFSINKATKDGGAIFA
E               HFICATATPAAQTDTETSTPSHKPGSGGAIYAKGDLTIADSQEVLFSINKATKDGGAIFA
F               HFICATATPAAQTDTETSTPSHKPGSGGAIYAKGDLTIADSQEVLFSINKATKDGGAIFA
                ******************************************:*****************

1               EKDVSFENITSLKVQTNGAEEKGGAIYAKGDLSIQSSKQSLFNSNYSKQGGGALYVEGDI
2               EKDVSFENITSLKVQTNGAEEKGGAIYAKGDLSIQSSKQSLFNSNYSKQGGGALYVEGNI
3               EKDVSFENITSLKVQTNGAEEKGGAIYAKGDLSIQSSKQSLFNSNYSKQGGGALYVEGNI
A               EKDVSFENITSLKVQTNGAEEKGGAIYAKGDLSIQSSKQSLFNSNYSKQGGGALYVEGDI
J               EKDVSFENITSLKVQTNGAEEKGGAIYAKGDLSIQSSKQSLFNSNYSKQGGGALYVEGDI
B               EKDVSFENITSLKVQTNGAEEKGGAIYAKGDLSIQSSKQSLFNSNYSKQGGGALYVEGDI
C               EKDVSFENITSLKVQTNGAEEKGGAIYAKGDLSIQSSKQSLFNSNYSKQGGGALYVEGDI
Ba              EKDVSFENITSLKVQTNGAEEKGGAIYAKGDLSIQSSKQSLFNSNYSKQGGGALYVEGDI
G               EKAVSFENITSLKVQTNGAEEKGGAIYAKGDLSIQSSKQSLFNSNYSKQGGGALYVEGDI
I               EKDVSFENITSLKVQTNGAEEKGGAIYAKGDLSIQSSKQSLFNSNYSKQGGGALYVEGDI
D               EKDVSFENITSLKVQTNGAEEKGGAIYAKGDLSIQSSKQSLFNSNYSKQGGGALYVEGDI
H               EKDVSFENITSLKVQTNGAEEKGGAIYAKGDLSIQSSKQSLFNSNYSKQGGGALYVEGDI
K               EKDVSFENITSLKVQTNGAEEKGGAIYAKGDLSIQSSKQSLFNSNYSKQGGGALYVEGDI
E               EKDVSFENITSLKVQTNGAEEKGGAIYAKGDLSIQSSKQSLFNSNYSKQGGGALYVEGGI
F               EKDVSFENITSLKVQTNGAEEKGGAIYAKGDLSIQSSKQSLFNSNYSKQGGGALYVEGGI
                ** *******************************************************.*

1               NFQDLEEIRIKYNKAGTFKTKKITLPS-KAQASAGNADAWASSSPQSSSGATTVSDSGDS
2               NFQDLEEIRIKYNKAGTFKTKKITLPS-KAQASAGNADAWASSSPQSSSGATTVSDSGDS
3               NFQDLEEIRIKYNKAGTFKTKKITLPS-KAQASAGNADAWASSSPQSSSGATTVSDSGDS
A               NFQDLEEIRIKYNKAGTFETKKITLP--KAQASAGNADAWASSSPQSGSGATTVSNSGDS
J               NFQDLEEIRIKYNKAGTFETKKITLP--KAQASAGNADAWASSSPQSGSGATTVSNSGDS
B               NFQDLEEIRIKYNKAGTFETKKITLP--KAQASAGNADAWASSSPQSGSGATTVSNSGDS
C               NFQDLEEIRIKYNKAGTFETKKITLP--KAQASAGNADAWASSSPQSGSGATTVSNSGDS
Ba              NFQDLEEIRIKYNKAGTFETKKITLP--KAQASAGNADAWASSSPQSGSGATTVSNSGDS
G               NFQDLEEIRIKYNKAGTFETKKITLP--KAQASAGNADAWASSSPQSGSGATTVSNSGDS
I               NFQDLEEIRIKYNKAGTFETKKITLP--KAQASAGNADAWASSSPQSGSGATTVSNSGDS
D               NFQDLEEIRIKYNKAGTFETKKITLP--KAQASAGNADAWASSSPQSGSGATTVSNSGDS
H               NFQDLEEIRIKYNKAGTFETKKITLP--KAQASAGNADAWASSSPQSGSGATTVSNSGDS
K               NFQDLEEIRIKYNKAGTFETKKITLP--KAQASAGNADAWASSSPQSGSGATTVSNSGDS
E               NFQDLEEIRIKYNKAGTFETKKITLPSLKAQASAGNADAWASSSPQSGSGATTVSDSGDS
F               NFQDLEEIRIKYNKAGTFETKKITLPSLKAQASAGNADAWASSSPQSGSGATTVSDSGDS
                ******************:*******  *******************.*******:****

1               SSGSNSDTSKTVPVTAKGGGLYTDKNLSITNITGIIEIANNKATDVGGGAYVKGTLTCKN
2               SSGSNSDTSKTVPVTAKGGGLYTDKNLSITNITGIIEIANNKATDVGGGAYVKGTLTCKN
3               SSGSNSDTSKTVPVTAKGGGLYTDKNLSITNITGIIEIANNKATDVGGGAYVKGTLTCKN
A               SSGSDSDTSETVPATAKGGGLYTDKNLSITNITGIIEIANNKATDVGGGAYVKGTLTCEN
J               SSGSDSDTSETVPATAKGGGLYTDKNLSITNITGIIEIANNKATDVGGGAYVKGTLTCEN
B               SSGSDSDTSETVPATAKGGGLYTDKNLSITNITGIIEIANNKATDVGGGAYVKGTLTCEN
C               SSGSDSDTSETVPATAKGGGLYTDKNLSITNITGIIEIANNKATDVGGGAYVKGTLTCEN
Ba              SSGSDSDTSETVPATAKGGGLYTDKNLSITNITGIIEIANNKATDVGGGAYVKGTLTCEN
G               SSGSDSDTSETVPATAKGGGLYTDKNLSITNITGIIEIANNKATDVGGGAYVKGTLTCEN
I               SSGSDSDTSETVPATAKGGGLYTDKNLSITNITGIIEIANNKATDVGGGAYVKGTLTCEN
D               SSGSDSDTSETVPATAKGGGLYTDKNLSITNITGIIEIANNKATDVGGGAYVKGTLTCEN
H               SSGSDSDTSETVPATAKGGGLYTDKNLSITNITGIIEIANNKATDVGGGAYVKGTLTCEN
K               SSGSDSDTSETVPATAKGGGLYTDKNLSITNITGIIEIANNKATDVGGGAYVKGTLTCEN
E               SSGSDSDTSETVPVTAKGGGLYTDKNLSITNITGIIEIANNKATDVGGGAYVKGTLTCEN
F               SSGSDSDTSETVPVTAKGGGLYTDKNLSITNITGIIEIANNKATDVGGGAYVKGTLTCEN
                ****:****:***.********************************************:*

1               SHRLQFLKNSSDKQGGGIYGEDNITLSNLTGKTLFQENTAKKEGGGLFIKGTDKALTMTG
2               SHRLQFLKNSSDKQGGGIYGEDNITLSNLTGKTLFQENTAKKEGGGLFIKGTDKALTMTG
3               SHRLQFLKNSSDKQGGGIYGEDNITLSNLTGKTLFQENTAKKEGGGLFIKGTDKALTMTG
A               SHRLQFLKNSSDKQGGGIYGEDNITLSNLTGKTLFQENTAKEEGGGLFIKGTDKALTMTG
J               SHRLQFLKNSSDKQGGGIYGEDNITLSNLTGKTLFQENTAKEEGGGLFIKGTDKALTMTG
B               SHRLQFLKNSSDKQGGGIYGEDNITLSNLTGKTLFQENTAKEEGGGLFIKGTDKALTMTG
C               SHRLQFLKNSSDKQGGGIYGEDNITLSNLTGKTLFQENTAKEEGGGLFIKGTDKALTMTG
Ba              SHRLQFLKNSSDKQGGGIYGEDNITLSNLTGKTLFQENTAKEEGGGLFIKGTDKALTMTG
G               SHRLQFLKNSSDKQGGGIYGEDNITLSNLTGKTLFQENTAKEEGGGLFIKGTDKALTMTG
I               SHRLQFLKNSSDKQGGGIYGEDNITLSNLTGKTLFQENTAKEEGGGLFIKGTDKALTMTG
D               SHRLQFLKNSSDKQGGGIYGEDNITLSNLTGKTLFQENTAKEEGGGLFIKGTDKALTMTG
H               SHRLQFLKNSSDKQGGGIYGEDNITLSNLTGKTLFQENTAKEEGGGLFIKGTDKALTMTG
K               SHRLQFLKNSSDKQGGGIYGEDNITLSNLTGKTLFQENTAKEEGGGLFIKGTDKALTMTG
E               SHRLQFLKNSSDKQGGGIYGEDNITLSNLTGKTLFQENTAKEEGGGLFIKGTDKALTMTG
F               SHRLQFLKNSSDKQGGGIYGEDNITLSNLTGKTLFQENTAKEEGGGLFIKGTDKALTMTG
                *****************************************:******************

1               LDSFCLINNTSEKHGGGAFVTKEISQTYTSDVETIPGITPVHGETVITGNKSTGGNGGGV
2               LDSFCLINNTSEKHGGGAFVTKEISQTYTSDVETIPGITPVHGETVITGNKSTGGNGGGV
3               LDSFCLINNTSEKHGGGAFVTKEISQTYTSDVETIPGITPVHGETVITGNKSTGGNGGGV
A               LDSFCLINNTSEKHGGGAFVTKEISQTYTSDVETIPGITPVHGETVITGNKSTGGNGGGV
J               LDSFCLINNTSEKHGGGAFVTKEISQTYTSDVETIPGITPVHGETVITGNKSTGGNGGGV
B               LDSFCLINNTSEKHGGGAFVTKEISQTYTSDVETIPGITPVHGETVITGNKSTGGNGGGV
C               LDSFCLINNTSEKHGGGAFVTKEISQTYTSDVETIPGITPVHGETVITGNKSTGGNGGGV
Ba              LDSFCLINNTSEKHGGGAFVTKEISQTYTSDVETIPGITPVHGETVITGNKSTGGNGGGV
G               LDSFCLINNTSEKHGGGAFVTKEISQTYTSDVETIPGITPVHGETVITGNKSTGGNGGGV
I               LDSFCLINNTSEKHGGGAFVTKEISQTYTSDVETIPGITPVHGETVITGNKSTGGNGGGV
D               LDSFCLINNTSEKHGGGAFVTKEISQTYTSDVETIPGITPVHGETVITGNKSTGGNGGGV
H               LDSFCLINNTSEKHGGGAFVTKEISQTYTSDVETIPGITPVHGETVITGNKSTGGNGGGV
K               LDSFCLINNTSEKHGGGAFVTKEISQTYTSDVETIPGITPVHGETVITGNKSTGGNGGGV
E               LDSFCLINNTSEKHGGGAFVTKEISQTYTSDVETIPGITPVHGETVITGNKSTGGNGGGV
F               LDSFCLINNTSEKHGGGAFVTKEISQTYTSDVETIPGITPVHGETVITGNKSTGGNGGGV
                ************************************************************

1               CTKRLALSNLQSISISGNSAAENGGGAYTCPDSFPTADTAEQPAAASAATSTPESDPVAS
2               CTKRLALSNLQSISISGNSAAENGGGAYTCPDSFPTADTAEQPAAASAATSTPESDPVAS
3               CTKRLALSNLQSISISGNSAAENGGGAYTCPDSFPTADTAEQPAAASAATSTPESDPVAS
A               CTKRLALSNLQSISISGNSAAENGGGAHTCPDSFPTADTAEQPAAASAATSTPKSAPVVS
J               CTKRLALSNLQSISISGNSAAENGGGAHTCPDSFPTADTAEQPAAASAATSTPKSAPVVS
B               CTKRLALSNLQSISISGNSAAENGGGAHTCPDSFPTADTAEQPAAASAATSTPKSAPVVS
C               CTKRLALSNLQSISISGNSAAENGGGAHTCPDSFPTADTAEQPAAASAATSTPKSAPVVS
Ba              CTKRLALSNLQSISISGNSAAENGGGAHTCPDSFPTADTAEQPAAASAATSTPKSAPVVS
G               CTKRLALSNLQSISISGNSAAENGGGAHTCPDSFPTADTAEQPAAASAATSTPKSAPVVS
I               CTKRLALSNLQSISISGNSAAENGGGAHTCPDSFPTADTAEQPAAASAATSTPKSAPVVS
D               CTKRLALSNLQSISISGNSAAENGGGAHTCPDSFPTADTAEQPAAASAATSTPESAPVVS
H               CTKRLALSNLQSISISGNSAAENGGGAHTCPDSFPTADTAEQPAAASAATSTPESAPVVS
K               CTKRLALSNLQSISISGNSAAENGGGAHTCPDSFPTADTAEQPAAASAATSTPESAPVVS
E               CTKRLALSNLQSISISGNSAAENGGGAHTCPDSFPTADTAEQPAAASAATSTPKSAPV-S
F               CTKRLALSNLQSISISGNSAAENGGGAHTCPDSFPTADTAEQPAAASAATSTPKSAPV-S
                ***************************:*************************:* ** *

1               TALSTPSSSTVSSLTLLAASSQASPATSNEKTQDPNADTDLLIDYVVDTTISKNTAKKGG
2               TALSTPSSSTVSSLTLLAASSQASPATSNEKTQDPNADTDLLIDYVVDTTISKNTAKKGG
3               TALSTPSSSTVSSLTLLAASSQASPATSNEKTQDPNADTDLLIDYVVDTTISKNTAKKGG
A               TALSTPSSSTVSSLTLLAASSQASPATSNKETQDPNADTDLLIDYVVDTTISKNTAKKGG
J               TALSTPSSSTVSSLTLLAASSQASPATSNKETQDPNADTDLLIDYVVDTTISKNTAKKGG
B               TALSTPSSSTVSSLTLLAASSQASPATSNKETQDPNADTDLLIDYVVDTTISKNTAKKGG
C               TALSTPSSSTVSSLTLLAASSQASPATSNKETQDPNADTDLLIDYVVDTTISKNTAKKGG
Ba              TALSTPSSSTVSSLTLLAASSQASPATSNKETQDPNADTDLLIDYVVDTTISKNTAKKGG
G               TALSTPSSSTVSSLTLLAASSQASPATSNKETQDPNADTDLLIDYVVDTTISKNTAKKGG
I               TALSTPSSSTVSSLTLLAASSQASPATSNKETQDPNADTDLLIDYVVDTTISKNTAKKGG
D               TALSTPSSSTVSSLTLLAASSQASPATSNKETQDPNADTDLLIDYVVDTTISKNTAKKGG
H               TALSTPSSSTVSSLTLLAASSQASPATSNKETQDPNADTDLLIDYVVDTTISKNTAKKGG
K               TALSTPSSSTVSSLTLLAASSQASPATSNKETQDPNADTDLLIDYVVDTTISKNTAKKGG
E               TALSTPSSSTVSSLTLLAASSQASPATSNKETQDPNADTDLLIDYVVDTTISKNTAKKGG
F               TALSTPSSSTVSSLTLLAASSQASPATSNKETQDPNADTDLLIDYVVDTTISKNTAKKGG
                *****************************::*****************************

1               GIYAKKAKMSRIDQLNISENSATEIGGGICCKKSLKLDALVSLSVTENLVGKEGGGLHAK
2               GIYAKKAKMSRIDQLNISENSATEIGGGICCKKSLKLDALVSLSVTENLVGKEGGGLHAK
3               GIYAKKAKMSRIDQLNISENSATEIGGGICCKKSLKLDALVSLSVTENLVGKEGGGLHAK
A               GIYAKKAKMSRIDQLNISENSATEIGGGICCKESLELDTLVSLSVTENLVGKEGGGLHAK
J               GIYAKKAKMSRIDQLNISENSATEIGGGICCKESLELDTLVSLSVTENLVGKEGGGLHAK
B               GIYAKKAKMSRIDQLNISENSATEIGGGICCKESLELDTLVSLSVTENLVGKEGGGLHAK
C               GIYAKKAKMSRIDQLNISENSATEIGGGICCKESLELDTLVSLSVTENLVGKEGGGLHAK
Ba              GIYAKKAKMSRIDQLNISENSATEIGGGICCKESLELDTLVSLSVTENLVGKEGGGLHAK
G               GIYAKKAKMSRIDQLNISENSATEIGGGICCKESLELDTLVSLSVTENLVGKEGGGLHAK
I               GIYAKKAKMSRIDQLNISENSATEIGGGICCKESLELDTLVSLSVTENLVGKEGGGLHAK
D               GIYAKKAKMSRIDQLNISENSATEIGGGICCKESLELDALVSLSVTENLVGKEGGGLHAK
H               GIYAKKAKMSRIDQLNISENSATEIGGGICCKESLELDALVSLSVTENLVGKEGGGLHAK
K               GIYAKKAKMSRIDQLNISENSATEIGGGICCKESLELDALVSLSVTENLVGKEGGGLHAK
E               GIYAKKAKMSRIDQLNISENSATEIGGGICCKESLELDALVSLSVTENLVGKEGGGLHAK
F               GIYAKKAKMSRIDQLNISENSATEIGGGICCKESLELDALVSLSVTENLVGKEGGGLHAK
                ********************************:**:**:*********************

1               TVNISNLKSGFSFSNNKANSSSTGVATTASAPAAAAASLQAAAAAAPSSPATPTYSGVVG
2               TVNISNLKSGFSFSNNKANSSSTGVATTASAPAAAAASLQAAAAAAPSSPATPTYSGVVG
3               TVNISNLKSGFSFSNNKANSSSTGVATTASAPAAAAASLQAAAAAAPSSPATPIYSGVVG
A               TVNISNLKSGFSFSNNKANSSSTGVATTASAPAAAAASLQAAAAAAPSSPATPTYSGVVG
J               TVNISNLKSGFSFSNNKANSSSTGVATTASAPAAAAASLQAAAAAAPTSPATPTYSGVVG
B               TVNISNLKSGFSFSNNKANSSSTGVATTASAPAAAAASLQAAAAAAPSSPATPTYSGVVG
C               TVNISNLKSGFSFSNNKANSSSTGVATTASAPAAAAASLQAAAAAAPSSPATPTYSGVVG
Ba              TVNISNLKSGFSFSNNKANSSSTGVATTASAPAAAAASLQAAAAAAPSSPATPTYSGVVG
G               TVNISNLKSGFSFSNNKANSSSTGVATTASAPAAAAASLQAAAAAAPSSPATPTYSGVVG
I               TVNISNLKSGFSFSNNKANSSSTGVATTASAPAAAAASLQAAAAAAPSSPATPTYSGVVG
D               TVNISNLKSGFSFSNNKANSSSTGVATTASAPAAAAASLQAAAAAVPSSPATPTYSGVVG
H               TVNISNLKSGFSFSNNKANSSSTGVATTASAPAAAAASLQAAAAAVPSSPATPTYSGVVG
K               TVNISNLKSGFSFSNNKANSSSTGVATTASAPAAAAASLQAAAAAVPSSPATPTYSGVVG
E               TVNISNLKSGFSFSNNKANSSSTGVATTASAPAAAAASLQAAAAAAPSSPATPTYSGVVG
F               TVNISNLKSGFSFSNNKANSSSTGVATTASAPAAAAASLQAAAAAAPSSPATPTYSGVVG
                *********************************************.*:***** ******

1               GAIYGEQVTFSQCSGTCQFSGNQAIDNNPSQSSLNVQGGAIYAKTSLSIRSSDAGTSYIF
2               GAIYGEQVTFSQCSGTCQFSGNQAIDNNPSQSSLNVQGGAIYAKTSLSIRSSDAGTSYIF
3               GAIYGEQVTFSQCSGTCQFSGNQAIDNNPSQSSLNVQGGAIYAKTSLSIRSSDAGTSYIF
A               GAIYGEKVTFSQCSGTCQFSGNQAIDNNPSQSSLNVQGGAIYAKTSLSIGSSDAGTSYIF
J               GAIYGEKVTFSQCSGTCQFSGNQAIDNNPSQSSLNVQGGAIYAKTSLSIGSSDAGTSYIF
B               GAIYGEKVTFSQCSGTCQFSGNQAIDNNPSQSSLNVQGGAIYAKTSLSIGSSDAGTSYIF
C               GAIYGEKVTFSQCSGTCQFSGNQAIDNNPSQSSLNVQGGAIYAKTSLSIGSSDAGTSYIF
Ba              GAIYGEKVTFSQCSGTCQFSGNQAIDNNPSQSSLNVQGGAIYAKTSLSIGSSDAGTSYIF
G               GAIYGEKVTFSQCSGTCQFSGNQAIDNNPSQSSLNVQGGAIYAKTSLSIGSSDAGTSYIF
I               GAIYGEKVTFSQCSGTCQFSGNQAIDNNPSQSSLNVQGGAIYAKTSLSIGSSDAGTSYIF
D               GAIYGEKVTFSQCSGTCQFSGNQAIDNNPSQSSLNVQGGAIYAKTSLSIGSSDAGTSYIF
H               GAIYGEKVTFSQCSGTCQFSGNQAIDNNPSQSSLNVQGGAIYAKTSLSIGSSDAGTSYIF
K               GAIYGEKVTFSQCSGTCQFSGNQAIDNNPSQSSLNVQGGAIYAKTSLSIGSSDAGTSYIF
E               GAIYGEKVTFSQCSGTCQFSGNQAIDNNPSQSSLNVQGGAIYAKTSLSIGSSDAGTSYIF
F               GAIYGEKVTFSQCSGTCQFSGNQAIDNNPSQSSLNVQGGAIYAKTSLSIGSSDAGTSYIF
                ******:****************************************** **********

1               SGNSVSTGKSQTTGQIAGGAIYSPTVTLNCPATFSNNTASMATPKTSS---SSGNSIKDT
2               SGNSVSTGKSQTTGQIAGGAIYSPTVTLNCPATFSNNTASMATPKTSS---SSGNSIKDT
3               SGNSVSTGKSQTTGQIAGGAIYSPTVTLNCPATFSNNTASMATPKTSS---SSGNSIKDT
A               SGNSVSTGKSQTTGQIAGGAIYSPTVTLNCPATFSNNTASMATPKTSSEDGSSGNSIKDT
J               SGNSVSTGKSQTTGQIAGGAIYSPTVTLNCPATFSNNTASMATPKTSSEDGSSGNSIKDT
B               SGNSVSTGKSQTTGQIAGGAIYSPTVTLNCPATFSNNTASMATPKTSSEDGSSGNSIKDT
C               SGNSVSTGKSQTTGQIAGGAIYSPTVTLNCPATFSNNTASMATPKTSSEDGSSGNSIKDT
Ba              SGNSVSTGKSQTTGQIAGGAIYSPTVTLNCPATFSNNTASMATPKTSSEDGSSGNSIKDT
G               SGNSVSTGKSQTTGQIAGGAIYSPTVTLNCPATFSNNTASMATPKTSSEDGSSGNSIKDT
I               SGNSVSTGKSQTTGQIAGGAIYSPTVTLNCPATFSNNTASMATPKTSSEDGSSGNSIKDT
D               SGNSVSTGKSQTTGQIAGGAIYSPTVTLNCPATFSNNTASMATPKTSSEDGSSGNSIKDT
H               SGNSVSTGKSQTTGQIAGGAIYSPTVTLNCPATFSNNTASMATPKTSSEDGSSGNSIKDT
K               SGNSVSTGKSQTTGQIAGGAIYSPTVTLNCPATFSNNTASMATPKTSSEDGSSGNSIKDT
E               SGNSVSTGKSQTTGQIAGGAIYSPTVTLNCPATFSNNTASIATPKTSSEDGSSGNSIKDT
F               SGNSVSTGKSQTTGQIAGGAIYSPTVTLNCPATFSNNTASIATPKTSSEDGSSGNSIKDT
                ****************************************:*******   *********

1               IGGAIAGTAITLSGVSRFSGNTADLGAAIGTLANANTPRATSGSQNSITEKITLKNSSFI
2               IGGAIAGTAITLSGVSRFSGNTADLGAAIGTLANANTPRATSGSQNSITEKITLKNSSFI
3               IGGAIAGTAITLSGVSRFSGNTADLGAAIGTLANANTPRATSGSQNSITEKITLKNSSFI
A               IGGAIAGTAITLSGVSRFSGNTADLGAAIGTLANANTPSATSGSQNSITEKITLENGSFI
J               IGGAIAGTAITLSGVSRFSGNTADLGAAIGTLANANTPSATSGSQNSITEKITLENGSFI
B               IGGAIAGTAITLSGVSRFSGNTADLGAAIGTLANANTPSTTSGSQNSITEKITLENGSFI
C               IGGAIAGTAITLSGVSRFSGNTADLGAAIGTLANANTPSTTSGSQNSITEKITLENGSFI
Ba              IGGAIAGTAITLSGVSRFSGNTADLGAAIGTLANANTPSTTSGSQNSITEKITLENGSFI
G               IGGAIAGTAITLSGVSRFSGNTADLGAAIGTLANANTPSATSGSQNSITEKITLENGSFI
I               IGGAIAGTAITLSGVSRFSGNTADLGAAIGTLANANTPSATSGSQNSITEKITLENGSFI
D               IGGAIAGTAITLSGVSRFSGNTADLGAAIGTLANANTPSATSGSQNSITEKITLENGSFI
H               IGGAIAGTAITLSGVSRFSGNTADLGAAIGTLANANTPSATSGSQNSITEKITLENGSFI
K               IGGAIAGTAITLSGVSRFSGNTADLGAAIGTLANANTPSATSGSQNSITEKITLENGSFI
E               IGGAIAGTAITLSGVSRFSGNTADLGAAIGTLANANTPSATSGSQNSITEKITLENGSFI
F               IGGAIAGTAITLSGVSRFSGNTADLGAAIGTLANANTPSATSGSQNSITEKITLENGSFI
                ************************************** :**************:*.***

1               FERNQANKRGAIYSPSVSIKGNNITFNQNTSTHDGSAIYFTKDAKIESLGSVLFTGNKVT
2               FERNQANKRGAIYSPSVSIKGNNITFNQNTSTHDGSAIYFTKDAKIESLGSVLFTGNKVT
3               FERNQANKRGAIYSPSVSIKGNNITFNQNTSTHDGSAIYFTKDAKIESLGSVLFTGNKVT
A               FERNQANKRGAIYSPSVSIKGNNITFNQNTSTHDGSAIYFTKNATIESLGSVLFTGNNVT
J               FERNQANKRGAIYSPSVSIKGNNITFNQNTSTHDGSAIYFTKDATIESLGSVLFTGNNVT
B               FERNQANKRGAIYSPSVSIKGNNITFNQNTSTHDGSAIYFTKDATIESLGSVLFTGNNVT
C               FERNQANKRGAIYSPSVSIKGNNITFNQNTSTHDGSAIYFTKDATIESLGSVLFTGNNVT
Ba              FERNQANKRGAIYSPSVSIKGNNITFNQNTSTHDGSAIYFTKDATIESLGSVLFTGNNVT
G               FERNQANKRGAIYSPSVSIKGNNITFNQNTSTHDGSAIYFTKDATIESLGSVLFTGNNVT
I               FERNQANKRGAIYSPSVSIKGNNITFNQNTSTHDGSAIYFTKDATIESLGSVLFTGNNVT
D               FERNQANKRGAIYSPSVSIKGNNITFNQNTSTHDGSAIYFTKDATIESLGSVLFTGNNVT
H               FERNQANKRGAIYSPSVSIKGNNITFNQNTSTHDGSAIYFTKDATIESLGSVLFTGNNVT
K               FERNQANKRGAIYSPSVSIKGNNITFNQNTSTHDGSAIYFTKDATIESLGSVLFTGNNVT
E               FERNQANKRGAIYSPSVSIKGNNITFNQNTSTHDGSAIYFTKDATIESLGSVLFTGNNVT
F               FERNQANKRGAIYSPSVSIKGNNITFNQNTSTHDGSAIYFTKDATIESLGSVLFTGNNVT
                ******************************************:*.************:**

1               ATQASSATSGQNTNTANYGAAIFGDPGTTQSPQTDAILTLLASSGNITFSNNSLQNNQGG
2               ATQASSATSGQNTNTANYGAAIFGDPGTTQSPQTDAILTLLASSGNITFSNNSLQNNQGG
3               ATQASSATSGQNTNTANYGAAIFGDPGTTQSPQTDAILTLLASSGNITFSNNSLQNNQGG
A               ATQASSATSGQNTNTANYGAAIFGDPGTTQSSQTDAILTLLASSGNITFSNNSLQNNQGD
J               ATQASSATSGQNTNTANYGAAIFGDPGTTQSSQTDAILTLLASSGNITFSNNSLQNNQGD
B               ATQASSATSGQNTNTANYGAAIFGDPGTTQSSQTDAILTLLASSGNITFSNNSLQNNQGD
C               ATQASSATSGQNTNTANYGAAIFGDPGTTQSSQTDAILTLLASSGNITFSNNSLQNNQGD
Ba              ATQASSATSGQNTNTANYGAAIFGDPGTTQSSQTDAILTLLASSGNITFSNNSLQNNQGD
G               ATQASSATSRQNTNTANYGAAIFGDPGTTQSSQTDAILTLLASSGNITFSNNSLQNNQGD
I               ATQASSATSGQNTNTANYGAAIFGDPGTTQSSQTDAILTLLASSGNITFSNNSLQNNQGD
D               ATQASSATSGQNTNTANYGAAIFGDPGTTQSSQTDAILTLLASSGNITFSNNSLQNNQGD
H               ATQASSATSGQNTNTANYGAAIFGDPGTTQSSQTDAILTLLASSGNITFSNNSLQNNQGD
K               ATQASSATSGQNTNTANYGAAIFGDPGTTQSSQTDAILTLLASSGNITFSNNSLQNNQGD
E               ATQASSATSGQNTNTANYGAAIFGDPGTTQSSQTDAILTLLASSGNITFSNNSLQNNQGD
F               ATQASSATSGQNTNTANYGAAIFGDPGTTQSSQTDAILTLLASSGNITFSNNSLQNNQGD
                ********* *********************.***************************.

1               TPASKFCSIAGYVKLSLQATKGKTISFFDCVHTSTKKTGSTQNVYETLDINKKENSKPYT
2               TPASKFCSIAGYVKLSLQATKGKTISFFDCVHTSTKKTGSTQNVYETLDINKKENSKPYT
3               APASKFCSIAGYVKLSLQATKGKTISFFDCVHTSTKKTGSTQNVYETLDINKTENSKPYT
A               TPASKFCSIAGYVKLSLQAAKGKTISFFDCVHTSTKKTGSTQKVYETLDINKEEKSNPYT
J               TPASKFCSIAGYVKLSLQAAKGKTISFFDCVHTSTKKTGSTQKVYETLDINKEEKSNPYT
B               TPASKFCSIAGYVKLSLQAAKGKTISFFDCVHISTKKTGSTQKVYETLDINKEEKSNPYT
C               TPASKFCSIAGYVKLSLQAAKGKTISFFDCVHISTKKTGSTQKVYETLDINKEEKSNPYT
Ba              TPASKFCSIAGYVKLSLQAAKGKTISFFDCVHISTKKTGSTQKVYETLDINKEEKSNPYT
G               TPASKFCSIAGYVKLSLQAAKGKTISFFDCVHTSTKKTGSTQKVYETLDINKEEKSNPYT
I               TPASKFCSIAGYVKLSLQAAKGKTISFFDCVHTSTKKTGSTQKVYETLDINKEEKSNPYT
D               TPASKFCSIAGYVKLSLQAAKGKTISFFDCVHTSTKKIGSTQNVYETLDINKEENSNPYT
H               TPASKFCSIAGYVKLSLQAAKGKTISFFDCVHTSTKKIGSTQNVYETLDINKEENSNPYT
K               TPASKFCSIAGYVKLSLQAAKGKTISFFDCVHTSTKKIGSTQNVYETLDINKEENSNPYT
E               TPASKFCSIAGYVKLSLQAAKGKTISFFDCVHTSTKKTGSTQNVYETLDINKEENSNPYT
F               TPASKFCSIAGYVKLSLQAAKGKTISFFDCVHTSTKKTGSTQNVYETLDINKEENSNPYT
                :******************:************ **** ****:********* *:*:***

1               GTIVFSSELHENKSYIPQNAILHNGTLVLKEKTELHVVSFEQKEGSKLIMEPGAVLSNQN
2               GTIVFSSELHENKSYIPQNAILHNGTLVLKEKTELHVVSFEQKEGSKLIMEPGAVLSNQN
3               GTIVFSSELHENKSYIPQNAILHNGTLVLKEKTELHVVSFEQKEGSKLIMEPGAVLSNQN
A               GTIVFSSELHENKSYIPQNAILHNGTLVLKEKTELHVVSFEQKEGSKLIMEPGAVLSNQN
J               GTIVFSSELHENKSYIPQNAILHNGTLVLKEKTELHVVSFEQKEGSKLIMEPGAVLSNQN
B               GTIVFSSELHENKSYIPQNAILHNGTLVLKEKTELHVVSFEQKEGSKLIMEPGAVLSNQN
C               GTIVFSSELHENKSYIPQNAILHNGTLVLKEKTELHVVSFEQKEGSKLIMEPGAVLSNQN
Ba              GTIVFSSELHENKSYIPQNAILHNGTLVLKEKTELHVVSFEQKEGSKLIMEPGAVLSNQN
G               GTIVFSSELHENKSYIPQNAILHNGTLVLKEKTELHVVSFEQKEGSKLIMEPGAVLSNQN
I               GTIVFSSELHENKSYIPQNAILHNGTLVLKEKTELHVVSFEQKEGSKLIMEPGAVLSNQN
D               GTIVFSSELHENKSYIPQNAILHNGTLVLKEKTELHVVSFEQKEGSKLIMKPGAVLSNQN
H               GTIVFSSELHENKSYIPQNAILHNGTLVLKEKTELHVVSFEQKEGSKLIMKPGAVLSNQN
K               GTIVFSSELHENKSYIPQNAILHNGTLVLKEKTELHVVSFEQKEGSKLIMKPGAVLSNQN
E               GTIVFSSELHENKSYIPQNAILHNGTLVLKEKTELHVVSFEQKEGSKLIMEPGAVLSNQN
F               GTIVFSSELHENKSYIPQNAILHNGTLVLKEKTELHVVSFEQKEGSKLIMEPGAVLSNQN
                **************************************************:*********

1               IANGALAINGLTIDLSSMGTPQAGEIFSPPELRIVATTSSASGRSGVSRSIPTNPKGISA
2               IANGALAINGLTIDLSSMGTPQAGEIFSPPELRIVATTSSASGRSGVSRSIPTNPKGISA
3               IANGALAINGLTIDLSSMGTPQAGEIFSPPELRIVATTSSASGRSGVSRSIPTNPKGISA
A               IANGALAINGLTIDLSSMGTPQAGEIFSPPELRIVATTSSASGGSGVSSSIPTNPKRISA
J               IANGALAINGLTIDLSSMGTPQAGEIFSPPELRIVATTSSASGGSGVSSSIPTNPKRISA
B               IANGALAINGLTIDLSSMGTPQAGEIFSPPELRIVATTSSASGGSGVSSSIPTNPKRISA
C               IANGALAINGLTIDLSSMGTPQAGEIFSPPELRIVATTSSASGGSGVSSSIPTNPKKISA
Ba              IANGALAINGLTIDLSSMGTPQAGEIFSPPELRIVATTSSASGGSGVSSSIPTNPKRISA
G               IANGALAINGLTIDLSSMGTPQAGEIFSPPELRIVATTSSASGGSGVSSSIPTNPKRISA
I               IANGALAINGLTIDLSSMGTPQAGEIFSPPELRIVATTSSASGGSGVSSSIPTNPKRISA
D               IANGALVINGLTIDLSSMGTPQAGEIFSPPELRIVATTSSASGGSGVSSSIPTNPKRISA
H               IANGALVINGLTIDLSSMGTPQAGEIFSPPELRIVATTSSASGGSGVSSSIPTNPKRISA
K               IANGALVINGLTIDLSSMGTPQAGEIFSPPELRIVATTSSASGGSGVSSSIPTNPKRISA
E               IANGALAINGLTIDLSSMGTPQAGEIFSPPELRIVATTSSASGGSGVSSSIPTNPKRISA
F               IANGALAINGLTIDLSSMGTPQAGEIFSPPELRIVATTSSASGGSGVSSSIPTNPKRISA
                ******.************************************ **** ******* ***

1               AAPSGSAATTPTMSENKVFLTGDLTLIDPNGNFYQNPMLGSDLDVPLIKLPTNTSDVQVY
2               AAPSGSAATTPTMSENKVFLTGDLTLIDPNGNFYQNPMLGSDLDVPLIKLPTNTSDVQVY
3               AAPSGSAATTPTMSKNKVFLTGDLTLIDPNGNFYQNPMLGSDLDVPLIKLPTNTSDVQVY
A               AAPSGSAATTPTMSENKVFLTGDLTLIDPNRNFYQNPILGSDLDVPLIKLPTDTSDVQVY
J               AAPSGSAATTPTMSENKVFLTGDLTLIDPNRNFYQNPILGSDLDVPLIKLPTDTSDVQVY
B               AAPSGSAATTPTMSENKVFLTGDLTLIDPNRNFYQNPILGSDLDVPLIKLPTDTSDVQVY
C               AAPSGSAATTPTMSENKVFLTGDLTLIDPNRNFYQNPILGSDLDVPLIKLPTDTSDVQVY
Ba              AAPSGSAATTPTMSENKVFLTGDLTLIDPNRNFYQNPILGSDLDVPLIKLPTDTSDVQVY
G               AAPSGSAATTPTMSENKVFLTGDLTLIDPNGNFYQNPMLGSDLDVPLIKLPTNTSDVQVY
I               AAPSGSAATTPTMSENKVFLTGDLTLIDPNGNFYQNPMLGSDLDVPLIKLPTNTSDVQVY
D               AAPSGSAATTPTMSENKVFLTGDLTLIDPNGNFYQNPMLGSDLDVPLIKLPTNTSDVQVY
H               AAPSGSAATTPTMSENKVFLTGDLTLIDPNGNFYQNPMLGSDLDVPLIKLPTNTSDVQVY
K               AAPSGSAATTPTMSENKVFLTGDLTLIDPNGNFYQNPMLGSDLDVPLIKLPTNTSDVQVY
E               AVPSGSAATTPTMSENKVFLTGDLTLIDPNGNFYQNPMLGSDLDVPLIKLPTNTSDVQVY
F               AVPSGSAATTPTMSENKVFLTGDLTLIDPNGNFYQNPMLGSDLDVPLIKLPTNTSDVQVY
                *.************:*************** ******:**************:*******

1               DLTLSGDLFPQKGYMGTWTLNSNPQTGKLQARWTFDTYRRWVYIPRDNHFYANSILGSQN
2               DLTLSGDLFPQKGYMGTWTLNSNPQTGKLQARWTFDTYRRWVYIPRDNHFYANSILGSQN
3               DLTLSGDLFPQKGYMGTWKLDSNPQTGKLQARWTFDTYRRWVYIPRDNHFYANSILGSQN
A               DLTLSGDLFPQKGYMGTWTLDSNPQTGKLQARWTFDTYRRWVYIPRDNHFYANSILGSQN
J               DLTLSGDLFPQKGYMGTWTLDSNPQTGKLQARWTFDTYRRWVYIPRDNHFYANSILGSQN
B               DLTLSGDLFPQKGYMGTWTLDSNPQTGKLQARWTFDTYRRWVYIPRDNHFYANSILGSQN
C               DLTLSGDLFPQKGYMGTWTLDSNPQTGKLQARWTFDTYRRWVYIPRDNHFYANSILGSQN
Ba              DLTLSGDLFPQKGYMGTWTLDSNPQTGKLQARWTFDTYRRWVYIPRDNHFYANSILGSQN
G               DLTLSGDLFPQKGYMGTWTLDSNPQTGKLQARWTFDTYRRWVYIPRDNHFYANSILGSQN
I               DLTLSGDLFPQKGYMGTWTLDSNPQTGKLQARWTFDTYRRWVYIPRDNHFYANSILGSQN
D               DLTLSGDLFPQKGYMGTWTLDSNPQTGKLQARWTFDTYRRWVYIPRDNHFYANSILGSQN
H               DLTLSGDLFPQKGYMGTWTLDSNPQTGKLQARWTFDTYRRWVYIPRDNHFYANSILGSQN
K               DLTLSGDLFPQKGYMGTWTLDSNPQTGKLQARWTFDTYRRWVYIPRDNHFYANSILGSQN
E               DLTLSGDLFPQKGYMGTWTLDSNPQTGKLQARWTFDTYRRWVYIPRDNHFYANSILGSQN
F               DLTLSGDLFPQKGYMGTWTLDSNPQTGKLQARWTFDTYRRWVYIPRDNHFYANSILGSQN
                ******************.*:***************************************

1               SMIVVKQGLINNMLNNARFDDIAYNNFWVSGVGTFLAQQGTPLSEEFSYYSRGTSVAIDA
2               SMIVVKQGLINNMLNNARFDDIAYNNFWVSGVGTFLAQQGTPLSEEFSYYSRGTSVAIDA
3               SMIVVKQGLINNMLNNARFDDIAYNNFWVSGVGTFLAQQGTPLSEEFSYYSRGTSVAIDA
A               SMIVVKQGLINNMLNNARFDDIAYNNFWVSGVGTFLAQQGTPLSEEFSYYSRGTSVAIDA
J               SMIVVKQGLINNMLNNARFDDIAYNNFWVSGVGTFLAQQGTPLSEEFSYYSRGTSVAIDA
B               SMIVVKQGLINNMLNNARFDDIAYNNFWVSGVGTFLAQQGTPLSEEFSYYSRGTSVAIDA
C               SMIVVKQGLINNMLNNARFDDIAYNNFWVSGVGTFLAQQGTPLSEEFSYYSRGTSVAIDA
Ba              SMIVVKQGLINNMLNNARFDDIAYNNFWVSGVGTFLAQQGTPLSEEFSYYSRGTSVAIDA
G               SMIVVKQGLINNMLNNARFDDIAYNNFWVSGVGTFLAQQGTPLSEEFSYYSRGTSVAIDA
I               SMIVVKQGLINNMLNNARFDDIAYNNFWVSGVGTFLAQQGTPLSEEFSYYSRGTSVAIDA
D               SMIVVKQGLINNMLNNARFDDIAYNNFWVSGVGTFLAQQGTPLSEEFSYYSRGTSVAIDA
H               SMIVVKQGLINNMLNNARFDDIAYNNFWVSGVGTFLAQQGTPLSEEFSYYSRGTSVAIDA
K               SMIVVKQGLINNMLNNARFDDIAYNNFWVSGVGTFLAQQGTPLSEEFSYYSRGTSVAIDA
E               SMIVVKQGLINNMLNNARFDDIAYNNFWVSGVGTFLAQQGTPLSEEFSYYSRGTSVAIDA
F               SMIVVKQGLINNMLNNARFDDIAYNNFWVSGVGTFLAQQGTPLSEEFSYYSRGTSVAIDA
                ************************************************************

1               KPRQDFILGAAFSKMVGKTKAIKKMHNYFHKGSEYSYQASVYGGKFLYFLLNKQHGWALP
2               KPRQDFILGAAFSKMVGKTKAIKKMHNYFHKGSEYSYQASVYGGKFLYFLLNKQHGWALP
3               KPRQDFILGAAFSKMVGKTKAIKKMHNYFHKGSEYSYQASVYGGKFLYFLLNKQHGWALP
A               KPRQDFILGAAFSKMVGKTKAIKKMHNYFHKGSEYSYQASVYGGKFLYFLLNKQHGWALP
J               KPRQDFILGAAFSKMVGKTKAIKKMHNYFHKGSEYSYQASVYGGKFLYFLLNKQHGWALP
B               KPRQDFILGAAFSKMVGKTKAIKKMHNYFHKGSEYSYQASVYGGKFLYFLLNKQHGWALP
C               KPRQDFILGAAFSKMVGKTKAIKKMHNYFHKGSEYSYQASVYGGKFLYFLLNKQHGWALP
Ba              KPRQDFILGAAFSKMVGKTKAIKKMHNYFHKGSEYSYQASVYGGKFLYFLLNKQHGWALP
G               KPRQDFILGAAFSKMVGKTKAIKKMHNYFHKGSEYSYQASVYGGKFLYFLLNKQHGWALP
I               KPRQDFILGAAFSKMVGKTKAIKKMHNYFHKGSEYSYQASVYGGKFLYFLLNKQHGWALP
D               KPRQDFILGAAFSKMVGKTKAIKKMHNYFHKGSEYSYQASVYGGKFLYFLLNKQHGWALP
H               KPRQDFILGAAFSKMVGKTKAIKKMHNYFHKGSEYSYQASVYGGKFLYFLLNKQHGWALP
K               KPRQDFILGAAFSKMVGKTKAIKKMHNYFHKGSEYSYQASVYGGKFLYFLLNKQHGWALP
E               KPRQDFILGAAFSKIVGKTKAIKKMHNYFHKGSEYSYQASVYGGKFLYFLLNKQHGWALP
F               KPRQDFILGAAFSKIVGKTKAIKKMHNYFHKGSEYSYQASVYGGKFLYFLLNKQHGWALP
                **************:*********************************************

1               FLIQGVVSYGHIKHDTTILYPSIHERNKGDWEDLGWLADLRISMDLKEPSKDSSKRITVY
2               FLIQGVVSYGHIKHDTTILYPSIHERNKGDWEDLGWLADLRISMDLKEPSKDSSKRITVY
3               FLIQGVVSYGHIKHDTTILYPSIHERNKGDWEDLGWLADLRISMDLKEPSKDSSKRITVY
A               FLIQGVVSYGHIKHDTTTLYPSIHERNKGDWEDLGWLADLRISMDLKEPSKDSSKRITVY
J               FLIQGVVSYGHIKHDTTTLYPSIHERNKGDWEDLGWLADLRISMDLKEPSKDSSKRITVY
B               FLIQGVVSYGHIKHDTTTLYPSIHERNKGDWEDLGWLADLRISMDLKEPSKDSSKRITVY
C               FLIQGVVSYGHIKHDTTTLYPSIHERNKGDWEDLGWLADLRISMDLKEPSKDSSKRITVY
Ba              FLIQGVVSYGHIKHDTTTLYPSIHERNKGDWEDLGWLADLRISMDLKEPSKDSSKRITVY
G               FLIQGVVSYGHIKHDTTTLYPSIHERNKGDWEDLGWLADLRISMDLKEPSKDSSKRITVY
I               FLIQGVVSYGHIKHDTTTLYPSIHERNKGDWEDLGWLADLRISMDLKEPSKDSSKRITVY
D               FLIQGVVSYGHIKHDTTTLYPSIHERNKGDWEDLGWLADLRISMDLKEPSKDSSKRITVY
H               FLIQGVVSYGHIKHDTTTLYPSIHERNKGDWEDLGWLADLRISMDLKEPSKDSSKRITVY
K               FLIQGVVSYGHIKHDTTTLYPSIHERNKGDWEDLGWLADLRISMDLKEPSKDSSKRITVY
E               FLIQGVVSYGHIKHDTTTLYPSIHERNKGDWEDLGWLADLRISMDLKEPSKDSSKRITVY
F               FLIQGVVSYGHIKHDTTTLYPSIHERNKGDWEDLGWLADLRISMDLKEPSKDSSKRITVY
                ***************** ******************************************

1               GELEYSSIRQKQFTEIDYDPRHFDDCAYRNLSLPVGCAVEGAIMNCNILMYNKLALAYMP
2               GELEYSSIRQKQFTEIDYDPRHFDDCAYRNLSLPVGCAVEGAIMNCNILMYNKLALAYMP
3               GELEYSSIRQKQFTEIDYDPRHFDDCAYRNLSLPVGCAVEGAIMNCNILMYNKLALAYMP
A               GELEYSSIRQKQFTEIDYDPRHFDDCAYRNLSLPVGCAVEGAIMNCNILMYNKLALAYMP
J               GELEYSSIRQKQFTEIDYDPRHFDDCAYRNLSLPVGCAVEGAIMNCNILMYNKLALAYMP
B               GELEYSSIRQKQFTEIDYDPRHFDDCAYRNLSLPVGCAVEGAIMNCNILMYNKLALAYMP
C               GELEYSSIRQKQFTEIDYDPRHFDDCAYRNLSLPVGCAVEGAIMNCNILMYNKLALAYMP
Ba              GELEYSSIRQKQFTEIDYDPRHFDDCAYRNLSLPVGCAVEGAIMNCNILMYNKLALAYMP
G               GELEYSSIRQKQFTEIDYDPRHFDDCAYRNLSLPVGCAVEGAIMNCNILMYNKLALAYMP
I               GELEYSSIRQKQFTEIDYDPRHFDDCAYRNLSLPVGCAVEGAIMNCNILMYNKLALAYMP
D               GELEYSSIRQKQFTEIDYDPRHFDDCAYRNLSLPVGCAVEGAIMNCNILMYNKLALAYMP
H               GELEYSSIRQKQFTEIDYDPRHFDDCAYRNLSLPVGCAVEGAIMNCNILMYNKLALAYMP
K               GELEYSSIRQKQFTEIDYDPRHFDDCAYRNLSLPVGCAVEGAIMNCNILMYNKLALAYMP
E               GELEYSSIRQKQFTEIDYDPRHFDDCAYRNLSLPVGCAVEGAIMNCNILMYNKLALAYMP
F               GELEYSSIRQKQFTEIDYDPRHFDDCAYRNLSLPVGCAVEGAIMNCNILMYNKLALAYMP
                ************************************************************

1               SIYRNNPVCKYRVLSSNEAGQVICGVPTRTSARAEYSTQLYLGPFWTLYGNYTIDVGMYT
2               SIYRNNPVCKYRVLSSNEAGQVICGVPTRTSARAEYSTQLYLGPFWTLYGNYTIDVGMYT
3               SIYRNNPVCKYRVLSSNEAGQVICGVPTRTSARAEYSTQLYLGPFWTLYGNYTIDVGMYT
A               SIYRNNPVCKYRVLSSNEAGQVICGVPTRTSARAEYSTQLYLGPFWTLYGNYTIDVGMYT
J               SIYRNNPVCKYRVLSSNEAGQVICGVPTRTSARAEYSTQLYLGPFWTLYGNYTIDVGMYT
B               SIYRNNPVCKYRVLSSNEAGQVICGVPTRTSARAEYSTQLYLGPFWTLYGNYTIDVGMYT
C               SIYRNNPVCKYRVLSSNEAGQVICGVPTRTSARAEYSTQLYLGPFWTLYGNYTIDVGMYT
Ba              SIYRNNPVCKYRVLSSNEAGQVICGVPTRTSARAEYSTQLYLGPFWTLYGNYTIDVGMYT
G               SIYRNNPVCKYRVLSSNEAGQVICGVPTRTSARAEYSTQLYLGPFWTLYGNYTIDVGMYT
I               SIYRNNPVCKYRVLSSNEASQVICGVPTRTSARAEYSTQLYLGPFWTLYGNYTIDVGMYT
D               SIYRNNPVCKYRVLSSNEAGQVICGVPTRTSARAEYSTQLYLGPFWTLYGNYTIDVGMYT
H               SIYRNNPVCKYRVLSSNEAGQVICGVPTRTSARAEYSTQLYLGPFWTLYGNYTIDVGMYT
K               SIYRNNPVCKYRVLSSNEAGQVICGVPTRTSARAEYSTQLYLGPFWTLYGNYTIDVGMYT
E               SIYRNNPVCKYRVLSSNEAGQVICGVPTRTSARAEYSTQLYLGPFWTLYGNYTIDVGMYT
F               SIYRNNPVCKYRVLSSNEAGQVICGVPTRTSARAEYSTQLYLGPFWTLYGNYTIDVGMYT
                *******************.****************************************

1               LSQMTSCGARMIF
2               LSQMTSCGARMIF
3               LSQMTSCGARMIF
A               LSQMTSCGARMIF
J               LSQMTSCGARMIF
B               LSQMTSCGARMIF
C               LSQMTSCGARMIF
Ba              LSQMTSCGARMIF
G               LSQMTSCGARMIF
I               LSQMTSCGARMIF
D               LSQMTSCGARMIF
H               LSQMTSCGARMIF
K               LSQMTSCGARMIF
E               LSQMTSCGARMIF
F               LSQMTSCGARMIF
                *************
