# Supplementary material for: Sequence, structure prediction, and epitope analysis of the polymorphic membrane protein family in Chlamydia trachomatis
Source: PLoS One. 2024 Jun 11;19(6):e0304525. doi: 10.1371/journal.pone.0304525 (PMC11166332; doi:10.1371/journal.pone.0304525)
Supplement: S3 File — (ZIP) [file pone.0304525.s003.zip › Ct Pmp F MAFFT alignment.txt]

CLUSTAL format alignment by MAFFT FFT-NS-i (v7.487)


A               ----------------------------------RFTFSDRDIEFVLDPFSLITAQNITL
C               ----------------------------------RFTFSDRDIEFVLDPFSLITAQNITL
B               ----------------------------------RFTFSDRDIEFVLYPFSLITAQNITL
Ba              MIKRTSLSFVCLSFFYLSTISNSQANETDTLQFRRFTFSDRDIEFVLDPFSLITAQNITL
D               ----------------------------------RFTFSDREIQFVLDPASLITAQNIVL
E               ----------------------------------RFTFSDREIQFVLDPASLITAQNIVL
F               ----------------------------------RFTFSDREIQFVLDPASLITAQNIVL
G               ----------------------------------RFTFSDREIQFVLDPASLITAQNIVL
K               ----------------------------------RFTFSDREIQFVLDPASLITAQNIVL
H               ----------------------------------RFTFSDRDIEFVLDPFSLITAQNITL
I               ----------------------------------RFTFSDRDIEFVLDPFSLITAQNITL
J               ----------------------------------RFTFSDRDIEFVLDPFSLITAQNITL
1               ----------------------------------RFTFSDREIQFVLDPVSLITAQNVTF
2               ----------------------------------RFTFSDREIQFVLDPVSLITAQNVTF
3               ----------------------------------RFTFSDREIQFVLDPVSLITAQNVTF
                                                  *******:*:*** * *******:.:

A               SNITSWGEGACTISGNTQTQIFSNSINTTSAAGGAFDMVTTSFTASDNANLLFYNNYCTH
C               SNITSWGEGACTISGNTQTQIFSNSINTTSAAGGAFDMVTTSFTASDNANLLFYNNYCTH
B               SNITSWGEGACTISGNTQTQIFSNSINTTSAAGGAFDMVTTSFTASDNANLLFYNNYCTH
Ba              SNITSWGEGACTISGNTQTQIFSNSINTTSAAGGAFDMVTTSFTASDNANLLFYNNYCTH
D               SNLQSNGTGACTISGNTQTQIFSNSVNTTADSGGAFDMVTTSFTASDNANLLFCNNYCTH
E               SNLQSNGTGACTISGNTQTQIFSNSVNTTADSGGAFDMVTTSFTASDNANLLFCNNYCTH
F               SNLQSNGTGACTISGNTQTQIFSNSVNTTADSGGAFDMVTTSFTASDNANLLFCNNYCTH
G               SNLQSNGTGACTISGNTQTQIFSNSVNTTADSGGAFDMVTTSFTASDNANLLFCNNYCTH
K               SNLQSNGTGACTISGNTQTQIFSNSVNTTADSGGAFDMVTTSFTASDNANLLFCNNYCTH
H               SNITSWGEGACTISGNTQTQIFSNSINTTSAAGGAFDMVTTSFTASDNANLLFCNNYCTH
I               SNITSWGEGACTISGNTQTQIFSNSINTTSAAGGAFDMVTTSFTASDNANLLFCNNYCTH
J               SNITSWGEGACTISGNTQTQIFSNSINTTSAAGGAFDMVTTSFTASDNANLLFCNNYCTH
1               SNINSWGRGVCTIADNTQTQIFSNSINTTSAAGGVFDMVTISFTASNNANLLFCNNYCTH
2               SNINSWGRGVCTIADNTQTQIFSNSINTTSAAGGVFDMVTISFTASNNANLLFCNNYCTH
3               SNINSWGRGVCTIADNTQTQIFSNSINTTSAAGGVFDMVTISFTASNNANLLFCNNYCTH
                **: * * *.***:.**********:***: :**.***** *****:****** ******

A               NKGGGAIRSGGPIRFLNNQDVLFYNNTSAGAKYVGTGDHDEKNRGGALYATTITLTGNRT
C               NKGGGAIRSGGPIRFLNNQDVLFYNNTSAGAKYVGTGDHDEKNRGGALYATTITLTGNRT
B               NKGGGAIRSGGPIRFLNNQDVLFYNNTSAGAKYVGTGDHDEKNRGGALYATTITLTGNRT
Ba              NKGGGAIRSGGPIRFLNNQDVLFYNNTSAGAKYVGTGDHDEKNRGGALYATTITLTGNRT
D               NKGGGAIRSGGPIRFLNNQDVLFYNNISAGAKYVGTGDHNEKNRGGALYATTITLTGNRT
E               NKGGGAIRSGGPIRFLNNQDVLFYNNISAGAKYVGTGDHNEKNRGGALYATTITLTGNRT
F               NKGGGAIRSGGPIRFLNNQDVLFYNNISAGAKYVGTGDHNEKNRGGALYATTITLTGNRT
G               NKGGGAIRSGGPIRFLNNQDVLFYNNISAGAKYVGTGDHNEKNRGGALYATTITLTGNRT
K               NKGGGAIRSGGPIRFLNNQDVLFYNNISAGAKYVGTGDHNEKNRGGALYATTITLTGNRT
H               NKGGGAIRSGGAIRFLNNQDVLFYNNTSAGAKYVGIGDPYEKNRGGALYATTITLTGNRT
I               NKGGGAIRSGGAIRFLNNQDVLFYNNTSAGAKYVGIGDPYEKNRGGALYATTITLTGNRT
J               NKGGGAIRSGGAIRFLNNQDVLFYNNTSAGAKYVGIGDPYEKNRGGALYATTITLTGNRT
1               NKGGGAIRSKGPIRFSNNQDVLFYNNTTAGAQYTGTGNKSEKNRGGALYAKNITLTGNRT
2               NKGGGAIRSKGPIRFSNNQDVLFYNNTTAGAQYTGTGNKSEKNRGGALYAKNITLTGNRT
3               NKGGGAIRSKGPIRFSNNQDVLFYNNTTAGAQYTGTGNKSEKNRGGALYAKNITLTGNRT
                ********* *.*** ********** :***:*.* *:  **********..********

A               LTFINNMSGDCGGAISADTQISITDTVKGILFENNHTLNHIPDTQAENMARGGAICSRRD
C               LTFINNMSGDCGGAISADTQISITDTVKGILFENNHTLNHIPDTQAENMARGGAICSRRD
B               LTFINNMSGDCGGAISADTQISITDTVKGILFENNHTLNHIPDTQAENMARGGAICSRRD
Ba              LTFINNMSGDCGGAISADTQISITDTVKGILFENNHTLNHIPDTQAENMARGGAICSRRD
D               LAFINNMSGDCGGAISADTQISITDTVKGILFENNHTLNHIPYTQAENMARGGAICSRRD
E               LAFINNMSGDCGGAISADTQISITDTVKGILFENNHTLNHIPYTQAENMARGGAICSRRD
F               LAFINNMSGDCGGAISADTQISITDTVKGILFENNHTLNHIPYTQAENMARGGAICSRRD
G               LAFINNMSGDCGGAISADTQISITDTVKGILFENNHTLNHIPYTQAENMARGGAICSRRD
K               LAFINNMSGDCGGAISADTQISITDTVKGILFENNHTLNHIPYTQAENMARGGAICSRRD
H               LTFINNMSGDCGGAISADTQISITDTVKGILFENNHTLNHIPDTQAENMARGGAICSRRD
I               LTFINNMSGDCGGAISADTQISITDTVKGILFENNHTLNHIPDTQAENMARGGAICSRRD
J               LTFINNMSGDCGGAISADTQISITDTVKGILFENNHTLNHIPDTQAENMARGGAICSRRD
1               LAFINNMSGDCGGAIAANTQISITDTAKGVLFENNHTLNHIPDTRAENMARGGAICSRKS
2               LAFINNMSGDCGGAIAANTQISITDTAKGVLFENNHTLNHIPDTRAENMARGGAICSRKS
3               LAFINNMSGDCGGAIAANTQISITDTAKGVLFENNHTLNHIPDTRAENMARGGAICSRKS
                *:*************:*:********.**:************ *:*************:.

A               LCSISNNSGPIVFNYNQGGKGGAISATRCVIDNNKERIIFSNNSSLGSRQSSPKSDGGAI
C               LCSISNNSGPIVFNYNQGGKGGAISATRCVIDNNKERIIFSNNSSLGSRQSSPKSNGGAI
B               LCSISNNSGPIVFNYNQGGKGGAISATRCVIDNNKERIIFSNNSSLGSRQSSPKSNGGAI
Ba              LCSISNNSGPIVFNYNQGGKGGAISATRCVIDNNKERIIFSNNSSLGSRQSSPKSNGGAI
D               LCSISNNSGPIVFNYNQGGKGGAISATRCVIDNNKERIIFSNNSSLGWSQSSSASNGGAI
E               LCSISNNSGPIVFNYNQGGKGGAISATRCVIDNNKERIIFSNNSSLGWSQSSSASNGGAI
F               LCSISNNSGPIVFNYNQGGKGGAISATRCVIDNNKERIIFSNNSSLGWSQSSSASNGGAI
G               LCSISNNSGPIVFNYNQGGKGGAISATRCVIDNNKERIIFSNNSSLGWSQSSSASNGGAI
K               LCSISNNSGPIVFNYNQGGKGGAISATRCVIDNNKERIIFSNNSSLGWSQSSSASNGGAI
H               LCSISNNSGPIVFNYNQGGKGGAISATRCVIDNNKERIIFSNNSSLGWRQSSPASNGGAI
I               LCSISNNSGPIVFNYNQGGKGGAISATRCVIDNNKERIIFSNNSSLGWRQSSPASNGGAI
J               LCSISNNSGPIVFNYNQGGKGGAISATRCVIDNNKERIIFSNNSSLGWRQSSPASNGGAI
1               SCSISNNLGPIIFNYNQGGKGGAISATQCVISNNEERIVFSNNSSIGWNKSTHASNGGAI
2               SCSISNNLGPIIFNYNQGGKGGAISATQCVISNNEERIVFSNNSSIGWNKSTHASNGGAI
3               SCSISNNLGPIIFNYNQGGKGGAISATQCVISNNEERIVFSNNSSIGWNKSTHASNGGAI
                 ****** ***:***************:***.**:***:******:*  :*:  *:****

A               QTTQGFTLRNNKGSIYFDNNTATHAGGAIDCGYIDIRDNGPVYFLNNSAAWGAALNLSKS
C               QTTQGFTLRNNKGSIYFDNNTATHAGGAIDCGYIDIRDNGPVYFLNNSAAWGAALNLSKS
B               QTTQGFTLRNNKGSIYFDNNTATHAGGAIDCGYIDIRDNGPVYFLNNSAAWGAALNLSKS
Ba              QTTQGFTLRNNKGSIYFDNNTATHAGGAIDCGYIDIRDNGPVYFLNNSAAWGAALNLSKS
D               QTTQGFTLRNNKGSIYFDSNTATHAGGAINCGYIDIRDNGPVYFLNNSAAWGAAFNLSKP
E               QTTQGFTLRNNKGSIYFDSNTATHAGGAINCGYIDIRDNGPVYFLNNSAAWGAAFNLSKP
F               QTTQGFTLRNNKGSIYFDSNTATHAGGAINCGYIDIRDNGPVYFLNNSAAWGAAFNLSKP
G               QTTQGFTLRNNKGSIYFDSNTATHAGGAINCGYIDIRDNGPVYFLNNSAAWGAAFNLSKP
K               QTTQGFTLRNNKGSIYFDSNTATHAGGAINCGYIDIRDNGPVYFLNNSAAWGAAFNLSKP
H               QTTQGFTLRNNKGSIYFDNNTATHAGGAIDCGYIDIRDNGPVYFLNNSAAWGAAFNLSKQ
I               QTTQGFTLRNNKGSIYFDNNTATHAGGAIDCGYIDIRDNGPVYFLNNSAAWGAAFNLSKQ
J               QTTQGFTLRNNKGSIYFDNNTATHAGGAIDCGYIDIRDNGPVYFLNNSAAWGAAFNLSKQ
1               QTAQGFTLQNNKGPIYFDSNTAAHAGGAIDCGYIDIRNNGPIYFLNNSAAWGAAFNLSKL
2               QTAQGFTLQNNKGPIYFDSNTAAHAGGAIDCGYIDIRNNGPIYFLNNSAAWGAAFNLSKL
3               QTAQGFTLQNNKGPIYFDSNTAAHAGGAIDCGYIDIRNNGPIYFLNNSAAWGAAFNLSKL
                **:*****:****.****.***:******:*******:***:************:**** 

A               SATANYIHTGTGDIIFNNNVIFTFDANLLGVRKLFHINNNIVTPYTLSLGAKKDTRIYFY
C               SATANYIHTGTGDIIFNNNVIFTFDANLLGVRKLFHINNNIVTPYTLSLGAKKDTRIYFY
B               SATANYIHTGTGDIIFNNNVIFTFDANLLGVRKLFHINNNIVTPYTLSLGAKKDTRIYFY
Ba              SATANYIHTGTGDIIFNNNVTFTFDANLLGVRKLFHINNNIVTPYTLSLGAKKDTRIYFY
D               RSATNYIHTGTGDIVFNNNVVFTLDGNLLGKRKLFHINNNEITPYTLSLGAKKDTRIYFY
E               RSATNYIHTGTGDIVFNNNVVFTLDGNLLGKRKLFHINNNEITPYTLSLGAKKDTRIYFY
F               RSATNYIHTGTGDIVFNNNVVFTLDGNLLGKRKLFHINNNEITPYTLSLGAKKDTRIYFY
G               RSATNYIHTGTGDIVFNNNVVFTLDGNLLGKRKLFHINNNEITPYTLSLGAKKDTRIYFY
K               RSATNYIHTGTGDIVFNNNVVFTLDGNLLGKRKLFHINNNEITPYTLSLGAKKDTRIYFY
H               RSATNYIHTGTGDIVFNNNVVFTLNGNLLGIRKLFHINNNEITPYTLSLGAKKDTRIYFY
I               RSATNYIHTGTGDIVFNNNVVFTLNGNLLGIRKLFHINNNEITPYTLSLGAKKDTRIYFY
J               RSATNYIHTGTGDIVFNNNVVFTLNGNLLGIRKLFHINNNEITPYTLSLGAKKDTRIYFY
1               RPATNYIHTGTGDIVFNNNVVFKFDANLLGMRKLFHINNNTQTPYTLSLGAKEDTRIYFY
2               RPATNYIHTGTGDIVFNNNVVFKFDANLLGMRKLFHINNNTQTPYTLSLGAKEDTRIYFY
3               RPATNYIHTGTGDIVFNNNVVFKFDANLLGMRKLFHINNNTQTPYTLSLGAKEDTRIYFY
                 .::**********:***** *.::.**** *********  **********:*******

A               DLFQWERVKENGNNNPPSPNSRNTITINPEKEFSGAVVFSYNQMSSDVRTLMGKERNYIK
C               DLFQWERVKENGNNNPPSPNSRNTITINPEKEFSGAVVFSYNQMSSDVRTLMGKEHNYIK
B               DLFQWERVKENGNNNPPSPNSRNTITINPEKEFSGAVVFSYNQMSSDVRTLMGKERNYIK
Ba              DLFQWERVKENGNNNPPSPNSRNTITINPEKEFSGAVVFSYNQMSSDVRTLIGKERNYIK
D               DLFQWERVKENTSNNPPSPTSRNTITVNPETEFSGAVVFSYNQMSSDIRTLMGKEHNYIK
E               DLFQWERVKENTSNNPPSPTSRNTITVNPETEFSGAVVFSYNQMSSDIRTLMGKEHNYIK
F               DLFQWERVKENTSNNPPSPTSRNTITVNPETEFSGAVVFSYNQMSSDIRTLMGKEHNYIK
G               DLFQWERVKENTSNNPPSPTSRNTITVNPETEFSGAVVFSYNQMSSDIRTLMGKEHNYIK
K               DLFQWERVKENTSNNPPSPTSRNTITVNPETEFSGAVVFSYNQMSSDIRTLMGKEHNYIK
H               DLFQWERVKENTSNNPPSPTSRNTITVNPETEFSGAVVFSYNQMSSDIRTLMGKEHNYIK
I               DLFQWERVKENTSNNPPSPTSRNTITVNPETEFSGAVVFSYNQMSSDIRTLMGKEHNYIK
J               DLFQWERVKENTSNNPPSPTSRNTITVNPETEFSGAVVFSYNQMSSDIRTLMGKEHNYIK
1               DLFQWERVRE-PNNAQVSPSSRNVITINPIEEFSGAVVFSYKQMSSDIKTLMGTEHNYIR
2               DLFQWERVRE-PNNAQVSPSSRNVITINPIEEFSGAVVFSYKQMSSDIKTLMGTEHNYIR
3               DLFQWERVRE-PNNAQVSPSSRNVITINPIEEFSGAVVFSYKQMSSDIKTLMGTEHNYIR
                ********:*  .*   **.***.**:**  **********:*****::**:*.*:***:

A               EAPTTLKFGTLAIEDGAELEIWNIPFTQESTSLLALGSDATLTVGKNGKLTITNLGVILP
C               EAPTTLKFGTLAIEDGAELEIWNIPFTQESTSLLALGSDATLTVGKNGKLTITNLGVILP
B               EAPTTLKFGTLAIEDGAELEIWNIPFTQESTSLLALGSDATLTVGKNGKLTITNLGVILP
Ba              EAPTTLKFGTLAIEDGAELEIWNIPFTQESTSLLALGSDATLTVGKNGKLTITNLGVILP
D               EAPTTLKFGTLAIEDDAELEIFNIPFTQNPTSLLALGSGATLTVGKHGKLNITNLGVILP
E               EAPTTLKFGTLAIEDDAELEIFNIPFTQNPTSLLALGSGATLTVGKHGKLNITNLGVILP
F               EAPTTLKFGTLAIEDDAELEIFNIPFTQNPTSLLALGSGATLTVGKHGKLNITNLGVILP
G               EAPTTLKFGTLAIEDDAELEIFNIPFTQNPTSLLALGSGATLTVGKHGKLNITNLGVILP
K               EAPTTLKFGTLAIEDDAELEIFNIPFTQNPTSLLALGSGATLTVGKHGKLNITNLGVILP
H               EAPTTLKFGTLAIEDDAELEIFNIPFTQNPTSLLALGSGATLTVGKHGKLNITNLGVILP
I               EAPTTLKFGTLAIEDDAELEIFNIPFTQNPTSLLALGSGATLTVGKHGKLNITNLGVILP
J               EAPTTLKFGTLAIEDDAELEIFNIPFTQNPTSLLALGSGATLTVGKHGKLNITNLGVILP
1               EAPTTLKFGTLAIEDGAELEFFDIPFTQNPTSLLALGSGATLTVGKHGKLNITNLGVILP
2               EAPTTLKFGTLAIEDGAELEFFDIPFTQNPTSLLALGSGATLTVGKHGKLNITNLGVILP
3               EAPTTLKFGTLAIEDGAELEFFDIPFTQNPTSLLALGSGATLTVGKHGKLNITNLGVILP
                ***************.****:::*****:.********.*******:***.*********

A               AILKENYIPPCIRVNPQDMTQNTNANQPPPSTKDVSTQMIFFDGDLALVDENYESVYDSM
C               AILKENYIPPCIRVNPQDMTQNTNANQPPPSTKDVSIQMIFFDGDLALVDENYESVYDSM
B               AILKENYIPPCIRVNPQDMTQNTNANQPPPSTKDVSIQMIFFDGDLALVDENYESVYDSM
Ba              AILKENYIPPCIRVNPQDMTQNTNANQPPPSTKDVSIQMIFFDGDLALVDENYESVYDSM
D               IILKEGKSPPCIRVNPQDMTQNTGTGQTPSSTSSISTPMIIFNGRLSIVDENYESVYDSM
E               IILKEGKSPPCIRVNPQDMTQNTGTGQTPSSTSSISTPMIIFNGRLSIVDENYESVYDSM
F               IILKEGKSPPCIRVNPQDMTQNTGTGQTPSSTSSISTPMIIFNGRLSIVDENYESVYDSM
G               IILKEGKSPPCIRVNPQDMTQNTGTGQTPSSTSSISTPMIIFNGRLSIVDENYESVYDSM
K               IILKEGKSPPCIRVNPQDMTQNTGTGQTPSSTSSISTPMIIFNGRLSIVDENYESVYDSM
H               IILKEGKSPPCIRVNPQDMTQNTGTGQTPSSTSSISTPMIIFNGRLSIVDENYESVYDSM
I               IILKEGKSPPCIRVNPQDMTQNTGTGQTPSSTSSISTPMIIFNGRLSIVDENYESVYDSM
J               IILKEGKSPPCIRVNPQDMTQNTGTGQTPSSTSSISTPMIIFNGRLSIVDENYESVYDSM
1               IILKEGKSPPCIRVNPQDMTQNTDTGQTPSSTSSISTPMIIFNGRLSIVDENYESVYDSM
2               IILKEGKSPPCIRVNPQDMTQNTDTGQTPSSTSSISTPMIIFNGRLSIVDENYESVYDSM
3               IILKEGKSPPCIRVNPQDMTQNTDTGQTPSSTSSISTPMIIFNGRLSIVDENYESVYDSM
                 ****.  ***************.:.*.*.**..:*  **:*:* *::************

A               DLSRGKAEQPILSIETTNDGQLGSNWQTSLNTSLLSPPHYGYQGLWTPTWLTTTYTVTLS
C               DLSRGKAEQPILSIETTNDGQLGSNWQTSLNTSLLSPPHYGYQGLWTPTWLTTTYTVTLS
B               DLSRGKAEQPILSIETTNDGQLGSNWQTSLNTSLLSPPHYGYQGLWTPTWLTTTYTVTLS
Ba              DLSRGKAEQPILSIETTNDGQLGSNWQTSLNTSLLSPPHYGYQGLWTPTWLTTTYTVTLS
D               DLSRGKAEQLILSIETTNDGQLDSNWQSSLNTSLLSPPHYGYQGLWTPNWITTTYTITLN
E               DLSRGKAEQLILSIETTNDGQLDSNWQSSLNTSLLSPPHYGYQGLWTPNWITTTYTITLN
F               DLSRGKAEQLILSIETTNDGQLDSNWQSSLNTSLLSPPHYGYQGLWTPNWITTTYTITLN
G               DLSRGKAEQLILSIETTNDGQLDSNWQSSLNTSLLSPPHYGYQGLWTPNWITTTYTITLN
K               DLSRGKAEQLILSIETTNDGQLDSNWQSSLNTSLLSPPHYGYQGLWTPNWITTTYTITLN
H               DLSRGKAEQLILSIETTNDGQLDSNWQSSLNTSLLSPPHYGYQGLWTPNWITTTYTITLN
I               DLSRGKAEQLILSIETTNDGQLDSNWQSSLNTSLLSPPHYGYQGLWTPNWITTTYTITLN
J               DLSRGKAEQLILSIETTNDGQLDSNWQSSLNTSLLSPPHYGYQGLWTPNWITTTYTITLN
1               DLSRGKAEQPILSIETTNDGQLGPNWQNSLNTSLLSPPHYGYQGLWTPNWITTTYTITLN
2               DLSRGKAEQPILSIETTNDGQLGPNWQNSLNTSLLSPPHYGYQGLWTPNWITTTYTITLN
3               DLSRGKAEQPILSIETTNDGQLGPNWQNSLNTSLLSPPHYGYQGLWTPNWITTTYTITLN
                ********* ************..***.********************.*:*****:**.

A               NNSSNPTSATSIAEQKKTSETFTPSNTTTASIPNIKASAGSGSGSASNSGEVTITKHTLV
C               NNSSNPTSATSIAEQKKTSETFTPSNTTTASIPNIKASAGSGSGSASNSGEVTITKHTLV
B               NNSSNPTSATSIAEQKKTSETFTPSNTTTASIPNIKASAGSGSGSASNSGEVTITKHTLV
Ba              NNSSNPTSATSIAEQKKTSETFTPSNTTTASIPNIKASAGSGSGSASNSGEVTITKHTLV
D               NNSSAPTSATSIAEQKKTSETFTPSNTTTASIPNIKASAGSGSGSASNSGEVTITKHTLV
E               NNSSAPTSATSIAEQKKTSETFTPSNTTTASIPNIKASAGSGSGSASNSGEVTITKHTLV
F               NNSSAPTSATSIAEQKKTSETFTPSNTTTASIPNIKASAGSGSGSASNSGEVTITKHTLV
G               NNSSAPTSATSIAEQKKTSETFTPSNTTTASIPNIKASAGSGSGSASNSGEVTITKHTLV
K               NNSSAPTSATSIAEQKKTSETFTPSNTTTASIPNIKASAGSGSGSASNSGEVTITKHTLV
H               NNSSAPTSANSIAEQKKTSETFTPNNTTTASIHSIQASSGS-SRAAPNTTEVSVTRHTLT
I               NNSSAPTSANSIAEQKKTSETFTPNNTTTASIHSIQASSGS-SRAAPNTTEVSVTRHTLT
J               NNSSAPTSANSIAEQKKTSETFTPNNTTTASIHSIQASSGS-SRAAPNTTEVSVTRHTLT
1               NNSSAPTSANSIAEQKKTSETFTPNSTTTAGIPSIKASAGSGSGS-STTTDVQVTRHTLT
2               NNSSAPTSANSIAEQKKTSETFTPNSTTTAGIPSIKASAGSGSGS-STTTDVQVTRHTLT
3               NNSSAPTSANSIAEQKKTSETFTPNSTTTAGIPSIKASAGSGSGS-STTTDVQVTRHTLT
                **** ****.**************..****.* .*:**:** * : ..: :* :*:***.

A               VNWAPVGYIVDPIRRGDLIANSLVHSGRNMTMSLRSLLPDNSWFALQGAATTLFTKQQKR
C               VNWAPVGYIVDPIRRGDLIANSLVHSGRNMTMSLRSLLPDNSWFALQGAATTLFTKQQKR
B               VNWAPVGYIVDPIRRGDLIANSLVHSGRNMTMSLRSLLPDNSWFALQGAATTLFTKQQKR
Ba              VNWAPVGYIVDPIRRGDLIANSLVHSGRNMTMSLRSLLPDNSWFALQGAATTLFTKQQKR
D               VNWAPVGYIVDPIRRGDLIANSLVHSGRNMTMGLRSLLPDNSWFALQGAATTLFTKQQKR
E               VNWAPVGYIVDPIRRGDLIANSLVHSGRNMTMGLRSLLPDNSWFALQGAATTLFTKQQKR
F               VNWAPVGYIVDPIRRGDLIANSLVHSGRNMTMGLRSLLPDNSWFALQGAATTLFTKQQKR
G               VNWAPVGYIVDPIRRGDLIANSLVHSGRNMTMGLRSLLPDNSWFALQGAATTLFTKQQKR
K               VNWAPVGYIVDPIRRGDLIANSLVHSGRNMTMGLRSLLPDNSWFALQGAATTLFTKQQKR
H               VNWAPVGYIVDPIRRGDLIANSLVHSGRNMTMGLRSLLPDNSWFALQGAATTLFTKQQKR
I               VNWAPVGYIVDPIRRGDLIANSLVHSGRNMTMGLRSLLPDNSWFALQGAATTLFTKQQKR
J               VNWAPVGYIVDPIRRGDLIANSLVHSGRNMTMGLRSLLPDNSWFALQGAATTLFTKQQKR
1               VNWTPVGYIVDPIRRGDLIANSLVHSGRNMTMGLRSLLPDNSWFALQGAATTLFTKQQKR
2               VNWTPVGYIVDPIRRGDLIANSLVHSGRNMTMGLRSLLPDNSWFALQGAATTLFTKQQKR
3               VNWTPVGYIVDPIRRGDLIANSLVHSGRNMTMGLRSLLPDNSWFALQGAATTLFTKQQKR
                ***:****************************.***************************

A               LSYHGYSSASKGYTVSSQASGAHGHKFLLSFSQSSDKMKEKETNNRISSRYYLSALCFEH
C               LSYHGYSSASKGYTVSSQASGAHGHKFLLSFSQSSDKMKEKETNNRISSRYYLSALCFEH
B               LSYHGYSSASKGYTVSSQASGAHGHKFLLSFSQSSDKMKEKETNNRISSRYYLSALCFEH
Ba              LSYHGYSSASKGYTVSSQASGAHGHKFLLSFSQSSDKMKEKETNNRISSRYYLSALCFEH
D               LSYHGYSSASKGYTVSSQASGAHGHKFLLSFSQSSDKMKEKETNNRLSSRYYLSALCFEH
E               LSYHGYSSASKGYTVSSQASGAHGHKFLLSFSQSSDKMKEKETNNRLSSRYYLSALCFEH
F               LSYHGYSSASKGYTVSSQASGAHGHKFLLSFSQSSDKMKEKETNNRLSSRYYLSALCFEH
G               LSYHGYSSASKGYTVSSQASGAHGHKFLLSFSQSSDKMKEKETNNRLSSRYYLSALCFEH
K               LSYHGYSSASKGYTVSSQASGAHGHKFLLSFSQSSDKMKEKETNNRLSSRYYLSALCFEH
H               LSYHGYSSASKGYTVSSQASGAHGHKFLLSFSQSSDKMKEKETNNRISSRYYLSALCFEH
I               LSYHGYSSASKGYTVSSQASGAHGHKFLLSFSQSSDKMKEKETNNRISSRYYLSALCFEH
J               LSYHGYSSASKGYTVSSQASGAHGHKFLLSFSQSSDKMKEKETNNRISSRYYLSALCFEH
1               LSYHGYSSASKGYTVSSQASGAHGHKFLLSFSQSSDKMKEKETNNRLSSRYYLSALCFEH
2               LSYHGYSSASKGYTVSSQASGAHGHKFLLSFSQSSDKMKEKETNNRLSSRYYLSALCFEH
3               LSYHGYSSASKGYTVSSQASGAHGHKFLLSFSQSSDKMKEKETNNRLSSRYYLSALCFEH
                **********************************************:*************

A               PMFDRIALIGAAACNYGTHKMRSFYGTKKSSKGKFHSTTLGASLRCELRDSMPLRSIMLT
C               PMFDRIALIGAAACNYGTHKMRSFYGTKKSSKGKFHSTTLGASLRCELRDSMPLRSIMLT
B               PMFDRIALIGAAACNYGTHKMRSFYGTKKSSKGKFHSTTLGASLRCELSDSMPLRSIMLT
Ba              PMFDRIALIGAAACNYGTHKMRSFYGTKKSSKGKFHSTTLGASLRCELRDSMPLRSIMLT
D               PMFDRIALIGAAACNYGTHNMRSFYGTKKSSKGKFHSTTLGASLRCELRDSMPLRSIMLT
E               PMFDRIALIGAAACNYGTHNMRSFYGTKKSSKGKFHSTTLGASLRCELRDSMPLRSIMLT
F               PMFDRIALIGAAACNYGTHNMRSFYGTKKSSKGKFHSTTLGASLRCELRDSMPLRSIMLT
G               PMFDRIALIGAAACNYGTHNMRSFYGTKKSSKGKFHSTTLGASLRCELRDSMPLRSIMLT
K               PMFDRIALIGAAACNYGTHNMRSFYGTKKSSKGKFHSTTLGASLRCELRDSMPLRSIMLT
H               PMFDRIALIGAAACNYGTHNMRSFYGTKKSSKGKFHSTTLGASLRCELRDSMPLRSIMLT
I               PMFDRIALIGAAACNYGTHNMRSFYGTKKSSKGKFHSTTLGASLRCELRDSMPLRSIMLT
J               PMFDRIALIGAAACNYGTHNMRSFYGTKKSSKGKFHSTTLGASLRCELRDSMPLRSIMLT
1               PMFDRIALIGAAACNYGTHNMRSFYGTKRSSKGKFHSTTLGASLRCELRDSMPLRSIMLT
2               PMFDRIALIGAAACNYGTHNMRSFYGTKRSSKGKFHSTTLGASLRCELRDSMPLRSIMLT
3               PMFDRIALIGAAACNYGTHNMRSFYGTKRSSKGKFHSTTLGASLRCELRDSMPLRSIMLT
                *******************:********:******************* ***********

A               PFAQALFSRTEPASIRESGDLARLFTLEQAHTAVVSPIGIKGTYSSDTWPTLSWEMELAY
C               PFAQALFSRTEPASIRESGDLARLFTLEQAHTAVVSPIGIKGTYSSDTWPTLSWEMELAY
B               PFAQALFSRTEPASIRESGDLARLFTLEQAHTAVVSPIGIKGTYSSDTWPTLSWEMELAY
Ba              PFAQALFSRTEPASIRESGDLARLFTLEQAHTAVVSPIGIKGTYSSDTWPTLSWEMELAY
D               PFAQALFSRTEPASIRESGDLARLFTLEQAHTAVVSPIGIKGAYSSDTWPTLSWEMELAY
E               PFAQALFSRTEPASIRESGDLARLFTLEQAHTAVVSPIGIKGAYSSDTWPTLSWEMELAY
F               PFAQALFSRTEPASIRESGDLARLFTLEQAHTAVVSPIGIKGAYSSDTWPTLSWEMELAY
G               PFAQALFSRTEPASIRESGDLARLFTLEQAHTAVVSPIGIKGAYSSDTWPTLSWEMELAY
K               PFAQALFSRTEPASIRESGDLARLFTLEQAHTAVVSPIGIKGAYSSDTWPTLSWEMELAY
H               PFAQALFSRTEPASIRESGDLARLFTLEQAHTAVVSPIGIKGAYSSDTWPTLSWEMELAY
I               PFAQALFSRTEPASIRESGDLARLFTLEQAHTAVVSPIGIKGAYSSDTWPTLSWEMELAY
J               PFAQALFSRTEPASIRESGDLARLFTLEQAHTAVVSPIGIKGAYSSDTWPTLSWEMELAY
1               PFAQALFSRTKPGAIRESGDLARLFTLEQAHTAIVSPIGIKGAYSSDTWPTLSWEMELAY
2               PFAQALFSRTKPGAIRESGDLARLFTLEQAHTAIVSPIGIKGAYSSDTWPTLSWEMELAY
3               PFAQALFSRTKPGAIRESGDLARLFTLEQAHTAIVSPIGIKGAYSSDTWPTLSWEMELAY
                **********:*.:*******************:********:*****************

A               QPTLYWKRPLLNTLLIQNNGSWVTTNTPLAKHSFYGRGSHSLKFSHLKLFANYQAEVATS
C               QPTLYWKRPLLNTLLIQNNGSWVTTNTPLAKHSFYGRGSHSLKFSHLKLFANYQAEVATS
B               QPTLYWKRPLLNTLLIQNNGSWVTTNTPLAKHSFYGRGSHSLKFSHLRLFANYQAEVATS
Ba              QPTLYWKRPLLNTLLIQNNGSWVTTNTPLAKHSFYGRGSHSLKFSHLKLFANYQAEVATS
D               QPTLYWKRPLLNTLLIQNNGSWVTTNTPLAKHSFYGRGSHSLKFSHLKLFANYQAEVATS
E               QPTLYWKRPLLNTLLIQNNGSWVTTNTPLAKHSFYGRGSHSLKFSHLKLFANYQAEVATS
F               QPTLYWKRPLLNTLLIQNNGSWVTTNTPLAKHSFYGRGSHSLKFSHLKLFANYQAEVATS
G               QPTLYWKRPLLNTLLIQNNGSWVTTNTPLAKHSFYGRGSHSLKFSHLKLFANYQAEVATS
K               QPTLYWKRPLLNTLLIQNNGSWVTTNTPLAKHSFYGRGSHSLKFSHLKLFANYQAEVATS
H               QPTLYWKRPLLNTLLIQNNGSWVTTNTPLAKHSFYGRGSHSLKFSHLKLFANYQAEVATS
I               QPTLYWKRPLLNTLLIQNNGSWVTTNTPLAKHSFYGRGSHSLKFSHLKLFANYQAEVATS
J               QPTLYWKRPLLNTLLIQNNGSWVTTNTPLAKHSFYGRGSHSLKFSHLKLFANYQAEVATS
1               QPTLYWKRPLLNTLLIQNNGSWVTTNTPLAKHSFYGRGSHSLKFSHLKLFANYQAEVATS
2               QPTLYWKRPLLNTLLIQNNGSWVTTNTPLAKHSFYGRGSHSLKFSHLKLFANYQAEVATS
3               QPTLYWKRPLLNTLLIQNNGSWVTTNTPLAKHSFYGRGSHSLKFSHLKLFANYQAEVATS
                ***********************************************:************

A               TVSHYINAGGALVF
C               TVSHYINAGGALVF
B               TVSHYINAGGALVF
Ba              TVSHYINAGGALVF
D               TVSHYINAGGALVF
E               TVSHYINAGGALVF
F               TVSHYINAGGALVF
G               TVSHYINAGGALVF
K               TVSHYINAGGALVF
H               TVSHYINAGGALVF
I               TVSHYINAGGALVF
J               TVSHYINAGGALVF
1               TVSHYINAGGALVF
2               TVSHYINAGGALVF
3               TVSHYINAGGALVF
                **************
