# Supplementary material for: Sequence, structure prediction, and epitope analysis of the polymorphic membrane protein family in Chlamydia trachomatis
Source: PLoS One. 2024 Jun 11;19(6):e0304525. doi: 10.1371/journal.pone.0304525 (PMC11166332; doi:10.1371/journal.pone.0304525)
Supplement: S3 File — (ZIP) [file pone.0304525.s003.zip › Ct Pmp H MAFFT alignment.txt]

CLUSTAL format alignment by MAFFT FFT-NS-i (v7.487)


1               MPFSLRSTSFCFLACLCSYSYGFASSPQVLTPNVTTPFKGDDVYLNGDCAFVNVYAGAEE
3               MPFSLRSTSFCFLACLCSYSYGFASSPQVLTPNVTTPFKGDDVYLNGDCAFVNVYAGAEE
2               MPFSLRSTSFCFLACLCSYSYGFASSPQVLTPNVTTPFKGDDVYLNGDCAFVNVYAGAEE
A               MPFSLRSTSFCFLACLCSYSYGFASSPQVLTPNVTTPFKGDDVYLNGDCAFVNVYAGAEN
B               MPFSLRSTSFCFLACLCSYSYGFASSPQVLTPNVTTPFKGDDVYLNGDCAFVNVYAGAEN
C               MPFSLRSTSFCFLACLCSYSYGFASSPQVLTPNVTTPFKGDDVYLNGDCAFVNVYAGAEN
Ba              -------------------------SPQVLTPNVTTPFKGDDVYLNGDCAFVNVYAGAEN
D               MPFSLRSTSFCFLACLCSYSYGFASSPQVLTPNVTTPFKGDDVYLNGDCAFVNVYAGAEN
K               MPFSLRSTSFCFLACLCSYSYGFASSPQVLTPNVTTPFKGDDVYLNGDCAFVNVYAGAEN
E               MPFSLRSTSFCFLACLCSYSYGFASSPQVLTPNVTTPFKGDDVYLNGDCAFVNVYAGAEN
F               MPFSLRSTSFCFLACLCSYSYGFASSPQVLTPNVTTPFKGDDVYLNGDCAFVNVYAGAEN
G               -------------------------SPQVLTPNVTTPFKGDDVYLNGDCAFVNVYAGAEN
H               -------------------------SPQVLTPNVTTPFKGDDVYLNGDCAFVNVYAGAEN
I               -------------------------SPQVLTPNVTTPFKGDDVYLNGDCAFVNVYAGAEN
J               -------------------------SPQVLTPNVTTPFKGDDVYLNGDCAFVNVYAGAEN
                                         **********************************:

1               GSIISANGDNLTITGQNHTLSFTDSQGPVLQNYAFISAGETLTLRDFSSLMFSKNVSCGE
3               GSIISANGDNLTITGQNHTLSFTDSQGPVLQNYAFISAGETLTLRDFSSLMFSKNVSCGE
2               GSIISANGDNLTITGQNHTLSFTDSQGPVLQNYAFISAGETLTLRDFSSLMFSKNVSCGE
A               GSIISANGDNLTITGQNHTLSFTHSQGPVLQNYAFISAGETLTLKDFSSLMFSKNVSCGE
B               GSIISANGDNLTITGQNHTLSFTHSQGPVLQNYAFISAGETLTLKDFSSLMFSKNVSCGE
C               GSIISANGDNLTITGQNHTLSFTHSQGPVLQNYAFISAGETLTLKDFSSLMFSKNVSCGE
Ba              GSIISANGDNLTITGQNHTLSFTHSQGPVLQNYAFISAGETLTLKDFSSLMFSKNVSCGE
D               GSIISANGDNLTITGQNHTLSFTDSQGPVLQNYAFISAGETLTLKDFSSLMFSKNVSCGE
K               GSIISANGDNLTITGQNHTLSFTDSQGPVLQNYAFISAGETLTLKDFSSLMFSKNVSCGE
E               GSIISANGDNLTITGQNHTLSFTDSQGPVLQNYAFISAGETLTLKDFSSLMFSKNVSCGE
F               GSIISANGDNLTITGQNHTLSFTDSQGPVLQNYAFISAGETLTLKDFSSLMFSKNVSCGE
G               GSIISANGDNLTITGQNHTLSFTDSQGPVLQNYAFISAGETLTLKDFSSLMFSKNVSCGE
H               GSIISANGDNLTITGQNHTLSFTDSQGPVLQNYAFISAGETLTLKDFSSLMFSKNVSCGE
I               GSIISANGDNLTITGQNHTLSFTDSQGPVLQNYAFISAGETLTLKDFSSLMFSKNVSCGE
J               GSIISANGDNLTITGQNHTLSFTDSQGPVLQNYAFISAGETLTLKDFSSLMFSKNVSCGE
                ***********************.********************:***************

1               KGMISGKTVSISGAGEVIFWDNSVGYSPLSTVPTSSSTPPA------------PTVSDAR
3               KGMISGKTVSISGAGEVIFWDNSVGYSPLSTVPTSSSTPPA------------PTVSDAR
2               KGMISGKTVSISGAGEVIFWDNSVGYSPLSTVPTSSSTPPA------------PTVSDAR
A               KGMISGKTVSISGAGEVIFRDNSVGYSPLSTVPTSSSTPPAPDPSPTASSSSSPTVSDAR
B               KGMISGKTVSISGAGEVIFRDNSVGYSPLSTVPTSSSTPPAPDPSPTASSSSSPTVSDAR
C               KGMISGKTVSISGAGEVIFRDNSVGYSPLSTVPTSSSTPPAPDPSPTASSSSSPTVSDAR
Ba              KGMISGKTVSISGAGEVIFRDNSVGYSPLSTVPTSSSTPPAPDPSPTASSSSSPTVSDAR
D               KGMISGKTVSISGAGEVIFWDNSVGYSPLSIVPASTPTPPAPAPAPAASSSLSPTVSDAR
K               KGMISGKTVSISGAGEVIFWDNSVGYSPLSIVPASTPTPPAPAPAPAASSSLSPTVSDAR
E               KGMISGKTVSISGAGEVIFWDNSVGYSPLSIVPASTPTPPAPAPAPAASSSLSPTVSDAR
F               KGMISGKTVSISGAGEVIFWDNSVGYSPLSIVPASTPTPPAPAPAPAASSSLSPTVSDAR
G               KGMISGKTVSISGAGEVIFWDNSVGYSPLSIVPASTPTPPAPAPAPAASSSLSPTVSDAR
H               KGMISGKTVSISGAGEVIFWDNSVGYSPLSIVPASTPTPPAPAPAPAASSSLSPTVSDAR
I               KGMISGKTVSISGAGEVIFWDNSVGYSPLSTVPASTPTPPA--PAPAASSSLSPTVSDAR
J               KGMISGKTVSISGAGEVIFWDNSVGYSPLSTVPASTPTPPA--PAPAASSSLSPTVSDAR
                ******************* ********** **:*:.****            *******

1               KGSIFSVETSLEISGVKKGVMFDNNAGNFGTVFRGKNNNNAGGGGSGSATPSSTTFTVKN
3               KGSIFSVETSLEISGVKKGVMFDNNAGNFGTVFRGKNNNNAGGGGSGSATPSSTTFTVKN
2               KGSIFSVETSLEISGVKKGVMFDNNAGNFGTVFRGKNNNNAGGGGSGSATPSSTTFTVKN
A               QGSIFSIETSLEISGIKKEVMFDNNAGNFGTVFRGNSNNNAGSGGSGSATTPS--FTVKN
B               QGSIFSIETSLEISGIKKEVMFDNNAGNFGTVFRGNSNNNAGSGGSGSATTPS--FTVKN
C               QGSIFSIETSLEISGIKKEVMFDNNAGNFGTVFRGNSNNNAGSGGSGSATTPS--FTVKN
Ba              QGSIFSIETSLEISGIKKEVMFDNNAGNFGTVFRGNSNNNAGSGGSGSATTPS--FTVKN
D               KGSIFSVETSLEISGVKKGVMFDNNAGNFGTVFRGNSNNNAGSGGSGSATTPS--FTVKN
K               KGSIFSVETSLEISGVKKGVMFDNNAGNFGTVFRGNSNNNAGSGGSGSATTPS--FTVKN
E               KGSIFSVETSLEISGVKKGVMFDNNAGNFGTVFRGNSNNNAGSGGSGSATTPS--FTVKN
F               KGSIFSVETSLEISGVKKGVMFDNNAGNFGTVFRGNSNNNAGSGGSGSATTPS--FTVKN
G               KGSIFSVETSLEISGVKKGVMFDNNAGNFGTVFRGNSNNNAGSGGSGSATTPS--FTVKN
H               KGSIFSVETSLEISGVKKGVMFDNNAGNFGTVFRGNSNNNAGSGGSGSATTPS--FTVKN
I               KGSIFSVETSLEISGVKKGVMFDNNAGNFGTVFRGNSNNNAGSGGSGSATTPS--FTVKN
J               KGSIFSVETSLEISGVKKGVMFDNNAGNFGTVFRGNSNNNAGSGGSGSATTPS--FTVKN
                :*****:********:** ****************:.*****.*******..*  *****

1               CKGKVSFTDNVASCGGGVVYKGIVLFKDNEGGIFFRGNTAYDDLRIL-ATNQDQ-NTETG
3               CKGKVSFTDNVASCGGGVVYKGIVLFKDNEGGIFFRGNTAYDDLRIL-ATNQDQ-NTETG
2               CKGKVSFTDNVASCGGGVVYKGIVLFKDNEGGIFFRGNTAYDDLRILAATNQDQ-NTETG
A               CKGKVSFTDNVASCGGGVVYKGTVLFKDNEGGIFFRGNTAYDDLGILAATSQDQSNTETG
B               CKGKVSFTDNVASCGGGVVYKGTVLFKDNEGGIFFRGNTAYDDLGILAATSQDQSNTETG
C               CKGKVSFTDNVASCGGGVVYKGTVLFKDNEGGIFFRGNTAYDDLGILAATSQDQSNTETG
Ba              CKGKVSFTDNVASCGGGVVYKGTVLFKDNEGGIFFRGNTAYDDLGILAATSQDQSNTETG
D               CKGKVSFTDNVASCGGGVVYKGTVLFKDNEGGIFFRGNTAYDDLGILAATSRDQ-NTETG
K               CKGKVSFTDNVASCGGGVVYKGTVLFKDNEGGIFFRGNTAYDDLGILAATSRDQ-NTETG
E               CKGKVSFTDNVASCGGGVVYKGTVLFKDNEGGIFFRGNTAYDDLGILAATSRDQ-NTETG
F               CKGKVSFTDNVASCGGGVVYKGTVLFKDNEGGIFFRGNTAYDDLGILAATSRDQ-NTETG
G               CKGKVSFTDNVASCGGGVVYKGTVLFKDNEGGIFFRGNTAYDDLGILAATSRDQ-NTETG
H               CKGKVSFTDNVASCGGGVVYKGTVLFKDNEGGIFFRGNTAYDDLGILAATSRDQ-NTETG
I               CKGKVSFTDNVASCGGGVVYKGTVLFKDNEGGIFFRGNTAYDDLGILAATSRDQ-NTETG
J               CKGKVSFTDNVASCGGGVVYKGTVLFKDNEGGIFFRGNTAYDDLGILAATSRDQ-NTETG
                ********************** ********************* ** **.:** *****

1               GGGGVICSPDDSVKFEGNKGSIVFDYNFAKGRGGSILTKEFSLVADDSVVFSNNTAEKGG
3               GGGGVICSPDDSVKFEGNKGSIVFDYNFAKGRGGSILTKEFSLVADDSVVFSNNTAEKGG
2               GGGGVICSPDDSVKFEGNKGSIVFDYNFAKGRGGSILTKEFSLVADDSVVFSNNTAEKGG
A               GGGGAICSPEDTVTFEGNKGSIVFDYNFAKGRGGGILTKKFSLVADDSVVFSNNTAEKGG
B               GGGGAICSPEDTVTFEGNKGSIVFDYNFAKGRGGGILTKKFSLVADDSVVFSNNTAEKGG
C               GGGGAICSPEDTVTFEGNKGSIVFDYNFAKGRGGGILTKKFSLVADDSVVFSNNTAEKGG
Ba              GGGGAICSPEDTVTFEGNKGSIVFDYNFAKGRGGGILTKKFSLVADDSVVFSNNTAEKGG
D               GGGGVICSPDDSVKFEGNKGSIVFDYNFAKGRGGSILTKEFSLVADDSVVFSNNTAEKGG
K               GGGGVICSPDDSVKFEGNKGSIVFDYNFAKGRGGSILTKEFSLVADDSVVFSNNTAEKGG
E               GGGGVICSPDDSVKFEGNKGSIVFDYNFAKGRGGSILTKEFSLVADDSVVFSNNTAEKGG
F               GGGGVICSPDDSVKFEGNKGSIVFDYNFAKGRGGSILTKEFSLVADDSVVFSNNTAEKGG
G               GGGGVICSPDDSVKFEGNKGSIVFDYNFAKGRGGSILTKEFSLVADDSVVFSNNTAEKGG
H               GGGGVICSPDDSVKFEGNKGSIVFDYNFAKGRGGSILTKEFSLVADDSVVFSNNTAEKGG
I               GGGGVICSPDDSVKFEGNKGSIVFDYNFAKGRGGSILTKEFSLVADDSVVFSNNTAEKGG
J               GGGGVICSPDDSVKFEGNKGSIVFDYNFAKGRGGSILTKEFSLVADDSVVFSNNTAEKGG
                ****.****:*:*.********************.****:********************

1               GAIYAPTINMSTNGGSILFERNRAAEGGAICVSAASSGSTGKLTLSASDGDIVFSGNMTS
3               GAIYAPTINMSTNGGSILFERNRAAEGGAICVSAASSGSTGKLTLSASDGDIVFSGNMTS
2               GAIYAPTINMSTNGGSILFERNRAAEGGAICVSAASSGSTGKLTLSASDGDIVFSGNMTS
A               GAIYAPTIDISTNGGSILFERNRAAEGGAICVSEASSGSTGNLTLSASDGDIVFSGNMTS
B               GAIYAPTIDISTNGGSILFERNRAAEGGAICVSEASSGSTGNLTLSASDGDIVFSGNMTS
C               GAIYAPTIDISTNGGSILFERNRAAEGGAICVSEASSGSTGNLTLSASDGDIVFSGNMTS
Ba              GAIYAPTIDISTNGGSILFERNRAAEGGAICVSEASSGSTGNLTLSASDGDIVFSGNMTS
D               GAIYAPTIDISTNGGSILFERNRAAEGGAICVSEASSGSTGNLTLSASDGDIVFSGNMTS
K               GAIYAPTIDISTNGGSILFERNRAAEGGAICVSEASSGSTGNLTLSASDGDIVFSGNMTS
E               GAIYAPTIDISTNGGSILFERNRAAEGGAICVSEASSGSTGNLTLSASDGDIVFSGNMTS
F               GAIYAPTIDISTNGGSILFERNRAAEGGAICVSEASSGSTGNLTLSASDGDIVFSGNMTS
G               GAIYAPTIDISTNGGSILFERNRAAEGGAICVSEASSGSTGNLTLSASDGDIVFSGNMTS
H               GAIYAPTIDISTNGGSILFERNRAAEGGAICVSEASSGSTGNLTLSASDGDIVFSGNMTS
I               GAIYAPTIDISTNGGSILFERNRAAEGGAICVSEASSGSTGNLTLSASDGDIVFSGNMTS
J               GAIYAPTIDISTNGGSILFERNRAAEGGAICVSEASSGSTGNLTLSASDGDIVFSGNMTS
                ********::*********************** *******:******************

1               DRPGERSAVRILSSGTTVALNASGLSKLIFHDPVVQNNSAAAASTPSPSSSSTPAAVTIN
3               DRPGERSAVRILSSGTTVALNASGLSKLIFHDPVVQNNSAAAASTPSPSSSSTPAAVTIN
2               DRPGERSAVRILSSGTTVALNASGLSKLIFHDPVVQNNSAAAASTPSPSSSSTPAAVTIN
A               DRPGERSAARILSDGTTVSLNASGLSKLIFYDPVVQNNSAAGASTPSPSSSSMPGAVTIN
B               DRPGERSAARILSDGTTVSLNASGLSKLIFYDPVVQNNSAAGASTPSPSSSSMPGAVTIN
C               DRPGERSAARILSDGTTVSLNASGLSKLIFYDPVVQNNSAAGASTPSPSSSSMPGAVTIN
Ba              DRPGERSAARILSDGTTVSLNASGLSKLIFYDPVVQNNSAAGASTPSPSSSSMPGAVTIN
D               DRPGERSAARILSDGTTVSLNASGLSKLIFYDPVVQNNSAAGASTPSPSSSSMPGAVTIN
K               DRPGERSAARILSDGTTVSLNASGLSKLIFYDPVVQNNSAAGASTPSPSSSSMPGAVTIN
E               DRPGERSAARILSDGTTVSLNASGLSKLIFYDPVVQNNSAAGASTPSPSSSSMPGAVTIN
F               DRPGERSAARILSDGTTVSLNASGLSKLIFYDPVVQNNSAAGASTPSPSSSSMPGAVTIN
G               DRPGERSAARILSDGTTVSLNASGLSKLIFYDPVVQNNSAAGASTPSPSSSSMPGAVTIN
H               DRPGERSAARILSDGTTVSLNASGLSKLIFYDPVVQNNSAAGASTPSPSSSSMPGAVTIN
I               DRPGERSAARILSDGTTVSLNASGLSKLIFYDPVVQNNSAAGASTPSPSSSSMPGAVTIN
J               DRPGERSAARILSDGTTVSLNASGLSKLIFYDPVVQNNSAAGASTPSPSSSSMPGAVTIN
                ********.****.****:***********:**********.********** *.*****

1               QSGNGSVIFTAESLTPSEKLQVLNSTSNFPGTLTVSGGELVVTEGATLTTGTITATSGRV
3               QSGNGSVIFTAESLTPSEKLQVLNSTSNFPGTLTVSGGELVVTEGATLTTGTITATSGRV
2               QSGNGSVIFTAESLTPSEKLQVLNSTSNFPGTLTVSGGELVVTEGATLTTGTITATSGRV
A               QSGNGSVIFTAESLTPSEKLQVLNSTSNFPGALTVLGGELVVTEGATLTTGTITATSGRV
B               QSGNGSVIFTAESLTPSEKLQVLNSTSNFPGALTVLGGELVVTEGATLTTGTITATSGRV
C               QSGNGSVIFTAESLTPSEKLQVLNSTSNFPGALTVLGGELVVTEGATLTTGTITATSGRV
Ba              QSGNGSVIFTAESLTPSEKLQVLNSTSNFPGALTVLGGELVVTEGATLTTGTITATSGRV
D               QSGNGSVIFTAESLTPSEKLQVLNSTSNFPGALTVSGGELVVTEGATLTTGTITATSGRV
K               QSGNGSVIFTAESLTPSEKLQVLNSTSNFPGALTVSGGELVVTEGATLTTGTITATSGRV
E               QSGNGSVIFTAESLTPSEKLQVLNSTSNFPGALTVSGGELVVTEGATLTTGTITATSGRV
F               QSGNGSVIFTAESLTPSEKLQVLNSTSNFPGALTVSGGELVVTEGATLITGTITATSGRV
G               QSGNGSVIFTAESLTPSEKLQVLNSTSNFPGALTVSGGELVVTEGATLTTGTITATSGRV
H               QSGNGSVIFTAESLTPSEKLQVLNSTSNFPGALTVSGGELVVTEGATLTTGTITATSGRV
I               QSGNGSVIFTAESLTPSEKLQVLNSTSNFPGALTVSGGELVVTEGATLTTGTITATSGRV
J               QSGNGSVIFTAESLTPSEKLQVLNSTSNFPGALTVSGGELVVTEGATLTTGTITATSGRV
                *******************************:*** ************ ***********

1               TLGSGASLSAVAGAANNNYTCTVSKLGIDLESFLTPNYKTAILGAYGTVTVKKGSTLDLV
3               TLGSGASLSAVAGAANNNYTCTVSKLGIDLESFLTPNYKTAILGAYGTVTVKKGSTLDLV
2               TLGSGASLSAVAGAANNNYTCTVSKLGIDLESFLTPNYKTAILGAYGTVTVKRGSTLDLV
A               TLGSGASLSAVAGTA-NNYTCTVSKLGVDLESFLTPNYKTAILGADTTVTVNNNPTLDLV
B               TLGSGASLSAVAGTA-NNYTCTVSKLGVDLESFLTPNYKTAILGADTTVTVNNNPTLDLV
C               TLGSGASLSAVAGTA-NNYTCTVSKLGVDLESFLTPNYKTAILGADTTVTVNNNPTLDLV
Ba              TLGSGASLSAVAGTA-NNYTCTVSKLGVDLESFLTPNYKTAILGADTTVTVNNNPTLDLV
D               TLGSGASLSAVAGAANNNYTCTVSKLGIDLESFLTPNYKTAILGADGTVTVNSGSTLDLV
K               TLGSGASLSAVAGAANNNYTCTVSKLGIDLESFLTPNYKTAILGADGTVTVNSGSTLDLV
E               TLGSGASLSAVAGAANNNYTCTVSKLGIDLESFLTPNYKTAILGADGTVTVNSGSTLDLV
F               TLGSGASLSAVAGAANNNYTCTVSKLGIDLESFLTPNYKTAILGADGTVTVNSGSTLDLV
G               TLGSGASLSAVAGAANNNYTCTVSKLGIDLESFLTPNYKTAILGADGTVTVNSGSTLDLV
H               TLGSGASLSAVAGAANNNYTCTVSKLGIDLESFLTPNYKTAILGADGTVTVNSGSTLDLV
I               TLGSGASLSAVAGAANNNYTCTVSKLGIDLESFLTPNYKTAILGADGTVTVNSGSTLDLV
J               TLGSGASLSAVAGAANNNYTCTVSKLGIDLESFLTPNYKTAILGADGTVTVNSGSTLDLV
                *************:* ***********:*****************  ****: ..*****

1               MENEAEVYDNPLFVGSLTIPFVTLSS--SSTSNGVTMKRVTINDADAAHYGYQGSWSADW
3               MENEAEVYDNPLFVGSLTIPFVTLSS--SSTSNGVTMKRVTINDADAAHYGYQGSWSADW
2               MENEAEVYDNPLFVGSLTIPFVTLSS--SSTSNGVTMKRVTINDADAAHYGYQGSWSADW
A               MKNEAEVYDNPLFVGSLTIPFVTLSSVNNTNSNGVVKTAVTINDADAAHYGYQGSWSADW
B               MKNEAEVYDNPLFVGSLTIPFVTLSSVNNTNSNGVVKTAVTINDADAAHYGYQGSWSADW
C               MKNEAEVYDNPLFVGSLTIPFVTLSSVNNTNSNGVVKTAVTINDADAAHYGYQGSWSADW
Ba              MKNEAEVYDNPLFVGSLTIPFVTLSSVNNTNSNGVVKTAVTINDADAAHYGYQGSWSADW
D               MESEAEVYDNPLFVGSLTIPFVTLSS--SSASNGVTKNSVTINDADAAHYGYQGSWSADW
K               MESEAEVYDNPLFVGSLTIPFVTLSS--SSASNGVTKNSVTINDADAAHYGYQGSWSADW
E               MENEAEVYDNPLFVGSLTIPFVTLSS--SSASNGVTKNSVTINDADAAHYGYQGSWSADW
F               MENEAEVYDNPLFVGSLTIPFVTLSS--SSASNGVTKNSVTINDADAAHYGYQGSWSADW
G               MESEAEVYDNPLFVGSLTIPFVTLSS--SSASNGVTKNSVTINDADAAHYGYQGSWSADW
H               MESEAEVYDNPLFVGSLTIPFVTLSS--SSASNGVTKNSVTINDADAAHYGYQGSWSADW
I               MESEAEVYDNPLFVGSLTIPFVTLSS--SSASNGVTKNSVTINDADAAHYGYQGSWSADW
J               MESEAEVYDNPLFVGSLTIPFVTLSS--SSASNGVTKNSVTINDADAAHYGYQGSWSADW
                *:.***********************  .: ****. . *********************

1               TKPPLAPDAKGMVPPNTSNTLYLTWRPASNYGEYRLDPQRKGELVPNSLWVAGSALRTFT
3               TKPPLAPDAKGMVPPNTSNTLYLTWRPASNYGEYRLDPQRKGELVPNSLWVAGSALRTFT
2               TKPPLAPDAKGMVPPNTSNTLYLTWRPASNYGEYRLDPQRKGELVPNSLWVAGSALRTFT
A               TKPPLAPDAKGMVPPNTSNTLYLTWRPASNYGKYRLDPQRKGELVPNSLWVAGSALRTFT
B               TKPPLAPDAKGMVPPNTSNTLYLTWRPASNYGKYRLDPQRKGELVPNSLWVAGSALRTFT
C               TKPPLAPDAKGMVPPNTSNTLYLTWRPASNYGKYRLDPQRKGELVPNSLWVAGSALRTFT
Ba              TKPPLAPDAKGMVPPNTSNTLYLTWRPASNYGKYRLDPQRKGELVPNSLWVAGSALRTFT
D               TKPPLAPDAKGMVPPNTNNTLYLTWRPASNYGEYRLDPQRKGELVPNSLWVAGSALRTFT
K               TKPPLAPDAKGMVPPNTNNTLYLTWRPASNYGEYRLDPQRKGELVPNSLWVAGSALRTFT
E               TKPPLAPDAKGMVPPNTNNTLYLTWRPASNYGEYRLDPQRKGELVPNSLWVAGSALRTFT
F               TKPPLAPDAKGMVPPNTNNTLYLTWRPASNYGEYRLDPQRKGELVPNSLWVAGSALRTFT
G               TKPPLAPDAKGMVPPNTNNTLYLTWRPASNYGEYRLDPQRKGELVPNSLWVAGSALRTFT
H               TKPPLAPDAKGMVPPNTNNTLYLTWRPASNYGEYRLDPQRKGELVPNSLWVAGSALRTFT
I               TKPPLAPDAKGMVPPNTNNTLYLTWRPASNYGEYRLDPQRKGELVPNSLWVAGSALRTFT
J               TKPPLAPDAKGMVPPNTNNTLYLTWRPASNYGEYRLDPQRKGELVPNSLWVAGSALRTFT
                *****************.**************:***************************

1               NGLKEHYVSRDVGFVASLHALGDYILNYTQDDRDGFLARYGGFQATAACHYENGSIFGVA
3               NGLKEHYVSRDVGFVASLHALGDYILNYTQDDRDGFLARYGGFQATAACHYENGSIFGVA
2               NGLKEHYVSRDVGFVASLHALGDYILNYTQDDRDGFLARYGGFQATAACHYENGSIFGVA
A               NGLKEYYVSRDVGFVASLHALGDYILNYVQDDRDGFLARYGGFQATAAYHYENGSIFGVA
B               NGLKEYYVSRDVGFVASLHALGDYILNYVQDDRDGFLARYGGFQATAAYHYENGSIFGVA
C               NGLKEYYVSRDVGFVASLHALGDYILNYVQDDRDGFLARYGGFQATAAYHYENGSIFGVA
Ba              NGLKEYYVSRDVGFVASLHALGDYILNYVQDDRDGFLARYGGFQATAAYHYENGSIFGVA
D               NGLKEHYVSRDVGFVASLHALGDYILNYTQDDRDGFLARYGGFQATAASHYENGSIFGVA
K               NGLKEHYVSRDVGFVASLHALGDYILNYTQDDRDGFLARYGGFQATAASHYENGSIFGVA
E               NGLKEHYVSRDVGFVASLHALGDYILNYTQDDRDGFLARYGGFQATAASHYENGSIFGVA
F               NGLKEHYVSRDVGFVASLHALGDYILNYTQDDRDGFLARYGGFQATAASHYENGSIFGVA
G               NGLKEHYVSRDVGFVASLHALGDYILNYTQDDRDGFLARYGGFQATAASHYENGSIFGVA
H               NGLKEHYVSRDVGFVASLHALGDYILNYTQDDRDGFLARYGGFQATAASHYENGSIFGVA
I               NGLKEHYVSRDVGFVASLHALGDYILNYTQDDRDGFLARYGGFQATAASHYENGSIFGVA
J               NGLKEHYVSRDVGFVASLHALGDYILNYTQDDRDGFLARYGGFQATAASHYENGSIFGVA
                *****:**********************.******************* ***********

1               FGQLYGQTKSRMYYSKDAGNMTMLSCFGRSYVDIKGTETVVYWETAYGYSVHRMHTQYFN
3               FGQLYGQTKSRMYYSKDAGNMTMLSCFGRSYVDIKGTETVVYWETAYGYSVHRMHTQYFN
2               FGQLYGQTKSRMYYSKDAGNMTMLSCFGRSYVDIKGTETVVYWETAYGYSVHRMHTQYFN
A               FGQLYGQTKSRMYYSKDAGNMTMLSCFGRSYVDIKGTETVVYWETAYGYSVHRMHTQYFN
B               FGQLYGQTKSRMYYSKDAGNMTMLSCFGRSYVDIKGTETVVYWETAYGYSVHRMHTQYFN
C               FGQLYGQTKSRMYYSKDAGNMTMLSCFGRSYVDIKGTETVVYWETAYGYSVHRMHTQYFN
Ba              FGQLYGQTKSRMYYSKDAGNMTMLSCFGRSYVDIKGTETVVYWETAYGYSVHRMHTQYFN
D               FGQLYGQTKSRMYYSKDAGNMTMLSCFGRSYVDIKGTETVMYWETAYGYSVHRMHTQYFN
K               FGQLYGQTKSRMYYSKDAGNMTMLSCFGRSYVDIKGTETVMYWETAYGYSVHRMHTQYFN
E               FGQLYGQTKSRMYYSKDAGNMTMLSCFGRSYVDIKGTETVMYWETAYGYSVHRMHTQYFN
F               FGQLYGQTKSRMYYSKDAGNMTMLSCFGRSYVDIKGTETVMYWETAYGYSVHRMHTQYFN
G               FGQLYGQTKSRMYYSKDAGNMTMLSCFGRSYVDIKGTETVMYWETAYGYSVHRMHTQYFN
H               FGQLYGQTKSRMYYSKDAGNMTMLSCFGRSYVDIKGTETVMYWETAYGYSVHRMHTQYFN
I               FGQLYGQTKSRMYYSKDAGNMTMLSCFGRSYVDIKGTETVMYWETAYGYSVHRMHTQYFN
J               FGQLYGQTKSRMYYSKDAGNMTMLSCFGRSYVDIKGTETVMYWETAYGYSVHRMHTQYFN
                ****************************************:*******************

1               DKTQKFDHSKCHWHNNNYYAFVGAEHNFLEYCIPTRQFARDYELAGFMRFEMAGGWSSAT
3               DKTQKFDHSKCHWHNNNYYAFVGAEHNFLEYCIPTRQFARDYELAGFMRFEMAGGWSSAT
2               DKTQKFDHSKCHWHNNNYYAFVGAEHNFLEYCIPTRQFARDYELAGFMRFEMAGGWSSAT
A               DKTQKFDHSKCHWHNNNYYAFVGAEHNFLEYCIPTRQFARDYELTGFMRFEMAGGWSSST
B               DKTQKFDHSKCHWHNNNYYAFVGAEHNFLEYCIPTRQFARDYELTGFMRFEMAGGWSSST
C               DKTQKFDHSKCHWHNNNYYAFVGAEHNFLEYCIPTRQFARDYELTGFMRFEMAGGWSSST
Ba              DKTQKFDHSKCHWHNNNYYAFVGAEHNFLEYCIPTRQFARDYELTGFMRFEMAGGWSSST
D               DKTQKFDHSKCHWHNNNYYAFVGAEHNFLEYCIPTRQFARDYELTGFMRFEMAGGWSSST
K               DKTQKFDHSKCHWHNNNYYAFVGAEHNFLEYCIPTRQFARDYELTGFMRFEMAGGWSSST
E               DKTQKFDHSKCHWHNNNYYAFVGAEHNFLEYCIPTRQLARDYELTGFMRFEMAGGWSSST
F               DKTQKFDHSKCHWHNNNYYAFVGAEHNFLEYCIPTRQLARDYELTGFMRFEMAGGWSSST
G               DKTQKFDHSKCHWHNNNYYAFVGAEHNFLEYCIPTRQFARDYELTGFMRFEMAGGWSSST
H               DKTQKFDHSKCHWHNNNYYAFVGAEHNFLEYCIPTRQFARDYELTGFMRFEMAGGWSSST
I               DKTQKFDHSKCHWHNNNYYAFVGAEHNFLEYCIPTRQFARDYELTGFMRFEMAGGWSSST
J               DKTQKFDHSKCHWHNNNYYAFVGAEHNFLEYCIPTRQFARDYELTGFMHFEMAGGWSSST
                *************************************:******:***:*********:*

1               QETGSLTRYFARGAGHNMSLPIGIVAHAVSHVRRSPLSKLTLNMGYRPDIWRVTPHCNME
3               QETGSLTRYFAQGAGHNMSLPIGIVAHAVSHVRRSPLSKLTLNMGYRPDIWRVTPHCNME
2               QETGSLTRYFARGAGHNMSLPIGIVAHAVSHVRRSPLSKLTLNMGYRPDIWRVTPHCNME
A               RETGSLTRYFARGSGHNMSLPIGIVAHAVSHVRRSPPSKLTLNMGYRPDIWRVTPHCNME
B               RETGSLTRYFARGSGHNMSLPIGIVAHAVSHVRRSPPSKLTLNMGYRPDIWRVTPHCNME
C               RETGSLTRYFARGSGHNMSLPIGIVAHAVSHVRRSPPSKLTLNMGYRPDIWRVTPHCNME
Ba              RETGSLTRYFARGSGHNMSLPIGIVAHAVSHVRRSPPSKLTLNMGYRPDIWRVTPHCNME
D               RETGSLTRYFARGSGHNMSLPIGIVAHAVSHVRRSPPSKLTLNMGYRPDIWRVTPHCNME
K               RETGSLTRYFARGSGHNMSLPIGIVAHAVSHVRRSPPSKLTLNMGYRPDIWRVTPHCNME
E               RETGSLTRYFARGSGHNMSLPIGIVAHAVSHVRRSPPSKLTLNMGYRPDIWRVTPHCNME
F               RETGSLTRYFARGSGHNMSLPIGIVAHAVSHVRRSPPSKLTLNMGYRPDIWRVTPHCNME
G               RETGSLTRYFARGSGHNMSLPIGIVAHAVSHVRRSPPSKLTLNMGYRPDIWRVTPHCNME
H               RETGSLTRYFARGSGHNMSLPIGIVAHAVSHVRRSPPSKLTLNMGYRPDIWRVTPHCNME
I               RETGSLTRYFARGSGHNMSLPIGIVAHAVSHVRRSPPSKLTLNMGYRPDIWRVTPHCNME
J               RETGSLTRYFARGSGHNMSLPIGIVAHAVSHVRRSPPSKLTLNMGYRPDIWRVTPHCNME
                :**********:*:********************** ***********************

1               IIANGVKTPIQGSPLARHAFFLEVHDTLYIHHFGRAYMNYSLDARRRQTAHFVSMGLNRI
3               IIANGVKTPIQGSPLARHAFFLEVHDTLYIHHFGRAYMNYSLDARRRQTAHFVSMGLNRI
2               IIANGVKTPIQGSPLARHAFFLEVHDTLYIHHFGRAYMNYSLDARRRQTAHFVSMGLNRI
A               IIANGVKTPIQGSPLARHAFFLEVHDTLYIHHFGRAYMNYSLDARRRQTAHFVSMGLNRI
B               IIANGVKTPIQGSPLARHAFFLEVHDTLYIHHFGRAYMNYSLDARRRQTAHFVSMGLNRI
C               IIANGVKTPIQGSPLARHAFFLEVHDTLYIHHFGRAYMNYSLDARRRQTAHFVSMGLNRI
Ba              IIANGVKTPIQGSPLARHAFFLEVHDTLYIHHFGRAYMNYSLDARRRQTAHFVSMGLNRI
D               IIANGVKTPIQGSPLARHAFFLEVHDTLYIHHFGRAYMNYSLDARRRQTAHFVSMGLNRI
K               IIANGVKTPIQGSPLARHAFFLEVHDTLYIHHFGRAYMNYSLDARRRQTAHFVSMGLNRI
E               IIANGVKTPIQGSPLARHAFFLEVHDTLYIHHFGRAYMNYSLDARRRQTAHFVSMGLNRI
F               IIANGVKTPIQGSPLARHAFFLEVHDTLYIHHFGRAYMNYSLDARRRQTAHFVSMGLNRI
G               IIANGVKTPIQGSPLARHAFFLEVHDTLYIHHFGRAYMNYSLDARRRQTAHFVSMGLNRI
H               IIANGVKTPIQGSPLARHAFFLEVHDTLYIHHFGRAYMNYSLDARRRQTAHFVSMGLNRI
I               IIANGVKTPIQGSPLARHAFFLEVHDTLYIHHFGRAYMNYSLDARRRQTAHFVSMGLNRI
J               IIANGVKTPIQGSPLARHAFFLEVHDTLYIHHFGRAYMNYSLDARRRQTAHFVSMGLNRI
                ************************************************************

1               F
3               F
2               F
A               F
B               F
C               F
Ba              F
D               F
K               F
E               F
F               F
G               F
H               F
I               F
J               F
                *
