# Supplementary material for: Sequence, structure prediction, and epitope analysis of the polymorphic membrane protein family in Chlamydia trachomatis
Source: PLoS One. 2024 Jun 11;19(6):e0304525. doi: 10.1371/journal.pone.0304525 (PMC11166332; doi:10.1371/journal.pone.0304525)
Supplement: S1 Table — (XLSX) [file pone.0304525.s004.xlsx]

## Sheet: Pmp accessions
C. trachomatis:
Serovar	strain	PmpA	PmpB	PmpC	PmpD	PmpE	PmpF	PmpG	PmpH	PmpI
A	A/HAR-13	WP_009871764.1	WP_011324726.1	WP_011324727.1	WP_011324878.1	WP_011324912.1	WP_011324913.1	WP_011324914.1	WP_011324915.1	WP_011324917.1
B	B/TZ1A828/OT	WP_009871764.1	WP_012728124.1	WP_012728125.1	WP_012728194.1	WP_012728211.1	WP_012728212.1	WP_011324914.1	WP_011324915.1	WP_012728213.1
Ba	Apache-2	AAX76547.1	AAX76528.1	AAQ08580.1	AAQ73601.1	AAO30005.1	AAX76566.1	AAX76589.1	AAO30021.1	AAQ74445.1
C	C/TW-3	WP_024067198.1	WP_024067199.1	WP_012728125.1	WP_024067280.1	WP_024067299.1	WP_024067300.1	WP_024067301.1	WP_011324915.1	WP_024067304.1
D	D/UW-3/CX	NP_219922.1	NP_219923.1	NP_219924.1	NP_220332.1	NP_220391.1	NP_220392.1	NP_220393.1	NP_220394.1	NP_220396.1
E	E/Bour	WP_009872639.1	WP_009872640.1	WP_009872641.1	WP_009872948.1	WP_009873247.1	WP_009872989.1	WP_014541313.1	WP_009873248.1	WP_014541314.1
F	F/IC-CAL3	AAX76552.1	AAX76533.1	AAQ08585.1	AAQ73606.1	ABY76801.1	AAX76571.1	AAX76594.1	ABY76804.1	AAQ74448.1
G	G-UW57	AAX76553.1	AAX76534.1	AAQ08586.1	AAQ73607.1	AAO30010.1	AAX76572.1	AAX76595.1	AAO30026.1	AAQ74460.1
H	UW-4	AAX76554.1	AAX76535.1	AAQ08587.1	AAQ73608.1	AAO30011.1	AAX76573.1	AAX76596.1	AAO30027.1	AAQ74461.1
I	I/UW12/Ur	AAX76555.1	AAX76536.1	AAQ08588.1	AAQ73609.1	AAO30012.1	AAX76574.1	AAX76597.1	AAO30028.1	AAQ74449.1
J	J/UW36/Cx	AAX76557.1	AAX76538.1	AAQ08590.1	AAQ73611.1	AAO30013.1	AAX76576.1	AAX76599.1	AAO30029.1	AAQ74453.1
K	K/UW-31	AAX76559.1	AAX76540.1	AAQ08592.1	AAQ73613.1	ABY76802.1	AAX76578.1	AAX76601.1	ABY76805.1	AAQ74452.1
L1	L1/440/LN	WP_009872639.1	WP_015505889.1	WP_015505890.1	WP_009873422.1	WP_009873476.1	WP_009873477.1	WP_015505758.1	WP_015505933.1	WP_009873481.1
L2	L2/434/BU	WP_009872639.1	WP_009873792.1	WP_009873793.1	WP_009873422.1	WP_009873476.1	WP_009873477.1	WP_009873478.1	WP_009873479.1	WP_009873481.1
L3	L3/404/LN	WP_009872639.1	WP_015506618.1	WP_015506619.1	WP_009873422.1	WP_015506644.1	WP_009873477.1	WP_015506645.1	WP_015506646.1	WP_009873481.1
C. muridarum:
Serovar	strain	PmpA	PmpB	PmpC	PmpD	PmpE	PmpF	PmpG	PmpH	PmpI
	MoPn / Nigg	WP_010231239.1	WP_010231242.1	WP_010231245.1	WP_010229791.1	WP_010229972.1	WP_010229975.1	WP_010229977.1	WP_010229979.1	WP_010229984.1
C. pneumoniae:
Serovar	strain	Pmp1	Pmp2	Pmp6	Pmp7	Pmp8	Pmp9	Pmp11	Pmp12	Pmp13	Pmp14	Pmp15	Pmp16	Pmp18	Pmp19	Pmp20	Pmp21
	CWL029	NP_224218	NP_224227	NP_224644	NP_224645	NP_224646	NP_224647	NP_224649	NP_224650	NP_224651	NP_224652	NP_224664	NP_224665	NP_224667	NP_224735	NP_224736	NP_225156
