# Supplementary material for: Sequence, structure prediction, and epitope analysis of the polymorphic membrane protein family in Chlamydia trachomatis
Source: PLoS One. 2024 Jun 11;19(6):e0304525. doi: 10.1371/journal.pone.0304525 (PMC11166332; doi:10.1371/journal.pone.0304525)
Supplement: S2 Table — (XLSX) [file pone.0304525.s005.xlsx]

## Sheet: GGA-FxxN
G-G-A-[ILV]-x(0,50)-F-x-x-N, without an intervening G-G-A-[ILV]:						length	insert
NP_219922-1	228	245	NP_219922-1_228	USERPAT1	GGAIsgdfagsrilFlnN	18	10
NP_219922-1	258	273	NP_219922-1_258	USERPAT1	GGAIynknglve..FlgN	16	8
NP_219922-1	288	299	NP_219922-1_288	USERPAT1	GGAIytsn......FkaN	12	4
NP_219922-1	316	338	NP_219922-1_316	USERPAT2	GGAIyaqyvnleqnqdtir.....FekN	23	15
NP_219922-1	344	365	NP_219922-1_344	USERPAT2	GGAItssqcsitahntii......FsdN	22	14
NP_219922-1	372	398	NP_219922-1_372	USERPAT2	GGAIllegkkpsltliahsgnia.FsgN	27	19
NP_219923-1	167	189	NP_219923-1_167	USERPAT2	GGAIfgestislsgitkat.....FssN	23	15
NP_219923-1	267	289	NP_219923-1_267	USERPAT2	GGAIyakgdltiadsqevl.....FsiN	23	15
NP_219923-1	323	345	NP_219923-1_323	USERPAT2	GGAIyakgdlsiqsskqsl.....FnsN	23	15
NP_219923-1	838	860	NP_219923-1_838	USERPAT2	GGAIygekvtfsqcsgtcq.....FsgN	23	15
NP_219923-1	876	901	NP_219923-1_876	USERPAT2	GGAIyaktslsigssdagtsyi..FsgN	26	18
NP_219923-1	916	935	NP_219923-1_916	USERPAT2	GGAIysptvtlncpat........FsnN	20	12
NP_219923-1	960	979	NP_219923-1_960	USERPAT2	GGAIagtaitlsgvsr........FsgN	20	12
NP_219924-1	158	208	NP_219924-1_158	USERPAT5	GGAIygekevvfeniksllvevniavekggsvyakervslenvteat.......FssN	51	43
NP_219924-1	582	604	NP_219924-1_582	USERPAT2	GGAIhsktvtlsnlkstft.....FadN	23	15
NP_219924-1	825	847	NP_219924-1_825	USERPAT2	GGAIygetvkienfsgqgi.....FsgN	23	15
NP_219924-1	865	890	NP_219924-1_865	USERPAT2	GGAVyaktlfnldsgssrrtvt..FsgN	26	18
NP_219924-1	903	922	NP_219924-1_903	USERPAT2	GGAIysptvtiatpvv........FskN	20	12
NP_219924-1	941	961	NP_219924-1_941	USERPAT2	GGAIgatsavslsggah.......FleN	21	13
NP_220332-1	280	294	NP_220332-1_280	USERPAT1	GGAIaasgkvl...FvaN	15	7
NP_220332-1	308	330	NP_220332-1_308	USERPAT2	GGAIaassdiafqncaelv.....FkgN	23	15
NP_220332-1	371	378	NP_220332-1_371	USERPAT1	GGAI..........FgkN	8	0
NP_220332-1	476	483	NP_220332-1_476	USERPAT1	GGAL..........FgeN	8	0
NP_220332-1	512	535	NP_220332-1_512	USERPAT2	GGAIlatgkveitnnsegis....FtgN	24	16
NP_220332-1	566	587	NP_220332-1_566	USERPAT2	GGAIlgrevailhnaavv......FeqN	22	14
NP_220332-1	604	626	NP_220332-1_604	USERPAT2	GGAVhgmdstsivgnssvr.....FgnN	23	15
NP_220332-1	635	656	NP_220332-1_635	USERPAT2	GGALlsktvqlagngsvd......FsrN	22	14
NP_220332-1	662	685	NP_220332-1_662	USERPAT2	GGALqasegncelvdngyvl....FrdN	24	16
NP_220332-1	691	715	NP_220332-1_691	USERPAT2	GGAIsclrgdvvisgnkgrve...FkdN	25	17
NP_220332-1	789	811	NP_220332-1_789	USERPAT2	GGAIfakrvrivdnqeavv.....FsnN	23	15
NP_220332-1	817	852	NP_220332-1_817	USERPAT3	GGAIftgslreedkldgqipevlisgnagdvv..FsgN	36	28
NP_220332-1	865	887	NP_220332-1_865	USERPAT2	GGAIctqnltisqntgnvl.....FynN	23	15
NP_220332-1	892	917	NP_220332-1_892	USERPAT2	GGAVriedhgnvlleafggdiv..FkgN	26	18
NP_220391-1	105	132	NP_220391-1_105	USERPAT2	GGAIgyaspnsptveirdtigpviFenN	28	20
NP_220391-1	152	174	NP_220391-1_152	USERPAT2	GGAIhaqnlyinhnhdvvg.....FmkN	23	15
NP_220391-1	180	203	NP_220391-1_180	USERPAT2	GGAIstantfvvsenqscfl....FmdN	24	16
NP_220391-1	214	228	NP_220391-1_214	USERPAT1	GGAIyagtsns...FesN	15	7
NP_220391-1	242	264	NP_220391-1_242	USERPAT2	GGAIfspicsltgnrgniv.....FynN	23	15
NP_220391-1	280	303	NP_220391-1_280	USERPAT2	GGAIkvttrldvtgnrgrif....FsdN	24	16
NP_220391-1	309	330	NP_220391-1_309	USERPAT2	GGAIyapvvtlvdngpty......FinN	22	14
NP_220391-1	336	361	NP_220391-1_336	USERPAT2	GGAIyidgtsnskisadrhaii..FneN	26	18
NP_220392-1	124	138	NP_220392-1_124	USERPAT1	GGAIrsggpir...FlnN	15	7
NP_220392-1	165	186	NP_220392-1_165	USERPAT2	GGALyattitltgnrtla......FinN	22	14
NP_220392-1	192	215	NP_220392-1_192	USERPAT2	GGAIsadtqisitdtvkgil....FenN	24	16
NP_220392-1	232	256	NP_220392-1_232	USERPAT2	GGAIcsrrdlcsisnnsgpiv...FnyN	25	17
NP_220392-1	261	283	NP_220392-1_261	USERPAT2	GGAIsatrcvidnnkerii.....FsnN	23	15
NP_220392-1	297	320	NP_220392-1_297	USERPAT2	GGAIqttqgftlrnnkgsiy....FdsN	24	16
NP_220392-1	326	347	NP_220392-1_326	USERPAT2	GGAIncgyidirdngpvy......FlnN	22	14
NP_220393-1	189	211	NP_220393-1_189	USERPAT2	GGAIdaksltvqgisklcv.....FqeN	23	15
NP_220393-1	337	344	NP_220393-1_337	USERPAT1	GGAI..........FckN	8	0
NP_220393-1	376	397	NP_220393-1_376	USERPAT2	GGAIyakklsvancgpvq......FlgN	22	14
NP_220393-1	402	427	NP_220393-1_402	USERPAT2	GGAIylgesgelslsadygdii..FdgN	26	18
NP_220394-1	357	379	NP_220394-1_357	USERPAT2	GGAIyaptidistnggsil.....FerN	23	15
NP_220394-1	384	414	NP_220394-1_384	USERPAT3	GGAIcvseassgstgnltlsasdgdiv.......FsgN	31	23
NP_220396-1	147	169	NP_220396-1_147	USERPAT2	GGAIsadafslqhnylfta.....FeeN	23	15
NP_220396-1	175	197	NP_220396-1_175	USERPAT2	GGAIqaqtfslsrnvspis.....FarN	23	15
NP_220396-1	203	225	NP_220396-1_203	USERPAT2	GGAIccsnlicsgnvnplf.....FtgN	23	15
NP_220396-1	230	260	NP_220396-1_230	USERPAT3	GGAIccisdlntsekgslslacnqetl.......FasN	31	23
NP_220396-1	266	287	NP_220396-1_266	USERPAT2	GGAIyakhmvlryngpvs......FinN	22	14
NP_220396-1	292	317	NP_220396-1_292	USERPAT2	GGAIaiqsggslsilagegsvl..FqnN	26	18
NP_224218-1	166	188	NP_224218-1_166	USERPAT2	GGAIsganvtivgnydsvs.....FyqN	23	15
NP_224218-1	193	216	NP_224218-1_193	USERPAT2	GGAIhssgplqiavnqaeir....FaqN	24	16
NP_224218-1	223	245	NP_224218-1_223	USERPAT2	GGALysdgdididqnayvl.....FreN	23	15
NP_224218-1	255	278	NP_224218-1_255	USERPAT2	GGAVcclptsgsstpvpivt....FsdN	24	16
NP_224218-1	292	313	NP_224218-1_292	USERPAT2	GGAIyarklsissggptl......FinN	22	14
NP_224218-1	323	348	NP_224218-1_323	USERPAT2	GGAIaidtggeislsaekgtit..FqgN	26	18
NP_224227-1	173	195	NP_224227-1_173	USERPAT2	GGAIncagslkiannksls.....FigN	23	15
NP_224227-1	201	222	NP_224227-1_201	USERPAT2	GGAIhtknltlssggetl......FqgN	22	14
NP_224227-1	231	256	NP_224227-1_231	USERPAT2	GGAIaiadsgtlsisgdsgdii..FegN	26	18
NP_224644-1	198	221	NP_224644-1_198	USERPAT2	GGALcstanttvqgnsgtvt....FssN	24	16
NP_224644-1	294	323	NP_224644-1_294	USERPAT3	GGAIccylatatdktglaisqnqems........FtsN	30	22
NP_224644-1	329	350	NP_224644-1_329	USERPAT2	GGAIyatkctldgnttlt......FdqN	22	14
NP_224644-1	357	381	NP_224644-1_357	USERPAT2	GGAIytetedfslkgstgtvt...FstN	25	17
NP_224644-1	386	408	NP_224644-1_386	USERPAT2	GGALyskgnssltgntnll.....FsgN	23	15
NP_224644-1	461	482	NP_224644-1_461	USERPAT2	GGAIyatkctltgngslt......FdgN	22	14
NP_224644-1	488	512	NP_224644-1_488	USERPAT2	GGAIytetedftltgstgtvt...FstN	25	17
NP_224644-1	517	539	NP_224644-1_517	USERPAT2	GGALyskgnnslsgntnll.....FsgN	23	15
NP_224644-1	592	613	NP_224644-1_592	USERPAT2	GGAIyatkcalhgnttlt......FdgN	22	14
NP_224644-1	619	643	NP_224644-1_619	USERPAT2	GGAIytetedftltgstgtvt...FstN	25	17
NP_224644-1	686	716	NP_224644-1_686	USERPAT3	GGAIlcnisesdiatksltltenesls.......FinN	31	23
NP_224644-1	749	770	NP_224644-1_749	USERPAT2	GGAIysknlsitangpvs......FtnN	22	14
NP_224644-1	775	800	NP_224644-1_775	USERPAT2	GGAIyiadsgelsleaidgdit..FsgN	26	18
NP_224645-1	230	252	NP_224645-1_230	USERPAT2	GGALystdncsitdnfqvi.....FdgN	23	15
NP_224645-1	262	287	NP_224645-1_262	USERPAT2	GGAIcctttdktvtltgnknls..FtnN	26	18
NP_224645-1	293	314	NP_224645-1_293	USERPAT2	GGAIsglkvsisaggptl......FqsN	22	14
NP_224645-1	325	350	NP_224645-1_325	USERPAT2	GGAIniasagelalsatsgdit..FnnN	26	18
NP_224646-1	172	194	NP_224646-1_172	USERPAT2	GGAIttktlsisgntssit.....FtsN	23	15
NP_224646-1	200	223	NP_224646-1_200	USERPAT2	GGAIyssaaasisgntgqlv....FmnN	24	16
NP_224646-1	229	251	NP_224646-1_229	USERPAT2	GGALgfeasssitqnsslf.....FsgN	23	15
NP_224646-1	260	287	NP_224646-1_260	USERPAT2	GGAIycektgetptltisgnksltFaeN	28	20
NP_224646-1	293	314	NP_224646-1_293	USERPAT2	GGAIcahgldlsaagptl......FsnN	22	14
NP_224646-1	324	349	NP_224646-1_324	USERPAT2	GGAIaiadsgslslsanqgdit..FlgN	26	18
NP_224647-1	167	188	NP_224647-1_167	USERPAT2	GGALqgssislslnpnlt......FakN	22	14
NP_224647-1	194	217	NP_224647-1_194	USERPAT2	GGALystggitinntlnsas....FseN	24	16
NP_224647-1	223	245	NP_224647-1_223	USERPAT2	GGAIyteassfissnkais.....FinN	23	15
NP_224647-1	254	282	NP_224647-1_254	USERPAT3	GGAIycsstsapkpvltlsdngeln.........FigN	29	21
NP_224647-1	288	309	NP_224647-1_288	USERPAT2	GGAIytdnlvlssggptl......FknN	22	14
NP_224647-1	319	344	NP_224647-1_319	USERPAT2	GGAIaiadsgslslsalggdit..FegN	26	18
NP_224649-1	164	186	NP_224649-1_164	USERPAT2	GGAIkgasflltgtsgdal.....FsnN	23	15
NP_224649-1	192	215	NP_224649-1_192	USERPAT2	GGAIattagarianntgyvr....FlsN	24	16
NP_224649-1	221	243	NP_224649-1_221	USERPAT2	GGAIddegtsilsnnkfly.....FegN	23	15
NP_224649-1	249	276	NP_224649-1_249	USERPAT2	GGAIcntkasgspeliisnnktliFasN	28	20
NP_224649-1	282	303	NP_224649-1_282	USERPAT2	GGAIhakklalssggfte......FlrN	22	14
NP_224649-1	312	337	NP_224649-1_312	USERPAT2	GGAIsidasgelslsaetgnit..FvrN	26	18
NP_224650-1	199	220	NP_224650-1_199	USERPAT2	GGAIsthnltlttrgpsc......FenN	22	14
NP_224650-1	230	255	NP_224650-1_230	USERPAT2	GGAIaiapggsisisvksgdli..FkgN	26	18
NP_224651-1	206	229	NP_224651-1_206	USERPAT2	GGALtgsaainlinnsapvi....FstN	24	16
NP_224651-1	235	259	NP_224651-1_235	USERPAT2	GGAIyltggsmltsgnlsgvl...FvnN	25	17
NP_224651-1	264	278	NP_224651-1_264	USERPAT1	GGAIyangnvt...FsnN	15	7
NP_224651-1	313	344	NP_224651-1_313	USERPAT3	GGAIfctppatppptgvsltisgensvt......FleN	32	24
NP_224651-1	350	371	NP_224651-1_350	USERPAT2	GGALygkkisidsnksti......FlgN	22	14
NP_224651-1	376	401	NP_224651-1_376	USERPAT2	GGAIaipesgelslsanqgdil..FnkN	26	18
NP_224652-1	268	292	NP_224652-1_268	USERPAT2	GGAIciptgtfelknnqgkct...FsyN	25	17
NP_224652-1	326	347	NP_224652-1_326	USERPAT2	GGAIcakvlniqgrgpie......FsrN	22	14
NP_224652-1	352	385	NP_224652-1_352	USERPAT3	GGAIfigpsvgdpakqtstltilasegdia....FqgN	34	26
NP_224664-1	71	93	NP_224664-1_71	USERPAT2	GGALtcknllisenignvf.....FekN	23	15
NP_224664-1	99	121	NP_224664-1_99	USERPAT2	GGAIyaaqnctisknqnya.....FttN	23	15
NP_224664-1	136	143	NP_224664-1_136	USERPAT1	GGAL..........FaiN	8	0
NP_224664-1	290	311	NP_224664-1_290	USERPAT2	GGAIhaksiiikengpvy......FlnN	22	14
NP_224664-1	316	345	NP_224664-1_316	USERPAT3	GGALlnlsagsgngsfilsadngdii........FnnN	30	22
NP_224665-1	79	101	NP_224665-1_79	USERPAT2	GGAVscnnfllsnvedhaf.....FskN	23	15
NP_224665-1	107	130	NP_224665-1_107	USERPAT2	GGAIacqgactitknrgpli....FfsN	24	16
NP_224665-1	144	167	NP_224665-1_144	USERPAT2	GGAIacngdftisqnqgtfy....FvnN	24	16
NP_224665-1	173	196	NP_224665-1_173	USERPAT2	GGALstnghcriqsnrapll....FfnN	24	16
NP_224665-1	202	224	NP_224665-1_202	USERPAT2	GGALrsenttisdntrpiy.....FknN	23	15
NP_224665-1	229	252	NP_224665-1_229	USERPAT2	GGAIqtsvtvaiknnsgsvi....FnnN	24	16
NP_224665-1	266	288	NP_224665-1_266	USERPAT2	GGAIyttnlsiddnpgtil.....FnnN	23	15
NP_224665-1	294	315	NP_224665-1_294	USERPAT2	GGAIctqfltiknsghvy......FtnN	22	14
NP_224665-1	320	345	NP_224665-1_320	USERPAT2	GGALmllqdstcllfaeqgnia..FqnN	26	18
NP_224667-1	94	145	NP_224667-1_94	USERPAT5	GGALsckslaitntknqilflnsfaikragamyvngnfdlsenhgsii......FsgN	52	44
NP_224667-1	160	183	NP_224667-1_160	USERPAT2	GGAVlcsknvtisknqgtay....FinN	24	16
NP_224667-1	189	211	NP_224667-1_189	USERPAT2	GGAIqaaiinikdntgpcl.....FfnN	23	15
NP_224667-1	218	240	NP_224667-1_218	USERPAT2	GGALfanacriennsqpiy.....FlnN	23	15
NP_224667-1	245	268	NP_224667-1_245	USERPAT2	GGAIrvhqeciltkntgsvi....FnnN	24	16
NP_224667-1	282	304	NP_224667-1_282	USERPAT2	GGAIyciscsikdnpgiaa.....FdnN	23	15
NP_224667-1	310	331	NP_224667-1_310	USERPAT2	GGAIctqsltiqdsgpvy......FtnN	22	14
NP_224667-1	336	361	NP_224667-1_336	USERPAT2	GGAImlrqdgactlfadqgdii..FynN	26	18
NP_224735-1	160	187	NP_224735-1_160	USERPAT2	GGALllqgrkskalffrdnrgtilFlkN	28	20
NP_224735-1	200	217	NP_224735-1_200	USERPAT1	GGAVssispgspitFadN	18	10
NP_224735-1	230	245	NP_224735-1_230	USERPAT1	GGAIyndqgait..FenN	16	8
NP_224735-1	259	281	NP_224735-1_259	USERPAT2	GGAVysrycnlysqwgdtl.....FtkN	23	15
NP_224735-1	287	309	NP_224735-1_287	USERPAT2	GGAIhadyvhirdckgsiv.....FeeN	23	15
NP_224735-1	314	336	NP_224735-1_314	USERPAT2	GGAIavnavcdinaqgpvr.....FinN	23	15
NP_224735-1	343	369	NP_224735-1_343	USERPAT2	GGAIymqatgsilrlhanqgdie.FcgN	27	19
NP_224736-1	262	284	NP_224736-1_262	USERPAT2	GGAIyvkeatlfnaldslk.....FekN	23	15
NP_224736-1	374	396	NP_224736-1_374	USERPAT2	GGAIyakqgisistfkdlt.....FksN	23	15
NP_224736-1	415	438	NP_224736-1_415	USERPAT2	GGAIfaadsiqiqqctgttl....FsgN	24	16
NP_224736-1	472	495	NP_224736-1_472	USERPAT2	GGAIytkkaltinngailtt....FsgN	24	16
NP_224736-1	501	523	NP_224736-1_501	USERPAT2	GGAIfavggitlsdlvevr.....FskN	23	15
NP_224736-1	568	591	NP_224736-1_568	USERPAT2	GGALystegltvsgitsils....FenN	24	16
NP_224736-1	954	976	NP_224736-1_954	USERPAT2	GGAIfsaavtiennsqpii.....FlnN	23	15
NP_224736-1	995	1016	NP_224736-1_995	USERPAT2	GGAIaansvtltnnpeit......FkgN	22	14
NP_224736-1	1021	1051	NP_224736-1_1021	USERPAT3	GGAIgcidltngspprkvsiadngsvl.......FqdN	31	23
NP_224736-1	1057	1077	NP_224736-1_1057	USERPAT2	GGAIygetidisrtgat.......FigN	21	13
NP_225156-1	387	410	NP_225156-1_387	USERPAT2	GGAIssasdidiqgncsaie....FsgN	24	16
NP_225156-1	456	478	NP_225156-1_456	USERPAT2	GGAIlagtvdlnetiseva.....FkqN	23	15
NP_225156-1	484	507	NP_225156-1_484	USERPAT2	GGALsandkviiannfgeil....FeqN	24	16
NP_225156-1	513	549	NP_225156-1_513	USERPAT3	GGAIycgcrsnpkleqkdsgeniniignsgait.FlkN	37	29
NP_225156-1	566	588	NP_225156-1_566	USERPAT2	GGALwghnvlldsnsgniq.....FigN	23	15
NP_225156-1	602	625	NP_225156-1_602	USERPAT2	GGAIlstdrvtisnnsgdvv....FkgN	24	16
NP_225156-1	694	716	NP_225156-1_694	USERPAT2	GGAIlaqhifitdntgnlr.....FsgN	23	15
NP_225156-1	734	756	NP_225156-1_734	USERPAT2	GGALlstnevnvcsnqnvv.....FsdN	23	15
NP_225156-1	765	786	NP_225156-1_765	USERPAT2	GGAIlakkvdisanhsve......FvsN	22	14
NP_225156-1	792	816	NP_225156-1_792	USERPAT2	GGAVcalnesvnitdngsavs...FskN	25	17
NP_225156-1	858	881	NP_225156-1_858	USERPAT2	GGAIianssvniqdnagdil....FvsN	24	16
NP_225156-1	887	920	NP_225156-1_887	USERPAT3	GGAIfvgslvasegsnprtltitgnsgdil....FakN	34	26
NP_225156-1	936	958	NP_225156-1_936	USERPAT2	GGAIytqnlkivknagnvs.....FygN	23	15
WP_010229791-1	280	294	WP_010229791-1_280	USERPAT1	GGAIaasgkvl...FvaN	15	7
WP_010229791-1	308	330	WP_010229791-1_308	USERPAT2	GGAIsasssisfqncaelv.....FksN	23	15
WP_010229791-1	371	393	WP_010229791-1_371	USERPAT2	GGAIfgkdceifenrgpvv.....FrdN	23	15
WP_010229791-1	476	483	WP_010229791-1_476	USERPAT1	GGAL..........FaeN	8	0
WP_010229791-1	512	535	WP_010229791-1_512	USERPAT2	GGAIlasgnvlisknsgeis....FvgN	24	16
WP_010229791-1	566	587	WP_010229791-1_566	USERPAT2	GGALfgkevaivqnatvv......FeqN	22	14
WP_010229791-1	600	622	WP_010229791-1_600	USERPAT2	GGAVygmesasiignsfvr.....FgnN	23	15
WP_010229791-1	631	652	WP_010229791-1_631	USERPAT2	GGALlskkvrlaentrvd......FsrN	22	14
WP_010229791-1	658	681	WP_010229791-1_658	USERPAT2	GGAVqvsdgscelinngyvl....FrdN	24	16
WP_010229791-1	687	711	WP_010229791-1_687	USERPAT2	GGAIsclkgdviisgnkdrve...FrdN	25	17
WP_010229791-1	784	806	WP_010229791-1_784	USERPAT2	GGAIfakrvyitdnkepil.....FshN	23	15
WP_010229791-1	812	847	WP_010229791-1_812	USERPAT3	GGAIftgslqetdkqdvvtpevvisgndgdvi..FsgN	36	28
WP_010229791-1	860	882	WP_010229791-1_860	USERPAT2	GGAIctqnltisqnngnvl.....FlnN	23	15
WP_010229791-1	887	912	WP_010229791-1_887	USERPAT2	GGAVriedhgevlleafggdii..FngN	26	18
WP_010229972-1	153	175	WP_010229972-1_153	USERPAT2	GGAIhagdvyisnnqnlvg.....FikN	23	15
WP_010229972-1	214	228	WP_010229972-1_214	USERPAT1	GGAIyvstscs...FenN	15	7
WP_010229972-1	242	264	WP_010229972-1_242	USERPAT2	GGAIfsptcslignqgdiv.....FysN	23	15
WP_010229972-1	280	303	WP_010229972-1_280	USERPAT2	GGAIkvttrlditnngsqif....FsdN	24	16
WP_010229972-1	309	330	WP_010229972-1_309	USERPAT2	GGAIhapclhlvgngpty......FtnN	22	14
WP_010229972-1	336	361	WP_010229972-1_336	USERPAT2	GGAIyitgtetskisadhhaii..FdnN	26	18
WP_010229975-1	117	131	WP_010229975-1_117	USERPAT1	GGAInatglis...FknN	15	7
WP_010229975-1	158	179	WP_010229975-1_158	USERPAT2	GGALygssielinnhsln......FinN	22	14
WP_010229975-1	185	208	WP_010229975-1_185	USERPAT2	GGAVstiqnlvikntsgiva....FenN	24	16
WP_010229975-1	225	248	WP_010229975-1_225	USERPAT2	GGAVgcqgaceishntgpvv....FnsN	24	16
WP_010229975-1	253	267	WP_010229975-1_253	USERPAT1	GGAIstggqci...FrdN	15	7
WP_010229977-1	179	201	WP_010229977-1_179	USERPAT2	GGAIdaqslmvngieklct.....FqeN	23	15
WP_010229977-1	322	329	WP_010229977-1_322	USERPAT1	GGAI..........FckN	8	0
WP_010229977-1	355	376	WP_010229977-1_355	USERPAT2	GGAIyakkltisdcgpvq......FlgN	22	14
WP_010229977-1	381	406	WP_010229977-1_381	USERPAT2	GGAIylvdqgelslsadrgdii..FdgN	26	18
WP_010229979-1	304	325	WP_010229979-1_304	USERPAT2	GGAIqsqtfslvadsavv......FsnN	22	14
WP_010229979-1	331	353	WP_010229979-1_331	USERPAT2	GGAIyalevnvstnggsil.....FegN	23	15
WP_010229979-1	358	388	WP_010229979-1_358	USERPAT3	GGAIcvsepiaannggltlhaadgdii.......FskN	31	23
WP_010229984-1	148	170	WP_010229984-1_148	USERPAT2	GGALstdalflqhnylftn.....FeeN	23	15
WP_010229984-1	176	198	WP_010229984-1_176	USERPAT2	GGAIqaqtlslsrnvssls.....FsrN	23	15
WP_010229984-1	204	226	WP_010229984-1_204	USERPAT2	GGAIccqnlicsgnvnplf.....FtnN	23	15
WP_010229984-1	231	261	WP_010229984-1_231	USERPAT3	GGAIccineqnlsekgclslaynqetl.......FsgN	31	23
WP_010229984-1	267	288	WP_010229984-1_267	USERPAT2	GGAIytkhmvlrhngpvs......FvnN	22	14
WP_010229984-1	293	318	WP_010229984-1_293	USERPAT2	GGAIaiqsggslsiiagggsvl..FqnN	26	18
WP_010231239-1	229	246	WP_010231239-1_229	USERPAT1	GGAIsgdfagsriiFlnN	18	10
WP_010231239-1	259	274	WP_010231239-1_259	USERPAT1	GGAIynkngvve..FlgN	16	8
WP_010231239-1	289	300	WP_010231239-1_289	USERPAT1	GGAIytgk......FkaN	12	4
WP_010231239-1	317	339	WP_010231239-1_317	USERPAT2	GGAIyaqyvnleqnqdair.....FenN	23	15
WP_010231239-1	345	366	WP_010231239-1_345	USERPAT2	GGAIsssqcaitahnsit......FsnN	22	14
WP_010231239-1	373	399	WP_010231239-1_373	USERPAT2	GGAIllggkqpslslvahngnia.FigN	27	19
WP_010231242-1	150	200	WP_010231242-1_150	USERPAT5	GGAIysqgellftdltgltiqgnlsqlsgggifggstisfsginqat.......FssN	51	43
WP_010231242-1	259	281	WP_010231242-1_259	USERPAT2	GGAIyatgdltisdsqeiv.....FsvN	23	15
WP_010231242-1	287	337	WP_010231242-1_287	USERPAT5	GGAIfaeknvsfenittlkvqnngaeekgggiyasgdlsiqsskqsl.......FnsN	51	43
WP_010231242-1	773	795	WP_010231242-1_773	USERPAT2	GGAIygetvsfskcsglcq.....FteN	23	15
WP_010231242-1	811	836	WP_010231242-1_811	USERPAT2	GGAIyaktslsieaedpstsyv..FskN	26	18
WP_010231242-1	851	870	WP_010231242-1_851	USERPAT2	GGAIyspsvtlncqtv........FsgN	20	12
WP_010231242-1	890	909	WP_010231242-1_890	USERPAT2	GGAIagttislsktsh........FseN	20	12
WP_010231245-1	254	276	WP_010231245-1_254	USERPAT2	GGAIcaestisissvdsii.....FskN	23	15
WP_010231245-1	373	395	WP_010231245-1_373	USERPAT2	GGAIyskgklsiasskevv.....FdhN	23	15
WP_010231245-1	401	423	WP_010231245-1_401	USERPAT2	GGAIfgeeeialekiaslk.....FdsN	23	15
WP_010231245-1	429	451	WP_010231245-1_429	USERPAT2	GGAIhaktvtlsdikntli.....FvnN	23	15
WP_010231245-1	555	577	WP_010231245-1_555	USERPAT2	GGAIygeavkienlsgygt.....FsnN	23	15
WP_010231245-1	593	618	WP_010231245-1_593	USERPAT2	GGAIyaktsltidsgnssgtit..FseN	26	18
WP_010231245-1	631	650	WP_010231245-1_631	USERPAT2	GGAIfspsvtittpvt........FskN	20	12
WP_010231245-1	665	685	WP_010231245-1_665	USERPAT2	GGAIgaistvslskgar.......FseN	21	13

## Sheet: FxxN-GGA
F-x-x-N-x(0,50)-G-G-A-[ILV], without an intervening F-x-x-N:						length	insert
NP_219922-1	211	231	NP_219922-1_211	USERPAT2	FtnNqavtsssmkhsgr.......GGAI	21	13
NP_219922-1	250	261	NP_219922-1_250	USERPAT1	FegNsavh......GGAI	12	4
NP_219922-1	279	291	NP_219922-1_279	USERPAT1	FkeNttian.....GGAI	13	5
NP_219922-1	307	319	NP_219922-1_307	USERPAT1	FsqNhankk.....GGAI	13	5
NP_219922-1	335	347	NP_219922-1_335	USERPAT1	FekNtakeg.....GGAI	13	5
NP_219922-1	362	375	NP_219922-1_362	USERPAT1	FsdNaagdlg....GGAI	14	6
NP_219923-1	286	298	NP_219923-1_286	USERPAT1	FsiNkatkd.....GGAI	13	5
NP_219923-1	342	354	NP_219923-1_342	USERPAT1	FnsNyskqg.....GGAL	13	5
NP_219923-1	791	841	NP_219923-1_791	USERPAT5	FsnNkanssstgvattasapaaaaaslqaaaaavpsspatptysgvv.......GGAI	51	43
NP_219923-1	857	879	NP_219923-1_857	USERPAT2	FsgNqaidnnpsqsslnvq.....GGAI	23	15
NP_219923-1	898	919	NP_219923-1_898	USERPAT2	FsgNsvstgksqttgqia......GGAI	22	14
NP_219923-1	932	963	NP_219923-1_932	USERPAT3	FsnNtasmatpktssedgssgnsikdti......GGAI	32	24
NP_219924-1	397	436	NP_219924-1_397	USERPAT4	FseNtakghgggictnklslsnlktvtltknsakes........GGAI	40	32
NP_219924-1	844	868	NP_219924-1_844	USERPAT2	FsgNkaidnttegsssksdvl...GGAV	25	17
NP_219924-1	887	906	NP_219924-1_887	USERPAT2	FsgNtvssqsttgqva........GGAI	20	12
NP_219924-1	919	944	NP_219924-1_919	USERPAT2	FskNsatnnannttdtqrkdtf..GGAI	26	18
NP_220332-1	270	283	NP_220332-1_270	USERPAT1	FegNsanfan....GGAI	14	6
NP_220332-1	300	311	NP_220332-1_300	USERPAT1	FieNrals......GGAI	12	4
NP_220332-1	327	346	NP_220332-1_327	USERPAT2	FkgNcaigtedkgslg........GGAI	20	12
NP_220332-1	375	402	NP_220332-1_375	USERPAT2	FgkNcqisdnegpvvfrdstaclgGGAI	28	20
NP_220332-1	503	515	NP_220332-1_503	USERPAT1	FasNgkilg.....GGAI	13	5
NP_220332-1	532	569	NP_220332-1_532	USERPAT3	FtgNarapqalptqeefplfskkegrplssgysgGGAI	38	30
NP_220332-1	584	607	NP_220332-1_584	USERPAT2	FeqNrlqcseeeatllgccg....GGAV	24	16
NP_220332-1	623	638	NP_220332-1_623	USERPAT1	FgnNyamgqgvs..GGAL	16	8
NP_220332-1	653	665	NP_220332-1_653	USERPAT1	FsrNiaslg.....GGAL	13	5
NP_220332-1	682	694	NP_220332-1_682	USERPAT1	FrdNrgrvy.....GGAI	13	5
NP_220332-1	808	820	NP_220332-1_808	USERPAT1	FsnNfsdiy.....GGAI	13	5
NP_220332-1	849	868	NP_220332-1_849	USERPAT2	FsgNsskrdehlphtg........GGAI	20	12
NP_220332-1	884	895	NP_220332-1_884	USERPAT1	FynNvacs......GGAV	12	4
NP_220391-1	96	108	NP_220391-1_96	USERPAT1	FakNltpes.....GGAI	13	5
NP_220391-1	129	155	NP_220391-1_129	USERPAT2	FenNtccrlftwrnpyaadkire.GGAI	27	19
NP_220391-1	171	183	NP_220391-1_171	USERPAT1	FmkNfsyvq.....GGAI	13	5
NP_220391-1	200	217	NP_220391-1_200	USERPAT1	FmdNiciqtntagkGGAI	18	10
NP_220391-1	233	245	NP_220391-1_233	USERPAT1	FfiNnacca.....GGAI	13	5
NP_220391-1	261	283	NP_220391-1_261	USERPAT2	FynNrcfknvetasseasd.....GGAI	23	15
NP_220391-1	300	312	NP_220391-1_300	USERPAT1	FsdNitkny.....GGAI	13	5
NP_220391-1	327	339	NP_220391-1_327	USERPAT1	FinNiannk.....GGAI	13	5
NP_220392-1	113	127	NP_220392-1_113	USERPAT1	FcnNycthnkg...GGAI	15	7
NP_220392-1	143	168	NP_220392-1_143	USERPAT2	FynNisagakyvgtgdhneknr..GGAL	26	18
NP_220392-1	183	195	NP_220392-1_183	USERPAT1	FinNmsgdc.....GGAI	13	5
NP_220392-1	212	235	NP_220392-1_212	USERPAT2	FenNhtlnhipytqaenmar....GGAI	24	16
NP_220392-1	253	264	NP_220392-1_253	USERPAT1	FnyNqggk......GGAI	12	4
NP_220392-1	280	300	NP_220392-1_280	USERPAT2	FsnNsslgwsqsssasn.......GGAI	21	13
NP_220392-1	317	329	NP_220392-1_317	USERPAT1	FdsNtatha.....GGAI	13	5
NP_220393-1	180	192	NP_220393-1_180	USERPAT1	FysNlvsgd.....GGAI	13	5
NP_220393-1	307	340	NP_220393-1_307	USERPAT3	FlnNvaspvyiaaeqptngqasntsdnygd....GGAI	34	26
NP_220393-1	367	379	NP_220393-1_367	USERPAT1	FssNvaagk.....GGAI	13	5
NP_220393-1	394	405	NP_220393-1_394	USERPAT1	FlgNiand......GGAI	12	4
NP_220394-1	348	360	NP_220394-1_348	USERPAT1	FsnNtaekg.....GGAI	13	5
NP_220394-1	376	387	NP_220394-1_376	USERPAT1	FerNraae......GGAI	12	4
NP_220396-1	138	150	NP_220396-1_138	USERPAT1	FcrNhaegs.....GGAI	13	5
NP_220396-1	166	178	NP_220396-1_166	USERPAT1	FeeNsskgn.....GGAI	13	5
NP_220396-1	194	206	NP_220396-1_194	USERPAT1	FarNradln.....GGAI	13	5
NP_220396-1	222	233	NP_220396-1_222	USERPAT1	FtgNsatn......GGAI	12	4
NP_220396-1	257	269	NP_220396-1_257	USERPAT1	FasNsakek.....GGAI	13	5
NP_220396-1	284	295	NP_220396-1_284	USERPAT1	FinNsaki......GGAI	12	4
NP_224218-1	157	169	NP_224218-1_157	USERPAT1	FeqNqsktk.....GGAI	13	5
NP_224218-1	185	196	NP_224218-1_185	USERPAT1	FyqNaatf......GGAI	12	4
NP_224218-1	213	226	NP_224218-1_213	USERPAT1	FaqNtakngs....GGAL	14	6
NP_224218-1	242	258	NP_224218-1_242	USERPAT1	FreNealttaigk.GGAV	17	9
NP_224218-1	283	295	NP_224218-1_283	USERPAT1	FerNhsimg.....GGAI	13	5
NP_224218-1	310	326	NP_224218-1_310	USERPAT1	FinNisyansqnl.GGAI	17	9
NP_224227-1	192	204	NP_224227-1_192	USERPAT1	FigNssstr.....GGAI	13	5
NP_224227-1	219	234	NP_224227-1_219	USERPAT1	FqgNtaptaagk..GGAI	16	8
NP_224644-1	153	201	NP_224644-1_153	USERPAT5	FtdNasvtlqkntsekdgaavsaysidlaktttaalldqntstkn.........GGAL	49	41
NP_224644-1	275	297	NP_224644-1_275	USERPAT2	FqeNkttgsaaqannpegc.....GGAI	23	15
NP_224644-1	320	332	NP_224644-1_320	USERPAT1	FtsNtttan.....GGAI	13	5
NP_224644-1	347	360	NP_224644-1_347	USERPAT1	FdqNtatagc....GGAI	14	6
NP_224644-1	378	389	NP_224644-1_378	USERPAT1	FstNtakt......GGAL	12	4
NP_224644-1	405	427	NP_224644-1_405	USERPAT2	FsgNkatgpsnssanqegc.....GGAI	23	15
NP_224644-1	479	491	NP_224644-1_479	USERPAT1	FdgNtagts.....GGAI	13	5
NP_224644-1	509	520	NP_224644-1_509	USERPAT1	FstNtakt......GGAL	12	4
NP_224644-1	536	558	NP_224644-1_536	USERPAT2	FsgNkatgpsnssanqegc.....GGAI	23	15
NP_224644-1	610	622	NP_224644-1_610	USERPAT1	FdgNtaeta.....GGAI	13	5
NP_224644-1	667	689	NP_224644-1_667	USERPAT2	FsgNsatatattttdqegc.....GGAI	23	15
NP_224644-1	740	752	NP_224644-1_740	USERPAT1	FdgNtaets.....GGAI	13	5
NP_224644-1	767	778	NP_224644-1_767	USERPAT1	FtnNsggk......GGAI	12	4
NP_224645-1	221	233	NP_224645-1_221	USERPAT1	FsqNlakgs.....GGAL	13	5
NP_224645-1	249	265	NP_224645-1_249	USERPAT1	FdgNsaweaaqaq.GGAI	17	9
NP_224645-1	284	296	NP_224645-1_284	USERPAT1	FtnNtalty.....GGAI	13	5
NP_224645-1	311	328	NP_224645-1_311	USERPAT1	FqsNisgssagqggGGAI	18	10
NP_224646-1	160	175	NP_224646-1_160	USERPAT1	FsqNvsneannn..GGAI	16	8
NP_224646-1	191	203	NP_224646-1_191	USERPAT1	FtsNsakkl.....GGAI	13	5
NP_224646-1	220	232	NP_224646-1_220	USERPAT1	FmnNkgetg.....GGAL	13	5
NP_224646-1	248	263	NP_224646-1_248	USERPAT1	FsgNtatdaagk..GGAI	16	8
NP_224646-1	284	296	NP_224646-1_284	USERPAT1	FaeNssvtq.....GGAI	13	5
NP_224646-1	311	327	NP_224646-1_311	USERPAT1	FsnNrcgntaagk.GGAI	17	9
NP_224647-1	158	170	NP_224647-1_158	USERPAT1	FgqNfsndn.....GGAL	13	5
NP_224647-1	185	197	NP_224647-1_185	USERPAT1	FakNkatqk.....GGAL	13	5
NP_224647-1	214	226	NP_224647-1_214	USERPAT1	FseNtaann.....GGAI	13	5
NP_224647-1	242	257	NP_224647-1_242	USERPAT1	FinNsvtatsat..GGAI	16	8
NP_224647-1	279	291	NP_224647-1_279	USERPAT1	FigNtaits.....GGAI	13	5
NP_224647-1	306	322	NP_224647-1_306	USERPAT1	FknNsaidtaapl.GGAI	17	9
NP_224649-1	183	195	NP_224649-1_183	USERPAT1	FsnNssstk.....GGAI	13	5
NP_224649-1	212	224	NP_224649-1_212	USERPAT1	FlsNiasts.....GGAI	13	5
NP_224649-1	240	252	NP_224649-1_240	USERPAT1	FegNaaktt.....GGAI	13	5
NP_224649-1	273	285	NP_224649-1_273	USERPAT1	FasNvaets.....GGAI	13	5
NP_224649-1	300	315	NP_224649-1_300	USERPAT1	FlrNnvssatpk..GGAI	16	8
NP_224650-1	190	202	NP_224650-1_190	USERPAT1	FrdNvsqgy.....GGAI	13	5
NP_224650-1	217	233	NP_224650-1_217	USERPAT1	FenNhayhdvnsn.GGAI	17	9
NP_224651-1	197	209	NP_224651-1_197	USERPAT1	FngNgsisn.....GGAL	13	5
NP_224651-1	226	238	NP_224651-1_226	USERPAT1	FstNatgiy.....GGAI	13	5
NP_224651-1	256	267	NP_224651-1_256	USERPAT1	FvnNssrs......GGAI	12	4
NP_224651-1	283	316	NP_224651-1_283	USERPAT3	FqnNtaspqnslpaptppptppavtpllgy....GGAI	34	26
NP_224651-1	341	353	NP_224651-1_341	USERPAT1	FleNiaseq.....GGAL	13	5
NP_224651-1	368	379	NP_224651-1_368	USERPAT1	FlgNtagk......GGAI	12	4
NP_224652-1	244	271	NP_224652-1_244	USERPAT2	FtaNscvnslkgvtpssgtyalgsGGAI	28	20
NP_224652-1	289	329	NP_224652-1_289	USERPAT4	FsyNgtpndagaiyaetcnivgnqgallldsntaarn.......GGAI	41	33
NP_224652-1	344	355	NP_224652-1_344	USERPAT1	FsrNraek......GGAI	12	4
NP_224664-1	43	74	NP_224664-1_43	USERPAT3	FthNqnqdlaivgnhndfildykyyrsn......GGAL	32	24
NP_224664-1	90	102	NP_224664-1_90	USERPAT1	FekNvcpns.....GGAI	13	5
NP_224664-1	118	139	NP_224664-1_118	USERPAT2	FttNlvsdnptatagsll......GGAL	22	14
NP_224664-1	155	167	NP_224664-1_155	USERPAT1	FvdNlalnk.....GGAL	13	5
NP_224664-1	281	293	NP_224664-1_281	USERPAT1	FnnNqsqsn.....GGAI	13	5
NP_224664-1	308	319	NP_224664-1_308	USERPAT1	FlnNtatr......GGAL	12	4
NP_224665-1	49	82	NP_224665-1_49	USERPAT3	FvgNrhnssqdivlsnyksidnilllwtsa....GGAV	34	26
NP_224665-1	98	110	NP_224665-1_98	USERPAT1	FskNlaigt.....GGAI	13	5
NP_224665-1	127	147	NP_224665-1_127	USERPAT2	FfsNrglnnastggetr.......GGAI	21	13
NP_224665-1	164	176	NP_224665-1_164	USERPAT1	FvnNsvnnw.....GGAL	13	5
NP_224665-1	193	205	NP_224665-1_193	USERPAT1	FfnNtapsg.....GGAL	13	5
NP_224665-1	221	232	NP_224665-1_221	USERPAT1	FknNcgnn......GGAI	12	4
NP_224665-1	249	269	NP_224665-1_249	USERPAT2	FnnNtalsgsinsgngs.......GGAI	21	13
NP_224665-1	285	297	NP_224665-1_285	USERPAT1	FnnNycird.....GGAI	13	5
NP_224665-1	312	323	NP_224665-1_312	USERPAT1	FtnNqgnw......GGAL	12	4
NP_224667-1	142	163	NP_224667-1_142	USERPAT2	FsgNlsfpnasnfadtct......GGAV	22	14
NP_224667-1	180	192	NP_224667-1_180	USERPAT1	FinNkakss.....GGAI	13	5
NP_224667-1	208	221	NP_224667-1_208	USERPAT1	FfnNaaggta....GGAL	14	6
NP_224667-1	237	248	NP_224667-1_237	USERPAT1	FlnNqsgl......GGAI	12	4
NP_224667-1	265	285	NP_224667-1_265	USERPAT2	FnnNfameadisanhss.......GGAI	21	13
NP_224667-1	301	313	NP_224667-1_301	USERPAT1	FdnNtaard.....GGAI	13	5
NP_224667-1	328	339	NP_224667-1_328	USERPAT1	FtnNqgtw......GGAI	12	4
NP_224735-1	143	163	NP_224735-1_143	USERPAT2	FinNtsvlcqnnisygp.......GGAL	21	13
NP_224735-1	184	203	NP_224735-1_184	USERPAT2	FlkNkavnqdeshpgy........GGAV	20	12
NP_224735-1	222	233	NP_224735-1_222	USERPAT1	FqeNegel......GGAI	12	4
NP_224735-1	251	262	NP_224735-1_251	USERPAT1	FfsNkasf......GGAV	12	4
NP_224735-1	278	290	NP_224735-1_278	USERPAT1	FtkNaaakv.....GGAI	13	5
NP_224735-1	306	317	NP_224735-1_306	USERPAT1	FeeNsata......GGAI	12	4
NP_224735-1	333	346	NP_224735-1_333	USERPAT1	FinNsalgln....GGAI	14	6
NP_224735-1	385	439	NP_224735-1_385	USERPAT5	FtnNaitiqgaprefslsaneghricfydpiisatenynslyinhqrllea...GGAV	55	47
NP_224736-1	253	265	NP_224736-1_253	USERPAT1	FtgNtsagq.....GGAI	13	5
NP_224736-1	393	418	NP_224736-1_393	USERPAT2	FksNsasvdatltvdsstiges..GGAI	26	18
NP_224736-1	435	475	NP_224736-1_435	USERPAT4	FsgNtanksgggiyavgqvtledianlkmtnntckge.......GGAI	41	33
NP_224736-1	492	504	NP_224736-1_492	USERPAT1	FsgNtstdn.....GGAI	13	5
NP_224736-1	520	571	NP_224736-1_520	USERPAT5	FskNktgnysapitkaasntapvvsssttaaspavpaaaaapvtnaak......GGAL	52	44
NP_224736-1	746	758	NP_224736-1_746	USERPAT1	FdqNtssen.....GGAL	13	5
NP_224736-1	936	957	NP_224736-1_936	USERPAT2	FsnNsaatkktsttkqia......GGAI	22	14
NP_224736-1	973	998	NP_224736-1_973	USERPAT2	FlnNsakseattaatagnkdsc..GGAI	26	18
NP_224736-1	1013	1024	NP_224736-1_1013	USERPAT1	FkgNyaet......GGAI	12	4
NP_224736-1	1048	1060	NP_224736-1_1048	USERPAT1	FqdNsalnr.....GGAI	13	5
NP_225156-1	407	431	NP_225156-1_407	USERPAT2	FsgNqslialgehigltdfvg...GGAL	25	17
NP_225156-1	475	487	NP_225156-1_475	USERPAT1	FkqNtaalt.....GGAL	13	5
NP_225156-1	504	516	NP_225156-1_504	USERPAT1	FeqNevrnh.....GGAI	13	5
NP_225156-1	546	569	NP_225156-1_546	USERPAT2	FlkNkasvlevmtqaedyag....GGAL	24	16
NP_225156-1	585	605	NP_225156-1_585	USERPAT2	FigNiggstfwigeyvg.......GGAI	21	13
NP_225156-1	713	737	NP_225156-1_713	USERPAT2	FsgNlgggeesstvgdlaivg...GGAL	25	17
NP_225156-1	753	768	NP_225156-1_753	USERPAT1	FsdNvtsngcds..GGAI	16	8
NP_225156-1	783	795	NP_225156-1_783	USERPAT1	FvsNgsgkf.....GGAV	13	5
NP_225156-1	843	861	NP_225156-1_843	USERPAT2	FkeNfvfgsenqrsg.........GGAI	19	11
NP_225156-1	878	890	NP_225156-1_878	USERPAT1	FvsNstgsy.....GGAI	13	5
NP_225156-1	917	939	NP_225156-1_917	USERPAT2	FakNstqtaaslsekdsfg.....GGAI	23	15
WP_010229791-1	270	283	WP_010229791-1_270	USERPAT1	FegNsaqlan....GGAI	14	6
WP_010229791-1	300	311	WP_010229791-1_300	USERPAT1	FtdNqals......GGAI	12	4
WP_010229791-1	327	346	WP_010229791-1_327	USERPAT2	FksNlakgvkdkcslg........GGAL	20	12
WP_010229791-1	390	402	WP_010229791-1_390	USERPAT1	FrdNtaalg.....GGAI	13	5
WP_010229791-1	503	515	WP_010229791-1_503	USERPAT1	FasNgkmlg.....GGAI	13	5
WP_010229791-1	532	569	WP_010229791-1_532	USERPAT3	FvgNarapqaiptrssdelsfgaqltqttsgcsgGGAL	38	30
WP_010229791-1	584	603	WP_010229791-1_584	USERPAT2	FeqNrlqcgeqethgg........GGAV	20	12
WP_010229791-1	619	634	WP_010229791-1_619	USERPAT1	FgnNyavgnqis..GGAL	16	8
WP_010229791-1	649	661	WP_010229791-1_649	USERPAT1	FsrNiatfc.....GGAV	13	5
WP_010229791-1	678	690	WP_010229791-1_678	USERPAT1	FrdNrgqtf.....GGAI	13	5
WP_010229791-1	803	815	WP_010229791-1_803	USERPAT1	FshNfsdvy.....GGAI	13	5
WP_010229791-1	844	863	WP_010229791-1_844	USERPAT2	FsgNaakhdkhlpdtg........GGAI	20	12
WP_010229791-1	879	890	WP_010229791-1_879	USERPAT1	FlnNfacs......GGAV	12	4
WP_010229972-1	129	156	WP_010229972-1_129	USERPAT2	FenNtchrlwtqtdpenegnkareGGAI	28	20
WP_010229972-1	172	184	WP_010229972-1_172	USERPAT1	FikNfayvq.....GGAI	13	5
WP_010229972-1	234	245	WP_010229972-1_234	USERPAT1	FiqNsgca......GGAI	12	4
WP_010229972-1	261	283	WP_010229972-1_261	USERPAT2	FysNhgfknvdnatnesgd.....GGAI	23	15
WP_010229972-1	300	312	WP_010229972-1_300	USERPAT1	FsdNisrnf.....GGAI	13	5
WP_010229972-1	327	339	WP_010229972-1_327	USERPAT1	FtnNianht.....GGAI	13	5
WP_010229975-1	105	120	WP_010229975-1_105	USERPAT1	FfcNnycthqgg..GGAI	16	8
WP_010229975-1	136	161	WP_010229975-1_136	USERPAT2	FynNttigtqftgvalrternr..GGAL	26	18
WP_010229975-1	176	188	WP_010229975-1_176	USERPAT1	FinNtsgdm.....GGAV	13	5
WP_010229975-1	205	228	WP_010229975-1_205	USERPAT2	FenNhttdhipntfatilar....GGAV	24	16
WP_010229975-1	245	256	WP_010229975-1_245	USERPAT1	FnsNyggy......GGAI	12	4
WP_010229977-1	170	182	WP_010229977-1_170	USERPAT1	FysNlvsgd.....GGAI	13	5
WP_010229977-1	293	325	WP_010229977-1_293	USERPAT3	FlsNvaspiyvdpaaaggqppadkdnygd.....GGAI	33	25
WP_010229977-1	346	358	WP_010229977-1_346	USERPAT1	FskNiaagk.....GGAI	13	5
WP_010229977-1	373	384	WP_010229977-1_373	USERPAT1	FlgNvand......GGAI	12	4
WP_010229979-1	295	307	WP_010229979-1_295	USERPAT1	FdyNfakgr.....GGAI	13	5
WP_010229979-1	322	334	WP_010229979-1_322	USERPAT1	FsnNtaekg.....GGAI	13	5
WP_010229979-1	350	361	WP_010229979-1_350	USERPAT1	FegNrase......GGAI	12	4
WP_010229984-1	139	151	WP_010229984-1_139	USERPAT1	FyrNhsegs.....GGAL	13	5
WP_010229984-1	167	179	WP_010229984-1_167	USERPAT1	FeeNssakn.....GGAI	13	5
WP_010229984-1	195	207	WP_010229984-1_195	USERPAT1	FsrNranln.....GGAI	13	5
WP_010229984-1	222	234	WP_010229984-1_222	USERPAT1	FftNnsaln.....GGAI	13	5
WP_010229984-1	258	270	WP_010229984-1_258	USERPAT1	FsgNsakek.....GGAI	13	5
WP_010229984-1	285	296	WP_010229984-1_285	USERPAT1	FvnNsakl......GGAI	12	4
WP_010231239-1	212	232	WP_010231239-1_212	USERPAT2	FanNqalvspsikhsgr.......GGAI	21	13
WP_010231239-1	251	262	WP_010231239-1_251	USERPAT1	FeeNsavh......GGAI	12	4
WP_010231239-1	280	292	WP_010231239-1_280	USERPAT1	FkeNstran.....GGAI	13	5
WP_010231239-1	308	320	WP_010231239-1_308	USERPAT1	FsqNnanqk.....GGAI	13	5
WP_010231239-1	336	348	WP_010231239-1_336	USERPAT1	FenNsakeg.....GGAI	13	5
WP_010231239-1	363	376	WP_010231239-1_363	USERPAT1	FsnNfagdlg....GGAI	14	6
WP_010231242-1	278	290	WP_010231242-1_278	USERPAT1	FsvNkaskd.....GGAI	13	5
WP_010231242-1	334	346	WP_010231242-1_334	USERPAT1	FnsNtskqg.....GGAL	13	5
WP_010231242-1	722	776	WP_010231242-1_722	USERPAT5	FsnNtanssstgvattattsqsptvssflpratagsspapaqttptyagvv...GGAI	55	47
WP_010231242-1	792	814	WP_010231242-1_792	USERPAT2	FteNsaidntpsspslnvq.....GGAI	23	15
WP_010231242-1	833	854	WP_010231242-1_833	USERPAT2	FskNsvstgkaqttgqia......GGAI	22	14
WP_010231242-1	867	893	WP_010231242-1_867	USERPAT2	FsgNsasmattnppsgtspkdti.GGAI	27	19
WP_010231245-1	392	404	WP_010231245-1_392	USERPAT1	FdhNsatkn.....GGAI	13	5
WP_010231245-1	420	432	WP_010231245-1_420	USERPAT1	FdsNttgek.....GGAI	13	5
WP_010231245-1	574	596	WP_010231245-1_574	USERPAT2	FsnNnavdhqisgstsdvl.....GGAI	23	15
WP_010231245-1	615	634	WP_010231245-1_615	USERPAT2	FseNttssksttgqva........GGAI	20	12
WP_010231245-1	647	668	WP_010231245-1_647	USERPAT2	FskNsainattsskkdtf......GGAI	22	14

## Sheet: GGA-GGA
G-G-A-[ILV]-x(0,50)-G-G-A-[ILV], without an intervening F-x-x-N:						length	insert			All G-G-A-[ILV]-x(0,50)-G-G-A-[ILV]					length	insert
NP_219923-1	139	170	NP_219923-1_139	USERPAT3	GGAIfsqgellftdltgltiqnnlsqls......GGAI	32	24			NP_219922-1	228	261	USERPAT3	GGAIsgdfagsrilflnnqqitfegnsavh....GGAI	34	26
NP_219923-1	295	326	NP_219923-1_295	USERPAT3	GGAIfaekdvsfenitslkvqtngaeek......GGAI	32	24			NP_219922-1	258	291	USERPAT3	GGAIynknglveflgnagplafkenttian....GGAI	34	26
NP_220332-1	343	374	NP_220332-1_343	USERPAT3	GGAIsslgtvllqgnhgitcdknesasq......GGAI	32	24			NP_219922-1	288	319	USERPAT3	GGAIytsnfkanqqtspilfsqnhankk......GGAI	32	24
NP_224644-1	424	464	NP_224644-1_424	USERPAT4	GGAIlafidsgsvsdktglsiannqevsltsnaatvs.......GGAI	41	33			NP_219922-1	316	347	USERPAT3	GGAIyaqyvnleqnqdtirfekntakeg......GGAI	32	24
NP_224644-1	555	595	NP_224644-1_555	USERPAT4	GGAIlsflesasvstkkglwiednenvslsgntatvs.......GGAI	41	33			NP_219922-1	344	375	USERPAT3	GGAItssqcsitahntiifsdnaagdlg......GGAI	32	24
NP_224735-1	436	479	NP_224735-1_436	USERPAT4	GGAVifsgarlspehkkenknktsiinqpvrlcsgvlsie....GGAI	44	36			NP_219923-1	139	170	USERPAT3	GGAIfsqgellftdltgltiqnnlsqls......GGAI	32	24
NP_225156-1	428	459	NP_225156-1_428	USERPAT3	GGALaaqgtltlrnnavvqcvkntskth......GGAI	32	24			NP_219923-1	267	298	USERPAT3	GGAIyakgdltiadsqevlfsinkatkd......GGAI	32	24
WP_010229791-1	343	374	WP_010229791-1_343	USERPAT3	GGALaslesvvlkdnlgityeknqsyse......GGAI	32	24			NP_219923-1	295	326	USERPAT3	GGAIfaekdvsfenitslkvqtngaeek......GGAI	32	24
WP_010229791-1	399	430	WP_010229791-1_399	USERPAT3	GGAIlaqqtvaicgnksgisfegskssf......GGAI	32	24			NP_219923-1	323	354	USERPAT3	GGAIyakgdlsiqsskqslfnsnyskqg......GGAL	32	24
WP_010229791-1	427	479	WP_010229791-1_427	USERPAT5	GGAIacgnfssennssalgsidisnnlgdisflrtlcttsdlgqtdyqg.....GGAL	53	45			NP_219923-1	838	879	USERPAT4	GGAIygekvtfsqcsgtcqfsgnqaidnnpsqsslnvq......GGAI	42	34
WP_010229972-1	181	217	WP_010229972-1_181	USERPAT3	GGAIsantfaykenkssflclnnsciqtktggk.GGAI	37	29			NP_219923-1	876	919	USERPAT4	GGAIyaktslsigssdagtsyifsgnsvstgksqttgqia....GGAI	44	36
WP_010231245-1	226	257	WP_010231245-1_226	USERPAT3	GGAIyskgplsitglkklalkenlsqka......GGAI	32	24			NP_219923-1	916	963	USERPAT4	GGAIysptvtlncpatfsnntasmatpktssedgssgnsikdtiGGAI	48	40
										NP_219924-1	825	868	USERPAT4	GGAIygetvkienfsgqgifsgnkaidnttegsssksdvl....GGAV	44	36
										NP_219924-1	865	906	USERPAT4	GGAVyaktlfnldsgssrrtvtfsgntvssqsttgqva......GGAI	42	34
										NP_219924-1	903	944	USERPAT4	GGAIysptvtiatpvvfsknsatnnannttdtqrkdtf......GGAI	42	34
										NP_220332-1	280	311	USERPAT3	GGAIaasgkvlfvandkktsfienrals......GGAI	32	24
										NP_220332-1	308	346	USERPAT4	GGAIaassdiafqncaelvfkgncaigtedkgslg.........GGAI	39	31
										NP_220332-1	343	374	USERPAT3	GGAIsslgtvllqgnhgitcdknesasq......GGAI	32	24
										NP_220332-1	371	402	USERPAT3	GGAIfgkncqisdnegpvvfrdstaclg......GGAI	32	24
										NP_220332-1	476	515	USERPAT4	GGALfgenislsenagvltfkdnivktfasngkilg........GGAI	40	32
										NP_220332-1	512	569	USERPAT5	GGAIlatgkveitnnsegisftgnarapqalptqeefplfskkegrplssgysgGGAI	58	50
										NP_220332-1	566	607	USERPAT4	GGAIlgrevailhnaavvfeqnrlqcseeeatllgccg......GGAV	42	34
										NP_220332-1	604	638	USERPAT3	GGAVhgmdstsivgnssvrfgnnyamgqgvs...GGAL	35	27
										NP_220332-1	635	665	USERPAT3	GGALlsktvqlagngsvdfsrniaslg.......GGAL	31	23
										NP_220332-1	662	694	USERPAT3	GGALqasegncelvdngyvlfrdnrgrvy.....GGAI	33	25
										NP_220332-1	789	820	USERPAT3	GGAIfakrvrivdnqeavvfsnnfsdiy......GGAI	32	24
										NP_220332-1	817	868	USERPAT5	GGAIftgslreedkldgqipevlisgnagdvvfsgnsskrdehlphtg......GGAI	52	44
										NP_220332-1	865	895	USERPAT3	GGAIctqnltisqntgnvlfynnvacs.......GGAV	31	23
										NP_220391-1	105	155	USERPAT5	GGAIgyaspnsptveirdtigpvifenntccrlftwrnpyaadkire.......GGAI	51	43
										NP_220391-1	152	183	USERPAT3	GGAIhaqnlyinhnhdvvgfmknfsyvq......GGAI	32	24
										NP_220391-1	180	217	USERPAT3	GGAIstantfvvsenqscflfmdniciqtntagkGGAI	38	30
										NP_220391-1	214	245	USERPAT3	GGAIyagtsnsfesnncdlffinnacca......GGAI	32	24
										NP_220391-1	242	283	USERPAT4	GGAIfspicsltgnrgnivfynnrcfknvetasseasd......GGAI	42	34
										NP_220391-1	280	312	USERPAT3	GGAIkvttrldvtgnrgriffsdnitkny.....GGAI	33	25
										NP_220391-1	309	339	USERPAT3	GGAIyapvvtlvdngptyfinniannk.......GGAI	31	23
										NP_220392-1	124	168	USERPAT4	GGAIrsggpirflnnqdvlfynnisagakyvgtgdhneknr...GGAL	45	37
										NP_220392-1	165	195	USERPAT3	GGALyattitltgnrtlafinnmsgdc.......GGAI	31	23
										NP_220392-1	192	235	USERPAT4	GGAIsadtqisitdtvkgilfennhtlnhipytqaenmar....GGAI	44	36
										NP_220392-1	232	264	USERPAT3	GGAIcsrrdlcsisnnsgpivfnynqggk.....GGAI	33	25
										NP_220392-1	261	300	USERPAT4	GGAIsatrcvidnnkeriifsnnsslgwsqsssasn........GGAI	40	32
										NP_220392-1	297	329	USERPAT3	GGAIqttqgftlrnnkgsiyfdsntatha.....GGAI	33	25
										NP_220393-1	337	379	USERPAT4	GGAIfckngaqaagsnnsgsvsfdgegvvffssnvaagk.....GGAI	43	35
										NP_220393-1	376	405	USERPAT3	GGAIyakklsvancgpvqflgniand........GGAI	30	22
										NP_220394-1	357	387	USERPAT3	GGAIyaptidistnggsilfernraae.......GGAI	31	23
										NP_220396-1	147	178	USERPAT3	GGAIsadafslqhnylftafeensskgn......GGAI	32	24
										NP_220396-1	175	206	USERPAT3	GGAIqaqtfslsrnvspisfarnradln......GGAI	32	24
										NP_220396-1	203	233	USERPAT3	GGAIccsnlicsgnvnplfftgnsatn.......GGAI	31	23
										NP_220396-1	230	269	USERPAT4	GGAIccisdlntsekgslslacnqetlfasnsakek........GGAI	40	32
										NP_220396-1	266	295	USERPAT3	GGAIyakhmvlryngpvsfinnsaki........GGAI	30	22
										NP_224218-1	166	196	USERPAT3	GGAIsganvtivgnydsvsfyqnaatf.......GGAI	31	23
										NP_224218-1	193	226	USERPAT3	GGAIhssgplqiavnqaeirfaqntakngs....GGAL	34	26
										NP_224218-1	223	258	USERPAT3	GGALysdgdididqnayvlfrenealttaigk..GGAV	36	28
										NP_224218-1	255	295	USERPAT4	GGAVcclptsgsstpvpivtfsdnkqlvfernhsimg.......GGAI	41	33
										NP_224218-1	292	326	USERPAT3	GGAIyarklsissggptlfinnisyansqnl...GGAI	35	27
										NP_224227-1	173	204	USERPAT3	GGAIncagslkiannkslsfignssstr......GGAI	32	24
										NP_224227-1	201	234	USERPAT3	GGAIhtknltlssggetlfqgntaptaagk....GGAI	34	26
										NP_224644-1	294	332	USERPAT4	GGAIccylatatdktglaisqnqemsftsntttan.........GGAI	39	31
										NP_224644-1	329	360	USERPAT3	GGAIyatkctldgnttltfdqntatagc......GGAI	32	24
										NP_224644-1	357	389	USERPAT3	GGAIytetedfslkgstgtvtfstntakt.....GGAL	33	25
										NP_224644-1	386	427	USERPAT4	GGALyskgnssltgntnllfsgnkatgpsnssanqegc......GGAI	42	34
										NP_224644-1	424	464	USERPAT4	GGAIlafidsgsvsdktglsiannqevsltsnaatvs.......GGAI	41	33
										NP_224644-1	461	491	USERPAT3	GGAIyatkctltgngsltfdgntagts.......GGAI	31	23
										NP_224644-1	488	520	USERPAT3	GGAIytetedftltgstgtvtfstntakt.....GGAL	33	25
										NP_224644-1	517	558	USERPAT4	GGALyskgnnslsgntnllfsgnkatgpsnssanqegc......GGAI	42	34
										NP_224644-1	555	595	USERPAT4	GGAIlsflesasvstkkglwiednenvslsgntatvs.......GGAI	41	33
										NP_224644-1	592	622	USERPAT3	GGAIyatkcalhgnttltfdgntaeta.......GGAI	31	23
										NP_224644-1	749	778	USERPAT3	GGAIysknlsitangpvsftnnsggk........GGAI	30	22
										NP_224645-1	230	265	USERPAT3	GGALystdncsitdnfqvifdgnsaweaaqaq..GGAI	36	28
										NP_224645-1	262	296	USERPAT3	GGAIcctttdktvtltgnknlsftnntalty...GGAI	35	27
										NP_224645-1	293	328	USERPAT3	GGAIsglkvsisaggptlfqsnisgssagqgg..GGAI	36	28
										NP_224646-1	172	203	USERPAT3	GGAIttktlsisgntssitftsnsakkl......GGAI	32	24
										NP_224646-1	200	232	USERPAT3	GGAIyssaaasisgntgqlvfmnnkgetg.....GGAL	33	25
										NP_224646-1	229	263	USERPAT3	GGALgfeasssitqnsslffsgntatdaagk...GGAI	35	27
										NP_224646-1	260	296	USERPAT3	GGAIycektgetptltisgnksltfaenssvtq.GGAI	37	29
										NP_224646-1	293	327	USERPAT3	GGAIcahgldlsaagptlfsnnrcgntaagk...GGAI	35	27
										NP_224647-1	167	197	USERPAT3	GGALqgssislslnpnltfaknkatqk.......GGAL	31	23
										NP_224647-1	194	226	USERPAT3	GGALystggitinntlnsasfsentaann.....GGAI	33	25
										NP_224647-1	223	257	USERPAT3	GGAIyteassfissnkaisfinnsvtatsat...GGAI	35	27
										NP_224647-1	254	291	USERPAT3	GGAIycsstsapkpvltlsdngelnfigntaitsGGAI	38	30
										NP_224647-1	288	322	USERPAT3	GGAIytdnlvlssggptlfknnsaidtaapl...GGAI	35	27
										NP_224649-1	164	195	USERPAT3	GGAIkgasflltgtsgdalfsnnssstk......GGAI	32	24
										NP_224649-1	192	224	USERPAT3	GGAIattagarianntgyvrflsniasts.....GGAI	33	25
										NP_224649-1	221	252	USERPAT3	GGAIddegtsilsnnkflyfegnaaktt......GGAI	32	24
										NP_224649-1	249	285	USERPAT3	GGAIcntkasgspeliisnnktlifasnvaets.GGAI	37	29
										NP_224649-1	282	315	USERPAT3	GGAIhakklalssggfteflrnnvssatpk....GGAI	34	26
										NP_224650-1	199	233	USERPAT3	GGAIsthnltlttrgpscfennhayhdvnsn...GGAI	35	27
										NP_224651-1	206	238	USERPAT3	GGALtgsaainlinnsapvifstnatgiy.....GGAI	33	25
										NP_224651-1	235	267	USERPAT3	GGAIyltggsmltsgnlsgvlfvnnssrs.....GGAI	33	25
										NP_224651-1	264	316	USERPAT5	GGAIyangnvtfsnnsdltfqnntaspqnslpaptppptppavtpllgy.....GGAI	53	45
										NP_224651-1	313	353	USERPAT4	GGAIfctppatppptgvsltisgensvtfleniaseq.......GGAL	41	33
										NP_224651-1	350	379	USERPAT3	GGALygkkisidsnkstiflgntagk........GGAI	30	22
										NP_224652-1	326	355	USERPAT3	GGAIcakvlniqgrgpiefsrnraek........GGAI	30	22
										NP_224664-1	71	102	USERPAT3	GGALtcknllisenignvffeknvcpns......GGAI	32	24
										NP_224664-1	99	139	USERPAT4	GGAIyaaqnctisknqnyafttnlvsdnptatagsll.......GGAL	41	33
										NP_224664-1	136	167	USERPAT3	GGALfaincsitnnlgqgtfvdnlalnk......GGAL	32	24
										NP_224664-1	290	319	USERPAT3	GGAIhaksiiikengpvyflnntatr........GGAL	30	22
										NP_224665-1	79	110	USERPAT3	GGAVscnnfllsnvedhaffsknlaigt......GGAI	32	24
										NP_224665-1	107	147	USERPAT4	GGAIacqgactitknrgpliffsnrglnnastggetr.......GGAI	41	33
										NP_224665-1	144	176	USERPAT3	GGAIacngdftisqnqgtfyfvnnsvnnw.....GGAL	33	25
										NP_224665-1	173	205	USERPAT3	GGALstnghcriqsnrapllffnntapsg.....GGAL	33	25
										NP_224665-1	202	232	USERPAT3	GGALrsenttisdntrpiyfknncgnn.......GGAI	31	23
										NP_224665-1	229	269	USERPAT4	GGAIqtsvtvaiknnsgsvifnnntalsgsinsgngs.......GGAI	41	33
										NP_224665-1	266	297	USERPAT3	GGAIyttnlsiddnpgtilfnnnycird......GGAI	32	24
										NP_224665-1	294	323	USERPAT3	GGAIctqfltiknsghvyftnnqgnw........GGAL	30	22
										NP_224667-1	160	192	USERPAT3	GGAVlcsknvtisknqgtayfinnkakss.....GGAI	33	25
										NP_224667-1	189	221	USERPAT3	GGAIqaaiinikdntgpclffnnaaggta.....GGAL	33	25
										NP_224667-1	218	248	USERPAT3	GGALfanacriennsqpiyflnnqsgl.......GGAI	31	23
										NP_224667-1	245	285	USERPAT4	GGAIrvhqeciltkntgsvifnnnfameadisanhss.......GGAI	41	33
										NP_224667-1	282	313	USERPAT3	GGAIyciscsikdnpgiaafdnntaard......GGAI	32	24
										NP_224667-1	310	339	USERPAT3	GGAIctqsltiqdsgpvyftnnqgtw........GGAI	30	22
										NP_224735-1	160	203	USERPAT4	GGALllqgrkskalffrdnrgtilflknkavnqdeshpgy....GGAV	44	36
										NP_224735-1	200	233	USERPAT3	GGAVssispgspitfadnqeilfqenegel....GGAI	34	26
										NP_224735-1	230	262	USERPAT3	GGAIyndqgaitfennfqttsffsnkasf.....GGAV	33	25
										NP_224735-1	259	290	USERPAT3	GGAVysrycnlysqwgdtlftknaaakv......GGAI	32	24
										NP_224735-1	287	317	USERPAT3	GGAIhadyvhirdckgsivfeensata.......GGAI	31	23
										NP_224735-1	314	346	USERPAT3	GGAIavnavcdinaqgpvrfinnsalgln.....GGAI	33	25
										NP_224735-1	436	479	USERPAT4	GGAVifsgarlspehkkenknktsiinqpvrlcsgvlsie....GGAI	44	36
										NP_224736-1	374	418	USERPAT4	GGAIyakqgisistfkdltfksnsasvdatltvdsstiges...GGAI	45	37
										NP_224736-1	472	504	USERPAT3	GGAIytkkaltinngailttfsgntstdn.....GGAI	33	25
										NP_224736-1	954	998	USERPAT4	GGAIfsaavtiennsqpiiflnnsakseattaatagnkdsc...GGAI	45	37
										NP_224736-1	995	1024	USERPAT3	GGAIaansvtltnnpeitfkgnyaet........GGAI	30	22
										NP_224736-1	1021	1060	USERPAT4	GGAIgcidltngspprkvsiadngsvlfqdnsalnr........GGAI	40	32
										NP_225156-1	387	431	USERPAT4	GGAIssasdidiqgncsaiefsgnqslialgehigltdfvg...GGAL	45	37
										NP_225156-1	428	459	USERPAT3	GGALaaqgtltlrnnavvqcvkntskth......GGAI	32	24
										NP_225156-1	456	487	USERPAT3	GGAIlagtvdlnetisevafkqntaalt......GGAL	32	24
										NP_225156-1	484	516	USERPAT3	GGALsandkviiannfgeilfeqnevrnh.....GGAI	33	25
										NP_225156-1	513	569	USERPAT5	GGAIycgcrsnpkleqkdsgeniniignsgaitflknkasvlevmtqaedyag.GGAL	57	49
										NP_225156-1	566	605	USERPAT4	GGALwghnvlldsnsgniqfigniggstfwigeyvg........GGAI	40	32
										NP_225156-1	694	737	USERPAT4	GGAIlaqhifitdntgnlrfsgnlgggeesstvgdlaivg....GGAL	44	36
										NP_225156-1	734	768	USERPAT3	GGALlstnevnvcsnqnvvfsdnvtsngcds...GGAI	35	27
										NP_225156-1	765	795	USERPAT3	GGAIlakkvdisanhsvefvsngsgkf.......GGAV	31	23
										NP_225156-1	858	890	USERPAT3	GGAIianssvniqdnagdilfvsnstgsy.....GGAI	33	25
										NP_225156-1	887	939	USERPAT5	GGAIfvgslvasegsnprtltitgnsgdilfaknstqtaaslsekdsfg.....GGAI	53	45
										WP_010229791-1	280	311	USERPAT3	GGAIaasgkvlfvanekkisftdnqals......GGAI	32	24
										WP_010229791-1	308	346	USERPAT4	GGAIsasssisfqncaelvfksnlakgvkdkcslg.........GGAL	39	31
										WP_010229791-1	343	374	USERPAT3	GGALaslesvvlkdnlgityeknqsyse......GGAI	32	24
										WP_010229791-1	371	402	USERPAT3	GGAIfgkdceifenrgpvvfrdntaalg......GGAI	32	24
										WP_010229791-1	399	430	USERPAT3	GGAIlaqqtvaicgnksgisfegskssf......GGAI	32	24
										WP_010229791-1	427	479	USERPAT5	GGAIacgnfssennssalgsidisnnlgdisflrtlcttsdlgqtdyqg.....GGAL	53	45
										WP_010229791-1	476	515	USERPAT4	GGALfaenislsenagaitfkdnivktfasngkmlg........GGAI	40	32
										WP_010229791-1	512	569	USERPAT5	GGAIlasgnvlisknsgeisfvgnarapqaiptrssdelsfgaqltqttsgcsgGGAL	58	50
										WP_010229791-1	566	603	USERPAT3	GGALfgkevaivqnatvvfeqnrlqcgeqethggGGAV	38	30
										WP_010229791-1	600	634	USERPAT3	GGAVygmesasiignsfvrfgnnyavgnqis...GGAL	35	27
										WP_010229791-1	631	661	USERPAT3	GGALlskkvrlaentrvdfsrniatfc.......GGAV	31	23
										WP_010229791-1	658	690	USERPAT3	GGAVqvsdgscelinngyvlfrdnrgqtf.....GGAI	33	25
										WP_010229791-1	784	815	USERPAT3	GGAIfakrvyitdnkepilfshnfsdvy......GGAI	32	24
										WP_010229791-1	812	863	USERPAT5	GGAIftgslqetdkqdvvtpevvisgndgdvifsgnaakhdkhlpdtg......GGAI	52	44
										WP_010229791-1	860	890	USERPAT3	GGAIctqnltisqnngnvlflnnfacs.......GGAV	31	23
										WP_010229972-1	153	184	USERPAT3	GGAIhagdvyisnnqnlvgfiknfayvq......GGAI	32	24
										WP_010229972-1	181	217	USERPAT3	GGAIsantfaykenkssflclnnsciqtktggk.GGAI	37	29
										WP_010229972-1	214	245	USERPAT3	GGAIyvstscsfennnkdllfiqnsgca......GGAI	32	24
										WP_010229972-1	242	283	USERPAT4	GGAIfsptcslignqgdivfysnhgfknvdnatnesgd......GGAI	42	34
										WP_010229972-1	280	312	USERPAT3	GGAIkvttrlditnngsqiffsdnisrnf.....GGAI	33	25
										WP_010229972-1	309	339	USERPAT3	GGAIhapclhlvgngptyftnnianht.......GGAI	31	23
										WP_010229975-1	117	161	USERPAT4	GGAInatglisfknnqnilfynnttigtqftgvalrternr...GGAL	45	37
										WP_010229975-1	158	188	USERPAT3	GGALygssielinnhslnfinntsgdm.......GGAV	31	23
										WP_010229975-1	185	228	USERPAT4	GGAVstiqnlvikntsgivafennhttdhipntfatilar....GGAV	44	36
										WP_010229975-1	225	256	USERPAT3	GGAVgcqgaceishntgpvvfnsnyggy......GGAI	32	24
										WP_010229977-1	322	358	USERPAT3	GGAIfckndtnigevsfkdegvvffskniaagk.GGAI	37	29
										WP_010229977-1	355	384	USERPAT3	GGAIyakkltisdcgpvqflgnvand........GGAI	30	22
										WP_010229979-1	304	334	USERPAT3	GGAIqsqtfslvadsavvfsnntaekg.......GGAI	31	23
										WP_010229979-1	331	361	USERPAT3	GGAIyalevnvstnggsilfegnrase.......GGAI	31	23
										WP_010229984-1	148	179	USERPAT3	GGALstdalflqhnylftnfeenssakn......GGAI	32	24
										WP_010229984-1	176	207	USERPAT3	GGAIqaqtlslsrnvsslsfsrnranln......GGAI	32	24
										WP_010229984-1	204	234	USERPAT3	GGAIccqnlicsgnvnplfftnnsaln.......GGAI	31	23
										WP_010229984-1	231	270	USERPAT4	GGAIccineqnlsekgclslaynqetlfsgnsakek........GGAI	40	32
										WP_010229984-1	267	296	USERPAT3	GGAIytkhmvlrhngpvsfvnnsakl........GGAI	30	22
										WP_010231239-1	229	262	USERPAT3	GGAIsgdfagsriiflnnqqitfeensavh....GGAI	34	26
										WP_010231239-1	259	292	USERPAT3	GGAIynkngvveflgnggtlsfkenstran....GGAI	34	26
										WP_010231239-1	289	320	USERPAT3	GGAIytgkfkanqqtapiifsqnnanqk......GGAI	32	24
										WP_010231239-1	317	348	USERPAT3	GGAIyaqyvnleqnqdairfennsakeg......GGAI	32	24
										WP_010231239-1	345	376	USERPAT3	GGAIsssqcaitahnsitfsnnfagdlg......GGAI	32	24
										WP_010231242-1	259	290	USERPAT3	GGAIyatgdltisdsqeivfsvnkaskd......GGAI	32	24
										WP_010231242-1	773	814	USERPAT4	GGAIygetvsfskcsglcqftensaidntpsspslnvq......GGAI	42	34
										WP_010231242-1	811	854	USERPAT4	GGAIyaktslsieaedpstsyvfsknsvstgkaqttgqia....GGAI	44	36
										WP_010231242-1	851	893	USERPAT4	GGAIyspsvtlncqtvfsgnsasmattnppsgtspkdti.....GGAI	43	35
										WP_010231245-1	226	257	USERPAT3	GGAIyskgplsitglkklalkenlsqka......GGAI	32	24
										WP_010231245-1	373	404	USERPAT3	GGAIyskgklsiasskevvfdhnsatkn......GGAI	32	24
										WP_010231245-1	401	432	USERPAT3	GGAIfgeeeialekiaslkfdsnttgek......GGAI	32	24
										WP_010231245-1	555	596	USERPAT4	GGAIygeavkienlsgygtfsnnnavdhqisgstsdvl......GGAI	42	34
										WP_010231245-1	593	634	USERPAT4	GGAIyaktsltidsgnssgtitfsenttssksttgqva......GGAI	42	34
										WP_010231245-1	631	668	USERPAT3	GGAIfspsvtittpvtfsknsainattsskkdtfGGAI	38	30

## Sheet: FxxN-FxxN
F-x-x-N-x(0,50)-F-x-x-N, without an intervening G-G-A-[ILV]:						length	insert			All F-x-x-N-x(0,50)-F-x-x-N:					length	insert
NP_219922-1	170	181	NP_219922-1_170	USERPAT1	FknNhhia......FrnN	12	4			NP_219922-1	170	181	USERPAT1	FknNhhia......FrnN	12	4
NP_219922-1	178	214	NP_219922-1_178	USERPAT3	FrnNitkgnggviqlqgdmkgsvsfvdqrgaii.FtnN	37	29			NP_219922-1	178	214	USERPAT3	FrnNitkgnggviqlqgdmkgsvsfvdqrgaii.FtnN	37	29
NP_219922-1	242	253	NP_219922-1_242	USERPAT1	FlnNqqit......FegN	12	4			NP_219922-1	211	245	USERPAT3	FtnNqavtsssmkhsgrggaisgdfagsril...FlnN	35	27
NP_219922-1	270	282	NP_219922-1_270	USERPAT1	FlgNagpla.....FkeN	13	5			NP_219922-1	242	253	USERPAT1	FlnNqqit......FegN	12	4
NP_219922-1	296	310	NP_219922-1_296	USERPAT1	FkaNqqtspil...FsqN	15	7			NP_219922-1	250	273	USERPAT2	FegNsavhggaiynknglve....FlgN	24	16
NP_219922-1	538	593	NP_219922-1_538	USERPAT5	FhgNisskepleinglsfgvdispsnlqaeiragnaplrlsgspsihdpegl..FyeN	56	48			NP_219922-1	270	282	USERPAT1	FlgNagpla.....FkeN	13	5
NP_219923-1	484	516	NP_219923-1_484	USERPAT3	FlkNssdkqgggiygednitlsnltgktl.....FqeN	33	25			NP_219922-1	279	299	USERPAT2	FkeNttianggaiytsn.......FkaN	21	13
NP_219923-1	976	1022	NP_219923-1_976	USERPAT4	FsgNtadlgaaigtlanantpsatsgsqnsitekitlengsfi.FerN	47	39			NP_219922-1	296	310	USERPAT1	FkaNqqtspil...FsqN	15	7
NP_219923-1	1019	1047	NP_219923-1_1019	USERPAT3	FerNqankrgaiyspsvsikgnnit.........FnqN	29	21			NP_219922-1	307	338	USERPAT3	FsqNhankkggaiyaqyvnleqnqdtir......FekN	32	24
NP_219923-1	1044	1075	NP_219923-1_1044	USERPAT3	FnqNtsthdgsaiyftkdatieslgsvl......FtgN	32	24			NP_219922-1	335	365	USERPAT3	FekNtakegggaitssqcsitahntii.......FsdN	31	23
NP_219924-1	205	236	NP_219924-1_205	USERPAT3	FssNggeqggggiyseqdmlisdcnnvh......FqgN	32	24			NP_219922-1	362	398	USERPAT3	FsdNaagdlgggaillegkkpsltliahsgnia.FsgN	37	29
NP_219924-1	330	361	NP_219924-1_330	USERPAT3	FvsNiatdsgagvftkenlsctntnslq......FlkN	32	24			NP_219922-1	538	593	USERPAT5	FhgNisskepleinglsfgvdispsnlqaeiragnaplrlsgspsihdpegl..FyeN	56	48
NP_219924-1	358	400	NP_219924-1_358	USERPAT4	FlkNsagqhgggayvtqtmsvtnttsesittppligevi.....FseN	43	35			NP_219923-1	484	516	USERPAT3	FlkNssdkqgggiygednitlsnltgktl.....FqeN	33	25
NP_219924-1	958	993	NP_219924-1_958	USERPAT3	FleNvadlgsaiglvpgtqntetvklesgsyy..FekN	36	28			NP_219923-1	857	901	USERPAT4	FsgNqaidnnpsqsslnvqggaiyaktslsigssdagtsyi...FsgN	45	37
NP_219924-1	990	1018	NP_219924-1_990	USERPAT3	FekNkalkratiyapvvsikaytat.........FnqN	29	21			NP_219923-1	898	935	USERPAT3	FsgNsvstgksqttgqiaggaiysptvtlncpatFsnN	38	30
NP_219924-1	1015	1046	NP_219924-1_1015	USERPAT3	FnqNrsleegsaiyftkeasieslgsvl......FtgN	32	24			NP_219923-1	932	979	USERPAT4	FsnNtasmatpktssedgssgnsikdtiggaiagtaitlsgvsrFsgN	48	40
NP_220332-1	291	303	NP_220332-1_291	USERPAT1	FvaNdkkts.....FieN	13	5			NP_219923-1	976	1022	USERPAT4	FsgNtadlgaaigtlanantpsatsgsqnsitekitlengsfi.FerN	47	39
NP_220332-1	495	506	NP_220332-1_495	USERPAT1	FkdNivkt......FasN	12	4			NP_219923-1	1019	1047	USERPAT3	FerNqankrgaiyspsvsikgnnit.........FnqN	29	21
NP_220391-1	225	237	NP_220391-1_225	USERPAT1	FesNncdlf.....FinN	13	5			NP_219923-1	1044	1075	USERPAT3	FnqNtsthdgsaiyftkdatieslgsvl......FtgN	32	24
NP_220392-1	135	146	NP_220392-1_135	USERPAT1	FlnNqdvl......FynN	12	4			NP_219924-1	205	236	USERPAT3	FssNggeqggggiyseqdmlisdcnnvh......FqgN	32	24
NP_220392-1	344	379	NP_220392-1_344	USERPAT3	FlnNsaawgaafnlskprsatnyihtgtgdiv..FnnN	36	28			NP_219924-1	330	361	USERPAT3	FvsNiatdsgagvftkenlsctntnslq......FlkN	32	24
NP_220392-1	376	398	NP_220392-1_376	USERPAT2	FnnNvvftldgnllgkrkl.....FhiN	23	15			NP_219924-1	358	400	USERPAT4	FlkNsagqhgggayvtqtmsvtnttsesittppligevi.....FseN	43	35
NP_220392-1	459	509	NP_220392-1_459	USERPAT5	FsyNqmssdirtlmgkehnyikeapttlkfgtlaieddaeleifnip.......FtqN	51	43			NP_219924-1	844	890	USERPAT4	FsgNkaidnttegsssksdvlggavyaktlfnldsgssrrtvt.FsgN	47	39
NP_220393-1	208	240	NP_220393-1_208	USERPAT3	FqeNtaqadggacqvvtsfsamaneapia.....FiaN	33	25			NP_219924-1	887	922	USERPAT3	FsgNtvssqsttgqvaggaiysptvtiatpvv..FskN	36	28
NP_220393-1	272	283	NP_220393-1_272	USERPAT1	FsrNtave......FdgN	12	4			NP_219924-1	919	961	USERPAT4	FskNsatnnannttdtqrkdtfggaigatsavslsggah.....FleN	43	35
NP_220393-1	280	302	NP_220393-1_280	USERPAT2	FdgNvarvgggiysygnva.....FlnN	23	15			NP_219924-1	958	993	USERPAT3	FleNvadlgsaiglvpgtqntetvklesgsyy..FekN	36	28
NP_220393-1	299	310	NP_220393-1_299	USERPAT1	FlnNgktl......FlnN	12	4			NP_219924-1	990	1018	USERPAT3	FekNkalkratiyapvvsikaytat.........FnqN	29	21
NP_220393-1	341	370	NP_220393-1_341	USERPAT3	FckNgaqaagsnnsgsvsfdgegvvf........FssN	30	22			NP_219924-1	1015	1046	USERPAT3	FnqNrsleegsaiyftkeasieslgsvl......FtgN	32	24
NP_220394-1	112	142	NP_220394-1_112	USERPAT3	FskNvscgekgmisgktvsisgagevi.......FwdN	31	23			NP_220332-1	270	294	USERPAT2	FegNsanfanggaiaasgkvl...FvaN	25	17
NP_220394-1	202	216	NP_220394-1_202	USERPAT1	FdnNagnfgtv...FrgN	15	7			NP_220332-1	291	303	USERPAT1	FvaNdkkts.....FieN	13	5
NP_220394-1	213	248	NP_220394-1_213	USERPAT3	FrgNsnnnagsggsgsattpsftvknckgkvs..FtdN	36	28			NP_220332-1	300	330	USERPAT3	FieNralsggaiaassdiafqncaelv.......FkgN	31	23
NP_220394-1	245	267	NP_220394-1_245	USERPAT2	FtdNvascgggvvykgtvl.....FkdN	23	15			NP_220332-1	327	378	USERPAT5	FkgNcaigtedkgslgggaisslgtvllqgnhgitcdknesasqggai......FgkN	52	44
NP_220394-1	264	276	NP_220394-1_264	USERPAT1	FkdNeggif.....FrgN	13	5			NP_220332-1	495	506	USERPAT1	FkdNivkt......FasN	12	4
NP_220394-1	273	315	NP_220394-1_273	USERPAT4	FrgNtayddlgilaatsrdqntetgggggvicspddsvk.....FegN	43	35			NP_220332-1	503	535	USERPAT3	FasNgkilgggailatgkveitnnsegis.....FtgN	33	25
NP_220394-1	312	324	NP_220394-1_312	USERPAT1	FegNkgsiv.....FdyN	13	5			NP_220332-1	532	587	USERPAT5	FtgNarapqalptqeefplfskkegrplssgysgggailgrevailhnaavv..FeqN	56	48
NP_220394-1	321	351	NP_220394-1_321	USERPAT3	FdyNfakgrggsiltkefslvaddsvv.......FsnN	31	23			NP_220332-1	584	626	USERPAT4	FeqNrlqcseeeatllgccgggavhgmdstsivgnssvr.....FgnN	43	35
NP_220396-1	493	505	NP_220396-1_493	USERPAT1	FlsNsgden.....FyeN	13	5			NP_220332-1	623	656	USERPAT3	FgnNyamgqgvsggallsktvqlagngsvd....FsrN	34	26
NP_224218-1	275	286	NP_224218-1_275	USERPAT1	FsdNkqlv......FerN	12	4			NP_220332-1	653	685	USERPAT3	FsrNiaslgggalqasegncelvdngyvl.....FrdN	33	25
NP_224644-1	218	251	NP_224644-1_218	USERPAT3	FssNtatdkgggiyskekdstldantgvvt....FksN	34	26			NP_220332-1	682	715	USERPAT3	FrdNrgrvyggaisclrgdvvisgnkgrve....FkdN	34	26
NP_224644-1	248	278	NP_224644-1_248	USERPAT3	FksNtaktggawssddnlaltgntqvl.......FqeN	31	23			NP_220332-1	808	852	USERPAT4	FsnNfsdiyggaiftgslreedkldgqipevlisgnagdvv...FsgN	45	37
NP_224644-1	640	662	NP_224644-1_640	USERPAT2	FstNtaktagalhtkgnts.....FtkN	23	15			NP_220332-1	849	887	USERPAT4	FsgNsskrdehlphtgggaictqnltisqntgnvl.........FynN	39	31
NP_224644-1	659	670	NP_224644-1_659	USERPAT1	FtkNkalv......FsgN	12	4			NP_220332-1	884	917	USERPAT3	FynNvacsggavriedhgnvlleafggdiv....FkgN	34	26
NP_224644-1	713	743	NP_224644-1_713	USERPAT3	FinNtakrsgggiyapkcvisgsesin.......FdgN	31	23			NP_220391-1	96	132	USERPAT3	FakNltpesggaigyaspnsptveirdtigpvi.FenN	37	29
NP_224644-1	1000	1010	NP_224644-1_1000	USERPAT1	FhnNegs.......FydN	11	3			NP_220391-1	129	174	USERPAT4	FenNtccrlftwrnpyaadkireggaihaqnlyinhnhdvvg..FmkN	46	38
NP_224645-1	162	193	NP_224645-1_162	USERPAT3	FtqNfssdnggvintknfllsgtsqfas......FsrN	32	24			NP_220391-1	171	203	USERPAT3	FmkNfsyvqggaistantfvvsenqscfl.....FmdN	33	25
NP_224645-1	190	224	NP_224645-1_190	USERPAT3	FsrNqaftgkqggvvyatgtitienspgivs...FsqN	35	27			NP_220391-1	225	237	USERPAT1	FesNncdlf.....FinN	13	5
NP_224649-1	35	87	NP_224649-1_35	USERPAT5	FngNidsgtftpktsattysltgdvffyepgkgtplsdscfkqttdnlt.....FlgN	53	45			NP_220391-1	233	264	USERPAT3	FfiNnaccaggaifspicsltgnrgniv......FynN	32	24
NP_224650-1	153	193	NP_224650-1_153	USERPAT4	FcgNysswsgaaiytpyllgskasrpsvnlsgnrylv.......FrdN	41	33			NP_220391-1	261	303	USERPAT4	FynNrcfknvetasseasdggaikvttrldvtgnrgrif.....FsdN	43	35
NP_224651-1	161	172	NP_224651-1_161	USERPAT1	FtnNdsil......FqyN	12	4			NP_220391-1	300	330	USERPAT3	FsdNitknyggaiyapvvtlvdngpty.......FinN	31	23
NP_224651-1	169	200	NP_224651-1_169	USERPAT3	FqyNrsagfgaairgtsitientkksll......FngN	32	24			NP_220391-1	327	361	USERPAT3	FinNiannkggaiyidgtsnskisadrhaii...FneN	35	27
NP_224651-1	275	286	NP_224651-1_275	USERPAT1	FsnNsdlt......FqnN	12	4			NP_220392-1	113	138	USERPAT2	FcnNycthnkgggairsggpir..FlnN	26	18
NP_224652-1	111	141	NP_224652-1_111	USERPAT3	FtgNqstglggliygkdivfqsikdli.......FttN	31	23			NP_220392-1	135	146	USERPAT1	FlnNqdvl......FynN	12	4
NP_224652-1	138	188	NP_224652-1_138	USERPAT5	FttNrvayspasvttsatpaittvttgasalqptdsltvenisqsik.......FfgN	51	43			NP_220392-1	143	186	USERPAT4	FynNisagakyvgtgdhneknrggalyattitltgnrtla....FinN	44	36
NP_224652-1	185	209	NP_224652-1_185	USERPAT2	FfgNlanfgsaisssptavvk...FinN	25	17			NP_220392-1	183	215	USERPAT3	FinNmsgdcggaisadtqisitdtvkgil.....FenN	33	25
NP_224652-1	206	218	NP_224652-1_206	USERPAT1	FinNtatms.....FshN	13	5			NP_220392-1	212	256	USERPAT4	FenNhtlnhipytqaenmarggaicsrrdlcsisnnsgpiv...FnyN	45	37
NP_224652-1	215	238	NP_224652-1_215	USERPAT2	FshNftssgggviyggssll....FenN	24	16			NP_220392-1	253	283	USERPAT3	FnyNqggkggaisatrcvidnnkerii.......FsnN	31	23
NP_224652-1	235	247	NP_224652-1_235	USERPAT1	FenNsgcii.....FtaN	13	5			NP_220392-1	280	320	USERPAT4	FsnNsslgwsqsssasnggaiqttqgftlrnnkgsiy.......FdsN	41	33
NP_224664-1	140	158	NP_224664-1_140	USERPAT2	FaiNcsitnnlgqgt.........FvdN	19	11			NP_220392-1	317	347	USERPAT3	FdsNtathaggaincgyidirdngpvy.......FlnN	31	23
NP_224664-1	250	284	NP_224664-1_250	USERPAT3	FanNygsnfnpggggltttfctilnnregvl...FnnN	35	27			NP_220392-1	344	379	USERPAT3	FlnNsaawgaafnlskprsatnyihtgtgdiv..FnnN	36	28
NP_224665-1	342	397	NP_224665-1_342	USERPAT5	FqnNevflttfgrynaihctpnsnlqlgankgyttaffdpiehqhpttnpli..FnpN	56	48			NP_220392-1	376	398	USERPAT2	FnnNvvftldgnllgkrkl.....FhiN	23	15
NP_224667-1	358	414	NP_224667-1_358	USERPAT5	FynNrhfkdtfsnhvsvnctrnvsltvgasqghsatfydpilqrytiqnsiqk.FnpN	57	49			NP_220392-1	459	509	USERPAT5	FsyNqmssdirtlmgkehnyikeapttlkfgtlaieddaeleifnip.......FtqN	51	43
NP_224735-1	65	88	NP_224735-1_65	USERPAT2	FagNsihkpgaaflnlkgdl....FfiN	24	16			NP_220393-1	180	211	USERPAT3	FysNlvsgdggaidaksltvqgisklcv......FqeN	32	24
NP_224735-1	175	187	NP_224735-1_175	USERPAT1	FrdNrgtil.....FlkN	13	5			NP_220393-1	208	240	USERPAT3	FqeNtaqadggacqvvtsfsamaneapia.....FiaN	33	25
NP_224735-1	214	225	NP_224735-1_214	USERPAT1	FadNqeil......FqeN	12	4			NP_220393-1	272	283	USERPAT1	FsrNtave......FdgN	12	4
NP_224735-1	242	254	NP_224735-1_242	USERPAT1	FenNfqtts.....FfsN	13	5			NP_220393-1	280	302	USERPAT2	FdgNvarvgggiysygnva.....FlnN	23	15
NP_224735-1	366	388	NP_224735-1_366	USERPAT2	FcgNkvrsqfhshinstsn.....FtnN	23	15			NP_220393-1	299	310	USERPAT1	FlnNgktl......FlnN	12	4
NP_224736-1	173	227	NP_224736-1_173	USERPAT5	FysNeangtltfttdsgnpgsltlqnlkmtgdgaaiyskgplvftglknlt...FtgN	55	47			NP_220393-1	307	344	USERPAT3	FlnNvaspvyiaaeqptngqasntsdnygdggaiFckN	38	30
NP_224736-1	224	256	NP_224736-1_224	USERPAT3	FtgNesqksggaaytegalttqaiveavt.....FtgN	33	25			NP_220393-1	341	370	USERPAT3	FckNgaqaagsnnsgsvsfdgegvvf........FssN	30	22
NP_224736-1	281	313	NP_224736-1_281	USERPAT3	FekNtsgqagggiytestltisnitksie.....FisN	33	25			NP_220393-1	367	397	USERPAT3	FssNvaagkggaiyakklsvancgpvq.......FlgN	31	23
NP_224736-1	588	619	NP_224736-1_588	USERPAT3	FenNecqnqgggayvtktfqcsdshrlq......FtsN	32	24			NP_220393-1	394	427	USERPAT3	FlgNiandggaiylgesgelslsadygdii....FdgN	34	26
NP_224736-1	616	648	NP_224736-1_616	USERPAT3	FtsNkaadeggglycgddvtltnltgktl.....FqeN	33	25			NP_220394-1	112	142	USERPAT3	FskNvscgekgmisgktvsisgagevi.......FwdN	31	23
NP_224736-1	645	676	NP_224736-1_645	USERPAT3	FqeNssekhggglslasgksltmtsles......FclN	32	24			NP_220394-1	202	216	USERPAT1	FdnNagnfgtv...FrgN	15	7
NP_224736-1	1074	1105	NP_224736-1_1074	USERPAT3	FigNsskhdgsaiccstaltlapnsqli......FenN	32	24			NP_220394-1	213	248	USERPAT3	FrgNsnnnagsggsgsattpsftvknckgkvs..FtdN	36	28
NP_224736-1	1102	1149	NP_224736-1_1102	USERPAT4	FenNkvtettattkasinnlgaaiygnnetsdvtislsaengsiFfkN	48	40			NP_220394-1	245	267	USERPAT2	FtdNvascgggvvykgtvl.....FkdN	23	15
NP_225156-1	813	846	NP_225156-1_813	USERPAT3	FskNrtrlggagvaapqgsvticgnqgnia....FkeN	34	26			NP_220394-1	264	276	USERPAT1	FkdNeggif.....FrgN	13	5
NP_225156-1	955	988	NP_225156-1_955	USERPAT3	FygNrapsgagvqiadggtvcleafggdil....FegN	34	26			NP_220394-1	273	315	USERPAT4	FrgNtayddlgilaatsrdqntetgggggvicspddsvk.....FegN	43	35
WP_010229791-1	291	303	WP_010229791-1_291	USERPAT1	FvaNekkis.....FtdN	13	5			NP_220394-1	312	324	USERPAT1	FegNkgsiv.....FdyN	13	5
WP_010229791-1	495	506	WP_010229791-1_495	USERPAT1	FkdNivkt......FasN	12	4			NP_220394-1	321	351	USERPAT3	FdyNfakgrggsiltkefslvaddsvv.......FsnN	31	23
WP_010229791-1	708	721	WP_010229791-1_708	USERPAT1	FrdNivtrpy....FeeN	14	6			NP_220394-1	348	379	USERPAT3	FsnNtaekgggaiyaptidistnggsil......FerN	32	24
WP_010229972-1	225	237	WP_010229972-1_225	USERPAT1	FenNnkdll.....FiqN	13	5			NP_220394-1	376	414	USERPAT4	FerNraaeggaicvseassgstgnltlsasdgdiv.........FsgN	39	31
WP_010229975-1	128	139	WP_010229975-1_128	USERPAT1	FknNqnil......FynN	12	4			NP_220396-1	138	169	USERPAT3	FcrNhaegsggaisadafslqhnylfta......FeeN	32	24
WP_010229975-1	264	276	WP_010229975-1_264	USERPAT1	FrdNkdkli.....FinN	13	5			NP_220396-1	166	197	USERPAT3	FeeNsskgnggaiqaqtfslsrnvspis......FarN	32	24
WP_010229975-1	273	313	WP_010229975-1_273	USERPAT4	FinNsalgwhntsaqgngavisaggefgllnnkgpiy.......FenN	41	33			NP_220396-1	194	225	USERPAT3	FarNradlnggaiccsnlicsgnvnplf......FtgN	32	24
WP_010229975-1	310	332	WP_010229975-1_310	USERPAT2	FenNnasyiagaiscnnln.....FqeN	23	15			NP_220396-1	222	260	USERPAT4	FtgNsatnggaiccisdlntsekgslslacnqetl.........FasN	39	31
WP_010229975-1	329	340	WP_010229975-1_329	USERPAT1	FqeNgpiy......FlnN	12	4			NP_220396-1	257	287	USERPAT3	FasNsakekggaiyakhmvlryngpvs.......FinN	31	23
WP_010229975-1	337	371	WP_010229975-1_337	USERPAT3	FlnNsalyggafhlfaspaanyihtgsgdii...FnnN	35	27			NP_220396-1	284	317	USERPAT3	FinNsakiggaiaiqsggslsilagegsvl....FqnN	34	26
WP_010229977-1	198	230	WP_010229977-1_198	USERPAT3	FqeNvaqsdggacqvtktfsavgnkvpls.....FlgN	33	25			NP_220396-1	493	505	USERPAT1	FlsNsgden.....FyeN	13	5
WP_010229977-1	227	261	WP_010229977-1_227	USERPAT3	FlgNvagnkgggvaavkdgqgaggatdlsvn...FanN	35	27			NP_224218-1	157	188	USERPAT3	FeqNqsktkggaisganvtivgnydsvs......FyqN	32	24
WP_010229977-1	258	269	WP_010229977-1_258	USERPAT1	FanNtave......FegN	12	4			NP_224218-1	185	216	USERPAT3	FyqNaatfggaihssgplqiavnqaeir......FaqN	32	24
WP_010229977-1	266	288	WP_010229977-1_266	USERPAT2	FegNsarigggiysdgnis.....FlgN	23	15			NP_224218-1	213	245	USERPAT3	FaqNtakngsggalysdgdididqnayvl.....FreN	33	25
WP_010229977-1	285	296	WP_010229977-1_285	USERPAT1	FlgNaktv......FlsN	12	4			NP_224218-1	242	278	USERPAT3	FreNealttaigkggavcclptsgsstpvpivt.FsdN	37	29
WP_010229977-1	326	349	WP_010229977-1_326	USERPAT2	FckNdtnigevsfkdegvvf....FskN	24	16			NP_224218-1	275	286	USERPAT1	FsdNkqlv......FerN	12	4
WP_010229979-1	112	142	WP_010229979-1_112	USERPAT3	FskNvscgekgmisgktvsisggdsiv.......FkdN	31	23			NP_224218-1	283	313	USERPAT3	FerNhsimgggaiyarklsissggptl.......FinN	31	23
WP_010229979-1	220	242	WP_010229979-1_220	USERPAT2	FqdNvgscgggviykgevl.....FqdN	23	15			NP_224218-1	310	348	USERPAT4	FinNisyansqnlggaiaidtggeislsaekgtit.........FqgN	39	31
WP_010229979-1	239	251	WP_010229979-1_239	USERPAT1	FqdNegeml.....FrgN	13	5			NP_224227-1	192	222	USERPAT3	FigNssstrggaihtknltlssggetl.......FqgN	31	23
WP_010229979-1	248	289	WP_010229979-1_248	USERPAT4	FrgNsahddlgildanpqpptevgggggvictpektvt......FkgN	42	34			NP_224227-1	219	256	USERPAT3	FqgNtaptaagkggaiaiadsgtlsisgdsgdiiFegN	38	30
WP_010229979-1	286	298	WP_010229979-1_286	USERPAT1	FkgNkgpit.....FdyN	13	5			NP_224644-1	218	251	USERPAT3	FssNtatdkgggiyskekdstldantgvvt....FksN	34	26
WP_010229984-1	78	133	WP_010229984-1_78	USERPAT5	FvsNlhpstneerflkekgdlsiqdfrflsftdcssstedspsilyhkngql..FlrN	56	48			NP_224644-1	248	278	USERPAT3	FksNtaktggawssddnlaltgntqvl.......FqeN	31	23
WP_010229984-1	130	142	WP_010229984-1_130	USERPAT1	FlrNngnms.....FyrN	13	5			NP_224644-1	275	323	USERPAT5	FqeNkttgsaaqannpegcggaiccylatatdktglaisqnqems.........FtsN	49	41
WP_010229984-1	482	494	WP_010229984-1_482	USERPAT1	FlsNsehen.....FyeN	13	5			NP_224644-1	320	350	USERPAT3	FtsNtttanggaiyatkctldgnttlt.......FdqN	31	23
WP_010231239-1	171	182	WP_010231239-1_171	USERPAT1	FknNhyia......FrnN	12	4			NP_224644-1	347	381	USERPAT3	FdqNtatagcggaiytetedfslkgstgtvt...FstN	35	27
WP_010231239-1	179	215	WP_010231239-1_179	USERPAT3	FrnNiakgnggvillqgdergtvsftdqqgaii.FanN	37	29			NP_224644-1	378	408	USERPAT3	FstNtaktggalyskgnssltgntnll.......FsgN	31	23
WP_010231239-1	243	254	WP_010231239-1_243	USERPAT1	FlnNqqit......FeeN	12	4			NP_224644-1	479	512	USERPAT3	FdgNtagtsggaiytetedftltgstgtvt....FstN	34	26
WP_010231239-1	271	283	WP_010231239-1_271	USERPAT1	FlgNggtls.....FkeN	13	5			NP_224644-1	509	539	USERPAT3	FstNtaktggalyskgnnslsgntnll.......FsgN	31	23
WP_010231239-1	297	311	WP_010231239-1_297	USERPAT1	FkaNqqtapii...FsqN	15	7			NP_224644-1	610	643	USERPAT3	FdgNtaetaggaiytetedftltgstgtvt....FstN	34	26
WP_010231239-1	396	430	WP_010231239-1_396	USERPAT3	FigNtmlpatkkaslprnnsilvkespykiq...FaaN	35	27			NP_224644-1	640	662	USERPAT2	FstNtaktagalhtkgnts.....FtkN	23	15
WP_010231239-1	539	594	WP_010231239-1_539	USERPAT5	FhgNvsstdpleinglslgvdtspsnlyseiragsaplklsgspdihdperl..FyeN	56	48			NP_224644-1	659	670	USERPAT1	FtkNkalv......FsgN	12	4
WP_010231242-1	459	491	WP_010231242-1_459	USERPAT3	FqkNssekkggglytedtitlsnltgktl.....FqeN	33	25			NP_224644-1	713	743	USERPAT3	FinNtakrsgggiyapkcvisgsesin.......FdgN	31	23
WP_010231242-1	906	944	WP_010231242-1_906	USERPAT4	FseNtadlgaaigtlsggsssnltekitlsngsft.........FekN	39	31			NP_224644-1	740	770	USERPAT3	FdgNtaetsggaiysknlsitangpvs.......FtnN	31	23
WP_010231242-1	941	969	WP_010231242-1_941	USERPAT3	FekNkankrgviyapsvsikgnnit.........FnqN	29	21			NP_224644-1	767	800	USERPAT3	FtnNsggkggaiyiadsgelsleaidgdit....FsgN	34	26
WP_010231242-1	966	997	WP_010231242-1_966	USERPAT3	FnqNtsthdgsaiyftkdatieslgsvl......FtgN	32	24			NP_224644-1	1000	1010	USERPAT1	FhnNegs.......FydN	11	3
WP_010231242-1	994	1050	WP_010231242-1_994	USERPAT5	FtgNnvtaeqasstatggqttnttnygaaifgdpgtqttdttlkliassgnit.FsnN	57	49			NP_224645-1	162	193	USERPAT3	FtqNfssdnggvintknfllsgtsqfas......FsrN	32	24
WP_010231245-1	682	717	WP_010231245-1_682	USERPAT3	FseNiadlgsaiglvpttqdaetvqlttgsyy..FekN	36	28			NP_224645-1	190	224	USERPAT3	FsrNqaftgkqggvvyatgtitienspgivs...FsqN	35	27
WP_010231245-1	714	742	WP_010231245-1_714	USERPAT3	FekNkalkratvyapivsikahtat.........FdqN	29	21			NP_224645-1	221	252	USERPAT3	FsqNlakgsggalystdncsitdnfqvi......FdgN	32	24
WP_010231245-1	739	770	WP_010231245-1_739	USERPAT3	FdqNisaeegsaiyftkeatieslgsvl......FtgN	32	24			NP_224645-1	249	287	USERPAT4	FdgNsaweaaqaqggaicctttdktvtltgnknls.........FtnN	39	31
WP_010231245-1	767	824	WP_010231245-1_767	USERPAT5	FtgNlvtpiqsttvltsgntskygaaifgqianasgsqtdnlplkliasggnisFrnN	58	50			NP_224645-1	284	314	USERPAT3	FtnNtaltyggaisglkvsisaggptl.......FqsN	31	23
										NP_224645-1	311	350	USERPAT4	FqsNisgssagqggggainiasagelalsatsgdit........FnnN	40	32
										NP_224646-1	160	194	USERPAT3	FsqNvsneannnggaittktlsisgntssit...FtsN	35	27
										NP_224646-1	191	223	USERPAT3	FtsNsakklggaiyssaaasisgntgqlv.....FmnN	33	25
										NP_224646-1	220	251	USERPAT3	FmnNkgetgggalgfeasssitqnsslf......FsgN	32	24
										NP_224646-1	248	287	USERPAT4	FsgNtatdaagkggaiycektgetptltisgnkslt........FaeN	40	32
										NP_224646-1	284	314	USERPAT3	FaeNssvtqggaicahgldlsaagptl.......FsnN	31	23
										NP_224646-1	311	349	USERPAT4	FsnNrcgntaagkggaiaiadsgslslsanqgdit.........FlgN	39	31
										NP_224647-1	158	188	USERPAT3	FgqNfsndnggalqgssislslnpnlt.......FakN	31	23
										NP_224647-1	185	217	USERPAT3	FakNkatqkggalystggitinntlnsas.....FseN	33	25
										NP_224647-1	214	245	USERPAT3	FseNtaannggaiyteassfissnkais......FinN	32	24
										NP_224647-1	242	282	USERPAT4	FinNsvtatsatggaiycsstsapkpvltlsdngeln.......FigN	41	33
										NP_224647-1	279	309	USERPAT3	FigNtaitsggaiytdnlvlssggptl.......FknN	31	23
										NP_224647-1	306	344	USERPAT4	FknNsaidtaaplggaiaiadsgslslsalggdit.........FegN	39	31
										NP_224649-1	35	87	USERPAT5	FngNidsgtftpktsattysltgdvffyepgkgtplsdscfkqttdnlt.....FlgN	53	45
										NP_224649-1	183	215	USERPAT3	FsnNssstkggaiattagarianntgyvr.....FlsN	33	25
										NP_224649-1	212	243	USERPAT3	FlsNiastsggaiddegtsilsnnkfly......FegN	32	24
										NP_224649-1	240	276	USERPAT3	FegNaakttggaicntkasgspeliisnnktli.FasN	37	29
										NP_224649-1	273	303	USERPAT3	FasNvaetsggaihakklalssggfte.......FlrN	31	23
										NP_224649-1	300	337	USERPAT3	FlrNnvssatpkggaisidasgelslsaetgnitFvrN	38	30
										NP_224650-1	153	193	USERPAT4	FcgNysswsgaaiytpyllgskasrpsvnlsgnrylv.......FrdN	41	33
										NP_224650-1	190	220	USERPAT3	FrdNvsqgyggaisthnltlttrgpsc.......FenN	31	23
										NP_224650-1	217	255	USERPAT4	FenNhayhdvnsnggaiaiapggsisisvksgdli.........FkgN	39	31
										NP_224651-1	161	172	USERPAT1	FtnNdsil......FqyN	12	4
										NP_224651-1	169	200	USERPAT3	FqyNrsagfgaairgtsitientkksll......FngN	32	24
										NP_224651-1	197	229	USERPAT3	FngNgsisnggaltgsaainlinnsapvi.....FstN	33	25
										NP_224651-1	226	259	USERPAT3	FstNatgiyggaiyltggsmltsgnlsgvl....FvnN	34	26
										NP_224651-1	256	278	USERPAT2	FvnNssrsggaiyangnvt.....FsnN	23	15
										NP_224651-1	275	286	USERPAT1	FsnNsdlt......FqnN	12	4
										NP_224651-1	341	371	USERPAT3	FleNiaseqggalygkkisidsnksti.......FlgN	31	23
										NP_224651-1	368	401	USERPAT3	FlgNtagkggaiaipesgelslsanqgdil....FnkN	34	26
										NP_224652-1	111	141	USERPAT3	FtgNqstglggliygkdivfqsikdli.......FttN	31	23
										NP_224652-1	138	188	USERPAT5	FttNrvayspasvttsatpaittvttgasalqptdsltvenisqsik.......FfgN	51	43
										NP_224652-1	185	209	USERPAT2	FfgNlanfgsaisssptavvk...FinN	25	17
										NP_224652-1	206	218	USERPAT1	FinNtatms.....FshN	13	5
										NP_224652-1	215	238	USERPAT2	FshNftssgggviyggssll....FenN	24	16
										NP_224652-1	235	247	USERPAT1	FenNsgcii.....FtaN	13	5
										NP_224652-1	344	385	USERPAT4	FsrNraekggaifigpsvgdpakqtstltilasegdia......FqgN	42	34
										NP_224664-1	43	93	USERPAT5	FthNqnqdlaivgnhndfildykyyrsnggaltcknllisenignvf.......FekN	51	43
										NP_224664-1	90	121	USERPAT3	FekNvcpnsggaiyaaqnctisknqnya......FttN	32	24
										NP_224664-1	118	143	USERPAT2	FttNlvsdnptatagsllggal..FaiN	26	18
										NP_224664-1	140	158	USERPAT2	FaiNcsitnnlgqgt.........FvdN	19	11
										NP_224664-1	250	284	USERPAT3	FanNygsnfnpggggltttfctilnnregvl...FnnN	35	27
										NP_224664-1	281	311	USERPAT3	FnnNqsqsnggaihaksiiikengpvy.......FlnN	31	23
										NP_224664-1	308	345	USERPAT3	FlnNtatrggallnlsagsgngsfilsadngdiiFnnN	38	30
										NP_224665-1	49	101	USERPAT5	FvgNrhnssqdivlsnyksidnilllwtsaggavscnnfllsnvedhaf.....FskN	53	45
										NP_224665-1	98	130	USERPAT3	FskNlaigtggaiacqgactitknrgpli.....FfsN	33	25
										NP_224665-1	127	167	USERPAT4	FfsNrglnnastggetrggaiacngdftisqnqgtfy.......FvnN	41	33
										NP_224665-1	164	196	USERPAT3	FvnNsvnnwggalstnghcriqsnrapll.....FfnN	33	25
										NP_224665-1	193	224	USERPAT3	FfnNtapsgggalrsenttisdntrpiy......FknN	32	24
										NP_224665-1	221	252	USERPAT3	FknNcgnnggaiqtsvtvaiknnsgsvi......FnnN	32	24
										NP_224665-1	249	288	USERPAT4	FnnNtalsgsinsgngsggaiyttnlsiddnpgtil........FnnN	40	32
										NP_224665-1	285	315	USERPAT3	FnnNycirdggaictqfltiknsghvy.......FtnN	31	23
										NP_224665-1	312	345	USERPAT3	FtnNqgnwggalmllqdstcllfaeqgnia....FqnN	34	26
										NP_224665-1	342	397	USERPAT5	FqnNevflttfgrynaihctpnsnlqlgankgyttaffdpiehqhpttnpli..FnpN	56	48
										NP_224667-1	142	183	USERPAT4	FsgNlsfpnasnfadtctggavlcsknvtisknqgtay......FinN	42	34
										NP_224667-1	180	211	USERPAT3	FinNkakssggaiqaaiinikdntgpcl......FfnN	32	24
										NP_224667-1	208	240	USERPAT3	FfnNaaggtaggalfanacriennsqpiy.....FlnN	33	25
										NP_224667-1	237	268	USERPAT3	FlnNqsglggairvhqeciltkntgsvi......FnnN	32	24
										NP_224667-1	265	304	USERPAT4	FnnNfameadisanhssggaiyciscsikdnpgiaa........FdnN	40	32
										NP_224667-1	301	331	USERPAT3	FdnNtaardggaictqsltiqdsgpvy.......FtnN	31	23
										NP_224667-1	328	361	USERPAT3	FtnNqgtwggaimlrqdgactlfadqgdii....FynN	34	26
										NP_224667-1	358	414	USERPAT5	FynNrhfkdtfsnhvsvnctrnvsltvgasqghsatfydpilqrytiqnsiqk.FnpN	57	49
										NP_224735-1	65	88	USERPAT2	FagNsihkpgaaflnlkgdl....FfiN	24	16
										NP_224735-1	143	178	USERPAT3	FinNtsvlcqnnisygpggalllqgrkskalf..FrdN	36	28
										NP_224735-1	175	187	USERPAT1	FrdNrgtil.....FlkN	13	5
										NP_224735-1	184	217	USERPAT3	FlkNkavnqdeshpgyggavssispgspit....FadN	34	26
										NP_224735-1	214	225	USERPAT1	FadNqeil......FqeN	12	4
										NP_224735-1	222	245	USERPAT2	FqeNegelggaiyndqgait....FenN	24	16
										NP_224735-1	242	254	USERPAT1	FenNfqtts.....FfsN	13	5
										NP_224735-1	251	281	USERPAT3	FfsNkasfggavysrycnlysqwgdtl.......FtkN	31	23
										NP_224735-1	278	309	USERPAT3	FtkNaaakvggaihadyvhirdckgsiv......FeeN	32	24
										NP_224735-1	306	336	USERPAT3	FeeNsataggaiavnavcdinaqgpvr.......FinN	31	23
										NP_224735-1	333	369	USERPAT3	FinNsalglnggaiymqatgsilrlhanqgdie.FcgN	37	29
										NP_224735-1	366	388	USERPAT2	FcgNkvrsqfhshinstsn.....FtnN	23	15
										NP_224736-1	173	227	USERPAT5	FysNeangtltfttdsgnpgsltlqnlkmtgdgaaiyskgplvftglknlt...FtgN	55	47
										NP_224736-1	224	256	USERPAT3	FtgNesqksggaaytegalttqaiveavt.....FtgN	33	25
										NP_224736-1	253	284	USERPAT3	FtgNtsagqggaiyvkeatlfnaldslk......FekN	32	24
										NP_224736-1	281	313	USERPAT3	FekNtsgqagggiytestltisnitksie.....FisN	33	25
										NP_224736-1	393	438	USERPAT4	FksNsasvdatltvdsstigesggaifaadsiqiqqctgttl..FsgN	46	38
										NP_224736-1	492	523	USERPAT3	FsgNtstdnggaifavggitlsdlvevr......FskN	32	24
										NP_224736-1	588	619	USERPAT3	FenNecqnqgggayvtktfqcsdshrlq......FtsN	32	24
										NP_224736-1	616	648	USERPAT3	FtsNkaadeggglycgddvtltnltgktl.....FqeN	33	25
										NP_224736-1	645	676	USERPAT3	FqeNssekhggglslasgksltmtsles......FclN	32	24
										NP_224736-1	936	976	USERPAT4	FsnNsaatkktsttkqiaggaifsaavtiennsqpii.......FlnN	41	33
										NP_224736-1	973	1016	USERPAT4	FlnNsakseattaatagnkdscggaiaansvtltnnpeit....FkgN	44	36
										NP_224736-1	1013	1051	USERPAT4	FkgNyaetggaigcidltngspprkvsiadngsvl.........FqdN	39	31
										NP_224736-1	1048	1077	USERPAT3	FqdNsalnrggaiygetidisrtgat........FigN	30	22
										NP_224736-1	1074	1105	USERPAT3	FigNsskhdgsaiccstaltlapnsqli......FenN	32	24
										NP_224736-1	1102	1149	USERPAT4	FenNkvtettattkasinnlgaaiygnnetsdvtislsaengsiFfkN	48	40
										NP_225156-1	475	507	USERPAT3	FkqNtaaltggalsandkviiannfgeil.....FeqN	33	25
										NP_225156-1	504	549	USERPAT4	FeqNevrnhggaiycgcrsnpkleqkdsgeniniignsgait..FlkN	46	38
										NP_225156-1	546	588	USERPAT4	FlkNkasvlevmtqaedyagggalwghnvlldsnsgniq.....FigN	43	35
										NP_225156-1	585	625	USERPAT4	FigNiggstfwigeyvgggailstdrvtisnnsgdvv.......FkgN	41	33
										NP_225156-1	713	756	USERPAT4	FsgNlgggeesstvgdlaivgggallstnevnvcsnqnvv....FsdN	44	36
										NP_225156-1	753	786	USERPAT3	FsdNvtsngcdsggailakkvdisanhsve....FvsN	34	26
										NP_225156-1	783	816	USERPAT3	FvsNgsgkfggavcalnesvnitdngsavs....FskN	34	26
										NP_225156-1	813	846	USERPAT3	FskNrtrlggagvaapqgsvticgnqgnia....FkeN	34	26
										NP_225156-1	843	881	USERPAT4	FkeNfvfgsenqrsgggaiianssvniqdnagdil.........FvsN	39	31
										NP_225156-1	878	920	USERPAT4	FvsNstgsyggaifvgslvasegsnprtltitgnsgdil.....FakN	43	35
										NP_225156-1	917	958	USERPAT4	FakNstqtaaslsekdsfgggaiytqnlkivknagnvs......FygN	42	34
										NP_225156-1	955	988	USERPAT3	FygNrapsgagvqiadggtvcleafggdil....FegN	34	26
										WP_010229791-1	270	294	USERPAT2	FegNsaqlanggaiaasgkvl...FvaN	25	17
										WP_010229791-1	291	303	USERPAT1	FvaNekkis.....FtdN	13	5
										WP_010229791-1	300	330	USERPAT3	FtdNqalsggaisasssisfqncaelv.......FksN	31	23
										WP_010229791-1	495	506	USERPAT1	FkdNivkt......FasN	12	4
										WP_010229791-1	503	535	USERPAT3	FasNgkmlgggailasgnvlisknsgeis.....FvgN	33	25
										WP_010229791-1	532	587	USERPAT5	FvgNarapqaiptrssdelsfgaqltqttsgcsgggalfgkevaivqnatvv..FeqN	56	48
										WP_010229791-1	584	622	USERPAT4	FeqNrlqcgeqethggggavygmesasiignsfvr.........FgnN	39	31
										WP_010229791-1	619	652	USERPAT3	FgnNyavgnqisggallskkvrlaentrvd....FsrN	34	26
										WP_010229791-1	649	681	USERPAT3	FsrNiatfcggavqvsdgscelinngyvl.....FrdN	33	25
										WP_010229791-1	678	711	USERPAT3	FrdNrgqtfggaisclkgdviisgnkdrve....FrdN	34	26
										WP_010229791-1	708	721	USERPAT1	FrdNivtrpy....FeeN	14	6
										WP_010229791-1	803	847	USERPAT4	FshNfsdvyggaiftgslqetdkqdvvtpevvisgndgdvi...FsgN	45	37
										WP_010229791-1	844	882	USERPAT4	FsgNaakhdkhlpdtgggaictqnltisqnngnvl.........FlnN	39	31
										WP_010229791-1	879	912	USERPAT3	FlnNfacsggavriedhgevlleafggdii....FngN	34	26
										WP_010229972-1	129	175	USERPAT4	FenNtchrlwtqtdpenegnkareggaihagdvyisnnqnlvg.FikN	47	39
										WP_010229972-1	172	228	USERPAT5	FikNfayvqggaisantfaykenkssflclnnsciqtktggkggaiyvstscs.FenN	57	49
										WP_010229972-1	225	237	USERPAT1	FenNnkdll.....FiqN	13	5
										WP_010229972-1	234	264	USERPAT3	FiqNsgcaggaifsptcslignqgdiv.......FysN	31	23
										WP_010229972-1	261	303	USERPAT4	FysNhgfknvdnatnesgdggaikvttrlditnngsqif.....FsdN	43	35
										WP_010229972-1	300	330	USERPAT3	FsdNisrnfggaihapclhlvgngpty.......FtnN	31	23
										WP_010229972-1	327	361	USERPAT3	FtnNianhtggaiyitgtetskisadhhaii...FdnN	35	27
										WP_010229975-1	105	131	USERPAT2	FfcNnycthqggggainatglis.FknN	27	19
										WP_010229975-1	128	139	USERPAT1	FknNqnil......FynN	12	4
										WP_010229975-1	136	179	USERPAT4	FynNttigtqftgvalrternrggalygssielinnhsln....FinN	44	36
										WP_010229975-1	176	208	USERPAT3	FinNtsgdmggavstiqnlvikntsgiva.....FenN	33	25
										WP_010229975-1	205	248	USERPAT4	FenNhttdhipntfatilarggavgcqgaceishntgpvv....FnsN	44	36
										WP_010229975-1	245	267	USERPAT2	FnsNyggyggaistggqci.....FrdN	23	15
										WP_010229975-1	264	276	USERPAT1	FrdNkdkli.....FinN	13	5
										WP_010229975-1	273	313	USERPAT4	FinNsalgwhntsaqgngavisaggefgllnnkgpiy.......FenN	41	33
										WP_010229975-1	310	332	USERPAT2	FenNnasyiagaiscnnln.....FqeN	23	15
										WP_010229975-1	329	340	USERPAT1	FqeNgpiy......FlnN	12	4
										WP_010229975-1	337	371	USERPAT3	FlnNsalyggafhlfaspaanyihtgsgdii...FnnN	35	27
										WP_010229977-1	170	201	USERPAT3	FysNlvsgdggaidaqslmvngieklct......FqeN	32	24
										WP_010229977-1	198	230	USERPAT3	FqeNvaqsdggacqvtktfsavgnkvpls.....FlgN	33	25
										WP_010229977-1	227	261	USERPAT3	FlgNvagnkgggvaavkdgqgaggatdlsvn...FanN	35	27
										WP_010229977-1	258	269	USERPAT1	FanNtave......FegN	12	4
										WP_010229977-1	266	288	USERPAT2	FegNsarigggiysdgnis.....FlgN	23	15
										WP_010229977-1	285	296	USERPAT1	FlgNaktv......FlsN	12	4
										WP_010229977-1	293	329	USERPAT3	FlsNvaspiyvdpaaaggqppadkdnygdggai.FckN	37	29
										WP_010229977-1	326	349	USERPAT2	FckNdtnigevsfkdegvvf....FskN	24	16
										WP_010229977-1	346	376	USERPAT3	FskNiaagkggaiyakkltisdcgpvq.......FlgN	31	23
										WP_010229977-1	373	406	USERPAT3	FlgNvandggaiylvdqgelslsadrgdii....FdgN	34	26
										WP_010229979-1	112	142	USERPAT3	FskNvscgekgmisgktvsisggdsiv.......FkdN	31	23
										WP_010229979-1	220	242	USERPAT2	FqdNvgscgggviykgevl.....FqdN	23	15
										WP_010229979-1	239	251	USERPAT1	FqdNegeml.....FrgN	13	5
										WP_010229979-1	248	289	USERPAT4	FrgNsahddlgildanpqpptevgggggvictpektvt......FkgN	42	34
										WP_010229979-1	286	298	USERPAT1	FkgNkgpit.....FdyN	13	5
										WP_010229979-1	295	325	USERPAT3	FdyNfakgrggaiqsqtfslvadsavv.......FsnN	31	23
										WP_010229979-1	322	353	USERPAT3	FsnNtaekgggaiyalevnvstnggsil......FegN	32	24
										WP_010229979-1	350	388	USERPAT4	FegNraseggaicvsepiaannggltlhaadgdii.........FskN	39	31
										WP_010229984-1	78	133	USERPAT5	FvsNlhpstneerflkekgdlsiqdfrflsftdcssstedspsilyhkngql..FlrN	56	48
										WP_010229984-1	130	142	USERPAT1	FlrNngnms.....FyrN	13	5
										WP_010229984-1	139	170	USERPAT3	FyrNhsegsggalstdalflqhnylftn......FeeN	32	24
										WP_010229984-1	167	198	USERPAT3	FeeNssaknggaiqaqtlslsrnvssls......FsrN	32	24
										WP_010229984-1	195	226	USERPAT3	FsrNranlnggaiccqnlicsgnvnplf......FtnN	32	24
										WP_010229984-1	222	261	USERPAT4	FftNnsalnggaiccineqnlsekgclslaynqetl........FsgN	40	32
										WP_010229984-1	258	288	USERPAT3	FsgNsakekggaiytkhmvlrhngpvs.......FvnN	31	23
										WP_010229984-1	285	318	USERPAT3	FvnNsaklggaiaiqsggslsiiagggsvl....FqnN	34	26
										WP_010229984-1	482	494	USERPAT1	FlsNsehen.....FyeN	13	5
										WP_010231239-1	171	182	USERPAT1	FknNhyia......FrnN	12	4
										WP_010231239-1	179	215	USERPAT3	FrnNiakgnggvillqgdergtvsftdqqgaii.FanN	37	29
										WP_010231239-1	212	246	USERPAT3	FanNqalvspsikhsgrggaisgdfagsrii...FlnN	35	27
										WP_010231239-1	243	254	USERPAT1	FlnNqqit......FeeN	12	4
										WP_010231239-1	251	274	USERPAT2	FeeNsavhggaiynkngvve....FlgN	24	16
										WP_010231239-1	271	283	USERPAT1	FlgNggtls.....FkeN	13	5
										WP_010231239-1	280	300	USERPAT2	FkeNstranggaiytgk.......FkaN	21	13
										WP_010231239-1	297	311	USERPAT1	FkaNqqtapii...FsqN	15	7
										WP_010231239-1	308	339	USERPAT3	FsqNnanqkggaiyaqyvnleqnqdair......FenN	32	24
										WP_010231239-1	336	366	USERPAT3	FenNsakegggaisssqcaitahnsit.......FsnN	31	23
										WP_010231239-1	363	399	USERPAT3	FsnNfagdlgggaillggkqpslslvahngnia.FigN	37	29
										WP_010231239-1	396	430	USERPAT3	FigNtmlpatkkaslprnnsilvkespykiq...FaaN	35	27
										WP_010231239-1	539	594	USERPAT5	FhgNvsstdpleinglslgvdtspsnlyseiragsaplklsgspdihdperl..FyeN	56	48
										WP_010231242-1	459	491	USERPAT3	FqkNssekkggglytedtitlsnltgktl.....FqeN	33	25
										WP_010231242-1	792	836	USERPAT4	FteNsaidntpsspslnvqggaiyaktslsieaedpstsyv...FskN	45	37
										WP_010231242-1	833	870	USERPAT3	FskNsvstgkaqttgqiaggaiyspsvtlncqtvFsgN	38	30
										WP_010231242-1	867	909	USERPAT4	FsgNsasmattnppsgtspkdtiggaiagttislsktsh.....FseN	43	35
										WP_010231242-1	906	944	USERPAT4	FseNtadlgaaigtlsggsssnltekitlsngsft.........FekN	39	31
										WP_010231242-1	941	969	USERPAT3	FekNkankrgviyapsvsikgnnit.........FnqN	29	21
										WP_010231242-1	966	997	USERPAT3	FnqNtsthdgsaiyftkdatieslgsvl......FtgN	32	24
										WP_010231242-1	994	1050	USERPAT5	FtgNnvtaeqasstatggqttnttnygaaifgdpgtqttdttlkliassgnit.FsnN	57	49
										WP_010231245-1	392	423	USERPAT3	FdhNsatknggaifgeeeialekiaslk......FdsN	32	24
										WP_010231245-1	420	451	USERPAT3	FdsNttgekggaihaktvtlsdikntli......FvnN	32	24
										WP_010231245-1	574	618	USERPAT4	FsnNnavdhqisgstsdvlggaiyaktsltidsgnssgtit...FseN	45	37
										WP_010231245-1	615	650	USERPAT3	FseNttssksttgqvaggaifspsvtittpvt..FskN	36	28
										WP_010231245-1	647	685	USERPAT4	FskNsainattsskkdtfggaigaistvslskgar.........FseN	39	31
										WP_010231245-1	682	717	USERPAT3	FseNiadlgsaiglvpttqdaetvqlttgsyy..FekN	36	28
										WP_010231245-1	714	742	USERPAT3	FekNkalkratvyapivsikahtat.........FdqN	29	21
										WP_010231245-1	739	770	USERPAT3	FdqNisaeegsaiyftkeatieslgsvl......FtgN	32	24
										WP_010231245-1	767	824	USERPAT5	FtgNlvtpiqsttvltsgntskygaaifgqianasgsqtdnlplkliasggnisFrnN	58	50

## Sheet: histogram
insert size	GGA(I,L,V)-FxxN	FxxN-GGA(I,L,V)	GGA(I,L,V)-GGA(I,L,V)	FxxN-FxxN	all GGA-GGA	all FxxN-FxxN			GGA(I,L,V)-FxxN	FxxN-GGA(I,L,V)	GGA(I,L,V)-GGA(I,L,V)	FxxN-FxxN	all GGA-GGA	all FxxN-FxxN		GGA:	255	238
0	6	0	0	0	0	0		num	226	214	12	116	182	306		FxxN:	435	330
1	0	0	0	0	0	0		avg	15.5929	9.61682	28.6667	19.4138	28.0549	24.5294
2	0	0	0	0	0	0		std	5.71413	8.32006	6.81353	13.5544	6.13272	10.5197			0.858407
3	0	0	0	1	0	1		CV	0.366457	0.865157	0.237681	0.698186	0.218597	0.428859			0.747788
4	2	32	0	18	0	18											0.570093
5	0	90	0	18	0	18
6	0	8	0	1	0	1												next motif within 50aa:
7	8	1	0	3	0	3												GGA(I,L,V)	FxxN
8	3	9	0	0	0	0											GGA(I,L,V)	12	226
9	0	6	0	0	0	0											FxxN	214	116
10	3	2	0	0	0	0
11	0	1	0	1	0	1
12	6	8	0	0	0	0
13	3	8	0	0	0	2
14	35	6	0	0	0	0
15	70	10	0	8	0	10
16	31	4	0	3	0	6
17	9	3	0	1	0	3
18	24	5	0	0	0	2
19	3	2	0	0	0	1
20	4	3	0	0	0	0
21	1	0	0	4	0	4
22	2	0	0	1	11	2
23	6	0	0	6	21	38
24	1	2	7	11	45	40
25	0	1	0	7	22	23
26	2	3	0	3	8	23
27	0	0	0	5	10	11
28	2	0	0	4	3	7
29	1	0	1	2	4	9
30	0	2	0	0	4	6
31	0	0	0	1	3	15
32	0	1	0	0	7	5
33	0	2	2	2	8	7
34	0	0	0	1	11	4
35	0	0	0	2	2	9
36	0	0	1	0	8	5
37	0	0	0	0	5	6
38	0	0	0	0	0	3
39	0	0	0	1	0	3
40	0	0	0	1	1	2
41	0	1	0	0	0	1
42	0	0	0	0	0	0
43	3	1	0	2	1	3
44	1	1	0	0	2	1
45	0	0	1	1	3	2
46	0	0	0	0	0	0
47	0	2	0	1	0	1
48	0	0	0	4	0	6
49	0	0	0	2	1	3
50	0	0	0	1	2	1
insert size	GGA(I,L,V)-FxxN	FxxN-GGA(I,L,V)
0	6	0
1	0	0
2	0	0
3	0	0
4	2	32
5	0	90
6	0	8
7	8	1
8	3	9
9	0	6
10	3	2
11	0	1
12	6	8
13	3	8
14	35	6
15	70	10
16	31	4
17	9	3
18	24	5
19	3	2
20	4	3
21	1	0
22	2	0
23	6	0
24	1	2
25-50	9	14

## Sheet: relaxed
All 1-aa variants of x-x-G-G-A-[ILV]-x(12,23)-F-x-x-N-x-x				insert
NP_219922.1	185	216	gnGGvIqlqgdmkgsvsfvdqrgaii...FtnNqa	20
NP_219922.1	226	255	grGGAIsgdfagsrilflnnqqitFegNsa	18
NP_219922.1	256	284	vhGGAIynknglveflgnagpla.FkeNtt	17
NP_219922.1	286	312	anGGAIytsnfkanqqtspil...FsqNha	15
NP_219922.1	314	340	kkGGAIyaqyvnleqnqdtir...FekNta	15
NP_219922.1	342	367	egGGAItssqcsitahntii....FsdNaa	14
NP_219922.1	370	400	lgGGAIllegkkpsltliahsgnia....FsgNtm	19
NP_219922.1	516	543	qtGGrIslspgsslalytmnsf.......FhgNis	16
NP_219923.1	137	163	geGGAIfsqgellftdltglt........iqnNls	15
NP_219923.1	165	191	lsGGAIfgestislsgitkat...FssNsa	15
NP_219923.1	265	291	gsGGAIyakgdltiadsqevl...FsiNka	15
NP_219923.1	293	319	kdGGAIfaekdvsfenitslk........vqtNga	15
NP_219923.1	321	347	ekGGAIyakgdlsiqsskqsl...FnsNys	15
NP_219923.1	349	375	qgGGALyvegdinfqdleeir........ikyNka	15
NP_219923.1	464	489	vgGGAyvkgtltcenshrlq.........FlkNss	14
NP_219923.1	491	518	kqGGgIygednitlsnltgktl.......FqeNta	16
NP_219923.1	770	796	keGGgLhaktvnisnlksgfs........FsnNka	15
NP_219923.1	836	862	vvGGAIygekvtfsqcsgtcq...FsgNqa	15
NP_219923.1	874	903	vqGGAIyaktslsigssdagtsyiFsgNsv	18
NP_219923.1	914	937	iaGGAIysptvtlncpat...........FsnNta	12
NP_219923.1	958	981	tiGGAIagtaitlsgvsr...........FsgNta	12
NP_219923.1	1025	1049	nkrGAIyspsvsikgnnit..........FnqNts	13
NP_219923.1	1051	1077	hdGsAIyftkdatieslgsvl........FtgNnv	15
NP_219924.1	156	182	knGGAIygekevvfeniksll........vevNia	15
NP_219924.1	184	210	ekGGsVyakervslenvteat........FssNgg	15
NP_219924.1	212	238	qgGGgIyseqdmlisdcnnvh........FqgNaa	15
NP_219924.1	308	335	gkGGgIyteksltitgitgtid.......FvsNia	16
NP_219924.1	525	550	kkGGAIygkkaklsrinnle.........lsgNss	14
NP_219924.1	580	606	keGGAIhsktvtlsnlkstft...FadNtv	15
NP_219924.1	823	849	igGGAIygetvkienfsgqgi...FsgNka	15
NP_219924.1	863	892	vlGGAVyaktlfnldsgssrrtvtFsgNtv	18
NP_219924.1	901	924	vaGGAIysptvtiatpvv...........FskNsa	12
NP_219924.1	939	963	tfGGAIgatsavslsggah..........FleNva	13
NP_219924.1	964	995	dlGsAIglvpgtqntetvklesgsyy...FekNka	20
NP_219924.1	1022	1048	eeGsAIyftkeasieslgsvl........FtgNlv	15
NP_220332.1	263	296	ncdGAIsfegnsanfanggaiaasgkvl.FvaNdk	22
NP_220332.1	278	305	anGGAIaasgkvlfvandkkts..FieNra	16
NP_220332.1	306	332	lsGGAIaassdiafqncaelv...FkgNca	15
NP_220332.1	341	367	lgGGAIsslgtvllqgnhgit........cdkNes	15
NP_220332.1	369	395	sqGGAIfgkncqisdnegpvv........Frdsta	15
NP_220332.1	397	431	lgGGAIaaqeivsiqnnqagisfeggkasFgggia	23
NP_220332.1	451	485	knlGAIsfsrtlcttsdlgqmeyqgggalFgeNis	23
NP_220332.1	474	500	qgGGALfgenislsenagvlt...FkdNiv	15
NP_220332.1	510	537	lgGGAIlatgkveitnnsegis..FtgNar	16
NP_220332.1	564	589	sgGGAIlgrevailhnaavv....FeqNrl	14
NP_220332.1	602	628	cgGGAVhgmdstsivgnssvr...FgnNya	15
NP_220332.1	633	658	vsGGALlsktvqlagngsvd....FsrNia	14
NP_220332.1	660	687	lgGGALqasegncelvdngyvl..FrdNrg	16
NP_220332.1	689	717	vyGGAIsclrgdvvisgnkgrve.FkdNia	17
NP_220332.1	787	813	caGGAIfakrvrivdnqeavv...FsnNfs	15
NP_220332.1	815	845	iyGGAIftgslreedkldgqipevl....isgNag	19
NP_220332.1	863	889	tgGGAIctqnltisqntgnvl...FynNva	15
NP_220332.1	890	919	csGGAVriedhgnvlleafggdivFkgNss	18
NP_220332.1	1209	1239	qkaGALvfnalweegavlsalknar....FahNlt	19
NP_220332.1	1459	1493	veGGAVqlleagfdwegapmdlprqelrvaleNnt	23
NP_220391.1	73	101	neGaAVtitdylsffdtqkegiy......FakNlt	17
NP_220391.1	103	134	esGGAIgyaspnsptveirdtigpvi...FenNtc	20
NP_220391.1	150	176	reGGAIhaqnlyinhnhdvvg...FmkNfs	15
NP_220391.1	178	205	vqGGAIstantfvvsenqscfl..FmdNic	16
NP_220391.1	212	239	gkGGAIyagtsnsfesnncdlf..FinNac	16
NP_220391.1	240	266	caGGAIfspicsltgnrgniv...FynNrc	15
NP_220391.1	278	305	sdGGAIkvttrldvtgnrgrif..FsdNit	16
NP_220391.1	307	332	nyGGAIyapvvtlvdngpty....FinNia	14
NP_220391.1	334	363	nkGGAIyidgtsnskisadrhaiiFneNiv	18
NP_220391.1	807	836	tmGGAVffdlpmkpfgsthiltap.....Flgalg	18
NP_220392.1	91	118	dsGGAfdmvttsftasdnanll.......FcnNyc	16
NP_220392.1	122	148	kgGGAIrsggpirflnnqdvl...FynNis	15
NP_220392.1	163	188	nrGGALyattitltgnrtla....FinNms	14
NP_220392.1	190	217	dcGGAIsadtqisitdtvkgil..FenNht	16
NP_220392.1	230	258	arGGAIcsrrdlcsisnnsgpiv.FnyNqg	17
NP_220392.1	259	285	gkGGAIsatrcvidnnkerii...FsnNss	15
NP_220392.1	295	322	snGGAIqttqgftlrnnkgsiy..FdsNta	16
NP_220392.1	324	349	haGGAIncgyidirdngpvy....FlnNsa	14
NP_220393.1	187	213	gdGGAIdaksltvqgisklcv...FqeNta	15
NP_220393.1	215	242	adGGAcqvvtsfsamaneapia.......FiaNva	16
NP_220393.1	244	277	vrGGgIaavqdgqqgvssststedpvvs.FsrNta	22
NP_220393.1	286	312	rvGGgIysygnvaflnngktl........FlnNva	15
NP_220393.1	335	364	gdGGAIfckngaqaagsnnsgsvs.....Fdgegv	18
NP_220393.1	374	399	gkGGAIyakklsvancgpvq....FlgNia	14
NP_220393.1	400	429	ndGGAIylgesgelslsadygdiiFdgNlk	18
NP_220394.1	251	278	scGGgVvykgtvlfkdneggif.......FrgNta	16
NP_220394.1	297	326	ggGGgVicspddsvkfegnkgsiv.....FdyNfa	18
NP_220394.1	328	353	grGGsIltkefslvaddsvv.........FsnNta	14
NP_220394.1	355	381	kgGGAIyaptidistnggsil...FerNra	15
NP_220394.1	382	416	aeGGAIcvseassgstgnltlsasdgdivFsgNmt	23
NP_220396.1	145	171	gsGGAIsadafslqhnylfta...FeeNss	15
NP_220396.1	173	199	gnGGAIqaqtfslsrnvspis...FarNra	15
NP_220396.1	201	227	lnGGAIccsnlicsgnvnplf...FtgNsa	15
NP_220396.1	228	262	tnGGAIccisdlntsekgslslacnqetlFasNsa	23
NP_220396.1	264	289	ekGGAIyakhmvlryngpvs....FinNsa	14
NP_220396.1	290	319	kiGGAIaiqsggslsilagegsvlFqnNsq	18
NP_224218.1	164	190	tkGGAIsganvtivgnydsvs...FyqNaa	15
NP_224218.1	191	218	tfGGAIhssgplqiavnqaeir..FaqNta	16
NP_224218.1	221	247	gsGGALysdgdididqnayvl...FreNea	15
NP_224218.1	253	280	gkGGAVcclptsgsstpvpivt..FsdNkq	16
NP_224218.1	290	315	mgGGAIyarklsissggptl....FinNis	14
NP_224218.1	321	350	nlGGAIaidtggeislsaekgtitFqgNrt	18
NP_224218.1	539	565	gaGGsVtvtagdflpvsphyg........FqgNwk	15
NP_224227.1	171	197	gdGGAIncagslkiannksls...FigNss	15
NP_224227.1	199	224	trGGAIhtknltlssggetl....FqgNta	14
NP_224227.1	229	258	gkGGAIaiadsgtlsisgdsgdiiFegNti	18
NP_224227.1	567	598	vsGGAVvgastrmpggdtlslgfaql...Fardkd	20
NP_224644.1	81	115	ntGGALsfvgadhslvlqtialthdgaainntNta	23
NP_224644.1	196	223	knGGALcstanttvqgnsgtvt..FssNta	16
NP_224644.1	225	253	dkGGgIyskekdstldantgvvt......FksNta	17
NP_224644.1	254	280	ktGGAwssddnlaltgntqvl........FqeNkt	15
NP_224644.1	292	325	gcGGAIccylatatdktglaisqnqems.FtsNtt	22
NP_224644.1	327	352	anGGAIyatkctldgnttlt....FdqNta	14
NP_224644.1	355	383	gcGGAIytetedfslkgstgtvt.FstNta	17
NP_224644.1	384	410	ktGGALyskgnssltgntnll...FsgNka	15
NP_224644.1	422	449	gcGGAIlafidsgsvsdktgls.......ianNqe	16
NP_224644.1	459	484	vsGGAIyatkctltgngslt....FdgNta	14
NP_224644.1	486	514	tsGGAIytetedftltgstgtvt.FstNta	17
NP_224644.1	515	541	ktGGALyskgnnslsgntnll...FsgNka	15
NP_224644.1	553	582	gcGGAIlsflesasvstkkglwie.....dneNvs	18
NP_224644.1	590	615	vsGGAIyatkcalhgnttlt....FdgNta	14
NP_224644.1	617	645	taGGAIytetedftltgstgtvt.FstNta	17
NP_224644.1	646	672	ktaGALhtkgntsftknkalv........FsgNsa	15
NP_224644.1	684	718	gcGGAIlcnisesdiatksltlteneslsFinNta	23
NP_224644.1	720	745	rsGGgIyapkcvisgsesin.........FdgNta	14
NP_224644.1	747	772	tsGGAIysknlsitangpvs....FtnNsg	14
NP_224644.1	773	802	gkGGAIyiadsgelsleaidgditFsgNra	18
NP_224644.1	1330	1362	tlGyAVdayrdhphcltsltngtswst..FatNls	21
NP_224645.1	66	94	qnaGALgiplasgcfleaggdlt......FqgNqh	17
NP_224645.1	169	195	dnGGvIntknfllsgtsqfas........FsrNqa	15
NP_224645.1	199	226	kqGGvVyatgtitienspgivs.......FsqNla	16
NP_224645.1	228	254	gsGGALystdncsitdnfqvi...FdgNsa	15
NP_224645.1	260	289	aqGGAIcctttdktvtltgnknlsFtnNta	18
NP_224645.1	291	316	tyGGAIsglkvsisaggptl....FqsNis	14
NP_224645.1	323	352	ggGGAIniasagelalsatsgditFnnNqv	18
NP_224645.1	412	436	eyGGAIvfsgeklspteka..........iaaNvt	13
NP_224646.1	70	101	gkGtALtgccftettgdltftgkgys...FsfNtv	20
NP_224646.1	170	196	nnGGAIttktlsisgntssit...FtsNsa	15
NP_224646.1	198	225	klGGAIyssaaasisgntgqlv..FmnNkg	16
NP_224646.1	227	253	tgGGALgfeasssitqnsslf...FsgNta	15
NP_224646.1	258	289	gkGGAIycektgetptltisgnkslt...FaeNss	20
NP_224646.1	291	316	tqGGAIcahgldlsaagptl....FsnNrc	14
NP_224646.1	322	351	gkGGAIaiadsgslslsanqgditFlgNtl	18
NP_224647.1	137	163	tgtGAIkstgacsiqsnyscy........FgqNfs	15
NP_224647.1	165	190	dnGGALqgssislslnpnlt....FakNka	14
NP_224647.1	192	219	qkGGALystggitinntlnsas..FseNta	16
NP_224647.1	221	247	nnGGAIyteassfissnkais...FinNsv	15
NP_224647.1	252	284	atGGAIycsstsapkpvltlsdngeln..FigNta	21
NP_224647.1	286	311	tsGGAIytdnlvlssggptl....FknNsa	14
NP_224647.1	317	346	plGGAIaiadsgslslsalggditFegNtv	18
NP_224649.1	162	188	adGGAIkgasflltgtsgdal...FsnNss	15
NP_224649.1	190	217	tkGGAIattagarianntgyvr..FlsNia	16
NP_224649.1	219	245	tsGGAIddegtsilsnnkfly...FegNaa	15
NP_224649.1	247	278	ttGGAIcntkasgspeliisnnktli...FasNva	20
NP_224649.1	280	305	tsGGAIhakklalssggfte....FlrNnv	14
NP_224649.1	310	339	pkGGAIsidasgelslsaetgnitFvrNtl	18
NP_224650.1	132	158	qgqGAIyslgsvmienseevt........FcgNys	15
NP_224650.1	197	222	gyGGAIsthnltlttrgpsc....FenNha	14
NP_224650.1	228	257	snGGAIaiapggsisisvksgdliFkgNta	18
NP_224651.1	176	202	gfGaAIrgtsitientkksll........FngNgs	15
NP_224651.1	204	231	snGGALtgsaainlinnsapvi..FstNat	16
NP_224651.1	233	261	iyGGAIyltggsmltsgnlsgvl.FvnNss	17
NP_224651.1	262	288	rsGGAIyangnvtfsnnsdlt...FqnNta	15
NP_224651.1	311	339	gyGGAIfctppatppptgvslti......sgeNsv	17
NP_224651.1	348	373	eqGGALygkkisidsnksti....FlgNta	14
NP_224651.1	374	403	gkGGAIaipesgelslsanqgdilFnkNls	18
NP_224652.1	118	143	glGGlIygkdivfqsikdli.........FttNrv	14
NP_224652.1	191	220	nfGsAIsssptavvkfinntatms.....FshNft	18
NP_224652.1	221	249	ssGGgViyggssllfennsgcii......FtaNsc	17
NP_224652.1	266	294	gsGGAIciptgtfelknnqgkct.FsyNgt	17
NP_224652.1	324	349	rnGGAIcakvlniqgrgpie....FsrNra	14
NP_224664.1	69	95	snGGALtcknllisenignvf...FekNvc	15
NP_224664.1	97	123	nsGGAIyaaqnctisknqnya...FttNlv	15
NP_224664.1	134	160	llGGALfaincsitnnlgqgt...FvdNla	15
NP_224664.1	162	193	nkGGALytetnlsikdnkgpiiikqn...ralNsd	20
NP_224664.1	222	255	gsGGgIfstqtltissnkklieisensa.FanNyg	22
NP_224664.1	260	286	pgGGgLtttfctilnnregvl........FnnNqs	15
NP_224664.1	288	313	snGGAIhaksiiikengpvy....FlnNta	14
NP_224664.1	314	347	trGGALlnlsagsgngsfilsadngdii.FnnNta	22
NP_224665.1	77	103	saGGAVscnnfllsnvedhaf...FskNla	15
NP_224665.1	105	132	gtGGAIacqgactitknrgpli..FfsNrg	16
NP_224665.1	142	169	trGGAIacngdftisqnqgtfy..FvnNsv	16
NP_224665.1	171	198	nwGGALstnghcriqsnrapll..FfnNta	16
NP_224665.1	200	226	sgGGALrsenttisdntrpiy...FknNcg	15
NP_224665.1	227	254	nnGGAIqtsvtvaiknnsgsvi..FnnNta	16
NP_224665.1	264	290	gsGGAIyttnlsiddnpgtil...FnnNyc	15
NP_224665.1	292	317	rdGGAIctqfltiknsghvy....FtnNqg	14
NP_224665.1	318	347	nwGGALmllqdstcllfaeqgniaFqnNev	18
NP_224667.1	92	117	qdGGALsckslaitntknqi.........lflNsf	14
NP_224667.1	158	185	ctGGAVlcsknvtisknqgtay..FinNka	16
NP_224667.1	187	213	ssGGAIqaaiinikdntgpcl...FfnNaa	15
NP_224667.1	216	242	taGGALfanacriennsqpiy...FlnNqs	15
NP_224667.1	243	270	glGGAIrvhqeciltkntgsvi..FnnNfa	16
NP_224667.1	280	306	ssGGAIyciscsikdnpgiaa...FdnNta	15
NP_224667.1	308	333	rdGGAIctqsltiqdsgpvy....FtnNqg	14
NP_224667.1	334	363	twGGAImlrqdgactlfadqgdiiFynNrh	18
NP_224735.1	158	189	gpGGALllqgrkskalffrdnrgtil...FlkNka	20
NP_224735.1	198	227	gyGGAVssispgspitfadnqeilFqeNeg	18
NP_224735.1	228	256	elGGAIyndqgaitfennfqtts.FfsNka	17
NP_224735.1	257	283	sfGGAVysrycnlysqwgdtl...FtkNaa	15
NP_224735.1	285	311	kvGGAIhadyvhirdckgsiv...FeeNsa	15
NP_224735.1	312	338	taGGAIavnavcdinaqgpvr...FinNsa	15
NP_224735.1	341	371	lnGGAIymqatgsilrlhanqgdie....FcgNkv	19
NP_224735.1	434	464	eaGGAVifsgarlspehkkenknkt....siiNqp	19
NP_224735.1	474	508	ieGGAIlavrsfyqeggllalgpgsklttqgkNse	23
NP_224736.1	203	229	gdGaAIyskgplvftglknlt........FtgNes	15
NP_224736.1	231	258	ksGGAaytegalttqaiveavt.......FtgNts	16
NP_224736.1	260	286	gqGGAIyvkeatlfnaldslk...FekNts	15
NP_224736.1	288	315	qaGGgIytestltisnitksie.......FisNka	16
NP_224736.1	372	398	gnGGAIyakqgisistfkdlt...FksNsa	15
NP_224736.1	413	440	esGGAIfaadsiqiqqctgttl..FsgNta	16
NP_224736.1	470	497	geGGAIytkkaltinngailtt..FsgNts	16
NP_224736.1	499	525	dnGGAIfavggitlsdlvevr...FskNkt	15
NP_224736.1	566	593	akGGALystegltvsgitsils..FenNec	16
NP_224736.1	596	621	qgGGAyvtktfqcsdshrlq.........FtsNka	14
NP_224736.1	623	650	deGGgLycgddvtltnltgktl.......FqeNss	16
NP_224736.1	652	678	khGGgLslasgksltmtsles........FclNan	15
NP_224736.1	726	751	ksGGgIytknaafsnlssvt.........FdqNts	14
NP_224736.1	753	776	enGGALltqkaadktdcs...........Ftyitn	12
NP_224736.1	914	941	iqGGgIyattslsinqcntpil.......FsnNsa	16
NP_224736.1	952	978	iaGGAIfsaavtiennsqpii...FlnNsa	15
NP_224736.1	993	1018	scGGAIaansvtltnnpeit....FkgNya	14
NP_224736.1	1019	1053	etGGAIgcidltngspprkvsiadngsvlFqdNsa	23
NP_224736.1	1055	1079	nrGGAIygetidisrtgat..........FigNss	13
NP_224736.1	1081	1107	hdGsAIccstaltlapnsqli........FenNkv	15
NP_224736.1	1120	1152	nlGaAIygnnetsdvtislsaengsif..FknNlc	21
NP_225156.1	317	346	srGGAVftarnhevqnnlaggils.....vvgNkg	18
NP_225156.1	385	412	lsGGAIssasdidiqgncsaie..FsgNqs	16
NP_225156.1	426	452	vgGGALaaqgtltlrnnavvq........cvkNts	15
NP_225156.1	454	480	thGGAIlagtvdlnetiseva...FkqNta	15
NP_225156.1	482	509	ltGGALsandkviiannfgeil..FeqNev	16
NP_225156.1	511	542	nhGGAIycgcrsnpkleqkdsgenin...iigNsg	20
NP_225156.1	564	590	agGGALwghnvlldsnsgniq...FigNig	15
NP_225156.1	600	627	vgGGAIlstdrvtisnnsgdvv..FkgNkg	16
NP_225156.1	692	718	rgGGAIlaqhifitdntgnlr...FsgNlg	15
NP_225156.1	732	758	vgGGALlstnevnvcsnqnvv...FsdNvt	15
NP_225156.1	763	788	dsGGAIlakkvdisanhsve....FvsNgs	14
NP_225156.1	790	818	kfGGAVcalnesvnitdngsavs.FskNrt	17
NP_225156.1	819	848	rlGGAgvaapqgsvticgnqgnia.....FkeNfv	18
NP_225156.1	856	883	sgGGAIianssvniqdnagdil..FvsNst	16
NP_225156.1	885	913	syGGAIfvgslvasegsnprtlt......itgNsg	17
NP_225156.1	934	960	fgGGAIytqnlkivknagnvs...FygNra	15
WP_010229791.1	278	305	anGGAIaasgkvlfvanekkis..FtdNqa	16
WP_010229791.1	306	332	lsGGAIsasssisfqncaelv...FksNla	15
WP_010229791.1	341	367	lgGGALaslesvvlkdnlgit........yekNqs	15
WP_010229791.1	369	395	seGGAIfgkdceifenrgpvv...FrdNta	15
WP_010229791.1	397	431	lgGGAIlaqqtvaicgnksgisfegskssFggaia	23
WP_010229791.1	425	454	sfGGAIacgnfssennssalgsid.....isnNlg	18
WP_010229791.1	474	500	qgGGALfaenislsenagait...FkdNiv	15
WP_010229791.1	510	537	lgGGAIlasgnvlisknsgeis..FvgNar	16
WP_010229791.1	564	589	sgGGALfgkevaivqnatvv....FeqNrl	14
WP_010229791.1	598	624	ggGGAVygmesasiignsfvr...FgnNya	15
WP_010229791.1	629	654	isGGALlskkvrlaentrvd....FsrNia	14
WP_010229791.1	656	683	fcGGAVqvsdgscelinngyvl..FrdNrg	16
WP_010229791.1	685	713	tfGGAIsclkgdviisgnkdrve.FrdNiv	17
WP_010229791.1	782	808	caGGAIfakrvyitdnkepil...FshNfs	15
WP_010229791.1	810	840	vyGGAIftgslqetdkqdvvtpevv....isgNdg	19
WP_010229791.1	858	884	tgGGAIctqnltisqnngnvl...FlnNfa	15
WP_010229791.1	885	914	csGGAVriedhgevlleafggdiiFngNss	18
WP_010229972.1	103	134	esGGvIgsptqntptikihntigpvl...FenNtc	20
WP_010229972.1	151	177	reGGAIhagdvyisnnqnlvg...FikNfa	15
WP_010229972.1	179	205	vqGGAIsantfaykenkssfl........clnNsc	15
WP_010229972.1	212	239	gkGGAIyvstscsfennnkdll..FiqNsg	16
WP_010229972.1	240	266	caGGAIfsptcslignqgdiv...FysNhg	15
WP_010229972.1	278	305	gdGGAIkvttrlditnngsqif..FsdNis	16
WP_010229972.1	307	332	nfGGAIhapclhlvgngpty....FtnNia	14
WP_010229972.1	334	363	htGGAIyitgtetskisadhhaiiFdnNis	18
WP_010229972.1	819	848	tfGGAVffdlplkpfgrthiltap.....Flgaig	18
WP_010229975.1	115	141	ggGGAInatglisfknnqnil...FynNtt	15
WP_010229975.1	156	181	nrGGALygssielinnhsln....FinNts	14
WP_010229975.1	183	210	dmGGAVstiqnlvikntsgiva..FenNht	16
WP_010229975.1	223	250	arGGAVgcqgaceishntgpvv..FnsNyg	16
WP_010229975.1	251	278	gyGGAIstggqcifrdnkdkli..FinNsa	16
WP_010229975.1	287	315	qgnGAVisaggefgllnnkgpiy......FenNna	17
WP_010229975.1	317	342	yiaGAIscnnlnfqengpiy.........FlnNsa	14
WP_010229975.1	343	373	lyGGAfhlfaspaanyihtgsgdii....FnnNte	19
WP_010229977.1	177	203	gdGGAIdaqslmvngieklct...FqeNva	15
WP_010229977.1	205	232	sdGGAcqvtktfsavgnkvpls.......FlgNva	16
WP_010229977.1	234	263	nkGGgVaavkdgqgaggatdlsvn.....FanNta	18
WP_010229977.1	247	271	gaGGAtdlsvnfanntave..........FegNsa	13
WP_010229977.1	272	298	riGGgIysdgnisflgnaktv........FlsNva	15
WP_010229977.1	320	351	gdGGAIfckndtnigevsfkdegvvf...FskNia	20
WP_010229977.1	353	378	gkGGAIyakkltisdcgpvq....FlgNva	14
WP_010229977.1	379	408	ndGGAIylvdqgelslsadrgdiiFdgNlk	18
WP_010229979.1	85	117	sqGpALqncafisaeekislrdfssll..FskNvs	21
WP_010229979.1	192	225	gnfGAVfcsraaqgdttftvkdckgkil.FqdNvg	22
WP_010229979.1	226	253	scGGgViykgevlfqdnegeml.......FrgNsa	16
WP_010229979.1	271	300	ggGGgVictpektvtfkgnkgpit.....FdyNfa	18
WP_010229979.1	302	327	grGGAIqsqtfslvadsavv....FsnNta	14
WP_010229979.1	329	355	kgGGAIyalevnvstnggsil...FegNra	15
WP_010229979.1	356	390	seGGAIcvsepiaannggltlhaadgdiiFskNmt	23
WP_010229984.1	146	172	gsGGALstdalflqhnylftn...FeeNss	15
WP_010229984.1	174	200	knGGAIqaqtlslsrnvssls...FsrNra	15
WP_010229984.1	202	228	lnGGAIccqnlicsgnvnplf...FtnNsa	15
WP_010229984.1	229	263	lnGGAIccineqnlsekgclslaynqetlFsgNsa	23
WP_010229984.1	265	290	ekGGAIytkhmvlrhngpvs....FvnNsa	14
WP_010229984.1	291	320	klGGAIaiqsggslsiiagggsvlFqnNsc	18
WP_010231239.1	186	217	gnGGvIllqgdergtvsftdqqgaii...FanNqa	20
WP_010231239.1	227	256	grGGAIsgdfagsriiflnnqqitFeeNsa	18
WP_010231239.1	257	285	vhGGAIynkngvveflgnggtls.FkeNst	17
WP_010231239.1	273	302	gnGGtLsfkenstranggaiytgk.....FkaNqq	18
WP_010231239.1	287	313	anGGAIytgkfkanqqtapii...FsqNna	15
WP_010231239.1	315	341	qkGGAIyaqyvnleqnqdair...FenNsa	15
WP_010231239.1	343	368	egGGAIsssqcaitahnsit....FsnNfa	14
WP_010231239.1	371	401	lgGGAIllggkqpslslvahngnia....FigNtm	19
WP_010231239.1	517	544	qtGGrIslspgsslalyttntl.......FhgNvs	16
WP_010231242.1	148	174	gdGGAIysqgellftdltglt........iqgNls	15
WP_010231242.1	176	202	lsGGgIfggstisfsginqat........FssNta	15
WP_010231242.1	257	283	gsGGAIyatgdltisdsqeiv...FsvNka	15
WP_010231242.1	285	311	kdGGAIfaeknvsfenittlk........vqnNga	15
WP_010231242.1	313	339	ekGGgIyasgdlsiqsskqsl........FnsNts	15
WP_010231242.1	341	367	qgGGALyiegnvdfkdleeir........ikyNks	15
WP_010231242.1	439	464	vgGGAyvkgtltckdshrlq.........FqkNss	14
WP_010231242.1	466	493	kkGGgLytedtitlsnltgktl.......FqeNta	16
WP_010231242.1	701	727	keGGgLhaktlnisnlksgls........FsnNta	15
WP_010231242.1	771	797	vvGGAIygetvsfskcsglcq...FteNsa	15
WP_010231242.1	809	838	vqGGAIyaktslsieaedpstsyvFskNsv	18
WP_010231242.1	849	872	iaGGAIyspsvtlncqtv...........FsgNsa	12
WP_010231242.1	888	911	tiGGAIagttislsktsh...........FseNta	12
WP_010231242.1	912	946	dlGaAIgtlsggsssnltekitlsngsftFekNka	23
WP_010231242.1	973	999	hdGsAIyftkdatieslgsvl........FtgNnv	15
WP_010231242.1	1018	1052	nyGaAIfgdpgtqttdttlkliassgnitFsnNsq	23
WP_010231245.1	224	250	geGGAIyskgplsitglkkla........lkeNls	15
WP_010231245.1	252	278	kaGGAIcaestisissvdsii...FskNtv	15
WP_010231245.1	371	397	gsGGAIyskgklsiasskevv...FdhNsa	15
WP_010231245.1	399	425	knGGAIfgeeeialekiaslk...FdsNtt	15
WP_010231245.1	427	453	ekGGAIhaktvtlsdikntli...FvnNta	15
WP_010231245.1	553	579	igGGAIygeavkienlsgygt...FsnNna	15
WP_010231245.1	591	620	vlGGAIyaktsltidsgnssgtitFseNtt	18
WP_010231245.1	629	652	vaGGAIfspsvtittpvt...........FskNsa	12
WP_010231245.1	663	687	tfGGAIgaistvslskgar..........FseNia	13
WP_010231245.1	688	719	dlGsAIglvpttqdaetvqlttgsyy...FekNka	20
WP_010231245.1	746	772	eeGsAIyftkeatieslgsvl........FtgNlv	15
