# Supplementary material for: Sequence, structure prediction, and epitope analysis of the polymorphic membrane protein family in Chlamydia trachomatis
Source: PLoS One. 2024 Jun 11;19(6):e0304525. doi: 10.1371/journal.pone.0304525 (PMC11166332; doi:10.1371/journal.pone.0304525)
Supplement: S3 Table — (XLSX) [file pone.0304525.s006.xlsx]

## Sheet: PmpA-I serovar E PBepipred2.0
Entry	Position	AminoAcid	Exposed/Buried	RelativeSurfaceAccessilibity	HelixProbability	SheetProbability	CoilProbability	EpitopeProbability
PmpA	1	E	E	0.871	0.005	0.015	0.979	0.233333
PmpA	2	M	B	0.234	0.002	0.816	0.182	0.296778
PmpA	3	E	E	0.41	0.001	0.959	0.04	0.355556
PmpA	4	L	B	0.116	0.001	0.9	0.099	0.409111
PmpA	5	A	B	0.237	0.003	0.718	0.279	0.467556
PmpA	6	I	B	0.303	0.005	0.336	0.66	0.492667
PmpA	7	S	E	0.452	0.004	0.138	0.858	0.508889
PmpA	8	G	B	0.318	0.02	0.205	0.775	0.513444
PmpA	9	H	B	0.278	0.004	0.514	0.481	0.547778
PmpA	10	K	B	0.285	0.003	0.718	0.279	0.555556
PmpA	11	Q	B	0.304	0.023	0.655	0.322	0.566667
PmpA	12	G	B	0.271	0.022	0.552	0.426	0.574778
PmpA	13	K	E	0.495	0.022	0.359	0.619	0.587889
PmpA	14	D	E	0.475	0.018	0.088	0.893	0.595444
PmpA	15	R	E	0.477	0.018	0.047	0.935	0.595556
PmpA	16	D	E	0.466	0.021	0.279	0.699	0.594
PmpA	17	T	E	0.325	0.021	0.451	0.528	0.597444
PmpA	18	F	E	0.37	0.022	0.552	0.426	0.593556
PmpA	19	T	E	0.372	0.022	0.552	0.426	0.605889
PmpA	20	M	E	0.322	0.021	0.451	0.528	0.605
PmpA	21	I	E	0.405	0.021	0.451	0.528	0.612556
PmpA	22	S	E	0.415	0.022	0.359	0.619	0.614
PmpA	23	S	E	0.432	0.022	0.359	0.619	0.606667
PmpA	24	C	E	0.334	0.02	0.205	0.775	0.595556
PmpA	25	P	E	0.412	0.019	0.141	0.84	0.593444
PmpA	26	E	E	0.581	0.02	0.205	0.775	0.59
PmpA	27	G	E	0.356	0.005	0.262	0.733	0.577667
PmpA	28	T	B	0.262	0.004	0.616	0.381	0.557444
PmpA	29	N	B	0.299	0.001	0.9	0.099	0.540667
PmpA	30	Y	B	0.178	0.001	0.959	0.04	0.532778
PmpA	31	I	B	0.179	0.001	0.9	0.099	0.529444
PmpA	32	I	B	0.255	0.002	0.816	0.182	0.515222
PmpA	33	N	E	0.372	0.005	0.336	0.66	0.514111
PmpA	34	R	E	0.475	0.005	0.045	0.951	0.487333
PmpA	35	K	E	0.442	0.004	0.197	0.799	0.473111
PmpA	36	L	B	0.105	0.001	0.9	0.099	0.463333
PmpA	37	I	B	0.12	0.001	0.959	0.04	0.473778
PmpA	38	L	B	0.076	0.001	0.9	0.099	0.486444
PmpA	39	S	B	0.168	0.018	0.846	0.136	0.490111
PmpA	40	D	B	0.155	0.004	0.616	0.381	0.495333
PmpA	41	F	B	0.221	0.005	0.336	0.66	0.531778
PmpA	42	S	E	0.353	0.005	0.336	0.66	0.568333
PmpA	43	L	E	0.365	0.021	0.279	0.699	0.618333
PmpA	44	L	E	0.404	0.02	0.205	0.775	0.648889
PmpA	45	N	E	0.436	0.064	0.216	0.721	0.669556
PmpA	46	K	E	0.402	0.021	0.279	0.699	0.666667
PmpA	47	V	E	0.413	0.022	0.359	0.619	0.652111
PmpA	48	S	E	0.405	0.021	0.279	0.699	0.633222
PmpA	49	S	E	0.39	0.02	0.205	0.775	0.605222
PmpA	50	G	E	0.391	0.019	0.141	0.84	0.577556
PmpA	51	G	B	0.15	0.022	0.552	0.426	0.544111
PmpA	52	A	B	0.122	0.002	0.816	0.182	0.527444
PmpA	53	F	B	0.111	0.001	0.9	0.099	0.515778
PmpA	54	R	B	0.229	0.001	0.9	0.099	0.5
PmpA	55	N	B	0.138	0.002	0.816	0.182	0.494778
PmpA	56	L	E	0.404	0.004	0.42	0.576	0.490444
PmpA	57	A	E	0.462	0.004	0.197	0.799	0.491667
PmpA	58	G	E	0.376	0.004	0.197	0.799	0.494333
PmpA	59	K	E	0.309	0.004	0.514	0.481	0.496889
PmpA	60	I	B	0.112	0.001	0.9	0.099	0.509556
PmpA	61	S	B	0.201	0.001	0.959	0.04	0.518444
PmpA	62	F	B	0.155	0.001	0.959	0.04	0.528333
PmpA	63	L	B	0.23	0.002	0.816	0.182	0.543222
PmpA	64	G	B	0.32	0.004	0.42	0.576	0.551111
PmpA	65	K	E	0.456	0.004	0.138	0.858	0.561
PmpA	66	N	E	0.442	0.004	0.197	0.799	0.564
PmpA	67	S	E	0.369	0.004	0.42	0.576	0.572111
PmpA	68	S	B	0.318	0.004	0.514	0.481	0.568667
PmpA	69	A	B	0.23	0.004	0.42	0.576	0.547556
PmpA	70	S	B	0.247	0.004	0.616	0.381	0.537222
PmpA	71	I	B	0.122	0.002	0.816	0.182	0.531444
PmpA	72	H	B	0.229	0.001	0.9	0.099	0.532889
PmpA	73	F	B	0.178	0.002	0.816	0.182	0.541667
PmpA	74	K	B	0.237	0.004	0.616	0.381	0.545222
PmpA	75	H	B	0.314	0.021	0.451	0.528	0.571
PmpA	76	I	B	0.229	0.022	0.359	0.619	0.590889
PmpA	77	N	E	0.411	0.022	0.359	0.619	0.611778
PmpA	78	I	B	0.273	0.022	0.359	0.619	0.622889
PmpA	79	N	E	0.452	0.021	0.279	0.699	0.616556
PmpA	80	G	E	0.441	0.02	0.205	0.775	0.598667
PmpA	81	F	E	0.441	0.02	0.205	0.775	0.580556
PmpA	82	G	E	0.327	0.021	0.279	0.699	0.555889
PmpA	83	A	B	0.19	0.004	0.514	0.481	0.548778
PmpA	84	G	B	0.214	0.001	0.9	0.099	0.530778
PmpA	85	V	B	0.11	0.001	0.959	0.04	0.521889
PmpA	86	F	B	0.235	0.001	0.959	0.04	0.520111
PmpA	87	S	B	0.229	0.001	0.9	0.099	0.516667
PmpA	88	E	E	0.347	0.004	0.42	0.576	0.520111
PmpA	89	S	E	0.548	0.004	0.085	0.91	0.516444
PmpA	90	S	E	0.462	0.005	0.262	0.733	0.524222
PmpA	91	I	B	0.161	0.002	0.816	0.182	0.539667
PmpA	92	E	E	0.303	0.001	0.959	0.04	0.545
PmpA	93	F	B	0.185	0.001	0.9	0.099	0.544
PmpA	94	T	E	0.31	0.001	0.9	0.099	0.536111
PmpA	95	D	E	0.353	0.004	0.616	0.381	0.513889
PmpA	96	L	B	0.309	0.004	0.42	0.576	0.510556
PmpA	97	R	E	0.427	0.004	0.514	0.481	0.505444
PmpA	98	K	B	0.262	0.003	0.718	0.279	0.509556
PmpA	99	L	B	0.192	0.002	0.816	0.182	0.509111
PmpA	100	V	B	0.194	0.018	0.846	0.136	0.509333
PmpA	101	A	B	0.193	0.021	0.756	0.223	0.521111
PmpA	102	F	B	0.274	0.023	0.655	0.322	0.530444
PmpA	103	G	B	0.224	0.004	0.42	0.576	0.536222
PmpA	104	S	B	0.257	0.004	0.42	0.576	0.538556
PmpA	105	E	E	0.367	0.022	0.359	0.619	0.538222
PmpA	106	S	E	0.315	0.022	0.359	0.619	0.529111
PmpA	107	T	E	0.337	0.021	0.279	0.699	0.520889
PmpA	108	G	B	0.301	0.019	0.141	0.84	0.515778
PmpA	109	G	B	0.144	0.004	0.42	0.576	0.493778
PmpA	110	I	B	0.122	0.001	0.9	0.099	0.478889
PmpA	111	F	B	0.083	0.001	0.959	0.04	0.468111
PmpA	112	T	B	0.2	0.001	0.959	0.04	0.462
PmpA	113	A	B	0.118	0.002	0.816	0.182	0.466667
PmpA	114	K	E	0.331	0.004	0.514	0.481	0.474
PmpA	115	E	E	0.42	0.005	0.336	0.66	0.480667
PmpA	116	D	E	0.407	0.004	0.514	0.481	0.491667
PmpA	117	I	B	0.183	0.002	0.816	0.182	0.497556
PmpA	118	S	B	0.276	0.001	0.9	0.099	0.514333
PmpA	119	F	B	0.233	0.001	0.9	0.099	0.507444
PmpA	120	K	E	0.352	0.002	0.816	0.182	0.499778
PmpA	121	N	E	0.438	0.004	0.616	0.381	0.489
PmpA	122	N	E	0.411	0.004	0.42	0.576	0.486778
PmpA	123	H	E	0.393	0.004	0.514	0.481	0.464333
PmpA	124	H	E	0.388	0.002	0.816	0.182	0.470111
PmpA	125	I	B	0.097	0.001	0.9	0.099	0.478
PmpA	126	A	B	0.236	0.001	0.959	0.04	0.478778
PmpA	127	F	B	0.098	0.001	0.959	0.04	0.476667
PmpA	128	R	B	0.28	0.002	0.816	0.182	0.488
PmpA	129	N	E	0.372	0.005	0.336	0.66	0.509556
PmpA	130	N	B	0.281	0.021	0.279	0.699	0.536778
PmpA	131	I	E	0.321	0.004	0.514	0.481	0.55
PmpA	132	T	B	0.253	0.004	0.616	0.381	0.576778
PmpA	133	K	E	0.359	0.021	0.451	0.528	0.575222
PmpA	134	G	E	0.444	0.021	0.279	0.699	0.556
PmpA	135	N	E	0.41	0.019	0.141	0.84	0.543667
PmpA	136	G	B	0.301	0.02	0.205	0.775	0.539667
PmpA	137	G	B	0.199	0.021	0.451	0.528	0.521111
PmpA	138	V	B	0.114	0.018	0.846	0.136	0.510556
PmpA	139	I	B	0.118	0.018	0.846	0.136	0.499333
PmpA	140	Q	B	0.205	0.018	0.846	0.136	0.501
PmpA	141	L	B	0.16	0.023	0.655	0.322	0.506333
PmpA	142	Q	E	0.36	0.005	0.262	0.733	0.521889
PmpA	143	G	E	0.463	0.004	0.138	0.858	0.542667
PmpA	144	D	E	0.389	0.005	0.336	0.66	0.546444
PmpA	145	M	E	0.441	0.004	0.42	0.576	0.551778
PmpA	146	K	E	0.336	0.004	0.514	0.481	0.563778
PmpA	147	G	E	0.373	0.004	0.514	0.481	0.544667
PmpA	148	S	B	0.276	0.004	0.514	0.481	0.540444
PmpA	149	V	B	0.189	0.002	0.816	0.182	0.534556
PmpA	150	S	B	0.233	0.001	0.9	0.099	0.531556
PmpA	151	F	B	0.155	0.001	0.959	0.04	0.529111
PmpA	152	V	B	0.283	0.001	0.9	0.099	0.516667
PmpA	153	D	B	0.285	0.003	0.718	0.279	0.518
PmpA	154	Q	B	0.294	0.004	0.42	0.576	0.503444
PmpA	155	R	E	0.494	0.005	0.262	0.733	0.502333
PmpA	156	G	B	0.239	0.004	0.42	0.576	0.492444
PmpA	157	A	E	0.321	0.003	0.718	0.279	0.484444
PmpA	158	I	B	0.093	0.001	0.9	0.099	0.485556
PmpA	159	I	B	0.252	0.001	0.9	0.099	0.482333
PmpA	160	F	B	0.117	0.001	0.9	0.099	0.468667
PmpA	161	T	B	0.209	0.003	0.718	0.279	0.470222
PmpA	162	N	E	0.351	0.005	0.336	0.66	0.463333
PmpA	163	N	B	0.313	0.005	0.262	0.733	0.472444
PmpA	164	Q	E	0.307	0.004	0.514	0.481	0.474
PmpA	165	A	B	0.197	0.003	0.718	0.279	0.498556
PmpA	166	V	B	0.179	0.002	0.816	0.182	0.523
PmpA	167	T	B	0.278	0.018	0.846	0.136	0.533778
PmpA	168	S	B	0.229	0.023	0.655	0.322	0.556444
PmpA	169	S	E	0.344	0.021	0.451	0.528	0.573222
PmpA	170	S	E	0.457	0.022	0.359	0.619	0.603667
PmpA	171	M	B	0.321	0.021	0.451	0.528	0.632667
PmpA	172	K	E	0.385	0.021	0.451	0.528	0.660222
PmpA	173	H	E	0.327	0.021	0.451	0.528	0.667444
PmpA	174	S	E	0.451	0.022	0.359	0.619	0.667778
PmpA	175	G	E	0.44	0.021	0.279	0.699	0.652889
PmpA	176	R	E	0.438	0.019	0.141	0.84	0.626333
PmpA	177	G	B	0.323	0.019	0.141	0.84	0.595222
PmpA	178	G	B	0.242	0.021	0.279	0.699	0.571333
PmpA	179	A	B	0.169	0.022	0.552	0.426	0.538444
PmpA	180	I	B	0.143	0.021	0.756	0.223	0.518556
PmpA	181	S	B	0.183	0.021	0.756	0.223	0.496333
PmpA	182	G	B	0.192	0.023	0.655	0.322	0.488222
PmpA	183	D	B	0.213	0.023	0.655	0.322	0.488889
PmpA	184	F	E	0.322	0.023	0.655	0.322	0.498778
PmpA	185	A	E	0.315	0.022	0.552	0.426	0.505444
PmpA	186	G	E	0.374	0.022	0.359	0.619	0.512
PmpA	187	S	E	0.443	0.02	0.205	0.775	0.513111
PmpA	188	R	E	0.341	0.021	0.451	0.528	0.517889
PmpA	189	I	E	0.329	0.021	0.756	0.223	0.525778
PmpA	190	L	B	0.277	0.018	0.846	0.136	0.535222
PmpA	191	F	E	0.315	0.021	0.756	0.223	0.539333
PmpA	192	L	B	0.271	0.004	0.514	0.481	0.533556
PmpA	193	N	E	0.411	0.005	0.262	0.733	0.515556
PmpA	194	N	E	0.394	0.005	0.262	0.733	0.515667
PmpA	195	Q	E	0.38	0.004	0.42	0.576	0.495778
PmpA	196	Q	E	0.364	0.002	0.816	0.182	0.501889
PmpA	197	I	B	0.113	0.001	0.9	0.099	0.500444
PmpA	198	T	E	0.284	0.001	0.959	0.04	0.499222
PmpA	199	F	B	0.139	0.001	0.9	0.099	0.491222
PmpA	200	E	E	0.335	0.002	0.816	0.182	0.493
PmpA	201	G	E	0.36	0.004	0.42	0.576	0.494778
PmpA	202	N	B	0.263	0.021	0.279	0.699	0.502444
PmpA	203	S	E	0.374	0.004	0.514	0.481	0.496111
PmpA	204	A	B	0.205	0.004	0.514	0.481	0.498222
PmpA	205	V	E	0.375	0.004	0.514	0.481	0.485
PmpA	206	H	E	0.329	0.005	0.336	0.66	0.475111
PmpA	207	G	B	0.287	0.005	0.262	0.733	0.459222
PmpA	208	G	B	0.123	0.005	0.336	0.66	0.434778
PmpA	209	A	B	0.065	0.001	0.9	0.099	0.428
PmpA	210	I	B	0.072	0.001	0.959	0.04	0.436222
PmpA	211	Y	B	0.144	0.001	0.959	0.04	0.437889
PmpA	212	N	B	0.091	0.001	0.9	0.099	0.441111
PmpA	213	K	E	0.346	0.004	0.616	0.381	0.458333
PmpA	214	N	E	0.503	0.005	0.262	0.733	0.469222
PmpA	215	G	E	0.421	0.004	0.197	0.799	0.469333
PmpA	216	L	E	0.409	0.004	0.514	0.481	0.475111
PmpA	217	V	B	0.202	0.002	0.816	0.182	0.494222
PmpA	218	E	B	0.287	0.001	0.9	0.099	0.494444
PmpA	219	F	B	0.171	0.001	0.9	0.099	0.480667
PmpA	220	L	E	0.307	0.002	0.816	0.182	0.475667
PmpA	221	G	E	0.355	0.004	0.514	0.481	0.475222
PmpA	222	N	E	0.437	0.005	0.336	0.66	0.475778
PmpA	223	A	E	0.469	0.004	0.514	0.481	0.474667
PmpA	224	G	E	0.342	0.004	0.514	0.481	0.471444
PmpA	225	P	E	0.407	0.003	0.718	0.279	0.479444
PmpA	226	L	B	0.146	0.001	0.9	0.099	0.482
PmpA	227	A	B	0.226	0.001	0.9	0.099	0.485778
PmpA	228	F	B	0.14	0.001	0.9	0.099	0.488889
PmpA	229	K	B	0.245	0.002	0.816	0.182	0.492444
PmpA	230	E	B	0.274	0.022	0.552	0.426	0.497111
PmpA	231	N	B	0.202	0.022	0.359	0.619	0.493778
PmpA	232	T	E	0.376	0.023	0.655	0.322	0.496778
PmpA	233	T	B	0.172	0.023	0.655	0.322	0.505556
PmpA	234	I	E	0.412	0.022	0.552	0.426	0.486667
PmpA	235	A	E	0.438	0.021	0.279	0.699	0.469111
PmpA	236	N	E	0.404	0.019	0.141	0.84	0.438333
PmpA	237	G	B	0.206	0.004	0.085	0.91	0.422333
PmpA	238	G	B	0.129	0.004	0.514	0.481	0.400556
PmpA	239	A	B	0.053	0.001	0.9	0.099	0.396222
PmpA	240	I	B	0.08	0.001	0.959	0.04	0.396111
PmpA	241	Y	B	0.109	0.001	0.959	0.04	0.397667
PmpA	242	T	B	0.066	0.002	0.816	0.182	0.407222
PmpA	243	S	B	0.258	0.004	0.514	0.481	0.420444
PmpA	244	N	E	0.326	0.005	0.262	0.733	0.438333
PmpA	245	F	B	0.261	0.022	0.359	0.619	0.471778
PmpA	246	K	B	0.274	0.022	0.552	0.426	0.503889
PmpA	247	A	B	0.221	0.023	0.655	0.322	0.527444
PmpA	248	N	E	0.337	0.023	0.655	0.322	0.538667
PmpA	249	Q	B	0.252	0.022	0.552	0.426	0.545778
PmpA	250	Q	E	0.415	0.021	0.451	0.528	0.535556
PmpA	251	T	E	0.407	0.022	0.359	0.619	0.535556
PmpA	252	S	E	0.427	0.02	0.205	0.775	0.518111
PmpA	253	P	E	0.47	0.022	0.359	0.619	0.520889
PmpA	254	I	B	0.104	0.023	0.655	0.322	0.528667
PmpA	255	L	B	0.244	0.018	0.846	0.136	0.523
PmpA	256	F	B	0.144	0.018	0.846	0.136	0.529889
PmpA	257	S	B	0.299	0.023	0.655	0.322	0.533667
PmpA	258	Q	E	0.35	0.022	0.359	0.619	0.548444
PmpA	259	N	B	0.17	0.02	0.205	0.775	0.580444
PmpA	260	H	E	0.325	0.021	0.451	0.528	0.587556
PmpA	261	A	B	0.162	0.021	0.451	0.528	0.602556
PmpA	262	N	E	0.393	0.021	0.451	0.528	0.583333
PmpA	263	K	E	0.461	0.021	0.279	0.699	0.552889
PmpA	264	K	E	0.406	0.019	0.141	0.84	0.521444
PmpA	265	G	B	0.188	0.004	0.085	0.91	0.491778
PmpA	266	G	B	0.112	0.004	0.42	0.576	0.454
PmpA	267	A	B	0.049	0.001	0.9	0.099	0.425444
PmpA	268	I	B	0.052	0.001	0.959	0.04	0.403556
PmpA	269	Y	B	0.104	0.001	0.9	0.099	0.397222
PmpA	270	A	B	0.057	0.002	0.816	0.182	0.401667
PmpA	271	Q	B	0.184	0.004	0.616	0.381	0.420667
PmpA	272	Y	E	0.371	0.005	0.262	0.733	0.441222
PmpA	273	V	B	0.299	0.004	0.42	0.576	0.468222
PmpA	274	N	E	0.326	0.004	0.616	0.381	0.483222
PmpA	275	L	B	0.226	0.003	0.718	0.279	0.514444
PmpA	276	E	E	0.351	0.002	0.816	0.182	0.524111
PmpA	277	Q	B	0.278	0.002	0.816	0.182	0.515778
PmpA	278	N	E	0.339	0.004	0.616	0.381	0.502333
PmpA	279	Q	E	0.421	0.004	0.514	0.481	0.503889
PmpA	280	D	E	0.363	0.004	0.42	0.576	0.483667
PmpA	281	T	E	0.375	0.003	0.718	0.279	0.481556
PmpA	282	I	B	0.106	0.001	0.9	0.099	0.485667
PmpA	283	R	E	0.266	0.001	0.959	0.04	0.497111
PmpA	284	F	B	0.125	0.001	0.9	0.099	0.490556
PmpA	285	E	E	0.338	0.003	0.718	0.279	0.495556
PmpA	286	K	E	0.389	0.022	0.359	0.619	0.514556
PmpA	287	N	B	0.276	0.022	0.359	0.619	0.538333
PmpA	288	T	E	0.375	0.023	0.655	0.322	0.543889
PmpA	289	A	B	0.177	0.021	0.756	0.223	0.562778
PmpA	290	K	E	0.349	0.021	0.756	0.223	0.555444
PmpA	291	E	E	0.401	0.021	0.451	0.528	0.538889
PmpA	292	G	E	0.359	0.021	0.279	0.699	0.509
PmpA	293	G	B	0.21	0.021	0.279	0.699	0.499111
PmpA	294	G	B	0.148	0.021	0.756	0.223	0.475111
PmpA	295	A	B	0.111	0.011	0.918	0.071	0.466
PmpA	296	I	B	0.091	0.006	0.962	0.032	0.461111
PmpA	297	T	B	0.159	0.011	0.918	0.071	0.454333
PmpA	298	S	B	0.11	0.003	0.718	0.279	0.457
PmpA	299	S	E	0.413	0.005	0.336	0.66	0.458333
PmpA	300	Q	E	0.475	0.005	0.262	0.733	0.461778
PmpA	301	C	B	0.228	0.004	0.42	0.576	0.485444
PmpA	302	S	E	0.338	0.004	0.616	0.381	0.501111
PmpA	303	I	B	0.177	0.003	0.718	0.279	0.520667
PmpA	304	T	E	0.36	0.004	0.616	0.381	0.518444
PmpA	305	A	E	0.36	0.004	0.514	0.481	0.495889
PmpA	306	H	E	0.401	0.005	0.336	0.66	0.501667
PmpA	307	N	E	0.448	0.004	0.197	0.799	0.477556
PmpA	308	T	E	0.342	0.004	0.42	0.576	0.483
PmpA	309	I	B	0.11	0.001	0.9	0.099	0.490778
PmpA	310	T	B	0.19	0.001	0.959	0.04	0.493778
PmpA	311	F	B	0.119	0.001	0.9	0.099	0.490444
PmpA	312	S	B	0.225	0.003	0.718	0.279	0.489556
PmpA	313	D	E	0.313	0.022	0.359	0.619	0.502222
PmpA	314	N	B	0.202	0.021	0.279	0.699	0.530778
PmpA	315	A	E	0.363	0.004	0.616	0.381	0.538444
PmpA	316	A	B	0.244	0.004	0.616	0.381	0.568889
PmpA	317	G	E	0.418	0.021	0.451	0.528	0.563333
PmpA	318	D	E	0.504	0.021	0.279	0.699	0.550444
PmpA	319	L	E	0.412	0.019	0.141	0.84	0.530111
PmpA	320	G	E	0.359	0.004	0.138	0.858	0.512111
PmpA	321	G	B	0.191	0.005	0.262	0.733	0.497333
PmpA	322	G	B	0.116	0.003	0.718	0.279	0.469333
PmpA	323	A	B	0.102	0.001	0.959	0.04	0.459111
PmpA	324	I	B	0.103	0.001	0.959	0.04	0.451667
PmpA	325	L	B	0.143	0.001	0.959	0.04	0.457444
PmpA	326	L	B	0.144	0.001	0.9	0.099	0.472333
PmpA	327	E	E	0.301	0.004	0.616	0.381	0.487
PmpA	328	G	E	0.406	0.005	0.262	0.733	0.495889
PmpA	329	K	E	0.538	0.004	0.085	0.91	0.509333
PmpA	330	K	E	0.511	0.004	0.197	0.799	0.511889
PmpA	331	P	B	0.218	0.004	0.42	0.576	0.520667
PmpA	332	S	E	0.355	0.002	0.816	0.182	0.505222
PmpA	333	L	B	0.163	0.001	0.9	0.099	0.495444
PmpA	334	T	B	0.219	0.002	0.816	0.182	0.481667
PmpA	335	L	B	0.181	0.002	0.816	0.182	0.481
PmpA	336	I	B	0.233	0.002	0.816	0.182	0.472222
PmpA	337	A	B	0.274	0.003	0.718	0.279	0.482667
PmpA	338	H	E	0.354	0.004	0.514	0.481	0.483556
PmpA	339	S	E	0.401	0.005	0.336	0.66	0.493111
PmpA	340	G	E	0.365	0.004	0.138	0.858	0.479333
PmpA	341	N	B	0.294	0.005	0.336	0.66	0.485111
PmpA	342	I	B	0.111	0.001	0.9	0.099	0.488222
PmpA	343	A	B	0.137	0.001	0.959	0.04	0.486444
PmpA	344	F	B	0.117	0.001	0.9	0.099	0.470889
PmpA	345	S	E	0.32	0.004	0.616	0.381	0.468111
PmpA	346	G	E	0.393	0.004	0.085	0.91	0.464
PmpA	347	N	E	0.335	0.005	0.045	0.951	0.477556
PmpA	348	T	E	0.363	0.004	0.616	0.381	0.489444
PmpA	349	M	B	0.153	0.002	0.816	0.182	0.524667
PmpA	350	L	E	0.298	0.021	0.756	0.223	0.544333
PmpA	351	H	E	0.335	0.023	0.655	0.322	0.561333
PmpA	352	I	B	0.294	0.004	0.42	0.576	0.566333
PmpA	353	T	E	0.381	0.004	0.197	0.799	0.581
PmpA	354	K	E	0.378	0.02	0.205	0.775	0.596667
PmpA	355	K	E	0.417	0.022	0.359	0.619	0.605778
PmpA	356	A	B	0.284	0.021	0.451	0.528	0.613556
PmpA	357	S	B	0.314	0.022	0.552	0.426	0.612556
PmpA	358	L	B	0.277	0.022	0.552	0.426	0.588889
PmpA	359	D	B	0.282	0.022	0.359	0.619	0.568556
PmpA	360	R	E	0.391	0.004	0.197	0.799	0.547111
PmpA	361	H	E	0.418	0.004	0.138	0.858	0.537111
PmpA	362	N	B	0.198	0.005	0.262	0.733	0.510556
PmpA	363	S	B	0.133	0.003	0.718	0.279	0.502444
PmpA	364	I	B	0.131	0.001	0.9	0.099	0.509444
PmpA	365	L	B	0.165	0.001	0.959	0.04	0.500667
PmpA	366	I	B	0.157	0.001	0.9	0.099	0.502667
PmpA	367	K	B	0.3	0.004	0.514	0.481	0.519222
PmpA	368	E	E	0.474	0.004	0.138	0.858	0.528556
PmpA	369	A	E	0.538	0.018	0.088	0.893	0.522556
PmpA	370	P	E	0.344	0.022	0.359	0.619	0.520111
PmpA	371	Y	E	0.334	0.002	0.816	0.182	0.534444
PmpA	372	K	B	0.276	0.001	0.9	0.099	0.53
PmpA	373	I	B	0.221	0.011	0.918	0.071	0.508667
PmpA	374	Q	B	0.24	0.002	0.816	0.182	0.510222
PmpA	375	L	B	0.211	0.003	0.718	0.279	0.512333
PmpA	376	A	B	0.297	0.004	0.616	0.381	0.513111
PmpA	377	A	B	0.191	0.004	0.514	0.481	0.512
PmpA	378	N	E	0.411	0.004	0.42	0.576	0.516778
PmpA	379	K	E	0.601	0.005	0.262	0.733	0.510111
PmpA	380	N	E	0.492	0.004	0.085	0.91	0.519
PmpA	381	H	E	0.373	0.004	0.197	0.799	0.511778
PmpA	382	S	B	0.209	0.003	0.718	0.279	0.513889
PmpA	383	I	B	0.077	0.001	0.9	0.099	0.510333
PmpA	384	H	B	0.216	0.001	0.959	0.04	0.498333
PmpA	385	F	B	0.141	0.001	0.9	0.099	0.481111
PmpA	386	F	B	0.227	0.004	0.616	0.381	0.481778
PmpA	387	D	E	0.329	0.004	0.138	0.858	0.490556
PmpA	388	P	B	0.292	0.02	0.205	0.775	0.514889
PmpA	389	V	B	0.267	0.023	0.655	0.322	0.525667
PmpA	390	M	B	0.275	0.021	0.756	0.223	0.547556
PmpA	391	A	B	0.309	0.023	0.655	0.322	0.574556
PmpA	392	L	B	0.317	0.022	0.359	0.619	0.584556
PmpA	393	S	E	0.393	0.02	0.205	0.775	0.593667
PmpA	394	A	E	0.426	0.02	0.205	0.775	0.613556
PmpA	395	S	E	0.486	0.02	0.205	0.775	0.610444
PmpA	396	S	E	0.38	0.02	0.205	0.775	0.611444
PmpA	397	S	E	0.417	0.021	0.279	0.699	0.588222
PmpA	398	P	E	0.319	0.021	0.451	0.528	0.575111
PmpA	399	I	B	0.188	0.023	0.655	0.322	0.571
PmpA	400	Q	E	0.291	0.023	0.655	0.322	0.567
PmpA	401	I	B	0.187	0.022	0.552	0.426	0.566667
PmpA	402	N	B	0.256	0.021	0.279	0.699	0.571889
PmpA	403	A	E	0.442	0.019	0.141	0.84	0.58
PmpA	404	P	E	0.463	0.021	0.279	0.699	0.598
PmpA	405	E	E	0.447	0.021	0.279	0.699	0.614444
PmpA	406	Y	E	0.415	0.02	0.205	0.775	0.648444
PmpA	407	E	E	0.456	0.019	0.141	0.84	0.668778
PmpA	408	T	E	0.353	0.019	0.141	0.84	0.681
PmpA	409	P	E	0.369	0.02	0.205	0.775	0.673333
PmpA	410	F	E	0.367	0.022	0.359	0.619	0.670333
PmpA	411	F	E	0.405	0.021	0.451	0.528	0.650667
PmpA	412	S	E	0.41	0.004	0.42	0.576	0.613778
PmpA	413	P	E	0.367	0.005	0.336	0.66	0.580111
PmpA	414	K	E	0.392	0.004	0.197	0.799	0.553889
PmpA	415	G	B	0.256	0.004	0.197	0.799	0.511556
PmpA	416	M	B	0.137	0.003	0.718	0.279	0.486
PmpA	417	I	B	0.104	0.001	0.9	0.099	0.462778
PmpA	418	V	B	0.147	0.001	0.959	0.04	0.454333
PmpA	419	F	B	0.15	0.001	0.9	0.099	0.445111
PmpA	420	S	B	0.223	0.004	0.616	0.381	0.447111
PmpA	421	G	E	0.344	0.005	0.262	0.733	0.470444
PmpA	422	A	E	0.435	0.005	0.336	0.66	0.494667
PmpA	423	N	E	0.46	0.022	0.552	0.426	0.513
PmpA	424	L	B	0.228	0.022	0.552	0.426	0.541
PmpA	425	L	E	0.391	0.021	0.451	0.528	0.548778
PmpA	426	D	E	0.407	0.021	0.279	0.699	0.568667
PmpA	427	D	E	0.529	0.056	0.142	0.802	0.578778
PmpA	428	A	E	0.414	0.021	0.279	0.699	0.579889
PmpA	429	R	E	0.382	0.022	0.552	0.426	0.588778
PmpA	430	E	E	0.377	0.021	0.756	0.223	0.590778
PmpA	431	D	E	0.32	0.021	0.756	0.223	0.595
PmpA	432	V	E	0.368	0.023	0.655	0.322	0.579667
PmpA	433	A	E	0.48	0.022	0.359	0.619	0.578556
PmpA	434	N	E	0.446	0.004	0.197	0.799	0.575667
PmpA	435	R	E	0.355	0.005	0.336	0.66	0.556
PmpA	436	T	E	0.403	0.003	0.718	0.279	0.541778
PmpA	437	S	B	0.248	0.002	0.816	0.182	0.540778
PmpA	438	I	E	0.386	0.002	0.816	0.182	0.527889
PmpA	439	F	E	0.279	0.003	0.718	0.279	0.515111
PmpA	440	N	E	0.49	0.004	0.42	0.576	0.497333
PmpA	441	Q	E	0.391	0.005	0.262	0.733	0.486889
PmpA	442	P	E	0.445	0.004	0.514	0.481	0.477333
PmpA	443	V	B	0.133	0.001	0.9	0.099	0.473889
PmpA	444	H	E	0.333	0.001	0.959	0.04	0.47
PmpA	445	L	B	0.163	0.001	0.9	0.099	0.466333
PmpA	446	Y	E	0.374	0.003	0.718	0.279	0.463556
PmpA	447	N	E	0.375	0.005	0.336	0.66	0.468111
PmpA	448	G	B	0.268	0.004	0.514	0.481	0.469667
PmpA	449	T	B	0.276	0.001	0.9	0.099	0.471222
PmpA	450	L	B	0.186	0.001	0.959	0.04	0.488111
PmpA	451	S	B	0.203	0.001	0.959	0.04	0.498222
PmpA	452	I	B	0.243	0.001	0.9	0.099	0.494
PmpA	453	E	E	0.371	0.004	0.514	0.481	0.501778
PmpA	454	N	E	0.643	0.004	0.138	0.858	0.504333
PmpA	455	G	E	0.472	0.004	0.138	0.858	0.496
PmpA	456	A	B	0.208	0.004	0.616	0.381	0.493
PmpA	457	H	E	0.313	0.001	0.9	0.099	0.506889
PmpA	458	L	B	0.166	0.001	0.959	0.04	0.518667
PmpA	459	I	B	0.302	0.001	0.9	0.099	0.516444
PmpA	460	V	B	0.207	0.002	0.816	0.182	0.528667
PmpA	461	Q	E	0.335	0.003	0.718	0.279	0.549222
PmpA	462	S	E	0.406	0.003	0.718	0.279	0.564222
PmpA	463	F	B	0.238	0.003	0.718	0.279	0.579444
PmpA	464	K	E	0.412	0.003	0.718	0.279	0.591778
PmpA	465	Q	E	0.367	0.004	0.42	0.576	0.602889
PmpA	466	T	E	0.516	0.004	0.197	0.799	0.597111
PmpA	467	G	E	0.498	0.005	0.045	0.951	0.593556
PmpA	468	G	B	0.287	0.005	0.262	0.733	0.593111
PmpA	469	R	B	0.214	0.002	0.816	0.182	0.585444
PmpA	470	I	B	0.166	0.001	0.959	0.04	0.585
PmpA	471	S	E	0.298	0.001	0.959	0.04	0.581889
PmpA	472	L	E	0.287	0.002	0.816	0.182	0.577444
PmpA	473	S	E	0.338	0.005	0.262	0.733	0.573333
PmpA	474	P	E	0.571	0.005	0.045	0.951	0.566
PmpA	475	G	E	0.425	0.018	0.047	0.935	0.563556
PmpA	476	S	B	0.3	0.022	0.359	0.619	0.552333
PmpA	477	S	E	0.314	0.021	0.756	0.223	0.560333
PmpA	478	L	B	0.241	0.018	0.846	0.136	0.567778
PmpA	479	A	B	0.303	0.021	0.756	0.223	0.568
PmpA	480	L	B	0.22	0.023	0.655	0.322	0.569
PmpA	481	Y	E	0.362	0.021	0.451	0.528	0.577444
PmpA	482	T	E	0.465	0.021	0.279	0.699	0.6
PmpA	483	M	E	0.412	0.021	0.279	0.699	0.621667
PmpA	484	N	E	0.442	0.021	0.279	0.699	0.635222
PmpA	485	S	E	0.363	0.021	0.279	0.699	0.653667
PmpA	486	F	E	0.381	0.021	0.279	0.699	0.658222
PmpA	487	F	E	0.331	0.02	0.205	0.775	0.651333
PmpA	488	H	E	0.45	0.019	0.141	0.84	0.645333
PmpA	489	G	E	0.407	0.018	0.088	0.893	0.644111
PmpA	490	N	E	0.398	0.02	0.205	0.775	0.653
PmpA	491	I	B	0.3	0.022	0.359	0.619	0.651222
PmpA	492	S	B	0.311	0.022	0.359	0.619	0.646444
PmpA	493	S	B	0.299	0.021	0.279	0.699	0.653
PmpA	494	K	E	0.459	0.056	0.142	0.802	0.662222
PmpA	495	E	E	0.512	0.018	0.047	0.935	0.662444
PmpA	496	P	E	0.474	0.018	0.088	0.893	0.675111
PmpA	497	L	E	0.475	0.021	0.279	0.699	0.684667
PmpA	498	E	E	0.395	0.022	0.359	0.619	0.691889
PmpA	499	I	E	0.364	0.022	0.359	0.619	0.683444
PmpA	500	N	E	0.43	0.02	0.205	0.775	0.668667
PmpA	501	G	E	0.395	0.019	0.141	0.84	0.661889
PmpA	502	L	E	0.365	0.021	0.279	0.699	0.646
PmpA	503	S	E	0.416	0.021	0.451	0.528	0.638667
PmpA	504	F	B	0.241	0.021	0.451	0.528	0.635889
PmpA	505	G	E	0.422	0.021	0.279	0.699	0.626667
PmpA	506	V	B	0.241	0.022	0.359	0.619	0.632111
PmpA	507	D	E	0.423	0.021	0.451	0.528	0.634
PmpA	508	I	B	0.282	0.021	0.451	0.528	0.636667
PmpA	509	S	E	0.359	0.022	0.359	0.619	0.641111
PmpA	510	P	E	0.487	0.02	0.205	0.775	0.647
PmpA	511	S	E	0.525	0.018	0.047	0.935	0.642778
PmpA	512	N	E	0.445	0.018	0.047	0.935	0.636444
PmpA	513	L	E	0.385	0.019	0.141	0.84	0.626889
PmpA	514	Q	E	0.401	0.021	0.451	0.528	0.629111
PmpA	515	A	B	0.235	0.023	0.655	0.322	0.616
PmpA	516	E	E	0.408	0.021	0.756	0.223	0.613111
PmpA	517	I	B	0.258	0.021	0.756	0.223	0.608333
PmpA	518	R	E	0.506	0.004	0.42	0.576	0.603889
PmpA	519	A	E	0.373	0.005	0.262	0.733	0.589556
PmpA	520	G	E	0.54	0.004	0.138	0.858	0.583667
PmpA	521	N	E	0.613	0.004	0.138	0.858	0.574667
PmpA	522	A	E	0.367	0.005	0.336	0.66	0.563222
PmpA	523	P	E	0.417	0.002	0.816	0.182	0.543
PmpA	524	L	B	0.181	0.001	0.959	0.04	0.535778
PmpA	525	R	B	0.28	0.001	0.959	0.04	0.527
PmpA	526	L	B	0.243	0.001	0.9	0.099	0.513333
PmpA	527	S	B	0.303	0.004	0.616	0.381	0.511333
PmpA	528	G	E	0.438	0.005	0.262	0.733	0.496889
PmpA	529	S	E	0.454	0.004	0.42	0.576	0.500667
PmpA	530	P	B	0.203	0.003	0.718	0.279	0.508667
PmpA	531	S	E	0.313	0.018	0.846	0.136	0.526
PmpA	532	I	B	0.146	0.018	0.846	0.136	0.542667
PmpA	533	H	B	0.275	0.004	0.616	0.381	0.542667
PmpA	534	D	B	0.256	0.005	0.262	0.733	0.542222
PmpA	535	P	E	0.579	0.005	0.045	0.951	0.544889
PmpA	536	E	E	0.617	0.018	0.019	0.964	0.535444
PmpA	537	G	E	0.398	0.018	0.019	0.964	0.566778
PmpA	538	L	E	0.344	0.056	0.142	0.802	0.577222
PmpA	539	F	B	0.197	0.066	0.296	0.638	0.586667
PmpA	540	Y	B	0.222	0.069	0.386	0.545	0.600333
PmpA	541	E	E	0.368	0.135	0.317	0.548	0.605333
PmpA	542	N	E	0.351	0.135	0.317	0.548	0.613778
PmpA	543	R	B	0.267	0.135	0.317	0.548	0.622778
PmpA	544	D	E	0.329	0.135	0.317	0.548	0.631667
PmpA	545	T	B	0.223	0.135	0.317	0.548	0.644
PmpA	546	A	E	0.356	0.125	0.227	0.648	0.640556
PmpA	547	A	E	0.502	0.113	0.087	0.8	0.632667
PmpA	548	S	E	0.481	0.052	0.084	0.864	0.616667
PmpA	549	P	E	0.412	0.052	0.084	0.864	0.604889
PmpA	550	Y	E	0.43	0.056	0.142	0.802	0.576333
PmpA	551	Q	E	0.408	0.02	0.205	0.775	0.563333
PmpA	552	M	B	0.298	0.022	0.359	0.619	0.539222
PmpA	553	E	B	0.189	0.023	0.655	0.322	0.522
PmpA	554	I	B	0.103	0.018	0.846	0.136	0.525556
PmpA	555	L	B	0.247	0.011	0.918	0.071	0.526444
PmpA	556	L	B	0.182	0.021	0.756	0.223	0.539778
PmpA	557	T	B	0.173	0.022	0.359	0.619	0.554444
PmpA	558	S	E	0.493	0.018	0.088	0.893	0.549556
PmpA	559	D	E	0.543	0.018	0.047	0.935	0.566111
PmpA	560	K	E	0.406	0.018	0.047	0.935	0.569222
PmpA	561	T	E	0.537	0.019	0.141	0.84	0.588
PmpA	562	V	B	0.196	0.021	0.451	0.528	0.614222
PmpA	563	D	E	0.418	0.022	0.552	0.426	0.610222
PmpA	564	I	E	0.314	0.022	0.359	0.619	0.608
PmpA	565	S	E	0.43	0.021	0.279	0.699	0.597111
PmpA	566	K	E	0.545	0.019	0.141	0.84	0.598111
PmpA	567	F	B	0.154	0.019	0.141	0.84	0.609444
PmpA	568	T	E	0.491	0.02	0.205	0.775	0.618778
PmpA	569	T	E	0.34	0.019	0.141	0.84	0.636222
PmpA	570	D	E	0.588	0.018	0.088	0.893	0.635667
PmpA	571	S	E	0.516	0.018	0.088	0.893	0.634
PmpA	572	L	E	0.359	0.018	0.088	0.893	0.639
PmpA	573	V	E	0.373	0.018	0.088	0.893	0.635
PmpA	574	T	E	0.42	0.018	0.088	0.893	0.632556
PmpA	575	N	E	0.51	0.018	0.047	0.935	0.618
PmpA	576	K	E	0.488	0.018	0.047	0.935	0.594444
PmpA	577	Q	E	0.397	0.02	0.205	0.775	0.582222
PmpA	578	S	B	0.276	0.022	0.552	0.426	0.553222
PmpA	579	G	B	0.172	0.003	0.718	0.279	0.537889
PmpA	580	F	B	0.247	0.003	0.718	0.279	0.521111
PmpA	581	Q	B	0.225	0.003	0.718	0.279	0.509
PmpA	582	G	B	0.202	0.004	0.616	0.381	0.500667
PmpA	583	A	B	0.227	0.003	0.718	0.279	0.502556
PmpA	584	W	B	0.266	0.003	0.718	0.279	0.505222
PmpA	585	H	B	0.24	0.003	0.718	0.279	0.523
PmpA	586	F	B	0.286	0.023	0.655	0.322	0.532778
PmpA	587	S	E	0.306	0.021	0.451	0.528	0.559889
PmpA	588	W	B	0.273	0.021	0.451	0.528	0.582
PmpA	589	Q	E	0.472	0.022	0.552	0.426	0.593444
PmpA	590	P	E	0.637	0.021	0.451	0.528	0.604444
PmpA	591	N	E	0.42	0.064	0.216	0.721	0.614778
PmpA	592	T	E	0.506	0.056	0.142	0.802	0.629444
PmpA	593	I	E	0.38	0.052	0.084	0.864	0.638444
PmpA	594	N	E	0.505	0.052	0.084	0.864	0.630222
PmpA	595	N	E	0.423	0.018	0.088	0.893	0.615222
PmpA	596	T	E	0.347	0.018	0.088	0.893	0.592222
PmpA	597	K	E	0.634	0.018	0.088	0.893	0.555667
PmpA	598	Q	E	0.481	0.004	0.138	0.858	0.539667
PmpA	599	K	E	0.343	0.004	0.42	0.576	0.516667
PmpA	600	I	B	0.269	0.002	0.816	0.182	0.494111
PmpA	601	L	B	0.051	0.001	0.959	0.04	0.466111
PmpA	602	R	E	0.284	0.001	0.959	0.04	0.453333
PmpA	603	A	B	0.142	0.001	0.9	0.099	0.456222
PmpA	604	S	E	0.356	0.002	0.816	0.182	0.456111
PmpA	605	W	B	0.11	0.003	0.718	0.279	0.454
PmpA	606	L	E	0.388	0.004	0.616	0.381	0.481
PmpA	607	P	E	0.505	0.021	0.451	0.528	0.484667
PmpA	608	T	E	0.452	0.022	0.359	0.619	0.499667
PmpA	609	G	B	0.202	0.021	0.451	0.528	0.514667
PmpA	610	E	E	0.406	0.022	0.552	0.426	0.535333
PmpA	611	Y	B	0.159	0.022	0.552	0.426	0.540444
PmpA	612	V	E	0.352	0.021	0.451	0.528	0.544333
PmpA	613	L	B	0.226	0.021	0.279	0.699	0.562556
PmpA	614	E	E	0.43	0.018	0.088	0.893	0.573111
PmpA	615	S	B	0.247	0.053	0.043	0.903	0.561222
PmpA	616	N	E	0.689	0.053	0.043	0.903	0.560667
PmpA	617	R	E	0.395	0.113	0.043	0.844	0.551667
PmpA	618	V	E	0.447	0.184	0.043	0.773	0.531222
PmpA	619	G	B	0.169	0.191	0.086	0.723	0.503667
PmpA	620	R	E	0.315	0.191	0.086	0.723	0.480667
PmpA	621	A	B	0.081	0.199	0.152	0.649	0.450778
PmpA	622	V	B	0.08	0.307	0.165	0.527	0.402222
PmpA	623	P	B	0.084	0.502	0.102	0.396	0.371444
PmpA	624	N	B	0.089	0.622	0.015	0.363	0.340556
PmpA	625	S	B	0.135	0.802	0.014	0.185	0.307111
PmpA	626	L	B	0.072	0.923	0.002	0.076	0.270778
PmpA	627	W	B	0.074	0.923	0.002	0.076	0.261556
PmpA	628	S	B	0.093	0.923	0.002	0.076	0.233333
PmpA	629	T	B	0.108	0.858	0.002	0.139	0.206778
PmpA	630	F	B	0.074	0.923	0.002	0.076	0.196
PmpA	631	L	B	0.156	0.97	0.001	0.03	0.192111
PmpA	632	L	B	0.083	0.97	0.001	0.03	0.179333
PmpA	633	L	B	0.061	0.97	0.001	0.03	0.190778
PmpA	634	Q	B	0.138	0.97	0.001	0.03	0.216333
PmpA	635	T	B	0.066	0.97	0.001	0.03	0.247667
PmpA	636	A	B	0.051	0.923	0.002	0.076	0.249778
PmpA	637	S	B	0.141	0.858	0.002	0.139	0.288889
PmpA	638	H	E	0.298	0.782	0.003	0.216	0.342111
PmpA	639	N	B	0.152	0.694	0.003	0.303	0.384556
PmpA	640	L	B	0.09	0.717	0.014	0.269	0.429667
PmpA	641	G	B	0.219	0.622	0.015	0.363	0.475111
PmpA	642	D	E	0.351	0.522	0.016	0.462	0.515222
PmpA	643	H	B	0.306	0.339	0.016	0.645	0.526667
PmpA	644	L	B	0.305	0.268	0.043	0.689	0.563444
PmpA	645	C	B	0.233	0.268	0.043	0.689	0.614333
PmpA	646	N	E	0.413	0.184	0.043	0.773	0.639222
PmpA	647	N	B	0.304	0.181	0.016	0.803	0.643111
PmpA	648	R	E	0.494	0.113	0.043	0.844	0.641111
PmpA	649	S	E	0.454	0.113	0.043	0.844	0.643
PmpA	650	L	E	0.348	0.113	0.087	0.8	0.639778
PmpA	651	I	E	0.358	0.052	0.084	0.864	0.618222
PmpA	652	P	E	0.348	0.113	0.087	0.8	0.604889
PmpA	653	T	E	0.344	0.113	0.087	0.8	0.555444
PmpA	654	S	E	0.412	0.113	0.087	0.8	0.500333
PmpA	655	Y	B	0.249	0.113	0.087	0.8	0.455111
PmpA	656	F	B	0.226	0.113	0.087	0.8	0.417667
PmpA	657	G	B	0.077	0.125	0.227	0.648	0.373222
PmpA	658	V	B	0.072	0.159	0.516	0.325	0.334778
PmpA	659	L	B	0.052	0.172	0.69	0.138	0.307778
PmpA	660	I	B	0.051	0.265	0.667	0.069	0.300444
PmpA	661	G	B	0.076	0.273	0.587	0.14	0.294556
PmpA	662	G	B	0.128	0.391	0.466	0.143	0.306889
PmpA	663	T	B	0.073	0.391	0.466	0.143	0.316222
PmpA	664	G	B	0.114	0.373	0.401	0.226	0.35
PmpA	665	A	B	0.181	0.453	0.248	0.299	0.386889
PmpA	666	E	B	0.183	0.453	0.248	0.299	0.441111
PmpA	667	M	B	0.102	0.252	0.423	0.325	0.472333
PmpA	668	S	E	0.35	0.148	0.418	0.435	0.506889
PmpA	669	T	E	0.322	0.135	0.317	0.548	0.529
PmpA	670	H	E	0.611	0.056	0.142	0.802	0.546222
PmpA	671	S	E	0.495	0.018	0.047	0.935	0.562444
PmpA	672	S	E	0.514	0.018	0.047	0.935	0.586111
PmpA	673	E	E	0.694	0.018	0.047	0.935	0.575778
PmpA	674	E	E	0.636	0.018	0.019	0.964	0.569222
PmpA	675	E	E	0.51	0.018	0.047	0.935	0.551
PmpA	676	S	E	0.41	0.018	0.047	0.935	0.544667
PmpA	677	F	B	0.141	0.022	0.359	0.619	0.531222
PmpA	678	I	E	0.305	0.021	0.756	0.223	0.513333
PmpA	679	S	B	0.222	0.021	0.756	0.223	0.499
PmpA	680	R	B	0.252	0.022	0.552	0.426	0.476556
PmpA	681	L	B	0.269	0.066	0.296	0.638	0.458222
PmpA	682	G	B	0.168	0.066	0.296	0.638	0.446556
PmpA	683	A	B	0.181	0.074	0.484	0.442	0.427333
PmpA	684	T	B	0.163	0.021	0.756	0.223	0.415111
PmpA	685	G	B	0.122	0.018	0.846	0.136	0.413778
PmpA	686	T	B	0.095	0.018	0.846	0.136	0.429556
PmpA	687	S	B	0.136	0.018	0.846	0.136	0.446556
PmpA	688	I	B	0.166	0.021	0.756	0.223	0.473444
PmpA	689	I	B	0.221	0.022	0.552	0.426	0.499
PmpA	690	R	E	0.434	0.021	0.451	0.528	0.520444
PmpA	691	L	E	0.437	0.021	0.279	0.699	0.524556
PmpA	692	T	E	0.324	0.019	0.141	0.84	0.529222
PmpA	693	P	E	0.646	0.053	0.043	0.903	0.523
PmpA	694	S	E	0.609	0.018	0.019	0.964	0.505556
PmpA	695	L	B	0.241	0.064	0.216	0.721	0.464889
PmpA	696	T	B	0.177	0.021	0.756	0.223	0.423556
PmpA	697	L	B	0.066	0.018	0.846	0.136	0.385222
PmpA	698	S	B	0.037	0.072	0.855	0.073	0.351667
PmpA	699	G	B	0.043	0.072	0.855	0.073	0.333222
PmpA	700	G	B	0.038	0.085	0.775	0.14	0.326444
PmpA	701	G	B	0.12	0.172	0.69	0.138	0.331
PmpA	702	S	B	0.035	0.169	0.612	0.219	0.339333
PmpA	703	H	B	0.16	0.252	0.423	0.325	0.369444
PmpA	704	M	B	0.09	0.231	0.33	0.439	0.408778
PmpA	705	F	B	0.197	0.135	0.317	0.548	0.455556
PmpA	706	G	B	0.097	0.135	0.317	0.548	0.480667
PmpA	707	D	E	0.394	0.135	0.317	0.548	0.515889
PmpA	708	S	B	0.147	0.135	0.317	0.548	0.538222
PmpA	709	F	E	0.426	0.135	0.317	0.548	0.567333
PmpA	710	V	B	0.252	0.135	0.317	0.548	0.584889
PmpA	711	A	E	0.471	0.125	0.227	0.648	0.597
PmpA	712	D	E	0.582	0.064	0.216	0.721	0.593778
PmpA	713	L	E	0.316	0.056	0.142	0.802	0.584222
PmpA	714	P	E	0.605	0.018	0.088	0.893	0.567889
PmpA	715	E	E	0.541	0.019	0.141	0.84	0.556667
PmpA	716	H	E	0.495	0.069	0.386	0.545	0.546111
PmpA	717	I	B	0.248	0.074	0.484	0.442	0.525111
PmpA	718	T	B	0.236	0.135	0.317	0.548	0.492778
PmpA	719	S	B	0.131	0.307	0.165	0.527	0.449222
PmpA	720	E	E	0.345	0.428	0.171	0.402	0.421889
PmpA	721	G	B	0.096	0.352	0.332	0.316	0.385
PmpA	722	I	B	0.063	0.373	0.401	0.226	0.348
PmpA	723	V	B	0.061	0.504	0.43	0.065	0.317889
PmpA	724	Q	B	0.056	0.487	0.37	0.144	0.314889
PmpA	725	N	B	0.052	0.594	0.285	0.121	0.315444
PmpA	726	V	B	0.079	0.578	0.229	0.194	0.329667
PmpA	727	G	B	0.075	0.538	0.173	0.289	0.348111
PmpA	728	L	B	0.183	0.502	0.102	0.396	0.390667
PmpA	729	T	E	0.352	0.386	0.097	0.517	0.411889
PmpA	730	H	B	0.219	0.278	0.093	0.628	0.437111
PmpA	731	V	B	0.19	0.184	0.043	0.773	0.463667
PmpA	732	W	B	0.279	0.268	0.043	0.689	0.478889
PmpA	733	G	B	0.206	0.386	0.097	0.517	0.473111
PmpA	734	P	B	0.194	0.386	0.097	0.517	0.459
PmpA	735	L	B	0.123	0.578	0.229	0.194	0.439222
PmpA	736	T	B	0.097	0.487	0.37	0.144	0.423111
PmpA	737	V	B	0.13	0.391	0.466	0.143	0.396889
PmpA	738	N	B	0.239	0.373	0.401	0.226	0.371556
PmpA	739	S	B	0.17	0.273	0.587	0.14	0.357778
PmpA	740	T	B	0.127	0.157	0.773	0.069	0.340778
PmpA	741	L	B	0.171	0.072	0.855	0.073	0.352889
PmpA	742	C	B	0.03	0.085	0.775	0.14	0.368222
PmpA	743	A	B	0.124	0.087	0.683	0.23	0.387889
PmpA	744	A	B	0.057	0.079	0.592	0.329	0.407111
PmpA	745	L	B	0.289	0.021	0.451	0.528	0.428
PmpA	746	D	B	0.23	0.021	0.279	0.699	0.433111
PmpA	747	H	E	0.484	0.021	0.279	0.699	0.462333
PmpA	748	N	B	0.249	0.021	0.279	0.699	0.490222
PmpA	749	A	E	0.375	0.022	0.359	0.619	0.520333
PmpA	750	M	B	0.128	0.022	0.552	0.426	0.524667
PmpA	751	V	E	0.313	0.023	0.655	0.322	0.532556
PmpA	752	R	B	0.172	0.022	0.552	0.426	0.545111
PmpA	753	I	E	0.407	0.021	0.451	0.528	0.553889
PmpA	754	C	B	0.247	0.021	0.279	0.699	0.561111
PmpA	755	S	E	0.384	0.018	0.088	0.893	0.575333
PmpA	756	K	E	0.617	0.018	0.047	0.935	0.569667
PmpA	757	K	E	0.494	0.018	0.047	0.935	0.559889
PmpA	758	D	E	0.675	0.018	0.047	0.935	0.544333
PmpA	759	H	E	0.538	0.02	0.205	0.775	0.538
PmpA	760	T	B	0.126	0.021	0.451	0.528	0.526667
PmpA	761	Y	E	0.519	0.023	0.655	0.322	0.513444
PmpA	762	G	B	0.068	0.021	0.756	0.223	0.499444
PmpA	763	K	E	0.447	0.021	0.756	0.223	0.487111
PmpA	764	W	B	0.1	0.021	0.756	0.223	0.465111
PmpA	765	D	E	0.509	0.022	0.359	0.619	0.453222
PmpA	766	T	E	0.415	0.018	0.088	0.893	0.430444
PmpA	767	F	B	0.277	0.066	0.296	0.638	0.415
PmpA	768	G	B	0.047	0.021	0.756	0.223	0.390556
PmpA	769	M	B	0.099	0.011	0.918	0.071	0.367889
PmpA	770	R	B	0.044	0.011	0.918	0.071	0.335778
PmpA	771	G	B	0.049	0.006	0.962	0.032	0.304333
PmpA	772	T	B	0.06	0.001	0.959	0.04	0.281111
PmpA	773	L	B	0.061	0.001	0.959	0.04	0.287111
PmpA	774	G	B	0.096	0.001	0.9	0.099	0.296333
PmpA	775	A	B	0.046	0.001	0.9	0.099	0.320333
PmpA	776	S	B	0.094	0.001	0.9	0.099	0.356333
PmpA	777	Y	B	0.101	0.003	0.718	0.279	0.394333
PmpA	778	T	B	0.241	0.004	0.42	0.576	0.438222
PmpA	779	F	B	0.131	0.021	0.279	0.699	0.471556
PmpA	780	L	E	0.488	0.021	0.279	0.699	0.503
PmpA	781	E	E	0.358	0.019	0.141	0.84	0.527111
PmpA	782	Y	E	0.433	0.018	0.047	0.935	0.522444
PmpA	783	D	E	0.501	0.018	0.019	0.964	0.523778
PmpA	784	Q	E	0.364	0.018	0.088	0.893	0.500889
PmpA	785	T	B	0.233	0.021	0.451	0.528	0.478444
PmpA	786	M	B	0.113	0.021	0.756	0.223	0.462889
PmpA	787	R	B	0.263	0.011	0.918	0.071	0.428556
PmpA	788	V	B	0.049	0.011	0.918	0.071	0.412556
PmpA	789	F	B	0.119	0.021	0.756	0.223	0.412667
PmpA	790	S	B	0.146	0.087	0.683	0.23	0.391111
PmpA	791	F	B	0.081	0.169	0.612	0.219	0.406444
PmpA	792	A	B	0.18	0.169	0.612	0.219	0.401778
PmpA	793	N	B	0.227	0.172	0.69	0.138	0.405111
PmpA	794	I	B	0.093	0.056	0.913	0.03	0.410667
PmpA	795	E	B	0.128	0.006	0.962	0.032	0.392333
PmpA	796	A	B	0.163	0.006	0.962	0.032	0.408444
PmpA	797	T	B	0.058	0.011	0.918	0.071	0.412
PmpA	798	N	B	0.218	0.018	0.846	0.136	0.418444
PmpA	799	I	B	0.042	0.021	0.756	0.223	0.443111
PmpA	800	L	E	0.374	0.022	0.552	0.426	0.437
PmpA	801	Q	B	0.264	0.02	0.205	0.775	0.452444
PmpA	802	R	E	0.748	0.018	0.047	0.935	0.475333
PmpA	803	A	E	0.55	0.018	0.047	0.935	0.494889
PmpA	804	F	B	0.099	0.064	0.216	0.721	0.53
PmpA	805	T	E	0.538	0.069	0.386	0.545	0.547444
PmpA	806	E	B	0.186	0.069	0.386	0.545	0.567667
PmpA	807	T	E	0.463	0.125	0.227	0.648	0.556333
PmpA	808	G	E	0.332	0.184	0.043	0.773	0.561333
PmpA	809	Y	E	0.52	0.354	0.048	0.598	0.575111
PmpA	810	N	E	0.399	0.354	0.048	0.598	0.563889
PmpA	811	P	B	0.149	0.278	0.093	0.628	0.571333
PmpA	812	R	B	0.234	0.307	0.165	0.527	0.568222
PmpA	813	S	E	0.421	0.307	0.165	0.527	0.559444
PmpA	814	F	B	0.081	0.199	0.152	0.649	0.551889
PmpA	815	S	E	0.423	0.113	0.087	0.8	0.526889
PmpA	816	K	E	0.628	0.018	0.047	0.935	0.526778
PmpA	817	T	E	0.386	0.018	0.047	0.935	0.515333
PmpA	818	K	E	0.451	0.018	0.088	0.893	0.487444
PmpA	819	L	B	0.081	0.02	0.205	0.775	0.481778
PmpA	820	L	E	0.269	0.022	0.359	0.619	0.440556
PmpA	821	N	B	0.195	0.021	0.451	0.528	0.409889
PmpA	822	I	B	0.05	0.022	0.552	0.426	0.380556
PmpA	823	A	B	0.121	0.022	0.552	0.426	0.347889
PmpA	824	I	B	0.098	0.074	0.484	0.442	0.333222
PmpA	825	P	B	0.094	0.074	0.484	0.442	0.325778
PmpA	826	I	B	0.072	0.074	0.484	0.442	0.310444
PmpA	827	G	B	0.057	0.021	0.756	0.223	0.315889
PmpA	828	I	B	0.054	0.011	0.918	0.071	0.325556
PmpA	829	G	B	0.158	0.011	0.918	0.071	0.350333
PmpA	830	Y	B	0.067	0.011	0.918	0.071	0.368556
PmpA	831	E	B	0.209	0.018	0.846	0.136	0.404889
PmpA	832	F	B	0.249	0.021	0.756	0.223	0.439111
PmpA	833	C	B	0.193	0.023	0.655	0.322	0.473
PmpA	834	L	B	0.155	0.021	0.451	0.528	0.500222
PmpA	835	G	E	0.453	0.019	0.141	0.84	0.524111
PmpA	836	N	E	0.539	0.018	0.088	0.893	0.539111
PmpA	837	S	E	0.505	0.018	0.088	0.893	0.540111
PmpA	838	S	E	0.504	0.005	0.045	0.951	0.542444
PmpA	839	F	B	0.161	0.004	0.085	0.91	0.540333
PmpA	840	A	B	0.136	0.019	0.141	0.84	0.531667
PmpA	841	L	B	0.236	0.022	0.359	0.619	0.513889
PmpA	842	L	B	0.177	0.023	0.655	0.322	0.495222
PmpA	843	G	B	0.169	0.021	0.756	0.223	0.473222
PmpA	844	K	E	0.292	0.018	0.846	0.136	0.450111
PmpA	845	G	B	0.116	0.011	0.918	0.071	0.442222
PmpA	846	S	B	0.172	0.006	0.962	0.032	0.439556
PmpA	847	I	B	0.115	0.006	0.962	0.032	0.442556
PmpA	848	G	B	0.052	0.006	0.962	0.032	0.441111
PmpA	849	Y	B	0.141	0.006	0.962	0.032	0.423667
PmpA	850	S	B	0.178	0.011	0.918	0.071	0.427889
PmpA	851	R	B	0.172	0.021	0.756	0.223	0.433889
PmpA	852	D	B	0.097	0.087	0.683	0.23	0.444444
PmpA	853	I	B	0.069	0.085	0.775	0.14	0.465889
PmpA	854	K	B	0.156	0.085	0.775	0.14	0.478778
PmpA	855	R	B	0.206	0.079	0.592	0.329	0.487
PmpA	856	E	E	0.458	0.021	0.279	0.699	0.466556
PmpA	857	N	E	0.379	0.005	0.045	0.951	0.455889
PmpA	858	P	B	0.29	0.004	0.085	0.91	0.442444
PmpA	859	S	E	0.428	0.004	0.514	0.481	0.425778
PmpA	860	T	B	0.045	0.002	0.816	0.182	0.405667
PmpA	861	L	E	0.264	0.001	0.9	0.099	0.386667
PmpA	862	A	B	0.049	0.001	0.959	0.04	0.368111
PmpA	863	H	B	0.203	0.001	0.959	0.04	0.370222
PmpA	864	L	B	0.104	0.001	0.959	0.04	0.379111
PmpA	865	A	B	0.195	0.001	0.9	0.099	0.408222
PmpA	866	M	B	0.167	0.003	0.718	0.279	0.428222
PmpA	867	N	E	0.428	0.004	0.138	0.858	0.456111
PmpA	868	D	E	0.682	0.003	0.003	0.994	0.473444
PmpA	869	F	E	0.47	0.005	0.045	0.951	0.488333
PmpA	870	A	E	0.329	0.005	0.336	0.66	0.511222
PmpA	871	W	B	0.146	0.004	0.616	0.381	0.529111
PmpA	872	T	E	0.442	0.021	0.756	0.223	0.515444
PmpA	873	T	B	0.07	0.023	0.655	0.322	0.515444
PmpA	874	N	E	0.41	0.005	0.336	0.66	0.500778
PmpA	875	G	B	0.218	0.004	0.138	0.858	0.490889
PmpA	876	C	B	0.109	0.02	0.205	0.775	0.490889
PmpA	877	S	E	0.342	0.056	0.142	0.802	0.490667
PmpA	878	V	B	0.096	0.268	0.043	0.689	0.474111
PmpA	879	P	B	0.143	0.339	0.016	0.645	0.455333
PmpA	880	T	B	0.197	0.561	0.047	0.393	0.438222
PmpA	881	S	B	0.227	0.605	0.105	0.29	0.431333
PmpA	882	A	B	0.047	0.662	0.225	0.113	0.407778
PmpA	883	H	B	0.148	0.614	0.324	0.062	0.414667
PmpA	884	T	B	0.17	0.391	0.466	0.143	0.419222
PmpA	885	L	B	0.129	0.265	0.667	0.069	0.418
PmpA	886	A	E	0.286	0.172	0.69	0.138	0.415778
PmpA	887	N	B	0.239	0.159	0.516	0.325	0.435889
PmpA	888	Q	E	0.366	0.069	0.386	0.545	0.445
PmpA	889	L	B	0.222	0.079	0.592	0.329	0.451444
PmpA	890	I	B	0.224	0.085	0.775	0.14	0.472667
PmpA	891	L	B	0.119	0.018	0.846	0.136	0.480444
PmpA	892	R	B	0.19	0.085	0.775	0.14	0.470889
PmpA	893	Y	B	0.082	0.074	0.484	0.442	0.463111
PmpA	894	K	E	0.313	0.118	0.15	0.732	0.445
PmpA	895	A	E	0.348	0.184	0.043	0.773	0.431889
PmpA	896	C	B	0.186	0.199	0.152	0.649	0.411889
PmpA	897	S	B	0.114	0.148	0.418	0.435	0.399667
PmpA	898	L	B	0.077	0.087	0.683	0.23	0.389556
PmpA	899	Y	B	0.083	0.085	0.775	0.14	0.374667
PmpA	900	I	B	0.084	0.018	0.846	0.136	0.371667
PmpA	901	T	B	0.12	0.002	0.816	0.182	0.369444
PmpA	902	A	B	0.146	0.003	0.718	0.279	0.372667
PmpA	903	Y	B	0.135	0.002	0.816	0.182	0.396556
PmpA	904	T	B	0.19	0.001	0.9	0.099	0.426444
PmpA	905	I	B	0.14	0.001	0.959	0.04	0.456556
PmpA	906	N	B	0.229	0.001	0.9	0.099	0.478
PmpA	907	R	B	0.212	0.003	0.718	0.279	0.495
PmpA	908	E	E	0.399	0.004	0.514	0.481	0.502778
PmpA	909	G	E	0.553	0.02	0.205	0.775	0.498667
PmpA	910	K	E	0.365	0.02	0.205	0.775	0.502889
PmpA	911	N	B	0.207	0.021	0.451	0.528	0.500667
PmpA	912	L	B	0.233	0.023	0.655	0.322	0.492111
PmpA	913	S	B	0.099	0.021	0.756	0.223	0.474889
PmpA	914	N	B	0.153	0.018	0.846	0.136	0.458111
PmpA	915	S	B	0.226	0.002	0.816	0.182	0.441222
PmpA	916	L	B	0.182	0.003	0.718	0.279	0.438
PmpA	917	S	B	0.284	0.003	0.718	0.279	0.429333
PmpA	918	C	B	0.175	0.004	0.514	0.481	0.438222
PmpA	919	G	B	0.24	0.004	0.616	0.381	0.447222
PmpA	920	G	B	0.205	0.001	0.9	0.099	0.454889
PmpA	921	Y	E	0.409	0.001	0.9	0.099	0.407
PmpA	922	V	B	0.207	0.001	0.9	0.099	0.357444
PmpA	923	G	E	0.432	0.002	0.816	0.182	0.313556
PmpA	924	F	E	0.442	0.004	0.085	0.91	0.267889
PmpB	1	A	E	0.727	0.003	0.003	0.994	0.229111
PmpB	2	V	E	0.46	0.02	0.205	0.775	0.295222
PmpB	3	L	E	0.383	0.022	0.359	0.619	0.366778
PmpB	4	P	E	0.395	0.021	0.279	0.699	0.433667
PmpB	5	S	E	0.441	0.019	0.141	0.84	0.500333
PmpB	6	V	B	0.322	0.019	0.141	0.84	0.538778
PmpB	7	S	E	0.439	0.019	0.141	0.84	0.557333
PmpB	8	G	B	0.336	0.02	0.205	0.775	0.580667
PmpB	9	F	E	0.377	0.02	0.205	0.775	0.592667
PmpB	10	C	E	0.357	0.021	0.279	0.699	0.584889
PmpB	11	F	E	0.295	0.02	0.205	0.775	0.584556
PmpB	12	P	E	0.392	0.064	0.216	0.721	0.568111
PmpB	13	E	E	0.505	0.056	0.142	0.802	0.552556
PmpB	14	P	E	0.387	0.056	0.142	0.802	0.550444
PmpB	15	K	E	0.397	0.02	0.205	0.775	0.533111
PmpB	16	E	E	0.405	0.022	0.359	0.619	0.533556
PmpB	17	L	B	0.165	0.022	0.552	0.426	0.537444
PmpB	18	N	B	0.271	0.022	0.552	0.426	0.534889
PmpB	19	F	B	0.262	0.023	0.655	0.322	0.560556
PmpB	20	S	B	0.287	0.023	0.655	0.322	0.572778
PmpB	21	R	E	0.411	0.023	0.655	0.322	0.598889
PmpB	22	V	E	0.344	0.021	0.451	0.528	0.613333
PmpB	23	E	E	0.45	0.021	0.279	0.699	0.617556
PmpB	24	T	E	0.447	0.021	0.279	0.699	0.628889
PmpB	25	S	E	0.388	0.021	0.279	0.699	0.633667
PmpB	26	S	E	0.419	0.021	0.279	0.699	0.609444
PmpB	27	S	B	0.29	0.021	0.451	0.528	0.600444
PmpB	28	T	E	0.329	0.023	0.655	0.322	0.593667
PmpB	29	T	B	0.287	0.023	0.655	0.322	0.582444
PmpB	30	F	B	0.299	0.022	0.552	0.426	0.579556
PmpB	31	T	B	0.273	0.021	0.451	0.528	0.590556
PmpB	32	E	E	0.406	0.021	0.451	0.528	0.606444
PmpB	33	T	B	0.277	0.021	0.451	0.528	0.613556
PmpB	34	I	E	0.372	0.022	0.359	0.619	0.615333
PmpB	35	G	E	0.351	0.02	0.205	0.775	0.631111
PmpB	36	E	E	0.473	0.018	0.088	0.893	0.635556
PmpB	37	A	E	0.465	0.018	0.047	0.935	0.622444
PmpB	38	G	E	0.388	0.018	0.088	0.893	0.613
PmpB	39	A	B	0.318	0.021	0.279	0.699	0.595333
PmpB	40	E	B	0.318	0.023	0.655	0.322	0.582889
PmpB	41	Y	B	0.273	0.021	0.756	0.223	0.560111
PmpB	42	I	B	0.29	0.021	0.756	0.223	0.561111
PmpB	43	V	E	0.352	0.022	0.552	0.426	0.555444
PmpB	44	S	E	0.343	0.021	0.279	0.699	0.556889
PmpB	45	G	E	0.428	0.018	0.088	0.893	0.547333
PmpB	46	N	E	0.41	0.019	0.141	0.84	0.547667
PmpB	47	A	B	0.248	0.021	0.451	0.528	0.562444
PmpB	48	S	B	0.313	0.022	0.552	0.426	0.565333
PmpB	49	F	E	0.303	0.022	0.552	0.426	0.580556
PmpB	50	T	E	0.309	0.022	0.359	0.619	0.587111
PmpB	51	K	E	0.462	0.021	0.279	0.699	0.588111
PmpB	52	F	B	0.307	0.02	0.205	0.775	0.601
PmpB	53	T	E	0.449	0.019	0.141	0.84	0.602
PmpB	54	N	E	0.381	0.021	0.279	0.699	0.620444
PmpB	55	I	B	0.239	0.022	0.359	0.619	0.633444
PmpB	56	P	E	0.357	0.022	0.359	0.619	0.631778
PmpB	57	T	B	0.29	0.021	0.279	0.699	0.634333
PmpB	58	T	E	0.343	0.052	0.084	0.864	0.627111
PmpB	59	D	E	0.4	0.053	0.043	0.903	0.637
PmpB	60	T	E	0.387	0.052	0.084	0.864	0.641333
PmpB	61	T	B	0.277	0.052	0.084	0.864	0.649111
PmpB	62	T	B	0.283	0.056	0.142	0.802	0.661667
PmpB	63	P	E	0.395	0.056	0.142	0.802	0.673556
PmpB	64	T	E	0.431	0.052	0.084	0.864	0.681667
PmpB	65	N	B	0.31	0.056	0.142	0.802	0.689667
PmpB	66	S	E	0.354	0.019	0.141	0.84	0.704444
PmpB	67	N	B	0.295	0.02	0.205	0.775	0.710111
PmpB	68	S	B	0.329	0.064	0.216	0.721	0.712556
PmpB	69	S	E	0.316	0.064	0.216	0.721	0.714556
PmpB	70	S	E	0.36	0.064	0.216	0.721	0.720222
PmpB	71	S	E	0.337	0.056	0.142	0.802	0.719333
PmpB	72	S	E	0.367	0.052	0.084	0.864	0.713889
PmpB	73	G	E	0.395	0.052	0.084	0.864	0.701778
PmpB	74	E	E	0.353	0.056	0.142	0.802	0.697222
PmpB	75	T	E	0.315	0.022	0.359	0.619	0.687889
PmpB	76	A	E	0.324	0.021	0.451	0.528	0.693222
PmpB	77	S	E	0.348	0.021	0.451	0.528	0.687667
PmpB	78	V	E	0.336	0.021	0.279	0.699	0.693667
PmpB	79	S	E	0.394	0.02	0.205	0.775	0.690333
PmpB	80	E	E	0.482	0.019	0.141	0.84	0.692
PmpB	81	D	E	0.393	0.02	0.205	0.775	0.692444
PmpB	82	S	E	0.349	0.02	0.205	0.775	0.698
PmpB	83	D	E	0.367	0.021	0.279	0.699	0.698778
PmpB	84	S	B	0.258	0.021	0.279	0.699	0.694222
PmpB	85	T	E	0.351	0.02	0.205	0.775	0.682111
PmpB	86	T	B	0.317	0.019	0.141	0.84	0.679889
PmpB	87	T	E	0.348	0.018	0.088	0.893	0.677
PmpB	88	T	B	0.321	0.02	0.205	0.775	0.676556
PmpB	89	P	E	0.326	0.02	0.205	0.775	0.666889
PmpB	90	D	E	0.317	0.02	0.205	0.775	0.650111
PmpB	91	P	E	0.357	0.019	0.141	0.84	0.628111
PmpB	92	K	E	0.481	0.018	0.047	0.935	0.613556
PmpB	93	G	E	0.502	0.018	0.019	0.964	0.603
PmpB	94	G	E	0.415	0.018	0.047	0.935	0.587889
PmpB	95	G	B	0.239	0.02	0.205	0.775	0.580111
PmpB	96	A	B	0.224	0.022	0.552	0.426	0.565333
PmpB	97	F	B	0.218	0.021	0.756	0.223	0.555111
PmpB	98	Y	B	0.279	0.021	0.756	0.223	0.562222
PmpB	99	N	B	0.319	0.023	0.655	0.322	0.566444
PmpB	100	A	E	0.368	0.022	0.359	0.619	0.574
PmpB	101	H	E	0.492	0.019	0.141	0.84	0.575111
PmpB	102	S	E	0.395	0.019	0.141	0.84	0.579444
PmpB	103	G	E	0.317	0.02	0.205	0.775	0.580333
PmpB	104	V	E	0.33	0.021	0.451	0.528	0.574
PmpB	105	L	B	0.263	0.021	0.756	0.223	0.586778
PmpB	106	S	B	0.322	0.021	0.756	0.223	0.590778
PmpB	107	F	B	0.299	0.023	0.655	0.322	0.589333
PmpB	108	M	E	0.315	0.022	0.552	0.426	0.599444
PmpB	109	T	E	0.322	0.022	0.359	0.619	0.609444
PmpB	110	R	E	0.377	0.022	0.359	0.619	0.629222
PmpB	111	S	E	0.398	0.02	0.205	0.775	0.629222
PmpB	112	G	E	0.354	0.019	0.141	0.84	0.643667
PmpB	113	T	E	0.444	0.052	0.084	0.864	0.643444
PmpB	114	E	E	0.423	0.018	0.088	0.893	0.624
PmpB	115	G	E	0.372	0.02	0.205	0.775	0.601111
PmpB	116	S	B	0.307	0.022	0.359	0.619	0.589667
PmpB	117	L	B	0.248	0.022	0.552	0.426	0.588333
PmpB	118	T	E	0.318	0.022	0.552	0.426	0.582444
PmpB	119	L	B	0.266	0.021	0.451	0.528	0.575889
PmpB	120	S	E	0.41	0.022	0.359	0.619	0.582222
PmpB	121	E	E	0.461	0.02	0.205	0.775	0.590778
PmpB	122	I	E	0.332	0.022	0.359	0.619	0.607667
PmpB	123	K	E	0.439	0.022	0.552	0.426	0.617
PmpB	124	M	E	0.316	0.021	0.451	0.528	0.622667
PmpB	125	T	E	0.414	0.021	0.279	0.699	0.620556
PmpB	126	G	E	0.476	0.018	0.088	0.893	0.604222
PmpB	127	E	E	0.531	0.018	0.047	0.935	0.598111
PmpB	128	G	E	0.377	0.018	0.088	0.893	0.572556
PmpB	129	G	B	0.207	0.022	0.359	0.619	0.560778
PmpB	130	A	B	0.261	0.003	0.718	0.279	0.542
PmpB	131	I	B	0.158	0.002	0.816	0.182	0.528556
PmpB	132	F	B	0.279	0.018	0.846	0.136	0.530667
PmpB	133	S	B	0.222	0.004	0.514	0.481	0.532444
PmpB	134	Q	E	0.427	0.005	0.262	0.733	0.536111
PmpB	135	G	E	0.436	0.019	0.141	0.84	0.524222
PmpB	136	E	B	0.323	0.021	0.279	0.699	0.528778
PmpB	137	L	B	0.234	0.023	0.655	0.322	0.550111
PmpB	138	L	E	0.31	0.021	0.756	0.223	0.564889
PmpB	139	F	B	0.264	0.021	0.756	0.223	0.577
PmpB	140	T	E	0.362	0.021	0.451	0.528	0.577
PmpB	141	D	E	0.458	0.021	0.279	0.699	0.562556
PmpB	142	L	E	0.378	0.02	0.205	0.775	0.558222
PmpB	143	T	E	0.482	0.02	0.205	0.775	0.544556
PmpB	144	S	E	0.37	0.021	0.279	0.699	0.562556
PmpB	145	L	B	0.19	0.022	0.552	0.426	0.576333
PmpB	146	T	E	0.316	0.021	0.756	0.223	0.581333
PmpB	147	I	B	0.224	0.023	0.655	0.322	0.591444
PmpB	148	Q	E	0.355	0.021	0.451	0.528	0.600222
PmpB	149	N	E	0.406	0.02	0.205	0.775	0.624667
PmpB	150	N	B	0.29	0.056	0.142	0.802	0.654
PmpB	151	L	E	0.361	0.064	0.216	0.721	0.678333
PmpB	152	S	E	0.302	0.064	0.216	0.721	0.693556
PmpB	153	Q	E	0.416	0.064	0.216	0.721	0.687889
PmpB	154	L	E	0.433	0.056	0.142	0.802	0.665333
PmpB	155	S	E	0.467	0.052	0.084	0.864	0.642667
PmpB	156	G	B	0.33	0.018	0.088	0.893	0.611444
PmpB	157	G	B	0.26	0.021	0.279	0.699	0.591111
PmpB	158	A	B	0.232	0.023	0.655	0.322	0.571111
PmpB	159	I	B	0.226	0.021	0.756	0.223	0.548333
PmpB	160	F	B	0.271	0.023	0.655	0.322	0.531333
PmpB	161	G	E	0.332	0.022	0.359	0.619	0.526778
PmpB	162	G	E	0.465	0.019	0.141	0.84	0.525222
PmpB	163	S	E	0.412	0.02	0.205	0.775	0.518
PmpB	164	T	B	0.312	0.021	0.451	0.528	0.529444
PmpB	165	I	B	0.236	0.023	0.655	0.322	0.551778
PmpB	166	S	B	0.272	0.022	0.552	0.426	0.558
PmpB	167	L	B	0.295	0.022	0.552	0.426	0.556333
PmpB	168	S	E	0.35	0.022	0.359	0.619	0.554
PmpB	169	G	E	0.434	0.019	0.141	0.84	0.543444
PmpB	170	I	E	0.394	0.018	0.088	0.893	0.536111
PmpB	171	T	E	0.402	0.019	0.141	0.84	0.529111
PmpB	172	K	B	0.31	0.022	0.359	0.619	0.534
PmpB	173	A	B	0.169	0.023	0.655	0.322	0.520444
PmpB	174	T	B	0.176	0.021	0.756	0.223	0.513444
PmpB	175	F	B	0.179	0.021	0.756	0.223	0.509444
PmpB	176	S	B	0.2	0.022	0.552	0.426	0.511667
PmpB	177	C	B	0.225	0.021	0.279	0.699	0.531889
PmpB	178	N	B	0.254	0.056	0.142	0.802	0.546111
PmpB	179	S	E	0.325	0.056	0.142	0.802	0.57
PmpB	180	A	B	0.29	0.056	0.142	0.802	0.586
PmpB	181	E	E	0.354	0.064	0.216	0.721	0.602889
PmpB	182	V	E	0.334	0.056	0.142	0.802	0.620667
PmpB	183	P	E	0.409	0.056	0.142	0.802	0.636778
PmpB	184	A	B	0.318	0.056	0.142	0.802	0.657667
PmpB	185	P	E	0.366	0.056	0.142	0.802	0.659667
PmpB	186	V	B	0.311	0.056	0.142	0.802	0.651111
PmpB	187	K	E	0.376	0.052	0.084	0.864	0.661556
PmpB	188	K	E	0.411	0.113	0.087	0.8	0.663667
PmpB	189	P	E	0.397	0.113	0.087	0.8	0.683556
PmpB	190	T	E	0.313	0.113	0.087	0.8	0.692556
PmpB	191	E	E	0.395	0.052	0.084	0.864	0.710889
PmpB	192	P	E	0.336	0.052	0.084	0.864	0.706556
PmpB	193	K	E	0.407	0.052	0.084	0.864	0.692333
PmpB	194	A	E	0.421	0.052	0.084	0.864	0.695889
PmpB	195	Q	E	0.354	0.052	0.084	0.864	0.706778
PmpB	196	T	B	0.322	0.056	0.142	0.802	0.708111
PmpB	197	A	B	0.305	0.056	0.142	0.802	0.711222
PmpB	198	S	E	0.324	0.064	0.216	0.721	0.693889
PmpB	199	E	E	0.338	0.056	0.142	0.802	0.683222
PmpB	200	T	E	0.343	0.056	0.142	0.802	0.660556
PmpB	201	S	E	0.34	0.052	0.084	0.864	0.651
PmpB	202	G	B	0.274	0.052	0.084	0.864	0.648444
PmpB	203	S	B	0.275	0.064	0.216	0.721	0.650556
PmpB	204	S	B	0.26	0.069	0.386	0.545	0.638111
PmpB	205	S	B	0.268	0.022	0.359	0.619	0.632556
PmpB	206	S	B	0.274	0.021	0.279	0.699	0.625778
PmpB	207	S	E	0.348	0.019	0.141	0.84	0.627778
PmpB	208	G	B	0.327	0.019	0.141	0.84	0.631667
PmpB	209	N	B	0.299	0.064	0.216	0.721	0.647556
PmpB	210	D	B	0.31	0.064	0.216	0.721	0.657889
PmpB	211	S	B	0.285	0.022	0.359	0.619	0.666556
PmpB	212	V	B	0.295	0.022	0.359	0.619	0.669889
PmpB	213	S	E	0.349	0.021	0.279	0.699	0.672778
PmpB	214	S	E	0.388	0.019	0.141	0.84	0.670556
PmpB	215	P	E	0.462	0.018	0.088	0.893	0.680333
PmpB	216	S	E	0.396	0.052	0.084	0.864	0.688556
PmpB	217	S	E	0.363	0.064	0.216	0.721	0.701
PmpB	218	S	E	0.325	0.064	0.216	0.721	0.697667
PmpB	219	R	E	0.321	0.066	0.296	0.638	0.692111
PmpB	220	A	E	0.407	0.064	0.216	0.721	0.685222
PmpB	221	E	E	0.372	0.056	0.142	0.802	0.676333
PmpB	222	P	E	0.397	0.056	0.142	0.802	0.680222
PmpB	223	A	E	0.372	0.064	0.216	0.721	0.683667
PmpB	224	A	B	0.292	0.064	0.216	0.721	0.672
PmpB	225	A	E	0.317	0.064	0.216	0.721	0.659222
PmpB	226	N	E	0.39	0.056	0.142	0.802	0.636556
PmpB	227	L	E	0.371	0.052	0.084	0.864	0.623889
PmpB	228	Q	E	0.408	0.018	0.088	0.893	0.606667
PmpB	229	S	B	0.311	0.02	0.205	0.775	0.580333
PmpB	230	H	B	0.232	0.021	0.451	0.528	0.564444
PmpB	231	F	B	0.249	0.023	0.655	0.322	0.551333
PmpB	232	I	B	0.186	0.023	0.655	0.322	0.547333
PmpB	233	C	B	0.254	0.022	0.552	0.426	0.544667
PmpB	234	A	B	0.267	0.021	0.279	0.699	0.552556
PmpB	235	T	E	0.38	0.02	0.205	0.775	0.556333
PmpB	236	A	B	0.274	0.02	0.205	0.775	0.557333
PmpB	237	T	E	0.365	0.02	0.205	0.775	0.576333
PmpB	238	P	E	0.369	0.019	0.141	0.84	0.606
PmpB	239	A	E	0.34	0.02	0.205	0.775	0.626667
PmpB	240	A	E	0.344	0.02	0.205	0.775	0.639111
PmpB	241	Q	E	0.394	0.02	0.205	0.775	0.649222
PmpB	242	T	E	0.398	0.02	0.205	0.775	0.648556
PmpB	243	D	E	0.357	0.019	0.141	0.84	0.644889
PmpB	244	T	E	0.343	0.02	0.205	0.775	0.642667
PmpB	245	E	B	0.313	0.022	0.359	0.619	0.646778
PmpB	246	T	B	0.303	0.021	0.451	0.528	0.649556
PmpB	247	S	B	0.273	0.022	0.552	0.426	0.658556
PmpB	248	T	E	0.318	0.022	0.359	0.619	0.671333
PmpB	249	P	E	0.355	0.021	0.279	0.699	0.680778
PmpB	250	S	E	0.398	0.021	0.279	0.699	0.682444
PmpB	251	H	E	0.393	0.021	0.279	0.699	0.684556
PmpB	252	K	E	0.432	0.02	0.205	0.775	0.679111
PmpB	253	P	E	0.414	0.056	0.142	0.802	0.678333
PmpB	254	G	E	0.447	0.052	0.084	0.864	0.671778
PmpB	255	S	E	0.446	0.052	0.084	0.864	0.659
PmpB	256	G	E	0.379	0.018	0.088	0.893	0.632889
PmpB	257	G	B	0.295	0.02	0.205	0.775	0.598889
PmpB	258	A	B	0.26	0.022	0.552	0.426	0.579889
PmpB	259	I	B	0.268	0.021	0.756	0.223	0.564444
PmpB	260	Y	E	0.331	0.021	0.756	0.223	0.565111
PmpB	261	A	B	0.294	0.021	0.451	0.528	0.556778
PmpB	262	K	E	0.41	0.004	0.197	0.799	0.553333
PmpB	263	G	E	0.416	0.004	0.197	0.799	0.538
PmpB	264	D	E	0.342	0.004	0.42	0.576	0.536111
PmpB	265	L	B	0.189	0.003	0.718	0.279	0.545
PmpB	266	T	B	0.254	0.002	0.816	0.182	0.557778
PmpB	267	I	B	0.257	0.003	0.718	0.279	0.562222
PmpB	268	A	E	0.352	0.004	0.514	0.481	0.547778
PmpB	269	D	E	0.525	0.004	0.197	0.799	0.530444
PmpB	270	S	E	0.439	0.019	0.141	0.84	0.533667
PmpB	271	Q	E	0.492	0.019	0.141	0.84	0.523
PmpB	272	E	E	0.364	0.022	0.359	0.619	0.539889
PmpB	273	V	B	0.236	0.021	0.756	0.223	0.542889
PmpB	274	L	E	0.281	0.018	0.846	0.136	0.545222
PmpB	275	F	B	0.215	0.018	0.846	0.136	0.546667
PmpB	276	S	B	0.298	0.023	0.655	0.322	0.546778
PmpB	277	I	E	0.37	0.021	0.279	0.699	0.574556
PmpB	278	N	B	0.336	0.02	0.205	0.775	0.601222
PmpB	279	K	E	0.355	0.021	0.279	0.699	0.612222
PmpB	280	A	B	0.283	0.064	0.216	0.721	0.625444
PmpB	281	T	E	0.394	0.056	0.142	0.802	0.620111
PmpB	282	K	E	0.484	0.052	0.084	0.864	0.612778
PmpB	283	D	E	0.451	0.053	0.043	0.903	0.608222
PmpB	284	G	E	0.348	0.018	0.047	0.935	0.592333
PmpB	285	G	B	0.252	0.02	0.205	0.775	0.572667
PmpB	286	A	B	0.225	0.022	0.552	0.426	0.557333
PmpB	287	I	B	0.191	0.023	0.655	0.322	0.545444
PmpB	288	F	B	0.271	0.023	0.655	0.322	0.541111
PmpB	289	A	B	0.257	0.022	0.359	0.619	0.533111
PmpB	290	E	E	0.375	0.019	0.141	0.84	0.533111
PmpB	291	K	E	0.46	0.018	0.088	0.893	0.529
PmpB	292	D	E	0.348	0.02	0.205	0.775	0.528111
PmpB	293	V	B	0.211	0.022	0.552	0.426	0.547667
PmpB	294	S	B	0.264	0.023	0.655	0.322	0.558
PmpB	295	F	B	0.245	0.023	0.655	0.322	0.557333
PmpB	296	E	E	0.39	0.022	0.552	0.426	0.546889
PmpB	297	N	E	0.471	0.022	0.359	0.619	0.538556
PmpB	298	I	E	0.387	0.02	0.205	0.775	0.541889
PmpB	299	T	E	0.492	0.019	0.141	0.84	0.539
PmpB	300	S	E	0.402	0.021	0.279	0.699	0.546111
PmpB	301	L	B	0.227	0.022	0.552	0.426	0.549111
PmpB	302	K	E	0.324	0.021	0.756	0.223	0.545444
PmpB	303	V	B	0.236	0.018	0.846	0.136	0.543778
PmpB	304	Q	E	0.335	0.021	0.756	0.223	0.553222
PmpB	305	T	B	0.331	0.022	0.552	0.426	0.576889
PmpB	306	N	E	0.354	0.022	0.359	0.619	0.602333
PmpB	307	G	E	0.374	0.022	0.359	0.619	0.624778
PmpB	308	A	E	0.326	0.022	0.359	0.619	0.634778
PmpB	309	E	E	0.407	0.022	0.359	0.619	0.636333
PmpB	310	E	E	0.449	0.02	0.205	0.775	0.632
PmpB	311	K	E	0.498	0.018	0.088	0.893	0.627222
PmpB	312	G	E	0.389	0.018	0.088	0.893	0.618333
PmpB	313	G	E	0.338	0.021	0.279	0.699	0.596
PmpB	314	A	B	0.284	0.003	0.718	0.279	0.580444
PmpB	315	I	B	0.229	0.001	0.9	0.099	0.566222
PmpB	316	Y	B	0.278	0.002	0.816	0.182	0.559444
PmpB	317	A	B	0.267	0.004	0.616	0.381	0.549444
PmpB	318	K	E	0.426	0.005	0.336	0.66	0.548667
PmpB	319	G	E	0.413	0.005	0.262	0.733	0.541111
PmpB	320	D	E	0.383	0.004	0.42	0.576	0.543778
PmpB	321	L	B	0.243	0.004	0.616	0.381	0.558333
PmpB	322	S	B	0.297	0.021	0.756	0.223	0.575889
PmpB	323	I	B	0.231	0.023	0.655	0.322	0.577333
PmpB	324	Q	E	0.345	0.022	0.552	0.426	0.573111
PmpB	325	S	E	0.398	0.021	0.279	0.699	0.554444
PmpB	326	S	E	0.364	0.019	0.141	0.84	0.557111
PmpB	327	K	E	0.387	0.02	0.205	0.775	0.546
PmpB	328	Q	B	0.324	0.022	0.359	0.619	0.562889
PmpB	329	S	B	0.22	0.022	0.552	0.426	0.563667
PmpB	330	L	B	0.266	0.023	0.655	0.322	0.569778
PmpB	331	F	B	0.22	0.022	0.552	0.426	0.577333
PmpB	332	N	B	0.3	0.022	0.359	0.619	0.578778
PmpB	333	S	E	0.357	0.019	0.141	0.84	0.600444
PmpB	334	N	B	0.308	0.052	0.084	0.864	0.629778
PmpB	335	Y	E	0.37	0.064	0.216	0.721	0.645556
PmpB	336	S	B	0.214	0.066	0.296	0.638	0.663222
PmpB	337	K	E	0.438	0.064	0.216	0.721	0.658333
PmpB	338	Q	E	0.458	0.052	0.084	0.864	0.648778
PmpB	339	G	E	0.468	0.018	0.047	0.935	0.636889
PmpB	340	G	E	0.385	0.018	0.047	0.935	0.612778
PmpB	341	G	B	0.292	0.021	0.279	0.699	0.588333
PmpB	342	A	B	0.266	0.023	0.655	0.322	0.576889
PmpB	343	L	B	0.217	0.018	0.846	0.136	0.558111
PmpB	344	Y	B	0.245	0.021	0.756	0.223	0.556222
PmpB	345	V	B	0.215	0.022	0.552	0.426	0.548444
PmpB	346	E	E	0.393	0.02	0.205	0.775	0.551111
PmpB	347	G	E	0.438	0.019	0.141	0.84	0.545667
PmpB	348	G	E	0.348	0.02	0.205	0.775	0.546222
PmpB	349	I	B	0.269	0.021	0.451	0.528	0.566444
PmpB	350	N	B	0.299	0.022	0.552	0.426	0.581222
PmpB	351	F	B	0.252	0.021	0.451	0.528	0.585667
PmpB	352	Q	E	0.318	0.022	0.359	0.619	0.593889
PmpB	353	D	E	0.403	0.02	0.205	0.775	0.583778
PmpB	354	L	B	0.326	0.019	0.141	0.84	0.603889
PmpB	355	E	E	0.416	0.019	0.141	0.84	0.601778
PmpB	356	E	E	0.386	0.02	0.205	0.775	0.623667
PmpB	357	I	B	0.285	0.021	0.279	0.699	0.629444
PmpB	358	R	B	0.315	0.022	0.359	0.619	0.634556
PmpB	359	I	B	0.236	0.021	0.451	0.528	0.643111
PmpB	360	K	E	0.328	0.022	0.359	0.619	0.631667
PmpB	361	Y	B	0.313	0.021	0.279	0.699	0.626
PmpB	362	N	B	0.309	0.019	0.141	0.84	0.624
PmpB	363	K	E	0.357	0.019	0.141	0.84	0.608444
PmpB	364	A	E	0.32	0.056	0.142	0.802	0.616778
PmpB	365	G	B	0.239	0.021	0.279	0.699	0.602556
PmpB	366	T	B	0.256	0.022	0.359	0.619	0.616222
PmpB	367	F	B	0.281	0.022	0.359	0.619	0.615444
PmpB	368	E	E	0.344	0.021	0.279	0.699	0.612
PmpB	369	T	B	0.315	0.019	0.141	0.84	0.611667
PmpB	370	K	E	0.338	0.052	0.084	0.864	0.606667
PmpB	371	K	E	0.396	0.056	0.142	0.802	0.625
PmpB	372	I	B	0.216	0.066	0.296	0.638	0.632444
PmpB	373	T	B	0.304	0.022	0.359	0.619	0.637444
PmpB	374	L	B	0.229	0.022	0.359	0.619	0.659
PmpB	375	P	E	0.328	0.021	0.279	0.699	0.644556
PmpB	376	S	E	0.35	0.019	0.141	0.84	0.642
PmpB	377	L	E	0.34	0.018	0.088	0.893	0.646889
PmpB	378	K	E	0.388	0.019	0.141	0.84	0.650778
PmpB	379	A	B	0.302	0.02	0.205	0.775	0.663556
PmpB	380	Q	B	0.307	0.022	0.359	0.619	0.655778
PmpB	381	A	B	0.265	0.021	0.451	0.528	0.656111
PmpB	382	S	B	0.277	0.021	0.451	0.528	0.643667
PmpB	383	A	E	0.329	0.022	0.359	0.619	0.641111
PmpB	384	G	E	0.36	0.02	0.205	0.775	0.646667
PmpB	385	N	B	0.297	0.02	0.205	0.775	0.651889
PmpB	386	A	B	0.319	0.019	0.141	0.84	0.656444
PmpB	387	D	E	0.327	0.021	0.279	0.699	0.658778
PmpB	388	A	B	0.294	0.021	0.279	0.699	0.654667
PmpB	389	W	E	0.336	0.064	0.216	0.721	0.666667
PmpB	390	A	E	0.395	0.056	0.142	0.802	0.679222
PmpB	391	S	E	0.392	0.056	0.142	0.802	0.700444
PmpB	392	S	E	0.391	0.056	0.142	0.802	0.708
PmpB	393	S	E	0.379	0.064	0.216	0.721	0.718222
PmpB	394	P	E	0.356	0.064	0.216	0.721	0.724778
PmpB	395	Q	E	0.376	0.064	0.216	0.721	0.728
PmpB	396	S	E	0.356	0.064	0.216	0.721	0.722556
PmpB	397	G	E	0.408	0.056	0.142	0.802	0.719
PmpB	398	S	E	0.419	0.019	0.141	0.84	0.697
PmpB	399	G	E	0.381	0.018	0.088	0.893	0.668667
PmpB	400	A	E	0.328	0.019	0.141	0.84	0.648333
PmpB	401	T	B	0.301	0.021	0.279	0.699	0.638333
PmpB	402	T	B	0.282	0.022	0.552	0.426	0.633889
PmpB	403	V	B	0.269	0.022	0.552	0.426	0.625556
PmpB	404	S	E	0.33	0.021	0.451	0.528	0.630333
PmpB	405	D	E	0.336	0.022	0.359	0.619	0.642333
PmpB	406	S	E	0.381	0.02	0.205	0.775	0.649222
PmpB	407	G	E	0.387	0.019	0.141	0.84	0.668333
PmpB	408	D	E	0.378	0.019	0.141	0.84	0.683778
PmpB	409	S	E	0.381	0.021	0.279	0.699	0.693444
PmpB	410	S	E	0.328	0.022	0.359	0.619	0.696778
PmpB	411	S	E	0.343	0.022	0.359	0.619	0.696889
PmpB	412	G	E	0.327	0.021	0.279	0.699	0.702
PmpB	413	S	E	0.378	0.02	0.205	0.775	0.693111
PmpB	414	D	E	0.398	0.052	0.084	0.864	0.691778
PmpB	415	S	E	0.386	0.052	0.084	0.864	0.697778
PmpB	416	D	E	0.374	0.056	0.142	0.802	0.694444
PmpB	417	T	B	0.297	0.064	0.216	0.721	0.697667
PmpB	418	S	E	0.317	0.021	0.279	0.699	0.697222
PmpB	419	E	E	0.341	0.021	0.279	0.699	0.697111
PmpB	420	T	E	0.396	0.02	0.205	0.775	0.702333
PmpB	421	V	E	0.39	0.056	0.142	0.802	0.693778
PmpB	422	P	E	0.351	0.056	0.142	0.802	0.701778
PmpB	423	V	E	0.368	0.056	0.142	0.802	0.686111
PmpB	424	T	E	0.347	0.064	0.216	0.721	0.676889
PmpB	425	A	E	0.365	0.064	0.216	0.721	0.665111
PmpB	426	K	E	0.46	0.056	0.142	0.802	0.653556
PmpB	427	G	E	0.396	0.018	0.088	0.893	0.638444
PmpB	428	G	E	0.354	0.019	0.141	0.84	0.618
PmpB	429	G	E	0.321	0.021	0.451	0.528	0.604444
PmpB	430	L	B	0.251	0.023	0.655	0.322	0.603111
PmpB	431	Y	B	0.291	0.023	0.655	0.322	0.597
PmpB	432	T	B	0.294	0.021	0.451	0.528	0.597
PmpB	433	D	B	0.31	0.02	0.205	0.775	0.587
PmpB	434	K	E	0.486	0.019	0.141	0.84	0.579778
PmpB	435	N	E	0.372	0.02	0.205	0.775	0.578778
PmpB	436	L	B	0.247	0.021	0.451	0.528	0.593778
PmpB	437	S	E	0.363	0.023	0.655	0.322	0.607
PmpB	438	I	B	0.286	0.023	0.655	0.322	0.610556
PmpB	439	T	E	0.349	0.021	0.451	0.528	0.599333
PmpB	440	N	E	0.434	0.02	0.205	0.775	0.586111
PmpB	441	I	E	0.348	0.018	0.088	0.893	0.577778
PmpB	442	T	E	0.382	0.019	0.141	0.84	0.578667
PmpB	443	G	E	0.397	0.02	0.205	0.775	0.575222
PmpB	444	I	E	0.331	0.021	0.451	0.528	0.573778
PmpB	445	I	B	0.191	0.023	0.655	0.322	0.574444
PmpB	446	E	E	0.315	0.023	0.655	0.322	0.577
PmpB	447	I	E	0.322	0.022	0.552	0.426	0.580889
PmpB	448	A	B	0.249	0.022	0.359	0.619	0.584111
PmpB	449	N	E	0.413	0.019	0.141	0.84	0.602333
PmpB	450	N	B	0.325	0.056	0.142	0.802	0.625111
PmpB	451	K	E	0.336	0.064	0.216	0.721	0.645444
PmpB	452	A	B	0.222	0.066	0.296	0.638	0.671333
PmpB	453	T	E	0.331	0.066	0.296	0.638	0.675667
PmpB	454	D	E	0.422	0.056	0.142	0.802	0.661889
PmpB	455	V	E	0.401	0.052	0.084	0.864	0.652222
PmpB	456	G	E	0.421	0.053	0.043	0.903	0.635778
PmpB	457	G	E	0.375	0.052	0.084	0.864	0.625333
PmpB	458	G	E	0.344	0.021	0.279	0.699	0.621
PmpB	459	A	B	0.295	0.022	0.552	0.426	0.609333
PmpB	460	Y	B	0.283	0.023	0.655	0.322	0.594889
PmpB	461	V	B	0.273	0.021	0.451	0.528	0.576889
PmpB	462	K	E	0.383	0.021	0.279	0.699	0.568444
PmpB	463	G	E	0.337	0.02	0.205	0.775	0.550333
PmpB	464	T	E	0.356	0.021	0.279	0.699	0.55
PmpB	465	L	B	0.228	0.021	0.451	0.528	0.556444
PmpB	466	T	B	0.296	0.022	0.552	0.426	0.579
PmpB	467	C	B	0.224	0.022	0.552	0.426	0.566889
PmpB	468	E	E	0.35	0.022	0.359	0.619	0.567556
PmpB	469	N	E	0.425	0.02	0.205	0.775	0.554778
PmpB	470	S	E	0.456	0.018	0.088	0.893	0.557111
PmpB	471	H	E	0.371	0.019	0.141	0.84	0.555556
PmpB	472	R	B	0.304	0.021	0.279	0.699	0.574111
PmpB	473	L	B	0.212	0.022	0.552	0.426	0.585222
PmpB	474	Q	B	0.23	0.023	0.655	0.322	0.587556
PmpB	475	F	B	0.208	0.023	0.655	0.322	0.579778
PmpB	476	L	B	0.257	0.022	0.359	0.619	0.593778
PmpB	477	K	E	0.337	0.02	0.205	0.775	0.613667
PmpB	478	N	E	0.34	0.019	0.141	0.84	0.646556
PmpB	479	S	E	0.345	0.052	0.084	0.864	0.667444
PmpB	480	S	E	0.344	0.056	0.142	0.802	0.684556
PmpB	481	D	E	0.407	0.056	0.142	0.802	0.691333
PmpB	482	K	E	0.37	0.052	0.084	0.864	0.685889
PmpB	483	Q	E	0.4	0.052	0.084	0.864	0.680556
PmpB	484	G	B	0.321	0.056	0.142	0.802	0.674778
PmpB	485	G	B	0.317	0.064	0.216	0.721	0.653
PmpB	486	G	B	0.274	0.021	0.451	0.528	0.637778
PmpB	487	I	B	0.22	0.022	0.552	0.426	0.621444
PmpB	488	Y	E	0.301	0.021	0.451	0.528	0.614889
PmpB	489	G	B	0.248	0.021	0.279	0.699	0.606444
PmpB	490	E	E	0.361	0.019	0.141	0.84	0.595556
PmpB	491	D	E	0.433	0.019	0.141	0.84	0.573778
PmpB	492	N	E	0.341	0.021	0.279	0.699	0.573667
PmpB	493	I	B	0.247	0.021	0.451	0.528	0.591
PmpB	494	T	E	0.327	0.022	0.552	0.426	0.612111
PmpB	495	L	B	0.269	0.022	0.552	0.426	0.618889
PmpB	496	S	E	0.382	0.022	0.359	0.619	0.609333
PmpB	497	N	E	0.436	0.02	0.205	0.775	0.593556
PmpB	498	L	E	0.378	0.019	0.141	0.84	0.588
PmpB	499	T	E	0.442	0.019	0.141	0.84	0.592778
PmpB	500	G	E	0.422	0.019	0.141	0.84	0.599778
PmpB	501	K	E	0.411	0.02	0.205	0.775	0.612111
PmpB	502	T	B	0.278	0.021	0.451	0.528	0.606889
PmpB	503	L	B	0.294	0.022	0.552	0.426	0.596333
PmpB	504	F	B	0.301	0.023	0.655	0.322	0.592556
PmpB	505	Q	E	0.368	0.021	0.451	0.528	0.605
PmpB	506	E	E	0.373	0.021	0.279	0.699	0.626444
PmpB	507	N	E	0.332	0.064	0.216	0.721	0.653333
PmpB	508	T	E	0.353	0.066	0.296	0.638	0.671222
PmpB	509	A	B	0.288	0.069	0.386	0.545	0.689
PmpB	510	K	E	0.386	0.066	0.296	0.638	0.687444
PmpB	511	E	E	0.433	0.064	0.216	0.721	0.681444
PmpB	512	E	E	0.392	0.052	0.084	0.864	0.683111
PmpB	513	G	B	0.338	0.052	0.084	0.864	0.678222
PmpB	514	G	E	0.33	0.056	0.142	0.802	0.667333
PmpB	515	G	B	0.303	0.066	0.296	0.638	0.652667
PmpB	516	L	B	0.241	0.022	0.359	0.619	0.634444
PmpB	517	F	E	0.307	0.021	0.451	0.528	0.622222
PmpB	518	I	B	0.259	0.022	0.359	0.619	0.627222
PmpB	519	K	E	0.374	0.02	0.205	0.775	0.632889
PmpB	520	G	E	0.401	0.019	0.141	0.84	0.631889
PmpB	521	T	E	0.423	0.019	0.141	0.84	0.632444
PmpB	522	D	E	0.363	0.019	0.141	0.84	0.627889
PmpB	523	K	E	0.355	0.02	0.205	0.775	0.624222
PmpB	524	A	B	0.31	0.021	0.279	0.699	0.62
PmpB	525	L	B	0.237	0.021	0.451	0.528	0.617444
PmpB	526	T	B	0.291	0.021	0.451	0.528	0.613222
PmpB	527	M	B	0.262	0.021	0.451	0.528	0.601222
PmpB	528	T	B	0.275	0.022	0.359	0.619	0.591333
PmpB	529	G	E	0.413	0.02	0.205	0.775	0.581667
PmpB	530	L	E	0.355	0.019	0.141	0.84	0.573222
PmpB	531	D	E	0.449	0.018	0.088	0.893	0.565556
PmpB	532	S	E	0.402	0.019	0.141	0.84	0.563444
PmpB	533	F	B	0.243	0.022	0.359	0.619	0.568
PmpB	534	C	B	0.277	0.022	0.552	0.426	0.566778
PmpB	535	L	B	0.252	0.023	0.655	0.322	0.571111
PmpB	536	I	B	0.303	0.021	0.451	0.528	0.576333
PmpB	537	N	E	0.38	0.02	0.205	0.775	0.596333
PmpB	538	N	B	0.314	0.019	0.141	0.84	0.625778
PmpB	539	T	E	0.355	0.02	0.205	0.775	0.651
PmpB	540	S	B	0.267	0.022	0.359	0.619	0.666
PmpB	541	E	E	0.372	0.022	0.359	0.619	0.669889
PmpB	542	K	E	0.404	0.064	0.216	0.721	0.661222
PmpB	543	H	E	0.446	0.052	0.084	0.864	0.659889
PmpB	544	G	E	0.441	0.053	0.043	0.903	0.65
PmpB	545	G	E	0.382	0.052	0.084	0.864	0.629444
PmpB	546	G	B	0.285	0.02	0.205	0.775	0.594778
PmpB	547	A	B	0.249	0.022	0.552	0.426	0.581
PmpB	548	F	B	0.236	0.023	0.655	0.322	0.567889
PmpB	549	V	B	0.198	0.023	0.655	0.322	0.570444
PmpB	550	T	B	0.231	0.021	0.451	0.528	0.588333
PmpB	551	K	E	0.351	0.021	0.279	0.699	0.615667
PmpB	552	E	B	0.338	0.019	0.141	0.84	0.629889
PmpB	553	I	E	0.329	0.052	0.084	0.864	0.644111
PmpB	554	S	E	0.406	0.052	0.084	0.864	0.659889
PmpB	555	Q	E	0.341	0.056	0.142	0.802	0.679444
PmpB	556	T	E	0.375	0.064	0.216	0.721	0.678111
PmpB	557	Y	E	0.338	0.066	0.296	0.638	0.675111
PmpB	558	T	B	0.305	0.066	0.296	0.638	0.684667
PmpB	559	S	E	0.338	0.064	0.216	0.721	0.677111
PmpB	560	D	E	0.408	0.056	0.142	0.802	0.654111
PmpB	561	V	B	0.295	0.064	0.216	0.721	0.656444
PmpB	562	E	E	0.366	0.064	0.216	0.721	0.649333
PmpB	563	T	E	0.329	0.066	0.296	0.638	0.650222
PmpB	564	I	B	0.31	0.064	0.216	0.721	0.645
PmpB	565	P	E	0.373	0.064	0.216	0.721	0.642333
PmpB	566	G	B	0.337	0.056	0.142	0.802	0.644
PmpB	567	I	B	0.313	0.064	0.216	0.721	0.638444
PmpB	568	T	E	0.318	0.066	0.296	0.638	0.635222
PmpB	569	P	B	0.303	0.066	0.296	0.638	0.646889
PmpB	570	V	E	0.335	0.064	0.216	0.721	0.640889
PmpB	571	H	E	0.325	0.056	0.142	0.802	0.650778
PmpB	572	G	E	0.39	0.052	0.084	0.864	0.653556
PmpB	573	E	E	0.372	0.052	0.084	0.864	0.660222
PmpB	574	T	B	0.328	0.056	0.142	0.802	0.664889
PmpB	575	V	E	0.322	0.066	0.296	0.638	0.670111
PmpB	576	I	B	0.295	0.066	0.296	0.638	0.677333
PmpB	577	T	E	0.352	0.064	0.216	0.721	0.685111
PmpB	578	G	E	0.392	0.056	0.142	0.802	0.688667
PmpB	579	N	E	0.383	0.052	0.084	0.864	0.698111
PmpB	580	K	E	0.423	0.052	0.084	0.864	0.695
PmpB	581	S	E	0.343	0.056	0.142	0.802	0.704222
PmpB	582	T	E	0.379	0.064	0.216	0.721	0.694222
PmpB	583	G	E	0.406	0.056	0.142	0.802	0.686333
PmpB	584	G	E	0.413	0.056	0.142	0.802	0.673778
PmpB	585	N	E	0.341	0.056	0.142	0.802	0.645778
PmpB	586	G	E	0.344	0.056	0.142	0.802	0.622444
PmpB	587	G	B	0.275	0.064	0.216	0.721	0.598889
PmpB	588	G	B	0.278	0.069	0.386	0.545	0.590333
PmpB	589	V	B	0.246	0.022	0.552	0.426	0.596444
PmpB	590	C	E	0.296	0.022	0.552	0.426	0.592333
PmpB	591	T	B	0.292	0.022	0.359	0.619	0.596444
PmpB	592	K	E	0.472	0.02	0.205	0.775	0.594556
PmpB	593	R	E	0.368	0.02	0.205	0.775	0.603
PmpB	594	L	B	0.269	0.021	0.279	0.699	0.623222
PmpB	595	A	E	0.389	0.021	0.451	0.528	0.644556
PmpB	596	L	E	0.311	0.021	0.451	0.528	0.669667
PmpB	597	S	E	0.343	0.022	0.359	0.619	0.670111
PmpB	598	N	E	0.404	0.02	0.205	0.775	0.653111
PmpB	599	L	E	0.354	0.019	0.141	0.84	0.646111
PmpB	600	Q	E	0.462	0.018	0.088	0.893	0.633889
PmpB	601	S	E	0.369	0.02	0.205	0.775	0.637889
PmpB	602	I	B	0.265	0.021	0.451	0.528	0.640222
PmpB	603	S	E	0.356	0.022	0.552	0.426	0.634667
PmpB	604	I	B	0.284	0.022	0.552	0.426	0.631222
PmpB	605	S	E	0.361	0.021	0.279	0.699	0.618889
PmpB	606	G	E	0.423	0.019	0.141	0.84	0.623778
PmpB	607	N	E	0.333	0.056	0.142	0.802	0.644778
PmpB	608	S	E	0.388	0.064	0.216	0.721	0.658556
PmpB	609	A	B	0.303	0.066	0.296	0.638	0.677556
PmpB	610	A	E	0.368	0.066	0.296	0.638	0.681444
PmpB	611	E	E	0.412	0.064	0.216	0.721	0.673889
PmpB	612	N	E	0.34	0.056	0.142	0.802	0.663778
PmpB	613	G	E	0.374	0.018	0.088	0.893	0.654
PmpB	614	G	B	0.326	0.019	0.141	0.84	0.645333
PmpB	615	G	B	0.286	0.022	0.359	0.619	0.628444
PmpB	616	A	B	0.239	0.022	0.552	0.426	0.611333
PmpB	617	H	B	0.273	0.022	0.552	0.426	0.600333
PmpB	618	T	B	0.201	0.022	0.359	0.619	0.600667
PmpB	619	C	E	0.321	0.02	0.205	0.775	0.604444
PmpB	620	P	E	0.487	0.018	0.088	0.893	0.619
PmpB	621	D	E	0.373	0.018	0.088	0.893	0.622333
PmpB	622	S	E	0.397	0.019	0.141	0.84	0.631
PmpB	623	F	E	0.341	0.02	0.205	0.775	0.640778
PmpB	624	P	E	0.351	0.021	0.279	0.699	0.651778
PmpB	625	T	E	0.376	0.021	0.279	0.699	0.657444
PmpB	626	A	E	0.372	0.02	0.205	0.775	0.670556
PmpB	627	D	E	0.393	0.019	0.141	0.84	0.676667
PmpB	628	T	E	0.369	0.019	0.141	0.84	0.679
PmpB	629	A	E	0.347	0.056	0.142	0.802	0.674667
PmpB	630	E	E	0.397	0.02	0.205	0.775	0.684444
PmpB	631	Q	E	0.315	0.066	0.296	0.638	0.682111
PmpB	632	P	E	0.355	0.02	0.205	0.775	0.683556
PmpB	633	A	E	0.327	0.064	0.216	0.721	0.678444
PmpB	634	A	E	0.387	0.056	0.142	0.802	0.673778
PmpB	635	A	E	0.36	0.064	0.216	0.721	0.661667
PmpB	636	S	E	0.34	0.064	0.216	0.721	0.649111
PmpB	637	A	E	0.387	0.02	0.205	0.775	0.644222
PmpB	638	A	E	0.37	0.02	0.205	0.775	0.642889
PmpB	639	T	E	0.411	0.019	0.141	0.84	0.655889
PmpB	640	S	E	0.438	0.056	0.142	0.802	0.663667
PmpB	641	T	E	0.388	0.056	0.142	0.802	0.667222
PmpB	642	P	E	0.332	0.056	0.142	0.802	0.674778
PmpB	643	K	E	0.365	0.02	0.205	0.775	0.678444
PmpB	644	S	E	0.379	0.021	0.279	0.699	0.674889
PmpB	645	A	E	0.336	0.064	0.216	0.721	0.675
PmpB	646	P	E	0.393	0.056	0.142	0.802	0.661333
PmpB	647	V	E	0.364	0.018	0.088	0.893	0.644667
PmpB	648	S	E	0.367	0.052	0.084	0.864	0.622444
PmpB	649	T	E	0.342	0.064	0.216	0.721	0.616778
PmpB	650	A	B	0.267	0.022	0.359	0.619	0.617333
PmpB	651	L	B	0.283	0.022	0.552	0.426	0.616111
PmpB	652	S	B	0.273	0.021	0.451	0.528	0.622222
PmpB	653	T	B	0.295	0.021	0.279	0.699	0.631556
PmpB	654	P	E	0.37	0.056	0.142	0.802	0.636444
PmpB	655	S	E	0.389	0.052	0.084	0.864	0.646111
PmpB	656	S	E	0.415	0.052	0.084	0.864	0.663111
PmpB	657	S	E	0.359	0.118	0.15	0.732	0.674
PmpB	658	T	B	0.302	0.125	0.227	0.648	0.675222
PmpB	659	V	E	0.328	0.064	0.216	0.721	0.679444
PmpB	660	S	E	0.367	0.064	0.216	0.721	0.673
PmpB	661	S	E	0.412	0.056	0.142	0.802	0.662222
PmpB	662	L	E	0.386	0.056	0.142	0.802	0.650222
PmpB	663	T	E	0.392	0.056	0.142	0.802	0.635444
PmpB	664	L	E	0.326	0.056	0.142	0.802	0.634444
PmpB	665	L	B	0.28	0.066	0.296	0.638	0.630667
PmpB	666	A	B	0.283	0.021	0.279	0.699	0.640444
PmpB	667	A	B	0.26	0.022	0.359	0.619	0.648222
PmpB	668	S	B	0.309	0.021	0.279	0.699	0.644444
PmpB	669	S	E	0.342	0.021	0.279	0.699	0.657333
PmpB	670	Q	E	0.373	0.02	0.205	0.775	0.661444
PmpB	671	A	E	0.384	0.064	0.216	0.721	0.670889
PmpB	672	S	E	0.333	0.021	0.279	0.699	0.682778
PmpB	673	P	E	0.356	0.022	0.359	0.619	0.688778
PmpB	674	A	E	0.344	0.022	0.359	0.619	0.694778
PmpB	675	T	E	0.388	0.066	0.296	0.638	0.690667
PmpB	676	S	E	0.375	0.056	0.142	0.802	0.686111
PmpB	677	N	E	0.406	0.056	0.142	0.802	0.691333
PmpB	678	K	E	0.366	0.064	0.216	0.721	0.693222
PmpB	679	E	E	0.338	0.064	0.216	0.721	0.704778
PmpB	680	T	E	0.337	0.064	0.216	0.721	0.704333
PmpB	681	Q	E	0.389	0.056	0.142	0.802	0.704333
PmpB	682	D	E	0.437	0.052	0.084	0.864	0.701556
PmpB	683	P	E	0.465	0.052	0.084	0.864	0.692222
PmpB	684	N	E	0.357	0.052	0.084	0.864	0.688333
PmpB	685	A	E	0.378	0.056	0.142	0.802	0.684889
PmpB	686	D	E	0.34	0.064	0.216	0.721	0.671111
PmpB	687	T	E	0.338	0.021	0.279	0.699	0.659333
PmpB	688	D	E	0.369	0.02	0.205	0.775	0.647
PmpB	689	L	B	0.302	0.02	0.205	0.775	0.646
PmpB	690	L	E	0.357	0.021	0.279	0.699	0.645778
PmpB	691	I	E	0.333	0.021	0.279	0.699	0.648778
PmpB	692	D	E	0.37	0.022	0.359	0.619	0.655
PmpB	693	Y	E	0.369	0.021	0.279	0.699	0.645111
PmpB	694	V	E	0.357	0.021	0.279	0.699	0.648556
PmpB	695	V	E	0.384	0.02	0.205	0.775	0.662889
PmpB	696	D	E	0.343	0.02	0.205	0.775	0.664222
PmpB	697	T	E	0.326	0.022	0.359	0.619	0.675222
PmpB	698	T	B	0.296	0.021	0.451	0.528	0.673667
PmpB	699	I	E	0.337	0.021	0.451	0.528	0.681778
PmpB	700	S	E	0.353	0.022	0.359	0.619	0.689222
PmpB	701	K	E	0.404	0.021	0.279	0.699	0.704111
PmpB	702	N	E	0.335	0.064	0.216	0.721	0.717778
PmpB	703	T	E	0.421	0.064	0.216	0.721	0.713444
PmpB	704	A	E	0.387	0.066	0.296	0.638	0.696889
PmpB	705	K	E	0.394	0.066	0.296	0.638	0.693111
PmpB	706	K	E	0.442	0.064	0.216	0.721	0.674778
PmpB	707	G	E	0.404	0.056	0.142	0.802	0.664
PmpB	708	G	B	0.308	0.064	0.216	0.721	0.638222
PmpB	709	G	B	0.302	0.021	0.451	0.528	0.628222
PmpB	710	I	B	0.234	0.022	0.552	0.426	0.613222
PmpB	711	Y	E	0.313	0.022	0.552	0.426	0.593889
PmpB	712	A	B	0.283	0.022	0.359	0.619	0.592778
PmpB	713	K	E	0.416	0.02	0.205	0.775	0.587222
PmpB	714	K	E	0.456	0.019	0.141	0.84	0.588556
PmpB	715	A	B	0.328	0.02	0.205	0.775	0.596333
PmpB	716	K	E	0.36	0.021	0.279	0.699	0.601333
PmpB	717	M	B	0.255	0.021	0.451	0.528	0.617444
PmpB	718	S	B	0.292	0.021	0.451	0.528	0.614889
PmpB	719	R	E	0.397	0.021	0.279	0.699	0.6
PmpB	720	I	B	0.319	0.02	0.205	0.775	0.599667
PmpB	721	D	E	0.483	0.018	0.088	0.893	0.585222
PmpB	722	Q	E	0.396	0.019	0.141	0.84	0.588778
PmpB	723	L	B	0.195	0.021	0.451	0.528	0.604889
PmpB	724	N	E	0.308	0.023	0.655	0.322	0.605333
PmpB	725	I	B	0.218	0.023	0.655	0.322	0.614333
PmpB	726	S	E	0.318	0.021	0.451	0.528	0.610444
PmpB	727	E	E	0.424	0.02	0.205	0.775	0.625111
PmpB	728	N	E	0.368	0.019	0.141	0.84	0.646889
PmpB	729	S	E	0.367	0.02	0.205	0.775	0.663778
PmpB	730	A	B	0.292	0.021	0.279	0.699	0.681222
PmpB	731	T	E	0.442	0.022	0.359	0.619	0.676333
PmpB	732	E	E	0.444	0.02	0.205	0.775	0.652
PmpB	733	I	E	0.433	0.019	0.141	0.84	0.638667
PmpB	734	G	E	0.389	0.018	0.088	0.893	0.622333
PmpB	735	G	E	0.359	0.019	0.141	0.84	0.611778
PmpB	736	G	E	0.325	0.021	0.451	0.528	0.594111
PmpB	737	I	B	0.281	0.023	0.655	0.322	0.576778
PmpB	738	C	B	0.299	0.023	0.655	0.322	0.559222
PmpB	739	C	B	0.296	0.021	0.451	0.528	0.550889
PmpB	740	K	E	0.395	0.02	0.205	0.775	0.563111
PmpB	741	E	E	0.459	0.019	0.141	0.84	0.558111
PmpB	742	S	E	0.376	0.021	0.279	0.699	0.573667
PmpB	743	L	B	0.298	0.022	0.552	0.426	0.587778
PmpB	744	E	E	0.347	0.022	0.552	0.426	0.602778
PmpB	745	L	E	0.292	0.021	0.451	0.528	0.600778
PmpB	746	D	E	0.423	0.022	0.359	0.619	0.599333
PmpB	747	A	E	0.486	0.021	0.279	0.699	0.593667
PmpB	748	L	E	0.396	0.021	0.279	0.699	0.589333
PmpB	749	V	E	0.463	0.022	0.359	0.619	0.563889
PmpB	750	S	E	0.373	0.021	0.451	0.528	0.564222
PmpB	751	L	E	0.326	0.022	0.552	0.426	0.567556
PmpB	752	S	E	0.348	0.023	0.655	0.322	0.569556
PmpB	753	V	B	0.267	0.023	0.655	0.322	0.568
PmpB	754	T	B	0.333	0.022	0.552	0.426	0.579667
PmpB	755	E	E	0.382	0.021	0.279	0.699	0.584889
PmpB	756	N	E	0.383	0.021	0.279	0.699	0.615778
PmpB	757	L	E	0.353	0.022	0.359	0.619	0.633222
PmpB	758	V	B	0.246	0.021	0.451	0.528	0.656889
PmpB	759	G	E	0.37	0.022	0.359	0.619	0.671778
PmpB	760	K	E	0.411	0.02	0.205	0.775	0.661111
PmpB	761	E	E	0.439	0.018	0.088	0.893	0.650111
PmpB	762	G	E	0.412	0.018	0.088	0.893	0.642556
PmpB	763	G	E	0.362	0.02	0.205	0.775	0.618556
PmpB	764	G	B	0.259	0.022	0.359	0.619	0.621556
PmpB	765	L	B	0.248	0.022	0.552	0.426	0.602667
PmpB	766	H	E	0.343	0.023	0.655	0.322	0.598222
PmpB	767	A	B	0.232	0.021	0.451	0.528	0.598
PmpB	768	K	E	0.395	0.021	0.451	0.528	0.588
PmpB	769	T	E	0.4	0.022	0.359	0.619	0.588222
PmpB	770	V	B	0.277	0.021	0.279	0.699	0.606556
PmpB	771	N	E	0.324	0.022	0.359	0.619	0.624222
PmpB	772	I	B	0.254	0.022	0.359	0.619	0.649444
PmpB	773	S	E	0.37	0.021	0.279	0.699	0.646
PmpB	774	N	E	0.383	0.02	0.205	0.775	0.646667
PmpB	775	L	E	0.355	0.019	0.141	0.84	0.635778
PmpB	776	K	E	0.473	0.019	0.141	0.84	0.628
PmpB	777	S	E	0.418	0.02	0.205	0.775	0.624111
PmpB	778	G	E	0.386	0.022	0.359	0.619	0.621778
PmpB	779	F	B	0.279	0.023	0.655	0.322	0.610667
PmpB	780	S	B	0.287	0.021	0.756	0.223	0.600333
PmpB	781	F	B	0.233	0.023	0.655	0.322	0.597111
PmpB	782	S	E	0.326	0.021	0.451	0.528	0.601111
PmpB	783	N	B	0.316	0.02	0.205	0.775	0.617222
PmpB	784	N	B	0.323	0.02	0.205	0.775	0.641556
PmpB	785	K	E	0.362	0.021	0.279	0.699	0.659
PmpB	786	A	B	0.267	0.022	0.359	0.619	0.684222
PmpB	787	N	E	0.362	0.021	0.279	0.699	0.703556
PmpB	788	S	E	0.423	0.019	0.141	0.84	0.707778
PmpB	789	S	E	0.415	0.052	0.084	0.864	0.71
PmpB	790	S	E	0.382	0.018	0.088	0.893	0.702667
PmpB	791	T	E	0.415	0.018	0.088	0.893	0.699889
PmpB	792	G	E	0.339	0.056	0.142	0.802	0.681333
PmpB	793	V	E	0.348	0.064	0.216	0.721	0.660778
PmpB	794	A	B	0.32	0.064	0.216	0.721	0.651889
PmpB	795	T	B	0.298	0.064	0.216	0.721	0.633778
PmpB	796	T	E	0.342	0.056	0.142	0.802	0.624444
PmpB	797	A	E	0.349	0.056	0.142	0.802	0.619333
PmpB	798	S	B	0.327	0.056	0.142	0.802	0.616333
PmpB	799	A	B	0.292	0.056	0.142	0.802	0.616222
PmpB	800	P	B	0.314	0.056	0.142	0.802	0.611889
PmpB	801	A	E	0.344	0.056	0.142	0.802	0.610222
PmpB	802	A	E	0.341	0.052	0.084	0.864	0.613556
PmpB	803	A	E	0.416	0.052	0.084	0.864	0.614556
PmpB	804	A	B	0.33	0.052	0.084	0.864	0.632667
PmpB	805	A	B	0.297	0.056	0.142	0.802	0.628111
PmpB	806	S	E	0.309	0.069	0.386	0.545	0.630444
PmpB	807	L	E	0.316	0.021	0.451	0.528	0.629333
PmpB	808	Q	E	0.324	0.022	0.359	0.619	0.630444
PmpB	809	A	B	0.329	0.021	0.279	0.699	0.628111
PmpB	810	A	E	0.381	0.02	0.205	0.775	0.622889
PmpB	811	A	E	0.344	0.056	0.142	0.802	0.621
PmpB	812	A	E	0.342	0.064	0.216	0.721	0.614444
PmpB	813	A	E	0.325	0.066	0.296	0.638	0.592667
PmpB	814	A	E	0.313	0.066	0.296	0.638	0.597222
PmpB	815	P	E	0.343	0.021	0.279	0.699	0.596
PmpB	816	S	B	0.271	0.02	0.205	0.775	0.599111
PmpB	817	S	B	0.266	0.02	0.205	0.775	0.609667
PmpB	818	P	B	0.303	0.02	0.205	0.775	0.614111
PmpB	819	A	E	0.327	0.021	0.279	0.699	0.623222
PmpB	820	T	B	0.294	0.02	0.205	0.775	0.630667
PmpB	821	P	E	0.359	0.019	0.141	0.84	0.637111
PmpB	822	T	E	0.328	0.056	0.142	0.802	0.646556
PmpB	823	Y	B	0.301	0.056	0.142	0.802	0.646778
PmpB	824	S	E	0.351	0.056	0.142	0.802	0.642444
PmpB	825	G	E	0.335	0.056	0.142	0.802	0.639667
PmpB	826	V	E	0.318	0.056	0.142	0.802	0.626333
PmpB	827	V	E	0.354	0.052	0.084	0.864	0.621111
PmpB	828	G	E	0.356	0.052	0.084	0.864	0.616667
PmpB	829	G	E	0.375	0.056	0.142	0.802	0.602556
PmpB	830	A	B	0.32	0.064	0.216	0.721	0.601778
PmpB	831	I	B	0.243	0.021	0.279	0.699	0.600333
PmpB	832	Y	E	0.337	0.021	0.279	0.699	0.590667
PmpB	833	G	B	0.296	0.02	0.205	0.775	0.589333
PmpB	834	E	E	0.443	0.019	0.141	0.84	0.581667
PmpB	835	K	E	0.41	0.019	0.141	0.84	0.586556
PmpB	836	V	B	0.281	0.021	0.279	0.699	0.604
PmpB	837	T	E	0.323	0.021	0.451	0.528	0.610556
PmpB	838	F	B	0.299	0.022	0.552	0.426	0.625333
PmpB	839	S	E	0.356	0.022	0.359	0.619	0.614778
PmpB	840	Q	E	0.425	0.02	0.205	0.775	0.609333
PmpB	841	C	E	0.432	0.019	0.141	0.84	0.598111
PmpB	842	S	E	0.378	0.019	0.141	0.84	0.599778
PmpB	843	G	E	0.406	0.02	0.205	0.775	0.590333
PmpB	844	T	E	0.38	0.022	0.359	0.619	0.581333
PmpB	845	C	B	0.231	0.022	0.552	0.426	0.569556
PmpB	846	Q	E	0.324	0.023	0.655	0.322	0.567667
PmpB	847	F	E	0.32	0.022	0.552	0.426	0.56
PmpB	848	S	B	0.287	0.022	0.359	0.619	0.562333
PmpB	849	G	E	0.408	0.02	0.205	0.775	0.557
PmpB	850	N	E	0.374	0.019	0.141	0.84	0.572889
PmpB	851	Q	E	0.331	0.022	0.359	0.619	0.584556
PmpB	852	A	E	0.36	0.022	0.552	0.426	0.611778
PmpB	853	I	B	0.257	0.022	0.552	0.426	0.631444
PmpB	854	D	E	0.349	0.022	0.359	0.619	0.638667
PmpB	855	N	B	0.333	0.02	0.205	0.775	0.653778
PmpB	856	N	B	0.323	0.019	0.141	0.84	0.663333
PmpB	857	P	B	0.337	0.019	0.141	0.84	0.679333
PmpB	858	S	B	0.315	0.019	0.141	0.84	0.701
PmpB	859	Q	E	0.34	0.056	0.142	0.802	0.716667
PmpB	860	S	B	0.319	0.056	0.142	0.802	0.714778
PmpB	861	S	B	0.295	0.056	0.142	0.802	0.716444
PmpB	862	L	E	0.32	0.064	0.216	0.721	0.697333
PmpB	863	N	E	0.354	0.064	0.216	0.721	0.684
PmpB	864	V	E	0.369	0.056	0.142	0.802	0.661556
PmpB	865	Q	E	0.427	0.052	0.084	0.864	0.646111
PmpB	866	G	B	0.307	0.052	0.084	0.864	0.622667
PmpB	867	G	B	0.273	0.02	0.205	0.775	0.603667
PmpB	868	A	B	0.279	0.022	0.552	0.426	0.592111
PmpB	869	I	B	0.213	0.023	0.655	0.322	0.585333
PmpB	870	Y	E	0.331	0.022	0.552	0.426	0.578111
PmpB	871	A	B	0.29	0.022	0.359	0.619	0.579444
PmpB	872	K	E	0.458	0.019	0.141	0.84	0.578111
PmpB	873	T	E	0.422	0.019	0.141	0.84	0.567889
PmpB	874	S	E	0.333	0.02	0.205	0.775	0.566333
PmpB	875	L	B	0.273	0.021	0.451	0.528	0.582222
PmpB	876	S	E	0.332	0.022	0.552	0.426	0.590222
PmpB	877	I	B	0.196	0.022	0.552	0.426	0.599444
PmpB	878	G	E	0.334	0.022	0.359	0.619	0.609111
PmpB	879	S	E	0.351	0.02	0.205	0.775	0.608556
PmpB	880	S	E	0.399	0.018	0.088	0.893	0.610333
PmpB	881	D	E	0.436	0.018	0.088	0.893	0.607
PmpB	882	A	E	0.37	0.018	0.047	0.935	0.613444
PmpB	883	G	E	0.397	0.018	0.088	0.893	0.612222
PmpB	884	T	B	0.313	0.019	0.141	0.84	0.591778
PmpB	885	S	B	0.275	0.022	0.359	0.619	0.590667
PmpB	886	Y	B	0.229	0.022	0.552	0.426	0.577444
PmpB	887	I	B	0.206	0.023	0.655	0.322	0.574889
PmpB	888	F	B	0.196	0.022	0.552	0.426	0.575889
PmpB	889	S	B	0.291	0.021	0.279	0.699	0.577222
PmpB	890	G	E	0.352	0.018	0.088	0.893	0.587222
PmpB	891	N	E	0.348	0.018	0.047	0.935	0.603222
PmpB	892	S	E	0.317	0.019	0.141	0.84	0.616444
PmpB	893	V	B	0.256	0.021	0.279	0.699	0.652111
PmpB	894	S	B	0.292	0.021	0.279	0.699	0.658444
PmpB	895	T	B	0.309	0.02	0.205	0.775	0.670222
PmpB	896	G	E	0.354	0.019	0.141	0.84	0.664778
PmpB	897	K	E	0.375	0.019	0.141	0.84	0.666111
PmpB	898	S	E	0.351	0.019	0.141	0.84	0.671667
PmpB	899	Q	B	0.315	0.056	0.142	0.802	0.687222
PmpB	900	T	E	0.33	0.056	0.142	0.802	0.690444
PmpB	901	T	E	0.325	0.056	0.142	0.802	0.694444
PmpB	902	G	E	0.341	0.056	0.142	0.802	0.668778
PmpB	903	Q	E	0.332	0.064	0.216	0.721	0.652222
PmpB	904	I	E	0.351	0.064	0.216	0.721	0.627222
PmpB	905	A	E	0.368	0.056	0.142	0.802	0.605444
PmpB	906	G	B	0.315	0.018	0.088	0.893	0.59
PmpB	907	G	B	0.235	0.019	0.141	0.84	0.572444
PmpB	908	A	B	0.227	0.022	0.359	0.619	0.563889
PmpB	909	I	B	0.155	0.022	0.552	0.426	0.563889
PmpB	910	Y	B	0.264	0.022	0.552	0.426	0.563667
PmpB	911	S	B	0.209	0.022	0.359	0.619	0.564
PmpB	912	P	E	0.361	0.019	0.141	0.84	0.573
PmpB	913	T	E	0.424	0.02	0.205	0.775	0.591444
PmpB	914	V	E	0.321	0.021	0.279	0.699	0.605889
PmpB	915	T	E	0.343	0.022	0.359	0.619	0.615
PmpB	916	L	B	0.292	0.021	0.279	0.699	0.621222
PmpB	917	N	E	0.351	0.02	0.205	0.775	0.604667
PmpB	918	C	E	0.337	0.02	0.205	0.775	0.584
PmpB	919	P	E	0.356	0.02	0.205	0.775	0.569889
PmpB	920	A	B	0.235	0.022	0.359	0.619	0.588222
PmpB	921	T	B	0.28	0.022	0.552	0.426	0.597444
PmpB	922	F	B	0.274	0.022	0.552	0.426	0.597778
PmpB	923	S	B	0.252	0.022	0.359	0.619	0.608333
PmpB	924	N	E	0.337	0.019	0.141	0.84	0.607444
PmpB	925	N	E	0.338	0.056	0.142	0.802	0.608333
PmpB	926	T	E	0.334	0.064	0.216	0.721	0.616
PmpB	927	A	B	0.289	0.021	0.279	0.699	0.628222
PmpB	928	S	B	0.304	0.022	0.359	0.619	0.637556
PmpB	929	I	B	0.284	0.022	0.359	0.619	0.635889
PmpB	930	A	B	0.298	0.022	0.359	0.619	0.638
PmpB	931	T	B	0.296	0.022	0.359	0.619	0.641
PmpB	932	P	E	0.366	0.021	0.279	0.699	0.641556
PmpB	933	K	E	0.395	0.02	0.205	0.775	0.658333
PmpB	934	T	E	0.366	0.02	0.205	0.775	0.684889
PmpB	935	S	E	0.397	0.064	0.216	0.721	0.700778
PmpB	936	S	E	0.368	0.064	0.216	0.721	0.710111
PmpB	937	E	E	0.391	0.064	0.216	0.721	0.714444
PmpB	938	D	E	0.394	0.056	0.142	0.802	0.705333
PmpB	939	G	E	0.364	0.056	0.142	0.802	0.695
PmpB	940	S	E	0.341	0.064	0.216	0.721	0.686444
PmpB	941	S	B	0.31	0.064	0.216	0.721	0.684111
PmpB	942	G	B	0.314	0.064	0.216	0.721	0.676444
PmpB	943	N	B	0.293	0.066	0.296	0.638	0.666889
PmpB	944	S	B	0.275	0.022	0.359	0.619	0.660667
PmpB	945	I	E	0.324	0.021	0.279	0.699	0.652889
PmpB	946	K	E	0.407	0.02	0.205	0.775	0.644111
PmpB	947	D	E	0.378	0.019	0.141	0.84	0.638111
PmpB	948	T	E	0.401	0.018	0.088	0.893	0.627333
PmpB	949	I	E	0.425	0.018	0.088	0.893	0.616222
PmpB	950	G	E	0.413	0.018	0.088	0.893	0.601111
PmpB	951	G	E	0.342	0.021	0.279	0.699	0.586778
PmpB	952	A	E	0.368	0.022	0.552	0.426	0.576889
PmpB	953	I	B	0.287	0.023	0.655	0.322	0.571111
PmpB	954	A	E	0.351	0.021	0.451	0.528	0.568889
PmpB	955	G	B	0.323	0.02	0.205	0.775	0.57
PmpB	956	T	E	0.503	0.018	0.088	0.893	0.573111
PmpB	957	A	E	0.436	0.019	0.141	0.84	0.59
PmpB	958	I	E	0.302	0.021	0.279	0.699	0.593889
PmpB	959	T	E	0.374	0.022	0.359	0.619	0.600333
PmpB	960	L	E	0.38	0.021	0.279	0.699	0.598556
PmpB	961	S	E	0.354	0.02	0.205	0.775	0.595444
PmpB	962	G	E	0.382	0.018	0.088	0.893	0.579556
PmpB	963	V	E	0.351	0.02	0.205	0.775	0.573222
PmpB	964	S	B	0.231	0.021	0.451	0.528	0.566889
PmpB	965	R	B	0.289	0.023	0.655	0.322	0.573333
PmpB	966	F	B	0.188	0.023	0.655	0.322	0.569667
PmpB	967	S	B	0.268	0.021	0.451	0.528	0.582333
PmpB	968	G	B	0.26	0.021	0.279	0.699	0.592556
PmpB	969	N	E	0.336	0.019	0.141	0.84	0.603444
PmpB	970	T	E	0.325	0.064	0.216	0.721	0.619444
PmpB	971	A	B	0.272	0.064	0.216	0.721	0.638444
PmpB	972	D	E	0.376	0.064	0.216	0.721	0.644556
PmpB	973	L	E	0.33	0.056	0.142	0.802	0.653
PmpB	974	G	E	0.396	0.056	0.142	0.802	0.640667
PmpB	975	A	E	0.35	0.052	0.084	0.864	0.631
PmpB	976	A	E	0.353	0.056	0.142	0.802	0.619556
PmpB	977	I	E	0.351	0.064	0.216	0.721	0.607333
PmpB	978	G	B	0.274	0.066	0.296	0.638	0.609222
PmpB	979	T	B	0.278	0.022	0.359	0.619	0.595
PmpB	980	L	B	0.294	0.022	0.359	0.619	0.605889
PmpB	981	A	B	0.3	0.022	0.359	0.619	0.619778
PmpB	982	N	E	0.351	0.02	0.205	0.775	0.627889
PmpB	983	A	E	0.395	0.019	0.141	0.84	0.645444
PmpB	984	N	E	0.373	0.052	0.084	0.864	0.663333
PmpB	985	T	E	0.383	0.052	0.084	0.864	0.675667
PmpB	986	P	E	0.356	0.052	0.084	0.864	0.690222
PmpB	987	S	E	0.436	0.052	0.084	0.864	0.684111
PmpB	988	A	E	0.373	0.052	0.084	0.864	0.681889
PmpB	989	T	E	0.397	0.052	0.084	0.864	0.668667
PmpB	990	S	E	0.329	0.052	0.084	0.864	0.652556
PmpB	991	G	E	0.355	0.019	0.141	0.84	0.637556
PmpB	992	S	B	0.278	0.021	0.279	0.699	0.630222
PmpB	993	Q	B	0.283	0.021	0.451	0.528	0.618444
PmpB	994	N	E	0.32	0.022	0.552	0.426	0.609556
PmpB	995	S	B	0.214	0.021	0.451	0.528	0.603444
PmpB	996	I	E	0.382	0.021	0.279	0.699	0.605444
PmpB	997	T	E	0.362	0.02	0.205	0.775	0.61
PmpB	998	E	E	0.396	0.02	0.205	0.775	0.606778
PmpB	999	K	B	0.317	0.021	0.279	0.699	0.611889
PmpB	1000	I	B	0.298	0.021	0.451	0.528	0.613333
PmpB	1001	T	E	0.337	0.022	0.552	0.426	0.602444
PmpB	1002	L	E	0.308	0.021	0.451	0.528	0.593667
PmpB	1003	E	E	0.51	0.019	0.141	0.84	0.586333
PmpB	1004	N	E	0.496	0.018	0.047	0.935	0.582
PmpB	1005	G	E	0.438	0.018	0.047	0.935	0.557778
PmpB	1006	S	E	0.326	0.02	0.205	0.775	0.550778
PmpB	1007	F	B	0.204	0.023	0.655	0.322	0.557889
PmpB	1008	I	B	0.247	0.018	0.846	0.136	0.551333
PmpB	1009	F	B	0.227	0.021	0.756	0.223	0.555667
PmpB	1010	E	B	0.257	0.022	0.552	0.426	0.576444
PmpB	1011	R	E	0.382	0.02	0.205	0.775	0.606444
PmpB	1012	N	B	0.32	0.018	0.088	0.893	0.629556
PmpB	1013	Q	E	0.368	0.056	0.142	0.802	0.644444
PmpB	1014	A	E	0.37	0.056	0.142	0.802	0.674556
PmpB	1015	N	E	0.373	0.064	0.216	0.721	0.678889
PmpB	1016	K	E	0.394	0.056	0.142	0.802	0.666222
PmpB	1017	R	E	0.406	0.052	0.084	0.864	0.669778
PmpB	1018	G	E	0.344	0.056	0.142	0.802	0.657444
PmpB	1019	A	B	0.27	0.021	0.279	0.699	0.652778
PmpB	1020	I	B	0.248	0.021	0.451	0.528	0.636556
PmpB	1021	Y	E	0.332	0.021	0.451	0.528	0.615889
PmpB	1022	S	B	0.219	0.02	0.205	0.775	0.594444
PmpB	1023	P	E	0.434	0.018	0.088	0.893	0.578111
PmpB	1024	S	E	0.423	0.019	0.141	0.84	0.575
PmpB	1025	V	B	0.207	0.022	0.359	0.619	0.574556
PmpB	1026	S	E	0.342	0.022	0.552	0.426	0.570667
PmpB	1027	I	B	0.245	0.023	0.655	0.322	0.573111
PmpB	1028	K	E	0.397	0.022	0.552	0.426	0.555778
PmpB	1029	G	E	0.346	0.022	0.359	0.619	0.543111
PmpB	1030	N	E	0.423	0.019	0.141	0.84	0.529333
PmpB	1031	N	E	0.384	0.021	0.279	0.699	0.538889
PmpB	1032	I	B	0.243	0.022	0.552	0.426	0.562667
PmpB	1033	T	E	0.293	0.021	0.756	0.223	0.570444
PmpB	1034	F	B	0.25	0.021	0.756	0.223	0.587111
PmpB	1035	N	B	0.29	0.021	0.451	0.528	0.605111
PmpB	1036	Q	E	0.408	0.02	0.205	0.775	0.626
PmpB	1037	N	E	0.34	0.019	0.141	0.84	0.649889
PmpB	1038	T	E	0.384	0.02	0.205	0.775	0.667222
PmpB	1039	S	E	0.345	0.021	0.279	0.699	0.678111
PmpB	1040	T	E	0.396	0.021	0.279	0.699	0.668778
PmpB	1041	H	E	0.461	0.019	0.141	0.84	0.641111
PmpB	1042	D	E	0.477	0.018	0.047	0.935	0.631444
PmpB	1043	G	E	0.347	0.018	0.047	0.935	0.616889
PmpB	1044	S	B	0.269	0.02	0.205	0.775	0.589778
PmpB	1045	A	B	0.229	0.022	0.552	0.426	0.577111
PmpB	1046	I	B	0.241	0.021	0.756	0.223	0.568556
PmpB	1047	Y	B	0.28	0.023	0.655	0.322	0.564222
PmpB	1048	F	B	0.29	0.021	0.451	0.528	0.574
PmpB	1049	T	B	0.3	0.021	0.279	0.699	0.579889
PmpB	1050	K	E	0.429	0.02	0.205	0.775	0.592889
PmpB	1051	D	E	0.332	0.021	0.279	0.699	0.612667
PmpB	1052	A	B	0.271	0.021	0.451	0.528	0.623889
PmpB	1053	T	E	0.316	0.021	0.451	0.528	0.639333
PmpB	1054	I	B	0.257	0.022	0.359	0.619	0.628778
PmpB	1055	E	E	0.376	0.02	0.205	0.775	0.607222
PmpB	1056	S	E	0.45	0.018	0.088	0.893	0.584111
PmpB	1057	L	E	0.447	0.018	0.088	0.893	0.571222
PmpB	1058	G	B	0.307	0.019	0.141	0.84	0.545778
PmpB	1059	S	B	0.272	0.021	0.451	0.528	0.532889
PmpB	1060	V	B	0.202	0.021	0.756	0.223	0.512778
PmpB	1061	L	B	0.234	0.018	0.846	0.136	0.509889
PmpB	1062	F	B	0.165	0.021	0.756	0.223	0.514
PmpB	1063	T	B	0.261	0.004	0.514	0.481	0.525778
PmpB	1064	G	B	0.322	0.02	0.205	0.775	0.555556
PmpB	1065	N	E	0.341	0.018	0.047	0.935	0.580889
PmpB	1066	N	E	0.364	0.02	0.205	0.775	0.599889
PmpB	1067	V	B	0.278	0.021	0.279	0.699	0.644333
PmpB	1068	T	E	0.344	0.021	0.279	0.699	0.658889
PmpB	1069	A	E	0.384	0.02	0.205	0.775	0.665222
PmpB	1070	T	E	0.366	0.019	0.141	0.84	0.664778
PmpB	1071	Q	E	0.469	0.018	0.088	0.893	0.655444
PmpB	1072	A	E	0.39	0.018	0.088	0.893	0.643667
PmpB	1073	S	B	0.271	0.02	0.205	0.775	0.623222
PmpB	1074	S	B	0.254	0.022	0.359	0.619	0.603778
PmpB	1075	A	B	0.218	0.021	0.451	0.528	0.598444
[truncated: 8,727 more rows]
