# Supplementary material for: Sequence, structure prediction, and epitope analysis of the polymorphic membrane protein family in Chlamydia trachomatis
Source: PLoS One. 2024 Jun 11;19(6):e0304525. doi: 10.1371/journal.pone.0304525 (PMC11166332; doi:10.1371/journal.pone.0304525)
Supplement: S4 Table — (XLSX) [file pone.0304525.s007.xlsx]

## Sheet: PmpA_disco
chain_id	residue_id	residue_name	contact_number	propensity_score	discotope_score
A	1	GLU	9	-8.068	-8.175
A	2	MET	22	-9.478	-10.918
A	3	GLU	7	-8.122	-7.993
A	4	LEU	38	-10.953	-14.064
A	5	ALA	5	-6.07	-5.947
A	6	ILE	14	-7.644	-8.375
A	7	SER	9	-6.516	-6.801
A	8	GLY	9	-5.022	-5.48
A	9	HIS	6	-6.064	-6.057
A	10	LYS	21	-6.706	-8.35
A	11	GLN	10	-7.885	-8.129
A	12	GLY	30	-9.997	-12.298
A	13	LYS	10	-4.138	-4.812
A	14	ASP	15	-4.952	-6.107
A	15	ARG	5	-6.296	-6.147
A	16	ASP	0	-5.914	-5.234
A	17	THR	17	-8.814	-9.755
A	18	PHE	32	-12.73	-14.946
A	19	THR	4	-10.617	-9.856
A	20	MET	22	-13.475	-14.455
A	21	ILE	31	-14.029	-15.981
A	22	SER	11	-13.772	-13.453
A	23	SER	31	-13.218	-15.263
A	24	CYS	8	-11.221	-10.85
A	25	PRO	0	-8.259	-7.31
A	26	GLU	1	-6.38	-5.762
A	27	GLY	17	-10.794	-11.507
A	28	THR	22	-12.189	-13.318
A	29	ASN	7	-11.023	-10.56
A	30	TYR	34	-12.708	-15.157
A	31	ILE	8	-11.034	-10.685
A	32	ILE	30	-10.911	-13.106
A	33	ASN	6	-6.636	-6.563
A	34	ARG	11	-5.137	-5.811
A	35	LYS	13	-7.696	-8.306
A	36	LEU	28	-11.361	-13.274
A	37	ILE	10	-10.347	-10.307
A	38	LEU	38	-12.521	-15.451
A	39	SER	17	-10.858	-11.564
A	40	ASP	5	-8.395	-8.005
A	41	PHE	38	-10.151	-13.353
A	42	SER	12	-6.846	-7.439
A	43	LEU	0	-3.822	-3.382	43
A	44	LEU	30	-5.276	-8.119
A	45	ASN	10	-2.403	-3.276	45
A	46	LYS	4	-2.663	-2.817	46
A	47	VAL	14	-5.164	-6.18
A	48	SER	25	-5.983	-8.17
A	49	SER	11	-7.371	-7.789
A	50	GLY	18	-12.451	-13.089
A	51	GLY	31	-15.2	-17.017
A	52	ALA	36	-15.718	-18.05
A	53	PHE	40	-15.925	-18.693
A	54	ARG	21	-15.355	-16.004
A	55	ASN	28	-14.698	-16.228
A	56	LEU	11	-11.927	-11.82
A	57	ALA	6	-9.271	-8.895
A	58	GLY	13	-10.821	-11.071
A	59	LYS	16	-13.871	-14.116
A	60	ILE	28	-15.66	-17.079
A	61	SER	15	-15.705	-15.624
A	62	PHE	40	-15.213	-18.063
A	63	LEU	11	-13.264	-13.003
A	64	GLY	27	-10.688	-12.564
A	65	LYS	12	-5.35	-6.115
A	66	ASN	16	-3.643	-5.064
A	67	SER	0	-2.441	-2.16	67
A	68	SER	10	-4.437	-5.077
A	69	ALA	25	-7.785	-9.765
A	70	SER	22	-9.849	-11.247
A	71	ILE	32	-13.977	-16.05
A	72	HIS	19	-13.524	-14.154
A	73	PHE	37	-15.469	-17.945
A	74	LYS	13	-13.07	-13.062
A	75	HIS	11	-11.1	-11.089
A	76	ILE	43	-13.292	-16.708
A	77	ASN	11	-9.529	-9.698
A	78	ILE	36	-11.207	-14.058
A	79	ASN	10	-5.379	-5.91
A	80	GLY	16	-5.629	-6.822
A	81	PHE	20	-7.41	-8.857
A	82	GLY	25	-11.931	-13.434
A	83	ALA	33	-16.121	-18.062
A	84	GLY	37	-17.503	-19.745
A	85	VAL	37	-18.245	-20.402
A	86	PHE	29	-17.478	-18.803
A	87	SER	33	-15.723	-17.71
A	88	GLU	12	-11.19	-11.283
A	89	SER	17	-13.214	-13.649
A	90	SER	24	-15.769	-16.715
A	91	ILE	33	-18.522	-20.187
A	92	GLU	21	-18.757	-19.015
A	93	PHE	36	-18.312	-20.346
A	94	THR	13	-15.117	-14.873
A	95	ASP	11	-11.413	-11.365
A	96	LEU	34	-12.36	-14.848
A	97	ARG	11	-8.673	-8.941
A	98	LYS	17	-12.063	-12.631
A	99	LEU	37	-15.079	-17.6
A	100	VAL	21	-15.77	-16.372
A	101	ALA	37	-17.261	-19.531
A	102	PHE	16	-15.078	-15.184
A	103	GLY	10	-11.562	-11.383
A	104	SER	43	-12.991	-16.442
A	105	GLU	13	-10.295	-10.606
A	106	SER	39	-11.531	-14.69
A	107	THR	16	-8.728	-9.564
A	108	GLY	29	-12.354	-14.268
A	109	GLY	34	-17.869	-19.724
A	110	ILE	38	-18.822	-21.027
A	111	PHE	37	-19.896	-21.863
A	112	THR	36	-19.775	-21.641
A	113	ALA	27	-17.601	-18.681
A	114	LYS	13	-12.509	-12.565
A	115	GLU	17	-12.996	-13.457
A	116	ASP	16	-14.082	-14.302
A	117	ILE	36	-18.652	-20.647
A	118	SER	21	-17.475	-17.88
A	119	PHE	40	-17.954	-20.489
A	120	LYS	13	-13.158	-13.139
A	121	ASN	11	-10.06	-10.168
A	122	ASN	36	-12.472	-15.178
A	123	HIS	12	-9.895	-10.137
A	124	HIS	15	-13.664	-13.817
A	125	ILE	35	-17.134	-19.188
A	126	ALA	18	-16.782	-16.922
A	127	PHE	40	-17.655	-20.225
A	128	ARG	14	-14.844	-14.747
A	129	ASN	8	-12.418	-11.91
A	130	ASN	44	-13.288	-16.82
A	131	ILE	10	-10.279	-10.247
A	132	THR	42	-10.928	-14.502
A	133	LYS	14	-5.303	-6.303
A	134	GLY	26	-4.015	-6.543
A	135	ASN	17	-5.981	-7.249
A	136	GLY	35	-11.741	-14.416
A	137	GLY	37	-16.348	-18.723
A	138	VAL	38	-19.861	-21.947
A	139	ILE	37	-21.103	-22.931
A	140	GLN	39	-18.543	-20.896
A	141	LEU	33	-15.85	-17.823
A	142	GLN	27	-12.095	-13.809
A	143	GLY	25	-5.632	-7.86
A	144	ASP	0	-0.457	-0.404	144
A	145	MET	15	-4.112	-5.364
A	146	LYS	8	-6.678	-6.83
A	147	GLY	28	-10.199	-12.246
A	148	SER	15	-14.558	-14.608
A	149	VAL	37	-18.409	-20.547
A	150	SER	23	-16.743	-17.462
A	151	PHE	40	-16.168	-18.909
A	152	VAL	14	-12.559	-12.725
A	153	ASP	7	-8.589	-8.406
A	154	GLN	36	-10.011	-13
A	155	ARG	9	-6.402	-6.701
A	156	GLY	19	-7.674	-8.976
A	157	ALA	14	-10.688	-11.069
A	158	ILE	39	-17.087	-19.607
A	159	ILE	18	-17.03	-17.142
A	160	PHE	38	-18.626	-20.854
A	161	THR	12	-14.441	-14.16
A	162	ASN	7	-9.736	-9.422
A	163	ASN	47	-12.955	-16.87
A	164	GLN	10	-10.823	-10.729
A	165	ALA	40	-9.831	-13.301
A	166	VAL	11	-3.567	-4.422
A	167	THR	13	-0.981	-2.363	167
A	168	SER	21	-1.659	-3.883
A	169	SER	0	0.701	0.621	169
A	170	SER	4	0.19	-0.292	170
A	171	MET	21	-1.603	-3.834
A	172	LYS	1	0.704	0.508	172
A	173	HIS	27	0.292	-2.846	173
A	174	SER	16	-0.606	-2.376	174
A	175	GLY	22	-2.916	-5.111
A	176	ARG	28	-6.595	-9.056
A	177	GLY	36	-11.963	-14.727
A	178	GLY	36	-15.013	-17.426
A	179	ALA	35	-17.677	-19.669
A	180	ILE	37	-18.165	-20.331
A	181	SER	40	-15.75	-18.539
A	182	GLY	33	-14.673	-16.781
A	183	ASP	23	-9.478	-11.033
A	184	PHE	20	-7.903	-9.294
A	185	ALA	1	-5.636	-5.103
A	186	GLY	7	-6.347	-6.422
A	187	SER	33	-12.322	-14.7
A	188	ARG	12	-14.456	-14.174
A	189	ILE	35	-17.875	-19.844
A	190	LEU	19	-16.715	-16.978
A	191	PHE	40	-16.289	-19.016
A	192	LEU	14	-12.893	-13.02
A	193	ASN	10	-8.914	-9.039
A	194	ASN	34	-10.369	-13.087
A	195	GLN	10	-8.056	-8.28
A	196	GLN	15	-9.446	-10.085
A	197	ILE	36	-15.225	-17.614
A	198	THR	19	-13.398	-14.042
A	199	PHE	40	-15.519	-18.335
A	200	GLU	14	-13.145	-13.243
A	201	GLY	11	-9.357	-9.546
A	202	ASN	45	-11.827	-15.642
A	203	SER	11	-10.627	-10.67
A	204	ALA	47	-11.276	-15.384
A	205	VAL	15	-5.825	-6.88
A	206	HIS	15	-7.21	-8.106
A	207	GLY	35	-13.897	-16.323
A	208	GLY	41	-17.215	-19.95
A	209	ALA	37	-18.458	-20.59
A	210	ILE	38	-19.217	-21.377
A	211	TYR	38	-17.277	-19.66
A	212	ASN	32	-14.761	-16.743
A	213	LYS	21	-10.072	-11.329
A	214	ASN	9	-8.766	-8.793
A	215	GLY	31	-11.479	-13.723
A	216	LEU	16	-14.877	-15.006
A	217	VAL	36	-17.122	-19.293
A	218	GLU	24	-17.345	-18.11
A	219	PHE	41	-16.823	-19.603
A	220	LEU	14	-13.446	-13.51
A	221	GLY	10	-8.694	-8.844
A	222	ASN	35	-10.224	-13.074
A	223	ALA	12	-6.213	-6.879
A	224	GLY	19	-6.3	-7.76
A	225	PRO	14	-8.215	-8.88
A	226	LEU	37	-15.312	-17.806
A	227	ALA	17	-14.881	-15.124
A	228	PHE	39	-16.536	-19.12
A	229	LYS	12	-13.292	-13.143
A	230	GLU	9	-9.94	-9.832
A	231	ASN	46	-12.086	-15.986
A	232	THR	6	-9.685	-9.262
A	233	THR	46	-11.099	-15.113
A	234	ILE	15	-3.718	-5.016
A	235	ALA	11	-4.046	-4.846
A	236	ASN	13	-6.429	-7.185
A	237	GLY	31	-11.707	-13.926
A	238	GLY	42	-16.187	-19.155
A	239	ALA	39	-20.403	-22.541
A	240	ILE	37	-20.086	-22.031
A	241	TYR	40	-15.884	-18.657
A	242	THR	33	-15.22	-17.265
A	243	SER	13	-13.302	-13.267
A	244	ASN	12	-16.294	-15.8
A	245	PHE	36	-18.637	-20.634
A	246	LYS	15	-18.527	-18.122
A	247	ALA	40	-18.984	-21.401
A	248	ASN	14	-15.94	-15.717
A	249	GLN	6	-11.018	-10.441
A	250	GLN	37	-11.976	-14.854
A	251	THR	10	-6.854	-7.216
A	252	SER	22	-8.02	-9.628
A	253	PRO	13	-9.76	-10.132
A	254	ILE	38	-17.862	-20.178
A	255	LEU	19	-15.246	-15.678
A	256	PHE	40	-18.099	-20.618
A	257	SER	15	-12.835	-13.084
A	258	GLN	9	-11.254	-10.995
A	259	ASN	49	-12.659	-16.838
A	260	HIS	12	-10.533	-10.702
A	261	ALA	48	-10.985	-15.242
A	262	ASN	10	-5.6	-6.106
A	263	LYS	8	-5.86	-6.106
A	264	LYS	13	-9.233	-9.666
A	265	GLY	31	-14.832	-16.691
A	266	GLY	42	-17.875	-20.649
A	267	ALA	37	-18.024	-20.206
A	268	ILE	36	-20.889	-22.627
A	269	TYR	40	-19.463	-21.824
A	270	ALA	32	-19.434	-20.879
A	271	GLN	10	-15.141	-14.55
A	272	TYR	12	-18.641	-17.878
A	273	VAL	39	-19.999	-22.184
A	274	ASN	15	-18.535	-18.128
A	275	LEU	42	-17.731	-20.522
A	276	GLU	13	-15.098	-14.856
A	277	GLN	9	-10.792	-10.586
A	278	ASN	36	-11.742	-14.531
A	279	GLN	11	-7.836	-8.2
A	280	ASP	18	-8.366	-9.474
A	281	THR	15	-10.767	-11.254
A	282	ILE	38	-18.127	-20.412
A	283	ARG	16	-17.801	-17.594
A	284	PHE	42	-20.15	-22.663
A	285	GLU	12	-14.729	-14.415
A	286	LYS	9	-11.763	-11.445
A	287	ASN	45	-14.325	-17.853
A	288	THR	12	-13.493	-13.321
A	289	ALA	47	-14.863	-18.559
A	290	LYS	11	-8.139	-8.468
A	291	GLU	11	-7.066	-7.519
A	292	GLY	16	-11.309	-11.849
A	293	GLY	35	-16.569	-18.688
A	294	GLY	37	-21.689	-23.45
A	295	ALA	37	-22.181	-23.885
A	296	ILE	38	-20.868	-22.838
A	297	THR	39	-19.698	-21.918
A	298	SER	31	-19.213	-20.568
A	299	SER	9	-14.452	-13.825
A	300	GLN	10	-16.837	-16.05
A	301	CYS	34	-19.259	-20.954
A	302	SER	13	-18.66	-18.009
A	303	ILE	40	-19.518	-21.873
A	304	THR	14	-15.517	-15.343
A	305	ALA	32	-13.478	-15.608
A	306	HIS	13	-8.05	-8.619
A	307	ASN	17	-6.423	-7.639
A	308	THR	12	-10.32	-10.513
A	309	ILE	34	-16.788	-18.767
A	310	THR	14	-16.96	-16.62
A	311	PHE	41	-19.488	-21.962
A	312	SER	17	-16.85	-16.867
A	313	ASP	10	-14.958	-14.388
A	314	ASN	49	-18.404	-21.922
A	315	ALA	16	-16.216	-16.191
A	316	ALA	41	-15.441	-18.38
A	317	GLY	25	-9.44	-11.229
A	318	ASP	9	-7.51	-7.682
A	319	LEU	18	-9.245	-10.252
A	320	GLY	16	-13.484	-13.774
A	321	GLY	36	-18.426	-20.447
A	322	GLY	29	-23.032	-23.718
A	323	ALA	35	-23.043	-24.418
A	324	ILE	39	-23.504	-25.286
A	325	LEU	40	-23.5	-25.398
A	326	LEU	32	-19.782	-21.187
A	327	GLU	25	-13.539	-14.857
A	328	GLY	24	-8.759	-10.512
A	329	LYS	0	-5.695	-5.04
A	330	LYS	1	-7.275	-6.554
A	331	PRO	32	-14.451	-16.469
A	332	SER	12	-16.286	-15.793
A	333	LEU	34	-19.086	-20.801
A	334	THR	21	-18.004	-18.348
A	335	LEU	37	-19.93	-21.893
A	336	ILE	28	-13.955	-15.57
A	337	ALA	30	-11.981	-14.053
A	338	HIS	18	-7.291	-8.523
A	339	SER	10	-4.615	-5.234
A	340	GLY	24	-6.635	-8.632
A	341	ASN	17	-11.677	-12.289
A	342	ILE	34	-16.219	-18.264
A	343	ALA	20	-18.698	-18.848
A	344	PHE	40	-20.732	-22.947
A	345	SER	19	-18.655	-18.694
A	346	GLY	14	-17.157	-16.794
A	347	ASN	42	-19.745	-22.305
A	348	THR	19	-15.685	-16.066
A	349	MET	38	-15.298	-17.908
A	350	LEU	17	-10.649	-11.379
A	351	HIS	11	-7.4	-7.814
A	352	ILE	11	-3.819	-4.645
A	353	THR	4	-4.651	-4.576
A	354	LYS	0	-1.64	-1.451	354
A	355	LYS	0	-1.942	-1.719	355
A	356	ALA	0	-0.986	-0.873	356
A	357	SER	15	-3.703	-5.002
A	358	LEU	13	-7.081	-7.762
A	359	ASP	14	-7.779	-8.494
A	360	ARG	27	-12.967	-14.581
A	361	HIS	35	-17.633	-19.63
A	362	ASN	37	-23.398	-24.962
A	363	SER	35	-24.919	-26.079
A	364	ILE	38	-25.739	-27.149
A	365	LEU	33	-25.308	-26.192
A	366	ILE	36	-22.303	-23.878
A	367	LYS	21	-16.654	-17.154
A	368	GLU	17	-10.028	-10.83
A	369	ALA	12	-11.689	-11.725
A	370	PRO	36	-15.158	-17.555
A	371	TYR	12	-10.53	-10.699
A	372	LYS	13	-14.478	-14.308
A	373	ILE	36	-17.28	-19.433
A	374	GLN	26	-17.028	-18.06
A	375	LEU	34	-17.954	-19.799
A	376	ALA	30	-13.891	-15.744
A	377	ALA	27	-9.887	-11.855
A	378	ASN	19	-2.638	-4.52
A	379	LYS	1	-1.052	-1.046	379
A	380	ASN	5	-0.92	-1.389	380
A	381	HIS	24	-6.293	-8.329
A	382	SER	18	-12.558	-13.184
A	383	ILE	32	-17.37	-19.053
A	384	HIS	22	-19.824	-20.074
A	385	PHE	37	-22.498	-24.165
A	386	PHE	22	-20.54	-20.708
A	387	ASP	34	-23.786	-24.961
A	388	PRO	33	-27.137	-27.811
A	389	VAL	37	-27.116	-28.253
A	390	MET	25	-25.022	-25.02
A	391	ALA	35	-22.01	-23.504
A	392	LEU	22	-16.484	-17.118
A	393	SER	18	-11.289	-12.061
A	394	ALA	22	-9.832	-11.232
A	395	SER	19	-8.101	-9.354
A	396	SER	0	-6.458	-5.716
A	397	SER	19	-9.058	-10.202
A	398	PRO	18	-13.693	-14.189
A	399	ILE	31	-18.407	-19.855
A	400	GLN	26	-17.225	-18.234
A	401	ILE	35	-17.91	-19.875
A	402	ASN	32	-13.515	-15.641
A	403	ALA	20	-11.149	-12.167
A	404	PRO	18	-4.841	-6.354
A	405	GLU	12	-1.292	-2.523	405
A	406	TYR	0	-0.059	-0.052	406
A	407	GLU	0	0.039	0.034	407
A	408	THR	17	0.111	-1.857	408
A	409	PRO	1	0.773	0.569	409
A	410	PHE	4	1.006	0.43	410
A	411	PHE	23	-0.748	-3.307	411
A	412	SER	9	-0.546	-1.518	412
A	413	PRO	34	-4.251	-7.672
A	414	LYS	11	-2.777	-3.723
A	415	GLY	28	-5.704	-8.268
A	416	MET	18	-12.243	-12.905
A	417	ILE	34	-18.328	-20.131
A	418	VAL	28	-20.44	-21.309
A	419	PHE	39	-23.481	-25.266
A	420	SER	20	-19.375	-19.447
A	421	GLY	27	-18.064	-19.091
A	422	ALA	18	-12.349	-12.998
A	423	ASN	20	-11.834	-12.773
A	424	LEU	32	-11.759	-14.086
A	425	LEU	16	-5.617	-6.811
A	426	ASP	0	-2.695	-2.385	426
A	427	ASP	1	-2.808	-2.6	427
A	428	ALA	25	-8.368	-10.28
A	429	ARG	15	-9.741	-10.345
A	430	GLU	3	-6.837	-6.396
A	431	ASP	16	-9.659	-10.388
A	432	VAL	8	-15.217	-14.387
A	433	ALA	13	-17.05	-16.585
A	434	ASN	21	-17.994	-18.339
A	435	ARG	24	-22.804	-22.941
A	436	THR	18	-23.621	-22.975
A	437	SER	40	-26.706	-28.235
A	438	ILE	21	-24.199	-23.831
A	439	PHE	34	-22.467	-23.793
A	440	ASN	21	-15.684	-16.295
A	441	GLN	25	-14.208	-15.449
A	442	PRO	18	-14.868	-15.228
A	443	VAL	36	-18.59	-20.592
A	444	HIS	17	-15.937	-16.059
A	445	LEU	32	-16.197	-18.014
A	446	TYR	20	-11.488	-12.467
A	447	ASN	15	-7.463	-8.33
A	448	GLY	34	-9.183	-12.037
A	449	THR	25	-14.429	-15.644
A	450	LEU	37	-22.041	-23.761
A	451	SER	29	-19.522	-20.612
A	452	ILE	34	-20.4	-21.964
A	453	GLU	23	-17.519	-18.149
A	454	ASN	17	-15.221	-15.425
A	455	GLY	22	-16.321	-16.974
A	456	ALA	33	-20.659	-22.078
A	457	HIS	23	-21.844	-21.977
A	458	LEU	36	-23.663	-25.082
A	459	ILE	25	-22.581	-22.859
A	460	VAL	33	-19.724	-21.25
A	461	GLN	25	-14.034	-15.295
A	462	SER	18	-14.745	-15.119
A	463	PHE	36	-15.901	-18.213
A	464	LYS	14	-12.811	-12.947
A	465	GLN	29	-13.099	-14.928
A	466	THR	16	-9.292	-10.063
A	467	GLY	7	-7.863	-7.764
A	468	GLY	34	-11.39	-13.991
A	469	ARG	21	-13.561	-14.416
A	470	ILE	36	-16.736	-18.952
A	471	SER	23	-16.7	-17.425
A	472	LEU	33	-17.766	-19.518
A	473	SER	25	-15.526	-16.615
A	474	PRO	17	-15.152	-15.364
A	475	GLY	22	-14.579	-15.433
A	476	SER	30	-16.599	-18.14
A	477	SER	27	-17.48	-18.575
A	478	LEU	38	-19.539	-21.662
A	479	ALA	27	-17.029	-18.176
A	480	LEU	33	-13.822	-16.028
A	481	TYR	26	-12.778	-14.299
A	482	THR	16	-8.239	-9.131
A	483	MET	22	-7.247	-8.944
A	484	ASN	10	-4.586	-5.208
A	485	SER	15	-5.991	-7.027
A	486	PHE	12	-5.754	-6.472
A	487	PHE	17	-5.338	-6.679
A	488	HIS	0	-2.579	-2.282	488
A	489	GLY	1	-1.997	-1.882	489
A	490	ASN	18	-3.79	-5.424
A	491	ILE	22	-4.017	-6.085
A	492	SER	7	-4.081	-4.417
A	493	SER	35	-7.541	-10.699
A	494	LYS	3	-4.945	-4.722
A	495	GLU	26	-7.402	-9.541
A	496	PRO	14	-9.577	-10.085
A	497	LEU	34	-12.555	-15.021
A	498	GLU	13	-10.711	-10.974
A	499	ILE	41	-13.304	-16.489
A	500	ASN	12	-10.105	-10.323
A	501	GLY	16	-10.553	-11.179
A	502	LEU	38	-13.878	-16.652
A	503	SER	26	-13.897	-15.289
A	504	PHE	40	-13.67	-16.698
A	505	GLY	34	-13.721	-16.053
A	506	VAL	35	-9.539	-12.467
A	507	ASP	18	-7.276	-8.509
A	508	ILE	22	-4.945	-6.906
A	509	SER	17	-6.437	-7.652
A	510	PRO	6	-4.367	-4.555
A	511	SER	22	-5.978	-7.821
A	512	ASN	0	-5.079	-4.495
A	513	LEU	22	-10.264	-11.614
A	514	GLN	15	-12.372	-12.674
A	515	ALA	33	-16.424	-18.33
A	516	GLU	21	-13.649	-14.494
A	517	ILE	38	-14.262	-16.992
A	518	ARG	22	-13.72	-14.672
A	519	ALA	26	-12.235	-13.818
A	520	GLY	22	-8.725	-10.252
A	521	ASN	14	-6.807	-7.634
A	522	ALA	30	-7.083	-9.719
A	523	PRO	10	-6.193	-6.63
A	524	LEU	31	-9.225	-11.729
A	525	ARG	13	-8.193	-8.746
A	526	LEU	36	-10.997	-13.872
A	527	SER	13	-9.544	-9.942
A	528	GLY	22	-8.599	-10.14
A	529	SER	12	-9.427	-9.723
A	530	PRO	32	-11.684	-14.021
A	531	SER	21	-9.668	-10.971
A	532	ILE	32	-9.491	-12.08
A	533	HIS	25	-10.216	-11.916
A	534	ASP	28	-7.118	-9.519
A	535	PRO	22	-4.945	-6.906
A	536	GLU	16	-2.116	-3.713
A	537	GLY	23	-2.99	-5.291
A	538	LEU	20	-3.423	-5.329
A	539	PHE	32	-5.207	-8.288
A	540	TYR	25	-3.898	-6.325
A	541	GLU	28	-5.235	-7.853
A	542	ASN	22	-3.435	-5.57
A	543	ARG	22	-3.564	-5.684
A	544	ASP	15	-1.755	-3.278	544
A	545	THR	20	-2.659	-4.653
A	546	ALA	33	-4.475	-7.755
A	547	ALA	15	-3.166	-4.527
A	548	SER	13	-2.438	-3.653	548
A	549	PRO	2	-3.677	-3.484	549
A	550	TYR	30	-5.722	-8.514
A	551	GLN	10	-6.109	-6.556
A	552	MET	33	-10.109	-12.741
A	553	GLU	14	-11.552	-11.834
A	554	ILE	38	-14.128	-16.873
A	555	LEU	21	-12.27	-13.274
A	556	LEU	30	-11.65	-13.761
A	557	THR	24	-9.57	-11.229
A	558	SER	20	-7.396	-8.846
A	559	ASP	12	-3.471	-4.452
A	560	LYS	19	-1.903	-3.869
A	561	THR	10	-4.214	-4.88
A	562	VAL	29	-7.272	-9.771
A	563	ASP	14	-6.537	-7.396
A	564	ILE	23	-8.797	-10.431
A	565	SER	4	-5.751	-5.55
A	566	LYS	12	-7.669	-8.167
A	567	PHE	28	-10.376	-12.403
A	568	THR	5	-7.297	-7.033
A	569	THR	16	-8.563	-9.419
A	570	ASP	15	-7.365	-8.243
A	571	SER	6	-6.897	-6.794
A	572	LEU	19	-7.528	-8.848
A	573	VAL	25	-7.194	-9.241
A	574	THR	18	-4.993	-6.489
A	575	ASN	16	-2.656	-4.191
A	576	LYS	2	-3.371	-3.214	576
A	577	GLN	9	-2.76	-3.477	577
A	578	SER	26	-3.855	-6.401
A	579	GLY	31	-6.275	-9.118
A	580	PHE	17	-5.003	-6.382
A	581	GLN	27	-4.741	-7.301
A	582	GLY	26	-5.796	-8.119
A	583	ALA	10	-6.996	-7.341
A	584	TRP	34	-7.324	-10.392
A	585	HIS	12	-6.933	-7.516
A	586	PHE	22	-8.094	-9.693
A	587	SER	8	-7.329	-7.406
A	588	TRP	19	-6.046	-7.536
A	589	GLN	12	-4.978	-5.785
A	590	PRO	8	-2.714	-3.322	590
A	591	ASN	17	-2.234	-3.932
A	592	THR	1	-1.49	-1.434	592
A	593	ILE	7	-0.739	-1.459	593
A	594	ASN	2	0.735	0.42	594
A	595	ASN	0	0.214	0.19	595
A	596	THR	16	-3.482	-4.921
A	597	LYS	14	-3.685	-4.872
A	598	GLN	14	-5.162	-6.179
A	599	LYS	20	-6.068	-7.67
A	600	ILE	18	-8.567	-9.652
A	601	LEU	34	-10.105	-12.853
A	602	ARG	11	-9.387	-9.573
A	603	ALA	41	-9.458	-13.085
A	604	SER	10	-6.446	-6.854
A	605	TRP	33	-6.655	-9.685
A	606	LEU	8	-5.954	-6.189
A	607	PRO	16	-3.905	-5.296
A	608	THR	10	-5.376	-5.907
A	609	GLY	14	-5.958	-6.883
A	610	GLU	11	-6.28	-6.823
A	611	TYR	33	-6.858	-9.865
A	612	VAL	20	-7.144	-8.623
A	613	LEU	23	-7.501	-9.283
A	614	GLU	26	-6.299	-8.565
A	615	SER	8	-5.543	-5.825
A	616	ASN	22	-4.265	-6.305
A	617	ARG	34	-5.804	-9.046
A	618	VAL	19	-7.222	-8.577
A	619	GLY	43	-8.642	-12.593
A	620	ARG	26	-9.256	-11.181
A	621	ALA	36	-11.167	-14.022
A	622	VAL	36	-12.161	-14.902
A	623	PRO	28	-14.876	-16.385
A	624	ASN	33	-15.006	-17.075
A	625	SER	35	-16.407	-18.546
A	626	LEU	34	-16.951	-18.912
A	627	TRP	37	-17.247	-19.519
A	628	SER	41	-19.184	-21.693
A	629	THR	40	-20.736	-22.951
A	630	PHE	32	-22.8	-23.858
A	631	LEU	40	-22.765	-24.747
A	632	LEU	40	-24.718	-26.476
A	633	LEU	29	-25.713	-26.091
A	634	GLN	34	-26.35	-27.23
A	635	THR	40	-29.347	-30.572
A	636	ALA	39	-31.559	-32.415
A	637	SER	26	-31.415	-30.792
A	638	HIS	34	-34.285	-34.252
A	639	ASN	43	-35.224	-36.118
A	640	LEU	33	-35.162	-34.913
A	641	GLY	34	-34.434	-34.384
A	642	ASP	38	-35.06	-35.398
A	643	HIS	43	-34.394	-35.384
A	644	LEU	41	-33.162	-34.063
A	645	CYS	39	-31.694	-32.534
A	646	ASN	37	-28.801	-29.744
A	647	ASN	38	-26.316	-27.66
A	648	ARG	27	-22.754	-23.242
A	649	SER	26	-21.373	-21.905
A	650	LEU	34	-24.907	-25.953
A	651	ILE	40	-26.105	-27.703
A	652	PRO	25	-20.059	-20.628
A	653	THR	22	-19.499	-19.787
A	654	SER	15	-15.34	-15.301
A	655	TYR	1	-14.05	-12.549
A	656	PHE	4	-19.134	-17.394
A	657	GLY	24	-21.37	-21.673
A	658	VAL	7	-24.4	-22.399
A	659	LEU	41	-28.314	-29.773
A	660	ILE	6	-26.052	-23.746
A	661	GLY	32	-25.561	-26.302
A	662	GLY	6	-23.993	-21.924
A	663	THR	38	-23.404	-25.083
A	664	GLY	24	-21.552	-21.833
A	665	ALA	33	-19.999	-21.494
A	666	GLU	7	-15.236	-14.289
A	667	MET	32	-13.933	-16.011
A	668	SER	11	-9.121	-9.337
A	669	THR	27	-8.636	-10.748
A	670	HIS	11	-2.86	-3.796
A	671	SER	14	-1.202	-2.674	671
A	672	SER	0	-0.058	-0.051	672
A	673	GLU	7	-2.12	-2.681	673
A	674	GLU	24	-4.485	-6.729
A	675	GLU	10	-6.384	-6.8
A	676	SER	33	-8.438	-11.263
A	677	PHE	14	-11.567	-11.847
A	678	ILE	29	-15.86	-17.371
A	679	SER	8	-14.335	-13.607
A	680	ARG	40	-16.62	-19.309
A	681	LEU	2	-18.467	-16.573
A	682	GLY	28	-18.448	-19.547
A	683	ALA	8	-23.002	-21.277
A	684	THR	45	-25.76	-27.972
A	685	GLY	13	-26.913	-25.313
A	686	THR	38	-28.378	-29.484
A	687	SER	7	-25.332	-23.224
A	688	ILE	35	-24.91	-26.071
A	689	ILE	6	-20.381	-18.727
A	690	ARG	17	-17.264	-17.233
A	691	LEU	12	-13.847	-13.634
A	692	THR	7	-11.785	-11.235
A	693	PRO	2	-11.377	-10.298
A	694	SER	8	-14.457	-13.715
A	695	LEU	8	-15.884	-14.977
A	696	THR	33	-21.706	-23.005
A	697	LEU	5	-22.278	-20.291
A	698	SER	37	-26.559	-27.76
A	699	GLY	12	-26.768	-25.07
A	700	GLY	33	-26.77	-27.486
A	701	GLY	14	-25.518	-24.194
A	702	SER	40	-24.078	-25.909
A	703	HIS	1	-18.654	-16.624
A	704	MET	44	-19.592	-22.399
A	705	PHE	4	-16.821	-15.347
A	706	GLY	40	-14.876	-17.765
A	707	ASP	6	-12.917	-12.121
A	708	SER	33	-12.669	-15.007
A	709	PHE	9	-8.941	-8.947
A	710	VAL	24	-6.439	-8.458
A	711	ALA	12	-2.996	-4.031
A	712	ASP	16	-0.987	-2.713	712
A	713	LEU	27	-2.778	-5.563
A	714	PRO	8	-2.577	-3.2	714
A	715	GLU	30	-6.546	-9.243
A	716	HIS	9	-8.884	-8.898
A	717	ILE	32	-12.52	-14.76
A	718	THR	6	-10.982	-10.409
A	719	SER	42	-14.033	-17.249
A	720	GLU	2	-15	-13.505
A	721	GLY	38	-17.172	-19.568
A	722	ILE	4	-18.244	-16.606
A	723	VAL	41	-24.674	-26.552
A	724	GLN	4	-23.308	-21.088
A	725	ASN	43	-26.759	-28.626
A	726	VAL	1	-28.191	-25.064
A	727	GLY	39	-26.807	-28.209
A	728	LEU	11	-25.031	-23.418
A	729	THR	33	-25.976	-26.784
A	730	HIS	6	-17.15	-15.868
A	731	VAL	20	-17.677	-17.944
A	732	TRP	11	-12.312	-12.161
A	733	GLY	4	-10.931	-10.134
A	734	PRO	9	-12.901	-12.453
A	735	LEU	7	-14.439	-13.584
A	736	THR	33	-19.718	-21.246
A	737	VAL	6	-19.391	-17.851
A	738	ASN	33	-23.496	-24.589
A	739	SER	5	-23.688	-21.539
A	740	THR	39	-27.258	-28.609
A	741	LEU	2	-25.75	-23.019
A	742	CYS	35	-25.878	-26.927
A	743	ALA	5	-22.766	-20.723
A	744	ALA	39	-21.171	-23.221
A	745	LEU	2	-16.675	-14.988
A	746	ASP	41	-15.846	-18.739
A	747	HIS	6	-12.516	-11.767
A	748	ASN	39	-12.596	-15.632
A	749	ALA	7	-10.003	-9.657
A	750	MET	38	-9.505	-12.782
A	751	VAL	11	-6.109	-6.671
A	752	ARG	28	-3.377	-6.209
A	753	ILE	17	-3.142	-4.736
A	754	CYS	28	-3.678	-6.475
A	755	SER	26	-2.206	-4.942
A	756	LYS	21	-2.219	-4.379
A	757	LYS	8	0.025	-0.898	757
A	758	ASP	10	0.531	-0.68	758
A	759	HIS	11	-2.095	-3.119	759
A	760	THR	25	-3.184	-5.693
A	761	TYR	6	-4.888	-5.016
A	762	GLY	30	-5.762	-8.549
A	763	LYS	8	-8.259	-8.23
A	764	TRP	33	-11.223	-13.727
A	765	ASP	12	-12.506	-12.448
A	766	THR	44	-15.228	-18.537
A	767	PHE	4	-16.301	-14.887
A	768	GLY	36	-16.737	-18.952
A	769	MET	10	-19.608	-18.503
A	770	ARG	36	-22.527	-24.076
A	771	GLY	5	-22.486	-20.475
A	772	THR	35	-23.237	-24.59
A	773	LEU	2	-20.465	-18.342
A	774	GLY	29	-18.595	-19.792
A	775	ALA	11	-19.523	-18.543
A	776	SER	34	-19.494	-21.162
A	777	TYR	4	-15.088	-13.813
A	778	THR	25	-14.847	-16.015
A	779	PHE	6	-12.023	-11.331
A	780	LEU	12	-10.836	-10.97
A	781	GLU	10	-10.55	-10.487
A	782	TYR	10	-9.505	-9.562
A	783	ASP	3	-7.907	-7.343
A	784	GLN	10	-12.101	-11.86
A	785	THR	3	-14.075	-12.802
A	786	MET	7	-13.822	-13.037
A	787	ARG	22	-14.322	-15.205
A	788	VAL	6	-14.882	-13.861
A	789	PHE	30	-15.86	-17.486
A	790	SER	4	-14.921	-13.665
A	791	PHE	35	-17.389	-19.414
A	792	ALA	4	-16.048	-14.663
A	793	ASN	32	-17.972	-19.585
A	794	ILE	5	-17.708	-16.247
A	795	GLU	34	-19.676	-21.323
A	796	ALA	6	-17.473	-16.153
A	797	THR	33	-19.195	-20.782
A	798	ASN	7	-14.798	-13.901
A	799	ILE	39	-16.546	-19.129
A	800	LEU	8	-15.646	-14.767
A	801	GLN	38	-13.785	-16.57
A	802	ARG	16	-11.099	-11.663
A	803	ALA	10	-10.039	-10.034
A	804	PHE	24	-7.929	-9.777
A	805	THR	10	-5.902	-6.373
A	806	GLU	31	-6.079	-8.945
A	807	THR	4	-2.568	-2.733	807
A	808	GLY	22	-0.81	-3.247	808
A	809	TYR	17	-1.867	-3.608	809
A	810	ASN	33	-2.301	-5.831
A	811	PRO	13	-3.081	-4.222
A	812	ARG	33	-5.072	-8.284
A	813	SER	10	-6.874	-7.234
A	814	PHE	39	-9.424	-12.826
A	815	SER	18	-7.784	-8.959
A	816	LYS	5	-10.597	-9.953
A	817	THR	33	-12.009	-14.423
A	818	LYS	11	-13.897	-13.564
A	819	LEU	40	-12.685	-15.827
A	820	LEU	5	-12.71	-11.823
A	821	ASN	30	-12.636	-14.633
A	822	ILE	5	-12.205	-11.376
A	823	ALA	27	-14.976	-16.359
A	824	ILE	7	-14.346	-13.501
A	825	PRO	31	-15.792	-17.541
A	826	ILE	5	-12.373	-11.525
A	827	GLY	24	-13.164	-14.41
A	828	ILE	4	-14.585	-13.367
A	829	GLY	33	-17.111	-18.938
A	830	TYR	11	-18.027	-17.219
A	831	GLU	33	-20.826	-22.226
A	832	PHE	6	-19.114	-17.606
A	833	CYS	20	-19.114	-19.216
A	834	LEU	9	-15.58	-14.823
A	835	GLY	19	-14.952	-15.417
A	836	ASN	1	-12.42	-11.107
A	837	SER	1	-12.26	-10.965
A	838	SER	0	-11.46	-10.142
A	839	PHE	3	-14.837	-13.476
A	840	ALA	27	-18.504	-19.481
A	841	LEU	3	-21.27	-19.169
A	842	LEU	34	-24.023	-25.17
A	843	GLY	9	-21.657	-20.201
A	844	LYS	32	-23.907	-24.838
A	845	GLY	10	-21.185	-19.899
A	846	SER	32	-18.943	-20.444
A	847	ILE	1	-15.04	-13.425
A	848	GLY	26	-12.442	-14.001
A	849	TYR	5	-11.391	-10.656
A	850	SER	33	-12.035	-14.446
A	851	ARG	4	-6.771	-6.452
A	852	ASP	19	-8.163	-9.41
A	853	ILE	12	-6.687	-7.298
A	854	LYS	8	-6.089	-6.308
A	855	ARG	21	-8.413	-9.861
A	856	GLU	12	-8.673	-9.056
A	857	ASN	16	-9.244	-10.021
A	858	PRO	33	-12.922	-15.231
A	859	SER	10	-10.325	-10.288
A	860	THR	30	-9.609	-11.954
A	861	LEU	6	-8.019	-7.787
A	862	ALA	28	-9.026	-11.208
A	863	HIS	14	-6.805	-7.632
A	864	LEU	27	-5.719	-8.166
A	865	ALA	18	-3.508	-5.174
A	866	MET	18	-4.05	-5.654
A	867	ASN	32	-4.939	-8.051
A	868	ASP	6	-5.467	-5.528
A	869	PHE	25	-6.637	-8.749
A	870	ALA	13	-7.821	-8.417
A	871	TRP	19	-8.081	-9.336
A	872	THR	6	-6.82	-6.726
A	873	THR	28	-7.354	-9.728
A	874	ASN	14	-8.69	-9.3
A	875	GLY	24	-10.575	-12.119
A	876	CYS	32	-12.738	-14.953
A	877	SER	14	-7.911	-8.611
A	878	VAL	35	-10.944	-13.71
A	879	PRO	21	-6.899	-8.52
A	880	THR	2	-4.02	-3.788
A	881	SER	5	-4.742	-4.772
A	882	ALA	29	-6.238	-8.855
A	883	HIS	6	-8.458	-8.175
A	884	THR	32	-15.564	-17.454
A	885	LEU	5	-17.744	-16.278
A	886	ALA	36	-22.782	-24.302
A	887	ASN	7	-23.524	-21.623
A	888	GLN	34	-27.612	-28.346
A	889	LEU	7	-25.379	-23.266
A	890	ILE	35	-27.347	-28.227
A	891	LEU	6	-23.142	-21.17
A	892	ARG	28	-22.17	-22.841
A	893	TYR	10	-17.707	-16.82
A	894	LYS	3	-17.139	-15.513
A	895	ALA	0	-18.734	-16.579
A	896	CYS	7	-22.687	-20.883
A	897	SER	38	-23.283	-24.976
A	898	LEU	4	-23.387	-21.157
A	899	TYR	39	-27.534	-28.853
A	900	ILE	6	-26.583	-24.216
A	901	THR	39	-28.751	-29.929
A	902	ALA	8	-25.375	-23.377
A	903	TYR	28	-23.073	-23.639
A	904	THR	6	-17.16	-15.877
A	905	ILE	29	-15.531	-17.08
A	906	ASN	5	-6.253	-6.109
A	907	ARG	24	-6.199	-8.246
A	908	GLU	12	-4.361	-5.239
A	909	GLY	12	-3.672	-4.63
A	910	LYS	10	-4.28	-4.938
A	911	ASN	20	-6.913	-8.418
A	912	LEU	8	-9.36	-9.203
A	913	SER	33	-13.779	-15.989
A	914	ASN	3	-17.828	-16.123
A	915	SER	31	-23.542	-24.4
A	916	LEU	11	-24.157	-22.644
A	917	SER	34	-27.071	-27.868
A	918	CYS	7	-27.904	-25.5
A	919	GLY	24	-26.421	-26.143
A	920	GLY	13	-26.989	-25.38
A	921	TYR	36	-26.459	-27.556
A	922	VAL	3	-21.38	-19.266
A	923	GLY	13	-18.842	-18.17
A	924	PHE	11	-15.394	-14.888

## Sheet: PmpB_disco
chain_id	residue_id	residue_name	contact_number	propensity_score	discotope_score
A	1	ALA	34	-14.826	-17.031
A	2	VAL	15	-16.342	-16.188
A	3	LEU	39	-19.914	-22.109
A	4	PRO	21	-18.507	-18.794
A	5	SER	19	-19.14	-19.124
A	6	VAL	15	-16.009	-15.893
A	7	SER	18	-14.869	-15.229
A	8	GLY	4	-10.285	-9.562
A	9	PHE	0	-7.992	-7.073
A	10	CYS	5	-8.89	-8.443
A	11	PHE	9	-9.721	-9.638
A	12	PRO	5	-10.338	-9.724
A	13	GLU	16	-10.727	-11.333
A	14	PRO	1	-9.447	-8.475
A	15	LYS	26	-12.382	-13.948
A	16	GLU	10	-12.016	-11.784
A	17	LEU	22	-16.396	-17.04
A	18	ASN	21	-13.001	-13.921
A	19	PHE	6	-14.085	-13.155
A	20	SER	8	-12.635	-12.102
A	21	ARG	36	-15.452	-17.815
A	22	VAL	10	-11.241	-11.098
A	23	GLU	30	-7.52	-10.105
A	24	THR	17	-4.429	-5.874
A	25	SER	18	-3.601	-5.257
A	26	SER	5	-2.582	-2.86	26
A	27	SER	15	-4.568	-5.768
A	28	THR	30	-9.806	-12.129
A	29	THR	25	-13.251	-14.602
A	30	PHE	37	-19.116	-21.173
A	31	THR	30	-17.961	-19.346
A	32	GLU	31	-17.797	-19.316
A	33	THR	20	-16.457	-16.864
A	34	ILE	26	-16.193	-17.321
A	35	GLY	8	-13.703	-13.047
A	36	GLU	2	-11.814	-10.685
A	37	ALA	4	-13.019	-11.982
A	38	GLY	9	-17.986	-16.952
A	39	ALA	25	-20.605	-21.11
A	40	GLU	18	-22.82	-22.266
A	41	TYR	37	-23.918	-25.422
A	42	ILE	18	-24.335	-23.606
A	43	VAL	30	-24.787	-25.386
A	44	SER	10	-20.361	-19.17
A	45	GLY	14	-15.345	-15.191
A	46	ASN	11	-18.249	-17.415
A	47	ALA	34	-21.94	-23.327
A	48	SER	8	-22.682	-20.994
A	49	PHE	34	-21.603	-23.029
A	50	THR	13	-19.359	-18.628
A	51	LYS	19	-15.566	-15.961
A	52	PHE	45	-18.054	-21.153
A	53	THR	16	-9.484	-10.234
A	54	ASN	23	-7.908	-9.643
A	55	ILE	29	-9.198	-11.476
A	56	PRO	21	-4.505	-6.402
A	57	THR	11	-1.199	-2.326	57
A	58	THR	14	0.978	-0.745	58
A	59	ASP	0	2.321	2.054	59
A	60	THR	11	0.931	-0.441	60
A	61	THR	1	0.709	0.513	61
A	62	THR	15	0.739	-1.071	62
A	63	PRO	3	2.178	1.583	63
A	64	THR	21	0.365	-2.092	64
A	65	ASN	3	0.637	0.218	65
A	66	SER	20	-2.441	-4.461
A	67	ASN	0	-1.176	-1.041	67
A	68	SER	18	-4.492	-6.046
A	69	SER	9	-3.255	-3.916
A	70	SER	5	-2.791	-3.045	70
A	71	SER	20	-4.345	-6.145
A	72	SER	15	-4.087	-5.342
A	73	GLY	10	-2.415	-3.287	73
A	74	GLU	2	-1.697	-1.731	74
A	75	THR	4	-1.678	-1.945	75
A	76	ALA	9	-2.52	-3.265	76
A	77	SER	0	-3.257	-2.883	77
A	78	VAL	0	-3.274	-2.898	78
A	79	SER	14	-3.87	-5.035
A	80	GLU	1	-3.933	-3.596	80
A	81	ASP	20	-5.502	-7.169
A	82	SER	8	-7.143	-7.242
A	83	ASP	17	-9.365	-10.243
A	84	SER	19	-8.365	-9.588
A	85	THR	19	-8.316	-9.545
A	86	THR	22	-7.306	-8.996
A	87	THR	5	-5.682	-5.604
A	88	THR	4	-5.41	-5.248
A	89	PRO	26	-7.761	-9.858
A	90	ASP	8	-7.094	-7.198
A	91	PRO	32	-9.906	-12.447
A	92	LYS	9	-6.863	-7.108
A	93	GLY	27	-13.775	-15.295
A	94	GLY	33	-19.559	-21.105
A	95	GLY	33	-25.667	-26.51
A	96	ALA	35	-26.211	-27.222
A	97	PHE	41	-27.141	-28.735
A	98	TYR	28	-22.42	-23.062
A	99	ASN	31	-18.544	-19.977
A	100	ALA	13	-13.754	-13.667
A	101	HIS	15	-12.002	-12.346
A	102	SER	0	-10.785	-9.545
A	103	GLY	17	-14.598	-14.874
A	104	VAL	14	-21.872	-20.967
A	105	LEU	31	-25.181	-25.85
A	106	SER	19	-26.423	-25.569
A	107	PHE	41	-29.005	-30.384
A	108	MET	19	-27.92	-26.894
A	109	THR	24	-24.481	-24.426
A	110	ARG	13	-17.889	-17.326
A	111	SER	4	-14.851	-13.603
A	112	GLY	1	-10.047	-9.006
A	113	THR	15	-12.532	-12.816
A	114	GLU	15	-16.52	-16.345
A	115	GLY	25	-20.067	-20.634
A	116	SER	22	-27.057	-26.475
A	117	LEU	33	-30.859	-31.105
A	118	THR	20	-30.146	-28.979
A	119	LEU	40	-30.62	-31.698
A	120	SER	21	-25.843	-25.286
A	121	GLU	15	-21.159	-20.451
A	122	ILE	43	-23.442	-25.691
A	123	LYS	14	-16.984	-16.64
A	124	MET	40	-16.175	-18.915
A	125	THR	13	-7.65	-8.265
A	126	GLY	27	-10.589	-12.476
A	127	GLU	17	-14.57	-14.85
A	128	GLY	31	-24.176	-24.961
A	129	GLY	35	-29.918	-30.503
A	130	ALA	33	-33.319	-33.282
A	131	ILE	34	-33.703	-33.737
A	132	PHE	35	-28.757	-29.475
A	133	SER	33	-24.863	-25.799
A	134	GLN	16	-16.997	-16.882
A	135	GLY	22	-18.661	-19.045
A	136	GLU	16	-24.127	-23.192
A	137	LEU	32	-30.379	-30.565
A	138	LEU	19	-30.237	-28.945
A	139	PHE	41	-35.082	-35.762
A	140	THR	18	-29.6	-28.266
A	141	ASP	14	-26.088	-24.698
A	142	LEU	30	-29.903	-29.914
A	143	THR	18	-28.847	-27.6
A	144	SER	20	-30.386	-29.191
A	145	LEU	34	-36.129	-35.884
A	146	THR	21	-34.7	-33.124
A	147	ILE	40	-34.654	-35.269
A	148	GLN	19	-29.34	-28.151
A	149	ASN	15	-22.811	-21.913
A	150	ASN	48	-25.279	-27.892
A	151	LEU	10	-18.788	-17.777
A	152	SER	40	-16.683	-19.364
A	153	GLN	15	-9.599	-10.22
A	154	LEU	18	-11.065	-11.863
A	155	SER	23	-15.871	-16.691
A	156	GLY	38	-24.841	-26.354
A	157	GLY	38	-31.085	-31.88
A	158	ALA	36	-36.065	-36.057
A	159	ILE	40	-36.849	-37.212
A	160	PHE	37	-31.691	-32.301
A	161	GLY	29	-30.343	-30.188
A	162	GLY	28	-20.811	-21.638
A	163	SER	16	-21.356	-20.74
A	164	THR	19	-24.456	-23.828
A	165	ILE	36	-32.035	-32.491
A	166	SER	15	-31.049	-29.203
A	167	LEU	41	-35.799	-36.397
A	168	SER	18	-28.461	-27.258
A	169	GLY	19	-26.839	-25.938
A	170	ILE	33	-32.313	-32.392
A	171	THR	13	-26.612	-25.046
A	172	LYS	15	-28.822	-27.232
A	173	ALA	40	-32.97	-33.779
A	174	THR	19	-33.05	-31.434
A	175	PHE	36	-35.676	-35.713
A	176	SER	17	-30.679	-29.106
A	177	CYS	13	-25.81	-24.337
A	178	ASN	45	-26.551	-28.672
A	179	SER	18	-20.802	-20.48
A	180	ALA	42	-19.574	-22.153
A	181	GLU	15	-10.608	-11.113
A	182	VAL	27	-7.43	-9.68
A	183	PRO	12	-3.129	-4.149
A	184	ALA	13	0.689	-0.885	184
A	185	PRO	12	2.234	0.597	185
A	186	VAL	1	2.222	1.851	186
A	187	LYS	11	3.787	2.087	187
A	188	LYS	0	4.172	3.692	188
A	189	PRO	16	3.008	0.822	189
A	190	THR	0	2.908	2.573	190
A	191	GLU	9	2.386	1.077	191
A	192	PRO	0	2.429	2.15	192
A	193	LYS	8	2.123	0.959	193
A	194	ALA	1	2.012	1.666	194
A	195	GLN	15	2.094	0.129	195
A	196	THR	1	1.6	1.301	196
A	197	ALA	14	1.304	-0.456	197
A	198	SER	3	0.781	0.346	198
A	199	GLU	1	0.681	0.488	199
A	200	THR	15	0.211	-1.538	200
A	201	SER	4	-1.249	-1.565	201
A	202	GLY	6	-2.165	-2.606	202
A	203	SER	5	-2.591	-2.868	203
A	204	SER	25	-6.056	-8.234
A	205	SER	9	-6.352	-6.657
A	206	SER	6	-5.172	-5.267
A	207	SER	20	-7.725	-9.137
A	208	GLY	6	-8.607	-8.307
A	209	ASN	0	-8.227	-7.281
A	210	ASP	22	-12.111	-13.249
A	211	SER	2	-11.025	-9.987
A	212	VAL	20	-13.968	-14.661
A	213	SER	3	-11.8	-10.788
A	214	SER	20	-13.899	-14.601
A	215	PRO	3	-8.692	-8.037
A	216	SER	15	-9.816	-10.412
A	217	SER	5	-6.333	-6.18
A	218	SER	0	-5.84	-5.168
A	219	ARG	8	-4.302	-4.728
A	220	ALA	0	-3.712	-3.285	220
A	221	GLU	14	-5.447	-6.43
A	222	PRO	3	-4.482	-4.312
A	223	ALA	11	-8.036	-8.377
A	224	ALA	11	-7.068	-7.52
A	225	ALA	3	-8.377	-7.759
A	226	ASN	1	-9.105	-8.173
A	227	LEU	25	-17.826	-18.651
A	228	GLN	12	-21.699	-20.584
A	229	SER	37	-31.512	-32.143
A	230	HIS	13	-30.632	-28.604
A	231	PHE	43	-32.303	-33.533
A	232	ILE	18	-27.71	-26.593
A	233	CYS	15	-24.404	-23.323
A	234	ALA	49	-25.665	-28.348
A	235	THR	18	-20.694	-20.384
A	236	ALA	40	-17.539	-20.122
A	237	THR	19	-11.826	-12.651
A	238	PRO	24	-6.755	-8.738
A	239	ALA	16	-3.512	-4.948
A	240	ALA	13	-0.28	-1.743	240
A	241	GLN	19	0.288	-1.93	241
A	242	THR	3	-0.026	-0.368	242
A	243	ASP	16	1.999	-0.071	243
A	244	THR	2	1.776	1.341	244
A	245	GLU	7	2.476	1.386	245
A	246	THR	9	3.412	1.984	246
A	247	SER	14	3.145	1.174	247
A	248	THR	11	1.849	0.371	248
A	249	PRO	13	2.084	0.35	249
A	250	SER	13	1.78	0.08	250
A	251	HIS	10	-0.972	-2.01	251
A	252	LYS	24	-2.011	-4.54
A	253	PRO	18	-7.245	-8.482
A	254	GLY	31	-11.02	-13.318
A	255	SER	18	-15.884	-16.128
A	256	GLY	38	-24.358	-25.927
A	257	GLY	42	-29.763	-31.17
A	258	ALA	37	-34.217	-34.537
A	259	ILE	40	-35.345	-35.88
A	260	TYR	42	-29.773	-31.179
A	261	ALA	30	-26.888	-27.246
A	262	LYS	17	-18.043	-17.923
A	263	GLY	24	-19.228	-19.776
A	264	ASP	15	-23.058	-22.131
A	265	LEU	33	-29.912	-30.267
A	266	THR	16	-27.84	-26.478
A	267	ILE	39	-32.185	-32.969
A	268	ALA	18	-26.362	-25.4
A	269	ASP	12	-21.45	-20.363
A	270	SER	35	-27.235	-28.128
A	271	GLN	15	-20.003	-19.428
A	272	GLU	14	-24.207	-23.033
A	273	VAL	29	-29.928	-29.821
A	274	LEU	16	-27.628	-26.291
A	275	PHE	40	-29.314	-30.543
A	276	SER	18	-24.836	-24.05
A	277	ILE	14	-21.285	-20.448
A	278	ASN	45	-25.067	-27.359
A	279	LYS	17	-17.231	-17.204
A	280	ALA	41	-18.447	-21.04
A	281	THR	25	-11.12	-12.717
A	282	LYS	19	-10.282	-11.284
A	283	ASP	16	-14.529	-14.698
A	284	GLY	37	-20.982	-22.824
A	285	GLY	43	-24.09	-26.265
A	286	ALA	33	-29.222	-29.657
A	287	ILE	38	-30.449	-31.317
A	288	PHE	41	-27.351	-28.921
A	289	ALA	31	-24.34	-25.106
A	290	GLU	17	-16.145	-16.244
A	291	LYS	15	-16.136	-16.005
A	292	ASP	14	-18.703	-18.162
A	293	VAL	34	-24.9	-25.947
A	294	SER	17	-24.421	-23.567
A	295	PHE	40	-25.57	-27.23
A	296	GLU	12	-21.89	-20.753
A	297	ASN	9	-18.316	-17.245
A	298	ILE	35	-21.674	-23.207
A	299	THR	14	-15.526	-15.35
A	300	SER	22	-20.92	-21.044
A	301	LEU	33	-26.766	-27.483
A	302	LYS	21	-23.353	-23.082
A	303	VAL	37	-24.33	-25.787
A	304	GLN	13	-19.127	-18.423
A	305	THR	9	-14.863	-14.189
A	306	ASN	50	-19.668	-23.156
A	307	GLY	18	-16.054	-16.278
A	308	ALA	43	-13.181	-16.61
A	309	GLU	19	-8.876	-10.04
A	310	GLU	14	-7.081	-7.876
A	311	LYS	18	-9.728	-10.679
A	312	GLY	35	-16.644	-18.755
A	313	GLY	39	-19.745	-21.959
A	314	ALA	36	-24.359	-25.698
A	315	ILE	39	-26.645	-28.066
A	316	TYR	37	-23.397	-24.961
A	317	ALA	30	-20.805	-21.863
A	318	LYS	16	-14.692	-14.842
A	319	GLY	21	-14.901	-15.602
A	320	ASP	15	-16.228	-16.087
A	321	LEU	33	-19.607	-21.147
A	322	SER	18	-18.424	-18.376
A	323	ILE	37	-20.064	-22.012
A	324	GLN	12	-17.673	-17.02
A	325	SER	8	-14.632	-13.87
A	326	SER	35	-18.621	-20.504
A	327	LYS	8	-14.916	-14.121
A	328	GLN	11	-16.055	-15.474
A	329	SER	33	-20.801	-22.204
A	330	LEU	17	-17.975	-17.863
A	331	PHE	40	-19.347	-21.722
A	332	ASN	13	-15.292	-15.029
A	333	SER	7	-12.552	-11.914
A	334	ASN	52	-15.399	-19.608
A	335	TYR	12	-10.068	-10.29
A	336	SER	48	-11.757	-15.925
A	337	LYS	17	-6.391	-7.611
A	338	GLN	12	-2.99	-4.026
A	339	GLY	21	-4.368	-6.281
A	340	GLY	37	-11.298	-14.254
A	341	GLY	42	-13.719	-16.971
A	342	ALA	32	-20.039	-21.414
A	343	LEU	42	-20.839	-23.272
A	344	TYR	42	-18.14	-20.884
A	345	VAL	31	-16.681	-18.327
A	346	GLU	17	-9.821	-10.646
A	347	GLY	24	-13.082	-14.338
A	348	GLY	16	-13.693	-13.959
A	349	ILE	29	-17.822	-19.107
A	350	ASN	13	-18.375	-17.757
A	351	PHE	41	-18.628	-21.2
A	352	GLN	13	-15.779	-15.46
A	353	ASP	9	-12.428	-12.034
A	354	LEU	33	-15.356	-17.385
A	355	GLU	8	-12.741	-12.196
A	356	GLU	16	-14.709	-14.858
A	357	ILE	38	-18.391	-20.646
A	358	ARG	21	-16.64	-17.141
A	359	ILE	40	-17.918	-20.458
A	360	LYS	14	-13.782	-13.807
A	361	TYR	8	-9.254	-9.11
A	362	ASN	47	-10.94	-15.087
A	363	LYS	16	-7.858	-8.794
A	364	ALA	46	-7.378	-11.819
A	365	GLY	35	-1.978	-5.776
A	366	THR	7	1.74	0.735	366
A	367	PHE	33	2.721	-1.387	367
A	368	GLU	2	3.171	2.576	368
A	369	THR	13	2.232	0.48	369
A	370	LYS	10	2.552	1.109	370
A	371	LYS	2	1.395	1.004	371
A	372	ILE	9	0.215	-0.845	372
A	373	THR	4	-1.106	-1.439	373
A	374	LEU	18	-2.522	-4.302
A	375	PRO	11	-1.568	-2.652	375
A	376	SER	9	-3.931	-4.514
A	377	LEU	28	-4.579	-7.272
A	378	LYS	1	-4.79	-4.354
A	379	ALA	27	-5.967	-8.386
A	380	GLN	1	-5.289	-4.796
A	381	ALA	17	-5.487	-6.811
A	382	SER	1	-4.788	-4.352
A	383	ALA	14	-4.642	-5.718
A	384	GLY	6	-4.425	-4.606
A	385	ASN	2	-4.592	-4.294
A	386	ALA	4	-4.01	-4.009
A	387	ASP	13	-4.618	-5.582
A	388	ALA	16	-5.501	-6.709
A	389	TRP	16	-5.678	-6.865
A	390	ALA	16	-6.25	-7.372
A	391	SER	20	-5.282	-6.974
A	392	SER	19	-5.315	-6.889
A	393	SER	18	-4.801	-6.319
A	394	PRO	10	-3.673	-4.401
A	395	GLN	18	-3.147	-4.855
A	396	SER	8	-2.487	-3.121	396
A	397	GLY	3	-2.309	-2.388	397
A	398	SER	7	-2.152	-2.709	398
A	399	GLY	1	-0.887	-0.9	399
A	400	ALA	5	-2.637	-2.909	400
A	401	THR	17	-4.47	-5.911
A	402	THR	14	-4.814	-5.871
A	403	VAL	10	-5.432	-5.957
A	404	SER	3	-4.614	-4.429
A	405	ASP	22	-4.127	-6.182
A	406	SER	15	-4.19	-5.433
A	407	GLY	2	-3.718	-3.52	407
A	408	ASP	25	-3.684	-6.135
A	409	SER	12	-3.565	-4.535
A	410	SER	3	-2.715	-2.747	410
A	411	SER	14	-2.543	-3.86
A	412	GLY	0	-2.41	-2.133	412
A	413	SER	21	-3.547	-5.554
A	414	ASP	14	-4.03	-5.177
A	415	SER	2	-3.725	-3.527	415
A	416	ASP	25	-3.633	-6.091
A	417	THR	3	-3.96	-3.849
A	418	SER	13	-4.12	-5.141
A	419	GLU	11	-3.148	-4.051
A	420	THR	9	-1.902	-2.718	420
A	421	VAL	5	1.305	0.58	421
A	422	PRO	5	2.634	1.756	422
A	423	VAL	14	2.025	0.182	423
A	424	THR	15	2.115	0.147	424
A	425	ALA	36	-0.542	-4.62
A	426	LYS	22	-3.342	-5.488
A	427	GLY	33	-6.589	-9.626
A	428	GLY	36	-11.69	-14.486
A	429	GLY	33	-15.852	-17.824
A	430	LEU	38	-18.982	-21.169
A	431	TYR	40	-15.407	-18.235
A	432	THR	32	-14.523	-16.533
A	433	ASP	17	-10.76	-11.478
A	434	LYS	15	-10.935	-11.402
A	435	ASN	12	-13.567	-13.387
A	436	LEU	33	-17.59	-19.362
A	437	SER	12	-18.903	-18.109
A	438	ILE	36	-19.214	-21.145
A	439	THR	14	-16.827	-16.502
A	440	ASN	10	-12.669	-12.362
A	441	ILE	32	-14.672	-16.664
A	442	THR	7	-11.218	-10.733
A	443	GLY	19	-10.992	-11.913
A	444	ILE	13	-14.114	-13.986
A	445	ILE	37	-18.484	-20.613
A	446	GLU	16	-16.948	-16.839
A	447	ILE	36	-17.235	-19.393
A	448	ALA	17	-13.1	-13.548
A	449	ASN	10	-6.77	-7.141
A	450	ASN	52	-8.154	-13.196
A	451	LYS	9	-2.471	-3.222	451
A	452	ALA	50	-2.77	-8.202
A	453	THR	19	1.128	-1.187	453
A	454	ASP	22	2.011	-0.75	454
A	455	VAL	20	-3.73	-5.601
A	456	GLY	38	-9.11	-12.433
A	457	GLY	40	-11.715	-14.968
A	458	GLY	34	-16.128	-18.183
A	459	ALA	39	-17.456	-19.934
A	460	TYR	38	-14.26	-16.99
A	461	VAL	29	-15.745	-17.269
A	462	LYS	19	-11.54	-12.398
A	463	GLY	19	-11.964	-12.774
A	464	THR	11	-16.797	-16.131
A	465	LEU	32	-20.083	-21.453
A	466	THR	13	-20.927	-20.015
A	467	CYS	37	-21.851	-23.593
A	468	GLU	10	-18.222	-17.277
A	469	ASN	10	-15.212	-14.612
A	470	SER	34	-16.179	-18.228
A	471	HIS	10	-14.115	-13.642
A	472	ARG	17	-16.902	-16.913
A	473	LEU	37	-21.169	-22.99
A	474	GLN	24	-18.117	-18.793
A	475	PHE	40	-16.116	-18.863
A	476	LEU	14	-12.42	-12.601
A	477	LYS	8	-7.883	-7.896
A	478	ASN	52	-8.687	-13.668
A	479	SER	13	-5.769	-6.601
A	480	SER	46	-3.381	-8.282
A	481	ASP	16	1.278	-0.709	481
A	482	LYS	21	-0.292	-2.674	482
A	483	GLN	18	-5.11	-6.592
A	484	GLY	34	-8.414	-11.356
A	485	GLY	39	-13.617	-16.536
A	486	GLY	32	-17.225	-18.924
A	487	ILE	38	-19.108	-21.281
A	488	TYR	39	-15.529	-18.228
A	489	GLY	34	-15.039	-17.22
A	490	GLU	17	-12.518	-13.034
A	491	ASP	19	-14.053	-14.622
A	492	ASN	13	-17.782	-17.232
A	493	ILE	35	-21.472	-23.028
A	494	THR	13	-23.475	-22.271
A	495	LEU	38	-23.113	-24.825
A	496	SER	14	-21.78	-20.886
A	497	ASN	15	-17.337	-17.069
A	498	LEU	34	-19.098	-20.812
A	499	THR	11	-15.934	-15.367
A	500	GLY	23	-13.37	-14.477
A	501	LYS	15	-19.817	-19.263
A	502	THR	39	-21.609	-23.609
A	503	LEU	18	-19.797	-19.59
A	504	PHE	39	-18.716	-21.049
A	505	GLN	16	-14.573	-14.737
A	506	GLU	8	-8.908	-8.803
A	507	ASN	49	-10.659	-15.069
A	508	THR	9	-4.548	-5.06
A	509	ALA	44	-3.869	-8.484
A	510	LYS	9	0.465	-0.623	510
A	511	GLU	8	-0.429	-1.3	511
A	512	GLU	16	-6.401	-7.505
A	513	GLY	36	-10.175	-13.145
A	514	GLY	39	-14.131	-16.991
A	515	GLY	34	-18.538	-20.316
A	516	LEU	38	-20.999	-22.954
A	517	PHE	40	-18.218	-20.723
A	518	ILE	31	-16.988	-18.6
A	519	LYS	24	-11.838	-13.236
A	520	GLY	13	-6.122	-6.913
A	521	THR	4	-4.147	-4.13
A	522	ASP	3	-5.831	-5.506
A	523	LYS	24	-12.586	-13.899
A	524	ALA	18	-17.493	-17.552
A	525	LEU	33	-21.752	-23.045
A	526	THR	15	-22.857	-21.954
A	527	MET	38	-25.597	-27.023
A	528	THR	11	-21.192	-20.019
A	529	GLY	17	-19.69	-19.381
A	530	LEU	34	-22.726	-24.022
A	531	ASP	12	-20.406	-19.439
A	532	SER	19	-21.62	-21.318
A	533	PHE	41	-24.005	-25.959
A	534	CYS	21	-22.03	-21.912
A	535	LEU	42	-20.473	-22.948
A	536	ILE	17	-16.154	-16.251
A	537	ASN	8	-8.577	-8.511
A	538	ASN	49	-10.085	-14.561
A	539	THR	9	-5.84	-6.203
A	540	SER	44	-4.029	-8.626
A	541	GLU	8	-0.691	-1.532	541
A	542	LYS	7	-0.936	-1.634	542
A	543	HIS	18	-7.368	-8.591
A	544	GLY	38	-12.255	-15.215
A	545	GLY	39	-15.215	-17.95
A	546	GLY	35	-19.778	-21.529
A	547	ALA	39	-21.624	-23.622
A	548	PHE	41	-19.741	-22.186
A	549	VAL	34	-19.542	-21.205
A	550	THR	15	-13.108	-13.326
A	551	LYS	14	-14.773	-14.684
A	552	GLU	18	-19.622	-19.435
A	553	ILE	35	-24.59	-25.787
A	554	SER	15	-24.64	-23.531
A	555	GLN	35	-27.873	-28.692
A	556	THR	14	-24.282	-23.1
A	557	TYR	28	-18.63	-19.707
A	558	THR	10	-10.755	-10.669
A	559	SER	19	-6.499	-7.936
A	560	ASP	4	-3.004	-3.119	560
A	561	VAL	7	-2.183	-2.737	561
A	562	GLU	3	-1.16	-1.372	562
A	563	THR	0	-0.079	-0.07	563
A	564	ILE	0	-0.402	-0.355	564
A	565	PRO	4	0.341	-0.158	565
A	566	GLY	0	0.145	0.128	566
A	567	ILE	12	-1.927	-3.085	567
A	568	THR	14	-7.083	-7.878
A	569	PRO	29	-13.047	-14.881
A	570	VAL	16	-15.291	-15.373
A	571	HIS	7	-14.485	-13.624
A	572	GLY	35	-20.171	-21.876
A	573	GLU	12	-21.663	-20.552
A	574	THR	38	-26.104	-27.472
A	575	VAL	17	-24.15	-23.328
A	576	ILE	41	-22.972	-25.045
A	577	THR	17	-18.344	-18.189
A	578	GLY	14	-10.835	-11.199
A	579	ASN	51	-12.742	-17.142
A	580	LYS	8	-7.555	-7.606
A	581	SER	44	-6.267	-10.606
A	582	THR	7	-2.172	-2.727	582
A	583	GLY	5	-2.206	-2.527	583
A	584	GLY	28	-3.575	-6.384
A	585	ASN	23	-8.426	-10.102
A	586	GLY	34	-12.115	-14.632
A	587	GLY	37	-15.647	-18.103
A	588	GLY	38	-20.413	-22.435
A	589	VAL	36	-25.526	-26.731
A	590	CYS	44	-21.332	-23.939
A	591	THR	36	-19.491	-21.389
A	592	LYS	17	-16.131	-16.231
A	593	ARG	22	-20.823	-20.958
A	594	LEU	31	-25.53	-26.159
A	595	ALA	12	-27.201	-25.453
A	596	LEU	38	-27.758	-28.936
A	597	SER	15	-28.161	-26.647
A	598	ASN	15	-22.217	-21.387
A	599	LEU	32	-24.194	-25.092
A	600	GLN	12	-18.687	-17.918
A	601	SER	16	-22.879	-22.088
A	602	ILE	40	-27.512	-28.949
A	603	SER	14	-24.603	-23.383
A	604	ILE	41	-24.658	-26.538
A	605	SER	15	-18.358	-17.971
A	606	GLY	12	-12.44	-12.39
A	607	ASN	50	-12.14	-16.494
A	608	SER	10	-8.25	-8.451
A	609	ALA	45	-7.449	-11.768
A	610	ALA	12	-5.488	-6.237
A	611	GLU	12	-7.119	-7.68
A	612	ASN	20	-11.849	-12.786
A	613	GLY	38	-15.635	-18.207
A	614	GLY	39	-19.076	-21.367
A	615	GLY	37	-22.596	-24.253
A	616	ALA	39	-26.562	-27.992
A	617	HIS	47	-21.617	-24.536
A	618	THR	31	-20.005	-21.269
A	619	CYS	35	-14.701	-17.035
A	620	PRO	17	-8.452	-9.435
A	621	ASP	24	-5.915	-7.994
A	622	SER	4	-2.228	-2.432	622
A	623	PHE	21	-1.691	-3.911
A	624	PRO	5	1.855	1.067	624
A	625	THR	9	0.333	-0.741	625
A	626	ALA	3	0.176	-0.189	626
A	627	ASP	14	-0.89	-2.398	627
A	628	THR	14	-3.147	-4.396
A	629	ALA	3	-3.146	-3.129	629
A	630	GLU	0	-4.532	-4.011
A	631	GLN	19	-6.221	-7.691
A	632	PRO	6	-8.4	-8.124
A	633	ALA	18	-10.289	-11.176
A	634	ALA	18	-11.94	-12.637
A	635	ALA	12	-11.165	-11.261
A	636	SER	3	-11.072	-10.143
A	637	ALA	10	-9.941	-9.948
A	638	ALA	9	-12.551	-12.143
A	639	THR	3	-10.859	-9.955
A	640	SER	27	-12.286	-13.978
A	641	THR	10	-11.965	-11.739
A	642	PRO	20	-12.839	-13.663
A	643	LYS	14	-11.713	-11.976
A	644	SER	15	-11.171	-11.611
A	645	ALA	9	-11.28	-11.018
A	646	PRO	2	-8.67	-7.903
A	647	VAL	14	-8.411	-9.054
A	648	SER	0	-6.267	-5.547
A	649	THR	8	-7.674	-7.711
A	650	ALA	11	-9.474	-9.65
A	651	LEU	4	-6.178	-5.927
A	652	SER	0	-3.907	-3.458	652
A	653	THR	1	-4.724	-4.295
A	654	PRO	11	-7.858	-8.219
A	655	SER	1	-8.09	-7.275
A	656	SER	13	-10.07	-10.407
A	657	SER	8	-11.299	-10.919
A	658	THR	3	-11.36	-10.398
A	659	VAL	20	-12.883	-13.701
A	660	SER	3	-12.828	-11.698
A	661	SER	2	-13.174	-11.889
A	662	LEU	0	-12.907	-11.422
A	663	THR	13	-13.865	-13.766
A	664	LEU	12	-14.357	-14.086
A	665	LEU	3	-12.887	-11.75
A	666	ALA	9	-12.406	-12.014
A	667	ALA	21	-12.682	-13.639
A	668	SER	12	-11.975	-11.978
A	669	SER	6	-10.142	-9.666
A	670	GLN	11	-9.535	-9.704
A	671	ALA	23	-9.553	-11.099
A	672	SER	13	-6.951	-7.646
A	673	PRO	4	-4.09	-4.079
A	674	ALA	12	-2.78	-3.84
A	675	THR	16	-4.567	-5.882
A	676	SER	7	-2.822	-3.302	676
A	677	ASN	13	-1.544	-2.861	677
A	678	LYS	16	-1.592	-3.249	678
A	679	GLU	15	-2.9	-4.291
A	680	THR	13	-3.825	-4.88
A	681	GLN	17	-4.073	-5.559
A	682	ASP	5	-4.576	-4.624
A	683	PRO	13	-6.143	-6.931
A	684	ASN	2	-8.242	-7.525
A	685	ALA	5	-9.329	-8.831
A	686	ASP	24	-9.352	-11.036
A	687	THR	17	-15.69	-15.84
A	688	ASP	27	-18.013	-19.046
A	689	LEU	36	-24.993	-26.259
A	690	LEU	16	-26.145	-24.978
A	691	ILE	43	-28.584	-30.242
A	692	ASP	14	-27.971	-26.365
A	693	TYR	9	-24.408	-22.636
A	694	VAL	34	-27.79	-28.504
A	695	VAL	9	-22.307	-20.777
A	696	ASP	6	-22.664	-20.747
A	697	THR	33	-28.325	-28.863
A	698	THR	10	-24.798	-23.096
A	699	ILE	37	-23.722	-25.249
A	700	SER	14	-18.609	-18.079
A	701	LYS	10	-11.93	-11.708
A	702	ASN	52	-15.103	-19.347
A	703	THR	6	-9.944	-9.491
A	704	ALA	48	-9.827	-14.217
A	705	LYS	11	-8.436	-8.731
A	706	LYS	21	-11.299	-12.415
A	707	GLY	43	-17.733	-20.639
A	708	GLY	38	-22.245	-24.056
A	709	GLY	33	-24.789	-25.733
A	710	ILE	36	-28.467	-29.333
A	711	TYR	41	-23.779	-25.76
A	712	ALA	36	-22.752	-24.276
A	713	LYS	20	-17.026	-17.368
A	714	LYS	11	-20.624	-19.517
A	715	ALA	36	-25.5	-26.707
A	716	LYS	11	-25.978	-24.255
A	717	MET	44	-28.631	-30.399
A	718	SER	12	-25.878	-24.282
A	719	ARG	11	-23.183	-21.782
A	720	ILE	33	-25.648	-26.493
A	721	ASP	10	-22.44	-21.01
A	722	GLN	9	-23.952	-22.233
A	723	LEU	36	-28.504	-29.366
A	724	ASN	12	-24.887	-23.405
A	725	ILE	40	-25.716	-27.359
A	726	SER	16	-21.375	-20.756
A	727	GLU	11	-13.683	-13.375
A	728	ASN	52	-15.436	-19.641
A	729	SER	8	-10.345	-10.076
A	730	ALA	39	-10.267	-13.571
A	731	THR	14	-8.244	-8.906
A	732	GLU	17	-9.454	-10.322
A	733	ILE	19	-12.57	-13.31
A	734	GLY	41	-18.535	-21.119
A	735	GLY	39	-23.028	-24.865
A	736	GLY	36	-27.174	-28.189
A	737	ILE	36	-28.886	-29.704
A	738	CYS	43	-26.968	-28.812
A	739	CYS	32	-23.372	-24.364
A	740	LYS	15	-17.202	-16.948
A	741	GLU	14	-15.419	-15.255
A	742	SER	16	-21.01	-20.434
A	743	LEU	37	-27.168	-28.299
A	744	GLU	15	-27.316	-25.9
A	745	LEU	42	-30.357	-31.696
A	746	ASP	12	-26.824	-25.119
A	747	ALA	9	-25.27	-23.399
A	748	LEU	32	-27.333	-27.87
A	749	VAL	11	-25.414	-23.757
A	750	SER	10	-25.787	-23.971
A	751	LEU	36	-29.16	-29.946
A	752	SER	18	-26.443	-25.472
A	753	VAL	37	-26.698	-27.883
A	754	THR	16	-20.552	-20.029
A	755	GLU	10	-13.978	-13.521
A	756	ASN	50	-15.362	-19.346
A	757	LEU	14	-12.955	-13.075
A	758	VAL	44	-13.604	-17.099
A	759	GLY	16	-9.333	-10.1
A	760	LYS	17	-10.784	-11.499
A	761	GLU	16	-15.137	-15.236
A	762	GLY	37	-20.561	-22.451
A	763	GLY	43	-25.459	-27.476
A	764	GLY	36	-30.494	-31.128
A	765	LEU	37	-32.375	-32.907
A	766	HIS	38	-27.144	-28.392
A	767	ALA	31	-25.167	-25.838
A	768	LYS	7	-20.107	-18.6
A	769	THR	13	-23.06	-21.903
A	770	VAL	38	-29.52	-30.495
A	771	ASN	11	-28.369	-26.371
A	772	ILE	45	-31.872	-33.382
A	773	SER	11	-29.651	-27.506
A	774	ASN	11	-26.465	-24.687
A	775	LEU	34	-29.402	-29.931
A	776	LYS	13	-22.588	-21.486
A	777	SER	13	-20.595	-19.721
A	778	GLY	18	-25.391	-24.541
A	779	PHE	41	-30.19	-31.433
A	780	SER	14	-27.02	-25.523
A	781	PHE	36	-28.17	-29.07
A	782	SER	16	-22.418	-21.68
A	783	ASN	10	-17.184	-16.358
A	784	ASN	48	-19.593	-22.859
A	785	LYS	15	-15.121	-15.107
A	786	ALA	45	-14.528	-18.032
A	787	ASN	16	-9.388	-10.148
A	788	SER	29	-7.215	-9.721
A	789	SER	8	-6.675	-6.827
A	790	SER	22	-9.419	-10.865
A	791	THR	11	-11.253	-11.224
A	792	GLY	8	-13.688	-13.034
A	793	VAL	16	-12.901	-13.258
A	794	ALA	11	-12.929	-12.707
A	795	THR	14	-13.256	-13.341
A	796	THR	7	-13.439	-12.699
A	797	ALA	12	-14.6	-14.301
A	798	SER	2	-12.937	-11.679
A	799	ALA	12	-13.578	-13.397
A	800	PRO	2	-12.056	-10.9
A	801	ALA	0	-13.398	-11.857
A	802	ALA	0	-13.604	-12.039
A	803	ALA	7	-14.947	-14.033
A	804	ALA	5	-15.73	-14.496
A	805	ALA	3	-15.523	-14.083
A	806	SER	10	-15.688	-15.034
A	807	LEU	14	-16.277	-16.015
A	808	GLN	9	-15.782	-15.002
A	809	ALA	7	-15.625	-14.633
A	810	ALA	20	-14.728	-15.334
A	811	ALA	14	-14.174	-14.154
A	812	ALA	7	-14.305	-13.465
A	813	ALA	13	-13.626	-13.554
A	814	ALA	1	-11.709	-10.477
A	815	PRO	12	-9.418	-9.715
A	816	SER	0	-6.563	-5.809
A	817	SER	1	-5.926	-5.36
A	818	PRO	11	-8.426	-8.722
A	819	ALA	13	-7.743	-8.348
A	820	THR	17	-9.967	-10.775
A	821	PRO	10	-7.445	-7.739
A	822	THR	15	-7.742	-8.577
A	823	TYR	21	-5.456	-7.243
A	824	SER	19	-8.123	-9.374
A	825	GLY	15	-6.608	-7.573
A	826	VAL	43	-12.184	-15.727
A	827	VAL	25	-17.48	-18.345
A	828	GLY	42	-21.111	-23.513
A	829	GLY	41	-27.176	-28.766
A	830	ALA	36	-29.681	-30.407
A	831	ILE	38	-32.042	-32.727
A	832	TYR	41	-28.959	-30.344
A	833	GLY	31	-27.228	-27.662
A	834	GLU	8	-22.106	-20.484
A	835	LYS	9	-26.163	-24.189
A	836	VAL	34	-31.527	-31.811
A	837	THR	14	-29.755	-27.943
A	838	PHE	40	-30.793	-31.851
A	839	SER	8	-28.842	-26.445
A	840	GLN	15	-23.716	-22.713
A	841	CYS	29	-28.975	-28.978
A	842	SER	11	-23.471	-22.037
A	843	GLY	18	-20.912	-20.577
A	844	THR	11	-23.036	-21.652
A	845	CYS	41	-30.813	-31.985
A	846	GLN	16	-28.259	-26.85
A	847	PHE	40	-30.23	-31.353
A	848	SER	17	-24.167	-23.343
A	849	GLY	12	-18.445	-17.704
A	850	ASN	44	-21.353	-23.958
A	851	GLN	15	-17.045	-16.81
A	852	ALA	41	-15.132	-18.107
A	853	ILE	13	-9.722	-10.099
A	854	ASP	30	-6.381	-9.097
A	855	ASN	21	-2.435	-4.57
A	856	ASN	35	-1.432	-5.292
A	857	PRO	7	-1.122	-1.798	857
A	858	SER	9	1.136	-0.029	858
A	859	GLN	24	-1.141	-3.77
A	860	SER	10	-0.705	-1.774	860
A	861	SER	4	-2.264	-2.464	861
A	862	LEU	40	-5.464	-9.435
A	863	ASN	10	-10.72	-10.637
A	864	VAL	43	-12.716	-16.199
A	865	GLN	29	-18.713	-19.896
A	866	GLY	43	-23.674	-25.897
A	867	GLY	43	-28.594	-30.251
A	868	ALA	36	-33.779	-34.034
A	869	ILE	37	-36.045	-36.155
A	870	TYR	36	-31.901	-32.373
A	871	ALA	29	-29.761	-29.674
A	872	LYS	14	-22.049	-21.124
A	873	THR	10	-22.23	-20.824
A	874	SER	12	-27.321	-25.559
A	875	LEU	37	-33.279	-33.707
A	876	SER	14	-31.223	-29.242
A	877	ILE	39	-32.393	-33.153
A	878	GLY	13	-26.813	-25.225
A	879	SER	39	-26.636	-28.058
A	880	SER	1	-20.657	-18.396
A	881	ASP	20	-17.643	-17.914
A	882	ALA	0	-16.595	-14.686
A	883	GLY	8	-16.553	-15.57
A	884	THR	29	-22.423	-23.18
A	885	SER	15	-24.138	-23.087
A	886	TYR	41	-29.182	-30.541
A	887	ILE	17	-27.675	-26.447
A	888	PHE	40	-31.374	-32.366
A	889	SER	14	-23.69	-22.576
A	890	GLY	9	-17.476	-16.502
A	891	ASN	46	-21.668	-24.466
A	892	SER	13	-15.979	-15.637
A	893	VAL	49	-16.223	-19.992
A	894	SER	16	-9.549	-10.291
A	895	THR	41	-7.859	-11.67
A	896	GLY	17	-3.1	-4.698
A	897	LYS	28	-2.968	-5.847
A	898	SER	23	-2.064	-4.471
A	899	GLN	15	-0.6	-2.256	899
A	900	THR	33	-3.457	-6.854
A	901	THR	11	-3.568	-4.422
A	902	GLY	15	-4.962	-6.116
A	903	GLN	19	-10.264	-11.268
A	904	ILE	37	-10.629	-13.662
A	905	ALA	37	-16.784	-19.109
A	906	GLY	39	-23.062	-24.895
A	907	GLY	44	-27.189	-29.122
A	908	ALA	35	-32.127	-32.458
A	909	ILE	39	-35.21	-35.646
A	910	TYR	39	-32.346	-33.112
A	911	SER	30	-29.65	-29.69
A	912	PRO	15	-22.908	-21.999
A	913	THR	12	-26.898	-25.185
A	914	VAL	40	-31.75	-32.698
A	915	THR	16	-32.036	-30.192
A	916	LEU	37	-32.706	-33.2
A	917	ASN	16	-28.365	-26.943
A	918	CYS	32	-28.975	-29.323
A	919	PRO	12	-26.931	-25.214
A	920	ALA	39	-29.901	-30.947
A	921	THR	17	-26.164	-25.11
A	922	PHE	39	-27.586	-28.898
A	923	SER	12	-22.433	-21.233
A	924	ASN	8	-16.385	-15.421
A	925	ASN	47	-20.335	-23.402
A	926	THR	13	-17.091	-16.62
A	927	ALA	47	-15.896	-19.473
A	928	SER	16	-9.241	-10.018
A	929	ILE	42	-8.646	-12.481
A	930	ALA	22	-2.967	-5.155
A	931	THR	12	-2.17	-3.3	931
A	932	PRO	22	0.939	-1.699	932
A	933	LYS	10	2.435	1.005	933
A	934	THR	14	3.503	1.49	934
A	935	SER	2	3.99	3.301	935
A	936	SER	7	4.148	2.866	936
A	937	GLU	0	3.874	3.428	937
A	938	ASP	3	3.08	2.381	938
A	939	GLY	0	3.44	3.044	939
A	940	SER	4	3.523	2.658	940
A	941	SER	9	4.357	2.821	941
A	942	GLY	10	4.753	3.057	942
A	943	ASN	12	3.917	2.087	943
A	944	SER	6	3.699	2.584	944
A	945	ILE	17	-0.714	-2.587	945
A	946	LYS	29	-2.269	-5.343
A	947	ASP	20	-7.155	-8.633
A	948	THR	34	-10.169	-12.909
A	949	ILE	36	-17.075	-19.251
A	950	GLY	35	-17.64	-19.636
A	951	GLY	41	-25.206	-27.022
A	952	ALA	38	-30.065	-30.978
A	953	ILE	35	-31.687	-32.068
A	954	ALA	40	-27	-28.495
A	955	GLY	31	-26.41	-26.938
A	956	THR	20	-23.093	-22.738
A	957	ALA	10	-24.259	-22.619
A	958	ILE	36	-30.038	-30.724
A	959	THR	11	-31.235	-28.908
A	960	LEU	39	-32.526	-33.271
A	961	SER	17	-28.043	-26.773
A	962	GLY	25	-24.126	-24.227
A	963	VAL	8	-25.086	-23.122
A	964	SER	36	-28.772	-29.603
A	965	ARG	14	-25.468	-24.149
A	966	PHE	40	-25.679	-27.326
A	967	SER	13	-19.089	-18.389
A	968	GLY	11	-14.477	-14.078
A	969	ASN	43	-20.419	-23.016
A	970	THR	13	-16.83	-16.39
A	971	ALA	47	-18.867	-22.103
A	972	ASP	20	-10.439	-11.538
A	973	LEU	23	-11.721	-13.018
A	974	GLY	45	-21.626	-24.314
A	975	ALA	33	-26.017	-26.82
A	976	ALA	40	-29.291	-30.523
A	977	ILE	41	-31.299	-32.415
A	978	GLY	41	-28.236	-29.704
A	979	THR	31	-23.999	-24.804
A	980	LEU	31	-18.014	-19.507
A	981	ALA	31	-14.825	-16.685
A	982	ASN	19	-10.178	-11.192
A	983	ALA	25	-6.55	-8.672
A	984	ASN	18	-3.553	-5.215
A	985	THR	9	-1.044	-1.959	985
A	986	PRO	14	1.082	-0.652	986
A	987	SER	11	1.675	0.217	987
A	988	ALA	0	0.919	0.813	988
A	989	THR	7	1.985	0.952	989
A	990	SER	0	2.755	2.438	990
A	991	GLY	4	3.424	2.571	991
A	992	SER	6	2.788	1.778	992
A	993	GLN	20	0.151	-2.167	993
A	994	ASN	10	-2.039	-2.955	994
A	995	SER	15	-2.97	-4.353
A	996	ILE	31	-8.882	-11.426
A	997	THR	6	-12.64	-11.876
A	998	GLU	28	-18.162	-19.293
A	999	LYS	17	-24.946	-24.032
A	1000	ILE	32	-29.626	-29.899
A	1001	THR	14	-30.185	-28.324
A	1002	LEU	40	-33.374	-34.136
A	1003	GLU	14	-27.638	-26.07
A	1004	ASN	2	-22.657	-20.282
A	1005	GLY	25	-23.129	-23.345
A	1006	SER	17	-24.517	-23.652
A	1007	PHE	37	-28.343	-29.338
A	1008	ILE	13	-24.856	-23.492
A	1009	PHE	40	-26.656	-28.19
A	1010	GLU	13	-19.569	-18.813
A	1011	ARG	7	-13.695	-12.925
A	1012	ASN	48	-18.357	-21.766
A	1013	GLN	11	-16.591	-15.948
A	1014	ALA	45	-18.986	-21.977
A	1015	ASN	15	-10.374	-10.906
A	1016	LYS	19	-12.768	-13.485
A	1017	ARG	32	-18.393	-19.958
A	1018	GLY	40	-25.202	-26.904
A	1019	ALA	36	-28.907	-29.723
A	1020	ILE	38	-32.117	-32.793
A	1021	TYR	38	-27.171	-28.416
A	1022	SER	31	-26.36	-26.894
A	1023	PRO	22	-19.805	-20.057
A	1024	SER	15	-22.571	-21.7
A	1025	VAL	36	-28.911	-29.726
A	1026	SER	15	-28.692	-27.118
A	1027	ILE	41	-29.282	-30.629
A	1028	LYS	11	-23.677	-22.219
A	1029	GLY	11	-18.346	-17.501
A	1030	ASN	26	-21.309	-21.848
A	1031	ASN	5	-22.316	-20.324
A	1032	ILE	41	-27.803	-29.321
A	1033	THR	12	-26.4	-24.744
A	1034	PHE	40	-26.829	-28.343
A	1035	ASN	13	-19.098	-18.397
A	1036	GLN	8	-15.239	-14.406
A	1037	ASN	51	-18.558	-22.289
A	1038	THR	14	-15.178	-15.043
A	1039	SER	46	-16.011	-19.46
A	1040	THR	11	-9.542	-9.709
A	1041	HIS	16	-10.012	-10.7
A	1042	ASP	27	-13.424	-14.985
A	1043	GLY	39	-19.702	-21.921
A	1044	SER	33	-25.053	-25.967
A	1045	ALA	38	-30.21	-31.106
A	1046	ILE	38	-30.945	-31.756
A	1047	TYR	40	-26.921	-28.425
A	1048	PHE	32	-24.151	-25.054
A	1049	THR	22	-18.236	-18.669
A	1050	LYS	17	-15.422	-15.603
A	1051	ASP	13	-20.517	-19.653
A	1052	ALA	31	-26.533	-27.047
A	1053	THR	10	-25.802	-23.985
A	1054	ILE	40	-30.545	-31.632
A	1055	GLU	11	-23.825	-22.35
A	1056	SER	33	-23.994	-25.029
A	1057	LEU	12	-16.927	-16.36
A	1058	GLY	22	-17.683	-18.18
A	1059	SER	13	-23.142	-21.976
A	1060	VAL	35	-29.004	-29.694
A	1061	LEU	16	-27.578	-26.246
A	1062	PHE	38	-28.432	-29.533
A	1063	THR	18	-22.26	-21.77
A	1064	GLY	13	-15.863	-15.534
A	1065	ASN	49	-17.826	-21.411
A	1066	ASN	9	-11.475	-11.19
A	1067	VAL	40	-12.994	-16.1
A	1068	THR	11	-6.482	-7.001
A	1069	ALA	18	-4.47	-6.026
A	1070	THR	7	-1.076	-1.758	1070
A	1071	GLN	22	-2.891	-5.088
A	1072	ALA	22	-2.17	-4.45
A	1073	SER	10	-1.834	-2.773	1073
A	1074	SER	24	-1.938	-4.475
A	1075	ALA	4	2.037	1.343	1075
A	1076	THR	8	3.15	1.867	1076
A	1077	SER	17	2.215	0.005	1077
A	1078	GLY	10	1.805	0.447	1078
A	1079	GLN	17	-1.37	-3.167	1079
A	1080	ASN	14	-1.366	-2.819	1080
A	1081	THR	22	-4.738	-6.723
A	1082	ASN	19	-5.844	-7.357
A	1083	THR	43	-10.262	-14.027
A	1084	ALA	23	-6.767	-8.634
A	1085	ASN	28	-10.061	-12.124
A	1086	TYR	29	-13.667	-15.43
A	1087	GLY	33	-18.153	-19.861
A	1088	ALA	36	-23.919	-25.309
A	1089	ALA	31	-29.364	-29.552
A	1090	ILE	36	-30.921	-31.505
A	1091	PHE	39	-25.589	-27.131
A	1092	GLY	33	-23.061	-24.204
A	1093	ASP	26	-16.921	-17.965
A	1094	PRO	22	-10.493	-11.816
A	1095	GLY	25	-6.234	-8.392
A	1096	THR	20	-1.786	-3.881
A	1097	THR	24	1.136	-1.755	1097
A	1098	GLN	9	2.348	1.043	1098
A	1099	SER	19	1.826	-0.569	1099
A	1100	SER	7	1.685	0.686	1100
A	1101	GLN	10	-1.304	-2.304	1101
A	1102	THR	16	-2.052	-3.656	1102
A	1103	ASP	17	-7.502	-8.595
A	1104	ALA	38	-16.065	-18.587
A	1105	ILE	13	-20.012	-19.206
A	1106	LEU	33	-26.431	-27.187
A	1107	THR	21	-25.739	-25.194
A	1108	LEU	33	-28.175	-28.73
A	1109	LEU	26	-25.543	-25.596
A	1110	ALA	32	-24.014	-24.933
A	1111	SER	16	-17.546	-17.368
A	1112	SER	5	-12.424	-11.57
A	1113	GLY	22	-17.081	-17.646
A	1114	ASN	17	-23.052	-22.356
A	1115	ILE	34	-28.528	-29.158
A	1116	THR	17	-29.287	-27.874
A	1117	PHE	36	-29.756	-30.474
A	1118	SER	17	-24.918	-24.007
A	1119	ASN	11	-17.999	-17.194
A	1120	ASN	42	-20.982	-23.399
A	1121	SER	17	-14.69	-14.955
A	1122	LEU	31	-10.603	-12.948
A	1123	GLN	14	-4.542	-5.63
A	1124	ASN	13	-2.023	-3.286	1124
A	1125	ASN	11	0.903	-0.466	1125
A	1126	GLN	0	2.713	2.401	1126
A	1127	GLY	2	2.067	1.6	1127
A	1128	ASP	11	1.334	-0.085	1128
A	1129	THR	9	-0.006	-1.041	1129
A	1130	PRO	18	-1.207	-3.138	1130
A	1131	ALA	27	-4.758	-7.316
A	1132	SER	10	-6.362	-6.781
A	1133	LYS	31	-14.104	-16.047
A	1134	PHE	26	-19.549	-20.291
A	1135	CYS	35	-25.29	-26.407
A	1136	SER	33	-24.113	-25.135
A	1137	ILE	32	-23.943	-24.87
A	1138	ALA	22	-17.005	-17.579
A	1139	GLY	31	-12.212	-14.372
A	1140	TYR	20	-10.738	-11.803
A	1141	VAL	36	-19.688	-21.564
A	1142	LYS	25	-20.159	-20.716
A	1143	LEU	35	-25.491	-26.584
A	1144	SER	25	-24.534	-24.588
A	1145	LEU	33	-27.423	-28.064
A	1146	GLN	24	-24.471	-24.416
A	1147	ALA	27	-21.167	-21.838
A	1148	ALA	15	-11.989	-12.335
A	1149	LYS	3	-8.084	-7.5
A	1150	GLY	4	-7.94	-7.487
A	1151	LYS	26	-16.104	-17.242
A	1152	THR	15	-22.213	-21.384
A	1153	ILE	31	-27.455	-27.862
A	1154	SER	19	-29.591	-28.373
A	1155	PHE	40	-30.087	-31.227
A	1156	PHE	15	-25.058	-23.901
A	1157	ASP	27	-22.123	-22.684
A	1158	CYS	23	-22.816	-22.837
A	1159	VAL	36	-28.435	-29.305
A	1160	HIS	24	-23.711	-23.744
A	1161	THR	36	-24.193	-25.551
A	1162	SER	22	-16.834	-17.428
A	1163	THR	34	-16.012	-18.081
A	1164	LYS	21	-8.967	-10.351
A	1165	LYS	13	-5.562	-6.418
A	1166	THR	20	-0.166	-2.447	1166
A	1167	GLY	10	0.897	-0.356	1167
A	1168	SER	0	1.516	1.341	1168
A	1169	THR	6	-0.595	-1.217	1169
A	1170	GLN	5	-2.117	-2.448	1170
A	1171	ASN	11	-5.764	-6.367
A	1172	VAL	12	-5.124	-5.915
A	1173	TYR	23	-10.588	-12.016
A	1174	GLU	22	-9.769	-11.175
A	1175	THR	18	-17.498	-17.555
A	1176	LEU	33	-23.559	-24.645
A	1177	ASP	18	-22.446	-21.935
A	1178	ILE	33	-24.823	-25.763
A	1179	ASN	32	-21.381	-22.602
A	1180	LYS	17	-13.783	-14.153
A	1181	GLU	14	-7.156	-7.943
A	1182	GLU	11	-4.917	-5.617
A	1183	ASN	0	-0.791	-0.7	1183
A	1184	SER	8	-1.113	-1.905	1184
A	1185	ASN	10	-1.678	-2.635	1185
A	1186	PRO	12	-5.287	-6.059
A	1187	TYR	32	-11.248	-13.634
A	1188	THR	7	-12.511	-11.877
A	1189	GLY	29	-16.904	-18.295
A	1190	THR	17	-21.51	-20.991
A	1191	ILE	31	-28.014	-28.357
A	1192	VAL	25	-29.012	-28.551
A	1193	PHE	33	-30.45	-30.743
A	1194	SER	15	-24.486	-23.395
A	1195	SER	28	-21.865	-22.571
A	1196	GLU	18	-12.496	-13.129
A	1197	LEU	22	-11.1	-12.353
A	1198	HIS	25	-8.951	-10.797
A	1199	GLU	2	-9.888	-8.981
A	1200	ASN	23	-14.296	-15.297
A	1201	LYS	21	-21.587	-21.519
A	1202	SER	42	-25.784	-27.649
A	1203	TYR	23	-25.154	-24.906
A	1204	ILE	33	-26.155	-26.942
A	1205	PRO	19	-19.857	-19.759
A	1206	GLN	31	-21.302	-22.418
A	1207	ASN	23	-19.747	-20.121
A	1208	ALA	36	-23.002	-24.497
A	1209	ILE	18	-21.253	-20.879
A	1210	LEU	33	-22.226	-23.465
A	1211	HIS	20	-15.7	-16.194
A	1212	ASN	22	-15.148	-15.936
A	1213	GLY	32	-17.343	-19.029
A	1214	THR	22	-23.229	-23.088
A	1215	LEU	37	-27.439	-28.539
A	1216	VAL	26	-28.028	-27.795
A	1217	LEU	34	-28.295	-28.951
A	1218	LYS	19	-22.206	-21.838
A	1219	GLU	11	-16.757	-16.095
A	1220	LYS	10	-14.697	-14.157
A	1221	THR	30	-21.519	-22.495
A	1222	GLU	19	-23.509	-22.991
A	1223	LEU	32	-27.703	-28.197
A	1224	HIS	25	-23.037	-23.263
A	1225	VAL	35	-23.097	-24.466
A	1226	VAL	25	-18.721	-19.443
A	1227	SER	24	-20.197	-20.635
A	1228	PHE	37	-23.734	-25.259
A	1229	GLU	20	-20.023	-20.021
A	1230	GLN	29	-19.647	-20.723
A	1231	LYS	18	-14.586	-14.978
A	1232	GLU	0	-12.68	-11.222
A	1233	GLY	20	-10.758	-11.82
A	1234	SER	34	-17.758	-19.625
A	1235	LYS	20	-21.027	-20.909
A	1236	LEU	34	-23.811	-24.983
A	1237	ILE	26	-24.205	-24.412
A	1238	MET	30	-23.053	-23.852
A	1239	GLU	20	-18.438	-18.618
A	1240	PRO	17	-15.628	-15.786
A	1241	GLY	16	-15.754	-15.783
A	1242	ALA	29	-20.042	-21.072
A	1243	VAL	20	-21.206	-21.067
A	1244	LEU	39	-25.043	-26.648
A	1245	SER	28	-20.211	-21.107
A	1246	ASN	37	-17.622	-19.851
A	1247	GLN	22	-16.042	-16.727
A	1248	ASN	14	-13.807	-13.829
A	1249	ILE	31	-13.393	-15.417
A	1250	ALA	19	-8.788	-9.962
A	1251	ASN	11	-8.964	-9.198
A	1252	GLY	33	-13.068	-15.36
A	1253	ALA	24	-16.253	-17.144
A	1254	LEU	35	-18.753	-20.621
A	1255	ALA	19	-18.018	-18.131
A	1256	ILE	38	-20.875	-22.844
A	1257	ASN	14	-15.989	-15.761
A	1258	GLY	17	-18.49	-18.319
A	1259	LEU	37	-21.289	-23.096
A	1260	THR	20	-19.816	-19.837
A	1261	ILE	37	-16.994	-19.295
A	1262	ASP	24	-12.979	-14.247
A	1263	LEU	32	-9.422	-12.018
A	1264	SER	15	-4.991	-6.142
A	1265	SER	24	-5.733	-7.834
A	1266	MET	33	-3.597	-6.978
A	1267	GLY	13	0.152	-1.36	1267
A	1268	THR	22	4.286	1.264	1268
A	1269	PRO	24	2.203	-0.81	1269
A	1270	GLN	7	5.455	4.023	1270
A	1271	ALA	7	3.048	1.893	1271
A	1272	GLY	1	0.515	0.341	1272
A	1273	GLU	11	-0.528	-1.732	1273
A	1274	ILE	11	-3.124	-4.03
A	1275	PHE	33	-5.09	-8.3
A	1276	SER	15	-9.074	-9.756
A	1277	PRO	23	-13.985	-15.022
A	1278	PRO	32	-18.221	-19.805
A	1279	GLU	20	-18.771	-18.912
A	1280	LEU	40	-19.454	-21.817
A	1281	ARG	21	-17.026	-17.483
A	1282	ILE	35	-13.666	-16.119
A	1283	VAL	21	-11.668	-12.741
A	1284	ALA	21	-10.236	-11.474
A	1285	THR	23	-7.112	-8.939
A	1286	THR	12	-5.79	-6.504
A	1287	SER	7	-3.103	-3.551	1287
A	1288	SER	12	-1.617	-2.811	1288
A	1289	ALA	21	-1.077	-3.368	1289
A	1290	SER	4	-1.453	-1.746	1290
A	1291	GLY	5	-1.797	-2.165	1291
A	1292	GLY	12	-2.317	-3.43	1292
A	1293	SER	6	-1.967	-2.431	1293
A	1294	GLY	3	-1.329	-1.521	1294
A	1295	VAL	10	-0.056	-1.199	1295
A	1296	SER	4	-0.04	-0.496	1296
A	1297	SER	10	-1.298	-2.299	1297
A	1298	SER	9	-0.85	-1.787	1298
A	1299	ILE	5	-0.47	-0.991	1299
A	1300	PRO	9	-2.873	-3.578	1300
A	1301	THR	15	-2.125	-3.606	1301
A	1302	ASN	4	-2.595	-2.757	1302
A	1303	PRO	3	-0.995	-1.225	1303
A	1304	LYS	13	-3.073	-4.215
A	1305	ARG	15	-5.269	-6.388
A	1306	ILE	9	-5.721	-6.098
A	1307	SER	17	-7.279	-8.397
A	1308	ALA	18	-8.21	-9.336
A	1309	ALA	29	-8.125	-10.526
A	1310	VAL	10	-7.101	-7.435
A	1311	PRO	16	-6.843	-7.896
A	1312	SER	4	-4.659	-4.583
A	1313	GLY	1	-4.254	-3.879
A	1314	SER	0	-4.435	-3.925
A	1315	ALA	2	-4.135	-3.89
A	1316	ALA	13	-6.819	-7.53
A	1317	THR	14	-6.355	-7.234
A	1318	THR	1	-6.083	-5.498
A	1319	PRO	21	-7.891	-9.398
A	1320	THR	5	-8.038	-7.689
A	1321	MET	16	-11.026	-11.598
A	1322	SER	10	-10.876	-10.775
A	1323	GLU	18	-9.489	-10.468
A	1324	ASN	21	-11.257	-12.377
A	1325	LYS	22	-14.375	-15.252
A	1326	VAL	33	-17.385	-19.181
A	1327	PHE	23	-17.805	-18.402
A	1328	LEU	39	-19.291	-21.558
A	1329	THR	17	-15.724	-15.87
A	1330	GLY	21	-14.094	-14.889
A	1331	ASP	15	-15.95	-15.841
A	1332	LEU	31	-18.445	-19.889
A	1333	THR	18	-16.78	-16.92
A	1334	LEU	32	-13.412	-15.55
A	1335	ILE	18	-10.502	-11.364
A	1336	ASP	25	-3.892	-6.32
A	1337	PRO	13	-1.618	-2.927	1337
A	1338	ASN	17	3.72	1.337	1338
A	1339	GLY	19	2.737	0.237	1339
A	1340	ASN	24	4.446	1.175	1340
A	1341	PHE	33	2.474	-1.605	1341
A	1342	TYR	29	3.627	-0.125	1342
A	1343	GLN	27	5.474	1.739	1343
A	1344	ASN	28	4.508	0.77	1344
A	1345	PRO	23	4.039	0.93	1345
A	1346	MET	25	3.533	0.252	1346
A	1347	LEU	33	2.06	-1.972	1347
A	1348	GLY	25	0.676	-2.277	1348
A	1349	SER	8	-0.212	-1.107	1349
A	1350	ASP	8	-1.605	-2.34	1350
A	1351	LEU	28	-3.138	-5.997
A	1352	ASP	7	-5.862	-5.993
A	1353	VAL	36	-8.684	-11.825
A	1354	PRO	21	-10.78	-11.956
A	1355	LEU	33	-15.365	-17.393
A	1356	ILE	43	-18.125	-20.985
A	1357	LYS	15	-15.255	-15.226
A	1358	LEU	34	-15.944	-18.021
A	1359	PRO	31	-13.183	-15.232
A	1360	THR	3	-9.645	-8.881
A	1361	ASN	14	-8.084	-8.765
A	1362	THR	9	-8.749	-8.778
A	1363	SER	9	-8.126	-8.226
A	1364	ASP	27	-10.993	-12.834
A	1365	VAL	22	-14.29	-15.177
A	1366	GLN	18	-14.325	-14.748
A	1367	VAL	26	-15.172	-16.417
A	1368	TYR	11	-10.925	-10.934
A	1369	ASP	2	-10.749	-9.743
A	1370	LEU	32	-14.853	-16.825
A	1371	THR	8	-15.176	-14.351
A	1372	LEU	22	-14.383	-15.259
A	1373	SER	14	-12.998	-13.114
A	1374	GLY	36	-11.966	-14.73
A	1375	ASP	18	-5.618	-7.042
A	1376	LEU	21	-6.588	-8.245
A	1377	PHE	4	-2.573	-2.737	1377
A	1378	PRO	21	0.412	-2.05	1378
A	1379	GLN	24	3.815	0.617	1379
A	1380	LYS	22	2.903	0.04	1380
A	1381	GLY	24	2.689	-0.38	1381
A	1382	TYR	28	0.671	-2.626	1382
A	1383	MET	8	1.411	0.329	1383
A	1384	GLY	26	-2.723	-5.4
A	1385	THR	6	-3.788	-4.042
A	1386	TRP	28	-6.767	-9.208
A	1387	THR	9	-8.458	-8.52
A	1388	LEU	28	-11.834	-13.693
A	1389	ASP	14	-11.826	-12.076
A	1390	SER	19	-12.42	-13.177
A	1391	ASN	18	-9.112	-10.134
A	1392	PRO	11	-9.775	-9.916
A	1393	GLN	0	-6.741	-5.966
A	1394	THR	14	-8.317	-8.971
A	1395	GLY	12	-10.155	-10.367
A	1396	LYS	16	-13.764	-14.021
A	1397	LEU	32	-15.227	-17.156
A	1398	GLN	18	-11.262	-12.037
A	1399	ALA	35	-11.195	-13.933
A	1400	ARG	9	-7.346	-7.536
A	1401	TRP	26	-4.576	-7.04
A	1402	THR	9	-3.525	-4.154
A	1403	PHE	15	-2.716	-4.129
A	1404	ASP	13	-1.83	-3.115	1404
A	1405	THR	4	0.484	-0.032	1405
A	1406	TYR	9	0.599	-0.505	1406
A	1407	ARG	13	2.015	0.288	1407
A	1408	ARG	9	2.227	0.936	1408
A	1409	TRP	9	1.685	0.456	1409
A	1410	VAL	13	3.454	1.562	1410
A	1411	TYR	22	3.644	0.695	1411
A	1412	ILE	25	4.832	1.402	1412
A	1413	PRO	29	5.984	1.961	1413
A	1414	ARG	40	7.176	1.751	1414
A	1415	ASP	25	6.721	3.073	1415
A	1416	ASN	32	5.492	1.181	1416
A	1417	HIS	29	2.501	-1.121	1417
A	1418	PHE	34	2.791	-1.44	1418
A	1419	TYR	37	2.254	-2.26	1419
A	1420	ALA	33	-1.477	-5.102
A	1421	ASN	38	-2.706	-6.764
A	1422	SER	36	-2.308	-6.182
A	1423	ILE	39	-5.829	-9.644
A	1424	LEU	37	-8.68	-11.937
A	1425	GLY	41	-9.083	-12.754
A	1426	SER	41	-11.126	-14.561
A	1427	GLN	30	-13.141	-15.08
A	1428	ASN	35	-16.687	-18.793
A	1429	SER	42	-15.413	-18.47
A	1430	MET	36	-16.816	-19.022
A	1431	ILE	33	-20.334	-21.79
A	1432	VAL	40	-21.149	-23.317
A	1433	VAL	41	-20.403	-22.772
A	1434	LYS	28	-22.591	-23.213
A	1435	GLN	31	-23.025	-23.943
A	1436	GLY	44	-24.99	-27.176
A	1437	LEU	38	-24.133	-25.727
A	1438	ILE	31	-24.828	-25.538
A	1439	ASN	40	-24.012	-25.85
A	1440	ASN	38	-23.308	-24.998
A	1441	MET	37	-20.478	-22.378
A	1442	LEU	39	-19.094	-21.383
A	1443	ASN	35	-20.593	-22.25
A	1444	ASN	29	-19.058	-20.202
A	1445	ALA	41	-17.053	-19.807
A	1446	ARG	29	-16.727	-18.138
A	1447	PHE	27	-15.882	-17.161
A	1448	ASP	18	-11.413	-12.171
A	1449	ASP	33	-8.959	-11.723
A	1450	ILE	10	-5.713	-6.206
A	1451	ALA	30	-7.889	-10.432
A	1452	TYR	3	-7.107	-6.635
A	1453	ASN	2	-11.085	-10.041
A	1454	ASN	31	-12.654	-14.764
A	1455	PHE	2	-14.366	-12.944
A	1456	TRP	39	-15.542	-18.24
A	1457	VAL	2	-16.326	-14.678
A	1458	SER	41	-16.394	-19.223
A	1459	GLY	6	-15.152	-14.099
A	1460	VAL	40	-14.882	-17.77
A	1461	GLY	8	-13.94	-13.257
A	1462	THR	40	-12.632	-15.78
A	1463	PHE	4	-7.642	-7.223
A	1464	LEU	41	-10.293	-13.825
A	1465	ALA	5	-6.225	-6.084
A	1466	GLN	31	-7.265	-9.995
A	1467	GLN	8	-3.164	-3.72
A	1468	GLY	18	-1.588	-3.475	1468
A	1469	THR	17	-1.382	-3.178	1469
A	1470	PRO	2	-0.455	-0.633	1470
A	1471	LEU	13	-0.655	-2.075	1471
A	1472	SER	25	0.421	-2.502	1472
A	1473	GLU	35	2.544	-1.774	1473
A	1474	GLU	9	-0.903	-1.834	1474
A	1475	PHE	36	-2.154	-6.046
A	1476	SER	12	-3.335	-4.332
A	1477	TYR	37	-4.983	-8.665
A	1478	TYR	5	-5.344	-5.304
A	1479	SER	36	-8.184	-11.383
A	1480	ARG	2	-10.491	-9.515
A	1481	GLY	31	-10.973	-13.276
A	1482	THR	9	-14.101	-13.514
A	1483	SER	40	-16.632	-19.319
A	1484	VAL	2	-17.095	-15.359
A	1485	ALA	39	-17.229	-19.733
A	1486	ILE	2	-15.534	-13.977
A	1487	ASP	40	-15.51	-18.326
A	1488	ALA	6	-12.636	-11.873
A	1489	LYS	20	-9.616	-10.81
A	1490	PRO	9	-6.055	-6.393
A	1491	ARG	8	-5.359	-5.663
A	1492	GLN	5	-5.268	-5.237
A	1493	ASP	9	-7.636	-7.792
A	1494	PHE	4	-10.939	-10.141
A	1495	ILE	35	-13.68	-16.131
A	1496	LEU	3	-12.912	-11.772
A	1497	GLY	34	-15.204	-17.365
A	1498	ALA	5	-16.908	-15.539
A	1499	ALA	41	-17.735	-20.411
A	1500	PHE	2	-15.154	-13.642
A	1501	SER	41	-12.761	-16.009
A	1502	LYS	0	-10.504	-9.296
A	1503	ILE	40	-10.879	-14.228
A	1504	VAL	1	-8.344	-7.5
A	1505	GLY	37	-6.146	-9.694
A	1506	LYS	7	-3.104	-3.552	1506
A	1507	THR	39	-0.119	-4.59
A	1508	LYS	5	0.292	-0.316	1508
A	1509	ALA	32	3.298	-0.761	1509
A	1510	ILE	2	4.469	3.725	1510
A	1511	LYS	27	6.291	2.463	1511
A	1512	LYS	0	7.888	6.981	1512
A	1513	MET	14	7.195	4.757	1513
A	1514	HIS	28	7.326	3.264	1514
A	1515	ASN	16	9.524	6.588	1515
A	1516	TYR	27	8.142	4.101	1516
A	1517	PHE	8	6.595	4.917	1517
A	1518	HIS	29	4.932	1.03	1518
A	1519	LYS	5	4.196	3.139	1519
A	1520	GLY	36	1.856	-2.497	1520
A	1521	SER	6	0.35	-0.38	1521
A	1522	GLU	42	-3.117	-7.589
A	1523	TYR	3	-6.553	-6.144
A	1524	SER	44	-8.782	-12.832
A	1525	TYR	1	-9.869	-8.849
A	1526	GLN	42	-12.095	-15.534
A	1527	ALA	2	-13.56	-12.23
A	1528	SER	37	-16.455	-18.818
A	1529	VAL	3	-16.079	-14.575
A	1530	TYR	40	-18.607	-21.067
A	1531	GLY	17	-18.238	-18.096
A	1532	GLY	32	-17.468	-19.139
A	1533	LYS	5	-13.8	-12.788
A	1534	PHE	20	-11.139	-12.158
A	1535	LEU	12	-10.539	-10.707
A	1536	TYR	9	-8.426	-8.492
A	1537	PHE	16	-8.513	-9.374
A	1538	LEU	2	-7.571	-6.93
A	1539	LEU	5	-5.495	-5.438
A	1540	ASN	9	-4.661	-5.16
A	1541	LYS	1	-2.803	-2.596	1541
A	1542	GLN	0	-0.652	-0.577	1542
A	1543	HIS	7	-1.077	-1.758	1543
A	1544	GLY	0	-1.887	-1.67	1544
A	1545	TRP	11	-4.196	-4.978
A	1546	ALA	8	-4.918	-5.272
A	1547	LEU	18	-8.524	-9.614
A	1548	PRO	19	-9.586	-10.668
A	1549	PHE	9	-12.453	-12.056
A	1550	LEU	30	-16.11	-17.707
A	1551	ILE	6	-17.636	-16.298
A	1552	GLN	38	-18.956	-21.146
A	1553	GLY	14	-18.885	-18.323
A	1554	VAL	34	-18.414	-20.206
A	1555	VAL	2	-14.86	-13.381
A	1556	SER	43	-14.493	-17.771
A	1557	TYR	5	-13.062	-12.135
A	1558	GLY	37	-12.356	-15.19
A	1559	HIS	5	-7.581	-7.284
A	1560	ILE	42	-6.399	-10.493
A	1561	LYS	5	-1.844	-2.207	1561
A	1562	HIS	37	0.907	-3.452	1562
A	1563	ASP	6	2.485	1.509	1563
A	1564	THR	35	4.399	-0.132	1564
A	1565	THR	9	6.008	4.282	1565
A	1566	THR	31	7.328	2.92	1566
A	1567	LEU	13	9.063	6.526	1567
A	1568	TYR	26	10.683	6.465	1568
A	1569	PRO	13	12.024	9.146	1569
A	1570	SER	29	9.659	5.213	1570
A	1571	ILE	24	8.131	4.435	1571
A	1572	HIS	1	8.76	7.637	1572
A	1573	GLU	20	10.811	7.268	1573
A	1574	ARG	8	10.075	7.997	1574
A	1575	ASN	27	9.196	5.033	1575
A	1576	LYS	4	7.363	6.057	1576
A	1577	GLY	33	5.809	1.346	1577
A	1578	ASP	2	3.931	3.249	1578
A	1579	TRP	30	2.294	-1.42	1579
A	1580	GLU	7	-1.065	-1.747	1580
A	1581	ASP	39	-3.192	-7.31
A	1582	LEU	5	-8.343	-7.958
A	1583	GLY	40	-10.239	-13.662
A	1584	TRP	8	-11.949	-11.495
A	1585	LEU	35	-16.224	-18.384
A	1586	ALA	6	-17.587	-16.255
A	1587	ASP	32	-17.531	-19.195
A	1588	LEU	2	-18.707	-16.785
A	1589	ARG	31	-17.848	-19.361
A	1590	ILE	7	-18.036	-16.767
A	1591	SER	31	-17.534	-19.082
A	1592	MET	12	-12.729	-12.645
A	1593	ASP	25	-11.887	-13.395
A	1594	LEU	11	-9.837	-9.971
A	1595	LYS	13	-7.425	-8.066
A	1596	GLU	13	-6.454	-7.207
A	1597	PRO	21	-6.891	-8.514
A	1598	SER	9	-4.658	-5.158
A	1599	LYS	0	-4.788	-4.237
A	1600	ASP	0	-2.288	-2.025	1600
A	1601	SER	13	-4.347	-5.342
A	1602	SER	6	-5.29	-5.372
A	1603	LYS	8	-7.447	-7.51
A	1604	ARG	23	-8.638	-10.29
A	1605	ILE	5	-11.292	-10.569
A	1606	THR	32	-14.207	-16.253
A	1607	VAL	4	-15.555	-14.226
A	1608	TYR	34	-17.964	-19.808
A	1609	GLY	6	-17.009	-15.743
A	1610	GLU	37	-18.167	-20.333
A	1611	LEU	4	-16.509	-15.071
A	1612	GLU	33	-18.691	-20.337
A	1613	TYR	10	-15.644	-14.995
A	1614	SER	37	-14.033	-16.674
A	1615	SER	12	-11.669	-11.707
A	1616	ILE	35	-9.076	-12.058
A	1617	ARG	6	-6.369	-6.327
A	1618	GLN	37	-2.586	-6.544
A	1619	LYS	15	0.565	-1.225	1619
A	1620	GLN	11	1.673	0.216	1620
A	1621	PHE	22	2.456	-0.357	1621
A	1622	THR	9	4.457	2.91	1622
A	1623	GLU	32	6.051	1.675	1623
A	1624	ILE	5	6.946	5.572	1624
A	1625	ASP	14	8.995	6.35	1625
A	1626	TYR	17	9.505	6.457	1626
A	1627	ASP	26	9.372	5.304	1627
A	1628	PRO	12	6.995	4.81	1628
A	1629	ARG	34	5.63	1.073	1629
A	1630	HIS	11	3.483	1.817	1630
A	1631	PHE	34	2.966	-1.285	1631
A	1632	ASP	18	0.594	-1.544	1632
A	1633	ASP	9	0.029	-1.009	1633
A	1634	CYS	35	-3.067	-6.739
A	1635	ALA	12	-5.732	-6.453
A	1636	TYR	35	-6.683	-9.939
A	1637	ARG	5	-9.219	-8.734
A	1638	ASN	30	-10.905	-13.101
A	1639	LEU	4	-13.036	-11.996
A	1640	SER	29	-14.184	-15.888
A	1641	LEU	4	-13.525	-12.429
A	1642	PRO	31	-15.745	-17.499
A	1643	VAL	5	-15.502	-14.294
A	1644	GLY	28	-16.203	-17.56
A	1645	CYS	9	-16.39	-15.54
A	1646	ALA	33	-16.841	-18.699
A	1647	VAL	6	-12.766	-11.988
A	1648	GLU	33	-12.045	-14.455
A	1649	GLY	5	-9.802	-9.25
A	1650	ALA	26	-8.481	-10.496
A	1651	ILE	8	-6.58	-6.743
A	1652	MET	9	-4.674	-5.172
A	1653	ASN	10	-5.168	-5.724
A	1654	CYS	1	-4.296	-3.917
A	1655	ASN	5	-5.403	-5.357
A	1656	ILE	11	-6.805	-7.288
A	1657	LEU	18	-6.727	-8.023
A	1658	MET	11	-9.378	-9.564
A	1659	TYR	33	-11.66	-14.114
A	1660	ASN	6	-11.285	-10.677
A	1661	LYS	35	-15.063	-17.355
A	1662	LEU	5	-14.315	-13.243
A	1663	ALA	35	-16.817	-18.908
A	1664	LEU	0	-16.21	-14.346
A	1665	ALA	33	-16.051	-18
A	1666	TYR	4	-13.327	-12.254
A	1667	MET	31	-14.478	-16.378
A	1668	PRO	5	-11.902	-11.109
A	1669	SER	18	-12.444	-13.083
A	1670	ILE	13	-8.637	-9.139
A	1671	TYR	9	-6.488	-6.777
A	1672	ARG	20	-7.656	-9.076
A	1673	ASN	12	-6.625	-7.243
A	1674	ASN	15	-5.643	-6.719
A	1675	PRO	35	-5.076	-8.517
A	1676	VAL	10	-1.995	-2.915	1676
A	1677	CYS	35	-0.363	-4.347
A	1678	LYS	7	0.427	-0.427	1678
A	1679	TYR	29	2.433	-1.182	1679
A	1680	ARG	12	3.058	1.327	1680
A	1681	VAL	24	4.441	1.17	1681
A	1682	LEU	13	3.54	1.638	1682
A	1683	SER	23	5.826	2.511	1683
A	1684	SER	24	4.017	0.795	1684
A	1685	ASN	6	1.86	0.956	1685
A	1686	GLU	26	1.064	-2.048	1686
A	1687	ALA	11	1.464	0.031	1687
A	1688	GLY	23	1.155	-1.623	1688
A	1689	GLN	13	1.978	0.256	1689
A	1690	VAL	31	2.72	-1.157	1690
A	1691	ILE	17	-0.536	-2.429	1691
A	1692	CYS	32	-2.567	-5.952
A	1693	GLY	37	-3.681	-7.513
A	1694	VAL	23	-7.281	-9.089
A	1695	PRO	34	-9.719	-12.511
A	1696	THR	23	-10.331	-11.788
A	1697	ARG	4	-10.067	-9.369
A	1698	THR	6	-10.85	-10.292
A	1699	SER	26	-13.315	-14.773
A	1700	ALA	5	-12.812	-11.913
A	1701	ARG	33	-14.723	-16.825
A	1702	ALA	3	-15.657	-14.202
A	1703	GLU	36	-17.017	-19.2
A	1704	TYR	2	-15.726	-14.148
A	1705	SER	36	-16.804	-19.012
A	1706	THR	8	-13.767	-13.103
A	1707	GLN	30	-14.139	-15.963
A	1708	LEU	10	-11.918	-11.697
A	1709	TYR	27	-10.054	-12.003
A	1710	LEU	9	-9.21	-9.186
A	1711	GLY	1	-6.859	-6.185
A	1712	PRO	4	-6.706	-6.395
A	1713	PHE	1	-9.473	-8.499
A	1714	TRP	4	-11.585	-10.713
A	1715	THR	33	-13.046	-15.341
A	1716	LEU	7	-14.277	-13.44
A	1717	TYR	36	-16.446	-18.695
A	1718	GLY	11	-17.709	-16.938
A	1719	ASN	34	-17.629	-19.512
A	1720	TYR	4	-17.125	-15.616
A	1721	THR	32	-17.637	-19.288
A	1722	ILE	11	-14.063	-13.711
A	1723	ASP	30	-14.567	-16.342
A	1724	VAL	7	-12.558	-11.919
A	1725	GLY	24	-10.351	-11.92
A	1726	MET	13	-7.756	-8.359
A	1727	TYR	20	-7.052	-8.541
A	1728	THR	31	-9.629	-12.087
A	1729	LEU	6	-10.263	-9.773
A	1730	SER	35	-11.401	-14.115
A	1731	GLN	7	-14.324	-13.482
A	1732	MET	32	-17.104	-18.817
A	1733	THR	4	-16.565	-15.12
A	1734	SER	40	-18.566	-21.031
A	1735	CYS	2	-16.111	-14.488
A	1736	GLY	31	-16.109	-17.821
A	1737	ALA	7	-15.884	-14.862
A	1738	ARG	36	-14.322	-16.815
A	1739	MET	4	-12.874	-11.854
A	1740	ILE	22	-11.561	-12.762
A	1741	PHE	6	-9.048	-8.698

## Sheet: PmpC_disco
chain_id	residue_id	residue_name	contact_number	propensity_score	discotope_score
A	1	SER	7	0.258	-0.576
A	2	SER	2	-0.335	-0.526
A	3	ILE	0	-0.595	-0.527
A	4	GLN	4	-1.306	-1.615
A	5	ASP	2	-0.623	-0.781
A	6	GLN	4	-0.564	-0.959
A	7	ILE	11	-2.722	-3.674
A	8	LYS	11	-3.147	-4.05
A	9	ASN	7	-2.003	-2.578
A	10	THR	13	-3.456	-4.554
A	11	ASP	24	-3.073	-5.479
A	12	CYS	30	-5.299	-8.14
A	13	ASN	23	-4.058	-6.236
A	14	VAL	22	-3.733	-5.834
A	15	SER	31	-4.099	-7.193
A	16	LYS	27	-5.744	-8.188
A	17	VAL	33	-8.386	-11.216
A	18	GLY	33	-8.337	-11.173
A	19	TYR	24	-10.989	-12.485
A	20	SER	19	-7.935	-9.207
A	21	THR	8	-8.172	-8.152
A	22	SER	17	-6.496	-7.704
A	23	GLN	3	-6.127	-5.768
A	24	ALA	16	-7.172	-8.188
A	25	PHE	28	-6.462	-8.939
A	26	THR	10	-4.653	-5.268
A	27	ASP	13	-5.356	-6.235
A	28	MET	25	-4.716	-7.048
A	29	MET	12	-4.054	-4.967
A	30	LEU	15	-3.725	-5.021
A	31	ALA	1	-3.38	-3.107
A	32	ASP	1	-1.973	-1.861
A	33	ASN	13	-1.738	-3.033
A	34	THR	7	-1.392	-2.037
A	35	GLU	7	-1.609	-2.229
A	36	TYR	22	-2.38	-4.636
A	37	ARG	9	-1.853	-2.675
A	38	ALA	21	-2.574	-4.693
A	39	ALA	29	-2.777	-5.793
A	40	ASP	14	-1.942	-3.329
A	41	SER	25	-2.312	-4.921
A	42	VAL	26	-4.077	-6.598
A	43	SER	16	-5.293	-6.524
A	44	PHE	38	-6.591	-10.203
A	45	TYR	16	-8.588	-9.44
A	46	ASP	23	-7.07	-8.902
A	47	PHE	26	-10.108	-11.936
A	48	SER	20	-6.69	-8.221
A	49	THR	18	-5.654	-7.074
A	50	SER	21	-7.333	-8.905
A	51	SER	13	-4.825	-5.765
A	52	GLY	0	-2.656	-2.35
A	53	LEU	19	-3.308	-5.112
A	54	PRO	25	-4.858	-7.174
A	55	ARG	14	-7.094	-7.889
A	56	LYS	26	-6.898	-9.094
A	57	HIS	28	-8.611	-10.84
A	58	LEU	29	-8.762	-11.089
A	59	SER	34	-8.843	-11.736
A	60	SER	12	-6.733	-7.339
A	61	SER	16	-6.513	-7.604
A	62	SER	35	-5.891	-9.239
A	63	GLU	10	-3.493	-4.241
A	64	ALA	11	-3.484	-4.348
A	65	SER	16	-3.685	-5.101
A	66	PRO	12	-2.527	-3.617
A	67	THR	25	-4.326	-6.703
A	68	THR	30	-3.962	-6.956
A	69	GLU	23	-2.054	-4.463
A	70	GLY	14	-1.319	-2.777
A	71	VAL	23	-3.113	-5.4
A	72	SER	11	-1.819	-2.875
A	73	SER	0	0.052	0.046
A	74	SER	3	-1.099	-1.318
A	75	SER	24	-0.433	-3.143
A	76	SER	5	-1.204	-1.64
A	77	GLY	11	-0.033	-1.295
A	78	GLU	5	-0.477	-0.998
A	79	ASN	0	0.492	0.435
A	80	THR	15	-0.089	-1.804
A	81	GLU	0	-0.27	-0.239
A	82	ASN	27	-0.536	-3.58
A	83	SER	10	-1.032	-2.063
A	84	GLN	16	-0.906	-2.641
A	85	ASP	15	-1.1	-2.698
A	86	SER	26	-2.894	-5.552
A	87	ALA	36	-4.211	-7.867
A	88	PRO	17	-3.542	-5.089
A	89	SER	12	-3.539	-4.512
A	90	SER	30	-4.861	-7.752
A	91	GLY	27	-6.043	-8.453
A	92	GLU	8	-3.407	-3.935
A	93	THR	8	-3.752	-4.241
A	94	ASP	30	-4.049	-7.034
A	95	GLU	18	-2.96	-4.69
A	96	LYS	10	-1.208	-2.219
A	97	THR	32	-3.198	-6.51
A	98	GLU	9	-0.597	-1.564
A	99	GLU	18	1.011	-1.176
A	100	GLU	7	-0.191	-0.974
A	101	LEU	33	-1.913	-5.488
A	102	ASP	4	0.618	0.087
A	103	ASN	6	-0.044	-0.729
A	104	GLY	13	-3.59	-4.672
A	105	GLY	24	-5.141	-7.31
A	106	ILE	20	-10.069	-11.211
A	107	ILE	41	-10.706	-14.19
A	108	TYR	26	-12.606	-14.146
A	109	ALA	27	-13.196	-14.784
A	110	ARG	36	-13.653	-16.223
A	111	GLU	22	-11.475	-12.685
A	112	LYS	8	-10.463	-10.18
A	113	LEU	37	-11.607	-14.527
A	114	THR	6	-8.865	-8.535
A	115	ILE	41	-8.24	-12.007
A	116	SER	9	-4.473	-4.993
A	117	GLU	18	-3.412	-5.089
A	118	SER	3	-1.605	-1.765
A	119	GLN	26	-1.801	-4.584
A	120	ASP	0	-0.862	-0.763
A	121	SER	11	-0.403	-1.622
A	122	LEU	7	0.355	-0.49
A	123	SER	12	-0.359	-1.698
A	124	ASN	24	-1.717	-4.279
A	125	GLN	4	0.04	-0.424
A	126	SER	12	-1.079	-2.335
A	127	ILE	35	-2.818	-6.519
A	128	GLU	11	-1.488	-2.582
A	129	LEU	37	-2.645	-6.596
A	130	HIS	11	-2.2	-3.212
A	131	ASP	9	-4.752	-5.241
A	132	ASN	16	-5.413	-6.631
A	133	SER	37	-8.191	-11.504
A	134	ILE	26	-11.45	-13.123
A	135	PHE	39	-13.583	-16.506
A	136	PHE	27	-16.332	-17.558
A	137	GLY	32	-15.77	-17.636
A	138	GLU	18	-15.836	-16.085
A	139	GLY	22	-13.041	-14.072
A	140	GLU	13	-15.531	-15.24
A	141	VAL	28	-16.068	-17.44
A	142	ILE	10	-14.053	-13.587
A	143	PHE	42	-11.944	-15.4
A	144	ASP	12	-9.427	-9.723
A	145	HIS	13	-8.073	-8.639
A	146	ARG	45	-7.393	-11.718
A	147	VAL	14	-5.121	-6.142
A	148	ALA	47	-4.705	-9.569
A	149	LEU	8	-3.487	-4.006
A	150	LYS	11	-3.25	-4.142
A	151	ASN	23	-7.433	-9.223
A	152	GLY	28	-9.527	-11.651
A	153	GLY	41	-13.434	-16.604
A	154	ALA	37	-15.389	-17.874
A	155	ILE	36	-16.476	-18.721
A	156	TYR	38	-12.401	-15.345
A	157	GLY	23	-10.895	-12.287
A	158	GLU	4	-6.434	-6.154
A	159	LYS	0	-7.433	-6.579
A	160	GLU	10	-11.532	-11.356
A	161	VAL	44	-16.675	-19.817
A	162	VAL	5	-17.91	-16.426
A	163	PHE	37	-20.398	-22.308
A	164	GLU	7	-19.091	-17.701
A	165	ASN	9	-18.515	-17.421
A	166	ILE	32	-18.668	-20.201
A	167	LYS	11	-17.477	-16.732
A	168	SER	18	-18.724	-18.641
A	169	LEU	39	-21.323	-23.355
A	170	LEU	15	-18.75	-18.319
A	171	VAL	46	-18.471	-21.637
A	172	GLU	13	-15.685	-15.376
A	173	VAL	17	-13.867	-14.227
A	174	ASN	48	-13.907	-17.827
A	175	ILE	25	-11.6	-13.141
A	176	ALA	49	-11.807	-16.084
A	177	VAL	20	-8.203	-9.56
A	178	GLU	15	-7.831	-8.656
A	179	LYS	21	-12.425	-13.411
A	180	GLY	36	-16.465	-18.712
A	181	GLY	43	-20.504	-23.091
A	182	SER	35	-20.845	-22.473
A	183	VAL	38	-22.807	-24.554
A	184	TYR	41	-19.17	-21.68
A	185	ALA	22	-15.462	-16.214
A	186	LYS	11	-9.785	-9.925
A	187	GLU	6	-10.224	-9.738
A	188	ARG	13	-14.029	-13.911
A	189	VAL	40	-19.098	-21.502
A	190	SER	14	-19.602	-18.958
A	191	LEU	39	-21.524	-23.534
A	192	GLU	9	-20.515	-19.191
A	193	ASN	7	-20.063	-18.56
A	194	VAL	33	-21.548	-22.865
A	195	THR	10	-20.558	-19.344
A	196	GLU	12	-21.892	-20.754
A	197	ALA	36	-23.944	-25.33
A	198	THR	18	-24.535	-23.783
A	199	PHE	45	-22.783	-25.338
A	200	SER	19	-21.042	-20.807
A	201	SER	15	-17.238	-16.981
A	202	ASN	51	-18.229	-21.998
A	203	GLY	34	-14.347	-16.607
A	204	GLY	52	-11.962	-16.566
A	205	GLU	20	-9.883	-11.046
A	206	GLN	31	-11.678	-13.9
A	207	GLY	37	-15.419	-17.901
A	208	GLY	41	-19.838	-22.272
A	209	GLY	44	-23.208	-25.599
A	210	GLY	37	-25.366	-26.704
A	211	ILE	36	-26.321	-27.434
A	212	TYR	44	-22.478	-24.953
A	213	SER	30	-19.778	-20.954
A	214	GLU	17	-13.369	-13.786
A	215	GLN	8	-12.173	-11.693
A	216	ASP	11	-16.258	-15.653
A	217	VAL	38	-22.291	-24.098
A	218	LEU	15	-21.864	-21.075
A	219	ILE	43	-24.777	-26.873
A	220	SER	11	-22.613	-21.278
A	221	ASP	8	-18.971	-17.709
A	222	CYS	33	-22.881	-24.044
A	223	ASN	9	-20.34	-19.036
A	224	ASN	12	-23.1	-21.824
A	225	VAL	37	-26.811	-27.983
A	226	HIS	16	-26.313	-25.127
A	227	PHE	40	-26.668	-28.202
A	228	GLN	15	-23.56	-22.575
A	229	GLY	10	-18.558	-17.574
A	230	ASN	56	-21.031	-25.053
A	231	ALA	20	-13.945	-14.641
A	232	ALA	53	-16.399	-20.608
A	233	GLY	28	-13.87	-15.495
A	234	ALA	39	-15.761	-18.434
A	235	THR	25	-13.664	-14.968
A	236	ALA	29	-13.713	-15.471
A	237	VAL	24	-12.822	-14.107
A	238	LYS	18	-12.195	-12.863
A	239	GLN	28	-12.272	-14.081
A	240	CYS	28	-9.51	-11.637
A	241	LEU	27	-10.27	-12.194
A	242	ASP	19	-7.225	-8.579
A	243	GLU	11	-5.068	-5.751
A	244	GLU	16	-8.756	-9.589
A	245	MET	0	-6.72	-5.947
A	246	ILE	20	-7.983	-9.365
A	247	VAL	9	-8.835	-8.854
A	248	LEU	28	-11.019	-12.972
A	249	LEU	6	-9.978	-9.52
A	250	ALA	0	-9.912	-8.772
A	251	GLU	5	-9.458	-8.945
A	252	CYS	17	-10.045	-10.845
A	253	VAL	12	-11.943	-11.95
A	254	ASP	9	-9.29	-9.257
A	255	SER	18	-8.807	-9.864
A	256	LEU	37	-9.871	-12.991
A	257	SER	23	-8.98	-10.592
A	258	GLU	20	-7.675	-9.092
A	259	ASP	11	-4.642	-5.373
A	260	THR	43	-7.52	-11.6
A	261	LEU	36	-8.862	-11.983
A	262	ASP	11	-4.554	-5.295
A	263	SER	23	-3.802	-6.01
A	264	THR	29	-4.64	-7.441
A	265	PRO	5	-1.647	-2.033
A	266	GLU	9	-1.177	-2.077
A	267	THR	28	-3.08	-5.945
A	268	GLU	13	-3.268	-4.387
A	269	GLN	14	-1.099	-2.583
A	270	THR	15	-1.793	-3.312
A	271	GLU	3	2.019	1.442
A	272	SER	26	-0.758	-3.661
A	273	ASN	16	-2.643	-4.179
A	274	GLY	32	-5.495	-8.543
A	275	ASN	41	-9.47	-13.096
A	276	GLN	38	-11.426	-14.482
A	277	ASP	27	-7.586	-9.819
A	278	GLY	30	-10.959	-13.149
A	279	SER	43	-16.977	-19.97
A	280	SER	41	-16.979	-19.742
A	281	GLU	35	-15.611	-17.841
A	282	THR	35	-14.057	-16.465
A	283	GLU	30	-13.011	-14.965
A	284	ASP	19	-14.22	-14.77
A	285	THR	40	-14.5	-17.433
A	286	GLN	6	-13.63	-12.753
A	287	VAL	33	-13.531	-15.77
A	288	SER	31	-13.595	-15.596
A	289	GLU	7	-12.458	-11.831
A	290	SER	14	-10.322	-10.745
A	291	PRO	29	-8.653	-10.993
A	292	GLU	8	-4.846	-5.209
A	293	SER	12	-2.188	-3.316
A	294	THR	17	-4.304	-5.764
A	295	PRO	5	-6.388	-6.228
A	296	SER	20	-5.645	-7.296
A	297	PRO	4	-7.064	-6.712
A	298	ASP	24	-7.785	-9.65
A	299	ASP	17	-9.934	-10.747
A	300	VAL	22	-10.698	-11.998
A	301	LEU	42	-13.317	-16.615
A	302	GLY	34	-15.133	-17.303
A	303	LYS	36	-19.951	-21.797
A	304	GLY	49	-21.209	-24.405
A	305	GLY	40	-25.666	-27.314
A	306	GLY	37	-27.981	-29.018
A	307	ILE	37	-28.428	-29.413
A	308	TYR	50	-25.203	-28.055
A	309	THR	31	-22.032	-23.063
A	310	GLU	24	-16.424	-17.295
A	311	LYS	13	-15.646	-15.342
A	312	SER	15	-19.901	-19.338
A	313	LEU	36	-24.653	-25.958
A	314	THR	12	-23.933	-22.561
A	315	ILE	38	-25.964	-27.349
A	316	THR	12	-23.985	-22.607
A	317	GLY	11	-18.944	-18.031
A	318	ILE	32	-23.126	-24.147
A	319	THR	9	-17.922	-16.896
A	320	GLY	22	-19.566	-19.846
A	321	THR	17	-25.182	-24.241
A	322	ILE	37	-29.403	-30.277
A	323	ASP	21	-28.601	-27.727
A	324	PHE	40	-27.963	-29.347
A	325	VAL	15	-24.172	-23.117
A	326	SER	8	-18.239	-17.061
A	327	ASN	47	-21.876	-24.765
A	328	ILE	17	-16.457	-16.52
A	329	ALA	55	-17.008	-21.377
A	330	THR	31	-13.657	-15.651
A	331	ASP	37	-16.121	-18.522
A	332	SER	36	-23	-24.495
A	333	GLY	40	-22.834	-24.808
A	334	ALA	37	-27.87	-28.92
A	335	GLY	37	-30.859	-31.565
A	336	VAL	39	-30.939	-31.866
A	337	PHE	44	-28.71	-30.468
A	338	THR	32	-26.019	-26.707
A	339	LYS	17	-20.017	-19.67
A	340	GLU	11	-16.57	-15.929
A	341	ASN	15	-21.311	-20.585
A	342	LEU	35	-26.734	-27.685
A	343	SER	13	-24.921	-23.55
A	344	CYS	41	-27.099	-28.697
A	345	THR	14	-24.57	-23.355
A	346	ASN	16	-20.377	-19.874
A	347	THR	30	-24.743	-25.347
A	348	ASN	11	-22.176	-20.891
A	349	SER	20	-25.126	-24.536
A	350	LEU	42	-28.464	-30.021
A	351	GLN	20	-27.826	-26.926
A	352	PHE	39	-28.204	-29.445
A	353	LEU	16	-24.239	-23.292
A	354	LYS	9	-17.31	-16.354
A	355	ASN	54	-19.89	-23.812
A	356	SER	13	-13.238	-13.211
A	357	ALA	49	-13.865	-17.905
A	358	GLY	30	-12.771	-14.752
A	359	GLN	21	-14.024	-14.826
A	360	HIS	29	-20.397	-21.386
A	361	GLY	44	-23.636	-25.978
A	362	GLY	37	-24.805	-26.207
A	363	GLY	37	-30.374	-31.136
A	364	ALA	38	-31.744	-32.464
A	365	TYR	41	-28.074	-29.561
A	366	VAL	27	-27.286	-27.253
A	367	THR	15	-21.389	-20.654
A	368	GLN	17	-18.904	-18.685
A	369	THR	20	-24.022	-23.559
A	370	MET	34	-27.333	-28.1
A	371	SER	18	-28.076	-26.918
A	372	VAL	37	-28.873	-29.807
A	373	THR	17	-26.094	-25.048
A	374	ASN	30	-20.128	-21.263
A	375	THR	11	-14.136	-13.775
A	376	THR	20	-9.858	-11.024
A	377	SER	6	-5.553	-5.604
A	378	GLU	0	-1.88	-1.664
A	379	SER	2	-1.26	-1.345
A	380	ILE	0	-1.866	-1.651
A	381	THR	1	-2.615	-2.429
A	382	THR	12	-4.26	-5.15
A	383	PRO	10	-7.315	-7.624
A	384	PRO	19	-12.381	-13.142
A	385	LEU	14	-16.563	-16.268
A	386	VAL	16	-14.786	-14.925
A	387	GLY	36	-21.756	-23.394
A	388	GLU	16	-24.839	-23.822
A	389	VAL	39	-29.812	-30.869
A	390	ILE	18	-26.809	-25.796
A	391	PHE	39	-27.135	-28.499
A	392	SER	15	-22.433	-21.578
A	393	GLU	9	-16.32	-15.478
A	394	ASN	47	-19.147	-22.35
A	395	THR	6	-15.622	-14.515
A	396	ALA	46	-14.487	-18.111
A	397	LYS	16	-10.873	-11.462
A	398	GLY	31	-12.448	-14.581
A	399	HIS	20	-19.36	-19.433
A	400	GLY	39	-21.214	-23.259
A	401	GLY	38	-25.414	-26.862
A	402	GLY	36	-29.683	-30.409
A	403	ILE	35	-29.406	-30.049
A	404	CYS	38	-27.345	-28.571
A	405	THR	35	-25.587	-26.67
A	406	ASN	20	-22.212	-21.957
A	407	LYS	22	-25.055	-24.703
A	408	LEU	34	-29.507	-30.024
A	409	SER	17	-30.297	-28.768
A	410	LEU	43	-30.205	-31.676
A	411	SER	20	-26.035	-25.341
A	412	ASN	18	-21.553	-21.144
A	413	LEU	33	-24.677	-25.634
A	414	LYS	10	-20.71	-19.478
A	415	THR	14	-24.55	-23.337
A	416	VAL	37	-29.498	-30.361
A	417	THR	15	-26.677	-25.334
A	418	LEU	39	-28.144	-29.393
A	419	THR	14	-22.764	-21.756
A	420	LYS	9	-16.812	-15.914
A	421	ASN	51	-20.101	-23.654
A	422	SER	10	-16.118	-15.414
A	423	ALA	43	-16.613	-19.648
A	424	LYS	12	-11.639	-11.681
A	425	GLU	15	-14.72	-14.752
A	426	CYS	23	-20.134	-20.463
A	427	GLY	28	-21.469	-22.22
A	428	GLY	35	-25.671	-26.743
A	429	ALA	37	-29.194	-30.092
A	430	ILE	36	-31.591	-32.098
A	431	PHE	42	-28.494	-30.047
A	432	THR	33	-26	-26.805
A	433	ASP	21	-19.885	-20.013
A	434	LEU	21	-15.051	-15.735
A	435	ALA	10	-10.802	-10.709
A	436	SER	24	-10.698	-12.228
A	437	ILE	29	-9.354	-11.613
A	438	PRO	12	-4.088	-4.998
A	439	THR	17	-3.694	-5.224
A	440	THR	6	-1.157	-1.714
A	441	ASP	25	-0.43	-3.256
A	442	THR	2	-0.198	-0.405
A	443	PRO	17	-0.399	-2.308
A	444	GLU	14	-0.882	-2.391
A	445	SER	15	-1.788	-3.308
A	446	SER	13	-1.489	-2.813
A	447	THR	24	-1.118	-3.75
A	448	PRO	1	-1.157	-1.139
A	449	SER	19	-0.582	-2.7
A	450	SER	12	-1.156	-2.403
A	451	SER	0	0.369	0.326
A	452	SER	0	-0.039	-0.034
A	453	PRO	1	0.217	0.077
A	454	ALA	8	-0.216	-1.111
A	455	SER	4	-1.033	-1.374
A	456	THR	2	-0.62	-0.779
A	457	PRO	3	-2.829	-2.848
A	458	GLU	14	-4.973	-6.011
A	459	VAL	15	-3.752	-5.046
A	460	VAL	25	-7.357	-9.386
A	461	ALA	7	-5.287	-5.484
A	462	SER	30	-8.419	-10.901
A	463	ALA	18	-5.887	-7.28
A	464	LYS	28	-7.533	-9.887
A	465	ILE	25	-8.479	-10.379
A	466	ASN	32	-11.373	-13.745
A	467	ARG	22	-8.572	-10.116
A	468	PHE	25	-5.202	-7.479
A	469	PHE	11	-5.234	-5.897
A	470	ALA	14	-4.684	-5.755
A	471	SER	23	-1.926	-4.349
A	472	THR	16	-1.306	-2.996
A	473	ALA	6	-1.413	-1.941
A	474	GLU	3	-1.601	-1.762
A	475	PRO	17	-1.334	-3.136
A	476	ALA	4	-2.342	-2.533
A	477	ALA	3	-2.173	-2.268
A	478	PRO	13	-1.533	-2.852
A	479	SER	5	-1.56	-1.956
A	480	LEU	13	-1.594	-2.906
A	481	THR	9	-2.234	-3.012
A	482	GLU	0	-1.995	-1.765
A	483	ALA	5	-2.193	-2.515
A	484	GLU	0	-1.17	-1.036
A	485	SER	5	-0.829	-1.308
A	486	ASP	14	-1.049	-2.538
A	487	GLN	3	0.066	-0.287
A	488	THR	14	-1.197	-2.669
A	489	ASP	13	-1.757	-3.05
A	490	GLN	19	-1.332	-3.364
A	491	THR	18	-1.022	-2.974
A	492	GLU	16	-1.133	-2.843
A	493	THR	21	-0.795	-3.119
A	494	SER	17	-1.488	-3.272
A	495	ASP	25	-2.643	-5.214
A	496	THR	13	-3.169	-4.3
A	497	ASN	20	-5.275	-6.968
A	498	GLY	11	-10.054	-10.163
A	499	ASP	34	-13.33	-15.707
A	500	ILE	24	-22.745	-22.89
A	501	ASP	33	-25.591	-26.443
A	502	VAL	37	-30.234	-31.012
A	503	SER	18	-29.394	-28.084
A	504	ILE	41	-29.652	-30.957
A	505	GLU	15	-25.078	-23.919
A	506	ASN	15	-20.937	-20.254
A	507	ILE	35	-24.188	-25.431
A	508	LEU	12	-20.372	-19.41
A	509	ASN	10	-23.295	-21.766
A	510	VAL	35	-29.655	-30.27
A	511	ALA	14	-28.199	-26.566
A	512	ILE	37	-28.21	-29.221
A	513	ASN	13	-22.53	-21.434
A	514	GLN	8	-17.159	-16.106
A	515	ASN	52	-19.635	-23.357
A	516	THR	5	-13.993	-12.959
A	517	SER	43	-14.162	-17.479
A	518	ALA	12	-10.132	-10.347
A	519	LYS	14	-13.413	-13.481
A	520	LYS	19	-19.339	-19.3
A	521	GLY	35	-25.132	-26.267
A	522	GLY	40	-26.804	-28.322
A	523	ALA	37	-30.974	-31.667
A	524	ILE	39	-32.638	-33.37
A	525	TYR	39	-29.824	-30.88
A	526	GLY	35	-27.208	-28.104
A	527	LYS	21	-23.408	-23.131
A	528	LYS	18	-25.804	-24.906
A	529	ALA	35	-27.976	-28.784
A	530	LYS	15	-27.865	-26.385
A	531	LEU	41	-28.113	-29.595
A	532	SER	16	-22.775	-21.996
A	533	ARG	10	-19.234	-18.172
A	534	ILE	35	-23.279	-24.627
A	535	ASN	8	-19.706	-18.36
A	536	ASN	11	-21.009	-19.858
A	537	LEU	34	-28.263	-28.923
A	538	GLU	17	-27.894	-26.641
A	539	LEU	40	-28.477	-29.803
A	540	SER	18	-23.317	-22.706
A	541	GLY	12	-17.177	-16.582
A	542	ASN	48	-20.197	-23.394
A	543	SER	9	-15.047	-14.352
A	544	SER	39	-16.024	-18.666
A	545	GLN	11	-10.037	-10.148
A	546	ASP	15	-14.323	-14.401
A	547	VAL	23	-21.029	-21.255
A	548	GLY	37	-24.206	-25.677
A	549	GLY	39	-26.486	-27.925
A	550	GLY	36	-31.446	-31.969
A	551	LEU	37	-33.48	-33.885
A	552	CYS	42	-31.075	-32.332
A	553	LEU	31	-28.412	-28.71
A	554	THR	19	-23.636	-23.103
A	555	GLU	21	-23.562	-23.268
A	556	SER	18	-25.595	-24.721
A	557	VAL	35	-29.042	-29.727
A	558	GLU	11	-27.296	-25.422
A	559	PHE	40	-26.198	-27.785
A	560	ASP	12	-21.06	-20.018
A	561	ALA	9	-18.882	-17.745
A	562	ILE	31	-22.759	-23.706
A	563	GLY	13	-20.497	-19.635
A	564	SER	13	-22.212	-21.152
A	565	LEU	39	-28.494	-29.702
A	566	LEU	17	-25.699	-24.699
A	567	SER	35	-27.032	-27.948
A	568	HIS	11	-22.784	-21.428
A	569	TYR	10	-18.359	-17.398
A	570	ASN	47	-21.357	-24.306
A	571	SER	16	-18.521	-18.231
A	572	ALA	42	-19.506	-22.093
A	573	ALA	16	-14.145	-14.358
A	574	LYS	20	-18.072	-18.294
A	575	GLU	24	-23.765	-23.792
A	576	GLY	45	-28.152	-30.09
A	577	GLY	35	-30.551	-31.062
A	578	ALA	35	-33.227	-33.43
A	579	ILE	35	-35.051	-35.045
A	580	HIS	38	-33.61	-34.115
A	581	SER	30	-30.81	-30.717
A	582	LYS	9	-26.846	-24.794
A	583	THR	15	-29.198	-27.565
A	584	VAL	36	-31.773	-32.259
A	585	THR	16	-28.734	-27.27
A	586	LEU	43	-27.419	-29.211
A	587	SER	12	-23.365	-22.058
A	588	ASN	11	-18.737	-17.848
A	589	LEU	33	-22.441	-23.655
A	590	LYS	11	-16.469	-15.84
A	591	SER	15	-15.63	-15.557
A	592	THR	12	-18.351	-17.621
A	593	PHE	34	-26.146	-27.049
A	594	THR	20	-26.023	-25.33
A	595	PHE	36	-28.303	-29.188
A	596	ALA	16	-23.338	-22.494
A	597	ASP	9	-20.776	-19.422
A	598	ASN	46	-24.439	-26.918
A	599	THR	12	-19.24	-18.407
A	600	VAL	42	-19.427	-22.023
A	601	LYS	14	-11.396	-11.695
A	602	ALA	34	-12.048	-14.572
A	603	ILE	23	-8.498	-10.166
A	604	VAL	17	-1.765	-3.517
A	605	GLU	12	-0.672	-1.974
A	606	SER	19	1.035	-1.269
A	607	THR	16	3.194	0.987
A	608	PRO	20	6.121	3.117
A	609	GLU	18	6.172	3.392
A	610	ALA	12	5.082	3.118
A	611	PRO	12	5.035	3.076
A	612	GLU	12	3.828	2.008
A	613	GLU	24	4.297	1.043
A	614	ILE	15	4.33	2.107
A	615	PRO	7	3.629	2.407
A	616	PRO	4	3.204	2.376
A	617	VAL	11	1.314	-0.102
A	618	GLU	0	1.24	1.097
A	619	GLY	2	0.648	0.344
A	620	GLU	6	0.876	0.085
A	621	GLU	3	1.023	0.561
A	622	SER	10	2.144	0.748
A	623	THR	7	1.845	0.828
A	624	ALA	5	1.216	0.501
A	625	THR	11	1.644	0.19
A	626	GLU	20	2.325	-0.242
A	627	ASP	12	0.637	-0.816
A	628	PRO	9	-0.307	-1.307
A	629	ASN	21	3.634	0.801
A	630	SER	12	3.232	1.48
A	631	ASN	7	4.857	3.494
A	632	THR	20	5.633	2.685
A	633	GLU	9	5.169	3.54
A	634	GLY	19	6.482	3.552
A	635	SER	10	5.586	3.794
A	636	SER	10	5.583	3.791
A	637	ALA	20	5.722	2.764
A	638	SER	30	6.475	2.281
A	639	THR	13	5.97	3.789
A	640	ASN	14	5.699	3.434
A	641	LEU	30	6.467	2.273
A	642	LYS	35	6.02	1.303
A	643	GLY	16	4.745	2.359
A	644	SER	10	4.448	2.786
A	645	GLN	24	4.808	1.495
A	646	GLY	14	4.784	2.624
A	647	ASP	2	3.624	2.977
A	648	THR	16	4.369	2.026
A	649	ALA	16	4.84	2.444
A	650	ASP	2	4.35	3.62
A	651	THR	21	3.81	0.957
A	652	GLY	0	3.614	3.199
A	653	THR	17	4.198	1.761
A	654	GLY	24	4.921	1.595
A	655	ASP	2	5.657	4.776
A	656	VAL	14	5.438	3.203
A	657	ASN	2	2.404	1.897
A	658	ASN	5	4.061	3.019
A	659	GLU	19	5.008	2.247
A	660	SER	5	5.692	4.463
A	661	GLN	6	5.865	4.501
A	662	ASP	24	5.937	2.494
A	663	THR	14	4.529	2.398
A	664	SER	20	4.998	2.123
A	665	ASP	8	4.817	3.343
A	666	THR	22	4.616	1.555
A	667	GLY	6	3.388	2.308
A	668	ASN	0	3	2.655
A	669	ALA	6	2.311	1.356
A	670	GLU	5	3.313	2.357
A	671	SER	4	4.742	3.736
A	672	GLY	2	5.633	4.755
A	673	GLU	12	5.454	3.447
A	674	GLN	20	5.582	2.64
A	675	LEU	5	6.564	5.234
A	676	GLN	7	7.437	5.777
A	677	ASP	22	7.339	3.965
A	678	SER	26	8.078	4.159
A	679	THR	8	8.1	6.249
A	680	GLN	11	8.88	6.594
A	681	SER	32	8.674	3.996
A	682	ASN	16	9.147	6.255
A	683	GLU	12	8.859	6.46
A	684	GLU	17	7.879	5.018
A	685	ASN	21	7.429	4.16
A	686	ALA	18	5.179	2.514
A	687	LEU	13	6.379	4.15
A	688	PRO	3	4.386	3.537
A	689	ASN	2	5.17	4.346
A	690	SER	2	5.216	4.386
A	691	ASN	8	6.691	5.002
A	692	ILE	10	5.992	4.153
A	693	ASP	2	6.544	5.561
A	694	GLN	0	5.745	5.084
A	695	SER	10	6.562	4.658
A	696	ASN	2	6.858	5.839
A	697	GLU	9	5.936	4.219
A	698	ASN	8	8.309	6.434
A	699	THR	7	6.292	4.763
A	700	ASP	8	5.083	3.579
A	701	GLU	3	6.657	5.547
A	702	SER	1	4.698	4.043
A	703	SER	12	1.339	-0.195
A	704	ASP	3	0.282	-0.095
A	705	SER	8	0.429	-0.54
A	706	HIS	8	2.351	1.16
A	707	THR	13	-0.135	-1.614
A	708	GLU	4	-3.558	-3.609
A	709	GLU	10	-5.156	-5.713
A	710	ILE	21	-7.622	-9.16
A	711	THR	14	-5.079	-6.105
A	712	ASP	12	-5.625	-6.358
A	713	GLU	15	-6.503	-7.48
A	714	SER	17	-6.698	-7.883
A	715	VAL	21	-4.849	-6.706
A	716	SER	9	-2.628	-3.361
A	717	SER	6	-1.783	-2.268
A	718	SER	17	-4.616	-6.04
A	719	SER	14	-3.679	-4.866
A	720	GLU	0	-1.388	-1.228
A	721	SER	1	-1.16	-1.141
A	722	GLY	10	-0.044	-1.189
A	723	SER	3	-1.289	-1.486
A	724	SER	2	1	0.655
A	725	THR	9	-1.298	-2.183
A	726	PRO	13	-3.126	-4.261
A	727	GLN	3	-2.228	-2.317
A	728	ASP	24	-4.29	-6.556
A	729	GLY	6	-6.613	-6.542
A	730	GLY	22	-7.603	-9.259
A	731	ALA	13	-8.963	-9.428
A	732	ALA	19	-8.566	-9.766
A	733	SER	13	-9.21	-9.646
A	734	SER	11	-7.328	-7.75
A	735	GLY	25	-7.983	-9.94
A	736	ALA	22	-7.531	-9.195
A	737	PRO	7	-6.636	-6.678
A	738	SER	16	-5.212	-6.452
A	739	GLY	24	-6.598	-8.599
A	740	ASP	1	-7.329	-6.602
A	741	GLN	29	-9.122	-11.408
A	742	SER	5	-9.632	-9.1
A	743	ILE	25	-10.425	-12.101
A	744	SER	4	-12.232	-11.285
A	745	ALA	18	-13.034	-13.605
A	746	ASN	18	-12.144	-12.817
A	747	ALA	21	-13.476	-14.341
A	748	CYS	10	-10.988	-10.874
A	749	LEU	17	-9.208	-10.104
A	750	ALA	14	-8.732	-9.338
A	751	LYS	7	-5.433	-5.613
A	752	SER	11	-7.593	-7.985
A	753	TYR	11	-9.157	-9.369
A	754	ALA	22	-10.003	-11.383
A	755	ALA	19	-8.847	-10.014
A	756	SER	7	-8.238	-8.095
A	757	THR	12	-7.908	-8.379
A	758	ASP	19	-7.852	-9.134
A	759	SER	18	-7.741	-8.92
A	760	SER	7	-5.579	-5.743
A	761	PRO	25	-4.128	-6.528
A	762	VAL	10	-3.519	-4.264
A	763	SER	19	-2.576	-4.464
A	764	ASN	17	-1.873	-3.613
A	765	SER	0	-1.015	-0.898
A	766	SER	0	-0.897	-0.794
A	767	GLY	9	-1.117	-2.024
A	768	LEU	16	-1.352	-3.036
A	769	GLU	2	-0.834	-0.968
A	770	GLU	7	-1.27	-1.929
A	771	PRO	21	-2.286	-4.438
A	772	VAL	5	-2.639	-2.91
A	773	THR	21	-2.947	-5.023
A	774	SER	9	-2.435	-3.19
A	775	SER	5	-2.395	-2.695
A	776	SER	9	-3.099	-3.778
A	777	ASP	17	-2.887	-4.51
A	778	SER	0	-2.015	-1.783
A	779	ASP	9	-2.911	-3.611
A	780	VAL	3	-2.773	-2.799
A	781	THR	13	-2.905	-4.066
A	782	ALA	1	-2.097	-1.971
A	783	SER	4	-1.486	-1.775
A	784	SER	18	-1.677	-3.554
A	785	ASP	6	-0.996	-1.572
A	786	ASN	5	-0.659	-1.158
A	787	PRO	19	-1.154	-3.206
A	788	ASP	12	-0.298	-1.643
A	789	SER	6	0.4	-0.336
A	790	SER	4	0.074	-0.395
A	791	SER	16	-0.318	-2.122
A	792	SER	7	0.396	-0.454
A	793	GLY	4	1.261	0.656
A	794	ASP	10	1.066	-0.206
A	795	SER	8	0.605	-0.384
A	796	ALA	0	0.217	0.192
A	797	GLY	6	0.422	-0.317
A	798	ASP	8	-0.067	-0.979
A	799	SER	18	-1.395	-3.304
A	800	GLU	4	-1.7	-1.964
A	801	GLU	7	-2.01	-2.584
A	802	LEU	26	-2.897	-5.554
A	803	THR	20	-3.844	-5.702
A	804	GLU	13	-7.037	-7.723
A	805	THR	20	-7.802	-9.204
A	806	GLU	13	-8.187	-8.741
A	807	ALA	24	-8.953	-10.683
A	808	GLY	13	-9.267	-9.696
A	809	SER	19	-10.611	-11.576
A	810	THR	25	-10.245	-11.942
A	811	THR	19	-10.441	-11.426
A	812	GLU	24	-10.17	-11.76
A	813	THR	10	-15.312	-14.701
A	814	PRO	23	-17.061	-17.744
A	815	THR	23	-16.61	-17.345
A	816	LEU	24	-20.126	-20.571
A	817	ILE	37	-19.133	-21.188
A	818	GLY	31	-27.438	-27.848
A	819	GLY	45	-28.083	-30.029
A	820	GLY	40	-33.515	-34.261
A	821	ALA	38	-34.358	-34.777
A	822	ILE	38	-36.44	-36.62
A	823	TYR	39	-35.875	-36.234
A	824	GLY	30	-33.986	-33.528
A	825	GLU	8	-29.024	-26.606
A	826	THR	10	-31.536	-29.059
A	827	VAL	34	-33.276	-33.359
A	828	LYS	16	-28.399	-26.973
A	829	ILE	42	-26.599	-28.37
A	830	GLU	13	-21.908	-20.883
A	831	ASN	10	-16.957	-16.157
A	832	PHE	31	-20.712	-21.895
A	833	SER	11	-15.751	-15.205
A	834	GLY	22	-15.681	-16.408
A	835	GLN	9	-18.029	-16.99
A	836	GLY	36	-25.911	-27.071
A	837	ILE	17	-24.852	-23.949
A	838	PHE	39	-29.226	-30.35
A	839	SER	17	-23.958	-23.158
A	840	GLY	14	-19.464	-18.836
A	841	ASN	46	-25.101	-27.504
A	842	LYS	16	-20.039	-19.575
A	843	ALA	45	-24.791	-27.115
A	844	ILE	21	-17.384	-17.8
A	845	ASP	34	-16.397	-18.421
A	846	ASN	24	-8.495	-10.278
A	847	THR	36	-8.273	-11.461
A	848	THR	15	-4.174	-5.419
A	849	GLU	14	-2.084	-3.454
A	850	GLY	21	-5.266	-7.076
A	851	SER	24	-5.765	-7.862
A	852	SER	20	-5.617	-7.271
A	853	SER	24	-8.584	-10.357
A	854	LYS	31	-12.162	-14.328
A	855	SER	20	-10.144	-11.277
A	856	ASP	16	-15.112	-15.214
A	857	VAL	36	-16.652	-18.877
A	858	LEU	28	-22.611	-23.231
A	859	GLY	41	-27.748	-29.272
A	860	GLY	41	-32.199	-33.211
A	861	ALA	36	-34.589	-34.751
A	862	VAL	37	-37.177	-37.156
A	863	TYR	36	-33.839	-34.087
A	864	ALA	28	-32.025	-31.562
A	865	LYS	16	-26.185	-25.013
A	866	THR	11	-25.206	-23.572
A	867	LEU	12	-29.385	-27.386
A	868	PHE	37	-34.011	-34.355
A	869	ASN	15	-32.365	-30.368
A	870	LEU	37	-30.176	-30.961
A	871	ASP	16	-23.507	-22.643
A	872	SER	24	-19.118	-19.679
A	873	GLY	11	-13.051	-12.815
A	874	SER	0	-7.123	-6.304
A	875	SER	24	-10.447	-12.005
A	876	ARG	0	-11.416	-10.103
A	877	ARG	34	-17.96	-19.805
A	878	THR	15	-20.987	-20.299
A	879	VAL	39	-26.381	-27.832
A	880	THR	17	-26.235	-25.173
A	881	PHE	41	-30.328	-31.555
A	882	SER	14	-23.364	-22.287
A	883	GLY	12	-18.539	-17.787
A	884	ASN	44	-25.983	-28.055
A	885	THR	13	-20.624	-19.748
A	886	VAL	50	-24.149	-27.122
A	887	SER	22	-17.792	-18.276
A	888	SER	43	-15.168	-18.369
A	889	GLN	28	-6.672	-9.125
A	890	SER	16	-6.426	-7.527
A	891	THR	30	-7.143	-9.772
A	892	THR	14	-2.918	-4.192
A	893	GLY	21	-8.166	-9.642
A	894	GLN	15	-12.708	-12.971
A	895	VAL	39	-15.842	-18.505
A	896	ALA	33	-23.714	-24.782
A	897	GLY	41	-28.221	-29.691
A	898	GLY	42	-31.856	-33.022
A	899	ALA	41	-36.115	-36.677
A	900	ILE	40	-37.513	-37.799
A	901	TYR	40	-35.382	-35.913
A	902	SER	32	-32.076	-32.068
A	903	PRO	13	-26.177	-24.662
A	904	THR	11	-30.099	-27.903
A	905	VAL	38	-33.835	-34.314
A	906	THR	13	-31.415	-29.297
A	907	ILE	36	-33.924	-34.162
A	908	ALA	15	-27.189	-25.787
A	909	THR	32	-25.241	-26.018
A	910	PRO	18	-26.473	-25.498
A	911	VAL	34	-30.687	-31.068
A	912	VAL	14	-28.016	-26.404
A	913	PHE	40	-30.547	-31.634
A	914	SER	14	-24.269	-23.088
A	915	LYS	8	-19.542	-18.215
A	916	ASN	46	-24.409	-26.892
A	917	SER	10	-22.821	-21.347
A	918	ALA	47	-24.585	-27.162
A	919	THR	17	-19.49	-19.204
A	920	ASN	37	-13.926	-16.58
A	921	ASN	17	-7.398	-8.502
A	922	ALA	33	-5.412	-8.585
A	923	ASN	14	-2.827	-4.112
A	924	ASN	17	-1.23	-3.043
A	925	ALA	17	-2.505	-4.172
A	926	THR	4	0.886	0.324
A	927	ASP	11	1.836	0.36
A	928	THR	8	-0.415	-1.287
A	929	GLN	9	-0.576	-1.545
A	930	ARG	18	-3.762	-5.399
A	931	LYS	13	-6.525	-7.269
A	932	ASP	16	-10.71	-11.318
A	933	THR	35	-15.315	-17.578
A	934	PHE	29	-23.93	-24.513
A	935	GLY	32	-27.481	-28.001
A	936	GLY	35	-32.109	-32.441
A	937	ALA	41	-35.449	-36.088
A	938	ILE	41	-36.256	-36.802
A	939	GLY	44	-33.071	-34.328
A	940	ALA	31	-31.477	-31.422
A	941	THR	20	-25.318	-24.706
A	942	SER	11	-24.116	-22.607
A	943	ALA	15	-31.126	-29.272
A	944	VAL	36	-35.26	-35.345
A	945	SER	13	-33.602	-31.233
A	946	LEU	36	-33.649	-33.919
A	947	SER	12	-28.506	-26.608
A	948	GLY	24	-23.796	-23.819
A	949	GLY	15	-27.819	-26.344
A	950	ALA	36	-32.342	-32.762
A	951	HIS	10	-29.552	-27.303
A	952	PHE	41	-31.727	-32.793
A	953	LEU	12	-23.994	-22.614
A	954	GLU	8	-18.993	-17.729
A	955	ASN	47	-24.95	-27.486
A	956	VAL	13	-21.884	-20.863
A	957	ALA	49	-24.75	-27.539
A	958	ASP	26	-18.515	-19.376
A	959	LEU	26	-17.186	-18.199
A	960	GLY	41	-27.642	-29.179
A	961	SER	34	-34.009	-34.008
A	962	ALA	41	-36.008	-36.582
A	963	ILE	38	-38.66	-38.584
A	964	GLY	40	-35.513	-36.029
A	965	LEU	32	-30.468	-30.644
A	966	VAL	32	-25.087	-25.882
A	967	PRO	25	-17.144	-18.048
A	968	GLY	17	-10.642	-11.373
A	969	THR	1	-6.458	-5.83
A	970	GLN	6	-7.375	-7.216
A	971	ASN	18	-11.976	-12.668
A	972	THR	3	-13.333	-12.144
A	973	GLU	25	-21.982	-22.329
A	974	THR	16	-29.724	-28.145
A	975	VAL	32	-36.245	-35.756
A	976	LYS	17	-32.93	-31.098
A	977	LEU	38	-32.981	-33.558
A	978	GLU	14	-28.509	-26.84
A	979	SER	5	-25.144	-22.827
A	980	GLY	27	-24.409	-24.707
A	981	SER	4	-24.351	-22.01
A	982	TYR	37	-30.691	-31.416
A	983	TYR	14	-30.149	-28.292
A	984	PHE	39	-31.99	-32.797
A	985	GLU	14	-25.695	-24.35
A	986	LYS	9	-19.39	-18.195
A	987	ASN	47	-25.676	-28.128
A	988	LYS	11	-24.035	-22.536
A	989	ALA	42	-26.439	-28.228
A	990	LEU	20	-17.315	-17.623
A	991	LYS	28	-18.735	-19.8
A	992	ARG	32	-26.212	-26.878
A	993	ALA	36	-32.541	-32.939
A	994	THR	38	-36.226	-36.43
A	995	ILE	38	-39.108	-38.98
A	996	TYR	39	-35.08	-35.53
A	997	ALA	31	-32.366	-32.209
A	998	PRO	20	-24.182	-23.701
A	999	VAL	16	-28.238	-26.831
A	1000	VAL	34	-35.199	-35.061
A	1001	SER	14	-31.617	-29.591
A	1002	ILE	42	-33.216	-34.226
A	1003	LYS	13	-28.819	-26.999
A	1004	ALA	6	-22.344	-20.464
A	1005	TYR	34	-26.825	-27.65
A	1006	THR	6	-26.263	-23.933
A	1007	ALA	40	-31.677	-32.634
A	1008	THR	12	-31.876	-29.59
A	1009	PHE	41	-32.083	-33.108
A	1010	ASN	14	-24.168	-22.999
A	1011	GLN	6	-18.993	-17.499
A	1012	ASN	49	-24.396	-27.225
A	1013	ARG	14	-23.591	-22.488
A	1014	SER	39	-23.864	-25.605
A	1015	LEU	14	-14.861	-14.762
A	1016	GLU	19	-15.346	-15.766
A	1017	GLU	22	-18.653	-19.038
A	1018	GLY	36	-26.474	-27.569
A	1019	SER	32	-30.646	-30.801
A	1020	ALA	39	-36.62	-36.893
A	1021	ILE	37	-36.53	-36.584
A	1022	TYR	36	-31.704	-32.198
A	1023	PHE	30	-28.507	-28.678
A	1024	THR	25	-20.348	-20.883
A	1025	LYS	21	-16.864	-17.339
A	1026	GLU	10	-23.261	-21.736
A	1027	ALA	33	-29.357	-29.776
A	1028	SER	14	-30.797	-28.865
A	1029	ILE	36	-34.18	-34.389
A	1030	GLU	16	-29.917	-28.316
A	1031	SER	31	-28.324	-28.632
A	1032	LEU	9	-20.466	-19.147
A	1033	GLY	21	-22.13	-22
A	1034	SER	8	-27.804	-25.527
A	1035	VAL	36	-32.606	-32.996
A	1036	LEU	13	-31.209	-29.115
A	1037	PHE	40	-31.336	-32.333
A	1038	THR	16	-25.039	-24
A	1039	GLY	12	-18.727	-17.954
A	1040	ASN	48	-22.887	-25.775
A	1041	LEU	14	-20.29	-19.567
A	1042	VAL	36	-19.021	-20.974
A	1043	THR	15	-12.365	-12.668
A	1044	PRO	24	-9.11	-10.823
A	1045	THR	13	-7.382	-8.028
A	1046	LEU	20	-8.919	-10.193
A	1047	SER	3	-3.985	-3.872
A	1048	THR	23	-5.072	-7.134
A	1049	THR	5	-1.019	-1.477
A	1050	ILE	13	-1.463	-2.79
A	1051	GLU	10	1.099	-0.177
A	1052	GLY	2	0.691	0.381
A	1053	THR	9	0.241	-0.822
A	1054	PRO	3	-1.112	-1.329
A	1055	ALA	15	-3.611	-4.921
A	1056	THR	4	-4.07	-4.062
A	1057	THR	13	-6.917	-7.616
A	1058	SER	17	-6.162	-7.409
A	1059	GLY	0	-6.31	-5.584
A	1060	ASP	19	-7.798	-9.086
A	1061	VAL	33	-11.434	-13.914
A	1062	THR	10	-7.967	-8.2
A	1063	LYS	31	-14.347	-16.262
A	1064	TYR	32	-17.324	-19.012
A	1065	GLY	31	-21.439	-22.539
A	1066	ALA	32	-27.063	-27.631
A	1067	ALA	33	-33.412	-33.365
A	1068	ILE	39	-34.456	-34.979
A	1069	PHE	33	-29.155	-29.597
A	1070	GLY	31	-24.19	-24.973
A	1071	GLN	21	-16.506	-17.023
A	1072	ILE	21	-11.563	-12.648
A	1073	ALA	8	-5.247	-5.563
A	1074	SER	6	-3.888	-4.131
A	1075	SER	4	-2.398	-2.582
A	1076	ASN	3	0.078	-0.276
A	1077	GLY	0	0.216	0.191
A	1078	SER	5	-0.108	-0.67
A	1079	GLN	10	-2.146	-3.049
A	1080	THR	6	-2.12	-2.567
A	1081	ASP	13	-3.534	-4.623
A	1082	ASN	26	-9.209	-11.14
A	1083	LEU	35	-16.824	-18.914
A	1084	PRO	15	-22.843	-21.941
A	1085	LEU	30	-28.512	-28.683
A	1086	LYS	21	-29.317	-28.361
A	1087	LEU	34	-32.887	-33.015
A	1088	ILE	23	-30.387	-29.537
A	1089	ALA	30	-29.212	-29.303
A	1090	SER	16	-23.145	-22.323
A	1091	GLY	11	-18.771	-17.877
A	1092	GLY	22	-21.844	-21.862
A	1093	ASN	17	-27.915	-26.66
A	1094	ILE	30	-33.215	-32.846
A	1095	CYS	20	-32.731	-31.267
A	1096	PHE	38	-30.506	-31.368
A	1097	ARG	15	-24.359	-23.283
A	1098	ASN	8	-17.435	-16.35
A	1099	ASN	45	-21.991	-24.637
A	1100	GLU	14	-16.029	-15.796
A	1101	TYR	29	-14.286	-15.978
A	1102	ARG	16	-8.662	-9.506
A	1103	PRO	13	-5.508	-6.37
A	1104	THR	13	-3.592	-4.674
A	1105	SER	0	-0.506	-0.448
A	1106	SER	1	-0.758	-0.786
A	1107	ASP	16	-1.353	-3.037
A	1108	THR	1	-2.09	-1.965
A	1109	GLY	22	-3	-5.185
A	1110	THR	17	-5.16	-6.522
A	1111	SER	22	-8.699	-10.229
A	1112	THR	25	-15.595	-16.677
A	1113	PHE	27	-19.528	-20.388
A	1114	CYS	33	-25.235	-26.128
A	1115	SER	34	-25.613	-26.577
A	1116	ILE	27	-26.912	-26.922
A	1117	ALA	27	-22.27	-22.814
A	1118	GLY	33	-17.749	-19.503
A	1119	ASP	20	-13.667	-14.395
A	1120	VAL	33	-20.423	-21.87
A	1121	LYS	18	-21.684	-21.261
A	1122	LEU	36	-29.344	-30.11
A	1123	THR	25	-27.796	-27.474
A	1124	MET	32	-29.498	-29.786
A	1125	GLN	24	-27.009	-26.663
A	1126	ALA	28	-25.394	-25.694
A	1127	ALA	16	-17.674	-17.481
A	1128	LYS	1	-13.819	-12.345
A	1129	GLY	3	-13.719	-12.486
A	1130	LYS	25	-19.658	-20.272
A	1131	THR	17	-25.799	-24.787
A	1132	ILE	33	-30.558	-30.838
A	1133	SER	19	-30.584	-29.252
A	1134	PHE	36	-30.255	-30.916
A	1135	PHE	15	-23.761	-22.753
A	1136	ASP	30	-22.24	-23.132
A	1137	ALA	27	-22.783	-23.268
A	1138	ILE	36	-27.752	-28.7
A	1139	ARG	22	-23.057	-22.936
A	1140	THR	32	-23.876	-24.81
A	1141	SER	19	-17.702	-17.851
A	1142	THR	34	-14.23	-16.503
A	1143	LYS	19	-8.501	-9.709
A	1144	LYS	18	-5.918	-7.308
A	1145	THR	15	-2.935	-4.323
A	1146	GLY	10	-0.445	-1.544
A	1147	THR	6	0.039	-0.655
A	1148	GLN	7	-0.003	-0.807
A	1149	ALA	25	-3.019	-5.547
A	1150	THR	4	-2.338	-2.53
A	1151	ALA	14	-3.662	-4.851
A	1152	TYR	25	-8.348	-10.263
A	1153	ASP	20	-12.634	-13.481
A	1154	THR	19	-20.517	-20.343
A	1155	LEU	30	-25.527	-26.041
A	1156	ASP	17	-24.217	-23.387
A	1157	ILE	33	-26.552	-27.293
A	1158	ASN	32	-23.139	-24.158
A	1159	LYS	22	-16.713	-17.321
A	1160	SER	18	-11.742	-12.462
A	1161	GLU	8	-6.96	-7.079
A	1162	ASP	10	-4.692	-5.302
A	1163	SER	14	-5.44	-6.424
A	1164	GLU	0	-2.104	-1.862
A	1165	THR	0	-1.76	-1.558
A	1166	VAL	10	-2.653	-3.498
A	1167	ASN	4	-2.44	-2.619
A	1168	SER	7	-5.895	-6.022
A	1169	ALA	19	-10.438	-11.423
A	1170	PHE	34	-14.761	-16.973
A	1171	THR	9	-16.576	-15.705
A	1172	GLY	26	-20.681	-21.293
A	1173	THR	18	-24.272	-23.551
A	1174	ILE	31	-30.122	-30.223
A	1175	LEU	25	-29.156	-28.678
A	1176	PHE	36	-29.31	-30.079
A	1177	SER	18	-23.197	-22.599
A	1178	SER	26	-17.948	-18.874
A	1179	GLU	15	-12.502	-12.789
A	1180	LEU	26	-10.921	-12.655
A	1181	HIS	21	-8.7	-10.115
A	1182	GLU	2	-9.197	-8.369
A	1183	ASN	33	-17.412	-19.205
A	1184	LYS	18	-20.207	-19.953
A	1185	SER	41	-24.642	-26.524
A	1186	TYR	22	-22.823	-22.728
A	1187	ILE	32	-23.491	-24.47
A	1188	PRO	25	-16.852	-17.789
A	1189	GLN	29	-19.389	-20.494
A	1190	ASN	28	-20.123	-21.029
A	1191	VAL	34	-24.854	-25.906
A	1192	VAL	15	-22.018	-21.211
A	1193	LEU	32	-24.288	-25.175
A	1194	HIS	22	-19.001	-19.346
A	1195	SER	21	-17.399	-17.813
A	1196	GLY	30	-20.757	-21.82
A	1197	SER	21	-24.03	-23.682
A	1198	LEU	35	-28.163	-28.949
A	1199	VAL	25	-28.157	-27.794
A	1200	LEU	34	-26.109	-27.017
A	1201	LYS	20	-21.354	-21.199
A	1202	PRO	14	-16.761	-16.443
A	1203	ASN	11	-16.278	-15.671
A	1204	THR	31	-21.654	-22.728
A	1205	GLU	20	-21.46	-21.292
A	1206	LEU	34	-26.015	-26.933
A	1207	HIS	24	-21.596	-21.872
A	1208	VAL	31	-21.802	-22.859
A	1209	ILE	26	-17.317	-18.316
A	1210	SER	23	-17.904	-18.49
A	1211	PHE	35	-22.13	-23.61
A	1212	GLU	22	-20.223	-20.428
A	1213	GLN	28	-21.038	-21.839
A	1214	LYS	20	-16.965	-17.314
A	1215	GLU	1	-13.42	-11.992
A	1216	GLY	21	-12.755	-13.703
A	1217	SER	35	-18.377	-20.288
A	1218	SER	19	-22.704	-22.278
A	1219	LEU	33	-26.688	-27.414
A	1220	VAL	24	-24.787	-24.697
A	1221	MET	31	-23.459	-24.326
A	1222	THR	24	-19.664	-20.163
A	1223	PRO	19	-14.885	-15.358
A	1224	GLY	18	-16.958	-17.078
A	1225	SER	31	-20.495	-21.703
A	1226	VAL	19	-21.8	-21.478
A	1227	LEU	37	-23.679	-25.211
A	1228	SER	21	-19.026	-19.253
A	1229	ASN	28	-16.96	-18.23
A	1230	GLN	18	-15.121	-15.452
A	1231	THR	22	-12.486	-13.58
A	1232	VAL	14	-7.396	-8.155
A	1233	ALA	30	-6.3	-9.025
A	1234	ASP	15	-3.033	-4.409
A	1235	GLY	31	-8.468	-11.059
A	1236	ALA	24	-13.005	-14.27
A	1237	LEU	32	-17.037	-18.758
A	1238	VAL	20	-17.575	-17.854
A	1239	ILE	39	-19.967	-22.156
A	1240	ASN	15	-17.461	-17.178
A	1241	ASN	15	-19.488	-18.972
A	1242	MET	40	-21.684	-23.791
A	1243	THR	21	-20.09	-20.195
A	1244	ILE	38	-18.438	-20.688
A	1245	ASP	25	-15.305	-16.42
A	1246	LEU	32	-11.676	-14.014
A	1247	SER	18	-6.215	-7.571
A	1248	SER	18	-4.08	-5.681
A	1249	VAL	33	-5.259	-8.449
A	1250	GLU	24	1.965	-1.021
A	1251	LYS	20	4.947	2.078
A	1252	ASN	21	1.214	-1.341
A	1253	GLY	0	4.371	3.869
A	1254	ILE	25	3.156	-0.082
A	1255	ALA	3	3.689	2.92
A	1256	GLU	13	4.714	2.677
A	1257	GLY	0	1.12	0.991
A	1258	ASN	11	0.346	-0.959
A	1259	ILE	13	-0.915	-2.305
A	1260	PHE	30	-2.872	-5.992
A	1261	THR	18	-6.982	-8.249
A	1262	PRO	19	-10.643	-11.604
A	1263	PRO	29	-14.602	-16.258
A	1264	GLU	16	-16.894	-16.791
A	1265	LEU	34	-20.099	-21.697
A	1266	ARG	14	-18.637	-18.104
A	1267	ILE	37	-19.277	-21.316
A	1268	VAL	15	-14.47	-14.531
A	1269	ASP	28	-13.123	-14.834
A	1270	THR	21	-9.869	-11.149
A	1271	THR	9	-5.92	-6.274
A	1272	THR	16	-3.777	-5.182
A	1273	SER	0	-0.59	-0.522
A	1274	GLY	0	1.556	1.377
A	1275	SER	18	-1.008	-2.962
A	1276	GLY	15	0.057	-1.674
A	1277	GLY	21	-0.071	-2.478
A	1278	THR	6	2.944	1.915
A	1279	PRO	9	3.66	2.204
A	1280	SER	2	3.142	2.55
A	1281	THR	4	3.414	2.561
A	1282	ASP	9	4.312	2.781
A	1283	SER	6	5.02	3.753
A	1284	GLU	4	5.338	4.265
A	1285	SER	6	5.342	4.037
A	1286	ASN	10	5.789	3.973
A	1287	GLN	5	5.911	4.656
A	1288	ASN	8	7.389	5.619
A	1289	SER	5	6.724	5.375
A	1290	ASP	4	5.452	4.365
A	1291	ASP	8	5.993	4.384
A	1292	THR	10	4.878	3.167
A	1293	GLU	10	5.349	3.584
A	1294	GLU	7	4.464	3.146
A	1295	GLN	12	3.701	1.896
A	1296	ASN	9	4.173	2.658
A	1297	ASN	14	3.981	1.914
A	1298	ASN	12	1.603	0.039
A	1299	ASP	11	1.656	0.2
A	1300	ALA	13	2.531	0.745
A	1301	SER	12	0.991	-0.503
A	1302	ASN	18	0.026	-2.047
A	1303	GLN	10	0.958	-0.302
A	1304	GLY	14	0.867	-0.843
A	1305	GLU	15	0.026	-1.702
A	1306	SER	8	-2.378	-3.025
A	1307	ALA	13	-4.763	-5.71
A	1308	ASN	1	-3.011	-2.78
A	1309	GLY	4	-0.779	-1.149
A	1310	SER	2	-0.45	-0.628
A	1311	SER	13	0.818	-0.771
A	1312	SER	13	0.559	-1
A	1313	PRO	0	-0.005	-0.004
A	1314	ALA	8	-0.738	-1.573
A	1315	VAL	15	-0.36	-2.044
A	1316	ALA	4	-0.182	-0.621
A	1317	VAL	17	1.319	-0.788
A	1318	ALA	9	1.385	0.19
A	1319	HIS	7	1.179	0.238
A	1320	THR	11	0.754	-0.598
A	1321	SER	5	-0.096	-0.66
A	1322	ARG	7	0.836	-0.065
A	1323	THR	7	-0.702	-1.426
A	1324	ARG	1	-1.095	-1.084
A	1325	ASN	4	-2.996	-3.111
A	1326	PHE	0	-4.381	-3.877
A	1327	ALA	0	-4.951	-4.381
A	1328	ALA	5	-4.995	-4.996
A	1329	ALA	6	-5.164	-5.26
A	1330	ALA	5	-4.953	-4.959
A	1331	THR	5	-5.18	-5.16
A	1332	ALA	8	-4.699	-5.079
A	1333	THR	0	-4.27	-3.779
A	1334	PRO	3	-3.456	-3.404
A	1335	THR	5	-3.63	-3.787
A	1336	THR	1	-3.014	-2.782
A	1337	THR	4	-1.371	-1.674
A	1338	PRO	0	-0.747	-0.661
A	1339	THR	4	-2.01	-2.239
A	1340	ALA	10	-3.239	-4.016
A	1341	THR	7	-2.49	-3.009
A	1342	THR	12	-4.603	-5.453
A	1343	THR	29	-6.42	-9.017
A	1344	THR	7	-2.576	-3.085
A	1345	SER	9	-3.649	-4.264
A	1346	ASN	20	-8.531	-9.85
A	1347	GLN	21	-10.065	-11.322
A	1348	VAL	31	-15.145	-16.968
A	1349	ILE	23	-14.664	-15.622
A	1350	LEU	40	-17.266	-19.881
A	1351	GLY	18	-14.478	-14.883
A	1352	GLY	22	-14.224	-15.118
A	1353	GLU	14	-16.329	-16.061
A	1354	ILE	35	-18.069	-20.016
A	1355	LYS	16	-16.967	-16.856
A	1356	LEU	31	-14.93	-16.778
A	1357	ILE	19	-12.049	-12.848
A	1358	ASP	28	-5.269	-7.883
A	1359	PRO	15	-2.764	-4.171
A	1360	ASN	19	3.531	0.94
A	1361	GLY	21	2.463	-0.235
A	1362	THR	27	3.541	0.029
A	1363	PHE	34	-0.19	-4.078
A	1364	PHE	28	2.617	-0.904
A	1365	GLN	26	4.217	0.742
A	1366	ASN	33	3.809	-0.424
A	1367	PRO	24	4.293	1.039
A	1368	ALA	26	1.09	-2.026
A	1369	LEU	32	0.863	-2.917
A	1370	ARG	18	0.373	-1.739
A	1371	SER	13	-1.482	-2.806
A	1372	ASP	5	-4.727	-4.759
A	1373	GLN	23	-6.039	-7.99
A	1374	GLN	11	-8.164	-8.49
A	1375	ILE	36	-11.778	-14.563
A	1376	SER	17	-13.95	-14.301
A	1377	LEU	36	-16.638	-18.865
A	1378	LEU	40	-19.894	-22.206
A	1379	VAL	19	-17.44	-17.619
A	1380	LEU	32	-15.324	-17.242
A	1381	PRO	24	-11.082	-12.568
A	1382	THR	1	-7.926	-7.129
A	1383	ASP	11	-5.089	-5.769
A	1384	SER	10	-4.114	-4.791
A	1385	SER	10	-4.197	-4.864
A	1386	LYS	23	-6.446	-8.349
A	1387	MET	27	-11.059	-12.892
A	1388	GLN	28	-11.505	-13.402
A	1389	ALA	28	-13.579	-15.238
A	1390	GLN	15	-9.387	-10.032
A	1391	LYS	11	-10.826	-10.846
A	1392	ILE	33	-13.689	-15.91
A	1393	VAL	5	-13.143	-12.207
A	1394	LEU	23	-14.444	-15.428
A	1395	THR	15	-12.146	-12.474
A	1396	GLY	36	-12.163	-14.905
A	1397	ASN	20	-6.493	-8.047
A	1398	ILE	16	-7.532	-8.505
A	1399	ALA	4	-2.951	-3.072
A	1400	PRO	24	0.049	-2.716
A	1401	GLN	18	1.964	-0.332
A	1402	LYS	27	2.819	-0.61
A	1403	GLY	21	2.535	-0.171
A	1404	TYR	26	0.696	-2.374
A	1405	THR	8	0.393	-0.573
A	1406	GLY	24	-2.627	-5.085
A	1407	THR	6	-5.188	-5.282
A	1408	LEU	32	-9.215	-11.835
A	1409	THR	14	-9.916	-10.386
A	1410	LEU	25	-12.984	-14.366
A	1411	ASP	17	-10.525	-11.27
A	1412	PRO	18	-11.211	-11.992
A	1413	ASP	2	-6.726	-6.182
A	1414	GLN	15	-9.266	-9.925
A	1415	LEU	24	-9.924	-11.543
A	1416	GLN	4	-5.72	-5.522
A	1417	ASN	0	-6.386	-5.651
A	1418	GLY	14	-10.359	-10.778
A	1419	THR	12	-13.493	-13.322
A	1420	ILE	34	-15.962	-18.036
A	1421	SER	20	-14.482	-15.117
A	1422	VAL	33	-13.682	-15.903
A	1423	LEU	12	-9.031	-9.373
A	1424	TRP	35	-7.345	-10.525
A	1425	LYS	6	-5.996	-5.997
A	1426	PHE	19	-3.302	-5.107
A	1427	ASP	14	-1.595	-3.022
A	1428	SER	4	-0.671	-1.054
A	1429	TYR	14	1.735	-0.075
A	1430	ARG	15	2.729	0.69
A	1431	GLN	13	2.353	0.588
A	1432	TRP	2	1.915	1.464
A	1433	ALA	20	1.454	-1.013
A	1434	TYR	29	2.793	-0.864
A	1435	VAL	25	5.315	1.829
A	1436	PRO	32	7.654	3.094
A	1437	ARG	37	8.398	3.178
A	1438	ASP	29	7.73	3.506
A	1439	ASN	34	7.765	2.962
A	1440	HIS	28	5.349	1.514
A	1441	PHE	34	5.231	0.719
A	1442	TYR	40	4.757	-0.39
A	1443	ALA	35	0.794	-3.322
A	1444	ASN	36	-0.327	-4.429
A	1445	SER	37	-0.018	-4.271
A	1446	ILE	39	-4.607	-8.562
A	1447	LEU	37	-7.087	-10.527
A	1448	GLY	38	-7.681	-11.168
A	1449	SER	40	-9.531	-13.035
A	1450	GLN	30	-12.291	-14.327
A	1451	MET	40	-13.442	-16.497
A	1452	SER	42	-13.514	-16.79
A	1453	MET	36	-16.026	-18.323
A	1454	VAL	35	-19.147	-20.97
A	1455	THR	39	-19.364	-21.622
A	1456	VAL	40	-19.413	-21.78
A	1457	LYS	31	-20.936	-22.093
A	1458	GLN	35	-21.369	-22.936
A	1459	GLY	39	-22.223	-24.152
A	1460	LEU	43	-24.939	-27.016
A	1461	LEU	37	-24.923	-26.312
A	1462	ASN	36	-23.602	-25.028
A	1463	ASP	41	-23.344	-25.375
A	1464	LYS	43	-22.025	-24.437
A	1465	MET	32	-21.379	-22.6
A	1466	ASN	33	-21.297	-22.643
A	1467	LEU	40	-19.972	-22.275
A	1468	ALA	39	-19.53	-21.769
A	1469	ARG	25	-18.058	-18.856
A	1470	PHE	31	-14.561	-16.452
A	1471	ASP	36	-13.21	-15.831
A	1472	GLU	1	-9.473	-8.499
A	1473	VAL	15	-8.684	-9.41
A	1474	SER	18	-8.611	-9.691
A	1475	TYR	6	-10.249	-9.76
A	1476	ASN	2	-13.257	-11.963
A	1477	ASN	35	-14.816	-17.137
A	1478	LEU	2	-15.61	-14.045
A	1479	TRP	36	-17.646	-19.756
A	1480	ILE	1	-17.243	-15.375
A	1481	SER	42	-16.9	-19.786
A	1482	GLY	8	-14.886	-14.095
A	1483	LEU	38	-13.807	-16.589
A	1484	GLY	7	-12.547	-11.909
A	1485	THR	38	-10.685	-13.826
A	1486	MET	4	-7.315	-6.934
A	1487	LEU	39	-6.2	-9.972
A	1488	SER	3	-3.185	-3.163
A	1489	GLN	28	-4.648	-7.333
A	1490	VAL	7	-2.629	-3.132
A	1491	GLY	11	-1.921	-2.965
A	1492	THR	24	-2.156	-4.668
A	1493	PRO	3	-0.671	-0.939
A	1494	THR	20	-0.138	-2.422
A	1495	SER	33	3.001	-1.14
A	1496	GLU	25	4.162	0.809
A	1497	GLU	9	0.761	-0.361
A	1498	PHE	38	1.438	-3.097
A	1499	THR	12	-0.447	-1.775
A	1500	TYR	41	-2.852	-7.239
A	1501	TYR	6	-4.647	-4.802
A	1502	SER	41	-7.487	-11.341
A	1503	ARG	0	-8.989	-7.955
A	1504	GLY	36	-10.944	-13.826
A	1505	ALA	8	-15.21	-14.381
A	1506	SER	43	-17.693	-20.603
A	1507	VAL	2	-18.248	-16.379
A	1508	ALA	41	-19.521	-21.991
A	1509	LEU	3	-17.944	-16.225
A	1510	ASP	40	-18.167	-20.678
A	1511	ALA	5	-14.737	-13.617
A	1512	LYS	23	-12.31	-13.539
A	1513	PRO	10	-8.209	-8.415
A	1514	ALA	7	-7.436	-7.386
A	1515	HIS	2	-7.906	-7.227
A	1516	ASP	8	-8.414	-8.367
A	1517	VAL	4	-12.933	-11.905
A	1518	ILE	35	-16.694	-18.799
A	1519	VAL	6	-15.729	-14.61
A	1520	GLY	36	-18.323	-20.356
A	1521	ALA	6	-19.007	-17.511
A	1522	ALA	42	-19.681	-22.247
A	1523	PHE	3	-15.598	-14.149
A	1524	SER	40	-14.249	-17.21
A	1525	LYS	1	-10.613	-9.507
A	1526	MET	41	-9.523	-13.143
A	1527	ILE	3	-6.343	-5.959
A	1528	GLY	44	-4.727	-9.243
A	1529	LYS	5	-0.972	-1.435
A	1530	THR	39	1.963	-2.748
A	1531	LYS	6	3.143	2.091
A	1532	SER	33	4.814	0.466
A	1533	LEU	2	6.186	5.245
A	1534	LYS	25	7.475	3.741
A	1535	ARG	0	8.838	7.822
A	1536	GLU	11	8.358	6.132
A	1537	ASN	27	8.098	4.062
A	1538	ASN	20	11.135	7.554
A	1539	TYR	30	8.931	4.454
A	1540	THR	10	9.117	6.919
A	1541	HIS	32	8.803	4.111
A	1542	LYS	4	6.832	5.586
A	1543	GLY	36	4.524	-0.136
A	1544	SER	6	2.59	1.602
A	1545	GLU	41	-1.111	-5.699
A	1546	TYR	4	-4.162	-4.144
A	1547	SER	43	-7.678	-11.74
A	1548	TYR	1	-9.782	-8.772
A	1549	GLN	44	-13.926	-17.385
A	1550	ALA	2	-14.563	-13.118
A	1551	SER	42	-17.855	-20.632
A	1552	VAL	0	-18.292	-16.189
A	1553	TYR	37	-19.324	-21.357
A	1554	GLY	16	-18.973	-18.631
A	1555	GLY	31	-17.723	-19.249
A	1556	LYS	8	-12.934	-12.367
A	1557	PRO	23	-10.314	-11.773
A	1558	PHE	10	-8.062	-8.285
A	1559	HIS	11	-6.774	-7.26
A	1560	PHE	11	-5.984	-6.561
A	1561	VAL	5	-4.064	-4.172
A	1562	ILE	13	-4.255	-5.261
A	1563	ASN	10	-3.089	-3.884
A	1564	LYS	0	-0.74	-0.655
A	1565	LYS	0	0.293	0.259
A	1566	THR	8	-0.029	-0.945
A	1567	GLU	0	-0.589	-0.522
A	1568	LYS	10	-2.358	-3.237
A	1569	SER	8	-4.148	-4.591
A	1570	LEU	18	-5.854	-7.251
A	1571	PRO	19	-7.957	-9.227
A	1572	LEU	11	-10.906	-10.917
A	1573	LEU	29	-14.19	-15.893
A	1574	LEU	4	-15.931	-14.559
A	1575	GLN	36	-18.771	-20.752
A	1576	GLY	12	-19.861	-18.957
A	1577	VAL	34	-19.401	-21.08
A	1578	ILE	8	-16.378	-15.415
A	1579	SER	42	-15.598	-18.634
A	1580	TYR	3	-14.066	-12.793
A	1581	GLY	37	-12.786	-15.571
A	1582	TYR	5	-7.896	-7.563
A	1583	ILE	38	-5.78	-9.486
A	1584	LYS	7	-0.161	-0.948
A	1585	HIS	40	2.536	-2.356
A	1586	ASP	6	4.408	3.211
A	1587	THR	44	6.862	1.013
A	1588	VAL	10	8.73	6.576
A	1589	THR	30	9.541	4.994
A	1590	HIS	12	9.459	6.992
A	1591	TYR	27	11.644	7.2
A	1592	PRO	14	10.375	7.572
A	1593	THR	26	7.069	3.266
A	1594	ILE	27	9.363	5.181
A	1595	ARG	3	10.012	8.516
A	1596	GLU	21	10.022	6.455
A	1597	ARG	9	12.601	10.117
A	1598	ASN	31	9.237	4.61
A	1599	LYS	7	8.878	7.052
A	1600	GLY	34	7.304	2.554
A	1601	GLU	5	5.583	4.366
A	1602	TRP	31	3.005	-0.906
A	1603	GLU	10	0.838	-0.409
A	1604	ASP	36	-2.976	-6.774
A	1605	LEU	3	-8.556	-7.917
A	1606	GLY	41	-9.592	-13.204
A	1607	TRP	7	-12.371	-11.753
A	1608	LEU	36	-16.819	-19.025
A	1609	THR	4	-16.452	-15.02
A	1610	ALA	37	-17.406	-19.66
A	1611	LEU	6	-17.712	-16.365
A	1612	ARG	33	-17.283	-19.091
A	1613	VAL	8	-15.573	-14.702
A	1614	SER	29	-14.137	-15.846
A	1615	SER	13	-10.417	-10.714
A	1616	VAL	23	-10.174	-11.649
A	1617	LEU	12	-6.475	-7.11
A	1618	ARG	13	-4.799	-5.742
A	1619	THR	18	-5.815	-7.216
A	1620	PRO	16	-3.692	-5.108
A	1621	ALA	2	-2.037	-2.033
A	1622	GLN	0	-1.665	-1.473
A	1623	GLY	0	-0.589	-0.522
A	1624	ASP	11	-2.65	-3.61
A	1625	THR	8	-3.896	-4.368
A	1626	LYS	8	-5.238	-5.556
A	1627	ARG	23	-6.892	-8.744
A	1628	ILE	3	-8.401	-7.78
A	1629	THR	28	-10.384	-12.41
A	1630	VAL	3	-12.027	-10.989
A	1631	TYR	35	-13.876	-16.305
A	1632	GLY	6	-13.733	-12.844
A	1633	GLU	35	-15.921	-18.115
A	1634	LEU	6	-15.636	-14.528
A	1635	GLU	32	-16.985	-18.711
A	1636	TYR	7	-14.434	-13.579
A	1637	SER	35	-12.638	-15.21
A	1638	SER	7	-9.604	-9.304
A	1639	ILE	36	-8.16	-11.362
A	1640	ARG	5	-4.961	-4.965
A	1641	GLN	38	-1.272	-5.496
A	1642	LYS	15	1.552	-0.352
A	1643	GLN	8	2.588	1.37
A	1644	PHE	22	3.31	0.4
A	1645	THR	3	4.763	3.87
A	1646	GLU	29	7.432	3.242
A	1647	THR	3	7.794	6.553
A	1648	GLU	14	9.429	6.735
A	1649	TYR	16	9.038	6.158
A	1650	ASP	31	8.869	4.284
A	1651	PRO	16	7.332	4.649
A	1652	ARG	34	6.468	1.815
A	1653	TYR	10	4.28	2.638
A	1654	PHE	38	4.261	-0.599
A	1655	ASP	18	2.553	0.189
A	1656	ASN	7	0.492	-0.37
A	1657	CYS	31	-1.194	-4.622
A	1658	THR	7	-4.069	-4.406
A	1659	TYR	33	-6.009	-9.113
A	1660	ARG	5	-7.644	-7.34
A	1661	ASN	35	-9.877	-12.766
A	1662	LEU	4	-12.177	-11.236
A	1663	ALA	31	-12.534	-14.657
A	1664	ILE	5	-12.295	-11.456
A	1665	PRO	30	-12.47	-14.486
A	1666	MET	7	-11.688	-11.148
A	1667	GLY	25	-11.92	-13.424
A	1668	LEU	7	-11.889	-11.327
A	1669	ALA	30	-13.216	-15.146
A	1670	PHE	6	-9.919	-9.469
A	1671	GLU	29	-8.335	-10.712
A	1672	GLY	7	-6.748	-6.777
A	1673	GLU	21	-6.691	-8.337
A	1674	LEU	9	-5.465	-5.872
A	1675	SER	10	-4.022	-4.709
A	1676	GLY	8	-4.092	-4.541
A	1677	ASN	0	-3.098	-2.742
A	1678	ASP	5	-3.824	-3.959
A	1679	ILE	10	-5.288	-5.83
A	1680	LEU	22	-5.971	-7.814
A	1681	MET	11	-7.889	-8.246
A	1682	TYR	28	-9.548	-11.67
A	1683	ASN	6	-9.342	-8.958
A	1684	ARG	28	-13.033	-14.755
A	1685	PHE	4	-13.073	-12.029
A	1686	SER	35	-14.077	-16.483
A	1687	VAL	1	-11.896	-10.643
A	1688	ALA	30	-12.552	-14.559
A	1689	TYR	5	-10.583	-9.941
A	1690	MET	30	-11.767	-13.864
A	1691	PRO	5	-9.062	-8.595
A	1692	SER	20	-10.469	-11.565
A	1693	ILE	12	-7.427	-7.953
A	1694	TYR	11	-5.788	-6.387
A	1695	ARG	20	-6.995	-8.49
A	1696	ASN	20	-5.276	-6.969
A	1697	SER	9	-5	-5.46
A	1698	PRO	33	-4.655	-7.915
A	1699	THR	10	-1.102	-2.125
A	1700	CYS	35	1.504	-2.694
A	1701	LYS	6	2.686	1.687
A	1702	TYR	27	4.063	0.491
A	1703	GLN	15	4.686	2.422
A	1704	VAL	25	6.461	2.843
A	1705	LEU	14	3.641	1.612
A	1706	SER	23	5.337	2.078
A	1707	SER	27	4.467	0.848
A	1708	GLY	20	2.52	-0.07
A	1709	GLU	28	2.877	-0.673
A	1710	GLY	23	3.87	0.78
A	1711	GLY	25	3.44	0.17
A	1712	GLU	11	3.44	1.78
A	1713	ILE	34	2.893	-1.35
A	1714	ILE	17	0.121	-1.848
A	1715	CYS	35	-2.108	-5.891
A	1716	GLY	33	-3.06	-6.503
A	1717	VAL	27	-6.325	-8.703
A	1718	PRO	35	-7.896	-11.013
A	1719	THR	20	-7.908	-9.298
A	1720	ARG	2	-7.757	-7.095
A	1721	ASN	2	-7.248	-6.644
A	1722	SER	28	-9.959	-12.034
A	1723	ALA	6	-10.079	-9.61
A	1724	ARG	36	-12.829	-15.494
A	1725	GLY	4	-12.834	-11.818
A	1726	GLU	33	-14.452	-16.585
A	1727	TYR	2	-13.923	-12.552
A	1728	SER	35	-15.928	-18.121
A	1729	THR	7	-12.142	-11.551
A	1730	GLN	30	-13.528	-15.422
A	1731	LEU	10	-10.894	-10.792
A	1732	TYR	24	-10.091	-11.69
A	1733	LEU	10	-8.151	-8.363
A	1734	GLY	5	-7.297	-7.033
A	1735	PRO	5	-8.257	-7.882
A	1736	LEU	1	-11.105	-9.943
A	1737	TRP	2	-13.062	-11.789
A	1738	THR	33	-13.062	-15.355
A	1739	LEU	6	-13.831	-12.93
A	1740	TYR	37	-15.578	-18.042
A	1741	GLY	2	-15.521	-13.966
A	1742	SER	35	-17.778	-19.759
A	1743	TYR	9	-14.244	-13.641
A	1744	THR	34	-14.742	-16.956
A	1745	ILE	9	-12.193	-11.826
A	1746	GLU	33	-11.52	-13.99
A	1747	ALA	8	-10.426	-10.147
A	1748	ASP	19	-7.705	-9.004
A	1749	ALA	13	-5.676	-6.518
A	1750	HIS	19	-4.665	-6.314
A	1751	THR	32	-6.211	-9.176
A	1752	LEU	3	-7.91	-7.345
A	1753	ALA	38	-8.688	-12.059
A	1754	HIS	8	-11.027	-10.679
A	1755	MET	35	-14.641	-16.982
A	1756	MET	7	-15.334	-14.376
A	1757	ASN	36	-17.818	-19.909
A	1758	CYS	5	-16.842	-15.48
A	1759	GLY	29	-16.337	-17.793
A	1760	ALA	10	-15.932	-15.25
A	1761	ARG	35	-15.607	-17.837
A	1762	MET	6	-14.533	-13.552
A	1763	THR	22	-13.219	-14.229
A	1764	PHE	6	-11.002	-10.427

## Sheet: PmpD_disco
chain_id	residue_id	residue_name	contact_number	propensity_score	discotope_score
A	1	ALA	5	-15.259	-14.079
A	2	ILE	10	-18.48	-17.505
A	3	LEU	11	-19.117	-18.184
A	4	ALA	1	-18.54	-16.523
A	5	SER	13	-19.706	-18.935
A	6	VAL	26	-21.677	-22.174
A	7	SER	9	-19.112	-17.949
A	8	GLY	9	-18.304	-17.234
A	9	LEU	28	-22.021	-22.708
A	10	ALA	26	-22.396	-22.81
A	11	SER	8	-18.188	-17.016
A	12	CYS	23	-18.038	-18.609
A	13	VAL	25	-17.223	-18.117
A	14	ASP	3	-15.724	-14.261
A	15	LEU	33	-17.762	-19.514
A	16	HIS	22	-16.871	-17.461
A	17	ALA	0	-15.74	-13.93
A	18	GLY	0	-14.206	-12.572
A	19	GLY	6	-13.17	-12.346
A	20	GLN	16	-15.85	-15.867
A	21	SER	2	-14.445	-13.014
A	22	VAL	24	-16.905	-17.721
A	23	ASN	7	-14.544	-13.676
A	24	GLU	24	-17.559	-18.3
A	25	LEU	37	-21.928	-23.661
A	26	VAL	23	-22.69	-22.726
A	27	TYR	21	-24.539	-24.132
A	28	VAL	36	-28.418	-29.29
A	29	GLY	14	-26.81	-25.337
A	30	PRO	11	-27.601	-25.692
A	31	GLN	14	-25.104	-23.827
A	32	ALA	28	-27.253	-27.339
A	33	VAL	24	-30.411	-29.673
A	34	LEU	10	-27.923	-25.862
A	35	LEU	19	-24.902	-24.224
A	36	LEU	34	-26.895	-27.712
A	37	ASP	21	-24.641	-24.223
A	38	GLN	13	-20.867	-19.962
A	39	ILE	23	-19.526	-19.926
A	40	ARG	8	-19.015	-17.748
A	41	ASP	4	-16.54	-15.098
A	42	LEU	34	-22.395	-23.729
A	43	PHE	16	-24.861	-23.842
A	44	VAL	36	-28.597	-29.449
A	45	GLY	28	-26.761	-26.903
A	46	SER	23	-22.258	-22.344
A	47	LYS	12	-15.936	-15.484
A	48	ASP	3	-10.741	-9.85
A	49	SER	20	-13.317	-14.086
A	50	GLN	12	-16.112	-15.639
A	51	ALA	36	-21.035	-22.756
A	52	GLU	6	-15.508	-14.415
A	53	GLY	15	-15.786	-15.695
A	54	GLN	10	-19.317	-18.246
A	55	TYR	34	-25.8	-26.743
A	56	ARG	2	-28.364	-25.332
A	57	LEU	32	-33.122	-32.993
A	58	ILE	10	-34.858	-32
A	59	VAL	31	-34.311	-33.931
A	60	GLY	13	-27.016	-25.404
A	61	ASP	15	-22.277	-21.44
A	62	PRO	8	-23.283	-21.526
A	63	SER	29	-29.005	-29.005
A	64	SER	19	-30.95	-29.576
A	65	PHE	36	-33.265	-33.58
A	66	GLN	10	-27.641	-25.612
A	67	GLU	30	-25.723	-26.215
A	68	LYS	14	-20.3	-19.576
A	69	ASP	14	-14.354	-14.313
A	70	ALA	20	-20.026	-20.023
A	71	ASP	1	-11.809	-10.566
A	72	THR	13	-11.616	-11.776
A	73	LEU	33	-20.954	-22.34
A	74	PRO	5	-14.696	-13.581
A	75	GLY	39	-21.186	-23.234
A	76	LYS	11	-22.651	-21.311
A	77	VAL	42	-29.982	-31.364
A	78	GLU	12	-22.828	-21.582
A	79	GLN	11	-24.305	-22.775
A	80	SER	17	-29.611	-28.161
A	81	THR	34	-35.246	-35.103
A	82	LEU	5	-34.532	-31.136
A	83	PHE	40	-37.222	-37.542
A	84	SER	7	-30.368	-27.681
A	85	VAL	32	-33.001	-32.886
A	86	THR	12	-23.873	-22.508
A	87	ASN	12	-22.332	-21.144
A	88	PRO	15	-29.834	-28.128
A	89	VAL	32	-35.757	-35.325
A	90	VAL	18	-34.82	-32.885
A	91	PHE	40	-39.137	-39.236
A	92	GLN	15	-32.564	-30.545
A	93	GLY	17	-28.115	-26.837
A	94	VAL	37	-33.901	-34.257
A	95	ASP	15	-27.209	-25.805
A	96	GLN	37	-27.239	-28.362
A	97	GLN	20	-20.311	-20.275
A	98	ASP	17	-13.731	-14.107
A	99	GLN	38	-18.5	-20.743
A	100	VAL	37	-20.06	-22.008
A	101	SER	1	-15.933	-14.215
A	102	SER	19	-19.514	-19.455
A	103	GLN	35	-28.439	-29.193
A	104	GLY	34	-30.572	-30.966
A	105	LEU	36	-39.976	-39.519
A	106	ILE	39	-41.964	-41.623
A	107	CYS	39	-43.795	-43.244
A	108	SER	26	-38.173	-36.773
A	109	PHE	23	-35.128	-33.733
A	110	THR	25	-26.503	-26.33
A	111	SER	21	-18.273	-18.587
A	112	SER	0	-12.149	-10.752
A	113	ASN	7	-9.691	-9.381
A	114	LEU	10	-9.594	-9.641
A	115	ASP	1	-5.111	-4.639
A	116	SER	17	-4.64	-6.061
A	117	PRO	3	-1.869	-1.999
A	118	ARG	11	-4.334	-5.1
A	119	ASP	24	-10.409	-11.972
A	120	GLY	12	-14.639	-14.336
A	121	GLU	11	-15.787	-15.237
A	122	SER	20	-24.647	-24.113
A	123	PHE	27	-33.071	-32.373
A	124	LEU	35	-37.349	-37.079
A	125	GLY	32	-43.784	-42.429
A	126	ILE	33	-43.098	-41.936
A	127	ALA	13	-39.667	-36.6
A	128	PHE	42	-42.224	-42.198
A	129	VAL	13	-34.708	-32.212
A	130	GLY	29	-31.546	-31.253
A	131	ASP	14	-19.904	-19.225
A	132	SER	0	-14.773	-13.074
A	133	SER	11	-12.891	-12.674
A	134	LYS	15	-19.129	-18.654
A	135	ALA	24	-29.84	-29.168
A	136	GLY	18	-32.633	-30.95
A	137	ILE	39	-38.896	-38.908
A	138	THR	18	-39.702	-37.207
A	139	LEU	39	-42.733	-42.304
A	140	THR	17	-36.936	-34.644
A	141	ASP	13	-31.471	-29.347
A	142	VAL	34	-37.444	-37.048
A	143	LYS	20	-34.284	-32.642
A	144	ALA	44	-33.5	-34.707
A	145	SER	17	-25.45	-24.478
A	146	LEU	19	-26.024	-25.216
A	147	SER	30	-32.043	-31.808
A	148	GLY	34	-40.4	-39.664
A	149	ALA	41	-47.427	-46.688
A	150	ALA	33	-48.869	-47.044
A	151	LEU	36	-49.929	-48.328
A	152	TYR	40	-46.064	-45.367
A	153	SER	28	-40.084	-38.695
A	154	THR	23	-31.985	-30.951
A	155	GLU	19	-31.58	-30.133
A	156	ASP	11	-39.827	-36.512
A	157	LEU	40	-46.098	-45.396
A	158	ILE	12	-43.509	-39.886
A	159	PHE	44	-44.851	-44.753
A	160	GLU	11	-36.611	-33.666
A	161	LYS	11	-27.86	-25.921
A	162	ILE	33	-32.845	-32.863
A	163	LYS	9	-23.597	-21.918
A	164	GLY	23	-26.159	-25.796
A	165	GLY	18	-35.171	-33.196
A	166	LEU	41	-43.922	-43.586
A	167	GLU	20	-42.493	-39.907
A	168	PHE	42	-47.172	-46.577
A	169	ALA	15	-40.589	-37.647
A	170	SER	10	-35.123	-32.234
A	171	CYS	43	-42.54	-42.593
A	172	SER	15	-38.371	-35.683
A	173	SER	43	-38.609	-39.114
A	174	LEU	19	-32.297	-30.768
A	175	GLU	24	-30.037	-29.343
A	176	GLN	31	-38.482	-37.622
A	177	GLY	38	-46.023	-45.101
A	178	GLY	49	-53.32	-52.823
A	179	ALA	38	-54.403	-52.516
A	180	CYS	36	-56.695	-54.315
A	181	ALA	46	-52.274	-51.552
A	182	ALA	30	-47.09	-45.125
A	183	GLN	12	-39.544	-36.376
A	184	SER	16	-45.086	-41.741
A	185	ILE	38	-51.103	-49.596
A	186	LEU	13	-46.413	-42.571
A	187	ILE	39	-45.222	-44.506
A	188	HIS	10	-35.978	-32.991
A	189	ASP	11	-25.962	-24.242
A	190	CYS	31	-33.772	-33.453
A	191	GLN	11	-29.363	-27.252
A	192	GLY	15	-31.777	-29.847
A	193	LEU	36	-42.61	-41.85
A	194	GLN	19	-43.612	-40.781
A	195	VAL	37	-49.577	-48.131
A	196	LYS	16	-41.326	-38.414
A	197	HIS	8	-35.441	-32.285
A	198	CYS	45	-44.101	-44.205
A	199	THR	12	-39.15	-36.028
A	200	THR	43	-38.424	-38.95
A	201	ALA	15	-29.434	-27.774
A	202	VAL	26	-25.16	-25.256
A	203	ASN	15	-15.181	-15.16
A	204	ALA	12	-14.403	-14.127
A	205	GLU	0	-4.916	-4.35
A	206	GLY	8	-5.655	-5.924
A	207	SER	20	-13.121	-13.912
A	208	SER	3	-7.175	-6.694
A	209	ALA	5	-4.767	-4.794
A	210	ASN	14	-7.271	-8.045
A	211	ASP	6	-13.274	-12.437
A	212	HIS	26	-19.563	-20.303
A	213	LEU	19	-24.144	-23.552
A	214	GLY	15	-25.054	-23.898
A	215	PHE	34	-30.725	-31.102
A	216	GLY	41	-42.002	-41.887
A	217	GLY	37	-48.356	-47.05
A	218	GLY	42	-54.605	-53.156
A	219	ALA	36	-59.416	-56.723
A	220	PHE	36	-61.377	-58.459
A	221	PHE	48	-56.385	-55.421
A	222	VAL	30	-50.999	-48.584
A	223	THR	37	-40.679	-40.256
A	224	GLY	22	-31.755	-30.633
A	225	SER	24	-20.562	-20.958
A	226	LEU	4	-11.021	-10.214
A	227	SER	13	-8.876	-9.35
A	228	GLY	4	-5.166	-5.032
A	229	GLU	4	-7.173	-6.808
A	230	LYS	19	-13.375	-14.022
A	231	SER	6	-15.048	-14.007
A	232	LEU	19	-15.935	-16.288
A	233	TYR	32	-26.452	-27.09
A	234	MET	38	-30.733	-31.568
A	235	PRO	20	-23.041	-22.692
A	236	ALA	14	-28.25	-26.611
A	237	GLY	26	-35.955	-34.81
A	238	ASP	17	-40.417	-37.724
A	239	MET	35	-49.843	-48.136
A	240	VAL	15	-43.535	-40.253
A	241	VAL	40	-42.783	-42.463
A	242	ALA	14	-33.657	-31.397
A	243	ASN	8	-24.396	-22.511
A	244	CYS	37	-29.131	-30.036
A	245	ASP	14	-20	-19.31
A	246	GLY	16	-23.143	-22.321
A	247	ALA	13	-29.154	-27.296
A	248	ILE	35	-40.723	-40.065
A	249	SER	16	-41.04	-38.16
A	250	PHE	39	-47.018	-46.096
A	251	GLU	15	-39.887	-37.025
A	252	GLY	10	-34.31	-31.514
A	253	ASN	46	-42.797	-43.166
A	254	SER	10	-39.149	-35.797
A	255	ALA	50	-42.795	-43.624
A	256	ASN	19	-31.454	-30.022
A	257	PHE	44	-31.951	-33.337
A	258	ALA	19	-32.562	-31.002
A	259	ASN	26	-41.707	-39.9
A	260	GLY	42	-48.147	-47.44
A	261	GLY	41	-53.902	-52.418
A	262	ALA	38	-56.706	-54.554
A	263	ILE	38	-58.633	-56.26
A	264	ALA	42	-56.105	-54.483
A	265	ALA	29	-49.662	-47.286
A	266	SER	23	-36.758	-35.176
A	267	GLY	23	-34.174	-32.889
A	268	LYS	16	-39.801	-37.064
A	269	VAL	37	-45.379	-44.415
A	270	LEU	17	-41.095	-38.324
A	271	PHE	42	-39.713	-39.976
A	272	VAL	14	-31.506	-29.493
A	273	ALA	7	-23.112	-21.259
A	274	ASN	37	-28.162	-29.179
A	275	ASP	10	-17.64	-16.762
A	276	LYS	16	-20.732	-20.188
A	277	LYS	13	-26.959	-25.353
A	278	THR	35	-37.744	-37.429
A	279	SER	18	-40.035	-37.501
A	280	PHE	38	-45.104	-44.287
A	281	ILE	13	-36.752	-34.021
A	282	GLU	5	-32.162	-29.039
A	283	ASN	48	-41.895	-42.597
A	284	ARG	11	-38.534	-35.368
A	285	ALA	49	-39.933	-40.976
A	286	LEU	27	-32.27	-31.664
A	287	SER	25	-38.791	-37.205
A	288	GLY	39	-45.668	-44.901
A	289	GLY	43	-51.043	-50.118
A	290	ALA	38	-53.508	-51.725
A	291	ILE	39	-54.446	-52.67
A	292	ALA	42	-53.624	-52.287
A	293	ALA	32	-47.741	-45.931
A	294	SER	21	-38.186	-36.209
A	295	SER	16	-35.682	-33.419
A	296	ASP	13	-37.356	-34.555
A	297	ILE	35	-42.613	-41.737
A	298	ALA	17	-37.534	-35.173
A	299	PHE	42	-36.5	-37.132
A	300	GLN	13	-28.582	-26.79
A	301	ASN	10	-21.89	-20.523
A	302	CYS	33	-26.612	-27.347
A	303	ALA	16	-21.542	-20.905
A	304	GLU	15	-25.017	-23.865
A	305	LEU	37	-34.458	-34.75
A	306	VAL	15	-35.502	-33.144
A	307	PHE	41	-40.8	-40.823
A	308	LYS	14	-33.704	-31.438
A	309	GLY	8	-30.404	-27.827
A	310	ASN	47	-39.289	-40.176
A	311	CYS	9	-37.873	-34.553
A	312	ALA	49	-40.201	-41.213
A	313	ILE	10	-30.497	-28.14
A	314	GLY	29	-28.712	-28.745
A	315	THR	13	-19.136	-18.431
A	316	GLU	1	-15.158	-13.53
A	317	ASP	9	-12.887	-12.44
A	318	LYS	7	-18.516	-17.192
A	319	GLY	12	-23.116	-21.838
A	320	SER	15	-25.893	-24.64
A	321	LEU	31	-34.917	-34.466
A	322	GLY	30	-39.682	-38.569
A	323	GLY	41	-45.588	-45.061
A	324	GLY	45	-47.139	-46.893
A	325	ALA	36	-50.197	-48.564
A	326	ILE	39	-51.734	-50.269
A	327	SER	42	-49.118	-48.3
A	328	SER	29	-45.99	-44.036
A	329	LEU	16	-38.066	-35.528
A	330	GLY	21	-37.754	-35.827
A	331	THR	13	-37.404	-34.598
A	332	VAL	36	-42.235	-41.518
A	333	LEU	20	-35.618	-33.822
A	334	LEU	44	-35.279	-36.282
A	335	GLN	15	-27.64	-26.186
A	336	GLY	11	-19.715	-18.713
A	337	ASN	34	-23.293	-24.525
A	338	HIS	11	-19.159	-18.221
A	339	GLY	9	-23.014	-21.403
A	340	ILE	38	-31.535	-32.279
A	341	THR	15	-31.958	-30.008
A	342	CYS	41	-39.281	-39.479
A	343	ASP	12	-31.158	-28.955
A	344	LYS	6	-30.275	-27.484
A	345	ASN	49	-36.544	-37.976
A	346	GLU	9	-35.158	-32.149
A	347	SER	50	-38.793	-40.082
A	348	ALA	16	-31.436	-29.66
A	349	SER	19	-34.232	-32.48
A	350	GLN	28	-39.788	-38.433
A	351	GLY	38	-46.249	-45.3
A	352	GLY	42	-46.93	-46.363
A	353	ALA	37	-45.715	-44.713
A	354	ILE	37	-48.749	-47.398
A	355	PHE	40	-48.146	-47.209
A	356	GLY	30	-44.18	-42.549
A	357	LYS	8	-37.619	-34.213
A	358	ASN	10	-36.244	-33.226
A	359	CYS	38	-42.685	-42.146
A	360	GLN	16	-34.411	-32.293
A	361	ILE	42	-31.358	-32.582
A	362	SER	17	-23.92	-23.124
A	363	ASP	11	-17.371	-16.638
A	364	ASN	34	-20.97	-22.468
A	365	GLU	10	-13.92	-13.469
A	366	GLY	21	-16.949	-17.415
A	367	PRO	16	-20.227	-19.741
A	368	VAL	38	-30.727	-31.563
A	369	VAL	15	-31.327	-29.45
A	370	PHE	40	-37.689	-37.955
A	371	ARG	12	-31.014	-28.828
A	372	ASP	8	-28.568	-26.203
A	373	SER	50	-34.446	-36.234
A	374	THR	12	-35.844	-33.102
A	375	ALA	45	-39.774	-40.375
A	376	CYS	17	-33.758	-31.83
A	377	LEU	23	-32.508	-31.415
A	378	GLY	34	-37.948	-37.494
A	379	GLY	38	-46.166	-45.227
A	380	GLY	45	-46.308	-46.158
A	381	ALA	35	-45.971	-44.709
A	382	ILE	37	-48.167	-46.883
A	383	ALA	46	-47.627	-47.44
A	384	ALA	32	-43.796	-42.439
A	385	GLN	18	-39.047	-36.627
A	386	GLU	8	-33.671	-30.719
A	387	ILE	17	-35.255	-33.156
A	388	VAL	37	-40.503	-40.1
A	389	SER	16	-33.908	-31.848
A	390	ILE	42	-33.007	-34.041
A	391	GLN	15	-23.91	-22.885
A	392	ASN	8	-16.871	-15.85
A	393	ASN	36	-19.072	-21.018
A	394	GLN	10	-11.64	-11.451
A	395	ALA	24	-16.244	-17.136
A	396	GLY	19	-21.994	-21.65
A	397	ILE	37	-29.177	-30.077
A	398	SER	17	-30.847	-29.254
A	399	PHE	40	-35.146	-35.704
A	400	GLU	13	-29.087	-27.237
A	401	GLY	11	-28.239	-26.257
A	402	GLY	44	-36.121	-37.027
A	403	LYS	14	-35.071	-32.648
A	404	ALA	44	-37.781	-38.496
A	405	SER	20	-33.765	-32.182
A	406	PHE	32	-37.529	-36.893
A	407	GLY	42	-42.885	-42.784
A	408	GLY	48	-45.342	-45.648
A	409	GLY	40	-43.516	-43.112
A	410	ILE	38	-45.59	-44.717
A	411	ALA	43	-45.408	-45.131
A	412	CYS	32	-41.008	-39.972
A	413	GLU	42	-38.497	-38.9
A	414	SER	21	-31.375	-30.182
A	415	PHE	28	-30.24	-29.982
A	416	SER	16	-21.622	-20.976
A	417	SER	10	-14.958	-14.388
A	418	ALA	0	-6.899	-6.106
A	419	GLY	7	-8.174	-8.039
A	420	GLY	6	-11.969	-11.283
A	421	ALA	7	-14.997	-14.078
A	422	SER	29	-22.96	-23.654
A	423	VAL	6	-22.497	-20.6
A	424	LEU	35	-30.499	-31.017
A	425	GLY	28	-32.341	-31.841
A	426	ALA	15	-33.473	-31.349
A	427	ILE	38	-37.179	-37.273
A	428	ASP	13	-30.392	-28.392
A	429	ILE	42	-31.323	-32.551
A	430	SER	17	-23.118	-22.414
A	431	LYS	10	-16.255	-15.535
A	432	ASN	36	-20.398	-22.192
A	433	LEU	10	-13.703	-13.277
A	434	GLY	27	-17.488	-18.582
A	435	ALA	15	-21.76	-20.983
A	436	ILE	38	-30.418	-31.29
A	437	SER	20	-28.638	-27.644
A	438	PHE	40	-33.346	-34.111
A	439	SER	15	-29.953	-28.234
A	440	ARG	9	-27.208	-25.114
A	441	THR	48	-35.176	-36.651
A	442	LEU	12	-33.76	-31.257
A	443	CYS	49	-37.233	-38.586
A	444	THR	13	-32.497	-30.255
A	445	THR	37	-30.362	-31.126
A	446	SER	19	-26.919	-26.008
A	447	ASP	22	-24.244	-23.986
A	448	LEU	15	-21.38	-20.646
A	449	GLY	12	-13.305	-13.155
A	450	GLN	29	-19.048	-20.192
A	451	MET	22	-21.89	-21.903
A	452	GLU	14	-22.849	-21.831
A	453	TYR	32	-29.362	-29.666
A	454	GLN	30	-32.411	-32.134
A	455	GLY	38	-37.632	-37.675
A	456	GLY	45	-43.956	-44.076
A	457	GLY	45	-44.403	-44.472
A	458	ALA	36	-43.057	-42.245
A	459	LEU	40	-44.854	-44.296
A	460	PHE	44	-43.25	-43.336
A	461	GLY	31	-38.587	-37.715
A	462	GLU	14	-32.305	-30.2
A	463	ASN	10	-31.192	-28.755
A	464	ILE	35	-34.672	-34.71
A	465	SER	16	-32.629	-30.717
A	466	LEU	46	-31.055	-32.774
A	467	SER	16	-22.899	-22.106
A	468	GLU	10	-16.989	-16.186
A	469	ASN	34	-19.776	-21.412
A	470	ALA	8	-13.027	-12.449
A	471	GLY	27	-17.089	-18.229
A	472	VAL	13	-20.207	-19.378
A	473	LEU	38	-27.875	-29.039
A	474	THR	16	-28.697	-27.237
A	475	PHE	41	-33.47	-34.336
A	476	LYS	14	-28.356	-26.705
A	477	ASP	8	-26.017	-23.945
A	478	ASN	47	-34.567	-35.997
A	479	ILE	12	-31.881	-29.595
A	480	VAL	48	-35.208	-36.679
A	481	LYS	17	-27.644	-26.42
A	482	THR	36	-28.31	-29.194
A	483	PHE	21	-23.005	-22.775
A	484	ALA	29	-22.007	-22.812
A	485	SER	12	-18.007	-17.316
A	486	ASN	15	-14.72	-14.752
A	487	GLY	22	-18.412	-18.824
A	488	LYS	27	-22.626	-23.129
A	489	ILE	18	-27.523	-26.428
A	490	LEU	45	-33.943	-35.214
A	491	GLY	43	-38.891	-39.363
A	492	GLY	40	-41.213	-41.073
A	493	GLY	45	-43.37	-43.557
A	494	ALA	38	-43.909	-43.229
A	495	ILE	40	-44.208	-43.724
A	496	LEU	43	-43.465	-43.412
A	497	ALA	28	-39.544	-38.217
A	498	THR	29	-36.224	-35.394
A	499	GLY	15	-27.269	-25.858
A	500	LYS	16	-31.311	-29.55
A	501	VAL	39	-34.994	-35.455
A	502	GLU	14	-29.46	-27.682
A	503	ILE	45	-29.804	-31.551
A	504	THR	13	-24.01	-22.744
A	505	ASN	9	-16.362	-15.515
A	506	ASN	34	-19.003	-20.728
A	507	SER	6	-14.375	-13.412
A	508	GLY	27	-16.973	-18.126
A	509	GLY	14	-19.372	-18.754
A	510	ILE	39	-27.599	-28.91
A	511	SER	17	-26.491	-25.399
A	512	PHE	38	-31.985	-32.677
A	513	THR	15	-26.548	-25.22
A	514	GLY	13	-22.699	-21.584
A	515	ASN	43	-30.532	-31.966
A	516	ALA	15	-29.225	-27.589
A	517	ARG	46	-29.275	-31.199
A	518	ALA	19	-23.554	-23.031
A	519	PRO	12	-23.191	-21.904
A	520	GLN	41	-22.458	-24.59
A	521	ALA	34	-22.211	-23.567
A	522	LEU	18	-15.425	-15.721
A	523	PRO	24	-13.929	-15.087
A	524	THR	12	-8.04	-8.495
A	525	GLN	11	-6.555	-7.067
A	526	GLU	12	-4.261	-5.151
A	527	GLU	32	-8.06	-10.813
A	528	PHE	28	-9.408	-11.546
A	529	PRO	9	-5.396	-5.811
A	530	LEU	3	-4.632	-4.444
A	531	PHE	22	-7.361	-9.045
A	532	SER	13	-3.192	-4.32
A	533	LYS	2	0.406	0.129
A	534	LYS	12	-0.072	-1.444
A	535	GLU	0	0.136	0.12
A	536	GLY	18	-1.942	-3.788
A	537	ARG	14	-3.711	-4.894
A	538	PRO	3	-3.811	-3.718
A	539	LEU	27	-6.731	-9.062
A	540	SER	13	-9.801	-10.169
A	541	SER	15	-14.909	-14.919
A	542	GLY	29	-23.327	-23.979
A	543	TYR	27	-30.129	-29.77
A	544	SER	45	-33.079	-34.45
A	545	GLY	37	-36.265	-36.35
A	546	GLY	42	-37.873	-38.348
A	547	GLY	41	-39.981	-40.098
A	548	ALA	37	-40.7	-40.275
A	549	ILE	39	-42.422	-42.028
A	550	LEU	41	-42.54	-42.362
A	551	GLY	33	-38.924	-38.242
A	552	ARG	10	-31.638	-29.149
A	553	GLU	9	-30.667	-28.175
A	554	VAL	38	-35.089	-35.424
A	555	ALA	15	-32.521	-30.506
A	556	ILE	42	-29.295	-30.756
A	557	LEU	15	-24.092	-23.046
A	558	HIS	7	-18.843	-17.481
A	559	ASN	34	-21.462	-22.904
A	560	ALA	10	-19.889	-18.751
A	561	ALA	14	-20.242	-19.524
A	562	VAL	37	-26.274	-27.507
A	563	VAL	15	-25.158	-23.99
A	564	PHE	43	-30.97	-32.354
A	565	GLU	17	-25.451	-24.479
A	566	GLN	10	-22.228	-20.822
A	567	ASN	43	-28.544	-30.207
A	568	ARG	14	-27.255	-25.73
A	569	LEU	45	-28.039	-29.989
A	570	GLN	11	-22.115	-20.837
A	571	CYS	40	-23.942	-25.789
A	572	SER	12	-19.726	-18.838
A	573	GLU	11	-19.237	-18.29
A	574	GLU	2	-17.944	-16.11
A	575	GLU	25	-20.138	-20.697
A	576	ALA	31	-24.884	-25.587
A	577	THR	16	-22.482	-21.737
A	578	LEU	22	-18.56	-18.956
A	579	LEU	34	-20.66	-22.194
A	580	GLY	21	-24.557	-24.148
A	581	CYS	28	-29.969	-29.743
A	582	CYS	43	-32.801	-33.974
A	583	GLY	30	-36.456	-35.714
A	584	GLY	48	-41.083	-41.878
A	585	GLY	43	-38.287	-38.829
A	586	ALA	36	-38.994	-38.65
A	587	VAL	40	-41.555	-41.376
A	588	HIS	36	-40.898	-40.335
A	589	GLY	29	-37.226	-36.28
A	590	MET	20	-31.702	-30.357
A	591	ASP	9	-25.739	-23.814
A	592	SER	15	-30.821	-29.001
A	593	THR	36	-33.669	-33.937
A	594	SER	16	-30.231	-28.594
A	595	ILE	41	-28.992	-30.373
A	596	VAL	14	-24.066	-22.908
A	597	GLY	12	-18.896	-18.103
A	598	ASN	36	-22.277	-23.855
A	599	SER	9	-19.368	-18.176
A	600	SER	9	-20.817	-19.458
A	601	VAL	39	-26.826	-28.226
A	602	ARG	12	-24.601	-23.151
A	603	PHE	43	-30.8	-32.203
A	604	GLY	19	-26.097	-25.281
A	605	ASN	11	-19.131	-18.196
A	606	ASN	46	-27.597	-29.714
A	607	TYR	17	-29.649	-28.195
A	608	ALA	50	-32.76	-34.743
A	609	MET	20	-26.331	-25.603
A	610	GLY	39	-27.033	-28.409
A	611	GLN	23	-28.17	-27.576
A	612	GLY	25	-30.772	-30.108
A	613	VAL	41	-33.865	-34.686
A	614	SER	28	-37.104	-36.057
A	615	GLY	46	-39.357	-40.121
A	616	GLY	42	-38.179	-38.619
A	617	ALA	37	-37.963	-37.852
A	618	LEU	38	-39.613	-39.428
A	619	LEU	43	-38.885	-39.358
A	620	SER	32	-36.193	-35.711
A	621	LYS	9	-29.408	-27.061
A	622	THR	13	-31.704	-29.553
A	623	VAL	35	-35.323	-35.286
A	624	GLN	17	-29.521	-28.081
A	625	LEU	45	-29.736	-31.491
A	626	ALA	15	-25.101	-23.939
A	627	GLY	13	-19.861	-19.072
A	628	ASN	36	-22.077	-23.678
A	629	GLY	15	-18.206	-17.837
A	630	SER	10	-21.182	-19.896
A	631	VAL	36	-26.339	-27.45
A	632	ASP	18	-25.201	-24.373
A	633	PHE	43	-28.641	-30.292
A	634	SER	16	-24.314	-23.358
A	635	ARG	11	-20.381	-19.302
A	636	ASN	46	-28.004	-30.073
A	637	ILE	11	-26.588	-24.795
A	638	ALA	49	-30.35	-32.495
A	639	SER	35	-30.93	-31.398
A	640	LEU	32	-32.703	-32.622
A	641	GLY	33	-36.301	-35.921
A	642	GLY	35	-37.841	-37.514
A	643	GLY	41	-37.983	-38.33
A	644	ALA	37	-38.711	-38.514
A	645	LEU	43	-40.756	-41.014
A	646	GLN	40	-39.633	-39.676
A	647	ALA	31	-36.654	-36.004
A	648	SER	21	-31.592	-30.374
A	649	GLU	6	-25.027	-22.839
A	650	GLY	19	-25.333	-24.605
A	651	ASN	18	-30.104	-28.712
A	652	CYS	34	-35.552	-35.373
A	653	GLU	18	-31.624	-30.057
A	654	LEU	43	-30.321	-31.779
A	655	VAL	15	-25.09	-23.93
A	656	ASP	10	-19.59	-18.487
A	657	ASN	34	-21.538	-22.971
A	658	GLY	18	-18.767	-18.679
A	659	TYR	10	-19.922	-18.781
A	660	VAL	39	-26.852	-28.249
A	661	LEU	16	-27.696	-26.351
A	662	PHE	42	-31.444	-32.658
A	663	ARG	14	-24.549	-23.336
A	664	ASP	9	-21.206	-19.802
A	665	ASN	49	-28.387	-30.758
A	666	ARG	18	-27.604	-26.499
A	667	GLY	45	-32.627	-34.05
A	668	ARG	33	-28.468	-28.99
A	669	VAL	30	-31.066	-30.943
A	670	TYR	34	-36.008	-35.777
A	671	GLY	46	-39.101	-39.894
A	672	GLY	42	-38.795	-39.164
A	673	ALA	36	-37.62	-37.434
A	674	ILE	41	-38.501	-38.788
A	675	SER	37	-38.469	-38.3
A	676	CYS	34	-35.614	-35.428
A	677	LEU	24	-32.549	-31.566
A	678	ARG	13	-22.865	-21.731
A	679	GLY	23	-24.859	-24.645
A	680	ASP	17	-29.292	-27.878
A	681	VAL	36	-33.568	-33.848
A	682	VAL	17	-31.837	-30.131
A	683	ILE	45	-30.901	-32.522
A	684	SER	19	-25.874	-25.083
A	685	GLY	12	-18.934	-18.137
A	686	ASN	39	-21.282	-23.32
A	687	LYS	10	-14.712	-14.17
A	688	GLY	22	-15.56	-16.301
A	689	ARG	16	-19.456	-19.058
A	690	VAL	39	-28.692	-29.877
A	691	GLU	16	-27.713	-26.366
A	692	PHE	41	-30.401	-31.62
A	693	LYS	13	-25.656	-24.2
A	694	ASP	10	-22.235	-20.828
A	695	ASN	48	-26.801	-29.239
A	696	ILE	17	-27.194	-26.022
A	697	ALA	45	-29.135	-30.959
A	698	THR	21	-25.548	-25.025
A	699	ARG	38	-24.823	-26.338
A	700	LEU	27	-20.408	-21.166
A	701	TYR	18	-18.19	-18.168
A	702	VAL	31	-17.642	-19.179
A	703	GLU	23	-11.09	-12.46
A	704	GLU	4	-7.885	-7.438
A	705	THR	6	-4.737	-4.882
A	706	VAL	6	-4.56	-4.726
A	707	GLU	20	-6.5	-8.053
A	708	LYS	13	-7.174	-7.844
A	709	VAL	21	-8.209	-9.68
A	710	GLU	13	-13.267	-13.237
A	711	GLU	24	-17.523	-18.268
A	712	VAL	20	-11.065	-12.092
A	713	GLU	9	-11.958	-11.618
A	714	PRO	19	-6.566	-7.996
A	715	ALA	2	-4.929	-4.592
A	716	PRO	3	-4.086	-3.962
A	717	GLU	1	-0.215	-0.305
A	718	GLN	11	-0.204	-1.445
A	719	LYS	15	-2.145	-3.624
A	720	ASP	9	-1.44	-2.309
A	721	ASN	10	0.113	-1.05
A	722	ASN	4	-0.935	-1.288
A	723	GLU	5	-0.482	-1.001
A	724	LEU	18	-7.285	-8.518
A	725	SER	13	-8.468	-8.989
A	726	PHE	15	-11.909	-12.264
A	727	LEU	18	-16.538	-16.706
A	728	GLY	17	-13.697	-14.077
A	729	SER	14	-13.243	-13.33
A	730	ALA	10	-15.166	-14.572
A	731	GLU	27	-19.935	-20.748
A	732	GLN	30	-22.819	-23.644
A	733	SER	12	-22.086	-20.926
A	734	PHE	21	-19.431	-19.612
A	735	ILE	34	-22.812	-24.099
A	736	THR	30	-26.213	-26.648
A	737	ALA	21	-21.481	-21.426
A	738	ALA	27	-20.337	-21.103
A	739	ASN	40	-24.121	-25.947
A	740	GLN	16	-18.783	-18.463
A	741	ALA	17	-16.105	-16.208
A	742	LEU	28	-16.372	-17.709
A	743	PHE	25	-15.445	-16.544
A	744	ALA	18	-11.398	-12.157
A	745	SER	19	-8.584	-9.782
A	746	GLU	19	-6.489	-7.928
A	747	ASP	13	-5.638	-6.484
A	748	GLY	0	-3.885	-3.438
A	749	ASP	8	-6.363	-6.552
A	750	LEU	15	-8.527	-9.271
A	751	SER	2	-5.007	-4.661
A	752	PRO	5	-6.108	-5.981
A	753	GLU	1	-3.834	-3.508
A	754	SER	17	-6.236	-7.474
A	755	SER	7	-7.8	-7.708
A	756	ILE	28	-11.396	-13.305
A	757	SER	9	-9.296	-9.262
A	758	SER	4	-9.224	-8.623
A	759	GLU	7	-11.147	-10.67
A	760	GLU	16	-14.479	-14.654
A	761	LEU	16	-16.024	-16.022
A	762	ALA	12	-14.302	-14.037
A	763	LYS	20	-16.808	-17.175
A	764	ARG	34	-21.737	-23.147
A	765	ARG	25	-19.398	-20.042
A	766	GLU	27	-23.845	-24.208
A	767	CYS	37	-29.632	-30.479
A	768	ALA	37	-32.01	-32.583
A	769	GLY	40	-36.085	-36.535
A	770	GLY	45	-35.325	-36.437
A	771	ALA	37	-35.867	-35.998
A	772	ILE	36	-37.273	-37.127
A	773	PHE	40	-38.838	-38.971
A	774	ALA	34	-34.772	-34.684
A	775	LYS	23	-27.131	-26.656
A	776	ARG	24	-28.869	-28.309
A	777	VAL	35	-34.277	-34.36
A	778	ARG	18	-31.954	-30.349
A	779	ILE	42	-31.818	-32.989
A	780	VAL	18	-26.014	-25.092
A	781	ASP	8	-19.742	-18.392
A	782	ASN	37	-21.636	-23.403
A	783	GLN	10	-14.664	-14.128
A	784	GLU	16	-16.064	-16.056
A	785	ALA	16	-23.361	-22.515
A	786	VAL	39	-28.928	-30.086
A	787	VAL	19	-28.436	-27.351
A	788	PHE	41	-32.427	-33.413
A	789	SER	15	-24.354	-23.279
A	790	ASN	9	-21.07	-19.682
A	791	ASN	46	-27.281	-29.434
A	792	PHE	14	-26.585	-25.138
A	793	SER	43	-25.088	-27.147
A	794	ASP	25	-18.824	-19.534
A	795	ILE	32	-21.82	-22.99
A	796	TYR	29	-25.3	-25.726
A	797	GLY	46	-34.174	-35.534
A	798	GLY	45	-34.039	-35.3
A	799	ALA	36	-37.484	-37.314
A	800	ILE	38	-38.487	-38.431
A	801	PHE	39	-37.071	-37.293
A	802	THR	31	-33.477	-33.192
A	803	GLY	40	-28.922	-30.196
A	804	SER	28	-22.18	-22.849
A	805	LEU	33	-17.988	-19.715
A	806	ARG	25	-11.237	-12.819
A	807	GLU	7	-5.623	-5.781
A	808	GLU	11	-4.644	-5.375
A	809	ASP	28	-9.481	-11.611
A	810	LYS	21	-7.355	-8.924
A	811	LEU	7	-2.37	-2.902
A	812	ASP	19	-4.375	-6.057
A	813	GLY	0	-3.836	-3.395
A	814	GLN	11	-9.048	-9.272
A	815	ILE	18	-12.326	-12.979
A	816	PRO	31	-23.463	-24.33
A	817	GLU	22	-30.111	-29.178
A	818	VAL	34	-35.135	-35.005
A	819	LEU	17	-32.931	-31.099
A	820	ILE	45	-31.21	-32.796
A	821	SER	18	-24.891	-24.099
A	822	GLY	12	-18.908	-18.113
A	823	ASN	36	-20.098	-21.927
A	824	ALA	10	-16.659	-15.893
A	825	GLY	28	-19.234	-20.242
A	826	ASP	15	-22.5	-21.638
A	827	VAL	40	-29.768	-30.944
A	828	VAL	18	-31.865	-30.27
A	829	PHE	40	-33.153	-33.94
A	830	SER	17	-25.865	-24.846
A	831	GLY	12	-19.933	-19.021
A	832	ASN	44	-27.724	-29.596
A	833	SER	16	-25.369	-24.292
A	834	SER	42	-23.046	-25.226
A	835	LYS	18	-16.852	-16.984
A	836	ARG	26	-16.469	-17.565
A	837	ASP	16	-11.221	-11.77
A	838	GLU	1	-9.259	-8.309
A	839	HIS	14	-8.763	-9.365
A	840	LEU	31	-12.505	-14.632
A	841	PRO	4	-9.34	-8.726
A	842	HIS	17	-10.569	-11.309
A	843	THR	29	-16.9	-18.292
A	844	GLY	30	-21.484	-22.463
A	845	GLY	37	-27.953	-28.993
A	846	GLY	42	-31.354	-32.579
A	847	ALA	36	-36.421	-36.372
A	848	ILE	37	-38.018	-37.901
A	849	CYS	35	-32.802	-33.055
A	850	THR	36	-31.578	-32.087
A	851	GLN	23	-27.173	-26.693
A	852	ASN	19	-28.553	-27.455
A	853	LEU	37	-35.004	-35.234
A	854	THR	14	-30.644	-28.73
A	855	ILE	42	-30.334	-31.676
A	856	SER	18	-24.208	-23.494
A	857	GLN	10	-16.951	-16.151
A	858	ASN	37	-19.459	-21.476
A	859	THR	7	-15.158	-14.22
A	860	GLY	27	-17.677	-18.749
A	861	ASN	16	-23.184	-22.358
A	862	VAL	38	-29.691	-30.647
A	863	LEU	17	-32.774	-30.96
A	864	PHE	40	-34.525	-35.154
A	865	TYR	14	-29.05	-27.319
A	866	ASN	8	-22.57	-20.895
A	867	ASN	47	-26.065	-28.473
A	868	VAL	13	-22.943	-21.8
A	869	ALA	44	-22.793	-25.232
A	870	CYS	22	-16.971	-17.55
A	871	SER	18	-18.301	-18.267
A	872	GLY	36	-26.421	-27.522
A	873	GLY	32	-32.188	-32.166
A	874	ALA	30	-36.473	-35.729
A	875	VAL	40	-39.564	-39.615
A	876	ARG	38	-33.402	-33.931
A	877	ILE	32	-30.542	-30.709
A	878	GLU	27	-22.573	-23.082
A	879	ASP	12	-15.488	-15.087
A	880	HIS	14	-12.696	-12.846
A	881	GLY	33	-21.795	-23.084
A	882	ASN	16	-23.55	-22.682
A	883	VAL	32	-31.133	-31.233
A	884	LEU	16	-29.584	-28.021
A	885	LEU	35	-33.241	-33.443
A	886	GLU	26	-28.209	-27.955
A	887	ALA	31	-26.202	-26.754
A	888	PHE	24	-17.606	-18.341
A	889	GLY	15	-13.024	-13.251
A	890	GLY	26	-18.462	-19.329
A	891	ASP	17	-26.095	-25.049
A	892	ILE	38	-32.367	-33.015
A	893	VAL	18	-35.65	-33.62
A	894	PHE	40	-37.394	-37.694
A	895	LYS	14	-31.802	-29.755
A	896	GLY	10	-24.62	-22.939
A	897	ASN	45	-26.189	-28.353
A	898	SER	7	-20.802	-19.215
A	899	SER	30	-19.477	-20.687
A	900	PHE	21	-12.507	-13.483
A	901	ARG	19	-9.557	-10.643
A	902	ALA	31	-12.534	-14.658
A	903	GLN	5	-10.917	-10.236
A	904	GLY	19	-15.387	-15.803
A	905	SER	26	-23.937	-24.174
A	906	ASP	29	-32.918	-32.468
A	907	ALA	34	-37.824	-37.384
A	908	ILE	38	-37.723	-37.755
A	909	TYR	34	-33.235	-33.323
A	910	PHE	32	-29.64	-29.911
A	911	ALA	25	-21.225	-21.659
A	912	GLY	26	-14.389	-15.724
A	913	LYS	3	-11.042	-10.117
A	914	GLU	8	-11.996	-11.537
A	915	SER	31	-19.591	-20.903
A	916	HIS	21	-26.364	-25.748
A	917	ILE	36	-30.276	-30.934
A	918	THR	19	-26.342	-25.498
A	919	ALA	24	-29.32	-28.708
A	920	LEU	32	-32.265	-32.235
A	921	ASN	28	-27.736	-27.767
A	922	ALA	28	-25.615	-25.889
A	923	THR	16	-16.451	-16.399
A	924	GLU	4	-10.724	-9.951
A	925	GLY	5	-13.024	-12.101
A	926	HIS	27	-20.599	-21.335
A	927	ALA	17	-29.409	-27.982
A	928	ILE	32	-34.929	-34.592
A	929	VAL	21	-37.477	-35.582
A	930	PHE	37	-40.109	-39.751
A	931	HIS	16	-35.97	-33.674
A	932	ASP	33	-34.221	-34.08
A	933	ALA	30	-35.538	-34.901
A	934	LEU	35	-36.524	-36.349
A	935	VAL	26	-33.355	-32.509
A	936	PHE	33	-26.976	-27.668
A	937	GLU	20	-18.938	-19.06
A	938	ASN	6	-14.655	-13.66
A	939	LEU	22	-15.954	-16.65
A	940	GLU	6	-8.857	-8.529
A	941	GLU	14	-8.856	-9.448
A	942	ARG	34	-15.253	-17.409
A	943	LYS	15	-13.009	-13.238
A	944	SER	18	-12.307	-12.962
A	945	ALA	29	-14.841	-16.469
A	946	GLU	19	-15.924	-16.278
A	947	VAL	28	-23.936	-24.403
A	948	LEU	33	-29.995	-30.34
A	949	LEU	19	-28.672	-27.56
A	950	ILE	37	-29.17	-30.071
A	951	ASN	33	-25.019	-25.937
A	952	SER	20	-18.747	-18.891
A	953	ARG	24	-11.818	-13.219
A	954	GLU	6	-5.088	-5.193
A	955	ASN	15	-4.801	-5.974
A	956	PRO	0	-2.149	-1.902
A	957	GLY	7	-5.296	-5.492
A	958	TYR	24	-12.613	-13.922
A	959	THR	6	-16.556	-15.342
A	960	GLY	33	-23.064	-24.207
A	961	SER	18	-30.137	-28.741
A	962	ILE	34	-35.448	-35.282
A	963	ARG	22	-36.562	-34.887
A	964	PHE	36	-40.262	-39.772
A	965	LEU	16	-35.848	-33.565
A	966	GLU	8	-30.363	-27.791
A	967	ALA	29	-35.344	-34.615
A	968	GLU	13	-34.857	-32.344
A	969	SER	40	-36.327	-36.75
A	970	LYS	19	-31.987	-30.493
A	971	VAL	40	-33.147	-33.935
A	972	PRO	24	-26.249	-25.99
A	973	GLN	28	-27.808	-27.83
A	974	CYS	26	-28.838	-28.511
A	975	ILE	34	-31.709	-31.973
A	976	HIS	21	-28.644	-27.765
A	977	VAL	32	-28.473	-28.879
A	978	GLN	21	-21.705	-21.624
A	979	GLN	20	-15.988	-16.449
A	980	GLY	33	-21.19	-22.548
A	981	SER	22	-29.716	-28.828
A	982	LEU	38	-37.569	-37.619
A	983	GLU	27	-39.235	-37.828
A	984	LEU	35	-41.515	-40.766
A	985	LEU	21	-36.044	-34.314
A	986	ASN	12	-29.779	-27.734
A	987	GLY	9	-29.529	-27.168
A	988	ALA	32	-36.097	-35.625
A	989	THR	22	-37.616	-35.82
A	990	LEU	33	-40.384	-39.534
A	991	CYS	24	-34.536	-33.325
A	992	SER	36	-32.608	-32.998
A	993	TYR	29	-26.472	-26.763
A	994	GLY	27	-30.533	-30.127
A	995	PHE	38	-31.989	-32.68
A	996	LYS	17	-28.353	-27.048
A	997	GLN	29	-28.107	-28.21
A	998	ASP	25	-19.539	-20.167
A	999	ALA	4	-13.207	-12.148
A	1000	GLY	15	-12.223	-12.542
A	1001	ALA	31	-22.988	-23.909
A	1002	LYS	17	-29.767	-28.299
A	1003	LEU	35	-36.768	-36.564
A	1004	VAL	28	-35.596	-34.723
A	1005	LEU	33	-36.481	-36.081
A	1006	ALA	26	-33.874	-32.969
A	1007	SER	18	-28.958	-27.698
A	1008	GLY	18	-29.014	-27.748
A	1009	SER	30	-34.165	-33.686
A	1010	LYS	24	-36.081	-34.692
A	1011	LEU	39	-39.124	-39.109
A	1012	LYS	23	-34.627	-33.29
A	1013	ILE	33	-29.326	-29.748
A	1014	LEU	29	-25.023	-25.48
A	1015	ASP	13	-18.377	-17.758
A	1016	SER	36	-16.95	-19.14
A	1017	GLY	11	-10.181	-10.275
A	1018	THR	10	-7.468	-7.759
A	1019	PRO	3	-4.906	-4.687
A	1020	VAL	21	-5.477	-7.262
A	1021	GLN	12	-4.024	-4.941
A	1022	GLY	5	-3.3	-3.495
A	1023	HIS	23	-6.608	-8.493
A	1024	ALA	8	-7.873	-7.888
A	1025	VAL	27	-10.059	-12.007
A	1026	SER	10	-5.38	-5.911
A	1027	LYS	22	-3.83	-5.92
A	1028	PRO	3	-3.762	-3.674
A	1029	GLU	5	-5.608	-5.538
A	1030	ALA	1	-3.738	-3.423
A	1031	GLU	13	-4.311	-5.31
A	1032	ILE	20	-6.078	-7.679
A	1033	GLU	15	-6.509	-7.485
A	1034	SER	16	-4.043	-5.418
A	1035	SER	12	-4.961	-5.77
A	1036	SER	4	-1.343	-1.649
A	1037	GLU	11	-2.015	-3.048
A	1038	PRO	2	-1.931	-1.939
A	1039	GLU	10	-4.174	-4.844
A	1040	GLY	4	-3.289	-3.37
A	1041	ALA	3	-4.306	-4.156
A	1042	HIS	13	-3.546	-4.633
A	1043	SER	19	-5.858	-7.37
A	1044	LEU	11	-4.177	-4.962
A	1045	TRP	16	-5.809	-6.981
A	1046	ILE	17	-6.839	-8.007
A	1047	ALA	8	-4.78	-5.151
A	1048	LYS	18	-3.637	-5.289
A	1049	ASN	0	-2.873	-2.543
A	1050	ALA	3	-3.808	-3.715
A	1051	GLN	3	-6.078	-5.724
A	1052	THR	28	-9.59	-11.707
A	1053	THR	16	-12.214	-12.649
A	1054	VAL	34	-16.574	-18.578
A	1055	PRO	27	-20.365	-21.128
A	1056	MET	26	-25.47	-25.531
A	1057	VAL	40	-27.65	-29.07
A	1058	ASP	20	-24.839	-24.282
A	1059	ILE	42	-27.971	-29.584
A	1060	HIS	13	-22.633	-21.525
A	1061	THR	21	-26.4	-25.779
A	1062	ILE	37	-31.728	-32.334
A	1063	SER	25	-30.708	-30.052
A	1064	VAL	38	-28.762	-29.824
A	1065	ASP	25	-26.176	-26.04
A	1066	LEU	32	-22.367	-23.475
A	1067	ALA	15	-18.74	-18.31
A	1068	SER	27	-22.965	-23.429
A	1069	PHE	32	-20.594	-21.906
A	1070	SER	24	-14.508	-15.6
A	1071	SER	18	-15.438	-15.733
A	1072	SER	8	-9.117	-8.988
A	1073	GLN	11	-7.187	-7.626
A	1074	GLN	6	-6.699	-6.618
A	1075	GLU	6	-5.341	-5.417
A	1076	GLY	8	-7.631	-7.674
A	1077	THR	5	-11.63	-10.867
A	1078	VAL	29	-18.946	-20.103
A	1079	GLU	15	-21.75	-20.974
A	1080	ALA	29	-26.002	-26.346
A	1081	PRO	33	-31.383	-31.569
A	1082	GLN	20	-32.746	-31.28
A	1083	VAL	39	-34.127	-34.687
A	1084	ILE	25	-30.539	-29.902
A	1085	VAL	31	-26.805	-27.288
A	1086	PRO	21	-20.11	-20.212
A	1087	GLY	8	-12.373	-11.87
A	1088	GLY	18	-11.986	-12.678
A	1089	SER	34	-18.532	-20.311
A	1090	TYR	17	-20.492	-20.09
A	1091	VAL	32	-23.954	-24.879
A	1092	ARG	20	-18.426	-18.607
A	1093	SER	32	-20.739	-22.034
A	1094	GLY	5	-13.688	-12.689
A	1095	GLU	4	-14.684	-13.455
A	1096	LEU	33	-23.049	-24.193
A	1097	ASN	14	-20.676	-19.909
A	1098	LEU	34	-25.089	-26.114
A	1099	GLU	17	-22.908	-22.228
A	1100	LEU	34	-21.981	-23.363
A	1101	VAL	19	-20.852	-20.639
A	1102	ASN	17	-17.727	-17.643
A	1103	THR	13	-17.357	-16.856
A	1104	THR	19	-13.573	-14.197
A	1105	GLY	12	-10.815	-10.951
A	1106	THR	19	-11.324	-12.207
A	1107	GLY	32	-13.612	-15.727
A	1108	TYR	29	-9.921	-12.115
A	1109	GLU	24	-8.557	-10.333
A	1110	ASN	30	-9.56	-11.911
A	1111	HIS	25	-9.261	-11.071
A	1112	ALA	22	-8.998	-10.493
A	1113	LEU	29	-8.174	-10.569
A	1114	LEU	27	-6.53	-8.884
A	1115	LYS	13	-4.278	-5.281
A	1116	ASN	5	-4.752	-4.781
A	1117	GLU	5	-4.971	-4.974
A	1118	ALA	23	-7.12	-8.946
A	1119	LYS	10	-10.483	-10.428
A	1120	VAL	36	-16.458	-18.705
A	1121	PRO	20	-21.443	-21.277
A	1122	LEU	35	-25.224	-26.348
A	1123	MET	38	-27.904	-29.065
A	1124	SER	18	-27.88	-26.744
A	1125	PHE	35	-27.185	-28.084
A	1126	VAL	17	-23.605	-22.845
A	1127	ALA	13	-20.143	-19.321
A	1128	SER	24	-21.73	-21.991
A	1129	SER	8	-12.934	-12.367
A	1130	ASP	0	-9.125	-8.076
A	1131	GLU	4	-7.322	-6.94
A	1132	ALA	18	-10.396	-11.271
A	1133	SER	8	-12.076	-11.607
A	1134	ALA	2	-9.248	-8.415
A	1135	GLU	17	-10.917	-11.616
A	1136	ILE	26	-13.144	-14.622
A	1137	SER	8	-11.037	-10.688
A	1138	ASN	13	-14.833	-14.622
A	1139	LEU	37	-19.952	-21.912
A	1140	SER	19	-16.244	-16.561
A	1141	VAL	24	-19.605	-20.111
A	1142	SER	4	-12.882	-11.86
A	1143	ASP	14	-12.222	-12.427
A	1144	LEU	31	-17.041	-18.647
A	1145	GLN	10	-15.772	-15.108
A	1146	ILE	29	-18.911	-20.072
A	1147	ARG	15	-16.12	-15.991
A	1148	VAL	21	-16.379	-16.911
A	1149	VAL	16	-14.057	-14.28
A	1150	THR	22	-11.617	-12.811
A	1151	PRO	22	-8.463	-10.02
A	1152	GLU	2	-3.77	-3.566
A	1153	ILE	26	-4.231	-6.734
A	1154	GLU	5	-0.529	-1.043
A	1155	GLU	5	-1.098	-1.547
A	1156	ASP	13	-2.488	-3.697
A	1157	THR	20	-3.84	-5.698
A	1158	TYR	14	-4.208	-5.334
A	1159	GLY	27	-4.841	-7.39
A	1160	HIS	30	-6.524	-9.224
A	1161	MET	12	-4.209	-5.105
A	1162	GLY	27	-3.982	-6.629
A	1163	ASP	3	-4.461	-4.293
A	1164	TRP	35	-8.802	-11.815
A	1165	SER	16	-8.613	-9.462
A	1166	GLU	6	-10.922	-10.356
A	1167	ALA	29	-15.872	-17.381
A	1168	LYS	9	-15.493	-14.747
A	1169	ILE	21	-16.759	-17.246
A	1170	GLN	11	-14.145	-13.783
A	1171	ASP	2	-12.602	-11.383
A	1172	GLY	16	-19.402	-19.011
A	1173	THR	16	-21.791	-21.125
A	1174	LEU	36	-22.856	-24.368
A	1175	VAL	12	-18.276	-17.554
A	1176	ILE	35	-15	-17.3
A	1177	ASN	8	-9.712	-9.515
A	1178	TRP	27	-7.755	-9.968
A	1179	ASN	7	-4.281	-4.594
A	1180	PRO	24	-3.505	-5.862
A	1181	THR	10	-1.623	-2.586
A	1182	GLY	6	-1.616	-2.12
A	1183	TYR	26	-4.082	-6.602
A	1184	ARG	11	-4.539	-5.282
A	1185	LEU	27	-8.14	-10.309
A	1186	ASP	30	-7.418	-10.015
A	1187	PRO	17	-6.819	-7.99
A	1188	GLN	22	-5.918	-7.767
A	1189	LYS	35	-7.166	-10.367
A	1190	ALA	27	-9.381	-11.407
A	1191	GLY	32	-10.319	-12.812
A	1192	ALA	25	-12.976	-14.359
A	1193	LEU	39	-14.467	-17.288
A	1194	VAL	38	-13.907	-16.678
A	1195	PHE	30	-17.598	-19.024
A	1196	ASN	30	-19.813	-20.984
A	1197	ALA	37	-20.221	-22.15
A	1198	LEU	39	-21.809	-23.786
A	1199	TRP	25	-25.035	-25.031
A	1200	GLU	39	-27.842	-29.125
A	1201	GLU	39	-27.66	-28.964
A	1202	GLY	27	-30.221	-29.851
A	1203	ALA	36	-33.509	-33.795
A	1204	VAL	41	-32.838	-33.777
A	1205	LEU	28	-33.032	-32.453
A	1206	SER	30	-34.323	-33.826
A	1207	ALA	41	-34.854	-35.561
A	1208	LEU	39	-35.969	-36.317
A	1209	LYS	26	-34.922	-33.896
A	1210	ASN	36	-36.16	-36.141
A	1211	ALA	42	-36.473	-37.109
A	1212	ARG	36	-33.717	-33.979
A	1213	PHE	33	-35.622	-35.321
A	1214	ALA	41	-35.253	-35.914
A	1215	HIS	43	-31.005	-32.384
A	1216	ASN	38	-30.332	-31.214
A	1217	LEU	36	-30.38	-31.026
A	1218	THR	30	-26.267	-26.696
A	1219	ALA	29	-22.803	-23.516
A	1220	GLN	40	-21.205	-23.366
A	1221	ARG	34	-22.512	-23.833
A	1222	MET	25	-17.898	-18.714
A	1223	GLU	25	-15.73	-16.796
A	1224	PHE	34	-14.822	-17.027
A	1225	ASP	10	-10.043	-10.038
A	1226	TYR	18	-11.389	-12.149
A	1227	SER	3	-10.692	-9.808
A	1228	THR	3	-13.478	-12.273
A	1229	ASN	31	-16.886	-18.509
A	1230	VAL	2	-19.72	-17.682
A	1231	TRP	41	-25.559	-27.334
A	1232	GLY	13	-26.697	-25.122
A	1233	PHE	34	-26.681	-27.523
A	1234	ALA	2	-25.308	-22.628
A	1235	PHE	37	-26.632	-27.824
A	1236	GLY	7	-25.875	-23.705
A	1237	GLY	27	-23.79	-24.159
A	1238	PHE	6	-22.827	-20.892
A	1239	ARG	27	-22.921	-23.39
A	1240	THR	5	-16.465	-15.146
A	1241	LEU	30	-15.005	-16.729
A	1242	SER	11	-10.376	-10.447
A	1243	ALA	17	-11.253	-11.913
A	1244	GLU	0	-8.258	-7.308
A	1245	ASN	16	-8.635	-9.482
A	1246	LEU	24	-11.055	-12.544
A	1247	VAL	2	-8.694	-7.924
A	1248	ALA	15	-8.523	-9.268
A	1249	ILE	29	-10.773	-12.869
A	1250	ASP	29	-9.658	-11.882
A	1251	GLY	9	-10.103	-9.976
A	1252	TYR	33	-13.262	-15.532
A	1253	LYS	7	-13.86	-13.071
A	1254	GLY	36	-18.604	-20.605
A	1255	ALA	4	-20.566	-18.661
A	1256	TYR	42	-23.13	-25.3
A	1257	GLY	1	-23.627	-21.025
A	1258	SER	38	-25.751	-27.16
A	1259	ALA	6	-25.038	-22.849
A	1260	SER	40	-27.938	-29.325
A	1261	ALA	4	-26.65	-24.046
A	1262	GLY	36	-25.694	-26.879
A	1263	VAL	5	-22.736	-20.696
A	1264	ASP	40	-22.072	-24.134
A	1265	ILE	4	-17.431	-15.886
A	1266	GLN	21	-13.429	-14.3
A	1267	LEU	10	-11.399	-11.238
A	1268	MET	7	-8.957	-8.732
A	1269	GLU	3	-10.636	-9.758
A	1270	ASP	8	-12.344	-11.844
A	1271	PHE	2	-12.972	-11.71
A	1272	VAL	34	-17.057	-19.005
A	1273	LEU	2	-20.541	-18.409
A	1274	GLY	34	-24.264	-25.383
A	1275	VAL	1	-24.572	-21.861
A	1276	SER	43	-27.165	-28.986
A	1277	GLY	12	-26.82	-25.115
A	1278	ALA	40	-26.637	-28.174
A	1279	ALA	10	-23.249	-21.726
A	1280	PHE	39	-23.798	-25.547
A	1281	LEU	1	-19.264	-17.164
A	1282	GLY	35	-18.853	-20.71
A	1283	LYS	12	-17.254	-16.65
A	1284	MET	32	-16.711	-18.469
A	1285	ASP	10	-11.712	-11.515
A	1286	SER	27	-9.208	-11.254
A	1287	GLN	14	-6.321	-7.204
A	1288	LYS	16	-3.698	-5.113
A	1289	PHE	26	-4.84	-7.274
A	1290	ASP	10	-3.841	-4.55
A	1291	ALA	34	-6.874	-9.993
A	1292	GLU	11	-8.89	-9.132
A	1293	VAL	31	-13.128	-15.183
A	1294	SER	8	-12.051	-11.585
A	1295	ARG	38	-15.706	-18.27
A	1296	LYS	3	-16.963	-15.357
A	1297	GLY	37	-18.609	-20.724
A	1298	VAL	4	-20.903	-18.959
A	1299	VAL	44	-24.855	-27.057
A	1300	GLY	3	-23.599	-21.231
A	1301	SER	42	-26.662	-28.426
A	1302	VAL	0	-24.52	-21.7
A	1303	TYR	41	-24.648	-26.528
A	1304	THR	3	-21.443	-19.322
A	1305	GLY	36	-19.935	-21.783
A	1306	PHE	7	-16.3	-15.23
A	1307	LEU	22	-13.589	-14.556
A	1308	ALA	2	-11.448	-10.361
A	1309	GLY	0	-11.165	-9.881
A	1310	SER	10	-11.635	-11.447
A	1311	TRP	12	-13.376	-13.218
A	1312	PHE	28	-17.429	-18.645
A	1313	PHE	5	-18.843	-17.251
A	1314	LYS	40	-22.072	-24.134
A	1315	GLY	0	-22.143	-19.596
A	1316	GLN	36	-26.636	-27.713
A	1317	TYR	2	-24.727	-22.113
A	1318	SER	37	-26.965	-28.119
A	1319	LEU	2	-21.415	-19.182
A	1320	GLY	39	-21.422	-23.443
A	1321	GLU	4	-17.266	-15.74
A	1322	THR	41	-17.497	-20.2
A	1323	GLN	6	-13.653	-12.772
A	1324	ASN	38	-12.635	-15.552
A	1325	ASP	7	-8.689	-8.495
A	1326	MET	35	-8.366	-11.429
A	1327	LYS	9	-3.768	-4.369
A	1328	THR	31	-4.694	-7.719
A	1329	ARG	10	-3	-3.805
A	1330	TYR	23	-4.793	-6.887
A	1331	GLY	13	-2.47	-3.681
A	1332	VAL	10	-3.581	-4.32
A	1333	LEU	29	-5.288	-8.015
A	1334	GLY	12	-3.498	-4.475
A	1335	GLU	12	-2.38	-3.486
A	1336	SER	26	-3.54	-6.123
A	1337	SER	13	-3.335	-4.446
A	1338	ALA	25	-4.829	-7.148
A	1339	SER	8	-7.622	-7.666
A	1340	TRP	28	-9.775	-11.871
A	1341	THR	6	-13.137	-12.316
A	1342	SER	38	-15.288	-17.9
A	1343	ARG	3	-16.736	-15.157
A	1344	GLY	41	-19.987	-22.403
A	1345	VAL	13	-21.308	-20.352
A	1346	LEU	35	-27.264	-28.154
A	1347	ALA	6	-24.599	-22.46
A	1348	ASP	34	-27.732	-28.453
A	1349	ALA	2	-21.412	-19.18
A	1350	LEU	35	-23.607	-24.918
A	1351	VAL	3	-19.745	-17.82
A	1352	GLU	29	-19.979	-21.017
A	1353	TYR	14	-14.53	-14.469
A	1354	ARG	29	-13.79	-15.539
A	1355	SER	5	-12.007	-11.201
A	1356	LEU	16	-11.598	-12.104
A	1357	VAL	11	-10.113	-10.215
A	1358	GLY	18	-8.329	-9.441
A	1359	PRO	17	-6.887	-8.05
A	1360	VAL	3	-6.377	-5.989
A	1361	ARG	0	-4.816	-4.262
A	1362	PRO	14	-4.57	-5.654
A	1363	THR	3	-5.467	-5.183
A	1364	PHE	4	-7.046	-6.696
A	1365	TYR	6	-8.937	-8.6
A	1366	ALA	21	-11.248	-12.369
A	1367	LEU	5	-13.589	-12.601
A	1368	HIS	30	-14.234	-16.047
A	1369	PHE	6	-16.211	-15.037
A	1370	ASN	32	-17.779	-19.415
A	1371	PRO	4	-17.047	-15.547
A	1372	TYR	35	-19.614	-21.383
A	1373	VAL	4	-19.53	-17.744
A	1374	GLU	32	-21.094	-22.348
A	1375	VAL	7	-21.686	-19.997
A	1376	SER	32	-25.934	-26.632
A	1377	TYR	9	-20.715	-19.368
A	1378	ALA	32	-23.988	-24.909
A	1379	SER	7	-18.029	-16.761
A	1380	MET	36	-17.541	-19.664
A	1381	LYS	8	-14.246	-13.528
A	1382	PHE	39	-14.19	-17.043
A	1383	PRO	12	-11.56	-11.611
A	1384	GLY	20	-9.273	-10.506
A	1385	PHE	24	-6.429	-8.45
A	1386	THR	6	-5.488	-5.547
A	1387	GLU	32	-4.163	-7.364
A	1388	GLN	4	-4.146	-4.129
A	1389	GLY	27	-3.508	-6.209
A	1390	ARG	15	-5.22	-6.345
A	1391	GLU	27	-5.409	-7.892
A	1392	ALA	15	-5.704	-6.773
A	1393	ARG	38	-6.363	-10.001
A	1394	SER	13	-6.353	-7.117
A	1395	PHE	35	-6.937	-10.164
A	1396	GLU	16	-6.794	-7.853
A	1397	ASP	5	-10.28	-9.673
A	1398	ALA	35	-11.987	-14.634
A	1399	SER	12	-13.164	-13.03
A	1400	LEU	33	-17.171	-18.991
A	1401	THR	3	-15.921	-14.435
A	1402	ASN	33	-19.231	-20.815
A	1403	ILE	6	-17.569	-16.238
A	1404	THR	25	-20.93	-21.398
A	1405	ILE	6	-18.621	-17.169
A	1406	PRO	30	-20.957	-21.997
A	1407	LEU	5	-19.249	-17.611
A	1408	GLY	27	-19.73	-20.566
A	1409	MET	11	-18.618	-17.742
A	1410	LYS	31	-22.459	-23.441
A	1411	PHE	6	-19.142	-17.631
A	1412	GLU	33	-18.503	-20.17
A	1413	LEU	5	-15.962	-14.702
A	1414	ALA	33	-14.109	-16.282
A	1415	PHE	7	-11.29	-10.797
A	1416	ILE	18	-8.874	-9.924
A	1417	LYS	6	-6.857	-6.759
A	1418	GLY	0	-4.659	-4.123
A	1419	GLN	6	-5.6	-5.646
A	1420	PHE	5	-9.268	-8.777
A	1421	SER	28	-12.599	-14.37
A	1422	GLU	7	-14.2	-13.372
A	1423	VAL	31	-18.612	-20.037
A	1424	ASN	4	-18.912	-17.197
A	1425	SER	35	-23.981	-25.248
A	1426	LEU	2	-23.018	-20.601
A	1427	GLY	34	-22.411	-23.744
A	1428	ILE	0	-22.44	-19.86
A	1429	SER	30	-21.645	-22.606
A	1430	TYR	6	-18.108	-16.715
A	1431	ALA	26	-20.063	-20.746
A	1432	TRP	4	-17.224	-15.703
A	1433	GLU	21	-16.692	-17.188
A	1434	ALA	13	-12.634	-12.676
A	1435	TYR	9	-11.84	-11.513
A	1436	ARG	18	-14.724	-15.101
A	1437	LYS	9	-13.313	-12.817
A	1438	VAL	19	-12.451	-13.204
A	1439	GLU	14	-11.14	-11.469
A	1440	GLY	17	-11.6	-12.221
A	1441	GLY	22	-9.55	-10.982
A	1442	ALA	8	-7.754	-7.783
A	1443	VAL	29	-7.885	-10.313
A	1444	GLN	15	-7.643	-8.489
A	1445	LEU	30	-8.229	-10.733
A	1446	LEU	16	-7.119	-8.14
A	1447	GLU	22	-6.031	-7.868
A	1448	ALA	31	-7.296	-10.022
A	1449	GLY	12	-4.805	-5.632
A	1450	PHE	25	-6.616	-8.73
A	1451	ASP	9	-6.973	-7.206
A	1452	TRP	26	-7.737	-9.837
A	1453	GLU	4	-7.383	-6.994
A	1454	GLY	30	-8.519	-10.99
A	1455	ALA	14	-10.837	-11.2
A	1456	PRO	31	-16.474	-18.145
A	1457	MET	34	-15.245	-17.402
A	1458	ASP	21	-16.123	-16.684
A	1459	LEU	34	-19.866	-21.491
A	1460	PRO	26	-19.233	-20.011
A	1461	ARG	6	-16.608	-15.388
A	1462	GLN	8	-17.733	-16.614
A	1463	GLU	28	-22.741	-23.346
A	1464	LEU	10	-21.291	-19.992
A	1465	ARG	33	-24.956	-25.881
A	1466	VAL	7	-25.227	-23.131
A	1467	ALA	35	-27.462	-28.329
A	1468	LEU	3	-25.769	-23.15
A	1469	GLU	38	-27.702	-28.887
A	1470	ASN	11	-21.455	-20.253
A	1471	ASN	32	-21.739	-22.919
A	1472	THR	8	-16.722	-15.719
A	1473	GLU	29	-15.498	-17.051
A	1474	TRP	9	-10.47	-10.301
A	1475	SER	7	-8.304	-8.154
A	1476	SER	7	-9.57	-9.274
A	1477	TYR	1	-11.268	-10.087
A	1478	PHE	2	-13.981	-12.603
A	1479	SER	36	-17.644	-19.755
A	1480	THR	6	-20.385	-18.731
A	1481	VAL	38	-24.811	-26.328
A	1482	LEU	5	-25.419	-23.071
A	1483	GLY	34	-26.785	-27.615
A	1484	LEU	6	-26.069	-23.761
A	1485	THR	28	-28.278	-28.246
A	1486	ALA	6	-26.293	-23.959
A	1487	PHE	29	-25.341	-25.762
A	1488	CYS	5	-21.775	-19.846
A	1489	GLY	22	-20.136	-20.35
A	1490	GLY	14	-16.385	-16.111
A	1491	PHE	6	-12.415	-11.677
A	1492	THR	18	-13.102	-13.665
A	1493	SER	14	-13.126	-13.226
A	1494	THR	27	-15.221	-16.576
A	1495	ALA	20	-15.001	-15.576
A	1496	SER	5	-17.442	-16.011
A	1497	LYS	30	-20.42	-21.522
A	1498	LEU	5	-21.798	-19.866
A	1499	GLY	26	-24.054	-24.277
A	1500	TYR	8	-25.791	-23.745
A	1501	GLU	29	-28.44	-28.504
A	1502	ALA	3	-25.841	-23.214
A	1503	ASN	38	-28.034	-29.18
A	1504	ALA	0	-25.025	-22.147
A	1505	GLY	34	-25.334	-26.33
A	1506	LEU	7	-22.692	-20.887
A	1507	ARG	38	-21.454	-23.357
A	1508	LEU	7	-15.955	-14.925
A	1509	ILE	28	-14.477	-16.032
A	1510	PHE	9	-10.61	-10.425

## Sheet: PmpE_disco
chain_id	residue_id	residue_name	contact_number	propensity_score	discotope_score
A	1	ARG	15	-3.007	-4.386
A	2	GLU	7	-5.163	-5.374
A	3	VAL	19	-9.2	-10.327
A	4	PRO	9	-9.726	-9.643
A	5	SER	16	-7.043	-8.073
A	6	ARG	20	-8.177	-9.537
A	7	ILE	20	-13.354	-14.118
A	8	PHE	4	-8.568	-8.042
A	9	LEU	23	-7.917	-9.652
A	10	MET	23	-12.315	-13.544
A	11	PRO	31	-9.519	-11.989
A	12	ASN	4	-9.13	-8.54
A	13	SER	2	-7.144	-6.553
A	14	VAL	29	-9.449	-11.698
A	15	PRO	18	-6.414	-7.747
A	16	ASP	9	-6.807	-7.059
A	17	PRO	19	-5.155	-6.747
A	18	THR	18	-5.288	-6.75
A	19	LYS	5	-2.711	-2.974
A	20	GLU	10	-1.244	-2.251
A	21	SER	20	-2.865	-4.836
A	22	LEU	2	-3.172	-3.037
A	23	SER	1	-1.883	-1.782
A	24	ASN	9	-5.304	-5.729
A	25	LYS	12	-8.734	-9.109
A	26	ILE	16	-9.833	-10.542
A	27	SER	8	-11.205	-10.837
A	28	LEU	37	-15.429	-17.91
A	29	THR	3	-13.671	-12.444
A	30	GLY	8	-14.35	-13.62
A	31	ASP	25	-16.33	-17.327
A	32	THR	4	-11.717	-10.83
A	33	HIS	34	-13.452	-15.815
A	34	ASN	2	-12.686	-11.457
A	35	LEU	25	-13.431	-14.762
A	36	THR	0	-11.85	-10.488
A	37	ASN	0	-11.662	-10.321
A	38	CYS	33	-15.541	-17.549
A	39	TYR	3	-12.38	-11.301
A	40	LEU	35	-14.744	-17.074
A	41	ASP	7	-9.3	-9.035
A	42	ASN	3	-7.615	-7.084
A	43	LEU	17	-10.547	-11.289
A	44	ARG	19	-10.833	-11.773
A	45	TYR	17	-14.061	-14.399
A	46	ILE	37	-17.295	-19.562
A	47	LEU	15	-17.014	-16.782
A	48	ALA	37	-19.223	-21.267
A	49	ILE	8	-17.358	-16.282
A	50	LEU	0	-16.505	-14.607
A	51	GLN	30	-17.221	-18.69
A	52	LYS	10	-14.599	-14.07
A	53	THR	27	-13.086	-14.687
A	54	PRO	0	-8.564	-7.579
A	55	ASN	18	-10.125	-11.031
A	56	GLU	18	-12.216	-12.881
A	57	GLY	21	-16.617	-17.121
A	58	ALA	37	-20.89	-22.742
A	59	ALA	32	-22.037	-23.183
A	60	VAL	39	-22.498	-24.396
A	61	THR	20	-18.842	-18.975
A	62	ILE	30	-17.321	-18.779
A	63	THR	8	-14.789	-14.009
A	64	ASP	3	-11.257	-10.307
A	65	TYR	9	-14.524	-13.889
A	66	LEU	27	-18.737	-19.687
A	67	SER	11	-17.411	-16.673
A	68	PHE	38	-18.097	-20.386
A	69	PHE	11	-13.018	-12.786
A	70	ASP	8	-8.774	-8.685
A	71	THR	15	-7.036	-7.952
A	72	GLN	30	-7.445	-10.039
A	73	LYS	5	-6.485	-6.314
A	74	GLU	17	-7.673	-8.745
A	75	GLY	22	-13.951	-14.877
A	76	ILE	36	-18.199	-20.246
A	77	TYR	21	-20.782	-20.807
A	78	PHE	38	-22.976	-24.704
A	79	ALA	18	-22.504	-21.986
A	80	LYS	9	-19.428	-18.228
A	81	ASN	45	-22.878	-25.422
A	82	LEU	5	-21.659	-19.743
A	83	THR	46	-21.029	-23.901
A	84	PRO	11	-15.31	-14.815
A	85	GLU	24	-15.644	-16.605
A	86	SER	27	-18.874	-19.809
A	87	GLY	31	-24.699	-25.424
A	88	GLY	47	-28.923	-31.002
A	89	ALA	36	-27.269	-28.274
A	90	ILE	41	-26.893	-28.515
A	91	GLY	43	-24.288	-26.44
A	92	TYR	28	-19.072	-20.099
A	93	ALA	20	-15.007	-15.581
A	94	SER	11	-9.453	-9.631
A	95	PRO	4	-6.133	-5.888
A	96	ASN	2	-6.641	-6.107
A	97	SER	31	-13.582	-15.585
A	98	PRO	31	-15.799	-17.547
A	99	THR	9	-18.813	-17.684
A	100	VAL	32	-24.055	-24.968
A	101	GLU	16	-21.566	-20.926
A	102	ILE	39	-21.21	-23.256
A	103	ARG	18	-16.425	-16.606
A	104	ASP	9	-10.189	-10.053
A	105	THR	36	-12.09	-14.84
A	106	ILE	10	-8.643	-8.799
A	107	GLY	23	-9.883	-11.392
A	108	PRO	26	-15.398	-16.618
A	109	VAL	36	-22.213	-23.799
A	110	ILE	27	-25.309	-25.504
A	111	PHE	41	-27.789	-29.309
A	112	GLU	21	-26.347	-25.732
A	113	ASN	14	-25.916	-24.546
A	114	ASN	41	-29.312	-30.656
A	115	THR	11	-25.704	-24.013
A	116	CYS	45	-26.309	-28.459
A	117	CYS	16	-19.972	-19.515
A	118	ARG	29	-15.122	-16.718
A	119	LEU	12	-10.005	-10.235
A	120	PHE	20	-6.52	-8.07
A	121	THR	12	-6.699	-7.308
A	122	TRP	2	-2.234	-2.207
A	123	ARG	8	-0.754	-1.587
A	124	ASN	7	0.546	-0.322
A	125	PRO	0	-0.376	-0.333
A	126	TYR	3	0.72	0.293
A	127	ALA	14	-3.319	-4.548
A	128	ALA	10	-7.027	-7.369
A	129	ASP	3	-7.803	-7.251
A	130	LYS	21	-9.246	-10.598
A	131	ILE	23	-13.492	-14.586
A	132	ARG	21	-15.316	-15.969
A	133	GLU	23	-22.648	-22.689
A	134	GLY	39	-29.195	-30.323
A	135	GLY	39	-35.074	-35.526
A	136	ALA	35	-34.552	-34.603
A	137	ILE	37	-33.272	-33.7
A	138	HIS	43	-32.165	-33.411
A	139	ALA	33	-28.147	-28.705
A	140	GLN	12	-20.635	-19.642
A	141	ASN	13	-22.514	-21.42
A	142	LEU	36	-28.326	-29.209
A	143	TYR	14	-22.728	-21.724
A	144	ILE	40	-23.318	-25.237
A	145	ASN	17	-16.768	-16.795
A	146	HIS	7	-10.285	-9.907
A	147	ASN	34	-12.702	-15.151
A	148	HIS	11	-8.775	-9.031
A	149	ASP	19	-9.818	-10.874
A	150	VAL	25	-16.359	-17.353
A	151	VAL	37	-25.153	-26.515
A	152	GLY	31	-31.01	-31.009
A	153	PHE	40	-33.416	-34.173
A	154	MET	22	-29.376	-28.527
A	155	LYS	16	-27.034	-25.765
A	156	ASN	46	-30.295	-32.101
A	157	PHE	13	-29.868	-27.929
A	158	SER	46	-28.843	-30.816
A	159	TYR	22	-21.378	-21.45
A	160	VAL	22	-19.339	-19.645
A	161	GLN	19	-24.748	-24.087
A	162	GLY	40	-32.932	-33.745
A	163	GLY	44	-36.757	-37.59
A	164	ALA	35	-38.76	-38.328
A	165	ILE	41	-38.06	-38.398
A	166	SER	41	-34.905	-35.606
A	167	THR	27	-30.501	-30.099
A	168	ALA	20	-23.808	-23.37
A	169	ASN	10	-22.078	-20.689
A	170	THR	12	-27.651	-25.851
A	171	PHE	33	-31.236	-31.439
A	172	VAL	16	-25.041	-24.001
A	173	VAL	40	-23.914	-25.764
A	174	SER	16	-17.183	-17.047
A	175	GLU	8	-11.427	-11.033
A	176	ASN	38	-12.564	-15.489
A	177	GLN	10	-7.473	-7.764
A	178	SER	24	-11.847	-13.244
A	179	CYS	21	-17.716	-18.094
A	180	PHE	36	-25.486	-26.695
A	181	LEU	30	-27.414	-27.712
A	182	PHE	43	-33.47	-34.566
A	183	MET	25	-30.951	-30.267
A	184	ASP	13	-28.426	-26.652
A	185	ASN	49	-33.828	-35.572
A	186	ILE	12	-31.592	-29.339
A	187	CYS	44	-31.534	-32.968
A	188	ILE	15	-22.473	-21.613
A	189	GLN	27	-19.83	-20.655
A	190	THR	21	-14.491	-15.24
A	191	ASN	6	-13.203	-12.374
A	192	THR	17	-12.894	-13.366
A	193	ALA	4	-15.167	-13.883
A	194	GLY	39	-17.934	-20.357
A	195	LYS	19	-24.751	-24.09
A	196	GLY	39	-32.297	-33.068
A	197	GLY	38	-36.747	-36.891
A	198	ALA	36	-39.419	-39.026
A	199	ILE	36	-37.052	-36.931
A	200	TYR	37	-35.778	-35.919
A	201	ALA	30	-31.124	-30.995
A	202	GLY	17	-24.095	-23.279
A	203	THR	10	-21.913	-20.543
A	204	SER	17	-26.294	-25.226
A	205	ASN	35	-28.648	-29.378
A	206	SER	16	-25.067	-24.025
A	207	PHE	42	-23.132	-25.302
A	208	GLU	12	-18.474	-17.729
A	209	SER	7	-12.316	-11.705
A	210	ASN	36	-14.238	-16.74
A	211	ASN	8	-9.237	-9.095
A	212	CYS	26	-11.874	-13.498
A	213	ASP	22	-16.883	-17.472
A	214	LEU	36	-25.853	-27.02
A	215	PHE	30	-27.906	-28.147
A	216	PHE	41	-30.485	-31.694
A	217	ILE	23	-26.103	-25.746
A	218	ASN	12	-26.358	-24.707
A	219	ASN	43	-31.776	-33.066
A	220	ALA	18	-30.926	-29.439
A	221	CYS	44	-30.475	-32.03
A	222	CYS	24	-24.326	-24.288
A	223	ALA	24	-26.941	-26.603
A	224	GLY	39	-31.269	-32.158
A	225	GLY	41	-34.465	-35.217
A	226	ALA	38	-36.595	-36.756
A	227	ILE	39	-36.498	-36.786
A	228	PHE	37	-32.936	-33.403
A	229	SER	33	-30.475	-30.765
A	230	PRO	11	-24.51	-22.957
A	231	ILE	12	-25.866	-24.271
A	232	CYS	31	-30.83	-30.85
A	233	SER	15	-27.039	-25.654
A	234	LEU	41	-26.19	-27.893
A	235	THR	14	-18.827	-18.272
A	236	GLY	11	-13.348	-13.078
A	237	ASN	34	-15.285	-17.437
A	238	ARG	10	-10.615	-10.544
A	239	GLY	27	-12.833	-14.462
A	240	ASN	26	-15.061	-16.319
A	241	ILE	37	-24.787	-26.192
A	242	VAL	25	-26.716	-26.518
A	243	PHE	39	-27.569	-28.884
A	244	TYR	21	-23.911	-23.577
A	245	ASN	12	-19.961	-19.045
A	246	ASN	46	-27.434	-29.569
A	247	ARG	13	-24.159	-22.875
A	248	CYS	44	-24.89	-27.087
A	249	PHE	19	-18.453	-18.516
A	250	LYS	23	-14.435	-15.42
A	251	ASN	24	-14.794	-15.853
A	252	VAL	6	-11.626	-10.979
A	253	GLU	9	-9.864	-9.765
A	254	THR	24	-11.27	-12.734
A	255	ALA	20	-10.91	-11.955
A	256	SER	10	-5.538	-6.051
A	257	SER	0	-7.136	-6.315
A	258	GLU	21	-9.763	-11.056
A	259	ALA	17	-10.534	-11.278
A	260	SER	41	-16.14	-18.999
A	261	ASP	22	-19.978	-20.211
A	262	GLY	38	-27.539	-28.742
A	263	GLY	40	-28.467	-29.793
A	264	ALA	37	-34.139	-34.468
A	265	ILE	36	-35.793	-35.817
A	266	LYS	37	-31.054	-31.738
A	267	VAL	28	-30.961	-30.621
A	268	THR	15	-26.629	-25.291
A	269	THR	11	-24.111	-22.603
A	270	ARG	14	-25.22	-23.93
A	271	LEU	35	-29.228	-29.892
A	272	ASP	13	-26.281	-24.753
A	273	VAL	41	-26.088	-27.803
A	274	THR	13	-19.92	-19.124
A	275	GLY	12	-13.52	-13.345
A	276	ASN	38	-15.169	-17.795
A	277	ARG	9	-11.21	-10.955
A	278	GLY	29	-11.085	-13.146
A	279	ARG	19	-14.999	-15.459
A	280	ILE	41	-22.881	-24.965
A	281	PHE	27	-24.242	-24.559
A	282	PHE	41	-27.505	-29.057
A	283	SER	21	-21.111	-21.098
A	284	ASP	12	-17.306	-16.696
A	285	ASN	51	-21.193	-24.62
A	286	ILE	9	-18.735	-17.615
A	287	THR	43	-19.904	-22.56
A	288	LYS	18	-11.967	-12.661
A	289	ASN	26	-11.933	-13.551
A	290	TYR	23	-14.974	-15.897
A	291	GLY	34	-22.862	-24.143
A	292	GLY	38	-26.341	-27.682
A	293	ALA	37	-28.881	-29.815
A	294	ILE	36	-30.52	-31.151
A	295	TYR	39	-30.735	-31.686
A	296	ALA	30	-30.156	-30.138
A	297	PRO	14	-25.967	-24.59
A	298	VAL	18	-26.068	-25.14
A	299	VAL	36	-27.624	-28.587
A	300	THR	19	-26.273	-25.437
A	301	LEU	42	-26.055	-27.888
A	302	VAL	19	-20.562	-20.382
A	303	ASP	12	-15.59	-15.177
A	304	ASN	35	-16.126	-18.297
A	305	GLY	20	-14.217	-14.882
A	306	PRO	18	-17.263	-17.348
A	307	THR	37	-24.188	-25.661
A	308	TYR	22	-22.099	-22.087
A	309	PHE	43	-24.636	-26.747
A	310	ILE	18	-17.772	-17.798
A	311	ASN	10	-12.814	-12.49
A	312	ASN	48	-18.914	-22.259
A	313	ILE	14	-15.138	-15.007
A	314	ALA	42	-15.417	-18.474
A	315	ASN	25	-7.501	-9.513
A	316	ASN	25	-7.746	-9.731
A	317	LYS	17	-11.309	-11.964
A	318	GLY	39	-20.416	-22.553
A	319	GLY	30	-23.409	-24.167
A	320	ALA	31	-25.134	-25.809
A	321	ILE	38	-27.795	-28.968
A	322	TYR	37	-26.103	-27.356
A	323	ILE	36	-25.375	-26.597
A	324	ASP	17	-19.297	-19.033
A	325	GLY	19	-15.642	-16.028
A	326	THR	0	-11.637	-10.299
A	327	SER	21	-16.206	-16.757
A	328	ASN	11	-19.977	-18.945
A	329	SER	36	-23.693	-25.108
A	330	LYS	18	-23.919	-23.238
A	331	ILE	38	-27.888	-29.051
A	332	SER	31	-24.353	-25.117
A	333	ALA	27	-20.777	-21.492
A	334	ASP	20	-14.249	-14.91
A	335	ARG	17	-9.416	-10.288
A	336	HIS	15	-11.58	-11.973
A	337	ALA	18	-17.326	-17.403
A	338	ILE	37	-23.452	-25.01
A	339	ILE	20	-21.355	-21.199
A	340	PHE	42	-21.774	-24.1
A	341	ASN	18	-15.539	-15.822
A	342	GLU	15	-11.408	-11.821
A	343	ASN	44	-17.418	-20.475
A	344	ILE	19	-12.502	-13.25
A	345	VAL	38	-10.086	-13.296
A	346	THR	14	-2.517	-3.838
A	347	ASN	11	0.17	-1.115
A	348	VAL	16	-1.056	-2.775
A	349	THR	23	-0.92	-3.459
A	350	ASN	7	-2.547	-3.059
A	351	ALA	2	-3.771	-3.567
A	352	ASN	3	-3.006	-3.005
A	353	GLY	14	-4.076	-5.217
A	354	THR	3	-2.349	-2.424
A	355	SER	13	-0.387	-1.838
A	356	THR	12	2.795	1.093
A	357	SER	0	4.085	3.615
A	358	ALA	4	5.791	4.665
A	359	ASN	15	7.09	4.549
A	360	PRO	10	5.714	3.907
A	361	PRO	17	2.359	0.132
A	362	ARG	26	-4.077	-6.598
A	363	ARG	34	-11.609	-14.184
A	364	ASN	37	-19.686	-21.677
A	365	ALA	32	-24.512	-25.374
A	366	ILE	41	-26.484	-28.154
A	367	THR	36	-26.169	-27.299
A	368	VAL	37	-23.305	-24.88
A	369	ALA	19	-16.06	-16.398
A	370	SER	13	-11.048	-11.273
A	371	SER	35	-14.167	-16.563
A	372	SER	2	-11.516	-10.422
A	373	GLY	25	-17.414	-18.286
A	374	GLU	12	-22.289	-21.106
A	375	ILE	35	-27.394	-28.269
A	376	LEU	22	-27.508	-26.875
A	377	LEU	40	-29.795	-30.969
A	378	GLY	28	-24.696	-25.076
A	379	ALA	25	-21.25	-21.681
A	380	GLY	15	-13.006	-13.235
A	381	SER	2	-9.404	-8.553
A	382	SER	3	-8.707	-8.051
A	383	GLN	30	-14.231	-16.044
A	384	ASN	20	-20.802	-20.71
A	385	LEU	37	-24.689	-26.105
A	386	ILE	21	-26.57	-25.929
A	387	PHE	37	-25.858	-27.139
A	388	TYR	20	-22.497	-22.21
A	389	ASP	32	-20.257	-21.607
A	390	PRO	33	-22.659	-23.848
A	391	ILE	40	-25.583	-27.241
A	392	GLU	29	-22.215	-22.995
A	393	VAL	33	-21.252	-22.603
A	394	SER	19	-12.12	-12.912
A	395	ASN	20	-11.653	-12.613
A	396	ALA	16	-15.002	-15.117
A	397	GLY	12	-13.292	-13.143
A	398	VAL	31	-21.646	-22.722
A	399	SER	13	-24.064	-22.791
A	400	VAL	33	-28.924	-29.393
A	401	SER	18	-28.862	-27.613
A	402	PHE	39	-29.808	-30.865
A	403	ASN	30	-24.261	-24.921
A	404	LYS	15	-19.217	-18.732
A	405	GLU	16	-13.658	-13.927
A	406	ALA	0	-7.848	-6.945
A	407	ASP	9	-7.865	-7.995
A	408	GLN	28	-15.706	-17.12
A	409	THR	6	-15.028	-13.99
A	410	GLY	25	-18.027	-18.829
A	411	SER	21	-26.25	-25.646
A	412	VAL	34	-31.656	-31.926
A	413	VAL	27	-32.177	-31.581
A	414	PHE	37	-30.01	-30.814
A	415	SER	23	-24.72	-24.522
A	416	GLY	29	-19.199	-20.326
A	417	ALA	19	-16.388	-16.688
A	418	THR	20	-10.713	-11.781
A	419	VAL	31	-8.76	-11.318
A	420	ASN	5	-3.006	-3.235
A	421	SER	0	0.1	0.089
A	422	ALA	0	1.748	1.547
A	423	ASP	25	-1.032	-3.788
A	424	PHE	14	-4.333	-5.444
A	425	HIS	17	-1.347	-3.147
A	426	GLN	8	-6.665	-6.818
A	427	ARG	14	-7.907	-8.608
A	428	ASN	25	-8.569	-10.459
A	429	LEU	27	-18.083	-19.108
A	430	GLN	22	-19.66	-19.929
A	431	THR	39	-25.088	-26.688
A	432	LYS	23	-22.903	-22.914
A	433	THR	36	-24.106	-25.474
A	434	PRO	22	-19.343	-19.648
A	435	ALA	28	-22.864	-23.455
A	436	PRO	14	-24.851	-23.603
A	437	LEU	37	-30.652	-31.382
A	438	THR	15	-29.785	-28.085
A	439	LEU	35	-30.051	-30.62
A	440	SER	19	-23.851	-23.293
A	441	ASN	8	-18.751	-17.515
A	442	GLY	33	-23.384	-24.49
A	443	PHE	32	-28.662	-29.046
A	444	LEU	38	-35.021	-35.364
A	445	CYS	31	-34.217	-33.847
A	446	ILE	37	-31.853	-32.445
A	447	GLU	22	-26.819	-26.265
A	448	ASP	16	-20.614	-20.084
A	449	HIS	16	-19.906	-19.457
A	450	ALA	36	-24.798	-26.086
A	451	GLN	29	-26.822	-27.072
A	452	LEU	37	-29.441	-30.31
A	453	THR	28	-24.208	-24.644
A	454	VAL	31	-24.396	-25.156
A	455	ASN	21	-19.625	-19.783
A	456	ARG	19	-23.583	-23.056
A	457	PHE	35	-28.329	-29.096
A	458	THR	10	-27.342	-25.348
A	459	GLN	31	-26.911	-27.381
A	460	THR	15	-22.667	-21.786
A	461	GLY	14	-20.033	-19.339
A	462	GLY	36	-25.118	-26.369
A	463	VAL	27	-29.565	-29.27
A	464	VAL	34	-34.004	-34.003
A	465	SER	33	-33.712	-33.63
A	466	LEU	30	-32.022	-31.79
A	467	GLY	23	-27.062	-26.595
A	468	ASN	15	-23.653	-22.658
A	469	GLY	17	-21.119	-20.645
A	470	ALA	32	-26.713	-27.321
A	471	VAL	25	-27.388	-27.113
A	472	LEU	39	-29.604	-30.684
A	473	SER	35	-27.335	-28.217
A	474	CYS	33	-22.168	-23.414
A	475	TYR	31	-17.151	-18.744
A	476	LYS	22	-10.911	-12.187
A	477	ASN	24	-7.893	-9.745
A	478	GLY	11	-3.122	-4.028
A	479	THR	8	-1.773	-2.49
A	480	GLY	1	-2.497	-2.325
A	481	ASP	2	-3.32	-3.168
A	482	SER	14	-5.852	-6.789
A	483	ALA	14	-6.335	-7.217
A	484	SER	19	-9.676	-10.748
A	485	ASN	6	-10.929	-10.362
A	486	ALA	33	-17.564	-19.34
A	487	SER	15	-20.576	-19.934
A	488	ILE	32	-25.015	-25.819
A	489	THR	13	-24.987	-23.609
A	490	LEU	35	-27.665	-28.509
A	491	LYS	14	-24.53	-23.319
A	492	HIS	17	-26.681	-25.568
A	493	ILE	37	-30.685	-31.411
A	494	GLY	30	-30.229	-30.203
A	495	LEU	35	-29.256	-29.917
A	496	ASN	31	-27.638	-28.025
A	497	LEU	27	-24.272	-24.586
A	498	SER	15	-20.096	-19.51
A	499	SER	29	-20.308	-21.308
A	500	ILE	36	-22.585	-24.128
A	501	LEU	24	-17.559	-18.3
A	502	LYS	14	-15.348	-15.193
A	503	SER	0	-10.321	-9.134
A	504	GLY	3	-10.116	-9.298
A	505	ALA	22	-15.082	-15.878
A	506	GLU	17	-18.199	-18.061
A	507	ILE	20	-21.796	-21.59
A	508	PRO	31	-25.446	-26.085
A	509	LEU	26	-25.498	-25.556
A	510	LEU	40	-27.285	-28.747
A	511	TRP	35	-22.762	-24.169
A	512	VAL	33	-17.252	-19.063
A	513	GLU	30	-12.092	-14.152
A	514	PRO	27	-5.143	-7.656
A	515	THR	19	-2.037	-3.988
A	516	ASN	7	-0.183	-0.967
A	517	ASN	13	2.336	0.573
A	518	SER	6	3.181	2.126
A	519	ASN	4	5.095	4.049
A	520	ASN	14	3.064	1.102
A	521	TYR	28	0.292	-2.961
A	522	THR	12	-0.259	-1.609
A	523	ALA	19	-3.887	-5.625
A	524	ASP	32	-6.125	-9.101
A	525	THR	7	-6.177	-6.271
A	526	ALA	19	-6.626	-8.049
A	527	ALA	39	-13.378	-16.325
A	528	THR	10	-16.645	-15.881
A	529	PHE	35	-21.827	-23.342
A	530	SER	14	-20.866	-20.077
A	531	LEU	33	-22.922	-24.081
A	532	SER	12	-18.64	-17.876
A	533	ASP	5	-16.274	-14.977
A	534	VAL	28	-21.154	-21.941
A	535	LYS	18	-21.039	-20.69
A	536	LEU	27	-24.71	-24.973
A	537	SER	21	-23.345	-23.076
A	538	LEU	35	-24.025	-25.287
A	539	ILE	26	-23.593	-23.87
A	540	ASP	12	-19.806	-18.908
A	541	ASP	12	-17.049	-16.468
A	542	TYR	10	-12.133	-11.888
A	543	GLY	14	-16.53	-16.239
A	544	ASN	12	-13.753	-13.551
A	545	SER	21	-15.407	-16.05
A	546	PRO	29	-16.356	-17.81
A	547	TYR	27	-13.321	-14.894
A	548	GLU	20	-9.368	-10.591
A	549	SER	23	-10.681	-12.097
A	550	THR	11	-9.566	-9.731
A	551	ASP	18	-10.822	-11.647
A	552	LEU	38	-13.043	-15.913
A	553	THR	20	-11.647	-12.608
A	554	HIS	11	-11.084	-11.074
A	555	ALA	0	-11.093	-9.817
A	556	LEU	5	-11.721	-10.948
A	557	SER	15	-12.073	-12.41
A	558	SER	7	-13.027	-12.334
A	559	GLN	28	-15.61	-17.035
A	560	PRO	18	-17.587	-17.634
A	561	MET	28	-23.091	-23.656
A	562	LEU	32	-26.42	-27.062
A	563	SER	26	-23.747	-24.006
A	564	ILE	28	-20.999	-21.804
A	565	SER	31	-15.349	-17.149
A	566	GLU	22	-11.624	-12.818
A	567	ALA	29	-7.898	-10.325
A	568	SER	12	-5.339	-6.105
A	569	ASP	8	-6.89	-7.017
A	570	ASN	6	-6.378	-6.334
A	571	GLN	34	-11.748	-14.307
A	572	LEU	30	-15.925	-17.544
A	573	GLN	14	-15.758	-15.556
A	574	SER	25	-18.631	-19.364
A	575	GLU	6	-12.674	-11.907
A	576	ASN	11	-15.186	-14.705
A	577	ILE	32	-20.533	-21.852
A	578	ASP	9	-16.755	-15.863
A	579	PHE	23	-18.941	-19.408
A	580	SER	4	-13.012	-11.975
A	581	GLY	16	-11.973	-12.437
A	582	LEU	32	-14.953	-16.914
A	583	ASN	12	-11.126	-11.226
A	584	VAL	13	-8.052	-8.621
A	585	PRO	11	-5.806	-6.404
A	586	HIS	19	-3.758	-5.511
A	587	TYR	10	-1.313	-2.312
A	588	GLY	21	-3.339	-5.37
A	589	TRP	20	-8.223	-9.577
A	590	GLN	22	-6.633	-8.4
A	591	GLY	20	-8.929	-10.202
A	592	LEU	8	-10.818	-10.494
A	593	TRP	31	-14.598	-16.485
A	594	THR	9	-14.406	-13.785
A	595	TRP	21	-16.321	-16.859
A	596	GLY	7	-15.651	-14.656
A	597	TRP	24	-16.355	-17.234
A	598	ALA	16	-12.746	-13.12
A	599	LYS	12	-9.678	-9.945
A	600	THR	18	-7.137	-8.386
A	601	GLN	8	-3.501	-4.018
A	602	ASP	23	-1.048	-3.573
A	603	PRO	0	1.21	1.071
A	604	GLU	12	2.672	0.985
A	605	PRO	2	2.831	2.275
A	606	ALA	19	0.999	-1.301
A	607	SER	0	3.362	2.975
A	608	SER	4	3.468	2.609
A	609	ALA	18	3.546	1.068
A	610	THR	2	3.462	2.834
A	611	ILE	27	1.29	-1.963
A	612	THR	2	2.862	2.303
A	613	ASP	10	1.273	-0.024
A	614	PRO	25	-2.557	-5.138
A	615	GLN	11	-5.364	-6.013
A	616	LYS	14	-1.284	-2.746
A	617	ALA	21	-1.132	-3.417
A	618	ASN	29	-4.813	-7.594
A	619	ARG	14	-2.12	-3.486
A	620	PHE	15	-6.711	-7.664
A	621	HIS	26	-11.024	-12.746
A	622	ARG	22	-15.92	-16.619
A	623	THR	18	-19.94	-19.717
A	624	LEU	36	-20.796	-22.544
A	625	LEU	12	-16.896	-16.333
A	626	LEU	33	-18.273	-19.966
A	627	THR	6	-14.141	-13.205
A	628	TRP	23	-13.785	-14.845
A	629	LEU	11	-12.865	-12.651
A	630	PRO	5	-8.997	-8.537
A	631	ALA	21	-6.802	-8.435
A	632	GLY	2	-3.921	-3.7
A	633	TYR	24	-2.205	-4.712
A	634	VAL	11	0.652	-0.688
A	635	PRO	28	0.355	-2.906
A	636	SER	22	3.492	0.56
A	637	PRO	13	6.234	4.022
A	638	LYS	23	4.484	1.324
A	639	HIS	30	3.231	-0.59
A	640	ARG	21	4.724	1.766
A	641	SER	34	3.584	-0.738
A	642	PRO	25	2.605	-0.57
A	643	LEU	36	1.492	-2.819
A	644	ILE	37	0.511	-3.803
A	645	ALA	30	-2.875	-5.995
A	646	ASN	38	-1.244	-5.471
A	647	THR	39	-3.588	-7.661
A	648	LEU	38	-6.809	-10.396
A	649	TRP	35	-6.88	-10.114
A	650	GLY	43	-6.703	-10.877
A	651	ASN	40	-9.61	-13.105
A	652	MET	30	-13.735	-15.605
A	653	LEU	40	-15.103	-17.966
A	654	LEU	40	-14.313	-17.267
A	655	ALA	34	-19.195	-20.898
A	656	THR	37	-20.519	-22.414
A	657	GLU	39	-20.488	-22.617
A	658	SER	40	-22.35	-24.38
A	659	LEU	31	-24.536	-25.28
A	660	LYS	39	-24.94	-26.557
A	661	ASN	38	-22.566	-24.341
A	662	SER	38	-24.301	-25.876
A	663	ALA	35	-26.061	-27.089
A	664	GLU	37	-22.677	-24.324
A	665	LEU	44	-21.415	-24.012
A	666	THR	29	-18.402	-19.621
A	667	PRO	21	-15.219	-15.884
A	668	SER	38	-10.644	-13.79
A	669	GLY	20	-6.47	-8.026
A	670	HIS	11	-8.343	-8.649
A	671	PRO	14	-6.251	-7.142
A	672	PHE	0	-7.697	-6.812
A	673	TRP	1	-9.701	-8.7
A	674	GLY	25	-9.897	-11.634
A	675	ILE	4	-11.622	-10.746
A	676	THR	36	-12.995	-15.641
A	677	GLY	15	-10.17	-10.725
A	678	GLY	26	-9.253	-11.179
A	679	GLY	0	-8.728	-7.724
A	680	LEU	35	-8.973	-11.966
A	681	GLY	1	-8.647	-7.768
A	682	MET	36	-7.492	-10.77
A	683	MET	2	-3.066	-2.943
A	684	VAL	34	-3.006	-6.57
A	685	TYR	2	-0.118	-0.334
A	686	GLN	30	0.258	-3.222
A	687	ASP	10	3.323	1.791
A	688	PRO	7	5.558	4.114
A	689	ARG	22	4.673	1.606
A	690	GLU	9	5.671	3.984
A	691	ASN	10	6.325	4.447
A	692	HIS	26	5.835	2.174
A	693	PRO	27	7.061	3.144
A	694	GLY	15	4.502	2.259
A	695	PHE	33	2.941	-1.192
A	696	HIS	7	2.99	1.841
A	697	MET	39	0.894	-3.694
A	698	ARG	3	-2.115	-2.217
A	699	SER	39	-4.372	-8.354
A	700	SER	0	-5.992	-5.303
A	701	GLY	30	-8.025	-10.552
A	702	TYR	6	-8.437	-8.157
A	703	SER	40	-11.721	-14.973
A	704	ALA	3	-11.583	-10.596
A	705	GLY	32	-14.742	-16.727
A	706	MET	6	-14.524	-13.544
A	707	ILE	33	-15.789	-17.768
A	708	ALA	5	-13.375	-12.412
A	709	GLY	17	-12.15	-12.708
A	710	GLN	6	-10.261	-9.771
A	711	THR	4	-9.827	-9.157
A	712	HIS	6	-14.218	-13.273
A	713	THR	28	-16.342	-17.683
A	714	PHE	2	-17.59	-15.798
A	715	SER	41	-19.348	-21.838
A	716	LEU	3	-16.665	-15.094
A	717	LYS	39	-15.058	-17.812
A	718	PHE	2	-13.019	-11.752
A	719	SER	38	-12.4	-15.344
A	720	GLN	2	-10.287	-9.334
A	721	THR	37	-8.994	-12.215
A	722	TYR	6	-4.282	-4.48
A	723	THR	41	-2.668	-7.076
A	724	LYS	8	-0.613	-1.463
A	725	LEU	34	1.318	-2.743
A	726	ASN	9	1.894	0.641
A	727	GLU	30	3.389	-0.451
A	728	ARG	12	5.399	3.398
A	729	TYR	16	6.849	4.222
A	730	ALA	32	5.932	1.57
A	731	LYS	10	4.612	2.932
A	732	ASN	34	3.161	-1.113
A	733	ASN	10	1.377	0.068
A	734	VAL	30	-0.221	-3.646
A	735	SER	5	-2.149	-2.477
A	736	SER	38	-3.229	-7.228
A	737	LYS	4	-4.231	-4.205
A	738	ASN	45	-7.31	-11.645
A	739	TYR	3	-10.104	-9.287
A	740	SER	42	-15.548	-18.59
A	741	CYS	1	-15.165	-13.536
A	742	GLN	40	-18.942	-21.364
A	743	GLY	9	-19.85	-18.602
A	744	GLU	35	-22.093	-23.577
A	745	MET	4	-20.793	-18.862
A	746	LEU	32	-21.02	-22.283
A	747	PHE	8	-16.681	-15.683
A	748	SER	13	-14.258	-14.113
A	749	LEU	12	-13.2	-13.062
A	750	GLN	8	-9.139	-9.008
A	751	GLU	0	-9.172	-8.118
A	752	GLY	2	-10.386	-9.422
A	753	PHE	2	-13.172	-11.887
A	754	LEU	11	-16.612	-15.967
A	755	LEU	27	-17.591	-18.673
A	756	THR	6	-21.463	-19.685
A	757	LYS	27	-24.482	-24.772
A	758	LEU	7	-24.181	-22.205
A	759	VAL	35	-24.369	-25.592
A	760	GLY	3	-21.527	-19.396
A	761	LEU	39	-19.266	-21.536
A	762	TYR	2	-15.98	-14.372
A	763	SER	43	-14.11	-17.432
A	764	TYR	2	-9.636	-8.758
A	765	GLY	37	-6.455	-9.968
A	766	ASP	3	-3.646	-3.571
A	767	HIS	38	-3.852	-7.779
A	768	ASN	6	-0.979	-1.557
A	769	CYS	38	-0.027	-4.394
A	770	HIS	15	0.939	-0.894
A	771	HIS	34	3.489	-0.823
A	772	PHE	13	2.687	0.883
A	773	TYR	20	3.092	0.436
A	774	THR	14	5.303	3.083
A	775	GLN	16	3.481	1.241
A	776	GLY	11	4.323	2.561
A	777	GLU	0	2.418	2.14
A	778	ASN	1	2.082	1.728
A	779	LEU	17	0.364	-1.633
A	780	THR	14	0.278	-1.364
A	781	SER	30	-0.61	-3.989
A	782	GLN	11	0.254	-1.04
A	783	GLY	28	-1.067	-4.165
A	784	THR	5	-2.093	-2.428
A	785	PHE	33	-4.638	-7.9
A	786	ARG	5	-3.667	-3.82
A	787	SER	41	-6.499	-10.466
A	788	GLN	7	-11.299	-10.805
A	789	THR	41	-14.393	-17.453
A	790	MET	4	-15.981	-14.603
A	791	GLY	34	-18.616	-20.385
A	792	GLY	12	-23.079	-21.805
A	793	ALA	34	-25.788	-26.733
A	794	VAL	4	-24.625	-22.253
A	795	PHE	31	-25.071	-25.753
A	796	PHE	9	-21.36	-19.939
A	797	ASP	30	-19.44	-20.655
A	798	LEU	8	-14.901	-14.107
A	799	PRO	26	-12.661	-14.195
A	800	MET	16	-8.092	-9.001
A	801	LYS	6	-5.765	-5.792
A	802	PRO	17	-5.039	-6.414
A	803	PHE	9	-3.011	-3.7
A	804	GLY	7	-0.746	-1.465
A	805	SER	0	-1.951	-1.727
A	806	THR	0	-3.159	-2.796
A	807	HIS	10	-2.082	-2.992
A	808	ILE	9	-5.387	-5.803
A	809	LEU	26	-6.849	-9.052
A	810	THR	3	-10.127	-9.307
A	811	ALA	24	-13.462	-14.673
A	812	PRO	3	-16.565	-15.005
A	813	PHE	37	-19.636	-21.633
A	814	LEU	1	-21.726	-19.342
A	815	GLY	32	-24.209	-25.105
A	816	ALA	8	-23.736	-21.927
A	817	LEU	33	-24.549	-25.521
A	818	GLY	10	-19.991	-18.842
A	819	ILE	31	-19.113	-20.48
A	820	TYR	10	-15.292	-14.684
A	821	SER	38	-12.318	-15.271
A	822	SER	10	-8.531	-8.7
A	823	LEU	39	-6.191	-9.964
A	824	SER	17	-4.848	-6.246
A	825	HIS	8	-3.778	-4.264
A	826	PHE	24	-4.503	-6.745
A	827	THR	9	-3.128	-3.803
A	828	GLU	33	-1.71	-5.308
A	829	VAL	1	-2.313	-2.162
A	830	GLY	28	-1.182	-4.266
A	831	ALA	13	-0.469	-1.91
A	832	TYR	29	-1.269	-4.458
A	833	PRO	5	-1.414	-1.827
A	834	ARG	34	-1.274	-5.038
A	835	SER	11	-2.239	-3.247
A	836	PHE	38	-1.931	-6.079
A	837	SER	9	-2.309	-3.078
A	838	THR	26	-2.877	-5.536
A	839	LYS	12	-3.131	-4.151
A	840	THR	16	-5.779	-6.954
A	841	PRO	12	-9.194	-9.517
A	842	LEU	36	-9.458	-12.51
A	843	ILE	7	-13.476	-12.731
A	844	ASN	35	-13.838	-16.272
A	845	VAL	4	-16.409	-14.982
A	846	LEU	32	-19.97	-21.353
A	847	VAL	4	-20.76	-18.832
A	848	PRO	34	-21.535	-22.969
A	849	ILE	6	-20.919	-19.203
A	850	GLY	23	-19.026	-19.483
A	851	VAL	5	-16.323	-15.021
A	852	LYS	29	-15.098	-16.697
A	853	GLY	11	-9.961	-10.081
A	854	SER	25	-7.336	-9.367
A	855	PHE	13	-4.804	-5.747
A	856	MET	16	-3.404	-4.852
A	857	ASN	11	-0.152	-1.399
A	858	ALA	8	0.465	-0.508
A	859	THR	4	0.798	0.246
A	860	HIS	0	0.295	0.261
A	861	ARG	11	-0.177	-1.421
A	862	PRO	13	-0.061	-1.549
A	863	GLN	12	-1.506	-2.713
A	864	ALA	23	-5.59	-7.592
A	865	TRP	10	-6.407	-6.82
A	866	THR	28	-12.44	-14.229
A	867	VAL	9	-13.227	-12.741
A	868	GLU	33	-18.028	-19.749
A	869	LEU	3	-17.095	-15.474
A	870	ALA	31	-18.725	-20.136
A	871	TYR	7	-16.068	-15.025
A	872	GLN	34	-16.408	-18.431
A	873	PRO	7	-13.483	-12.737
A	874	VAL	25	-12.439	-13.884
A	875	LEU	13	-12.006	-12.12
A	876	TYR	12	-11.891	-11.903
A	877	ARG	21	-9.649	-10.954
A	878	GLN	22	-6.847	-8.59
A	879	GLU	14	-5.03	-6.062
A	880	PRO	31	-3.844	-6.967
A	881	GLY	14	-0.922	-2.426
A	882	ILE	34	-1.292	-5.054
A	883	ALA	11	-2.081	-3.106
A	884	THR	34	-0.892	-4.699
A	885	GLN	12	-4.076	-4.987
A	886	LEU	32	-4.184	-7.383
A	887	LEU	16	-4.725	-6.022
A	888	ALA	25	-5.89	-8.088
A	889	SER	28	-7.382	-9.753
A	890	LYS	6	-7.827	-7.617
A	891	GLY	30	-6.578	-9.271
A	892	ILE	10	-5.69	-6.186
A	893	TRP	31	-2.287	-5.589
A	894	PHE	13	-0.015	-1.509
A	895	GLY	34	0.886	-3.126
A	896	SER	15	0.686	-1.117
A	897	GLY	39	0.756	-3.816
A	898	SER	32	1.453	-2.394
A	899	PRO	14	-1.807	-3.209
A	900	SER	33	-5.564	-8.719
A	901	SER	21	-4.619	-6.503
A	902	ARG	3	-7.204	-6.72
A	903	HIS	5	-8.482	-8.081
A	904	ALA	30	-11.152	-13.32
A	905	MET	9	-12.741	-12.311
A	906	SER	32	-16.241	-18.054
A	907	TYR	7	-15.262	-14.312
A	908	LYS	34	-15.776	-17.872
A	909	ILE	2	-13.199	-11.911
A	910	SER	31	-12.791	-14.885
A	911	GLN	7	-6.497	-6.554
A	912	GLN	30	-5.22	-8.069
A	913	THR	7	-1.323	-1.976
A	914	GLN	20	-2.189	-4.237
A	915	PRO	9	-2.622	-3.356
A	916	LEU	8	-2.415	-3.058
A	917	SER	5	-2.582	-2.86
A	918	TRP	6	-4.5	-4.673
A	919	LEU	4	-5.758	-5.556
A	920	THR	31	-5.021	-8.008
A	921	LEU	8	-4.735	-5.111
A	922	HIS	33	-9.009	-11.768
A	923	PHE	5	-9.557	-9.033
A	924	GLN	32	-14.669	-16.662
A	925	TYR	8	-13.146	-12.555
A	926	HIS	30	-16.134	-17.729
A	927	GLY	7	-12.657	-12.006
A	928	PHE	33	-11.954	-14.375
A	929	TYR	3	-8.067	-7.484
A	930	SER	26	-5.947	-8.253
A	931	SER	10	-1.832	-2.771
A	932	SER	20	-0.732	-2.948
A	933	THR	30	-3.53	-6.574
A	934	PHE	2	-5.629	-5.212
A	935	CYS	35	-6.899	-10.131
A	936	ASN	6	-9.699	-9.273
A	937	TYR	35	-12.377	-14.978
A	938	LEU	7	-11.313	-10.817
A	939	ASN	34	-11.415	-14.012
A	940	GLY	3	-7.885	-7.323
A	941	GLU	34	-9.559	-12.37
A	942	ILE	6	-8.65	-8.345
A	943	ALA	34	-9.285	-12.127
A	944	LEU	5	-7.855	-7.527
A	945	ARG	25	-7.149	-9.202
A	946	PHE	7	-6.275	-6.359

## Sheet: PmpF_disco
chain_id	residue_id	residue_name	contact_number	propensity_score	discotope_score
A	1	ARG	8	-8.561	-8.497
A	2	PHE	28	-10.598	-12.599
A	3	THR	1	-8.116	-7.297
A	4	PHE	33	-9.825	-12.49
A	5	SER	28	-7.039	-9.449
A	6	ASP	6	-4.765	-4.907
A	7	ARG	24	-7.443	-9.347
A	8	GLU	3	-7.994	-7.42
A	9	ILE	32	-12.803	-15.011
A	10	GLN	6	-9.433	-9.039
A	11	PHE	20	-14.334	-14.986
A	12	VAL	8	-12.138	-11.662
A	13	LEU	10	-13.673	-13.251
A	14	ASP	13	-10.749	-11.008
A	15	PRO	0	-10.14	-8.974
A	16	ALA	7	-9.728	-9.415
A	17	SER	21	-14.695	-15.42
A	18	LEU	15	-16.869	-16.654
A	19	ILE	18	-18.324	-18.287
A	20	THR	12	-19.836	-18.934
A	21	ALA	34	-21.579	-23.008
A	22	GLN	15	-17.346	-17.076
A	23	ASN	11	-15.733	-15.189
A	24	ILE	33	-18.219	-19.919
A	25	VAL	3	-17.056	-15.44
A	26	LEU	34	-17.718	-19.59
A	27	SER	2	-12.453	-11.251
A	28	ASN	7	-11.013	-10.552
A	29	LEU	31	-14.996	-16.837
A	30	GLN	6	-10.333	-9.835
A	31	SER	3	-7.85	-7.292
A	32	ASN	7	-5.885	-6.013
A	33	GLY	6	-9.953	-9.498
A	34	THR	2	-9.601	-8.727
A	35	GLY	21	-14.425	-15.181
A	36	ALA	16	-18.332	-18.064
A	37	CYS	34	-20.951	-22.451
A	38	THR	3	-19.344	-17.465
A	39	ILE	38	-20.313	-22.347
A	40	SER	5	-16.466	-15.147
A	41	GLY	0	-13.365	-11.828
A	42	ASN	25	-15.187	-16.316
A	43	THR	4	-13.803	-12.675
A	44	GLN	6	-12.433	-11.693
A	45	THR	21	-15.909	-16.494
A	46	GLN	24	-20.877	-21.236
A	47	ILE	17	-22.059	-21.477
A	48	PHE	35	-24.062	-25.32
A	49	SER	22	-21.667	-21.706
A	50	ASN	10	-19.331	-18.258
A	51	SER	32	-20.605	-21.915
A	52	VAL	2	-16.264	-14.624
A	53	ASN	41	-15.025	-18.012
A	54	THR	6	-9.353	-8.968
A	55	THR	24	-7.828	-9.687
A	56	ALA	3	-5.424	-5.145
A	57	ASP	9	-6.568	-6.848
A	58	SER	22	-10.619	-11.928
A	59	GLY	24	-17.927	-18.625
A	60	GLY	41	-23.162	-25.213
A	61	ALA	34	-25.211	-26.221
A	62	PHE	37	-25.232	-26.586
A	63	ASP	26	-21.542	-22.054
A	64	MET	29	-22.79	-23.505
A	65	VAL	12	-17.866	-17.192
A	66	THR	11	-16.282	-15.675
A	67	THR	26	-22.557	-22.953
A	68	SER	9	-18.587	-17.485
A	69	PHE	35	-22.285	-23.748
A	70	THR	2	-22.015	-19.714
A	71	ALA	34	-22.809	-24.096
A	72	SER	8	-17.956	-16.811
A	73	ASP	1	-13.546	-12.103
A	74	ASN	28	-17.798	-18.971
A	75	ALA	9	-15.063	-14.366
A	76	ASN	21	-18.171	-18.497
A	77	LEU	33	-24.683	-25.639
A	78	LEU	30	-26.419	-26.831
A	79	PHE	40	-27.929	-29.317
A	80	CYS	24	-25.277	-25.13
A	81	ASN	14	-20.62	-19.859
A	82	ASN	42	-22.529	-24.768
A	83	TYR	5	-18.433	-16.888
A	84	CYS	43	-15.347	-18.527
A	85	THR	7	-7.919	-7.813
A	86	HIS	20	-4.747	-6.501
A	87	ASN	16	-1.916	-3.536	87
A	88	LYS	18	-5.12	-6.601
A	89	GLY	22	-13.54	-14.513
A	90	GLY	31	-20.163	-21.409
A	91	GLY	40	-25.421	-27.097
A	92	ALA	35	-29.981	-30.558
A	93	ILE	38	-29.597	-30.563
A	94	ARG	37	-24.438	-25.883
A	95	SER	32	-22.094	-23.233
A	96	GLY	11	-20.439	-19.353
A	97	GLY	21	-20.003	-20.118
A	98	PRO	4	-23.13	-20.93
A	99	ILE	37	-27.218	-28.343
A	100	ARG	18	-26.989	-25.956
A	101	PHE	41	-26.4	-28.079
A	102	LEU	14	-21.975	-21.058
A	103	ASN	6	-15.39	-14.31
A	104	ASN	35	-17.896	-19.863
A	105	GLN	16	-14.232	-14.435
A	106	ASP	19	-18.768	-18.795
A	107	VAL	35	-25.35	-26.46
A	108	LEU	33	-27.416	-28.058
A	109	PHE	40	-29.253	-30.489
A	110	TYR	23	-24.185	-24.049
A	111	ASN	14	-18.885	-18.323
A	112	ASN	42	-24.62	-26.619
A	113	ILE	11	-18.302	-17.462
A	114	SER	47	-18.223	-21.532
A	115	ALA	25	-7.911	-9.876
A	116	GLY	33	-3.16	-6.591
A	117	ALA	10	-0.871	-1.921	117
A	118	LYS	7	1.244	0.296	118
A	119	TYR	27	0.405	-2.746	119
A	120	VAL	14	2.047	0.202	120
A	121	GLY	17	3.633	1.26	121
A	122	THR	8	3.037	1.768	122
A	123	GLY	0	3.488	3.087	123
A	124	ASP	9	4.738	3.158	124
A	125	HIS	8	4.547	3.104	125
A	126	ASN	0	2.49	2.204	126
A	127	GLU	21	0.823	-1.687	127
A	128	LYS	23	0.049	-2.602	128
A	129	ASN	42	-4.77	-9.052
A	130	ARG	27	-14.501	-15.938
A	131	GLY	42	-20.058	-22.581
A	132	GLY	41	-26.719	-28.361
A	133	ALA	37	-31.118	-31.794
A	134	LEU	41	-31.503	-32.595
A	135	TYR	37	-25.881	-27.16
A	136	ALA	34	-25.548	-26.52
A	137	THR	9	-21.589	-20.142
A	138	THR	16	-25.157	-24.104
A	139	ILE	35	-28.107	-28.899
A	140	THR	15	-25.597	-24.378
A	141	LEU	42	-25.298	-27.219
A	142	THR	17	-19.913	-19.578
A	143	GLY	11	-14.523	-14.118
A	144	ASN	35	-18.078	-20.024
A	145	ARG	13	-10.23	-10.548
A	146	THR	23	-17.639	-18.255
A	147	LEU	37	-25.183	-26.542
A	148	ALA	31	-26.473	-26.994
A	149	PHE	40	-27.799	-29.202
A	150	ILE	23	-22.891	-22.904
A	151	ASN	14	-18.395	-17.89
A	152	ASN	49	-21.384	-24.56
A	153	MET	12	-17.227	-16.626
A	154	SER	53	-15.782	-20.062
A	155	GLY	29	-7.401	-9.885
A	156	ASP	29	-7.243	-9.745
A	157	CYS	28	-14.109	-15.706
A	158	GLY	44	-19.984	-22.746
A	159	GLY	41	-25.895	-27.632
A	160	ALA	36	-28.836	-29.66
A	161	ILE	40	-30.952	-31.992
A	162	SER	40	-28.968	-30.237
A	163	ALA	30	-26.804	-27.172
A	164	ASP	15	-19.218	-18.733
A	165	THR	10	-19.169	-18.115
A	166	GLN	14	-23.207	-22.148
A	167	ILE	33	-26.631	-27.363
A	168	SER	21	-23.458	-23.175
A	169	ILE	40	-22.893	-24.86
A	170	THR	17	-16.001	-16.116
A	171	ASP	10	-11.259	-11.115
A	172	THR	37	-13.794	-16.463
A	173	VAL	17	-6.806	-7.978
A	174	LYS	19	-8.407	-9.625
A	175	GLY	22	-13.79	-14.734
A	176	ILE	37	-20.035	-21.986
A	177	LEU	25	-20.326	-20.863
A	178	PHE	40	-24.528	-26.307
A	179	GLU	18	-20.452	-20.17
A	180	ASN	11	-17.742	-16.966
A	181	ASN	46	-21.217	-24.067
A	182	HIS	13	-17.392	-16.887
A	183	THR	49	-16.316	-20.075
A	184	LEU	18	-7.217	-8.457
A	185	ASN	27	-1.603	-4.524
A	186	HIS	25	0.778	-2.186	186
A	187	ILE	23	2.813	-0.155	187
A	188	PRO	4	1.197	0.599	188
A	189	TYR	0	2.637	2.333	189
A	190	THR	27	3.218	-0.257	190
A	191	GLN	8	1.305	0.235	191
A	192	ALA	32	-0.091	-3.76
A	193	GLU	16	-1.282	-2.975	193
A	194	ASN	6	-1.047	-1.617	194
A	195	MET	20	-4.31	-6.114
A	196	ALA	36	-7.135	-10.454
A	197	ARG	23	-13.508	-14.599
A	198	GLY	39	-20.896	-22.978
A	199	GLY	40	-25.45	-27.123
A	200	ALA	37	-27.745	-28.809
A	201	ILE	38	-29.071	-30.098
A	202	CYS	38	-27.014	-28.278
A	203	SER	31	-23.607	-24.458
A	204	ARG	19	-18.073	-18.18
A	205	ARG	10	-12.173	-11.923
A	206	ASP	12	-16.184	-15.703
A	207	LEU	13	-19.183	-18.472
A	208	CYS	35	-23.325	-24.668
A	209	SER	19	-20.124	-19.995
A	210	ILE	42	-18.676	-21.358
A	211	SER	16	-13.184	-13.508
A	212	ASN	8	-7.519	-7.574
A	213	ASN	37	-10.219	-13.299
A	214	SER	11	-5.186	-5.855
A	215	GLY	24	-8.187	-10.006
A	216	PRO	18	-9.821	-10.762
A	217	ILE	35	-17.968	-19.927
A	218	VAL	22	-19.793	-20.046
A	219	PHE	40	-22.433	-24.454
A	220	ASN	15	-19.717	-19.174
A	221	TYR	10	-18.3	-17.345
A	222	ASN	46	-23.068	-25.705
A	223	GLN	14	-18.915	-18.35
A	224	GLY	49	-18.714	-22.197
A	225	GLY	38	-11.769	-14.785
A	226	LYS	27	-13.757	-15.28
A	227	GLY	42	-19.604	-22.18
A	228	GLY	42	-23.937	-26.014
A	229	ALA	38	-25.419	-26.866
A	230	ILE	39	-25.083	-26.683
A	231	SER	41	-22.631	-24.744
A	232	ALA	32	-22.023	-23.17
A	233	THR	9	-17.162	-16.223
A	234	ARG	14	-18.578	-18.051
A	235	CYS	33	-23.443	-24.542
A	236	VAL	13	-20.193	-19.366
A	237	ILE	42	-18.656	-21.34
A	238	ASP	16	-11.749	-12.238
A	239	ASN	8	-5.181	-5.506
A	240	ASN	38	-7.321	-10.849
A	241	LYS	10	-2.056	-2.97	241
A	242	GLU	20	-5.113	-6.825
A	243	ARG	17	-7.553	-8.64
A	244	ILE	35	-14.882	-17.196
A	245	ILE	17	-15.654	-15.809
A	246	PHE	38	-20.233	-22.276
A	247	SER	15	-16.643	-16.454
A	248	ASN	10	-17.243	-16.41
A	249	ASN	44	-21.054	-23.692
A	250	SER	18	-20.101	-19.86
A	251	SER	50	-17.221	-20.991
A	252	LEU	18	-11.604	-12.34
A	253	GLY	20	-7.323	-8.781
A	254	TRP	28	-4.744	-7.418
A	255	SER	25	-3.009	-5.538
A	256	GLN	5	-3.274	-3.473	256
A	257	SER	8	-3.01	-3.584	257
A	258	SER	18	-3.121	-4.832
A	259	SER	7	-4.983	-5.215
A	260	ALA	14	-4.578	-5.661
A	261	SER	34	-6.722	-9.859
A	262	ASN	24	-12.123	-13.489
A	263	GLY	40	-18.32	-20.813
A	264	GLY	37	-21.813	-23.56
A	265	ALA	34	-22.534	-23.853
A	266	ILE	36	-24.221	-25.576
A	267	GLN	42	-22.307	-24.571
A	268	THR	32	-20.76	-22.053
A	269	THR	12	-16.762	-16.215
A	270	GLN	12	-14.957	-14.617
A	271	GLY	21	-17.798	-18.166
A	272	PHE	33	-19.609	-21.149
A	273	THR	19	-16.653	-16.923
A	274	LEU	39	-16.721	-19.283
A	275	ARG	12	-11.04	-11.15
A	276	ASN	6	-4.872	-5.002
A	277	ASN	35	-6.881	-10.115
A	278	LYS	8	-1.144	-1.932	278
A	279	GLY	21	-3.622	-5.62
A	280	SER	16	-5.732	-6.913
A	281	ILE	36	-14.747	-17.191
A	282	TYR	19	-16.518	-16.804
A	283	PHE	39	-18.352	-20.726
A	284	ASP	13	-14.308	-14.158
A	285	SER	9	-14.419	-13.796
A	286	ASN	50	-17.804	-21.507
A	287	THR	16	-16.675	-16.598
A	288	ALA	47	-18.65	-21.91
A	289	THR	19	-10.803	-11.746
A	290	HIS	22	-8.58	-10.123
A	291	ALA	20	-11.327	-12.324
A	292	GLY	37	-17.092	-19.381
A	293	GLY	33	-20.749	-22.158
A	294	ALA	35	-21.841	-23.354
A	295	ILE	32	-21.863	-23.028
A	296	ASN	38	-19.724	-21.825
A	297	CYS	33	-19.994	-21.49
A	298	GLY	17	-15.989	-16.105
A	299	TYR	17	-15.322	-15.515
A	300	ILE	35	-16.987	-19.058
A	301	ASP	16	-15.064	-15.172
A	302	ILE	36	-16.049	-18.343
A	303	ARG	18	-11.472	-12.223
A	304	ASP	6	-7.083	-6.959
A	305	ASN	34	-7.61	-10.645
A	306	GLY	17	-4.253	-5.719
A	307	PRO	10	-6.851	-7.213
A	308	VAL	34	-13.645	-15.986
A	309	TYR	18	-14.832	-15.196
A	310	PHE	39	-17.739	-20.184
A	311	LEU	15	-15.069	-15.061
A	312	ASN	8	-11.069	-10.716
A	313	ASN	48	-15.815	-19.516
A	314	SER	14	-15.505	-15.332
A	315	ALA	41	-14.727	-17.748
A	316	ALA	22	-8.494	-10.047
A	317	TRP	22	-10.242	-11.594
A	318	GLY	36	-13.819	-16.37
A	319	ALA	27	-17.553	-18.639
A	320	ALA	33	-20.935	-22.322
A	321	PHE	39	-22.306	-24.226
A	322	ASN	36	-18.509	-20.52
A	323	LEU	36	-15.342	-17.718
A	324	SER	34	-12.003	-14.532
A	325	LYS	22	-8.777	-10.298
A	326	PRO	3	-0.201	-0.523	326
A	327	ARG	13	-0.886	-2.279	327
A	328	SER	7	-0.335	-1.102	328
A	329	ALA	31	-8.452	-11.045
A	330	THR	9	-10.473	-10.303
A	331	ASN	32	-14.996	-16.951
A	332	TYR	19	-15.444	-15.853
A	333	ILE	34	-18.179	-19.999
A	334	HIS	29	-13.127	-14.953
A	335	THR	26	-11.492	-13.161
A	336	GLY	15	-5.503	-6.595
A	337	THR	14	-2.952	-4.222
A	338	GLY	21	-3.702	-5.691
A	339	ASP	14	-10.39	-10.805
A	340	ILE	35	-15.938	-18.13
A	341	VAL	17	-17.78	-17.69
A	342	PHE	36	-19.847	-21.705
A	343	ASN	17	-16.538	-16.591
A	344	ASN	18	-14.472	-14.878
A	345	ASN	42	-15.778	-18.794
A	346	VAL	18	-12.967	-13.545
A	347	VAL	29	-11.833	-13.807
A	348	PHE	15	-8.518	-9.263
A	349	THR	6	-6.352	-6.312
A	350	LEU	10	-4.845	-5.438
A	351	ASP	5	-4.476	-4.536
A	352	GLY	0	-4.935	-4.368
A	353	ASN	0	-3.267	-2.892	353
A	354	LEU	13	-3.55	-4.636
A	355	LEU	14	-3.593	-4.79
A	356	GLY	26	-6.283	-8.551
A	357	LYS	22	-9.026	-10.518
A	358	ARG	33	-13.638	-15.864
A	359	LYS	34	-17.335	-19.251
A	360	LEU	33	-21.413	-22.746
A	361	PHE	36	-21.525	-23.189
A	362	HIS	31	-15.43	-17.22
A	363	ILE	35	-11.859	-14.521
A	364	ASN	25	-5.144	-7.428
A	365	ASN	5	0.711	0.054	365
A	366	ASN	33	2.117	-1.921	366
A	367	GLU	7	7.128	5.503	367
A	368	ILE	4	7.831	6.47	368
A	369	THR	13	5.952	3.773	369
A	370	PRO	12	4.879	2.938	370
A	371	TYR	35	-4.417	-7.934
A	372	THR	14	-8.591	-9.213
A	373	LEU	29	-14.698	-16.342
A	374	SER	24	-14.814	-15.87
A	375	LEU	30	-17.95	-19.336
A	376	GLY	26	-17.105	-18.128
A	377	ALA	26	-14.566	-15.881
A	378	LYS	13	-6.807	-7.519
A	379	LYS	1	-5.956	-5.386
A	380	ASP	6	-3.28	-3.593	380
A	381	THR	29	-7.98	-10.397
A	382	ARG	12	-13.04	-12.921
A	383	ILE	32	-18.168	-19.759
A	384	TYR	24	-19.913	-20.383
A	385	PHE	33	-23.603	-24.684
A	386	TYR	22	-21.248	-21.334
A	387	ASP	35	-20.043	-21.763
A	388	LEU	33	-17.205	-19.021
A	389	PHE	34	-18.382	-20.178
A	390	GLN	28	-12.661	-14.425
A	391	TRP	32	-8.758	-11.431
A	392	GLU	19	-4.109	-5.822
A	393	ARG	10	0.989	-0.274	393
A	394	VAL	33	4.023	-0.234	394
A	395	LYS	12	7.842	5.56	395
A	396	GLU	14	10.032	7.268	396
A	397	ASN	17	10.117	6.999	397
A	398	THR	1	10.264	8.968	398
A	399	SER	0	9.322	8.25	399
A	400	ASN	0	7.967	7.051	400
A	401	ASN	4	9.104	7.597	401
A	402	PRO	2	9.844	8.482	402
A	403	PRO	20	9.335	5.961	403
A	404	SER	12	8.251	5.922	404
A	405	PRO	2	6.929	5.902	405
A	406	THR	8	5.036	3.537	406
A	407	SER	24	4.684	1.385	407
A	408	ARG	27	5.03	1.347	408
A	409	ASN	31	-1.5	-4.892
A	410	THR	19	-6.522	-7.957
A	411	ILE	32	-12.503	-14.745
A	412	THR	21	-14.191	-14.974
A	413	VAL	33	-19.552	-21.098
A	414	ASN	32	-17.246	-18.942
A	415	PRO	18	-12.271	-12.93
A	416	GLU	13	-6.338	-7.104
A	417	THR	2	-4.512	-4.223
A	418	GLU	9	-4.043	-4.613
A	419	PHE	29	-9.71	-11.928
A	420	SER	7	-10.816	-10.377
A	421	GLY	25	-13.985	-15.252
A	422	ALA	17	-19.757	-19.44
A	423	VAL	33	-21.968	-23.237
A	424	VAL	27	-24.518	-24.803
A	425	PHE	38	-24.229	-25.813
A	426	SER	24	-21.393	-21.693
A	427	TYR	32	-17.834	-19.463
A	428	ASN	16	-13.273	-13.587
A	429	GLN	20	-10.242	-11.364
A	430	MET	36	-8.612	-11.762
A	431	SER	11	-3.48	-4.345
A	432	SER	0	-0.679	-0.601	432
A	433	ASP	5	-1.292	-1.718	433
A	434	ILE	26	-4.479	-6.954
A	435	ARG	12	-4.545	-5.402
A	436	THR	3	-1.453	-1.631	436
A	437	LEU	19	-1.931	-3.894
A	438	MET	29	-3.628	-6.546
A	439	GLY	11	-0.821	-1.992	439
A	440	LYS	21	-5.755	-7.508
A	441	GLU	13	-4.436	-5.421
A	442	HIS	17	-4.675	-6.092
A	443	ASN	35	-12.292	-14.903
A	444	TYR	23	-13.083	-14.223
A	445	ILE	33	-14.827	-16.917
A	446	LYS	21	-8.777	-10.183
A	447	GLU	18	-4.834	-6.348
A	448	ALA	30	-7.984	-10.516
A	449	PRO	27	-7.821	-10.027
A	450	THR	38	-14.046	-16.801
A	451	THR	17	-15.413	-15.595
A	452	LEU	31	-20.286	-21.518
A	453	LYS	17	-16.38	-16.451
A	454	PHE	14	-14.646	-14.572
A	455	GLY	31	-20.211	-21.452
A	456	THR	25	-24.711	-24.744
A	457	LEU	32	-26.054	-26.738
A	458	ALA	30	-27.111	-27.443
A	459	ILE	36	-25.691	-26.877
A	460	GLU	22	-24.083	-23.843
A	461	ASP	19	-19.243	-19.215
A	462	ASP	24	-15.661	-16.62
A	463	ALA	32	-20.822	-22.107
A	464	GLU	27	-19.16	-20.062
A	465	LEU	38	-18.972	-21.16
A	466	GLU	30	-12.943	-14.904
A	467	ILE	28	-8.579	-10.812
A	468	PHE	18	-3.362	-5.046
A	469	ASN	14	1.229	-0.522	469
A	470	ILE	28	-2.495	-5.428
A	471	PRO	19	-7.062	-8.434
A	472	PHE	36	-13.576	-16.155
A	473	THR	13	-14.774	-14.57
A	474	GLN	32	-18.734	-20.26
A	475	ASN	20	-14.977	-15.555
A	476	PRO	3	-15.198	-13.795
A	477	THR	15	-13.595	-13.757
A	478	SER	36	-20.355	-22.154
A	479	LEU	24	-26.254	-25.995
A	480	LEU	35	-27.186	-28.085
A	481	ALA	27	-28.173	-28.038
A	482	LEU	31	-25.474	-26.11
A	483	GLY	19	-22.047	-21.697
A	484	SER	14	-18.453	-17.941
A	485	GLY	15	-16.263	-16.118
A	486	ALA	29	-19.175	-20.305
A	487	THR	24	-18.258	-18.919
A	488	LEU	39	-19.448	-21.696
A	489	THR	31	-14.055	-16.004
A	490	VAL	33	-8.889	-11.662
A	491	GLY	20	-1.807	-3.899
A	492	LYS	10	2.655	1.2	492
A	493	HIS	9	4.399	2.858	493
A	494	GLY	32	-1.469	-4.98
A	495	LYS	12	-6.607	-7.227
A	496	LEU	32	-14.647	-16.642
A	497	ASN	17	-14.761	-15.018
A	498	ILE	39	-21.296	-23.332
A	499	THR	15	-18.599	-18.185
A	500	ASN	16	-22.791	-22.01
A	501	LEU	35	-25.625	-26.703
A	502	GLY	23	-25.133	-24.888
A	503	VAL	35	-23.898	-25.175
A	504	ILE	27	-21.422	-22.063
A	505	LEU	29	-18.862	-20.028
A	506	PRO	13	-15.174	-14.924
A	507	ILE	26	-14.627	-15.935
A	508	ILE	37	-15.522	-17.992
A	509	LEU	26	-12.237	-13.82
A	510	LYS	14	-8.809	-9.406
A	511	GLU	5	-3.106	-3.324	511
A	512	GLY	1	-4.621	-4.205
A	513	LYS	28	-9.514	-11.64
A	514	SER	16	-14.49	-14.664
A	515	PRO	26	-19.008	-19.812
A	516	PRO	34	-19.669	-21.317
A	517	CYS	18	-18.798	-18.707
A	518	ILE	35	-18.154	-20.092
A	519	ARG	27	-14.081	-15.567
A	520	VAL	31	-8.499	-11.087
A	521	ASN	26	-4.367	-6.854
A	522	PRO	30	-2.471	-5.637
A	523	GLN	25	0.908	-2.071	523
A	524	ASP	31	2.371	-1.467	524
A	525	MET	23	1.668	-1.169	525
A	526	THR	21	2.375	-0.314	526
A	527	GLN	7	4.052	2.781	527
A	528	ASN	26	2.413	-0.854	528
A	529	THR	10	2.291	0.878	529
A	530	GLY	24	1.641	-1.308	530
A	531	THR	2	3.063	2.48	531
A	532	GLY	24	2.128	-0.877	532
A	533	GLN	13	1.912	0.197	533
A	534	THR	36	1.595	-2.728	534
A	535	PRO	28	2.401	-1.095	535
A	536	SER	9	2.36	1.053	536
A	537	SER	7	1.953	0.923	537
A	538	THR	19	0.778	-1.497	538
A	539	SER	5	3.684	2.686	539
A	540	SER	5	3.055	2.129	540
A	541	ILE	26	2.638	-0.656	541
A	542	SER	16	2.352	0.241	542
A	543	THR	6	2.117	1.184	543
A	544	PRO	34	-0.885	-4.693
A	545	MET	13	-5.408	-6.281
A	546	ILE	37	-13.095	-15.844
A	547	ILE	18	-11.949	-12.645
A	548	PHE	34	-16.215	-18.26
A	549	ASN	11	-11.806	-11.713
A	550	GLY	22	-15.487	-16.236
A	551	ARG	17	-18.833	-18.622
A	552	LEU	30	-21.765	-22.712
A	553	SER	23	-22.076	-22.182
A	554	ILE	36	-21.004	-22.728
A	555	VAL	27	-21.163	-21.834
A	556	ASP	17	-16.25	-16.336
A	557	GLU	18	-14.898	-15.255
A	558	ASN	18	-5.645	-7.065
A	559	TYR	9	-6.918	-7.157
A	560	GLU	20	-5.523	-7.188
A	561	SER	20	-8.626	-9.934
A	562	VAL	26	-13.403	-14.851
A	563	TYR	25	-8.383	-10.294
A	564	ASP	25	-5.931	-8.124
A	565	SER	26	-5.165	-7.561
A	566	MET	14	-4.061	-5.204
A	567	ASP	15	-5.902	-6.948
A	568	LEU	34	-9.273	-12.117
A	569	SER	23	-6.175	-8.11
A	570	ARG	11	-4.144	-4.933
A	571	GLY	4	-4.041	-4.036
A	572	LYS	20	-6.559	-8.105
A	573	ALA	18	-8.662	-9.736
A	574	GLU	14	-9.653	-10.153
A	575	GLN	36	-13.283	-15.896
A	576	LEU	29	-17.93	-19.203
A	577	ILE	34	-21.233	-22.702
A	578	LEU	33	-20.942	-22.328
A	579	SER	28	-18.187	-19.315
A	580	ILE	32	-14.386	-16.412
A	581	GLU	24	-10.766	-12.288
A	582	THR	26	-5.486	-7.845
A	583	THR	29	-2.661	-5.69
A	584	ASN	22	-1.173	-3.568	584
A	585	ASP	11	-2.822	-3.762
A	586	GLY	9	-2.546	-3.288	586
A	587	GLN	36	-3.532	-7.265
A	588	LEU	28	-7.696	-10.031
A	589	ASP	17	-5.931	-7.204
A	590	SER	0	-2.424	-2.146	590
A	591	ASN	4	-4.538	-4.476
A	592	TRP	30	-9.383	-11.754
A	593	GLN	12	-10.946	-11.067
A	594	SER	2	-7.698	-7.043
A	595	SER	17	-11.393	-12.038
A	596	LEU	31	-16.074	-17.791
A	597	ASN	10	-13.74	-13.31
A	598	THR	17	-15.712	-15.86
A	599	SER	16	-15.951	-15.957
A	600	LEU	32	-15.296	-17.217
A	601	LEU	11	-11.405	-11.359
A	602	SER	14	-9.184	-9.737
A	603	PRO	0	-7.388	-6.539
A	604	PRO	16	-7.494	-8.472
A	605	HIS	20	-5.173	-6.878
A	606	TYR	10	-2.481	-3.346	606
A	607	GLY	18	-3.662	-5.311
A	608	TYR	18	-5.936	-7.324
A	609	GLN	25	-7.388	-9.413
A	610	GLY	26	-7.332	-9.479
A	611	LEU	9	-9.372	-9.329
A	612	TRP	32	-12.28	-14.548
A	613	THR	12	-10.387	-10.572
A	614	PRO	24	-13.406	-14.625
A	615	ASN	16	-13.251	-13.567
A	616	TRP	22	-13.146	-14.164
A	617	ILE	28	-12.251	-14.062
A	618	THR	13	-8.043	-8.613
A	619	THR	29	-6.392	-8.992
A	620	THR	12	-4.342	-5.223
A	621	TYR	28	-2.496	-5.429
A	622	THR	10	-1.813	-2.755	622
A	623	ILE	35	-0.591	-4.548
A	624	THR	25	0.363	-2.554	624
A	625	LEU	22	0.876	-1.754	625
A	626	ASN	23	-0.038	-2.679	626
A	627	ASN	10	-0.17	-1.3	627
A	628	ASN	19	-0.763	-2.86	628
A	629	SER	8	-0.684	-1.525	629
A	630	SER	11	-1.056	-2.2	630
A	631	ALA	11	-1.035	-2.181	631
A	632	PRO	15	0.437	-1.338	632
A	633	THR	17	-0.991	-2.832	633
A	634	SER	32	0.052	-3.634	634
A	635	ALA	13	0.69	-0.885	635
A	636	THR	6	-1.012	-1.586	636
A	637	SER	18	-0.742	-2.727	637
A	638	ILE	20	-0.871	-3.071	638
A	639	ALA	23	-2.336	-4.713
A	640	GLU	17	-1.903	-3.639	640
A	641	GLN	12	-1.081	-2.337	641
A	642	LYS	20	-2.199	-4.246
A	643	LYS	25	-3.768	-6.21
A	644	THR	7	-3.469	-3.875
A	645	SER	8	-2.002	-2.692	645
A	646	GLU	14	-1.9	-3.292	646
A	647	THR	4	-2.321	-2.514	647
A	648	PHE	16	-3.496	-4.934
A	649	THR	11	-5.159	-5.83
A	650	PRO	28	-9.07	-11.247
A	651	SER	13	-7.826	-8.421
A	652	ASN	5	-4.296	-4.377
A	653	THR	26	-4.643	-7.099
A	654	THR	2	-2.582	-2.515	654
A	655	THR	14	-3.514	-4.72
A	656	ALA	1	-3.477	-3.192	656
A	657	SER	11	-3.137	-4.042
A	658	ILE	22	-3.339	-5.485
A	659	PRO	18	-2.493	-4.276
A	660	ASN	4	-0.373	-0.79	660
A	661	ILE	33	-0.296	-4.057
A	662	LYS	3	-1.046	-1.271	662
A	663	ALA	34	-1.321	-5.079
A	664	SER	11	-2.246	-3.253	664
A	665	ALA	8	-1.726	-2.448	665
A	666	GLY	25	-1.5	-4.203
A	667	SER	0	-1.282	-1.134	667
A	668	GLY	12	-1.067	-2.324	668
A	669	SER	0	-0.472	-0.417	669
A	670	GLY	6	-0.153	-0.825	670
A	671	SER	14	-0.686	-2.217	671
A	672	ALA	3	-1.815	-1.951	672
A	673	SER	8	-1.66	-2.389	673
A	674	ASN	8	-0.819	-1.644	674
A	675	SER	9	-1.29	-2.177	675
A	676	GLY	17	-0.187	-2.12	676
A	677	GLU	16	0.816	-1.118	677
A	678	VAL	29	0.017	-3.32	678
A	679	THR	13	-0.545	-1.977	679
A	680	ILE	30	-3.299	-6.369
A	681	THR	15	-5.331	-6.443
A	682	LYS	28	-9.234	-11.392
A	683	HIS	24	-12.716	-14.014
A	684	THR	24	-16.332	-17.214
A	685	LEU	38	-18.243	-20.515
A	686	VAL	19	-15.787	-16.157
A	687	VAL	32	-14.039	-16.104
A	688	ASN	11	-10.207	-10.298
A	689	TRP	28	-10.044	-12.109
A	690	ALA	12	-7.839	-8.317
A	691	PRO	18	-7.523	-8.728
A	692	VAL	16	-6.973	-8.011
A	693	GLY	8	-5.293	-5.604
A	694	TYR	28	-4.915	-7.57
A	695	ILE	13	-3.384	-4.49
A	696	VAL	32	-1.913	-5.373
A	697	ASP	29	0.78	-2.645	697
A	698	PRO	12	1.883	0.287	698
A	699	ILE	24	2.42	-0.618	699
A	700	ARG	21	4.124	1.235	700
A	701	ARG	40	3.21	-1.759	701
A	702	GLY	31	0.423	-3.191	702
A	703	ASP	28	-0.196	-3.394	703
A	704	LEU	32	0.627	-3.125	704
A	705	ILE	41	-2.305	-6.755
A	706	ALA	34	-6.96	-10.07
A	707	ASN	40	-5.018	-9.041
A	708	SER	36	-5.735	-9.215
A	709	LEU	36	-9.741	-12.761
A	710	VAL	33	-10.193	-12.816
A	711	HIS	41	-10.842	-14.31
A	712	SER	41	-14.477	-17.527
A	713	GLY	27	-20.99	-21.681
A	714	ARG	36	-19.638	-21.519
A	715	ASN	39	-21.296	-23.332
A	716	MET	32	-26.551	-27.178
A	717	THR	33	-28.743	-29.232
A	718	MET	41	-28.855	-30.252
A	719	GLY	38	-29.437	-30.421
A	720	LEU	29	-33.219	-32.734
A	721	ARG	30	-32.064	-31.826
A	722	SER	41	-31.29	-32.407
A	723	LEU	29	-30.611	-30.426
A	724	LEU	36	-26.494	-27.587
A	725	PRO	26	-22.082	-22.533
A	726	ASP	35	-19.36	-21.159
A	727	ASN	5	-15.995	-14.73
A	728	SER	21	-16.49	-17.009
A	729	TRP	3	-15.372	-13.95
A	730	PHE	1	-19.329	-17.221
A	731	ALA	30	-21.998	-22.918
A	732	LEU	3	-22.319	-20.097
A	733	GLN	39	-22.988	-24.829
A	734	GLY	2	-21.094	-18.898
A	735	ALA	35	-20.049	-21.768
A	736	ALA	1	-16.884	-15.057
A	737	THR	38	-16.228	-18.732
A	738	THR	5	-9.786	-9.236
A	739	LEU	37	-7.477	-10.872
A	740	PHE	6	-1.91	-2.38	740
A	741	THR	33	-0.036	-3.827
A	742	LYS	5	2.986	2.068	742
A	743	GLN	29	2.348	-1.257	743
A	744	GLN	7	2.705	1.589	744
A	745	LYS	8	2.567	1.352	745
A	746	ARG	20	0.334	-2.004	746
A	747	LEU	11	2.412	0.87	747
A	748	SER	7	2.994	1.845	748
A	749	TYR	26	2.368	-0.894	749
A	750	HIS	18	5.304	2.624	750
A	751	GLY	14	4.116	2.033	751
A	752	TYR	33	4.911	0.551	752
A	753	SER	5	5.796	4.555	753
A	754	SER	36	3.965	-0.631	754
A	755	ALA	1	0.743	0.542	755
A	756	SER	37	-2.114	-6.126
A	757	LYS	3	-6.374	-5.986
A	758	GLY	35	-12.413	-15.01
A	759	TYR	6	-17.639	-16.301
A	760	THR	41	-22.239	-24.396
A	761	VAL	3	-22.95	-20.655
A	762	SER	40	-26.299	-27.875
A	763	SER	3	-26.059	-23.407
A	764	GLN	33	-26.268	-27.042
A	765	ALA	4	-23.161	-20.957
A	766	SER	15	-18.135	-17.774
A	767	GLY	10	-12.964	-12.623
A	768	ALA	0	-7.475	-6.616
A	769	HIS	10	-8.467	-8.643
A	770	GLY	12	-11.732	-11.763
A	771	HIS	10	-16.43	-15.691
A	772	LYS	26	-23.179	-23.503
A	773	PHE	7	-26.361	-24.135
A	774	LEU	36	-28.543	-29.401
A	775	LEU	4	-27.277	-24.6
A	776	SER	40	-27.435	-28.88
A	777	PHE	3	-23.482	-21.127
A	778	SER	39	-22.283	-24.205
A	779	GLN	0	-16.282	-14.41
A	780	SER	41	-11.372	-14.779
A	781	SER	2	-1.99	-1.991	781
A	782	ASP	43	-1.337	-6.128
A	783	LYS	6	2.995	1.96	783
A	784	MET	33	2.915	-1.215	784
A	785	LYS	7	5.827	4.352	785
A	786	GLU	26	4.666	1.139	786
A	787	LYS	16	6.238	3.681	787
A	788	GLU	15	6.208	3.769	788
A	789	THR	27	6.012	2.216	789
A	790	ASN	10	6.457	4.565	790
A	791	ASN	30	5.519	1.434	791
A	792	ARG	11	6.1	4.134	792
A	793	LEU	34	3.249	-1.035	793
A	794	SER	7	2.646	1.537	794
A	795	SER	36	-1.259	-5.254
A	796	ARG	3	-3.657	-3.581	796
A	797	TYR	40	-11.095	-14.42
A	798	TYR	4	-15.912	-14.542
A	799	LEU	43	-23.486	-25.73
A	800	SER	3	-25.483	-22.898
A	801	ALA	43	-28.831	-30.461
A	802	LEU	2	-30.2	-26.957
A	803	CYS	33	-30.543	-30.825
A	804	PHE	8	-26.304	-24.199
A	805	GLU	33	-23.753	-24.816
A	806	HIS	11	-18.005	-17.199
A	807	PRO	16	-14.188	-14.396
A	808	MET	12	-10.359	-10.547
A	809	PHE	8	-5.947	-6.183
A	810	ASP	1	-4.851	-4.408
A	811	ARG	7	-6.128	-6.228
A	812	ILE	11	-11	-11
A	813	ALA	24	-16.641	-17.488
A	814	LEU	5	-20.698	-18.893
A	815	ILE	32	-25.53	-26.274
A	816	GLY	6	-26.1	-23.788
A	817	ALA	38	-29.102	-30.125
A	818	ALA	0	-27.53	-24.364
A	819	ALA	43	-26.923	-28.772
A	820	CYS	5	-24.576	-22.324
A	821	ASN	37	-20.948	-22.794
A	822	TYR	3	-14.844	-13.482
A	823	GLY	36	-8.641	-11.787
A	824	THR	7	-3.715	-4.092
A	825	HIS	37	-1.504	-5.586
A	826	ASN	7	2.281	1.213	826
A	827	MET	39	4.423	-0.57	827
A	828	ARG	11	4.791	2.975	828
A	829	SER	29	6.001	1.976	829
A	830	PHE	12	5.724	3.686	830
A	831	TYR	29	4.248	0.424	831
A	832	GLY	18	2.841	0.444	832
A	833	THR	23	1.999	-0.876	833
A	834	LYS	3	5.186	4.244	834
A	835	LYS	20	4.882	2.021	835
A	836	SER	12	4.829	2.893	836
A	837	SER	20	3.979	1.222	837
A	838	LYS	11	3.432	1.772	838
A	839	GLY	26	1.996	-1.224	839
A	840	LYS	5	1.086	0.386	840
A	841	PHE	30	-1.316	-4.615
A	842	HIS	7	-5.766	-5.908
A	843	SER	40	-9.992	-13.443
A	844	THR	7	-14.669	-13.787
A	845	THR	42	-19.561	-22.141
A	846	LEU	4	-22.73	-20.576
A	847	GLY	41	-26.949	-28.565
A	848	ALA	4	-27.113	-24.455
A	849	SER	35	-26.826	-27.766
A	850	LEU	3	-24.728	-22.229
A	851	ARG	31	-24.201	-24.983
A	852	CYS	9	-19.648	-18.424
A	853	GLU	24	-17.037	-17.838
A	854	LEU	9	-10.959	-10.734
A	855	ARG	16	-8.133	-9.038
A	856	ASP	13	-3.876	-4.925
A	857	SER	5	-2.475	-2.766	857
A	858	MET	15	-3.327	-4.669
A	859	PRO	0	-0.912	-0.807	859
A	860	LEU	10	-1.308	-2.308	860
A	861	ARG	3	-1.747	-1.891	861
A	862	SER	6	-3.02	-3.363	862
A	863	ILE	4	-4.689	-4.61
A	864	MET	21	-5.016	-6.855
A	865	LEU	6	-6.234	-6.207
A	866	THR	25	-9.202	-11.019
A	867	PRO	5	-10.481	-9.851
A	868	PHE	33	-15.833	-17.808
A	869	ALA	6	-18.406	-16.979
A	870	GLN	34	-22.87	-24.15
A	871	ALA	9	-23.875	-22.164
A	872	LEU	34	-25.895	-26.827
A	873	PHE	12	-25.686	-24.113
A	874	SER	34	-25.013	-26.047
A	875	ARG	7	-19.048	-17.662
A	876	THR	37	-14.612	-17.187
A	877	GLU	7	-12.152	-11.56
A	878	PRO	40	-9.569	-13.068
A	879	ALA	17	-6.298	-7.529
A	880	SER	14	-4.045	-5.19
A	881	ILE	34	-2.422	-6.054
A	882	ARG	4	-0.5	-0.902	882
A	883	GLU	33	1.098	-2.823	883
A	884	SER	12	0.995	-0.499	884
A	885	GLY	5	1.897	1.103	885
A	886	ASP	12	0.611	-0.839	886
A	887	LEU	30	-0.336	-3.747
A	888	ALA	14	-0.926	-2.429	888
A	889	ARG	36	-0.927	-4.96
A	890	LEU	12	-3.337	-4.334
A	891	PHE	38	-2.133	-6.258
A	892	THR	11	-4.816	-5.527
A	893	LEU	21	-6.528	-8.193
A	894	GLU	14	-7.947	-8.643
A	895	GLN	12	-9.333	-9.64
A	896	ALA	17	-11.935	-12.517
A	897	HIS	36	-12.157	-14.899
A	898	THR	6	-15.751	-14.63
A	899	ALA	30	-19.144	-20.392
A	900	VAL	6	-20.978	-19.256
A	901	VAL	28	-20.378	-21.255
A	902	SER	6	-20.243	-18.605
A	903	PRO	29	-19.334	-20.446
A	904	ILE	5	-15.714	-14.482
A	905	GLY	25	-14.334	-15.561
A	906	ILE	8	-11.993	-11.534
A	907	LYS	26	-11.698	-13.342
A	908	GLY	7	-7.459	-7.406
A	909	ALA	28	-7.393	-9.763
A	910	TYR	4	-6.755	-6.438
A	911	SER	18	-5.738	-7.148
A	912	SER	8	-5.561	-5.842
A	913	ASP	3	-5.193	-4.941
A	914	THR	1	-4.864	-4.42
A	915	TRP	0	-5.466	-4.837
A	916	PRO	14	-7.977	-8.67
A	917	THR	16	-7.414	-8.401
A	918	LEU	5	-8.234	-7.862
A	919	SER	23	-10.536	-11.97
A	920	TRP	5	-9.78	-9.231
A	921	GLU	24	-13.395	-14.615
A	922	MET	4	-11.436	-10.581
A	923	GLU	26	-14.68	-15.982
A	924	LEU	6	-13.67	-12.788
A	925	ALA	32	-15.322	-17.24
A	926	TYR	4	-11.768	-10.875
A	927	GLN	29	-15.451	-17.009
A	928	PRO	6	-11.799	-11.132
A	929	THR	18	-13.184	-13.737
A	930	LEU	12	-13.763	-13.56
A	931	TYR	12	-14.099	-13.858
A	932	TRP	19	-11.497	-12.36
A	933	LYS	11	-9.462	-9.639
A	934	ARG	18	-7.255	-8.49
A	935	PRO	32	-7.681	-10.477
A	936	LEU	7	-6.995	-6.995
A	937	LEU	34	-3.348	-6.873
A	938	ASN	11	-4.832	-5.542
A	939	THR	28	-3.152	-6.01
A	940	LEU	13	-4.344	-5.339
A	941	LEU	31	-2.336	-5.633
A	942	ILE	17	-2.059	-3.778
A	943	GLN	24	-2.358	-4.847
A	944	ASN	31	-4.362	-7.425
A	945	ASN	1	-3.422	-3.144	945
A	946	GLY	29	-5.444	-8.153
A	947	SER	14	-4.585	-5.668
A	948	TRP	21	-5.751	-7.505
A	949	VAL	9	-4.687	-5.183
A	950	THR	31	-1.734	-5.1
A	951	THR	9	-3.285	-3.943
A	952	ASN	35	-2.988	-6.67
A	953	THR	29	-3.231	-6.194
A	954	PRO	5	-4.99	-4.991
A	955	LEU	38	-4.827	-8.642
A	956	ALA	25	-7.133	-9.187
A	957	LYS	0	-8.233	-7.286
A	958	HIS	5	-8.855	-8.411
A	959	SER	29	-8.767	-11.094
A	960	PHE	7	-10.108	-9.751
A	961	TYR	32	-14.829	-16.803
A	962	GLY	9	-15.248	-14.529
A	963	ARG	24	-18.26	-18.92
A	964	GLY	5	-14.295	-13.226
A	965	SER	30	-17.119	-18.6
A	966	HIS	4	-11.829	-10.929
A	967	SER	27	-15.225	-16.579
A	968	LEU	9	-11.573	-11.277
A	969	LYS	19	-11.885	-12.703
A	970	PHE	8	-10.777	-10.457
A	971	SER	0	-10.662	-9.436
A	972	HIS	1	-12.554	-11.226
A	973	LEU	3	-14.996	-13.616
A	974	LYS	32	-16.079	-17.91
A	975	LEU	6	-14.942	-13.914
A	976	PHE	35	-16.972	-19.045
A	977	ALA	5	-16.599	-15.265
A	978	ASN	30	-18.235	-19.588
A	979	TYR	6	-14.877	-13.856
A	980	GLN	29	-16.809	-18.211
A	981	ALA	8	-10.601	-10.302
A	982	GLU	29	-10.831	-12.921
A	983	VAL	5	-4.938	-4.945
A	984	ALA	24	-4.736	-6.951
A	985	THR	11	-4.059	-4.857
A	986	SER	19	-1.536	-3.544	986
A	987	THR	30	-1.189	-4.502
A	988	VAL	4	-3.033	-3.144	988
A	989	SER	34	-5.656	-8.916
A	990	HIS	6	-7.591	-7.408
A	991	TYR	31	-15.671	-17.434
A	992	ILE	5	-13.022	-12.1
A	993	ASN	30	-15.905	-17.526
A	994	ALA	1	-15.086	-13.466
A	995	GLY	30	-16.374	-17.941
A	996	GLY	9	-17.845	-16.828
A	997	ALA	31	-20.323	-21.55
A	998	LEU	5	-18.949	-17.345
A	999	VAL	19	-18.01	-18.124
A	1000	PHE	6	-15.371	-14.294

## Sheet: PmpG_disco
chain_id	residue_id	residue_name	contact_number	propensity_score	discotope_score
A	1	ALA	18	-14.149	-14.592
A	2	GLU	6	-16.193	-15.021
A	3	ILE	23	-19.054	-19.508
A	4	MET	5	-17.319	-15.903
A	5	ILE	33	-19.541	-21.089
A	6	PRO	10	-13.525	-13.119
A	7	GLN	5	-12.443	-11.587
A	8	GLY	9	-11.339	-11.07
A	9	ILE	12	-14.141	-13.895
A	10	TYR	31	-16.992	-18.603
A	11	ASP	5	-15.253	-14.074
A	12	GLY	23	-16.283	-17.056
A	13	GLU	4	-11.948	-11.034
A	14	THR	7	-9.989	-9.646
A	15	LEU	7	-12.67	-12.018
A	16	THR	4	-10.081	-9.381
A	17	VAL	14	-14.582	-14.515
A	18	SER	8	-19.187	-17.9
A	19	PHE	34	-22.215	-23.571
A	20	PRO	19	-20.269	-20.123
A	21	TYR	30	-23.627	-24.36
A	22	THR	19	-27.292	-26.338
A	23	VAL	6	-23.786	-21.74
A	24	ILE	31	-20.702	-21.887
A	25	GLY	2	-14.427	-12.998
A	26	ASP	16	-13.252	-13.568
A	27	PRO	0	-12.193	-10.791
A	28	SER	3	-12.699	-11.583
A	29	GLY	16	-17.66	-17.469
A	30	THR	24	-20.706	-21.085
A	31	THR	9	-21.338	-19.919
A	32	VAL	32	-24.177	-25.077
A	33	PHE	6	-21.617	-19.821
A	34	SER	28	-20.614	-21.463
A	35	ALA	10	-13.354	-12.968
A	36	GLY	5	-14.775	-13.651
A	37	GLU	11	-17.053	-16.357
A	38	LEU	31	-22.768	-23.715
A	39	THR	12	-22.716	-21.484
A	40	LEU	34	-25.379	-26.37
A	41	LYS	9	-20.78	-19.425
A	42	ASN	10	-18.143	-17.206
A	43	LEU	35	-22.046	-23.536
A	44	ASP	19	-17.951	-18.072
A	45	ASN	13	-14.436	-14.271
A	46	SER	27	-16.174	-17.419
A	47	ILE	3	-14.046	-12.775
A	48	ALA	8	-16.31	-15.354
A	49	ALA	25	-19.74	-20.345
A	50	LEU	38	-24.579	-26.123
A	51	PRO	9	-23.274	-21.632
A	52	LEU	18	-28.645	-27.421
A	53	SER	31	-33.551	-33.257
A	54	CYS	37	-32.908	-33.379
A	55	PHE	30	-33.133	-32.773
A	56	GLY	23	-32.366	-31.289
A	57	ASN	34	-28.018	-28.706
A	58	LEU	11	-21.248	-20.07
A	59	LEU	7	-15.072	-14.144
A	60	GLY	16	-17.86	-17.646
A	61	SER	15	-23.377	-22.413
A	62	PHE	32	-28.42	-28.832
A	63	THR	14	-29.424	-27.65
A	64	VAL	41	-30.167	-31.413
A	65	LEU	11	-25.998	-24.273
A	66	GLY	24	-23.717	-23.75
A	67	ARG	13	-16.012	-15.666
A	68	GLY	0	-15.345	-13.58
A	69	HIS	22	-17.293	-17.835
A	70	SER	19	-22.362	-21.975
A	71	LEU	31	-29.809	-29.946
A	72	THR	20	-30.059	-28.902
A	73	PHE	37	-33.342	-33.762
A	74	GLU	17	-27.795	-26.553
A	75	ASN	12	-23.104	-21.827
A	76	ILE	38	-29.819	-30.759
A	77	ARG	13	-25.31	-23.894
A	78	THR	38	-27.427	-28.643
A	79	SER	16	-21.588	-20.945
A	80	THR	7	-18.039	-16.77
A	81	ASN	18	-22.762	-22.215
A	82	GLY	28	-28.506	-28.448
A	83	ALA	30	-37.162	-36.338
A	84	ALA	33	-39.954	-39.155
A	85	LEU	32	-40.29	-39.336
A	86	SER	33	-36.769	-36.336
A	87	ASP	30	-32.237	-31.98
A	88	SER	25	-27.664	-27.358
A	89	ALA	30	-20.054	-21.198
A	90	ASN	2	-18.984	-17.031
A	91	SER	18	-17.483	-17.543
A	92	GLY	18	-19.032	-18.913
A	93	LEU	15	-26.593	-25.259
A	94	PHE	29	-34.712	-34.055
A	95	THR	20	-33.954	-32.35
A	96	ILE	38	-36.002	-36.231
A	97	GLU	19	-30.412	-29.099
A	98	GLY	14	-23.411	-22.329
A	99	PHE	32	-25.225	-26.004
A	100	LYS	8	-20.386	-18.962
A	101	GLU	17	-25.437	-24.467
A	102	LEU	34	-33	-33.115
A	103	SER	24	-32.486	-31.51
A	104	PHE	36	-36.576	-36.51
A	105	SER	15	-30.808	-28.99
A	106	ASN	9	-26.944	-24.88
A	107	CYS	41	-32.604	-33.569
A	108	ASN	18	-28.836	-27.59
A	109	SER	45	-32.129	-33.609
A	110	LEU	24	-23.522	-23.577
A	111	LEU	24	-18.09	-18.769
A	112	ALA	24	-16.501	-17.363
A	113	VAL	13	-11.837	-11.971
A	114	LEU	13	-8.963	-9.428
A	115	PRO	13	-6.345	-7.11
A	116	ALA	9	-3.673	-4.285
A	117	ALA	9	-2.268	-3.042
A	118	THR	1	-1.087	-1.077
A	119	THR	5	-0.021	-0.594
A	120	ASN	0	1.406	1.244
A	121	ASN	2	1.83	1.39
A	122	GLY	0	1.451	1.284
A	123	SER	3	0.988	0.529
A	124	GLN	7	-0.547	-1.289
A	125	THR	10	-2.329	-3.211
A	126	PRO	5	-2.984	-3.216
A	127	THR	3	-4.5	-4.327
A	128	THR	17	-8.583	-9.551
A	129	THR	21	-11.817	-12.873
A	130	SER	5	-12.716	-11.829
A	131	THR	18	-17.029	-17.141
A	132	PRO	44	-22.387	-24.872
A	133	SER	37	-27.068	-28.21
A	134	ASN	27	-32.373	-31.755
A	135	GLY	30	-39.499	-38.407
A	136	THR	36	-41.244	-40.641
A	137	ILE	35	-42.108	-41.291
A	138	TYR	37	-39.266	-39.006
A	139	SER	30	-35.897	-35.219
A	140	LYS	19	-25.967	-25.165
A	141	THR	23	-28.08	-27.496
A	142	ASP	19	-31.759	-30.292
A	143	LEU	29	-38.437	-37.352
A	144	LEU	20	-37.578	-35.556
A	145	LEU	45	-39.013	-39.702
A	146	LEU	15	-31.841	-29.904
A	147	ASN	10	-23.87	-22.275
A	148	ASN	33	-26.13	-26.92
A	149	GLU	11	-19.953	-18.923
A	150	LYS	14	-25.871	-24.505
A	151	PHE	34	-34.211	-34.187
A	152	SER	17	-34.058	-32.096
A	153	PHE	37	-38.197	-38.06
A	154	TYR	14	-31.923	-29.862
A	155	SER	7	-28.564	-26.084
A	156	ASN	43	-32.756	-33.934
A	157	LEU	13	-30.005	-28.049
A	158	VAL	42	-30.599	-31.91
A	159	SER	21	-22.91	-22.69
A	160	GLY	28	-20.109	-21.016
A	161	ASP	23	-23.195	-23.173
A	162	GLY	32	-32.484	-32.428
A	163	GLY	47	-39.7	-40.54
A	164	ALA	37	-43.901	-43.107
A	165	ILE	40	-44.909	-44.344
A	166	ASP	39	-40.65	-40.46
A	167	ALA	35	-37.167	-36.918
A	168	LYS	17	-31.523	-29.853
A	169	SER	23	-34.629	-33.291
A	170	LEU	36	-40.167	-39.688
A	171	THR	17	-37.298	-34.963
A	172	VAL	43	-37.835	-38.429
A	173	GLN	16	-29.296	-27.767
A	174	GLY	12	-24.003	-22.623
A	175	ILE	36	-26.148	-27.281
A	176	SER	9	-18.531	-17.435
A	177	LYS	14	-18.639	-18.106
A	178	LEU	16	-27.437	-26.122
A	179	CYS	39	-37.091	-37.31
A	180	VAL	11	-36.829	-33.859
A	181	PHE	40	-41.16	-41.027
A	182	GLN	14	-34.938	-32.53
A	183	GLU	7	-29.803	-27.18
A	184	ASN	47	-35.13	-36.495
A	185	THR	8	-31.428	-28.734
A	186	ALA	45	-31.003	-32.613
A	187	GLN	22	-21.808	-21.83
A	188	ALA	24	-21.45	-21.743
A	189	ASP	26	-23.535	-23.819
A	190	GLY	34	-33.941	-33.948
A	191	GLY	40	-39.967	-39.971
A	192	ALA	38	-44.122	-43.418
A	193	CYS	40	-44.502	-43.985
A	194	GLN	39	-39.642	-39.568
A	195	VAL	29	-37.417	-36.449
A	196	VAL	22	-28.468	-27.725
A	197	THR	15	-24.928	-23.786
A	198	SER	16	-30.963	-29.242
A	199	PHE	36	-39.742	-39.311
A	200	SER	18	-36.432	-34.312
A	201	ALA	41	-37.889	-38.247
A	202	MET	15	-31.351	-29.47
A	203	ALA	8	-22.823	-21.119
A	204	ASN	37	-26.059	-27.317
A	205	GLU	9	-19.354	-18.163
A	206	ALA	23	-22.82	-22.84
A	207	PRO	19	-29.199	-28.026
A	208	ILE	35	-39.979	-39.407
A	209	ALA	22	-41.184	-38.978
A	210	PHE	40	-43.446	-43.05
A	211	ILE	16	-37.268	-34.823
A	212	ALA	9	-31.823	-29.198
A	213	ASN	49	-36.23	-37.699
A	214	VAL	13	-31.079	-29
A	215	ALA	49	-32.433	-34.338
A	216	GLY	30	-23.206	-23.987
A	217	VAL	26	-19.569	-20.309
A	218	ARG	28	-22.965	-23.544
A	219	GLY	39	-32.923	-33.622
A	220	GLY	44	-37.504	-38.251
A	221	GLY	37	-43.497	-42.75
A	222	ILE	41	-44.017	-43.67
A	223	ALA	43	-39.041	-39.496
A	224	ALA	36	-34.171	-34.381
A	225	VAL	32	-26.808	-27.405
A	226	GLN	29	-17.255	-18.606
A	227	ASP	15	-14.189	-14.282
A	228	GLY	23	-6.648	-8.528
A	229	GLN	34	-10.395	-13.11
A	230	GLN	13	-7.558	-8.184
A	231	GLY	8	-1.257	-2.032
A	232	VAL	5	0.821	0.152
A	233	SER	11	0.607	-0.728
A	234	SER	10	-1.96	-2.885
A	235	SER	17	-3.556	-5.102
A	236	THR	4	-0.793	-1.162
A	237	SER	10	-3.039	-3.84
A	238	THR	17	-6.367	-7.59
A	239	GLU	14	-11.121	-11.452
A	240	ASP	23	-16.115	-16.907
A	241	PRO	36	-23.65	-25.07
A	242	VAL	13	-30.923	-28.862
A	243	VAL	40	-38.419	-38.601
A	244	SER	19	-38.244	-36.031
A	245	PHE	40	-37.847	-38.094
A	246	SER	14	-31.535	-29.518
A	247	ARG	10	-24.742	-23.047
A	248	ASN	34	-27.568	-28.307
A	249	THR	13	-22.936	-21.793
A	250	ALA	19	-32.12	-30.611
A	251	VAL	37	-39.67	-39.363
A	252	GLU	19	-40.782	-38.277
A	253	PHE	42	-42.792	-42.701
A	254	ASP	16	-36.457	-34.104
A	255	GLY	9	-31.415	-28.837
A	256	ASN	49	-34.935	-36.553
A	257	VAL	11	-30.236	-28.023
A	258	ALA	51	-29.504	-31.976
A	259	ARG	27	-20.537	-21.281
A	260	VAL	30	-21.759	-22.707
A	261	GLY	42	-29.218	-30.688
A	262	GLY	45	-36.532	-37.506
A	263	GLY	40	-42.382	-42.108
A	264	ILE	40	-42.518	-42.229
A	265	TYR	46	-36.748	-37.812
A	266	SER	36	-33.333	-33.64
A	267	TYR	31	-23.901	-24.718
A	268	GLY	27	-24.831	-25.081
A	269	ASN	18	-29.813	-28.454
A	270	VAL	35	-39.251	-38.762
A	271	ALA	19	-38.291	-36.072
A	272	PHE	39	-38.279	-38.362
A	273	LEU	16	-31.211	-29.462
A	274	ASN	8	-24.373	-22.49
A	275	ASN	34	-27.514	-28.26
A	276	GLY	13	-22.705	-21.589
A	277	LYS	13	-29.379	-27.496
A	278	THR	40	-37.879	-38.123
A	279	LEU	19	-37.818	-35.654
A	280	PHE	42	-39.566	-39.846
A	281	LEU	14	-33.787	-31.511
A	282	ASN	9	-29.418	-27.07
A	283	ASN	48	-34.433	-35.994
A	284	VAL	11	-29.88	-27.709
A	285	ALA	49	-29.724	-31.941
A	286	SER	19	-20.492	-20.32
A	287	PRO	23	-14.91	-15.84
A	288	VAL	25	-12.881	-14.275
A	289	TYR	12	-8.96	-9.309
A	290	ILE	22	-9.658	-11.077
A	291	ALA	2	-5.538	-5.131
A	292	ALA	4	-2.318	-2.512
A	293	GLU	0	-2.151	-1.904
A	294	GLN	15	-4.897	-6.059
A	295	PRO	8	-3.6	-4.106
A	296	THR	22	-5.369	-7.282
A	297	ASN	10	-7.402	-7.701
A	298	GLY	18	-10.733	-11.569
A	299	GLN	25	-11.538	-13.086
A	300	ALA	24	-9.97	-11.583
A	301	SER	8	-4.032	-4.488
A	302	ASN	4	-4.153	-4.136
A	303	THR	8	-0.154	-1.056
A	304	SER	1	-1.793	-1.702
A	305	ASP	6	-5.415	-5.483
A	306	ASN	22	-7.241	-8.938
A	307	TYR	12	-9.612	-9.886
A	308	GLY	40	-13.431	-16.486
A	309	ASP	29	-18.966	-20.12
A	310	GLY	39	-27.558	-28.874
A	311	GLY	38	-34.152	-34.595
A	312	ALA	37	-40.799	-40.362
A	313	ILE	37	-39.748	-39.432
A	314	PHE	43	-34.022	-35.055
A	315	CYS	34	-32.7	-32.85
A	316	LYS	33	-22.462	-23.674
A	317	ASN	26	-16.651	-17.726
A	318	GLY	29	-13.064	-14.896
A	319	ALA	29	-7.803	-10.241
A	320	GLN	7	-3.299	-3.725
A	321	ALA	20	-0.083	-2.373
A	322	ALA	18	-0.442	-2.461
A	323	GLY	0	0.418	0.37
A	324	SER	22	-1.594	-3.941
A	325	ASN	2	-3.313	-3.162
A	326	ASN	24	-6.016	-8.084
A	327	SER	14	-12.307	-12.502
A	328	GLY	34	-22.314	-23.658
A	329	SER	16	-29.201	-27.683
A	330	VAL	37	-33.606	-33.996
A	331	SER	14	-31.273	-29.286
A	332	PHE	41	-33.76	-34.592
A	333	ASP	13	-26.718	-25.141
A	334	GLY	11	-21.819	-20.575
A	335	GLU	37	-25.422	-26.753
A	336	GLY	15	-21.275	-20.553
A	337	VAL	13	-26.56	-25.001
A	338	VAL	40	-35.82	-36.3
A	339	PHE	18	-36.175	-34.085
A	340	PHE	44	-35.921	-36.85
A	341	SER	14	-31.118	-29.15
A	342	SER	9	-26.25	-24.266
A	343	ASN	51	-29.88	-32.309
A	344	VAL	20	-26.292	-25.569
A	345	ALA	46	-26.723	-28.94
A	346	ALA	23	-19.145	-19.589
A	347	GLY	23	-14.413	-15.401
A	348	LYS	21	-14.867	-15.572
A	349	GLY	37	-24.352	-25.806
A	350	GLY	35	-32.249	-32.565
A	351	ALA	40	-36.702	-37.081
A	352	ILE	38	-36.369	-36.557
A	353	TYR	40	-32.562	-33.417
A	354	ALA	33	-27.82	-28.416
A	355	LYS	18	-20.012	-19.781
A	356	LYS	20	-24.664	-24.128
A	357	LEU	38	-29.36	-30.354
A	358	SER	15	-27.746	-26.28
A	359	VAL	41	-29.354	-30.693
A	360	ALA	16	-24.51	-23.532
A	361	ASN	13	-21.952	-20.922
A	362	CYS	36	-25.226	-26.465
A	363	GLY	19	-20.263	-20.117
A	364	PRO	8	-22.441	-20.78
A	365	VAL	35	-29.286	-29.943
A	366	GLN	14	-29.635	-27.837
A	367	PHE	42	-31.759	-32.936
A	368	LEU	12	-27.285	-25.527
A	369	GLY	9	-23.424	-21.765
A	370	ASN	50	-28.188	-30.696
A	371	ILE	22	-22.527	-22.466
A	372	ALA	40	-19.841	-22.16
A	373	ASN	19	-11.794	-12.623
A	374	ASP	16	-12.252	-12.683
A	375	GLY	36	-19.528	-21.423
A	376	GLY	29	-25.718	-26.095
A	377	ALA	34	-32.348	-32.538
A	378	ILE	40	-30.337	-31.448
A	379	TYR	36	-26.06	-27.203
A	380	LEU	32	-22.396	-23.5
A	381	GLY	28	-13.452	-15.125
A	382	GLU	9	-3.768	-4.37
A	383	SER	9	-4.749	-5.238
A	384	GLY	34	-13.953	-16.258
A	385	GLU	17	-16.728	-16.76
A	386	LEU	37	-23.586	-25.128
A	387	SER	18	-23.39	-22.77
A	388	LEU	35	-28.065	-28.863
A	389	SER	26	-23.152	-23.48
A	390	ALA	30	-21.68	-22.636
A	391	ASP	22	-16.813	-17.41
A	392	TYR	16	-15.457	-15.519
A	393	GLY	20	-18.048	-18.272
A	394	ASP	15	-21.501	-20.754
A	395	ILE	36	-26.953	-27.994
A	396	ILE	16	-28.11	-26.717
A	397	PHE	39	-28.77	-29.946
A	398	ASP	15	-23.638	-22.645
A	399	GLY	15	-20.844	-20.172
A	400	ASN	39	-23.53	-25.309
A	401	LEU	22	-17.986	-18.448
A	402	LYS	26	-14.685	-15.986
A	403	ARG	24	-9.661	-11.31
A	404	THR	5	-6.056	-5.935
A	405	ALA	11	-2.739	-3.689
A	406	LYS	12	-6.366	-7.014
A	407	GLU	1	-4.69	-4.266
A	408	ASN	6	-4.225	-4.429
A	409	ALA	19	-8.218	-9.458
A	410	ALA	8	-6.763	-6.905
A	411	ASP	2	-7.652	-7.002
A	412	VAL	22	-8.351	-9.921
A	413	ASN	1	-5.943	-5.375
A	414	GLY	6	-3	-3.345
A	415	VAL	20	-4.466	-6.252
A	416	THR	4	-3.852	-3.869
A	417	VAL	25	-7.501	-9.514
A	418	SER	23	-10.744	-12.154
A	419	SER	21	-15.505	-16.137
A	420	GLN	38	-20.169	-22.219
A	421	ALA	32	-26.586	-27.208
A	422	ILE	41	-25.992	-27.718
A	423	SER	28	-20.795	-21.624
A	424	MET	31	-15.64	-17.406
A	425	GLY	19	-6.531	-7.965
A	426	SER	9	-1.408	-2.281
A	427	GLY	7	0.715	-0.172
A	428	GLY	33	-7.387	-10.333
A	429	LYS	17	-11.923	-12.507
A	430	ILE	35	-18.078	-20.024
A	431	THR	13	-16.629	-16.212
A	432	THR	23	-20.801	-21.054
A	433	LEU	31	-23.816	-24.642
A	434	ARG	24	-19.761	-20.248
A	435	ALA	25	-18.173	-18.958
A	436	LYS	15	-13.141	-13.355
A	437	ALA	2	-8.986	-8.183
A	438	GLY	6	-7.879	-7.663
A	439	HIS	25	-14.115	-15.367
A	440	GLN	18	-20.086	-19.846
A	441	ILE	31	-24.428	-25.184
A	442	LEU	21	-25.649	-25.115
A	443	PHE	36	-25.242	-26.479
A	444	ASN	14	-22.848	-21.83
A	445	ASP	31	-22.853	-23.79
A	446	PRO	28	-20.84	-21.664
A	447	ILE	38	-21.632	-23.514
A	448	GLU	24	-15.725	-16.677
A	449	MET	36	-12.47	-15.176
A	450	ALA	21	-5.359	-7.158
A	451	ASN	20	-0.238	-2.511
A	452	GLY	25	-5.523	-7.763
A	453	ASN	13	-1.844	-3.127
A	454	ASN	8	4.342	2.923
A	455	GLN	22	3.282	0.374
A	456	PRO	11	1.79	0.319
A	457	ALA	23	-1.954	-4.374
A	458	GLN	20	2.493	-0.094
A	459	SER	30	-0.456	-3.853
A	460	SER	4	-0.848	-1.211
A	461	GLU	16	-5.142	-6.391
A	462	PRO	16	-11.037	-11.608
A	463	LEU	38	-15.979	-18.511
A	464	LYS	13	-15.408	-15.131
A	465	ILE	34	-17.465	-19.367
A	466	ASN	18	-12.816	-13.412
A	467	ASP	7	-8.912	-8.692
A	468	GLY	29	-7.704	-10.153
A	469	GLU	7	-5.538	-5.706
A	470	GLY	10	-6.777	-7.148
A	471	TYR	28	-11.533	-13.426
A	472	THR	6	-10.903	-10.339
A	473	GLY	29	-15.607	-17.147
A	474	ASP	21	-19.616	-19.775
A	475	ILE	33	-24.821	-25.762
A	476	VAL	24	-25.579	-25.397
A	477	PHE	35	-26.377	-27.369
A	478	ALA	14	-20.824	-20.039
A	479	ASN	8	-17.525	-16.429
A	480	GLY	27	-18.093	-19.117
A	481	ASN	14	-15.536	-15.36
A	482	SER	39	-17.091	-19.61
A	483	THR	22	-13.6	-14.566
A	484	LEU	38	-13.764	-16.551
A	485	TYR	29	-7.202	-9.709
A	486	GLN	29	-11.386	-13.412
A	487	ASN	24	-11.634	-13.056
A	488	VAL	38	-17.106	-19.509
A	489	THR	14	-17.388	-16.998
A	490	ILE	30	-18.251	-19.602
A	491	GLU	18	-13.484	-14.003
A	492	GLN	17	-12.207	-12.758
A	493	GLY	31	-15.144	-16.968
A	494	ARG	24	-19.932	-20.4
A	495	ILE	35	-25.445	-26.544
A	496	VAL	25	-25.183	-25.162
A	497	LEU	35	-26.504	-27.481
A	498	ARG	14	-21.322	-20.48
A	499	GLU	10	-17.429	-16.575
A	500	LYS	9	-17.235	-16.288
A	501	ALA	29	-20.81	-21.752
A	502	LYS	21	-20.238	-20.326
A	503	LEU	33	-20.105	-21.588
A	504	SER	27	-14.706	-16.12
A	505	VAL	33	-13.755	-15.968
A	506	ASN	31	-8.783	-11.338
A	507	SER	25	-12.717	-14.129
A	508	LEU	35	-17.158	-19.21
A	509	SER	15	-17.595	-17.296
A	510	GLN	28	-19.061	-20.089
A	511	THR	13	-13.384	-13.34
A	512	GLY	9	-10.565	-10.385
A	513	GLY	35	-16.732	-18.832
A	514	SER	20	-19.959	-19.964
A	515	LEU	35	-24.327	-25.554
A	516	TYR	23	-23.324	-23.286
A	517	MET	30	-22.704	-23.543
A	518	GLU	21	-20.868	-20.883
A	519	ALA	26	-17.383	-18.374
A	520	GLY	18	-16.077	-16.298
A	521	SER	32	-21.211	-22.452
A	522	THR	24	-19.811	-20.293
A	523	LEU	35	-20.986	-22.598
A	524	ASP	24	-13.892	-15.055
A	525	PHE	38	-10.937	-14.049
A	526	VAL	25	-7.388	-9.414
A	527	THR	22	-1.82	-4.141
A	528	PRO	18	2.456	0.103
A	529	GLN	8	4.111	2.718
A	530	PRO	5	6.655	5.315
A	531	PRO	7	6.044	4.544
A	532	GLN	8	7.893	6.065
A	533	GLN	12	6.123	4.039
A	534	PRO	7	3.077	1.918
A	535	PRO	33	0.566	-3.294
A	536	ALA	15	-0.198	-1.9
A	537	ALA	0	-1.553	-1.374
A	538	ASN	4	-3.867	-3.882
A	539	GLN	32	-6.695	-9.605
A	540	LEU	13	-10.811	-11.063
A	541	ILE	34	-14.93	-17.123
A	542	THR	13	-17.865	-17.306
A	543	LEU	40	-22.027	-24.094
A	544	SER	12	-18.59	-17.832
A	545	ASN	16	-18.572	-18.276
A	546	LEU	31	-21.24	-22.362
A	547	HIS	20	-20.055	-20.048
A	548	LEU	37	-20.028	-21.98
A	549	SER	25	-15.913	-16.958
A	550	LEU	33	-11.312	-13.806
A	551	SER	14	-10.463	-10.87
A	552	SER	27	-11.704	-13.463
A	553	LEU	32	-10.08	-12.601
A	554	LEU	21	-7.473	-9.029
A	555	ALA	22	-6.863	-8.604
A	556	ASN	22	-7.118	-8.829
A	557	ASN	3	-2.635	-2.677
A	558	ALA	16	-0.482	-2.267
A	559	VAL	31	-2.987	-6.209
A	560	THR	18	-0.777	-2.757
A	561	ASN	4	0.549	0.026
A	562	PRO	14	0.42	-1.238
A	563	PRO	6	2.839	1.823
A	564	THR	1	2.478	2.078
A	565	ASN	11	1.664	0.207
A	566	PRO	2	1.033	0.684
A	567	PRO	20	-0.995	-3.181
A	568	ALA	10	-1.35	-2.345
A	569	GLN	13	-2.983	-4.135
A	570	ASP	8	-6.655	-6.809
A	571	SER	25	-13.291	-14.638
A	572	HIS	19	-14.501	-15.018
A	573	PRO	34	-18.916	-20.65
A	574	ALA	22	-20.302	-20.497
A	575	VAL	35	-20.91	-22.53
A	576	ILE	21	-14.757	-15.475
A	577	GLY	34	-10.286	-13.013
A	578	SER	22	-6.266	-8.076
A	579	THR	36	-4.431	-8.062
A	580	THR	12	-1.595	-2.792
A	581	ALA	7	-3.213	-3.649
A	582	GLY	32	-6.448	-9.386
A	583	SER	9	-11.58	-11.283
A	584	VAL	36	-16.94	-19.132
A	585	THR	14	-18.331	-17.833
A	586	ILE	39	-18.733	-21.063
A	587	SER	14	-15.317	-15.165
A	588	GLY	16	-13.513	-13.799
A	589	PRO	11	-15.814	-15.261
A	590	ILE	34	-19.32	-21.008
A	591	PHE	18	-16.071	-16.293
A	592	PHE	33	-13.351	-15.611
A	593	GLU	19	-12.81	-13.522
A	594	ASP	22	-9.725	-11.137
A	595	LEU	11	-9.567	-9.732
A	596	ASP	14	-7.133	-7.922
A	597	ASP	16	-6.225	-7.349
A	598	THR	13	-6.268	-7.043
A	599	ALA	35	-5.826	-9.181
A	600	TYR	25	-5.947	-8.138
A	601	ASP	20	-3.771	-5.638
A	602	ARG	21	-2.413	-4.55
A	603	TYR	16	-2.435	-3.995
A	604	ASP	21	-0.68	-3.017
A	605	TRP	32	-1.044	-4.604
A	606	LEU	28	-1.407	-4.465
A	607	GLY	15	0.154	-1.588
A	608	SER	6	1.52	0.655
A	609	ASN	11	0.686	-0.658
A	610	GLN	26	-0.498	-3.431
A	611	LYS	9	-3.014	-3.703
A	612	ILE	39	-7.332	-10.974
A	613	ASP	25	-9.972	-11.701
A	614	VAL	31	-14.977	-16.82
A	615	LEU	39	-19.159	-21.44
A	616	LYS	22	-17.601	-18.107
A	617	LEU	29	-17.823	-19.109
A	618	GLN	22	-12.762	-13.824
A	619	LEU	23	-9.432	-10.993
A	620	GLY	19	-5.232	-6.815
A	621	THR	7	-1.078	-1.759
A	622	GLN	14	-2.575	-3.889
A	623	PRO	13	-6.841	-7.55
A	624	SER	18	-8.783	-9.843
A	625	ALA	38	-14.032	-16.788
A	626	ASN	4	-11.231	-10.399
A	627	ALA	37	-15.522	-17.992
A	628	PRO	14	-11.31	-11.619
A	629	SER	2	-9.644	-8.765
A	630	ASP	4	-9.255	-8.65
A	631	LEU	35	-13.016	-15.545
A	632	THR	9	-12.304	-11.924
A	633	LEU	26	-11.465	-13.136
A	634	GLY	20	-10.909	-11.955
A	635	ASN	3	-5.029	-4.796
A	636	GLU	19	-5.734	-7.259
A	637	MET	10	-3.937	-4.634
A	638	PRO	25	-4.3	-6.681
A	639	LYS	7	-2.53	-3.044
A	640	TYR	13	-1.665	-2.968
A	641	GLY	22	-2.761	-4.973
A	642	TYR	19	-4.574	-6.233
A	643	GLN	29	-2.633	-5.665
A	644	GLY	25	-1.525	-4.224
A	645	SER	6	-2.083	-2.533
A	646	TRP	31	-5.094	-8.073
A	647	LYS	12	-5.601	-6.337
A	648	LEU	25	-10.985	-12.596
A	649	ALA	11	-10.05	-10.159
A	650	TRP	26	-11.403	-13.081
A	651	ASP	13	-7.845	-8.438
A	652	PRO	11	-7.001	-7.461
A	653	ASN	19	-5.6	-7.141
A	654	THR	1	-2.21	-2.07
A	655	ALA	5	0.094	-0.492
A	656	ASN	2	-0.301	-0.496
A	657	ASN	13	-1.462	-2.789
A	658	GLY	10	-5.917	-6.387
A	659	PRO	18	-10.673	-11.516
A	660	TYR	22	-12.747	-13.811
A	661	THR	15	-13.497	-13.67
A	662	LEU	38	-15.192	-17.815
A	663	LYS	17	-9.95	-10.761
A	664	ALA	34	-9.07	-11.937
A	665	THR	8	-3.746	-4.235
A	666	TRP	31	-1.912	-5.257
A	667	THR	7	0.407	-0.444
A	668	LYS	17	-0.128	-2.068
A	669	THR	15	0.947	-0.887
A	670	GLY	4	0.792	0.241
A	671	TYR	32	-0.946	-4.517
A	672	ASN	14	-0.405	-1.969
A	673	PRO	30	-1.427	-4.713
A	674	GLY	27	-1.244	-4.206
A	675	PRO	9	-1.147	-2.05
A	676	GLU	19	-1.004	-3.074
A	677	ARG	34	-0.202	-4.089
A	678	VAL	24	-0.802	-3.47
A	679	ALA	40	-2.08	-6.441
A	680	SER	26	-3.573	-6.152
A	681	LEU	32	-4.943	-8.055
A	682	VAL	37	-6.101	-9.654
A	683	PRO	34	-8.04	-11.025
A	684	ASN	36	-9.689	-12.714
A	685	SER	34	-9.255	-12.101
A	686	LEU	36	-13.128	-15.759
A	687	TRP	35	-14.014	-16.428
A	688	GLY	44	-14.53	-17.919
A	689	SER	40	-17.167	-19.793
A	690	ILE	28	-20.359	-21.238
A	691	LEU	34	-19.857	-21.483
A	692	ASP	39	-20.113	-22.285
A	693	ILE	34	-23.623	-24.816
A	694	ARG	33	-24.129	-25.149
A	695	SER	42	-23.629	-25.742
A	696	ALA	40	-25.71	-27.354
A	697	HIS	30	-27.237	-27.555
A	698	SER	37	-27.34	-28.451
A	699	ALA	39	-26.888	-28.281
A	700	ILE	33	-28.125	-28.685
A	701	GLN	33	-28.189	-28.742
A	702	ALA	42	-23.725	-25.827
A	703	SER	40	-22.168	-24.218
A	704	VAL	29	-22.678	-23.405
A	705	ASP	36	-20.276	-22.084
A	706	GLY	41	-16.535	-19.348
A	707	ARG	17	-15.901	-16.027
A	708	SER	16	-12.123	-12.568
A	709	TYR	34	-12.215	-14.72
A	710	CYS	5	-12.739	-11.849
A	711	ARG	3	-12.873	-11.738
A	712	GLY	26	-15.572	-16.771
A	713	LEU	5	-17.252	-15.843
A	714	TRP	41	-18.991	-21.522
A	715	VAL	2	-19.178	-17.202
A	716	SER	40	-20.412	-22.665
A	717	GLY	6	-16.406	-15.209
A	718	VAL	40	-15.781	-18.566
A	719	SER	4	-12.549	-11.566
A	720	ASN	36	-11.014	-13.887
A	721	PHE	10	-8.67	-8.823
A	722	PHE	36	-9.147	-12.235
A	723	TYR	9	-4.345	-4.88
A	724	HIS	31	-4.132	-7.222
A	725	ASP	8	-0.972	-1.78
A	726	ARG	11	-0.489	-1.698
A	727	ASP	16	-1.257	-2.953
A	728	ALA	1	1.11	0.868
A	729	LEU	15	-0.876	-2.5
A	730	GLY	29	-0.242	-3.549
A	731	GLN	26	0.318	-2.709
A	732	GLY	16	-0.927	-2.66
A	733	TYR	34	-2.973	-6.541
A	734	ARG	8	-3.021	-3.594
A	735	TYR	40	-6.6	-10.441
A	736	ILE	3	-6.94	-6.487
A	737	SER	38	-10.124	-13.33
A	738	GLY	14	-12.56	-12.726
A	739	GLY	34	-13.137	-15.536
A	740	TYR	8	-17.495	-16.403
A	741	SER	41	-21.912	-24.107
A	742	LEU	2	-22.072	-19.764
A	743	GLY	43	-23.023	-25.32
A	744	ALA	5	-21.66	-19.744
A	745	ASN	41	-17.471	-20.177
A	746	SER	1	-14.718	-13.14
A	747	TYR	21	-14.402	-15.16
A	748	PHE	10	-12.048	-11.813
A	749	GLY	3	-11.146	-10.209
A	750	SER	11	-12.412	-12.25
A	751	SER	9	-15.715	-14.943
A	752	MET	29	-18.772	-19.948
A	753	PHE	4	-18.787	-17.087
A	754	GLY	38	-21.551	-23.443
A	755	LEU	3	-24.245	-21.802
A	756	ALA	41	-24.491	-26.389
A	757	PHE	3	-22.533	-20.287
A	758	THR	40	-20.933	-23.126
A	759	GLU	2	-17.584	-15.792
A	760	VAL	46	-14.04	-17.715
A	761	PHE	5	-12.148	-11.326
A	762	GLY	40	-8.828	-12.412
A	763	ARG	6	-4.898	-5.025
A	764	SER	34	-4.059	-7.502
A	765	LYS	7	-3.436	-3.846
A	766	ASP	34	-2.206	-5.862
A	767	TYR	16	-1.443	-3.117
A	768	VAL	21	-1.625	-3.853
A	769	VAL	25	-1.4	-4.114
A	770	CYS	33	-1.453	-5.081
A	771	ARG	11	-3.709	-4.548
A	772	SER	34	-5.604	-8.87
A	773	ASN	7	-4.444	-4.738
A	774	HIS	40	-8.723	-12.32
A	775	HIS	4	-11.539	-10.672
A	776	ALA	43	-14.877	-18.112
A	777	CYS	3	-16.753	-15.171
A	778	ILE	43	-20.423	-23.019
A	779	GLY	4	-21.397	-19.396
A	780	SER	44	-24.514	-26.755
A	781	VAL	2	-25.084	-22.43
A	782	TYR	37	-24.166	-25.642
A	783	LEU	2	-22.074	-19.765
A	784	SER	31	-21.348	-22.458
A	785	THR	5	-17.263	-15.852
A	786	LYS	22	-15.82	-16.53
A	787	GLN	10	-13.923	-13.472
A	788	ALA	4	-13.879	-12.743
A	789	LEU	13	-12.159	-12.255
A	790	CYS	9	-10.858	-10.645
A	791	GLY	2	-8.619	-7.858
A	792	SER	1	-9.509	-8.531
A	793	TYR	7	-10.753	-10.321
A	794	LEU	8	-13.727	-13.068
A	795	PHE	11	-14.973	-14.516
A	796	GLY	14	-15.796	-15.589
A	797	ASP	26	-18.781	-19.611
A	798	ALA	6	-20.863	-19.154
A	799	PHE	30	-24.264	-24.923
A	800	ILE	1	-25.41	-22.603
A	801	ARG	36	-26.973	-28.011
A	802	ALA	3	-24.594	-22.111
A	803	SER	37	-24.119	-25.6
A	804	TYR	2	-21.593	-19.34
A	805	GLY	37	-20.132	-22.072
A	806	PHE	4	-13.797	-12.671
A	807	GLY	38	-11.985	-14.977
A	808	ASN	4	-7.355	-6.969
A	809	GLN	40	-6.196	-10.084
A	810	HIS	8	-3.912	-4.382
A	811	MET	36	-3.417	-7.164
A	812	LYS	7	-0.682	-1.409
A	813	THR	30	-0.265	-3.685
A	814	SER	9	-0.283	-1.285
A	815	TYR	22	-1.616	-3.96
A	816	THR	14	-3.712	-4.895
A	817	PHE	15	-4.475	-5.686
A	818	ALA	21	-4.383	-6.294
A	819	GLU	13	-3.276	-4.394
A	820	GLU	6	-0.287	-0.944
A	821	SER	27	0.389	-2.76
A	822	ASP	3	0.366	-0.021
A	823	VAL	25	-2.273	-4.886
A	824	ARG	9	-3.609	-4.229
A	825	TRP	27	-4.985	-7.517
A	826	ASP	6	-7.683	-7.489
A	827	ASN	41	-9.966	-13.535
A	828	ASN	7	-13.412	-12.674
A	829	CYS	39	-17.908	-20.334
A	830	LEU	8	-21.804	-20.217
A	831	VAL	31	-24.723	-25.445
A	832	GLY	8	-24.333	-22.454
A	833	GLU	32	-25.065	-25.862
A	834	ILE	2	-22.647	-20.273
A	835	GLY	30	-21.069	-22.096
A	836	VAL	7	-21.559	-19.885
A	837	GLY	26	-18.987	-19.793
A	838	LEU	7	-16.387	-15.308
A	839	PRO	25	-14.705	-15.889
A	840	ILE	12	-11.838	-11.856
A	841	VAL	9	-10.009	-9.893
A	842	ILE	16	-7.767	-8.714
A	843	THR	2	-4.855	-4.526
A	844	PRO	2	-3.31	-3.16
A	845	SER	1	-3.025	-2.792
A	846	LYS	12	-3.34	-4.336
A	847	LEU	0	-2.823	-2.498
A	848	TYR	1	-3.86	-3.531
A	849	LEU	16	-6.076	-7.217
A	850	ASN	12	-7.549	-8.061
A	851	GLU	19	-9.928	-10.971
A	852	LEU	8	-12.28	-11.788
A	853	ARG	29	-13.996	-15.722
A	854	PRO	6	-14.771	-13.762
A	855	PHE	34	-17.575	-19.464
A	856	VAL	1	-18.004	-16.048
A	857	GLN	32	-21.173	-22.418
A	858	ALA	9	-20.338	-19.034
A	859	GLU	30	-22.419	-23.291
A	860	PHE	7	-22.512	-20.728
A	861	SER	32	-21.3	-22.531
A	862	TYR	6	-16.719	-15.487
A	863	ALA	39	-15.079	-17.83
A	864	ASP	5	-10.444	-9.818
A	865	HIS	40	-9.024	-12.586
A	866	GLU	16	-6.04	-7.185
A	867	SER	8	-2.955	-3.535
A	868	PHE	24	-3.098	-5.502
A	869	THR	7	-1.119	-1.795
A	870	GLU	35	0.538	-3.549
A	871	GLU	1	-0.642	-0.683
A	872	GLY	20	-1.902	-3.983
A	873	ASP	13	-3.211	-4.336
A	874	GLN	25	-1.506	-4.208
A	875	ALA	8	-0.109	-1.017
A	876	ARG	38	-0.286	-4.623
A	877	ALA	11	-1.297	-2.413
A	878	PHE	33	-2.209	-5.75
A	879	ARG	17	-2.232	-3.931
A	880	SER	8	-5.631	-5.903
A	881	GLY	28	-6.943	-9.365
A	882	HIS	13	-9.974	-10.322
A	883	LEU	33	-11.432	-13.912
A	884	MET	7	-13.675	-12.908
A	885	ASN	31	-15.559	-17.335
A	886	LEU	4	-16.732	-15.268
A	887	SER	26	-16.402	-17.505
A	888	VAL	8	-17.991	-16.842
A	889	PRO	29	-17.71	-19.009
A	890	VAL	5	-15.662	-14.436
A	891	GLY	24	-14.66	-15.734
A	892	VAL	9	-13.544	-13.021
A	893	LYS	29	-15.024	-16.631
A	894	PHE	12	-12.334	-12.296
A	895	ASP	24	-12.454	-13.782
A	896	ARG	13	-8.347	-8.882
A	897	CYS	20	-7.381	-8.832
A	898	SER	12	-4.025	-4.942
A	899	SER	3	-2.722	-2.754
A	900	THR	0	-3.318	-2.936
A	901	HIS	8	-4.168	-4.608
A	902	PRO	11	-5.643	-6.259
A	903	ASN	12	-6.371	-7.019
A	904	LYS	28	-10.596	-12.598
A	905	TYR	8	-8.768	-8.679
A	906	SER	30	-11.516	-13.642
A	907	PHE	5	-10.001	-9.426
A	908	MET	32	-13.348	-15.493
A	909	GLY	1	-12.512	-11.188
A	910	ALA	31	-13.505	-15.517
A	911	TYR	2	-11.197	-10.139
A	912	ILE	28	-14.401	-15.965
A	913	CYS	7	-13.628	-12.865
A	914	ASP	18	-12.879	-13.468
A	915	ALA	13	-13.19	-13.168
A	916	TYR	8	-12.698	-12.158
A	917	ARG	18	-11.816	-12.527
A	918	THR	12	-9.695	-9.96
A	919	ILE	22	-8.483	-10.038
A	920	SER	18	-6.435	-7.765
A	921	GLY	16	-4.696	-5.996
A	922	THR	32	-3.935	-7.162
A	923	GLN	9	-1.315	-2.199
A	924	THR	29	-0.707	-3.961
A	925	THR	14	-0.938	-2.44
A	926	LEU	31	-0.695	-4.18
A	927	LEU	13	0.078	-1.426
A	928	SER	17	-1.471	-3.256
A	929	HIS	26	0.1	-2.901
A	930	GLN	12	-0.85	-2.133
A	931	GLU	29	-0.541	-3.814
A	932	THR	6	-0.104	-0.782
A	933	TRP	28	-0.256	-3.447
A	934	THR	12	-0.889	-2.167
A	935	THR	36	-1.782	-5.717
A	936	ASP	15	-4.029	-5.291
A	937	ALA	30	-6.162	-8.903
A	938	PHE	30	-5.535	-8.348
A	939	HIS	10	-6.778	-7.148
A	940	LEU	36	-8.637	-11.783
A	941	ALA	22	-8.568	-10.113
A	942	ARG	4	-10.34	-9.611
A	943	HIS	4	-8.74	-8.195
A	944	GLY	24	-9.006	-10.731
A	945	VAL	5	-9.218	-8.733
A	946	ILE	35	-11.824	-14.49
A	947	VAL	6	-11.359	-10.743
A	948	ARG	34	-13.379	-15.751
A	949	GLY	6	-12.32	-11.594
A	950	SER	34	-13.659	-15.998
A	951	MET	6	-9.633	-9.215
A	952	TYR	35	-11.917	-14.571
A	953	ALA	4	-8.034	-7.57
A	954	SER	17	-8.308	-9.308
A	955	LEU	11	-6.933	-7.401
A	956	THR	5	-5.621	-5.549
A	957	SER	1	-5.962	-5.391
A	958	ASN	6	-8.574	-8.278
A	959	ILE	7	-10.47	-10.071
A	960	GLU	32	-11.465	-13.826
A	961	VAL	5	-11.603	-10.844
A	962	TYR	37	-12.855	-15.632
A	963	GLY	3	-13.153	-11.986
A	964	HIS	37	-16.328	-18.705
A	965	GLY	4	-13.606	-12.501
A	966	ARG	30	-13.766	-15.633
A	967	TYR	7	-7.77	-7.681
A	968	GLU	31	-10.135	-12.535
A	969	TYR	3	-5.771	-5.453
A	970	ARG	26	-6.098	-8.386
A	971	ASP	10	-5.076	-5.642
A	972	THR	15	-4.791	-5.965
A	973	SER	28	-6.966	-9.385
A	974	ARG	4	-8.518	-7.998
A	975	GLY	31	-9.726	-12.172
A	976	TYR	7	-9.308	-9.043
A	977	GLY	36	-12.145	-14.888
A	978	LEU	3	-13.336	-12.147
A	979	SER	37	-16.318	-18.696
A	980	ALA	6	-15.016	-13.979
A	981	GLY	33	-15.988	-17.945
A	982	SER	11	-15.083	-14.614
A	983	LYS	33	-15.168	-17.219
A	984	VAL	5	-13.312	-12.357
A	985	ARG	18	-11.921	-12.62
A	986	PHE	8	-10.025	-9.792

## Sheet: PmpH_disco
chain_id	residue_id	residue_name	contact_number	propensity_score	discotope_score
A	1	SER	16	-4.123	-5.489
A	2	SER	3	-3.913	-3.808
A	3	PRO	14	-7.707	-8.431
A	4	GLN	20	-10.466	-11.562
A	5	VAL	5	-11.614	-10.853
A	6	LEU	30	-13.596	-15.482
A	7	THR	2	-11.968	-10.822
A	8	PRO	4	-13.694	-12.579
A	9	ASN	0	-12.742	-11.277
A	10	VAL	37	-15.701	-18.151
A	11	THR	0	-13.935	-12.333
A	12	THR	28	-15.423	-16.869
A	13	PRO	23	-15.211	-16.106
A	14	PHE	33	-16.07	-18.017
A	15	LYS	8	-13.39	-12.77
A	16	GLY	18	-12.023	-12.71
A	17	ASP	9	-12.236	-11.863
A	18	ASP	4	-13.419	-12.336
A	19	VAL	35	-15.141	-17.424
A	20	TYR	8	-14.5	-13.752
A	21	LEU	33	-15.287	-17.324
A	22	ASN	5	-10.946	-10.262
A	23	GLY	8	-11.967	-11.511
A	24	ASP	8	-14.31	-13.584
A	25	CYS	29	-17.529	-18.848
A	26	ALA	12	-18.531	-17.78
A	27	PHE	30	-19.105	-20.358
A	28	VAL	8	-17.24	-16.177
A	29	ASN	0	-14.555	-12.882
A	30	VAL	30	-16.681	-18.213
A	31	TYR	2	-13.577	-12.245
A	32	ALA	37	-15.701	-18.15
A	33	GLY	14	-11.522	-11.807
A	34	ALA	6	-8.446	-8.165
A	35	GLU	20	-9.08	-10.336
A	36	ASN	0	-8.112	-7.179
A	37	GLY	17	-12.536	-13.049
A	38	SER	33	-17.332	-19.134
A	39	ILE	34	-19.81	-21.442
A	40	ILE	38	-20.089	-22.149
A	41	SER	17	-17.533	-17.472
A	42	ALA	24	-15.581	-16.549
A	43	ASN	10	-11.494	-11.322
A	44	GLY	1	-6.815	-6.146
A	45	ASP	11	-7.733	-8.108
A	46	ASN	17	-13.007	-13.467
A	47	LEU	28	-17.92	-19.079
A	48	THR	14	-18.031	-17.567
A	49	ILE	43	-19.652	-22.337
A	50	THR	11	-18.527	-17.661
A	51	GLY	28	-16.475	-17.801
A	52	GLN	10	-11.187	-11.051
A	53	ASN	2	-11.54	-10.443
A	54	HIS	22	-13.589	-14.556
A	55	THR	15	-17.193	-16.941
A	56	LEU	34	-21.313	-22.772
A	57	SER	17	-22.385	-21.766
A	58	PHE	37	-21.935	-23.668
A	59	THR	12	-20.063	-19.136
A	60	ASP	2	-16.331	-14.683
A	61	SER	32	-18.772	-20.293
A	62	GLN	13	-17.529	-17.008
A	63	GLY	36	-19.192	-21.125
A	64	PRO	25	-13.847	-15.129
A	65	VAL	5	-11.61	-10.85
A	66	LEU	17	-9.29	-10.176
A	67	GLN	4	-9.588	-8.945
A	68	ASN	13	-10.01	-10.354
A	69	TYR	26	-16.836	-17.89
A	70	ALA	35	-21.115	-22.712
A	71	PHE	35	-22.305	-23.765
A	72	ILE	39	-22.396	-24.306
A	73	SER	28	-19.58	-20.548
A	74	ALA	27	-17.264	-18.383
A	75	GLY	9	-10.542	-10.364
A	76	GLU	5	-11.349	-10.619
A	77	THR	16	-17.459	-17.291
A	78	LEU	32	-21.908	-23.068
A	79	THR	16	-21.272	-20.666
A	80	LEU	37	-22.8	-24.433
A	81	LYS	20	-19.23	-19.319
A	82	ASP	11	-15.942	-15.374
A	83	PHE	33	-17.842	-19.586
A	84	SER	9	-14.243	-13.64
A	85	SER	16	-18.466	-18.183
A	86	LEU	37	-23.606	-25.146
A	87	MET	21	-23.607	-23.307
A	88	PHE	34	-25.146	-26.164
A	89	SER	14	-22.515	-21.536
A	90	LYS	9	-17.056	-16.13
A	91	ASN	40	-22.052	-24.116
A	92	VAL	13	-19.578	-18.822
A	93	SER	45	-20.615	-23.419
A	94	CYS	17	-16.672	-16.709
A	95	GLY	33	-15.489	-17.503
A	96	GLU	17	-14.973	-15.206
A	97	LYS	27	-19.322	-20.205
A	98	GLY	35	-26.059	-27.088
A	99	MET	36	-26.935	-27.977
A	100	ILE	40	-27.769	-29.175
A	101	SER	33	-26.391	-27.151
A	102	GLY	31	-19.861	-21.142
A	103	LYS	11	-13.966	-13.625
A	104	THR	16	-18.138	-17.892
A	105	VAL	31	-24.09	-24.885
A	106	SER	20	-22.89	-22.558
A	107	ILE	36	-23.695	-25.11
A	108	SER	17	-20.166	-19.802
A	109	GLY	12	-16.196	-15.713
A	110	ALA	35	-19.488	-21.272
A	111	GLY	13	-14.632	-14.444
A	112	GLU	17	-19.012	-18.781
A	113	VAL	36	-24.454	-25.782
A	114	ILE	18	-26.281	-25.329
A	115	PHE	33	-28.027	-28.599
A	116	TRP	14	-24.017	-22.865
A	117	ASP	9	-19.69	-18.461
A	118	ASN	40	-23.796	-25.66
A	119	SER	14	-21.161	-20.338
A	120	VAL	42	-21.497	-23.855
A	121	GLY	25	-15.689	-16.76
A	122	TYR	9	-13.844	-13.287
A	123	SER	37	-13.189	-15.927
A	124	PRO	1	-11.848	-10.6
A	125	LEU	17	-11.156	-11.828
A	126	SER	16	-8.293	-9.179
A	127	ILE	5	-5.626	-5.554
A	128	VAL	17	-4.373	-5.825
A	129	PRO	2	-3.046	-2.926
A	130	ALA	0	-2.364	-2.092
A	131	SER	1	-0.569	-0.618
A	132	THR	10	-0.844	-1.897
A	133	PRO	2	0.174	-0.076
A	134	THR	9	0.852	-0.281
A	135	PRO	2	1.567	1.156
A	136	PRO	2	0.603	0.303
A	137	ALA	6	-0.153	-0.826
A	138	PRO	2	0.437	0.156
A	139	ALA	4	-0.279	-0.707
A	140	PRO	7	-0.895	-1.597
A	141	ALA	2	-2.003	-2.002
A	142	PRO	1	-1.914	-1.809
A	143	ALA	5	-2.408	-2.706
A	144	ALA	3	-2.657	-2.697
A	145	SER	3	-3.271	-3.24
A	146	SER	9	-2.986	-3.678
A	147	SER	10	-2.991	-3.797
A	148	LEU	11	-3.563	-4.418
A	149	SER	13	-3.961	-5
A	150	PRO	17	-4.855	-6.251
A	151	THR	19	-7.912	-9.187
A	152	VAL	28	-11.418	-13.325
A	153	SER	12	-9.419	-9.716
A	154	ASP	19	-11.262	-12.152
A	155	ALA	29	-12.984	-14.826
A	156	ARG	38	-15.439	-18.034
A	157	LYS	28	-15.524	-16.959
A	158	GLY	33	-20.733	-22.144
A	159	SER	32	-25.295	-26.066
A	160	ILE	34	-29.205	-29.757
A	161	PHE	43	-29.22	-30.805
A	162	SER	34	-25.519	-26.494
A	163	VAL	29	-22.774	-23.49
A	164	GLU	20	-14.684	-15.295
A	165	THR	14	-14.338	-14.299
A	166	SER	14	-18.162	-17.683
A	167	LEU	30	-23.417	-24.174
A	168	GLU	15	-22.594	-21.721
A	169	ILE	36	-25.624	-26.817
A	170	SER	17	-20.936	-20.483
A	171	GLY	14	-15.625	-15.438
A	172	VAL	34	-16.958	-18.918
A	173	LYS	13	-10.913	-11.153
A	174	LYS	16	-11.368	-11.9
A	175	GLY	19	-16.647	-16.918
A	176	VAL	34	-24.838	-25.892
A	177	MET	20	-23.169	-22.804
A	178	PHE	34	-27.083	-27.878
A	179	ASP	12	-22.552	-21.339
A	180	ASN	9	-18.952	-17.807
A	181	ASN	38	-25.038	-26.529
A	182	ALA	9	-19.645	-18.421
A	183	GLY	44	-18.427	-21.368
A	184	ASN	14	-15.501	-15.328
A	185	PHE	26	-15.529	-16.733
A	186	GLY	34	-21.834	-23.233
A	187	THR	31	-25.663	-26.276
A	188	VAL	37	-29.514	-30.375
A	189	PHE	40	-29.557	-30.758
A	190	ARG	39	-25.201	-26.788
A	191	GLY	35	-20.308	-21.998
A	192	ASN	28	-15.043	-16.533
A	193	SER	20	-10.838	-11.892
A	194	ASN	19	-6.578	-8.007
A	195	ASN	23	-8.655	-10.305
A	196	ASN	12	-2.879	-3.928
A	197	ALA	23	0.56	-2.149
A	198	GLY	25	-1.164	-3.906
A	199	SER	10	1.214	-0.075
A	200	GLY	3	2.562	1.922
A	201	GLY	8	3.57	2.24
A	202	SER	0	4.906	4.341
A	203	GLY	15	4.066	1.874
A	204	SER	6	2.4	1.434
A	205	ALA	12	-3.058	-4.086
A	206	THR	17	-5.74	-7.035
A	207	THR	16	-9.377	-10.139
A	208	PRO	29	-16.656	-18.076
A	209	SER	15	-21.821	-21.036
A	210	PHE	34	-25.005	-26.04
A	211	THR	18	-24.066	-23.368
A	212	VAL	40	-24.249	-26.06
A	213	LYS	15	-19.016	-18.554
A	214	ASN	7	-14.661	-13.78
A	215	CYS	39	-16.29	-18.902
A	216	LYS	9	-11.654	-11.349
A	217	GLY	19	-12.004	-12.809
A	218	LYS	14	-16.533	-16.242
A	219	VAL	34	-22.992	-24.258
A	220	SER	21	-24.227	-23.856
A	221	PHE	38	-25.7	-27.115
A	222	THR	16	-19.797	-19.36
A	223	ASP	7	-17.278	-16.096
A	224	ASN	44	-21.699	-24.264
A	225	VAL	11	-20.311	-19.24
A	226	ALA	45	-21.17	-23.91
A	227	SER	21	-16.444	-16.968
A	228	CYS	35	-16.761	-18.859
A	229	GLY	30	-19.583	-20.781
A	230	GLY	37	-23.479	-25.034
A	231	GLY	38	-26.778	-28.069
A	232	VAL	38	-30.303	-31.188
A	233	VAL	39	-31.23	-32.123
A	234	TYR	44	-27.363	-29.276
A	235	LYS	30	-21.591	-22.558
A	236	GLY	36	-22.197	-23.784
A	237	THR	21	-23.233	-22.976
A	238	VAL	33	-27.268	-27.927
A	239	LEU	17	-26.859	-25.725
A	240	PHE	36	-26.116	-27.252
A	241	LYS	16	-20.407	-19.9
A	242	ASP	8	-14.822	-14.037
A	243	ASN	35	-16.102	-18.276
A	244	GLU	11	-12.302	-12.152
A	245	GLY	23	-11.129	-12.494
A	246	GLY	20	-18.997	-19.112
A	247	ILE	36	-24.689	-25.99
A	248	PHE	19	-24.259	-23.655
A	249	PHE	39	-26.122	-27.603
A	250	ARG	16	-21.04	-20.46
A	251	GLY	11	-17.901	-17.108
A	252	ASN	40	-21.99	-24.061
A	253	THR	12	-20.202	-19.259
A	254	ALA	49	-23.184	-26.153
A	255	TYR	17	-17.081	-17.072
A	256	ASP	26	-14.801	-16.089
A	257	ASP	24	-12.542	-13.859
A	258	LEU	31	-13.602	-15.603
A	259	GLY	8	-10.359	-10.088
A	260	ILE	16	-11.143	-11.702
A	261	LEU	35	-12.183	-14.807
A	262	ALA	5	-7.595	-7.296
A	263	ALA	24	-9.372	-11.054
A	264	THR	11	-4.488	-5.237
A	265	SER	17	-2.781	-4.416
A	266	ARG	17	-3.605	-5.146
A	267	ASP	11	-2.53	-3.504
A	268	GLN	22	-0.576	-3.04
A	269	ASN	12	-0.868	-2.149
A	270	THR	28	-4.442	-7.152
A	271	GLU	20	-8.151	-9.513
A	272	THR	31	-11.906	-14.102
A	273	GLY	20	-14.159	-14.831
A	274	GLY	20	-14.937	-15.519
A	275	GLY	33	-20.05	-21.539
A	276	GLY	33	-22.879	-24.043
A	277	GLY	39	-27.441	-28.771
A	278	VAL	39	-30.126	-31.146
A	279	ILE	36	-31.203	-31.755
A	280	CYS	43	-28.763	-30.4
A	281	SER	30	-25.237	-25.785
A	282	PRO	25	-21.696	-22.076
A	283	ASP	18	-16.892	-17.02
A	284	ASP	25	-19.714	-20.322
A	285	SER	15	-25.325	-24.137
A	286	VAL	34	-29.482	-30.002
A	287	LYS	17	-28.536	-27.209
A	288	PHE	40	-28.179	-29.538
A	289	GLU	12	-21.849	-20.717
A	290	GLY	11	-16.179	-15.583
A	291	ASN	41	-18.092	-20.726
A	292	LYS	9	-13.285	-12.792
A	293	GLY	26	-13.363	-14.816
A	294	SER	17	-18.595	-18.411
A	295	ILE	39	-26.483	-27.922
A	296	VAL	19	-24.964	-24.278
A	297	PHE	42	-26.79	-28.539
A	298	ASP	13	-21.405	-20.438
A	299	TYR	10	-17.365	-16.518
A	300	ASN	45	-20.534	-23.348
A	301	PHE	13	-19.219	-18.504
A	302	ALA	45	-20.922	-23.691
A	303	LYS	14	-15.366	-15.209
A	304	GLY	28	-13.751	-15.39
A	305	ARG	18	-16.427	-16.608
A	306	GLY	39	-23.502	-25.284
A	307	GLY	40	-26.335	-27.906
A	308	SER	36	-27.88	-28.814
A	309	ILE	40	-31.879	-32.812
A	310	LEU	42	-29.761	-31.169
A	311	THR	33	-28.063	-28.63
A	312	LYS	16	-23.693	-22.808
A	313	GLU	15	-26.923	-25.552
A	314	PHE	35	-29.77	-30.371
A	315	SER	14	-28.888	-27.176
A	316	LEU	42	-29.212	-30.682
A	317	VAL	13	-24.311	-23.01
A	318	ALA	33	-22.189	-23.432
A	319	ASP	11	-14.41	-14.018
A	320	ASP	16	-15.315	-15.394
A	321	SER	14	-19.9	-19.221
A	322	VAL	38	-27.05	-28.309
A	323	VAL	16	-27.753	-26.402
A	324	PHE	43	-28.047	-29.766
A	325	SER	16	-22.478	-21.733
A	326	ASN	10	-16.804	-16.021
A	327	ASN	49	-21.688	-24.829
A	328	THR	12	-18.395	-17.66
A	329	ALA	44	-18.116	-21.092
A	330	GLU	11	-12.461	-12.293
A	331	LYS	15	-11.36	-11.778
A	332	GLY	19	-15.24	-15.672
A	333	GLY	36	-22.173	-23.763
A	334	GLY	34	-27.678	-28.405
A	335	ALA	39	-30.055	-31.084
A	336	ILE	37	-31.841	-32.434
A	337	TYR	40	-29.315	-30.544
A	338	ALA	32	-29.315	-29.624
A	339	PRO	18	-23.277	-22.67
A	340	THR	15	-26.83	-25.469
A	341	ILE	36	-29.323	-30.091
A	342	ASP	14	-29.661	-27.86
A	343	ILE	39	-30.953	-31.879
A	344	SER	17	-26.697	-25.582
A	345	THR	11	-20.979	-19.832
A	346	ASN	34	-20.109	-21.706
A	347	GLY	15	-13.958	-14.078
A	348	GLY	22	-15.023	-15.825
A	349	SER	15	-21.434	-20.694
A	350	ILE	37	-29.358	-30.237
A	351	LEU	18	-29.918	-28.547
A	352	PHE	37	-29.738	-30.573
A	353	GLU	15	-23.863	-22.844
A	354	ARG	9	-18.055	-17.014
A	355	ASN	47	-20.783	-23.798
A	356	ARG	14	-16.496	-16.209
A	357	ALA	38	-18.011	-20.31
A	358	ALA	13	-10.158	-10.485
A	359	GLU	13	-14.125	-13.996
A	360	GLY	38	-22.229	-24.043
A	361	GLY	32	-27.479	-27.999
A	362	ALA	32	-31.11	-31.213
A	363	ILE	39	-34.017	-34.59
A	364	CYS	40	-31.651	-32.611
A	365	VAL	35	-29.226	-29.89
A	366	SER	27	-22.306	-22.846
A	367	GLU	15	-14.811	-14.833
A	368	ALA	14	-13.984	-13.986
A	369	SER	17	-10.278	-11.051
A	370	SER	5	-4.719	-4.751
A	371	GLY	0	-5.665	-5.013
A	372	SER	15	-10.238	-10.786
A	373	THR	16	-12.096	-12.545
A	374	GLY	34	-21.549	-22.98
A	375	ASN	18	-26.825	-25.811
A	376	LEU	39	-32.34	-33.106
A	377	THR	18	-31.859	-30.265
A	378	LEU	35	-34.74	-34.77
A	379	SER	27	-30.121	-29.763
A	380	ALA	27	-25.969	-26.087
A	381	SER	13	-16.201	-15.833
A	382	ASP	11	-12.003	-11.888
A	383	GLY	22	-15.581	-16.32
A	384	ASP	17	-23.936	-23.138
A	385	ILE	39	-31.733	-32.569
A	386	VAL	19	-31.559	-30.115
A	387	PHE	37	-31.611	-32.231
A	388	SER	16	-25.996	-24.847
A	389	GLY	14	-19.205	-18.607
A	390	ASN	41	-21.962	-24.152
A	391	MET	16	-15.489	-15.548
A	392	THR	24	-11.296	-12.757
A	393	SER	20	-4.535	-6.314
A	394	ASP	12	-2.407	-3.51
A	395	ARG	16	-2.97	-4.469
A	396	PRO	1	-2.971	-2.744
A	397	GLY	4	-5.807	-5.599
A	398	GLU	20	-12.144	-13.047
A	399	ARG	35	-19.295	-21.101
A	400	SER	36	-27.693	-28.648
A	401	ALA	33	-33.77	-33.681
A	402	ALA	40	-35.362	-35.895
A	403	ARG	34	-31.107	-31.44
A	404	ILE	39	-31.645	-32.491
A	405	LEU	26	-22.367	-22.784
A	406	SER	10	-15.215	-14.615
A	407	ASP	16	-13.505	-13.792
A	408	GLY	13	-16.597	-16.183
A	409	THR	32	-24.266	-25.155
A	410	THR	9	-26.691	-24.657
A	411	VAL	39	-34.288	-34.83
A	412	SER	19	-34.277	-32.521
A	413	LEU	38	-36.226	-36.43
A	414	ASN	18	-31.229	-29.708
A	415	ALA	25	-28.447	-28.051
A	416	SER	17	-17.248	-17.22
A	417	GLY	17	-11.521	-12.151
A	418	LEU	12	-13.74	-13.54
A	419	SER	32	-20.859	-22.14
A	420	LYS	15	-29.888	-28.176
A	421	LEU	39	-34.962	-35.427
A	422	ILE	23	-36.747	-35.166
A	423	PHE	43	-37.085	-37.766
A	424	TYR	22	-31.139	-30.088
A	425	ASP	33	-29.325	-29.747
A	426	PRO	36	-35.871	-35.886
A	427	VAL	43	-37.875	-38.464
A	428	VAL	26	-33.215	-32.385
A	429	GLN	36	-29.346	-30.112
A	430	ASN	20	-20.398	-20.352
A	431	ASN	32	-17.122	-18.833
A	432	SER	16	-18.039	-17.804
A	433	ALA	3	-12.436	-11.351
A	434	ALA	20	-11.316	-12.315
A	435	GLY	32	-15.082	-17.028
A	436	ALA	17	-13.503	-13.905
A	437	SER	10	-7.679	-7.946
A	438	THR	15	-6.869	-7.804
A	439	PRO	14	-8.55	-9.177
A	440	SER	4	-4.296	-4.262
A	441	PRO	4	-3.41	-3.478
A	442	SER	3	-1.125	-1.34
A	443	SER	11	-3.281	-4.169
A	444	SER	9	-6.326	-6.633
A	445	SER	16	-9.803	-10.515
A	446	MET	23	-15.751	-16.584
A	447	PRO	32	-21.921	-23.08
A	448	GLY	27	-23.044	-23.499
A	449	ALA	17	-29.792	-28.321
A	450	VAL	38	-36.191	-36.399
A	451	THR	17	-34.945	-32.881
A	452	ILE	36	-36.613	-36.542
A	453	ASN	32	-30.743	-30.888
A	454	GLN	14	-24.462	-23.259
A	455	SER	7	-19.184	-17.783
A	456	GLY	33	-17.765	-19.517
A	457	ASN	2	-17.151	-15.408
A	458	GLY	25	-25.008	-25.007
A	459	SER	25	-33.52	-32.54
A	460	VAL	35	-40.141	-39.55
A	461	ILE	32	-41.563	-40.463
A	462	PHE	39	-41.015	-40.783
A	463	THR	25	-35.344	-34.154
A	464	ALA	32	-28.354	-28.773
A	465	GLU	15	-20.242	-19.64
A	466	SER	21	-17.973	-18.321
A	467	LEU	32	-12.737	-14.953
A	468	THR	8	-5.901	-6.142
A	469	PRO	0	-3.239	-2.866
A	470	SER	3	-2.031	-2.142
A	471	GLU	27	-6.905	-9.216
A	472	LYS	11	-10.026	-10.138
A	473	LEU	4	-4.767	-4.678
A	474	GLN	19	-6.649	-8.07
A	475	VAL	2	-14.906	-13.421
A	476	LEU	19	-19.279	-19.247
A	477	ASN	27	-19.859	-20.68
A	478	SER	21	-28.211	-27.382
A	479	THR	19	-32.487	-30.936
A	480	SER	42	-37.323	-37.86
A	481	ASN	24	-35.401	-34.09
A	482	PHE	39	-36.294	-36.606
A	483	PRO	28	-29.749	-29.547
A	484	GLY	28	-29.67	-29.478
A	485	ALA	19	-31.126	-29.732
A	486	LEU	42	-36.857	-37.448
A	487	THR	14	-34.748	-32.362
A	488	VAL	34	-34.713	-34.631
A	489	SER	14	-25.983	-24.605
A	490	GLY	15	-21.649	-20.884
A	491	GLY	29	-27.213	-27.418
A	492	GLU	26	-35.311	-34.24
A	493	LEU	38	-42.447	-41.936
A	494	VAL	32	-42.56	-41.346
A	495	VAL	39	-42.532	-42.126
A	496	THR	31	-37.226	-36.51
A	497	GLU	20	-28.696	-27.696
A	498	GLY	26	-24.835	-24.969
A	499	ALA	35	-34.796	-34.819
A	500	THR	23	-36.748	-35.167
A	501	LEU	42	-40.107	-40.325
A	502	THR	23	-36.532	-34.976
A	503	THR	33	-36.361	-35.974
A	504	GLY	30	-31.127	-30.997
A	505	THR	17	-31.711	-30.019
A	506	ILE	41	-36.031	-36.602
A	507	THR	12	-30.983	-28.8
A	508	ALA	35	-32.49	-32.779
A	509	THR	14	-26.953	-25.464
A	510	SER	11	-22.944	-21.57
A	511	GLY	32	-29.598	-29.874
A	512	ARG	26	-34.233	-33.286
A	513	VAL	40	-40.114	-40.101
A	514	THR	31	-40.528	-39.432
A	515	LEU	30	-40.704	-39.473
A	516	GLY	25	-35.677	-34.449
A	517	SER	18	-29.89	-28.522
A	518	GLY	22	-28.104	-27.402
A	519	ALA	32	-34.437	-34.157
A	520	SER	29	-36.783	-35.888
A	521	LEU	40	-39.321	-39.399
A	522	SER	26	-35.484	-34.393
A	523	ALA	29	-31.29	-31.027
A	524	VAL	25	-26.942	-26.718
A	525	ALA	14	-20.563	-19.808
A	526	GLY	31	-18.388	-19.839
A	527	ALA	5	-13.263	-12.313
A	528	ALA	28	-11.321	-13.239
A	529	ASN	3	-9.011	-8.32
A	530	ASN	30	-12.041	-14.106
A	531	ASN	9	-13.803	-13.251
A	532	TYR	34	-21.935	-23.322
A	533	THR	15	-26.83	-25.47
A	534	CYS	38	-32.98	-33.557
A	535	THR	15	-29.928	-28.211
A	536	VAL	39	-31.909	-32.724
A	537	SER	13	-27.6	-25.921
A	538	LYS	21	-30.169	-29.114
A	539	LEU	41	-34.652	-35.382
A	540	GLY	28	-34.18	-33.469
A	541	ILE	35	-31.66	-32.044
A	542	ASP	31	-31.324	-31.287
A	543	LEU	31	-24.893	-25.595
A	544	GLU	12	-21.501	-20.409
A	545	SER	28	-22.257	-22.918
A	546	PHE	33	-19.961	-21.46
A	547	LEU	24	-16.299	-17.185
A	548	THR	20	-15.798	-16.281
A	549	PRO	2	-10.302	-9.347
A	550	ASN	5	-12.086	-11.271
A	551	TYR	22	-18.935	-19.288
A	552	LYS	19	-20.991	-20.762
A	553	THR	32	-25.03	-25.832
A	554	ALA	33	-33.237	-33.209
A	555	ILE	28	-33.991	-33.302
A	556	LEU	40	-35.303	-35.843
A	557	GLY	24	-30.777	-29.998
A	558	ALA	31	-26.633	-27.135
A	559	ASP	15	-21.401	-20.665
A	560	GLY	33	-22.955	-24.11
A	561	THR	15	-23.592	-22.604
A	562	VAL	31	-27.22	-27.655
A	563	THR	14	-25.663	-24.322
A	564	VAL	29	-26.337	-26.643
A	565	ASN	18	-22.846	-22.288
A	566	SER	0	-16.005	-14.164
A	567	GLY	5	-15.492	-14.285
A	568	SER	32	-22.498	-23.591
A	569	THR	12	-23.906	-22.537
A	570	LEU	33	-28.51	-29.027
A	571	ASP	22	-26.465	-25.952
A	572	LEU	30	-26.204	-26.64
A	573	VAL	28	-27.748	-27.777
A	574	MET	24	-20.332	-20.754
A	575	GLU	15	-18.399	-18.008
A	576	ASN	19	-8.344	-9.569
A	577	GLU	16	-6.895	-7.942
A	578	ALA	24	-1.651	-4.221
A	579	GLU	23	-5.864	-7.835
A	580	VAL	26	-9.277	-11.2
A	581	TYR	27	-6.546	-8.898
A	582	ASP	25	-2.91	-5.45
A	583	ASN	20	-6.129	-7.724
A	584	PRO	11	-6.595	-7.102
A	585	LEU	18	-10.288	-11.175
A	586	PHE	32	-10.313	-12.807
A	587	VAL	15	-7.273	-8.162
A	588	GLY	10	-6.622	-7.01
A	589	SER	8	-8.772	-8.683
A	590	LEU	19	-12.262	-13.037
A	591	THR	12	-12.209	-12.185
A	592	ILE	37	-16.808	-19.13
A	593	PRO	30	-20.098	-21.237
A	594	PHE	32	-26.673	-27.286
A	595	VAL	43	-29.987	-31.484
A	596	THR	28	-27.44	-27.505
A	597	LEU	28	-26.651	-26.806
A	598	SER	21	-23.005	-22.775
A	599	SER	22	-20.139	-20.353
A	600	SER	15	-14.897	-14.909
A	601	SER	20	-9.213	-10.453
A	602	ALA	0	-6.724	-5.951
A	603	SER	14	-7.538	-8.281
A	604	ASN	16	-10.341	-10.992
A	605	GLY	16	-17.063	-16.941
A	606	VAL	32	-21.6	-22.796
A	607	THR	17	-19.264	-19.003
A	608	LYS	21	-20.934	-20.942
A	609	ASN	19	-16.088	-16.423
A	610	SER	3	-17.037	-15.423
A	611	VAL	35	-21.672	-23.205
A	612	THR	9	-19.285	-18.102
A	613	ILE	21	-20.407	-20.475
A	614	ASN	18	-18.879	-18.778
A	615	ASP	4	-12.16	-11.221
A	616	ALA	20	-11.918	-12.848
A	617	ASP	20	-7.745	-9.154
A	618	ALA	5	-4.683	-4.719
A	619	ALA	3	-1.184	-1.393
A	620	HIS	27	-1.649	-4.564
A	621	TYR	18	0.973	-1.209
A	622	GLY	26	-1.685	-4.482
A	623	TYR	8	-3.472	-3.993
A	624	GLN	23	-2.551	-4.902
A	625	GLY	24	-6.996	-8.951
A	626	SER	11	-11.045	-11.04
A	627	TRP	30	-14.045	-15.88
A	628	SER	7	-13.734	-12.96
A	629	ALA	25	-18.261	-19.036
A	630	ASP	10	-16.497	-15.75
A	631	TRP	15	-15.304	-15.269
A	632	THR	18	-11.576	-12.315
A	633	LYS	4	-9.649	-8.999
A	634	PRO	25	-9.053	-10.887
A	635	PRO	0	-3.681	-3.258
A	636	LEU	6	-5.191	-5.284
A	637	ALA	28	-10.661	-12.655
A	638	PRO	7	-7.453	-7.401
A	639	ASP	14	-11.789	-12.043
A	640	ALA	17	-10.138	-10.927
A	641	LYS	7	-5.896	-6.023
A	642	GLY	1	-3.126	-2.882
A	643	MET	4	-3.862	-3.878
A	644	VAL	12	-6.339	-6.99
A	645	PRO	22	-8.473	-10.029
A	646	PRO	2	-4.192	-3.94
A	647	ASN	14	-11.027	-11.369
A	648	THR	24	-15.856	-16.793
A	649	ASN	16	-13.304	-13.614
A	650	ASN	21	-17.174	-17.614
A	651	THR	24	-21.052	-21.391
A	652	LEU	33	-22.953	-24.109
A	653	TYR	17	-20.011	-19.664
A	654	LEU	29	-18.126	-19.376
A	655	THR	9	-13.98	-13.407
A	656	TRP	32	-12.366	-14.624
A	657	ARG	10	-9.138	-9.237
A	658	PRO	16	-6.24	-7.362
A	659	ALA	13	-5.959	-6.769
A	660	SER	15	-1.782	-3.302
A	661	ASN	0	-1.206	-1.067
A	662	TYR	4	-0.814	-1.181
A	663	GLY	15	-2.681	-4.098
A	664	GLU	13	-0.06	-1.548
A	665	TYR	29	-0.361	-3.654
A	666	ARG	15	3.2	1.107
A	667	LEU	25	4.198	0.84
A	668	ASP	25	5.748	2.212
A	669	PRO	15	7.751	5.134
A	670	GLN	25	7.813	4.039
A	671	ARG	32	7.153	2.65
A	672	LYS	21	7.249	4
A	673	GLY	37	7.635	2.502
A	674	GLU	28	6.922	2.906
A	675	LEU	36	4.085	-0.525
A	676	VAL	36	4.098	-0.514
A	677	PRO	31	3.331	-0.617
A	678	ASN	37	2.241	-2.271
A	679	SER	41	-1.049	-5.643
A	680	LEU	37	-3.341	-7.212
A	681	TRP	34	-5.317	-8.616
A	682	VAL	36	-7.359	-10.653
A	683	ALA	40	-11.073	-14.399
A	684	GLY	31	-11.701	-13.92
A	685	SER	37	-13.275	-16.003
A	686	ALA	40	-16.333	-19.054
A	687	LEU	31	-18.032	-19.523
A	688	ARG	33	-20.903	-22.294
A	689	THR	40	-21.59	-23.707
A	690	PHE	38	-22.709	-24.467
A	691	THR	30	-23.553	-24.295
A	692	ASN	34	-24.113	-25.25
A	693	GLY	43	-24.924	-27.003
A	694	LEU	30	-23.803	-24.515
A	695	LYS	29	-23.13	-23.805
A	696	GLU	42	-21.79	-24.114
A	697	HIS	39	-19.034	-21.33
A	698	TYR	22	-18.334	-18.756
A	699	VAL	29	-15.382	-16.948
A	700	SER	37	-12.03	-14.902
A	701	ARG	13	-6.726	-7.447
A	702	ASP	19	-5.169	-6.759
A	703	VAL	3	-7.689	-7.15
A	704	GLY	9	-8.441	-8.505
A	705	PHE	8	-11.964	-11.508
A	706	VAL	32	-14.153	-16.206
A	707	ALA	6	-16.768	-15.53
A	708	SER	36	-17.312	-19.461
A	709	LEU	2	-16.499	-14.832
A	710	HIS	36	-18.084	-20.144
A	711	ALA	11	-19.242	-18.294
A	712	LEU	33	-19.381	-20.947
A	713	GLY	13	-15.839	-15.513
A	714	ASP	38	-11.778	-14.794
A	715	TYR	6	-6.721	-6.638
A	716	ILE	35	-4.561	-8.061
A	717	LEU	6	-2.244	-2.676
A	718	ASN	32	0.471	-3.263
A	719	TYR	9	2.25	0.956
A	720	THR	12	4.399	2.513
A	721	GLN	14	5.89	3.603
A	722	ASP	10	6.184	4.323
A	723	ASP	11	6.481	4.471
A	724	ARG	26	7.69	3.816
A	725	ASP	23	6.668	3.256
A	726	GLY	17	4.328	1.876
A	727	PHE	34	1.52	-2.565
A	728	LEU	9	-2.163	-2.949
A	729	ALA	40	-3.156	-7.393
A	730	ARG	0	-6.957	-6.157
A	731	TYR	41	-10.341	-13.867
A	732	GLY	18	-13.07	-13.637
A	733	GLY	25	-14.441	-15.655
A	734	PHE	10	-17.859	-16.956
A	735	GLN	43	-20.544	-23.126
A	736	ALA	6	-18.993	-17.499
A	737	THR	38	-20.759	-22.742
A	738	ALA	4	-18.911	-17.196
A	739	ALA	37	-18.255	-20.41
A	740	SER	3	-14.108	-12.831
A	741	HIS	19	-10.816	-11.757
A	742	TYR	11	-7.626	-8.014
A	743	GLU	0	-3.747	-3.316
A	744	ASN	10	-4.304	-4.959
A	745	GLY	9	-6.631	-6.904
A	746	SER	14	-10.683	-11.064
A	747	ILE	29	-13.895	-15.632
A	748	PHE	3	-17.107	-15.485
A	749	GLY	35	-19.773	-21.524
A	750	VAL	3	-20.485	-18.474
A	751	ALA	43	-22.244	-24.631
A	752	PHE	2	-19.483	-17.472
A	753	GLY	35	-17.532	-19.541
A	754	GLN	8	-15.411	-14.559
A	755	LEU	40	-13.927	-16.925
A	756	TYR	2	-9.596	-8.723
A	757	GLY	31	-6.221	-9.07
A	758	GLN	11	-1.414	-2.516
A	759	THR	34	0.008	-3.903
A	760	LYS	11	1.889	0.407
A	761	SER	30	4.209	0.275
A	762	ARG	12	5.341	3.347
A	763	MET	17	7.574	4.748
A	764	TYR	29	6.981	2.844
A	765	TYR	12	6.714	4.562
A	766	SER	31	5.702	1.481
A	767	LYS	11	3.589	1.912
A	768	ASP	33	1.115	-2.808
A	769	ALA	5	-1.31	-1.734
A	770	GLY	37	-3.722	-7.549
A	771	ASN	6	-9.047	-8.697
A	772	MET	42	-13.159	-16.476
A	773	THR	3	-13.444	-12.243
A	774	MET	42	-15.714	-18.737
A	775	LEU	3	-17.73	-16.036
A	776	SER	38	-20.479	-22.494
A	777	CYS	2	-20.436	-18.316
A	778	PHE	40	-19.604	-21.949
A	779	GLY	14	-17.611	-17.196
A	780	ARG	28	-14.823	-16.338
A	781	SER	5	-10.51	-9.876
A	782	TYR	15	-9.073	-9.755
A	783	VAL	13	-6.227	-7.006
A	784	ASP	0	-3.296	-2.917
A	785	ILE	16	-3.558	-4.989
A	786	LYS	2	-2.717	-2.635
A	787	GLY	7	-4.267	-4.582
A	788	THR	17	-5.518	-6.839
A	789	GLU	15	-6.604	-7.569
A	790	THR	14	-8.311	-8.966
A	791	VAL	24	-12.464	-13.791
A	792	MET	8	-12.876	-12.316
A	793	TYR	27	-16.568	-17.768
A	794	TRP	7	-16.117	-15.069
A	795	GLU	39	-19.637	-21.864
A	796	THR	2	-17.595	-15.802
A	797	ALA	43	-16.629	-19.661
A	798	TYR	4	-14.393	-13.198
A	799	GLY	40	-15.026	-17.898
A	800	TYR	2	-10.31	-9.354
A	801	SER	39	-9.177	-12.606
A	802	VAL	5	-3.515	-3.685
A	803	HIS	39	-0.726	-5.127
A	804	ARG	6	1.306	0.466
A	805	MET	37	3.263	-1.368
A	806	HIS	12	4.378	2.494
A	807	THR	31	6.768	2.425
A	808	GLN	12	7.363	5.137
A	809	TYR	29	6.674	2.571
A	810	PHE	10	4.97	3.248
A	811	ASN	17	3.583	1.216
A	812	ASP	15	3.242	1.144
A	813	LYS	13	-2.429	-3.645
A	814	THR	12	-0.24	-1.592
A	815	GLN	2	3.969	3.283
A	816	LYS	8	6.062	4.445
A	817	PHE	13	6.121	3.922
A	818	ASP	19	5.456	2.644
A	819	HIS	9	5.843	4.136
A	820	SER	24	5.752	2.33
A	821	LYS	9	4.415	2.873
A	822	CYS	28	2.343	-1.146
A	823	HIS	6	2.132	1.196
A	824	TRP	33	0.309	-3.521
A	825	HIS	7	-1.146	-1.819
A	826	ASN	45	-4.801	-9.424
A	827	ASN	5	-7.73	-7.416
A	828	ASN	38	-11.052	-14.151
A	829	TYR	8	-12.593	-12.065
A	830	TYR	33	-15.66	-17.654
A	831	ALA	5	-15.152	-13.985
A	832	PHE	33	-17.31	-19.115
A	833	VAL	1	-13.193	-11.791
A	834	GLY	27	-12.374	-14.056
A	835	ALA	12	-12.616	-12.545
A	836	GLU	23	-12.719	-13.901
A	837	HIS	15	-8.922	-9.621
A	838	ASN	23	-8.084	-9.799
A	839	PHE	19	-9.122	-10.258
A	840	LEU	17	-8.476	-9.456
A	841	GLU	12	-6.791	-7.39
A	842	TYR	8	-6.538	-6.706
A	843	CYS	10	-6.812	-7.178
A	844	ILE	0	-5.397	-4.776
A	845	PRO	0	-4.854	-4.296
A	846	THR	7	-6.646	-6.687
A	847	ARG	8	-7.543	-7.596
A	848	GLN	2	-6.325	-5.828
A	849	LEU	5	-8.232	-7.86
A	850	ALA	16	-8.713	-9.551
A	851	ARG	10	-6.307	-6.732
A	852	ASP	8	-5.577	-5.856
A	853	TYR	16	-7.397	-8.387
A	854	GLU	17	-6.995	-8.146
A	855	LEU	15	-10.379	-10.911
A	856	THR	23	-10.017	-11.51
A	857	GLY	6	-10.948	-10.379
A	858	PHE	31	-12.43	-14.565
A	859	MET	1	-11.984	-10.72
A	860	ARG	35	-13.797	-16.235
A	861	PHE	6	-12.373	-11.64
A	862	GLU	32	-12.951	-15.142
A	863	MET	9	-10.648	-10.459
A	864	ALA	33	-12.105	-14.508
A	865	GLY	19	-8.018	-9.281
A	866	GLY	35	-6.868	-10.103
A	867	TRP	8	-1.979	-2.671
A	868	SER	40	-0.397	-4.951
A	869	SER	16	0.14	-1.716
A	870	SER	13	2.362	0.596
A	871	THR	33	2.172	-1.872
A	872	ARG	5	3.008	2.087
A	873	GLU	36	3.995	-0.604
A	874	THR	4	3.409	2.557
A	875	GLY	19	3.526	0.935
A	876	SER	16	1.794	-0.253
A	877	LEU	29	2.468	-1.151
A	878	THR	11	2.808	1.22
A	879	ARG	35	4.256	-0.258
A	880	TYR	11	2.789	1.203
A	881	PHE	37	3.141	-1.475
A	882	ALA	17	3.809	1.416
A	883	ARG	7	2.05	1.009
A	884	GLY	28	1.166	-2.188
A	885	SER	12	-0.057	-1.431
A	886	GLY	29	0.021	-3.317
A	887	HIS	10	-4.327	-4.98
A	888	ASN	27	-6.568	-8.918
A	889	MET	7	-6.834	-6.853
A	890	SER	27	-7.315	-9.578
A	891	LEU	5	-9.145	-8.668
A	892	PRO	29	-11.956	-13.916
A	893	ILE	5	-10.024	-9.447
A	894	GLY	25	-11.68	-13.212
A	895	ILE	8	-11.298	-10.919
A	896	VAL	29	-12.844	-14.702
A	897	ALA	13	-12.045	-12.155
A	898	HIS	21	-8.494	-9.932
A	899	ALA	7	-7.32	-7.283
A	900	VAL	15	-5.01	-6.159
A	901	SER	15	-1.94	-3.442
A	902	HIS	5	-0.002	-0.577
A	903	VAL	10	-0.272	-1.391
A	904	ARG	4	2.273	1.552
A	905	ARG	0	2.531	2.24
A	906	SER	16	0.569	-1.336
A	907	PRO	17	-2.172	-3.877
A	908	PRO	14	-1.903	-3.294
A	909	SER	14	-5.332	-6.329
A	910	LYS	27	-8.678	-10.785
A	911	LEU	6	-8.475	-8.19
A	912	THR	24	-13.357	-14.581
A	913	LEU	5	-13.189	-12.247
A	914	ASN	25	-13.354	-14.694
A	915	MET	5	-12.227	-11.396
A	916	GLY	22	-10.378	-11.714
A	917	TYR	7	-9.598	-9.3
A	918	ARG	30	-9.143	-11.541
A	919	PRO	6	-4.165	-4.376
A	920	ASP	19	-2.223	-4.152
A	921	ILE	14	-1.606	-3.031
A	922	TRP	7	-1.115	-1.792
A	923	ARG	20	-1.337	-3.483
A	924	VAL	13	-0.03	-1.522
A	925	THR	13	2.892	1.064
A	926	PRO	35	2.935	-1.427
A	927	HIS	7	4.542	3.215
A	928	CYS	33	4.098	-0.168
A	929	ASN	7	4.272	2.976
A	930	MET	29	4.52	0.665
A	931	GLU	13	2.571	0.78
A	932	ILE	26	3.094	-0.252
A	933	ILE	16	1.37	-0.628
A	934	ALA	21	-0.267	-2.651
A	935	ASN	28	-3.548	-6.36
A	936	GLY	9	-2.6	-3.336
A	937	VAL	26	-1.844	-4.622
A	938	LYS	9	2.019	0.752
A	939	THR	28	4.854	1.076
A	940	PRO	8	6.112	4.489
A	941	ILE	33	6.234	1.722
A	942	GLN	12	6.1	4.019
A	943	GLY	36	5.971	1.145
A	944	SER	31	4.931	0.799
A	945	PRO	9	2.499	1.177
A	946	LEU	35	0.558	-3.531
A	947	ALA	21	-0.753	-3.081
A	948	ARG	2	-1.99	-1.991
A	949	HIS	5	-3.714	-3.861
A	950	ALA	32	-6.75	-9.654
A	951	PHE	7	-10.081	-9.727
A	952	PHE	31	-13.112	-15.169
A	953	LEU	3	-14.228	-12.937
A	954	GLU	31	-17.96	-19.46
A	955	VAL	4	-14.869	-13.619
A	956	HIS	29	-15.991	-17.487
A	957	ASP	6	-11.982	-11.294
A	958	THR	30	-10.68	-12.902
A	959	LEU	8	-8.121	-8.107
A	960	TYR	20	-4.863	-6.604
A	961	ILE	12	-4.198	-5.096
A	962	HIS	4	-2.31	-2.504
A	963	HIS	2	-1.972	-1.975
A	964	PHE	8	-4.747	-5.122
A	965	GLY	11	-7.208	-7.644
A	966	ARG	28	-8.632	-10.86
A	967	ALA	4	-10.591	-9.833
A	968	TYR	38	-13.855	-16.631
A	969	MET	2	-15.205	-13.687
A	970	ASN	36	-19.749	-21.618
A	971	TYR	3	-17.225	-15.59
A	972	SER	33	-16.901	-18.752
A	973	LEU	9	-12.823	-12.383
A	974	ASP	30	-11.021	-13.203
A	975	ALA	7	-6.479	-6.539
A	976	ARG	25	-4.028	-6.44
A	977	ARG	12	-1.215	-2.455
A	978	ARG	17	-0.095	-2.039
A	979	GLN	30	-3.044	-6.144
A	980	THR	5	-5.591	-5.523
A	981	ALA	35	-7.809	-10.936
A	982	HIS	7	-11.594	-11.066
A	983	PHE	31	-17.366	-18.934
A	984	VAL	9	-18.942	-17.799
A	985	SER	36	-20.508	-22.29
A	986	MET	1	-17.214	-15.349
A	987	GLY	29	-15.902	-17.408
A	988	LEU	8	-13.126	-12.536
A	989	ASN	30	-13.85	-15.707
A	990	ARG	5	-10.733	-10.074
A	991	ILE	22	-9.484	-10.924
A	992	PHE	9	-8.214	-8.304

## Sheet: PmpI_disco
chain_id	residue_id	residue_name	contact_number	propensity_score	discotope_score
A	1	GLN	6	-12.986	-12.183
A	2	ASP	16	-19.285	-18.908
A	3	PRO	15	-22.914	-22.004
A	4	LEU	25	-24.813	-24.835
A	5	GLY	18	-21.415	-21.022
A	6	GLU	7	-22.122	-20.383
A	7	THR	1	-18.99	-16.921
A	8	ALA	20	-21.435	-21.27
A	9	LEU	25	-23.8	-23.938
A	10	LEU	17	-19.668	-19.362
A	11	THR	15	-15.044	-15.039
A	12	LYS	0	-9.365	-8.288
A	13	ASN	16	-8.088	-8.998
A	14	PRO	0	-4.49	-3.973
A	15	ASN	4	-5.775	-5.571
A	16	HIS	12	-11.21	-11.301
A	17	VAL	26	-18.033	-18.949
A	18	VAL	13	-20.29	-19.452
A	19	CYS	39	-24.845	-26.473
A	20	THR	8	-23.463	-21.684
A	21	PHE	30	-25.639	-26.141
A	22	PHE	6	-20.021	-18.409
A	23	GLU	12	-21.441	-20.355
A	24	ASP	6	-24.24	-22.142
A	25	CYS	30	-28.394	-28.578
A	26	THR	7	-28.402	-25.941
A	27	MET	33	-28.149	-28.707
A	28	GLU	3	-24.995	-22.465
A	29	SER	3	-21.898	-19.725
A	30	LEU	18	-23.757	-23.095
A	31	PHE	27	-25.382	-25.568
A	32	PRO	4	-21.167	-19.192
A	33	ALA	17	-22.695	-22.04
A	34	LEU	36	-25.332	-26.559
A	35	CYS	26	-23.589	-23.866
A	36	ALA	10	-19.083	-18.039
A	37	HIS	23	-20.658	-20.928
A	38	ALA	33	-21.461	-22.788
A	39	SER	11	-15.033	-14.569
A	40	GLN	11	-11.425	-11.376
A	41	ASP	3	-6.431	-6.037
A	42	ASP	18	-10.042	-10.957
A	43	PRO	13	-15.785	-15.465
A	44	LEU	32	-21.612	-22.806
A	45	TYR	13	-23.476	-22.271
A	46	VAL	39	-28.152	-29.4
A	47	LEU	11	-26.093	-24.358
A	48	GLY	27	-25.794	-25.933
A	49	ASN	10	-18.541	-17.559
A	50	SER	0	-18.766	-16.608
A	51	TYR	20	-24.015	-23.553
A	52	CYS	16	-27.797	-26.44
A	53	TRP	26	-31.707	-31.051
A	54	PHE	12	-30.486	-28.36
A	55	VAL	33	-30.378	-30.679
A	56	SER	15	-27.476	-26.041
A	57	LYS	5	-21.391	-19.506
A	58	LEU	40	-23.66	-25.539
A	59	HIS	2	-15.61	-14.045
A	60	ILE	38	-13.573	-16.382
A	61	THR	0	-6.505	-5.757
A	62	ASP	7	-5.956	-6.076
A	63	PRO	16	-11.162	-11.718
A	64	LYS	3	-9.87	-9.08
A	65	GLU	17	-16.761	-16.788
A	66	ALA	33	-24.187	-25.201
A	67	LEU	40	-27.294	-28.755
A	68	PHE	38	-26.92	-28.194
A	69	LYS	19	-21.468	-21.184
A	70	GLU	34	-16.678	-18.67
A	71	LYS	5	-11.056	-10.36
A	72	GLY	16	-13.992	-14.223
A	73	ASP	14	-18.324	-17.827
A	74	LEU	29	-26.878	-27.122
A	75	SER	14	-28.091	-26.471
A	76	ILE	37	-31.19	-31.858
A	77	GLN	15	-26.788	-25.432
A	78	ASN	12	-22.984	-21.721
A	79	PHE	29	-27.232	-27.435
A	80	ARG	8	-23.109	-21.371
A	81	PHE	11	-27.819	-25.885
A	82	LEU	33	-34.06	-33.938
A	83	SER	22	-33.019	-31.752
A	84	PHE	34	-33.481	-33.54
A	85	THR	13	-27.741	-26.046
A	86	ASP	6	-22.344	-20.465
A	87	CYS	38	-25.821	-27.221
A	88	SER	11	-19.256	-18.306
A	89	SER	39	-15.155	-17.897
A	90	LYS	7	-7.159	-7.141
A	91	GLU	7	-2.279	-2.822	91
A	92	SER	0	-6.001	-5.311
A	93	SER	13	-10.136	-10.466
A	94	PRO	26	-16.337	-17.448
A	95	SER	37	-24.528	-25.962
A	96	ILE	32	-30.408	-30.591
A	97	ILE	41	-32.407	-33.395
A	98	HIS	34	-27.708	-28.431
A	99	GLN	28	-21.6	-22.336
A	100	LYS	18	-17.281	-17.364
A	101	ASN	5	-11.918	-11.123
A	102	GLY	25	-16.556	-17.527
A	103	GLN	14	-23.703	-22.587
A	104	LEU	31	-32.158	-32.025
A	105	PHE	19	-33.427	-31.768
A	106	LEU	39	-35.769	-36.14
A	107	ARG	16	-28.096	-26.705
A	108	ASN	10	-22.478	-21.043
A	109	ASN	34	-27.031	-27.832
A	110	GLY	14	-22.692	-21.692
A	111	SER	13	-25.573	-24.127
A	112	MET	29	-34.614	-33.968
A	113	SER	20	-34.441	-32.78
A	114	PHE	38	-36.363	-36.551
A	115	CYS	16	-29.715	-28.138
A	116	ARG	10	-24.166	-22.537
A	117	ASN	39	-27.375	-28.712
A	118	HIS	9	-20.15	-18.868
A	119	ALA	42	-18.826	-21.491
A	120	GLU	14	-8.93	-9.513
A	121	GLY	15	-10.479	-10.999
A	122	SER	10	-14.505	-13.987
A	123	GLY	31	-23.504	-24.366
A	124	GLY	42	-28.94	-30.442
A	125	ALA	31	-33.984	-33.641
A	126	ILE	41	-36.686	-37.182
A	127	SER	36	-28.949	-29.76
A	128	ALA	31	-26.611	-27.115
A	129	ASP	11	-20.648	-19.539
A	130	ALA	17	-27.851	-26.603
A	131	PHE	31	-34.244	-33.871
A	132	SER	17	-33.229	-31.363
A	133	LEU	38	-34.321	-34.744
A	134	GLN	17	-27.367	-26.175
A	135	HIS	10	-19.919	-18.779
A	136	ASN	37	-24.154	-25.632
A	137	TYR	11	-19.087	-18.157
A	138	LEU	17	-16.7	-16.735
A	139	PHE	12	-24.527	-23.086
A	140	THR	37	-35.115	-35.332
A	141	ALA	17	-34.194	-32.217
A	142	PHE	39	-35.752	-36.126
A	143	GLU	15	-30.488	-28.706
A	144	GLU	9	-24.27	-22.514
A	145	ASN	45	-27.686	-29.677
A	146	SER	12	-20.701	-19.701
A	147	SER	43	-20.932	-23.47
A	148	LYS	11	-11.666	-11.589
A	149	GLY	18	-10.31	-11.194
A	150	ASN	12	-14.475	-14.19
A	151	GLY	31	-24.233	-25.011
A	152	GLY	42	-29.918	-31.307
A	153	ALA	34	-34.574	-34.508
A	154	ILE	39	-36.411	-36.708
A	155	GLN	40	-30.837	-31.891
A	156	ALA	31	-29.907	-30.033
A	157	GLN	12	-24.735	-23.271
A	158	THR	14	-27.758	-26.176
A	159	PHE	36	-34.456	-34.634
A	160	SER	14	-32.036	-29.961
A	161	LEU	37	-33.452	-33.86
A	162	SER	13	-27.621	-25.939
A	163	ARG	9	-16.635	-15.757
A	164	ASN	40	-24.877	-26.616
A	165	VAL	7	-17.54	-16.328
A	166	SER	26	-21.365	-21.898
A	167	PRO	13	-27.053	-25.437
A	168	ILE	39	-36.526	-36.811
A	169	SER	19	-35.508	-33.61
A	170	PHE	41	-36.438	-36.963
A	171	ALA	14	-30.414	-28.527
A	172	ARG	9	-23.28	-21.638
A	173	ASN	50	-27.587	-30.165
A	174	ARG	8	-19.83	-18.47
A	175	ALA	46	-20.737	-23.642
A	176	ASP	10	-13.415	-13.022
A	177	LEU	10	-13.367	-12.98
A	178	ASN	18	-17.765	-17.792
A	179	GLY	31	-26.466	-26.987
A	180	GLY	39	-32.396	-33.155
A	181	ALA	34	-36.412	-36.135
A	182	ILE	35	-38.559	-38.15
A	183	CYS	38	-36.095	-36.314
A	184	CYS	27	-34.922	-34.011
A	185	SER	13	-30.917	-28.856
A	186	ASN	13	-34.45	-31.983
A	187	LEU	34	-39.448	-38.822
A	188	ILE	13	-38.12	-35.231
A	189	CYS	35	-35.613	-35.543
A	190	SER	11	-29.194	-27.102
A	191	GLY	14	-18.154	-17.676
A	192	ASN	6	-17.459	-16.141
A	193	VAL	33	-26.963	-27.657
A	194	ASN	17	-24.13	-23.31
A	195	PRO	16	-28.32	-26.903
A	196	LEU	38	-36.35	-36.54
A	197	PHE	19	-34.856	-33.033
A	198	PHE	38	-36.693	-36.843
A	199	THR	15	-29.457	-27.794
A	200	GLY	11	-22.116	-20.838
A	201	ASN	49	-25.427	-28.138
A	202	SER	8	-20.54	-19.097
A	203	ALA	48	-21.047	-24.147
A	204	THR	11	-12.711	-12.514
A	205	ASN	15	-17.353	-17.082
A	206	GLY	38	-28.122	-29.258
A	207	GLY	44	-33.914	-35.073
A	208	ALA	34	-39.24	-38.638
A	209	ILE	40	-39.991	-39.992
A	210	CYS	42	-36.639	-37.256
A	211	CYS	31	-36.478	-35.848
A	212	ILE	30	-28.319	-28.513
A	213	SER	23	-21.915	-22.04
A	214	ASP	8	-16.083	-15.154
A	215	LEU	0	-10.427	-9.228
A	216	ASN	14	-9.759	-10.247
A	217	THR	5	-10.727	-10.068
A	218	SER	0	-10.951	-9.692
A	219	GLU	6	-14.326	-13.369
A	220	LYS	19	-22.392	-22.002
A	221	GLY	31	-31.328	-31.29
A	222	SER	21	-38.382	-36.383
A	223	LEU	39	-41.976	-41.634
A	224	SER	14	-41.82	-38.621
A	225	LEU	38	-41.203	-40.835
A	226	ALA	12	-35.755	-33.023
A	227	CYS	15	-28.185	-26.669
A	228	ASN	34	-30.66	-31.044
A	229	GLN	12	-23.364	-22.057
A	230	GLU	11	-27.099	-25.248
A	231	THR	39	-35.319	-35.742
A	232	LEU	15	-34.486	-32.245
A	233	PHE	42	-36.042	-36.727
A	234	ALA	14	-29.092	-27.357
A	235	SER	9	-19.943	-18.685
A	236	ASN	50	-23.601	-26.637
A	237	SER	10	-18.976	-17.943
A	238	ALA	43	-20.064	-22.701
A	239	LYS	10	-9.319	-9.397
A	240	GLU	6	-9.597	-9.183
A	241	LYS	13	-14.847	-14.635
A	242	GLY	33	-24.067	-25.094
A	243	GLY	37	-29.786	-30.616
A	244	ALA	36	-36.849	-36.751
A	245	ILE	36	-42.156	-41.448
A	246	TYR	39	-37.522	-37.692
A	247	ALA	33	-37.806	-37.253
A	248	LYS	16	-32.589	-30.681
A	249	HIS	19	-36.496	-34.484
A	250	MET	36	-41.53	-40.894
A	251	VAL	17	-40.302	-37.622
A	252	LEU	43	-40.836	-41.084
A	253	ARG	17	-35.098	-33.016
A	254	TYR	6	-28.886	-26.254
A	255	ASN	33	-32.442	-32.506
A	256	GLY	21	-26.079	-25.495
A	257	PRO	8	-27.577	-25.326
A	258	VAL	36	-36.849	-36.752
A	259	SER	14	-34.052	-31.746
A	260	PHE	43	-34.907	-35.838
A	261	ILE	14	-25.792	-24.436
A	262	ASN	8	-17.811	-16.682
A	263	ASN	49	-23.474	-26.41
A	264	SER	13	-19.069	-18.371
A	265	ALA	39	-17.169	-19.68
A	266	LYS	11	-9.301	-9.496
A	267	ILE	21	-14.796	-15.509
A	268	GLY	36	-24.107	-25.475
A	269	GLY	35	-29.217	-29.882
A	270	ALA	34	-34.6	-34.531
A	271	ILE	42	-39.602	-39.878
A	272	ALA	37	-34.03	-34.372
A	273	ILE	33	-33.144	-33.128
A	274	GLN	27	-24.371	-24.673
A	275	SER	10	-17.418	-16.565
A	276	GLY	11	-17.345	-16.616
A	277	GLY	35	-25.182	-26.311
A	278	SER	27	-33.065	-32.368
A	279	LEU	34	-40.14	-39.433
A	280	SER	26	-39.745	-38.165
A	281	ILE	35	-41.748	-40.972
A	282	LEU	25	-34.47	-33.381
A	283	ALA	32	-32.097	-32.086
A	284	GLY	22	-25.257	-24.883
A	285	GLU	12	-21.224	-20.164
A	286	GLY	19	-20.154	-20.021
A	287	SER	17	-28.767	-27.413
A	288	VAL	34	-36.009	-35.778
A	289	LEU	19	-33.26	-31.621
A	290	PHE	39	-31.957	-32.767
A	291	GLN	17	-21.799	-21.247
A	292	ASN	14	-16.374	-16.101
A	293	ASN	42	-22.061	-24.354
A	294	SER	21	-16.213	-16.764
A	295	GLN	29	-12.961	-14.806
A	296	ARG	16	-4.687	-5.988
A	297	THR	12	-2.969	-4.008
A	298	SER	1	2.596	2.182	298
A	299	ASP	0	3.128	2.768	299
A	300	GLN	13	2.77	0.957	300
A	301	GLY	8	0.429	-0.54	301
A	302	LEU	24	-1.902	-4.443
A	303	VAL	21	-8.22	-9.69
A	304	ARG	32	-15.066	-17.013
A	305	ASN	35	-22.565	-23.995
A	306	ALA	33	-31.646	-31.802
A	307	ILE	39	-35.909	-36.265
A	308	TYR	33	-30.643	-30.914
A	309	LEU	31	-30.603	-30.648
A	310	GLU	21	-19.446	-19.624
A	311	LYS	4	-11.434	-10.58
A	312	ASP	10	-13.039	-12.69
A	313	ALA	32	-23.554	-24.525
A	314	ILE	26	-29.257	-28.882
A	315	LEU	36	-36.058	-36.052
A	316	SER	28	-32.454	-31.942
A	317	SER	26	-35.672	-34.56
A	318	LEU	33	-37.029	-36.566
A	319	GLU	23	-33.337	-32.148
A	320	ALA	27	-29.458	-29.175
A	321	ARG	18	-20.445	-20.164
A	322	ASN	6	-14.911	-13.886
A	323	GLY	24	-19.491	-20.009
A	324	ASP	16	-28.143	-26.746
A	325	ILE	32	-32.866	-32.767
A	326	LEU	21	-31.999	-30.734
A	327	PHE	38	-31.79	-32.504
A	328	PHE	22	-25.661	-25.24
A	329	ASP	33	-23.635	-24.712
A	330	PRO	33	-26.983	-27.675
A	331	ILE	31	-30.884	-30.898
A	332	VAL	28	-25.169	-25.494
A	333	GLN	30	-22.11	-23.017
A	334	GLU	22	-13.403	-14.392
A	335	SER	25	-8.821	-10.681
A	336	SER	11	-7.628	-8.016
A	337	SER	7	-2.475	-2.995	337
A	338	LYS	3	-2.557	-2.608	338
A	339	GLU	0	-0.719	-0.637	339
A	340	SER	16	-3.702	-5.116
A	341	PRO	4	-6.146	-5.899
A	342	LEU	33	-8.341	-11.177
A	343	PRO	13	-8.12	-8.681
A	344	SER	1	-6.867	-6.192
A	345	SER	7	-9.994	-9.649
A	346	LEU	29	-14.848	-16.476
A	347	GLN	9	-15.345	-14.615
A	348	ALA	32	-21.863	-23.029
A	349	SER	8	-19.683	-18.339
A	350	VAL	33	-25.673	-26.516
A	351	THR	22	-17.975	-18.438
A	352	SER	6	-13.453	-12.596
A	353	PRO	1	-7.357	-6.626
A	354	THR	18	-9.319	-10.317
A	355	PRO	5	-6.731	-6.532
A	356	ALA	12	-11.212	-11.303
A	357	THR	13	-11.346	-11.536
A	358	ALA	9	-13.114	-12.641
A	359	SER	22	-20.269	-20.468
A	360	PRO	26	-24.18	-24.389
A	361	LEU	35	-29.505	-30.137
A	362	VAL	21	-29.892	-28.869
A	363	ILE	37	-32.252	-32.798
A	364	GLN	20	-28.16	-27.222
A	365	THR	31	-24.563	-25.303
A	366	SER	14	-16.699	-16.389
A	367	ALA	0	-12.585	-11.138
A	368	ASN	4	-12.533	-11.552
A	369	ARG	20	-20.336	-20.298
A	370	SER	18	-26.699	-25.699
A	371	VAL	32	-33.708	-33.512
A	372	ILE	23	-31.95	-30.921
A	373	PHE	35	-31.803	-32.171
A	374	SER	20	-26.249	-25.531
A	375	SER	25	-18.217	-18.997
A	376	GLU	15	-13.046	-13.271
A	377	ARG	16	-11.934	-12.401
A	378	LEU	32	-10.904	-13.33
A	379	SER	5	-4.884	-4.898
A	380	GLU	0	-2.152	-1.905	380
A	381	GLU	5	-0.037	-0.608	381
A	382	GLU	21	-5.161	-6.982
A	383	LYS	14	-7.091	-7.886
A	384	THR	11	-5.78	-6.381
A	385	PRO	2	-8.92	-8.124
A	386	ASP	15	-8.887	-9.59
A	387	ASN	26	-13.639	-15.06
A	388	LEU	23	-20.132	-20.461
A	389	THR	18	-21.032	-20.683
A	390	SER	40	-28.045	-29.42
A	391	GLN	21	-24.567	-24.157
A	392	LEU	34	-27.193	-27.976
A	393	GLN	23	-20.101	-20.434
A	394	GLN	35	-23.104	-24.472
A	395	PRO	24	-23.547	-23.599
A	396	ILE	36	-28.661	-29.505
A	397	GLU	21	-26.878	-26.202
A	398	LEU	31	-29.733	-29.879
A	399	LYS	25	-22.835	-23.084
A	400	SER	19	-20.621	-20.434
A	401	GLY	24	-21.262	-21.577
A	402	ARG	20	-26.68	-25.911
A	403	LEU	33	-32.436	-32.501
A	404	VAL	28	-30.777	-30.458
A	405	LEU	39	-28.624	-29.817
A	406	LYS	18	-23.891	-23.213
A	407	ASP	16	-18.766	-18.448
A	408	ARG	16	-18.441	-18.161
A	409	ALA	33	-24.807	-25.749
A	410	VAL	21	-25.418	-24.91
A	411	LEU	35	-30.266	-30.81
A	412	SER	18	-25.173	-24.348
A	413	ALA	32	-23.86	-24.796
A	414	PRO	23	-18.12	-18.681
A	415	SER	21	-21.644	-21.57
A	416	LEU	35	-26.079	-27.105
A	417	SER	13	-24.629	-23.292
A	418	GLN	30	-24.306	-24.961
A	419	ASP	17	-18.687	-18.493
A	420	PRO	0	-13.103	-11.597
A	421	GLN	11	-13.75	-13.434
A	422	ALA	29	-21.68	-22.522
A	423	LEU	20	-25.269	-24.663
A	424	LEU	35	-28.846	-29.553
A	425	ILE	28	-26.832	-26.967
A	426	MET	35	-24.09	-25.345
A	427	GLU	20	-20.313	-20.277
A	428	ALA	23	-17.865	-18.455
A	429	GLY	18	-17.483	-17.542
A	430	THR	31	-20.901	-22.063
A	431	SER	22	-22.02	-22.018
A	432	LEU	41	-24.312	-26.231
A	433	LYS	15	-20.76	-20.098
A	434	THR	24	-18.46	-19.097
A	435	SER	13	-12.843	-12.861
A	436	SER	14	-12.622	-12.781
A	437	ASP	13	-15.238	-14.981
A	438	LEU	32	-20.157	-21.519
A	439	LYS	11	-20.517	-19.423
A	440	LEU	39	-23.167	-24.988
A	441	ALA	15	-19.866	-19.306
A	442	THR	18	-20.547	-20.254
A	443	LEU	31	-22.672	-23.63
A	444	SER	21	-21.307	-21.272
A	445	ILE	36	-19.125	-21.066
A	446	PRO	20	-16.779	-17.149
A	447	LEU	33	-13.108	-15.396
A	448	HIS	19	-10.138	-11.157
A	449	SER	28	-13.245	-14.942
A	450	LEU	36	-13.358	-15.962
A	451	ASP	12	-8.244	-8.676
A	452	THR	10	-5.216	-5.766
A	453	GLU	2	-5.423	-5.03
A	454	LYS	17	-11.238	-11.9
A	455	SER	25	-14.3	-15.53
A	456	VAL	35	-19.197	-21.014
A	457	THR	17	-18.072	-17.949
A	458	ILE	37	-18.907	-20.988
A	459	HIS	14	-16.161	-15.913
A	460	ALA	29	-14.683	-16.329
A	461	PRO	9	-9.923	-9.817
A	462	ASN	8	-11.922	-11.471
A	463	LEU	32	-16.001	-17.841
A	464	SER	14	-15.931	-15.709
A	465	ILE	30	-16.953	-18.453
A	466	GLN	13	-14.616	-14.43
A	467	LYS	16	-15.106	-15.209
A	468	ILE	34	-16.288	-18.325
A	469	PHE	21	-15.472	-16.107
A	470	LEU	32	-14.116	-16.173
A	471	SER	17	-12.583	-13.091
A	472	ASN	24	-8.286	-10.093
A	473	SER	14	-10.501	-10.904
A	474	GLY	8	-6.897	-7.024
A	475	ASP	10	-1.83	-2.769	475
A	476	GLU	17	-2.127	-3.837
A	477	ASN	15	-0.398	-2.077	477
A	478	PHE	30	-3.077	-6.173
A	479	TYR	28	-0.434	-3.604	479
A	480	GLU	27	-0.144	-3.233	480
A	481	ASN	20	-0.17	-2.451	481
A	482	VAL	11	-2.071	-3.098	482
A	483	GLU	14	-1.78	-3.185	483
A	484	LEU	35	-2.416	-6.163
A	485	LEU	24	-1.681	-4.247
A	486	SER	6	-0.314	-0.968	486
A	487	LYS	23	-1.429	-3.91
A	488	GLU	0	-1.699	-1.504	488
A	489	GLN	6	-2.216	-2.652	489
A	490	ASN	32	-5.724	-8.745
A	491	ASN	18	-8.514	-9.605
A	492	ILE	36	-13.043	-15.683
A	493	PRO	38	-16.919	-19.343
A	494	LEU	16	-15.826	-15.846
A	495	LEU	34	-16.184	-18.232
A	496	THR	14	-13.325	-13.402
A	497	LEU	22	-11.874	-13.038
A	498	SER	13	-6.144	-6.933
A	499	LYS	3	-3.474	-3.419	499
A	500	GLU	4	-2.708	-2.856	500
A	501	GLN	22	-5.816	-7.678
A	502	SER	12	-8.182	-8.622
A	503	HIS	15	-9.921	-10.505
A	504	LEU	33	-12.867	-15.182
A	505	HIS	10	-11.767	-11.564
A	506	LEU	19	-11.976	-12.784
A	507	PRO	21	-10.447	-11.66
A	508	ASP	3	-5.452	-5.17
A	509	GLY	26	-4.973	-7.391
A	510	ASN	14	-2.879	-4.158
A	511	LEU	18	0.262	-1.838	511
A	512	SER	6	2.02	1.098	512
A	513	SER	10	2.856	1.377	513
A	514	HIS	11	2.5	0.948	514
A	515	PHE	10	2.593	1.145	515
A	516	GLY	20	1.503	-0.969	516
A	517	TYR	19	1.303	-1.032	517
A	518	GLN	23	1.532	-1.289	518
A	519	GLY	23	1.764	-1.083	519
A	520	ASP	5	1.408	0.671	520
A	521	TRP	34	-2.302	-5.947
A	522	THR	10	-3.538	-4.281
A	523	PHE	26	-7.216	-9.376
A	524	SER	10	-6.997	-7.343
A	525	TRP	16	-7.288	-8.289
A	526	LYS	14	-4.455	-5.553
A	527	ASP	8	-4.149	-4.592
A	528	SER	16	-3.39	-4.84
A	529	ASP	0	-2.504	-2.216	529
A	530	GLU	11	-6.2	-6.752
A	531	GLY	25	-9.089	-10.919
A	532	HIS	23	-9.835	-11.349
A	533	SER	15	-10.934	-11.402
A	534	LEU	38	-12.09	-15.069
A	535	ILE	13	-7.77	-8.372
A	536	ALA	37	-7.538	-10.926
A	537	ASN	9	-2.593	-3.33	537
A	538	TRP	29	-1.844	-4.967
A	539	THR	9	0.822	-0.308	539
A	540	PRO	8	1.258	0.193	540
A	541	LYS	19	2.664	0.173	541
A	542	ASN	3	2.934	2.252	542
A	543	TYR	25	1.122	-1.882	543
A	544	VAL	10	0.459	-0.743	544
A	545	PRO	28	0.98	-2.353	545
A	546	HIS	23	1.66	-1.176	546
A	547	PRO	13	1.189	-0.443	547
A	548	GLU	19	0.881	-1.405	548
A	549	ARG	33	-0.761	-4.469
A	550	GLN	19	-1.087	-3.147	550
A	551	SER	28	-1.406	-4.464
A	552	THR	27	-3.515	-6.216
A	553	LEU	37	-5.935	-9.507
A	554	VAL	40	-6.671	-10.504
A	555	ALA	28	-8.726	-10.942
A	556	ASN	35	-8.981	-11.973
A	557	THR	40	-11.543	-14.815
A	558	LEU	37	-13.663	-16.346
A	559	TRP	31	-13.161	-15.212
A	560	ASN	41	-14.246	-17.322
A	561	THR	42	-19.534	-22.118
A	562	TYR	30	-22.003	-22.923
A	563	SER	39	-22.923	-24.772
A	564	ASP	40	-24.562	-26.337
A	565	MET	31	-27.414	-27.826
A	566	GLN	33	-27.585	-28.208
A	567	ALA	42	-27.831	-29.46
A	568	VAL	41	-29.692	-30.993
A	569	GLN	26	-29.709	-29.283
A	570	SER	35	-29.378	-30.025
A	571	MET	40	-30.075	-31.217
A	572	ILE	33	-30.934	-31.171
A	573	ASN	31	-30.912	-30.922
A	574	THR	42	-29.846	-31.244
A	575	THR	41	-25.587	-27.36
A	576	ALA	28	-25.8	-26.053
A	577	HIS	37	-24.203	-25.675
A	578	GLY	39	-20.967	-23.041
A	579	GLY	19	-19.312	-19.277
A	580	ALA	27	-12.543	-14.205
A	581	TYR	27	-10.108	-12.05
A	582	LEU	4	-10.5	-9.753
A	583	PHE	2	-13.456	-12.138
A	584	GLY	28	-14.868	-16.379
A	585	THR	4	-17.925	-16.324
A	586	TRP	44	-19.616	-22.42
A	587	GLY	4	-20.063	-18.216
A	588	SER	40	-21.744	-23.843
A	589	ALA	5	-20.099	-18.363
A	590	VAL	38	-21.689	-23.565
A	591	SER	5	-19.224	-17.588
A	592	ASN	33	-17.414	-19.206
A	593	LEU	7	-14.485	-13.624
A	594	PHE	36	-11.742	-14.532
A	595	TYR	8	-5.636	-5.908
A	596	ALA	29	-3.469	-6.405
A	597	HIS	7	1.941	0.913	597
A	598	ASP	13	2.533	0.746	598
A	599	SER	12	0.874	-0.607	599
A	600	SER	10	1.847	0.484	600
A	601	GLY	0	3.102	2.745	601
A	602	LYS	15	2.586	0.564	602
A	603	PRO	14	2.242	0.374	603
A	604	ILE	23	1.054	-1.712	604
A	605	ASP	23	1.292	-1.502	605
A	606	ASN	6	1.27	0.434	606
A	607	TRP	34	-2.228	-5.882
A	608	HIS	9	-3.967	-4.546
A	609	HIS	39	-10.305	-13.605
A	610	ARG	0	-13.086	-11.581
A	611	SER	38	-16.648	-19.104
A	612	LEU	1	-18.301	-16.311
A	613	GLY	33	-19.467	-21.023
A	614	TYR	8	-20.594	-19.146
A	615	LEU	40	-24.501	-26.284
A	616	PHE	3	-22.943	-20.65
A	617	GLY	38	-24.732	-26.258
A	618	ILE	3	-21.692	-19.542
A	619	SER	36	-20.975	-22.703
A	620	THR	5	-17.633	-16.18
A	621	HIS	18	-14.601	-14.992
A	622	SER	12	-11.279	-11.362
A	623	LEU	2	-8.373	-7.641
A	624	ASP	4	-10.145	-9.438
A	625	ASP	9	-11.339	-11.07
A	626	HIS	8	-15.824	-14.924
A	627	SER	31	-19.592	-20.904
A	628	PHE	5	-21.394	-19.509
A	629	CYS	39	-25.341	-26.912
A	630	LEU	3	-26.21	-23.541
A	631	ALA	45	-27.685	-29.676
A	632	ALA	4	-24.393	-22.048
A	633	GLY	36	-20.951	-22.682
A	634	GLN	5	-20.243	-18.49
A	635	LEU	40	-20.374	-22.631
A	636	LEU	2	-17.33	-15.567
A	637	GLY	38	-15.392	-17.992
A	638	LYS	7	-10.867	-10.422
A	639	SER	37	-6.893	-10.355
A	640	SER	10	-3.892	-4.595
A	641	ASP	29	-2.038	-5.139
A	642	SER	9	0.699	-0.416	642
A	643	PHE	29	1.475	-2.029	643
A	644	ILE	8	0.104	-0.828	644
A	645	THR	34	-2.814	-6.401
A	646	SER	9	-3.988	-4.564
A	647	THR	31	-7.078	-9.829
A	648	GLU	6	-9.961	-9.505
A	649	THR	41	-13.841	-16.965
A	650	THR	5	-15.495	-14.288
A	651	SER	42	-18.769	-21.441
A	652	TYR	6	-19.442	-17.896
A	653	ILE	45	-23.992	-26.408
A	654	ALA	3	-23.292	-20.958
A	655	THR	45	-27.326	-29.359
A	656	VAL	3	-26.753	-24.022
A	657	GLN	38	-27.13	-28.38
A	658	ALA	5	-23.699	-21.549
A	659	GLN	32	-22.561	-23.646
A	660	LEU	5	-18.637	-17.069
A	661	ALA	15	-16.269	-16.123
A	662	THR	9	-12.499	-12.097
A	663	SER	0	-10.951	-9.692
A	664	LEU	0	-11.461	-10.143
A	665	MET	10	-14.31	-13.814
A	666	LYS	28	-17.912	-19.072
A	667	ILE	4	-20.858	-18.919
A	668	SER	32	-24.816	-25.642
A	669	ALA	2	-24.768	-22.15
A	670	GLN	39	-27.332	-28.674
A	671	ALA	3	-24.608	-22.123
A	672	CYS	38	-25.329	-26.786
A	673	TYR	5	-21.274	-19.403
A	674	ASN	40	-21.7	-23.805
A	675	GLU	2	-16.061	-14.444
A	676	SER	40	-15.925	-18.693
A	677	ILE	3	-12.882	-11.746
A	678	HIS	39	-11.615	-14.765
A	679	GLU	5	-7.408	-7.131
A	680	LEU	37	-5.773	-9.364
A	681	LYS	12	-3.711	-4.665
A	682	THR	33	-2.175	-5.72
A	683	LYS	9	0.796	-0.33	683
A	684	TYR	20	1.763	-0.74	684
A	685	ARG	13	2.532	0.746	685
A	686	SER	25	0.688	-2.266	686
A	687	PHE	17	1.001	-1.069	687
A	688	SER	0	1.387	1.228	688
A	689	LYS	16	1.05	-0.91	689
A	690	GLU	10	-0.093	-1.232	690
A	691	GLY	34	-1.62	-5.343
A	692	PHE	4	-3.076	-3.183	692
A	693	GLY	30	-4.771	-7.672
A	694	SER	9	-6.947	-7.183
A	695	TRP	30	-8.831	-11.266
A	696	HIS	7	-11.438	-10.927
A	697	SER	41	-13.603	-16.753
A	698	VAL	4	-15.146	-13.864
A	699	ALA	38	-20.078	-22.139
A	700	VAL	4	-21.062	-19.1
A	701	SER	36	-22.733	-24.259
A	702	GLY	16	-24.156	-23.218
A	703	GLU	32	-23.734	-24.685
A	704	VAL	1	-21.201	-18.878
A	705	CYS	36	-23.118	-24.6
A	706	ALA	4	-20.243	-18.375
A	707	SER	29	-18.726	-19.908
A	708	ILE	4	-13.073	-12.03
A	709	PRO	18	-11.109	-11.902
A	710	ILE	14	-9.872	-10.346
A	711	VAL	3	-6.898	-6.45
A	712	SER	15	-5.613	-6.693
A	713	ASN	0	-2.583	-2.286	713
A	714	GLY	10	-2.344	-3.224	714
A	715	SER	0	-1.445	-1.279	715
A	716	GLY	10	-2.481	-3.346	716
A	717	LEU	7	-5.005	-5.234
A	718	PHE	16	-7.082	-8.108
A	719	SER	11	-7.241	-7.673
A	720	SER	15	-8.313	-9.082
A	721	PHE	18	-12.734	-13.339
A	722	SER	25	-13.476	-14.801
A	723	ILE	3	-14.438	-13.123
A	724	PHE	35	-18.878	-20.732
A	725	SER	5	-18.09	-16.585
A	726	LYS	29	-19.975	-21.012
A	727	LEU	6	-19.547	-17.989
A	728	GLN	28	-21.372	-22.134
A	729	GLY	12	-19.339	-18.495
A	730	PHE	33	-20.092	-21.576
A	731	SER	5	-15.281	-14.099
A	732	GLY	37	-15.406	-17.889
A	733	THR	5	-10.865	-10.191
A	734	GLN	39	-11.367	-14.545
A	735	ASP	15	-9.639	-10.256
A	736	GLY	17	-8.334	-9.331
A	737	PHE	26	-7.733	-9.834
A	738	GLU	8	-6.344	-6.534
A	739	GLU	30	-4.671	-7.584
A	740	SER	2	-3.286	-3.138	740
A	741	SER	24	-1.432	-4.027
A	742	GLY	11	-0.473	-1.684	742
A	743	GLU	22	-2.246	-4.518
A	744	ILE	13	-4.17	-5.186
A	745	ARG	37	-5.267	-8.917
A	746	SER	8	-7.78	-7.805
A	747	PHE	37	-6.689	-10.175
A	748	SER	19	-7.87	-9.15
A	749	ALA	10	-9.033	-9.144
A	750	SER	30	-8.389	-10.875
A	751	SER	10	-9.023	-9.135
A	752	PHE	36	-9.151	-12.239
A	753	ARG	7	-10.365	-9.978
A	754	ASN	29	-10.579	-12.697
A	755	ILE	6	-13.1	-12.284
A	756	SER	26	-13.67	-15.088
A	757	LEU	5	-14.901	-13.763
A	758	PRO	28	-17.257	-18.493
A	759	ILE	5	-15.487	-14.281
A	760	GLY	25	-15.626	-16.704
A	761	ILE	8	-16.125	-15.191
A	762	THR	29	-16.528	-17.962
A	763	PHE	9	-14.232	-13.631
A	764	GLU	28	-13.014	-14.737
A	765	LYS	8	-7.723	-7.755
A	766	LYS	16	-6.095	-7.234
A	767	SER	10	-2.615	-3.464	767
A	768	GLN	3	-1.072	-1.293	768
A	769	LYS	0	0.098	0.087	769
A	770	THR	14	-1.308	-2.768	770
A	771	ARG	18	-4.179	-5.768
A	772	ASN	10	-6.8	-7.168
A	773	TYR	26	-11.956	-13.571
A	774	TYR	7	-12.322	-11.71
A	775	TYR	32	-16.766	-18.518
A	776	PHE	9	-15.311	-14.585
A	777	LEU	31	-17.363	-18.931
A	778	GLY	3	-15.873	-14.393
A	779	ALA	31	-14.892	-16.744
A	780	TYR	5	-11.106	-10.404
A	781	ILE	29	-11.917	-13.881
A	782	GLN	8	-10.473	-10.189
A	783	ASP	18	-8.43	-9.53
A	784	LEU	13	-8.96	-9.425
A	785	LYS	10	-7.47	-7.761
A	786	ARG	17	-6.595	-7.792
A	787	ASP	9	-4.721	-5.213
A	788	VAL	21	-5.709	-7.467
A	789	LYS	15	-5.111	-6.248
A	790	SER	17	-5.033	-6.409
A	791	GLY	21	-5.808	-7.555
A	792	PRO	7	-5.112	-5.329
A	793	VAL	28	-5.592	-8.169
A	794	THR	13	-5.051	-5.965
A	795	LEU	31	-4.35	-7.415
A	796	LEU	16	-3.724	-5.136
A	797	LYS	20	-2.416	-4.438
A	798	ASN	26	-2.114	-4.861
A	799	ALA	6	-3.207	-3.528	799
A	800	VAL	27	-2.062	-4.93
A	801	SER	8	-3.889	-4.362
A	802	TRP	27	-2.672	-5.47
A	803	ASP	12	-2.922	-3.966
A	804	ALA	35	-2.616	-6.341
A	805	LEU	19	-2.726	-4.597
A	806	MET	29	-4.814	-7.595
A	807	ALA	34	-4.53	-7.919
A	808	ASN	17	-4.017	-5.51
A	809	LEU	31	-5.451	-8.389
A	810	ASP	21	-2.359	-4.503
A	811	SER	1	-4.451	-4.054
A	812	ARG	6	-7.006	-6.89
A	813	ALA	30	-8.957	-11.377
A	814	TYR	5	-9.627	-9.095
A	815	MET	34	-14.632	-16.859
A	816	PHE	7	-15.319	-14.362
A	817	ARG	34	-20.126	-21.721
A	818	LEU	7	-17.887	-16.635
A	819	THR	31	-21.162	-22.293
A	820	ASN	4	-15.034	-13.765
A	821	GLN	32	-15.626	-17.509
A	822	ARG	6	-9.247	-8.874
A	823	ALA	24	-8.259	-10.069
A	824	LEU	8	-4.571	-4.965
A	825	HIS	0	-2.256	-1.996	825
A	826	ARG	7	-5.363	-5.551
A	827	LEU	5	-8.953	-8.499
A	828	GLN	39	-11.446	-14.615
A	829	THR	3	-13.059	-11.902
A	830	LEU	36	-19.509	-21.406
A	831	LEU	5	-18.996	-17.386
A	832	ASN	32	-22.269	-23.388
A	833	VAL	4	-21.28	-19.293
A	834	SER	32	-20.387	-21.722
A	835	TYR	6	-14.51	-13.532
A	836	VAL	29	-15.27	-16.849
A	837	LEU	7	-7.712	-7.63
A	838	ARG	22	-4.565	-6.57
A	839	GLY	12	-2.799	-3.857
A	840	GLN	13	-2.416	-3.633	840
A	841	SER	31	-5.009	-7.998
A	842	HIS	9	-9.002	-9.001
A	843	SER	33	-13.057	-15.35
A	844	TYR	4	-14.383	-13.189
A	845	SER	35	-19.272	-21.081
A	846	LEU	4	-18.776	-17.077
A	847	ASP	36	-22.231	-23.815
A	848	LEU	7	-18.822	-17.462
A	849	GLY	31	-18.39	-19.84
A	850	THR	10	-16.227	-15.51
A	851	THR	36	-16.206	-18.482
A	852	TYR	7	-11.988	-11.415
A	853	ARG	21	-10.216	-11.456
A	854	PHE	9	-8.972	-8.976
