# Supplementary material for: Sequence, structure prediction, and epitope analysis of the polymorphic membrane protein family in Chlamydia trachomatis
Source: PLoS One. 2024 Jun 11;19(6):e0304525. doi: 10.1371/journal.pone.0304525 (PMC11166332; doi:10.1371/journal.pone.0304525)
Supplement: S5 Table — (XLSX) [file pone.0304525.s008.xlsx]

## Sheet: MHC-II epitopes
Pmp	allele	seq_num	start	end	length	method	peptide	percentile_rank	adjusted_rank	comblib_core	comblib_score	comblib_rank	comblib_adjusted_rank	smm_align_core	smm_align_ic50	smm_align_rank	smm_align_adjusted_rank	nn_align_core	nn_align_ic50	nn_align_rank	nn_align_adjusted_rank	netmhciipan_core	netmhciipan_ic50	netmhciipan_rank	netmhciipan_adjusted_rank	sturniolo_core	sturniolo_score	sturniolo_rank	sturniolo_adjusted_rank
PmpA	HLA-DRB1*11:01	1	24	38	15	Consensus(smm/nn/sturniolo)	CPEGTNYIINRKLIL	0.73	0.73	-	-	-	-	TNYIINRKL	12	0.39	0.39	YIINRKLIL	26.9	2.7	2.7	-	-	-	-	YIINRKLIL	4.4	0.73	0.73
PmpA	HLA-DRB1*03:01	1	31	45	15	Consensus(smm/nn/sturniolo)	IINRKLILSDFSLLN	0.65	0.65	-	-	-	-	LILSDFSLL	38	0.18	0.18	ILSDFSLLN	20.9	0.65	0.65	-	-	-	-	ILSDFSLLN	3	19	19
PmpA	HLA-DRB1*04:01	1	31	45	15	Consensus(smm/nn/sturniolo)	IINRKLILSDFSLLN	0.46	0.46	-	-	-	-	RKLILSDFS	40	0.19	0.19	ILSDFSLLN	23.9	0.46	0.46	-	-	-	-	ILSDFSLLN	1.9	15	15
PmpA	HLA-DRB1*11:01	1	38	52	15	Consensus(smm/nn/sturniolo)	LSDFSLLNKVSSGGA	0.89	0.89	-	-	-	-	FSLLNKVSS	14	0.44	0.44	FSLLNKVSS	10.7	0.89	0.89	-	-	-	-	FSLLNKVSS	3.2	3.3	3.3
PmpA	HLA-DRB1*01:01	1	49	63	15	Consensus(comb.lib./smm/nn)	SGGAFRNLAGKISFL	0.91	0.91	AFRNLAGKI	0.01	0.01	0.01	FRNLAGKIS	9	0.91	0.91	FRNLAGKIS	9.3	2.4	2.4	-	-	-	-	-	-	-	-
PmpA	HLA-DRB1*11:01	1	50	64	15	Consensus(smm/nn/sturniolo)	GGAFRNLAGKISFLG	0.91	0.91	-	-	-	-	FRNLAGKIS	23	0.91	0.91	FRNLAGKIS	10.6	0.88	0.88	-	-	-	-	FRNLAGKIS	3.6	1.9	1.9
PmpA	HLA-DRB3*02:02	1	59	73	15	NetMHCIIpan	KISFLGKNSSASIHF	0.83	0.83	-	-	-	-	-	-	-	-	-	-	-	-	LGKNSSASI	50.01	0.83	0.83	-	-	-	-
PmpA	HLA-DRB3*02:02	1	154	168	15	NetMHCIIpan	QRGAIIFTNNQAVTS	0.23	0.23	-	-	-	-	-	-	-	-	-	-	-	-	IIFTNNQAV	27.52	0.23	0.23	-	-	-	-
PmpA	HLA-DRB3*02:02	1	213	227	15	NetMHCIIpan	KNGLVEFLGNAGPLA	0.48	0.48	-	-	-	-	-	-	-	-	-	-	-	-	FLGNAGPLA	35.05	0.48	0.48	-	-	-	-
PmpA	HLA-DRB1*04:01	1	277	291	15	Consensus(smm/nn/sturniolo)	QNQDTIRFEKNTAKE	0.76	0.76	-	-	-	-	IRFEKNTAK	475	17	17	IRFEKNTAK	32	0.76	0.76	-	-	-	-	IRFEKNTAK	4.4	0.71	0.71
PmpA	HLA-DRB3*02:02	1	340	354	15	NetMHCIIpan	GNIAFSGNTMLHITK	0.97	0.97	-	-	-	-	-	-	-	-	-	-	-	-	FSGNTMLHI	56.5	0.97	0.97	-	-	-	-
PmpA	HLA-DRB5*01:01	1	365	379	15	Consensus(smm/nn/sturniolo)	LIKEAPYKIQLAANK	0.77	0.77	-	-	-	-	LIKEAPYKI	7	0.08	0.08	YKIQLAANK	8.1	0.77	0.77	-	-	-	-	YKIQLAANK	4.6	1.7	1.7
PmpA	HLA-DRB3*02:02	1	370	384	15	NetMHCIIpan	PYKIQLAANKNHSIH	0.57	0.57	-	-	-	-	-	-	-	-	-	-	-	-	LAANKNHSI	38.45	0.57	0.57	-	-	-	-
PmpA	HLA-DRB4*01:01	1	454	468	15	Consensus(comb.lib./smm/nn)	NGAHLIVQSFKQTGG	0.78	0.78	HLIVQSFKQ	0.01	0.01	0.01	LIVQSFKQT	299	8.5	8.5	HLIVQSFKQ	23.8	0.78	0.78	-	-	-	-	-	-	-	-
PmpA	HLA-DRB1*09:01	1	466	480	15	Consensus(comb.lib./smm/nn)	TGGRISLSPGSSLAL	0.9	0.9	ISLSPGSSL	0.01	0.01	0.01	ISLSPGSSL	68	0.94	0.94	ISLSPGSSL	18.5	0.9	0.9	-	-	-	-	-	-	-	-
PmpA	HLA-DRB1*04:01	1	624	638	15	Consensus(smm/nn/sturniolo)	NSLWSTFLLLQTASH	0.39	0.39	-	-	-	-	WSTFLLLQT	43	0.2	0.2	FLLLQTASH	22.6	0.39	0.39	-	-	-	-	FLLLQTASH	4.78	0.39	0.39
PmpA	HLA-DRB1*08:01	1	624	638	15	sturniolo	NSLWSTFLLLQTASH	0.74	0.74	-	-	-	-	-	-	-	-	-	-	-	-	-	-	-	-	FLLLQTASH	4.8	0.74	0.74
PmpA	HLA-DRB1*01:01	1	628	642	15	Consensus(comb.lib./smm/nn)	STFLLLQTASHNLGD	0.91	0.91	FLLLQTASH	0.01	0.01	0.01	FLLLQTASH	15	2.2	2.2	FLLLQTASH	6.1	0.91	0.91	-	-	-	-	-	-	-	-
PmpA	HLA-DRB1*01:01	1	682	696	15	Consensus(comb.lib./smm/nn)	GATGTSIIRLTPSLT	0.91	0.91	IIRLTPSLT	0.01	0.01	0.01	GATGTSIIR	9	0.91	0.91	IIRLTPSLT	28.5	9.6	9.6	-	-	-	-	-	-	-	-
PmpA	HLA-DRB1*07:01	1	683	697	15	Consensus(comb.lib./smm/nn)	ATGTSIIRLTPSLTL	0.07	0.07	IRLTPSLTL	0.32	4.9	4.9	ATGTSIIRL	7	0.07	0.07	IRLTPSLTL	2.5	0.02	0.02	-	-	-	-	-	-	-	-
PmpA	HLA-DRB1*15:01	1	684	698	15	Consensus(smm/nn/sturniolo)	TGTSIIRLTPSLTLS	0.84	0.84	-	-	-	-	IIRLTPSLT	107	2.8	2.8	IRLTPSLTL	18.5	0.84	0.84	-	-	-	-	IRLTPSLTL	5.9	0.72	0.72
PmpA	HLA-DRB3*01:01	1	703	717	15	Consensus(comb.lib./smm/nn)	HMFGDSFVADLPEHI	0.11	0.11	MFGDSFVAD	3.06	15	15	HMFGDSFVA	18	0.02	0.02	FVADLPEHI	5.6	0.11	0.11	-	-	-	-	-	-	-	-
PmpA	HLA-DRB1*08:01	1	761	775	15	sturniolo	YGKWDTFGMRGTLGA	0.86	0.86	-	-	-	-	-	-	-	-	-	-	-	-	-	-	-	-	FGMRGTLGA	4.7	0.86	0.86
PmpA	HLA-DRB3*01:01	1	777	791	15	Consensus(comb.lib./smm/nn)	YTFLEYDQTMRVFSF	0.45	0.45	DQTMRVFSF	0.01	0.01	0.01	LEYDQTMRV	228	2.5	2.5	LEYDQTMRV	11.1	0.45	0.45	-	-	-	-	-	-	-	-
PmpA	HLA-DRB1*08:01	1	883	897	15	sturniolo	HTLANQLILRYKACS	0.25	0.25	-	-	-	-	-	-	-	-	-	-	-	-	-	-	-	-	LILRYKACS	5.4	0.25	0.25
PmpB	HLA-DRB1*04:01	1	15	29	15	Consensus(smm/nn/sturniolo)	KELNFSRVETSSSTT	0.95	0.95	-	-	-	-	FSRVETSSS	83	0.95	0.95	FSRVETSSS	30.9	0.71	0.71	-	-	-	-	LNFSRVETS	3.2	4.2	4.2
PmpB	HLA-DRB3*02:02	1	37	51	15	NetMHCIIpan	AGAEYIVSGNASFTK	0.75	0.75	-	-	-	-	-	-	-	-	-	-	-	-	YIVSGNASF	46.71	0.75	0.75	-	-	-	-
PmpB	HLA-DRB1*04:01	1	134	148	15	Consensus(smm/nn/sturniolo)	QGELLFTDLTSLTIQ	0.67	0.67	-	-	-	-	FTDLTSLTI	38	0.15	0.15	FTDLTSLTI	29.8	0.67	0.67	-	-	-	-	LFTDLTSLT	1.7	18	18
PmpB	HLA-DRB3*02:02	1	270	284	15	NetMHCIIpan	SQEVLFSINKATKDG	0.78	0.78	-	-	-	-	-	-	-	-	-	-	-	-	FSINKATKD	47.51	0.78	0.78	-	-	-	-
PmpB	HLA-DRB1*07:01	1	289	303	15	Consensus(comb.lib./smm/nn)	AEKDVSFENITSLKV	0.43	0.43	FENITSLKV	61.58	28	28	AEKDVSFEN	9	0.14	0.14	FENITSLKV	7	0.43	0.43	-	-	-	-	-	-	-	-
PmpB	HLA-DRB3*02:02	1	776	790	15	NetMHCIIpan	KSGFSFSNNKANSSS	0.59	0.59	-	-	-	-	-	-	-	-	-	-	-	-	FSNNKANSS	38.91	0.59	0.59	-	-	-	-
PmpB	HLA-DRB3*02:02	1	917	931	15	NetMHCIIpan	NCPATFSNNTASIAT	0.66	0.66	-	-	-	-	-	-	-	-	-	-	-	-	FSNNTASIA	40.21	0.66	0.66	-	-	-	-
PmpB	HLA-DRB3*02:02	1	1004	1018	15	NetMHCIIpan	NGSFIFERNQANKRG	0.74	0.74	-	-	-	-	-	-	-	-	-	-	-	-	FERNQANKR	45.66	0.74	0.74	-	-	-	-
PmpB	HLA-DRB3*02:02	1	1058	1072	15	NetMHCIIpan	GSVLFTGNNVTATQA	0.84	0.84	-	-	-	-	-	-	-	-	-	-	-	-	FTGNNVTAT	50.25	0.84	0.84	-	-	-	-
PmpB	HLA-DRB5*01:01	1	1128	1142	15	Consensus(smm/nn/sturniolo)	DTPASKFCSIAGYVK	0.98	0.98	-	-	-	-	DTPASKFCS	13	0.29	0.29	FCSIAGYVK	14.6	2.1	2.1	-	-	-	-	FCSIAGYVK	5.1	0.98	0.98
PmpB	HLA-DRB3*02:02	1	1204	1218	15	NetMHCIIpan	IPQNAILHNGTLVLK	0.69	0.69	-	-	-	-	-	-	-	-	-	-	-	-	ILHNGTLVL	42.2	0.69	0.69	-	-	-	-
PmpB	HLA-DRB1*04:01	1	1276	1290	15	Consensus(smm/nn/sturniolo)	SPPELRIVATTSSAS	0.89	0.89	-	-	-	-	LRIVATTSS	57	0.36	0.36	IVATTSSAS	94.6	3.9	3.9	-	-	-	-	LRIVATTSS	4.3	0.89	0.89
PmpB	HLA-DRB1*04:01	1	1380	1394	15	Consensus(smm/nn/sturniolo)	KGYMGTWTLDSNPQT	0.71	0.71	-	-	-	-	YMGTWTLDS	249	7.1	7.1	WTLDSNPQT	30.8	0.71	0.71	-	-	-	-	YMGTWTLDS	5.3	0.17	0.17
PmpB	HLA-DRB1*01:01	1	1458	1472	15	Consensus(comb.lib./smm/nn)	SGVGTFLAQQGTPLS	0.96	0.96	FLAQQGTPL	0.01	0.01	0.01	FLAQQGTPL	12	1.6	1.6	FLAQQGTPL	6.2	0.96	0.96	-	-	-	-	-	-	-	-
PmpB	HLA-DRB1*03:01	1	1480	1494	15	Consensus(smm/nn/sturniolo)	RGTSVAIDAKPRQDF	0.98	0.98	-	-	-	-	VAIDAKPRQ	411	6.7	6.7	VAIDAKPRQ	28.8	0.98	0.98	-	-	-	-	VAIDAKPRQ	5.6	0.91	0.91
PmpB	HLA-DRB5*01:01	1	1488	1502	15	Consensus(smm/nn/sturniolo)	AKPRQDFILGAAFSK	0.43	0.43	-	-	-	-	AKPRQDFIL	16	0.43	0.43	FILGAAFSK	6.2	0.4	0.4	-	-	-	-	FILGAAFSK	4.7	1.6	1.6
PmpB	HLA-DRB5*01:01	1	1495	1509	15	Consensus(smm/nn/sturniolo)	ILGAAFSKIVGKTKA	0.4	0.4	-	-	-	-	FSKIVGKTK	12	0.25	0.25	FSKIVGKTK	6.2	0.4	0.4	-	-	-	-	FSKIVGKTK	4.3	2.4	2.4
PmpB	HLA-DRB1*11:01	1	1532	1546	15	Consensus(smm/nn/sturniolo)	GKFLYFLLNKQHGWA	0.65	0.65	-	-	-	-	YFLLNKQHG	19	0.63	0.63	YFLLNKQHG	9.1	0.65	0.65	-	-	-	-	YFLLNKQHG	2.1	9.5	9.5
PmpB	HLA-DRB3*01:01	1	1555	1569	15	Consensus(comb.lib./smm/nn)	VSYGHIKHDTTTLYP	1	1	IKHDTTTLY	3.18	15	15	IKHDTTTLY	83	0.68	0.68	IKHDTTTLY	23.8	1	1	-	-	-	-	-	-	-	-
PmpB	HLA-DRB1*03:01	1	1556	1570	15	Consensus(smm/nn/sturniolo)	SYGHIKHDTTTLYPS	1	1	-	-	-	-	IKHDTTTLY	78	0.76	0.76	IKHDTTTLY	29.1	1	1	-	-	-	-	IKHDTTTLY	4.6	3.4	3.4
PmpB	HLA-DRB1*03:01	1	1584	1598	15	Consensus(smm/nn/sturniolo)	WLADLRISMDLKEPS	0.86	0.86	-	-	-	-	WLADLRISM	58	0.46	0.46	ISMDLKEPS	26.1	0.86	0.86	-	-	-	-	ISMDLKEPS	5.6	0.91	0.91
PmpB	HLA-DRB1*08:01	1	1650	1664	15	sturniolo	AIMNCNILMYNKLAL	0.89	0.89	-	-	-	-	-	-	-	-	-	-	-	-	-	-	-	-	ILMYNKLAL	4.6	0.89	0.89
PmpB	HLA-DRB1*15:01	1	1651	1665	15	Consensus(smm/nn/sturniolo)	IMNCNILMYNKLALA	0.83	0.83	-	-	-	-	ILMYNKLAL	129	3.6	3.6	ILMYNKLAL	18	0.83	0.83	-	-	-	-	ILMYNKLAL	7	0.08	0.08
PmpB	HLA-DRB1*15:01	1	1659	1673	15	Consensus(smm/nn/sturniolo)	YNKLALAYMPSIYRN	0.79	0.79	-	-	-	-	LAYMPSIYR	52	0.78	0.78	LAYMPSIYR	17.1	0.79	0.79	-	-	-	-	LAYMPSIYR	2.9	20	20
PmpB	HLA-DRB3*02:02	1	1667	1681	15	NetMHCIIpan	MPSIYRNNPVCKYRV	0.8	0.8	-	-	-	-	-	-	-	-	-	-	-	-	IYRNNPVCK	49.27	0.8	0.8	-	-	-	-
PmpB	HLA-DRB1*04:01	1	1675	1689	15	Consensus(smm/nn/sturniolo)	PVCKYRVLSSNEAGQ	1	1	-	-	-	-	YRVLSSNEA	115	2	2	YRVLSSNEA	36.8	1	1	-	-	-	-	YRVLSSNEA	5.1	0.22	0.22
PmpB	HLA-DRB3*01:01	1	1714	1728	15	Consensus(comb.lib./smm/nn)	WTLYGNYTIDVGMYT	0.72	0.72	YTIDVGMYT	0.01	0.01	0.01	WTLYGNYTI	86	0.72	0.72	YTIDVGMYT	45.6	2.1	2.1	-	-	-	-	-	-	-	-
PmpC	HLA-DRB1*07:01	1	157	171	15	Consensus(comb.lib./smm/nn)	GEKEVVFENIKSLLV	0.77	0.77	FENIKSLLV	60.6	28	28	GEKEVVFEN	5	0.02	0.02	FENIKSLLV	10.2	0.77	0.77	-	-	-	-	-	-	-	-
PmpC	HLA-DRB3*02:02	1	319	333	15	NetMHCIIpan	TGTIDFVSNIATDSG	0.56	0.56	-	-	-	-	-	-	-	-	-	-	-	-	FVSNIATDS	38.19	0.56	0.56	-	-	-	-
PmpC	HLA-DRB3*02:02	1	463	477	15	NetMHCIIpan	AKINRFFASTAEPAA	0.67	0.67	-	-	-	-	-	-	-	-	-	-	-	-	FFASTAEPA	41.13	0.67	0.67	-	-	-	-
PmpC	HLA-DRB3*02:02	1	506	520	15	NetMHCIIpan	NILNVAINQNTSAKK	0.8	0.8	-	-	-	-	-	-	-	-	-	-	-	-	VAINQNTSA	49.54	0.8	0.8	-	-	-	-
PmpC	HLA-DRB3*02:02	1	908	922	15	NetMHCIIpan	ATPVVFSKNSATNNA	0.87	0.87	-	-	-	-	-	-	-	-	-	-	-	-	FSKNSATNN	52.16	0.87	0.87	-	-	-	-
PmpC	HLA-DRB5*01:01	1	979	993	15	Consensus(smm/nn/sturniolo)	SGSYYFEKNKALKRA	0.94	0.94	-	-	-	-	FEKNKALKR	10	0.17	0.17	FEKNKALKR	9.3	0.94	0.94	-	-	-	-	FEKNKALKR	1.5	31	31
PmpC	HLA-DRB3*02:02	1	980	994	15	NetMHCIIpan	GSYYFEKNKALKRAT	0.99	0.99	-	-	-	-	-	-	-	-	-	-	-	-	FEKNKALKR	59.57	0.99	0.99	-	-	-	-
PmpC	HLA-DRB3*02:02	1	1033	1047	15	NetMHCIIpan	GSVLFTGNLVTPTLS	0.74	0.74	-	-	-	-	-	-	-	-	-	-	-	-	FTGNLVTPT	45.06	0.74	0.74	-	-	-	-
PmpC	HLA-DRB3*02:02	1	1357	1371	15	NetMHCIIpan	IDPNGTFFQNPALRS	0.32	0.32	-	-	-	-	-	-	-	-	-	-	-	-	FFQNPALRS	29.88	0.32	0.32	-	-	-	-
PmpC	HLA-DRB5*01:01	1	1517	1531	15	Consensus(smm/nn/sturniolo)	VIVGAAFSKMIGKTK	0.77	0.77	-	-	-	-	VIVGAAFSK	10	0.17	0.17	FSKMIGKTK	8.1	0.77	0.77	-	-	-	-	FSKMIGKTK	4.7	1.6	1.6
PmpC	HLA-DRB1*11:01	1	1555	1569	15	Consensus(smm/nn/sturniolo)	GKPFHFVINKKTEKS	0.68	0.68	-	-	-	-	FHFVINKKT	15	0.48	0.48	FHFVINKKT	9.3	0.68	0.68	-	-	-	-	FVINKKTEK	3.3	2.6	2.6
PmpC	HLA-DRB1*15:01	1	1675	1689	15	Consensus(smm/nn/sturniolo)	SGNDILMYNRFSVAY	0.84	0.84	-	-	-	-	ILMYNRFSV	132	3.7	3.7	ILMYNRFSV	18.1	0.84	0.84	-	-	-	-	ILMYNRFSV	7.6	0.02	0.02
PmpC	HLA-DRB1*09:01	1	1679	1693	15	Consensus(comb.lib./smm/nn)	ILMYNRFSVAYMPSI	0.3	0.3	ILMYNRFSV	0.01	0.01	0.01	YNRFSVAYM	87	1.6	1.6	YNRFSVAYM	11.3	0.3	0.3	-	-	-	-	-	-	-	-
PmpD	HLA-DRB3*02:02	1	274	288	15	NetMHCIIpan	NDKKTSFIENRALSG	0.9	0.9	-	-	-	-	-	-	-	-	-	-	-	-	FIENRALSG	54.91	0.9	0.9	-	-	-	-
PmpD	HLA-DRB3*02:02	1	552	566	15	NetMHCIIpan	REVAILHNAAVVFEQ	0.99	0.99	-	-	-	-	-	-	-	-	-	-	-	-	ILHNAAVVF	58.94	0.99	0.99	-	-	-	-
PmpD	HLA-DRB3*02:02	1	591	605	15	NetMHCIIpan	DSTSIVGNSSVRFGN	0.85	0.85	-	-	-	-	-	-	-	-	-	-	-	-	IVGNSSVRF	51.63	0.85	0.85	-	-	-	-
PmpD	HLA-DRB3*02:02	1	628	642	15	NetMHCIIpan	NGSVDFSRNIASLGG	0.55	0.55	-	-	-	-	-	-	-	-	-	-	-	-	FSRNIASLG	37.87	0.55	0.55	-	-	-	-
PmpD	HLA-DRB1*03:01	1	673	687	15	Consensus(smm/nn/sturniolo)	AISCLRGDVVISGNK	0.92	0.92	-	-	-	-	LRGDVVISG	996	17	17	LRGDVVISG	27	0.92	0.92	-	-	-	-	LRGDVVISG	6.7	0.12	0.12
PmpD	HLA-DRB3*02:02	1	687	701	15	NetMHCIIpan	KGRVEFKDNIATRLY	0.36	0.36	-	-	-	-	-	-	-	-	-	-	-	-	FKDNIATRL	31.56	0.36	0.36	-	-	-	-
PmpD	HLA-DRB3*02:02	1	730	744	15	NetMHCIIpan	AEQSFITAANQALFA	0.99	0.99	-	-	-	-	-	-	-	-	-	-	-	-	FITAANQAL	60.16	0.99	0.99	-	-	-	-
PmpD	HLA-DRB3*02:02	1	859	873	15	NetMHCIIpan	TGNVLFYNNVACSGG	0.97	0.97	-	-	-	-	-	-	-	-	-	-	-	-	LFYNNVACS	56.56	0.97	0.97	-	-	-	-
PmpD	HLA-DRB3*02:02	1	888	902	15	NetMHCIIpan	FGGDIVFKGNSSFRA	0.85	0.85	-	-	-	-	-	-	-	-	-	-	-	-	FKGNSSFRA	51.8	0.85	0.85	-	-	-	-
PmpD	HLA-DRB1*13:01	1	922	936	15	sturniolo	ATEGHAIVFHDALVF	0.19	0.19	-	-	-	-	-	-	-	-	-	-	-	-	-	-	-	-	IVFHDALVF	5.7	0.19	0.19
PmpD	HLA-DRB3*02:02	1	1169	1183	15	NetMHCIIpan	IQDGTLVINWNPTGY	0.99	0.99	-	-	-	-	-	-	-	-	-	-	-	-	LVINWNPTG	59.51	0.99	0.99	-	-	-	-
PmpD	HLA-DRB1*09:01	1	1189	1203	15	Consensus(comb.lib./smm/nn)	KAGALVFNALWEEGA	1	1	ALVFNALWE	0.01	0.01	0.01	ALVFNALWE	70	1	1	FNALWEEGA	1056	51	51	-	-	-	-	-	-	-	-
PmpD	HLA-DRB3*02:02	1	1208	1222	15	NetMHCIIpan	LKNARFAHNLTAQRM	0.54	0.54	-	-	-	-	-	-	-	-	-	-	-	-	FAHNLTAQR	37.65	0.54	0.54	-	-	-	-
PmpD	HLA-DRB1*01:01	1	1235	1249	15	Consensus(comb.lib./smm/nn)	FGGFRTLSAENLVAI	0.88	0.88	FRTLSAENL	0.49	15	15	FRTLSAENL	4	0.16	0.16	FRTLSAENL	6	0.88	0.88	-	-	-	-	-	-	-	-
PmpD	HLA-DRB1*09:01	1	1235	1249	15	Consensus(comb.lib./smm/nn)	FGGFRTLSAENLVAI	0.84	0.84	LSAENLVAI	0.01	0.01	0.01	FRTLSAENL	65	0.84	0.84	FRTLSAENL	29.4	2.1	2.1	-	-	-	-	-	-	-	-
PmpD	HLA-DRB1*09:01	1	1266	1280	15	Consensus(comb.lib./smm/nn)	QLMEDFVLGVSGAAF	0.97	0.97	VLGVSGAAF	0.01	0.01	0.01	FVLGVSGAA	69	0.97	0.97	FVLGVSGAA	21.2	1.2	1.2	-	-	-	-	-	-	-	-
PmpD	HLA-DRB1*07:01	1	1414	1428	15	Consensus(comb.lib./smm/nn)	AFIKGQFSEVNSLGI	0.21	0.21	FSEVNSLGI	93.11	31	31	AFIKGQFSE	7	0.07	0.07	FSEVNSLGI	5	0.21	0.21	-	-	-	-	-	-	-	-
PmpD	HLA-DRB3*02:02	1	1495	1509	15	NetMHCIIpan	ASKLGYEANAGLRLI	0.37	0.37	-	-	-	-	-	-	-	-	-	-	-	-	YEANAGLRL	31.65	0.37	0.37	-	-	-	-
PmpE	HLA-DRB3*01:01	1	33	47	15	Consensus(comb.lib./smm/nn)	HNLTNCYLDNLRYIL	0.75	0.75	CYLDNLRYI	0.01	0.01	0.01	CYLDNLRYI	328	3.7	3.7	CYLDNLRYI	17.3	0.75	0.75	-	-	-	-	-	-	-	-
PmpE	HLA-DRB3*02:02	1	73	87	15	NetMHCIIpan	KEGIYFAKNLTPESG	1	1	-	-	-	-	-	-	-	-	-	-	-	-	FAKNLTPES	60.39	1	1	-	-	-	-
PmpE	HLA-DRB3*02:02	1	139	153	15	NetMHCIIpan	AQNLYINHNHDVVGF	0.99	0.99	-	-	-	-	-	-	-	-	-	-	-	-	LYINHNHDV	57.83	0.99	0.99	-	-	-	-
PmpE	HLA-DRB1*13:01	1	144	158	15	sturniolo	INHNHDVVGFMKNFS	0.24	0.24	-	-	-	-	-	-	-	-	-	-	-	-	-	-	-	-	VVGFMKNFS	5.6	0.24	0.24
PmpE	HLA-DRB1*04:01	1	244	258	15	Consensus(smm/nn/sturniolo)	YNNRCFKNVETASSE	0.46	0.46	-	-	-	-	FKNVETASS	54	0.32	0.32	FKNVETASS	24	0.46	0.46	-	-	-	-	FKNVETASS	3.3	3.7	3.7
PmpE	HLA-DRB3*02:02	1	302	316	15	NetMHCIIpan	VDNGPTYFINNIANN	0.8	0.8	-	-	-	-	-	-	-	-	-	-	-	-	YFINNIANN	49.48	0.8	0.8	-	-	-	-
PmpE	HLA-DRB3*02:02	1	334	348	15	NetMHCIIpan	DRHAIIFNENIVTNV	0.7	0.7	-	-	-	-	-	-	-	-	-	-	-	-	IIFNENIVT	42.3	0.7	0.7	-	-	-	-
PmpE	HLA-DRB3*02:02	1	489	503	15	NetMHCIIpan	TLKHIGLNLSSILKS	0.78	0.78	-	-	-	-	-	-	-	-	-	-	-	-	IGLNLSSIL	47.83	0.78	0.78	-	-	-	-
PmpE	HLA-DRB3*01:01	1	515	529	15	Consensus(comb.lib./smm/nn)	TNNSNNYTADTAATF	0.15	0.15	YTADTAATF	0.01	4.1	4.1	TNNSNNYTA	27	0.08	0.08	YTADTAATF	6.4	0.15	0.15	-	-	-	-	-	-	-	-
PmpE	HLA-DRB1*08:01	1	689	703	15	sturniolo	RENHPGFHMRSSGYS	0.89	0.89	-	-	-	-	-	-	-	-	-	-	-	-	-	-	-	-	FHMRSSGYS	4.6	0.89	0.89
PmpE	HLA-DRB5*01:01	1	822	836	15	Consensus(smm/nn/sturniolo)	SLSHFTEVGAYPRSF	0.81	0.81	-	-	-	-	FTEVGAYPR	22	0.81	0.81	FTEVGAYPR	8	0.74	0.74	-	-	-	-	FTEVGAYPR	3.6	5.5	5.5
PmpF	HLA-DRB1*04:01	1	14	28	15	Consensus(smm/nn/sturniolo)	SDREIQFVLDPASLI	0.93	0.93	-	-	-	-	IQFVLDPAS	69	0.55	0.55	FVLDPASLI	35.5	0.93	0.93	-	-	-	-	FVLDPASLI	4	1.5	1.5
PmpF	HLA-DRB3*01:01	1	14	28	15	Consensus(comb.lib./smm/nn)	SDREIQFVLDPASLI	0.01	0.01	FVLDPASLI	0.01	0.01	0.01	SDREIQFVL	8	0.01	0.01	FVLDPASLI	2.1	0.01	0.01	-	-	-	-	-	-	-	-
PmpF	HLA-DRB1*01:01	1	15	29	15	Consensus(comb.lib./smm/nn)	DREIQFVLDPASLIT	0.91	0.91	QFVLDPASL	0.01	0.01	0.01	FVLDPASLI	9	0.91	0.91	FVLDPASLI	13.1	4.1	4.1	-	-	-	-	-	-	-	-
PmpF	HLA-DRB3*02:02	1	15	29	15	NetMHCIIpan	DREIQFVLDPASLIT	0.46	0.46	-	-	-	-	-	-	-	-	-	-	-	-	FVLDPASLI	34.21	0.46	0.46	-	-	-	-
PmpF	HLA-DRB3*02:02	1	53	67	15	NetMHCIIpan	QTQIFSNSVNTTADS	0.99	0.99	-	-	-	-	-	-	-	-	-	-	-	-	IFSNSVNTT	57.42	0.99	0.99	-	-	-	-
PmpF	HLA-DRB1*15:01	1	110	124	15	Consensus(smm/nn/sturniolo)	FLNNQDVLFYNNISA	0.87	0.87	-	-	-	-	DVLFYNNIS	107	2.8	2.8	VLFYNNISA	18.8	0.87	0.87	-	-	-	-	VLFYNNISA	6.5	0.26	0.26
PmpF	HLA-DRB3*02:02	1	112	126	15	NetMHCIIpan	NNQDVLFYNNISAGA	0.67	0.67	-	-	-	-	-	-	-	-	-	-	-	-	LFYNNISAG	40.91	0.67	0.67	-	-	-	-
PmpF	HLA-DRB5*01:01	1	114	128	15	Consensus(smm/nn/sturniolo)	QDVLFYNNISAGAKY	0.72	0.72	-	-	-	-	YNNISAGAK	28	1.2	1.2	YNNISAGAK	7.9	0.72	0.72	-	-	-	-	YNNISAGAK	5.9	0.22	0.22
PmpF	HLA-DRB3*02:02	1	248	262	15	NetMHCIIpan	NNKERIIFSNNSSLG	0.7	0.7	-	-	-	-	-	-	-	-	-	-	-	-	IIFSNNSSL	42.49	0.7	0.7	-	-	-	-
PmpF	HLA-DRB3*02:02	1	249	263	15	NetMHCIIpan	NKERIIFSNNSSLGW	0.17	0.17	-	-	-	-	-	-	-	-	-	-	-	-	IFSNNSSLG	23.45	0.17	0.17	-	-	-	-
PmpF	HLA-DRB3*02:02	1	287	301	15	NetMHCIIpan	KGSIYFDSNTATHAG	0.85	0.85	-	-	-	-	-	-	-	-	-	-	-	-	FDSNTATHA	51.67	0.85	0.85	-	-	-	-
PmpF	HLA-DRB3*02:02	1	312	326	15	NetMHCIIpan	RDNGPVYFLNNSAAW	0.36	0.36	-	-	-	-	-	-	-	-	-	-	-	-	YFLNNSAAW	31.45	0.36	0.36	-	-	-	-
PmpF	HLA-DRB1*09:01	1	330	344	15	Consensus(comb.lib./smm/nn)	FNLSKPRSATNYIHT	0.7	0.7	RSATNYIHT	0.01	0.01	0.01	FNLSKPRSA	59	0.7	0.7	FNLSKPRSA	199.4	19	19	-	-	-	-	-	-	-	-
PmpF	HLA-DRB3*02:02	1	345	359	15	NetMHCIIpan	GTGDIVFNNNVVFTL	0.87	0.87	-	-	-	-	-	-	-	-	-	-	-	-	IVFNNNVVF	53.73	0.87	0.87	-	-	-	-
PmpF	HLA-DRB1*08:01	1	357	371	15	sturniolo	FTLDGNLLGKRKLFH	0.74	0.74	-	-	-	-	-	-	-	-	-	-	-	-	-	-	-	-	LLGKRKLFH	4.8	0.74	0.74
PmpF	HLA-DRB3*02:02	1	364	378	15	NetMHCIIpan	LGKRKLFHINNNEIT	0.59	0.59	-	-	-	-	-	-	-	-	-	-	-	-	FHINNNEIT	38.87	0.59	0.59	-	-	-	-
PmpF	HLA-DRB5*01:01	1	374	388	15	Consensus(smm/nn/sturniolo)	NNEITPYTLSLGAKK	0.26	0.26	-	-	-	-	NNEITPYTL	11	0.21	0.21	YTLSLGAKK	5.1	0.26	0.26	-	-	-	-	YTLSLGAKK	2.9	12	12
PmpF	HLA-DRB3*02:02	1	476	490	15	NetMHCIIpan	IFNIPFTQNPTSLLA	0.51	0.51	-	-	-	-	-	-	-	-	-	-	-	-	FTQNPTSLL	36.44	0.51	0.51	-	-	-	-
PmpF	HLA-DRB1*13:01	1	548	562	15	sturniolo	SSISTPMIIFNGRLS	0.9	0.9	-	-	-	-	-	-	-	-	-	-	-	-	-	-	-	-	MIIFNGRLS	5	0.9	0.9
PmpF	HLA-DRB1*04:01	1	626	640	15	Consensus(smm/nn/sturniolo)	ITTTYTITLNNNSSA	0.71	0.71	-	-	-	-	YTITLNNNS	108	1.8	1.8	YTITLNNNS	31	0.71	0.71	-	-	-	-	YTITLNNNS	4.8	0.37	0.37
PmpF	HLA-DRB3*02:02	1	626	640	15	NetMHCIIpan	ITTTYTITLNNNSSA	0.99	0.99	-	-	-	-	-	-	-	-	-	-	-	-	ITLNNNSSA	58.02	0.99	0.99	-	-	-	-
PmpF	HLA-DRB3*02:02	1	689	703	15	NetMHCIIpan	ITKHTLVVNWAPVGY	0.4	0.4	-	-	-	-	-	-	-	-	-	-	-	-	LVVNWAPVG	32.33	0.4	0.4	-	-	-	-
PmpF	HLA-DRB1*01:01	1	733	747	15	Consensus(comb.lib./smm/nn)	LPDNSWFALQGAATT	0.38	0.38	WFALQGAAT	0.01	0.01	0.01	WFALQGAAT	6	0.38	0.38	FALQGAATT	6.2	0.96	0.96	-	-	-	-	-	-	-	-
PmpF	HLA-DRB1*04:01	1	777	791	15	Consensus(smm/nn/sturniolo)	AHGHKFLLSFSQSSD	0.93	0.93	-	-	-	-	FLLSFSQSS	100	1.5	1.5	FLLSFSQSS	35.4	0.93	0.93	-	-	-	-	FLLSFSQSS	4.5	0.63	0.63
PmpF	HLA-DRB1*07:01	1	876	890	15	Consensus(comb.lib./smm/nn)	PFAQALFSRTEPASI	0.83	0.83	FSRTEPASI	0.05	2	2	PFAQALFSR	12	0.33	0.33	FSRTEPASI	10.9	0.83	0.83	-	-	-	-	-	-	-	-
PmpF	HLA-DRB1*09:01	1	877	891	15	Consensus(comb.lib./smm/nn)	FAQALFSRTEPASIR	0.77	0.77	SRTEPASIR	0.01	0.01	0.01	FSRTEPASI	62	0.77	0.77	FSRTEPASI	18.4	0.89	0.89	-	-	-	-	-	-	-	-
PmpF	HLA-DRB3*02:02	1	947	961	15	NetMHCIIpan	NTLLIQNNGSWVTTN	1	1	-	-	-	-	-	-	-	-	-	-	-	-	LIQNNGSWV	60.61	1	1	-	-	-	-
PmpF	HLA-DRB1*15:01	1	976	990	15	Consensus(smm/nn/sturniolo)	SLKFSHLKLFANYQA	0.72	0.72	-	-	-	-	HLKLFANYQ	74	1.4	1.4	LKLFANYQA	5.4	0.09	0.09	-	-	-	-	LKLFANYQA	5.9	0.72	0.72
PmpF	HLA-DRB1*01:01	1	994	1008	15	Consensus(comb.lib./smm/nn)	TSTVSHYINAGGALV	0.91	0.91	HYINAGGAL	0.01	0.01	0.01	SHYINAGGA	9	0.91	0.91	YINAGGALV	37.6	13	13	-	-	-	-	-	-	-	-
PmpG	HLA-DRB1*01:01	1	105	119	15	Consensus(comb.lib./smm/nn)	SNCNSLLAVLPAATT	0.56	0.56	LLAVLPAAT	0.01	0.01	0.01	LLAVLPAAT	7	0.56	0.56	LAVLPAATT	11.5	3.5	3.5	-	-	-	-	-	-	-	-
PmpG	HLA-DRB3*02:02	1	204	218	15	NetMHCIIpan	NEAPIAFIANVAGVR	0.17	0.17	-	-	-	-	-	-	-	-	-	-	-	-	FIANVAGVR	24.37	0.17	0.17	-	-	-	-
PmpG	HLA-DRB3*02:02	1	241	255	15	NetMHCIIpan	PVVSFSRNTAVEFDG	0.87	0.87	-	-	-	-	-	-	-	-	-	-	-	-	FSRNTAVEF	53.47	0.87	0.87	-	-	-	-
PmpG	HLA-DRB3*02:02	1	267	281	15	NetMHCIIpan	YGNVAFLNNGKTLFL	0.99	0.99	-	-	-	-	-	-	-	-	-	-	-	-	FLNNGKTLF	57.85	0.99	0.99	-	-	-	-
PmpG	HLA-DRB3*02:02	1	274	288	15	NetMHCIIpan	NNGKTLFLNNVASPV	0.01	0.01	-	-	-	-	-	-	-	-	-	-	-	-	FLNNVASPV	9.7	0.01	0.01	-	-	-	-
PmpG	HLA-DRB1*15:01	1	331	345	15	Consensus(smm/nn/sturniolo)	SFDGEGVVFFSSNVA	0.22	0.22	-	-	-	-	GVVFFSSNV	22	0.12	0.12	VVFFSSNVA	29.7	1.8	1.8	-	-	-	-	VVFFSSNVA	6.6	0.22	0.22
PmpG	HLA-DRB3*02:02	1	334	348	15	NetMHCIIpan	GEGVVFFSSNVAAGK	0.84	0.84	-	-	-	-	-	-	-	-	-	-	-	-	FSSNVAAGK	50.4	0.84	0.84	-	-	-	-
PmpG	HLA-DRB3*02:02	1	363	377	15	NetMHCIIpan	GPVQFLGNIANDGGA	0.87	0.87	-	-	-	-	-	-	-	-	-	-	-	-	FLGNIANDG	52.67	0.87	0.87	-	-	-	-
PmpG	HLA-DRB1*03:01	1	392	406	15	Consensus(smm/nn/sturniolo)	YGDIIFDGNLKRTAK	0.94	0.94	-	-	-	-	IIFDGNLKR	26	0.06	0.06	IIFDGNLKR	28	0.94	0.94	-	-	-	-	IIFDGNLKR	4.3	4.4	4.4
PmpG	HLA-DRB3*01:01	1	436	450	15	Consensus(comb.lib./smm/nn)	KAGHQILFNDPIEMA	0.85	0.85	HQILFNDPI	0.01	0.01	0.01	ILFNDPIEM	425	5.1	5.1	LFNDPIEMA	21.1	0.85	0.85	-	-	-	-	-	-	-	-
PmpG	HLA-DRB3*02:02	1	472	486	15	NetMHCIIpan	TGDIVFANGNSTLYQ	0.87	0.87	-	-	-	-	-	-	-	-	-	-	-	-	VFANGNSTL	52.86	0.87	0.87	-	-	-	-
PmpG	HLA-DRB1*08:01	1	489	503	15	sturniolo	TIEQGRIVLREKAKL	0.16	0.16	-	-	-	-	-	-	-	-	-	-	-	-	-	-	-	-	IVLREKAKL	5.7	0.16	0.16
PmpG	HLA-DRB1*15:01	1	535	549	15	Consensus(smm/nn/sturniolo)	PAANQLITLSNLHLS	0.87	0.87	-	-	-	-	LITLSNLHL	57	0.87	0.87	LITLSNLHL	15.9	0.7	0.7	-	-	-	-	LITLSNLHL	4.7	3.6	3.6
PmpG	HLA-DRB1*07:01	1	540	554	15	Consensus(comb.lib./smm/nn)	LITLSNLHLSLSSLL	0.27	0.27	LHLSLSSLL	0.86	7.4	7.4	LITLSNLHL	8	0.12	0.12	LHLSLSSLL	5.5	0.27	0.27	-	-	-	-	-	-	-	-
PmpG	HLA-DRB1*09:01	1	540	554	15	Consensus(comb.lib./smm/nn)	LITLSNLHLSLSSLL	0.74	0.74	ITLSNLHLS	124721	56	56	LITLSNLHL	48	0.41	0.41	LHLSLSSLL	16.5	0.74	0.74	-	-	-	-	-	-	-	-
PmpG	HLA-DRB1*01:01	1	542	556	15	Consensus(comb.lib./smm/nn)	TLSNLHLSLSSLLAN	0.91	0.91	NLHLSLSSL	0.04	6.4	6.4	LHLSLSSLL	9	0.91	0.91	LHLSLSSLL	5.3	0.63	0.63	-	-	-	-	-	-	-	-
PmpG	HLA-DRB3*02:02	1	548	562	15	NetMHCIIpan	LSLSSLLANNAVTNP	0.74	0.74	-	-	-	-	-	-	-	-	-	-	-	-	LLANNAVTN	44.63	0.74	0.74	-	-	-	-
PmpG	HLA-DRB4*01:01	1	609	623	15	Consensus(comb.lib./smm/nn)	NQKIDVLKLQLGTQP	0.68	0.68	VLKLQLGTQ	0.02	2.9	2.9	IDVLKLQLG	45	0.37	0.37	KIDVLKLQL	21.7	0.68	0.68	-	-	-	-	-	-	-	-
PmpG	HLA-DRB3*02:02	1	878	892	15	NetMHCIIpan	FRSGHLMNLSVPVGV	0.71	0.71	-	-	-	-	-	-	-	-	-	-	-	-	HLMNLSVPV	43.78	0.71	0.71	-	-	-	-
PmpG	HLA-DRB1*09:01	1	945	959	15	Consensus(comb.lib./smm/nn)	VIVRGSMYASLTSNI	0.51	0.51	VRGSMYASL	0.01	0.01	0.01	RGSMYASLT	470	18	18	MYASLTSNI	14.1	0.51	0.51	-	-	-	-	-	-	-	-
PmpG	HLA-DRB1*09:01	1	970	984	15	Consensus(comb.lib./smm/nn)	RDTSRGYGLSAGSKV	0.3	0.3	YGLSAGSKV	1000000	61	61	RDTSRGYGL	39	0.3	0.3	YGLSAGSKV	7.9	0.05	0.05	-	-	-	-	-	-	-	-
PmpG	HLA-DRB1*09:01	1	972	986	15	Consensus(comb.lib./smm/nn)	TSRGYGLSAGSKVRF	0.28	0.28	LSAGSKVRF	1000000	61	61	YGLSAGSKV	37	0.28	0.28	YGLSAGSKV	5.4	0.01	0.01	-	-	-	-	-	-	-	-
PmpH	HLA-DRB3*02:02	1	184	198	15	NetMHCIIpan	NFGTVFRGNSNNNAG	0.49	0.49	-	-	-	-	-	-	-	-	-	-	-	-	FRGNSNNNA	36.07	0.49	0.49	-	-	-	-
PmpH	HLA-DRB1*13:01	1	226	240	15	sturniolo	ASCGGGVVYKGTVLF	0.46	0.46	-	-	-	-	-	-	-	-	-	-	-	-	-	-	-	-	VVYKGTVLF	5.3	0.46	0.46
PmpH	HLA-DRB1*03:01	1	310	324	15	Consensus(smm/nn/sturniolo)	LTKEFSLVADDSVVF	1	1	-	-	-	-	LTKEFSLVA	78	0.76	0.76	LVADDSVVF	59.8	2.7	2.7	-	-	-	-	LVADDSVVF	5.4	1	1
PmpH	HLA-DRB3*01:01	1	310	324	15	Consensus(comb.lib./smm/nn)	LTKEFSLVADDSVVF	0.29	0.29	FSLVADDSV	11.14	19	19	LTKEFSLVA	24	0.05	0.05	LVADDSVVF	8.9	0.29	0.29	-	-	-	-	-	-	-	-
PmpH	HLA-DRB1*04:01	1	381	395	15	Consensus(smm/nn/sturniolo)	SDGDIVFSGNMTSDR	0.78	0.78	-	-	-	-	IVFSGNMTS	327	11	11	IVFSGNMTS	32.5	0.78	0.78	-	-	-	-	IVFSGNMTS	5.5	0.14	0.14
PmpH	HLA-DRB1*04:01	1	588	602	15	Consensus(smm/nn/sturniolo)	GSLTIPFVTLSSSSA	0.93	0.93	-	-	-	-	GSLTIPFVT	23	0.03	0.03	FVTLSSSSA	35.3	0.93	0.93	-	-	-	-	FVTLSSSSA	3.7	2.2	2.2
PmpH	HLA-DRB1*01:01	1	589	603	15	Consensus(comb.lib./smm/nn)	SLTIPFVTLSSSSAS	0.68	0.68	FVTLSSSSA	0.03	6.1	6.1	FVTLSSSSA	3	0.1	0.1	FVTLSSSSA	5.4	0.68	0.68	-	-	-	-	-	-	-	-
PmpH	HLA-DRB1*08:01	1	692	706	15	sturniolo	NGLKEHYVSRDVGFV	0.61	0.61	-	-	-	-	-	-	-	-	-	-	-	-	-	-	-	-	YVSRDVGFV	4.9	0.61	0.61
PmpH	HLA-DRB3*01:01	1	803	817	15	Consensus(comb.lib./smm/nn)	HRMHTQYFNDKTQKF	0.15	0.15	YFNDKTQKF	0.01	3.9	3.9	HRMHTQYFN	25	0.06	0.06	YFNDKTQKF	6.4	0.15	0.15	-	-	-	-	-	-	-	-
PmpI	HLA-DRB1*08:01	1	48	62	15	sturniolo	GNSYCWFVSKLHITD	0.85	0.85	-	-	-	-	-	-	-	-	-	-	-	-	-	-	-	-	FVSKLHITD	4.7	0.85	0.85
PmpI	HLA-DRB3*02:02	1	99	113	15	NetMHCIIpan	QKNGQLFLRNNGSMS	0.15	0.15	-	-	-	-	-	-	-	-	-	-	-	-	FLRNNGSMS	21.64	0.15	0.15	-	-	-	-
PmpI	HLA-DRB3*02:02	1	155	169	15	NetMHCIIpan	QAQTFSLSRNVSPIS	0.77	0.77	-	-	-	-	-	-	-	-	-	-	-	-	FSLSRNVSP	47.16	0.77	0.77	-	-	-	-
PmpI	HLA-DRB3*02:02	1	247	261	15	NetMHCIIpan	AKHMVLRYNGPVSFI	0.48	0.48	-	-	-	-	-	-	-	-	-	-	-	-	LRYNGPVSF	34.89	0.48	0.48	-	-	-	-
PmpI	HLA-DRB3*02:02	1	254	268	15	NetMHCIIpan	YNGPVSFINNSAKIG	1	1	-	-	-	-	-	-	-	-	-	-	-	-	SFINNSAKI	60.37	1	1	-	-	-	-
PmpI	HLA-DRB1*08:01	1	397	411	15	sturniolo	ELKSGRLVLKDRAVL	0.25	0.25	-	-	-	-	-	-	-	-	-	-	-	-	-	-	-	-	LVLKDRAVL	5.4	0.25	0.25
PmpI	HLA-DRB1*03:01	1	399	413	15	Consensus(smm/nn/sturniolo)	KSGRLVLKDRAVLSA	0.65	0.65	-	-	-	-	VLKDRAVLS	25	0.05	0.05	VLKDRAVLS	21.1	0.65	0.65	-	-	-	-	VLKDRAVLS	4.6	3.4	3.4
PmpI	HLA-DRB3*01:01	1	511	525	15	Consensus(comb.lib./smm/nn)	LSSHFGYQGDWTFSW	0.61	0.61	YQGDWTFSW	0.06	5.9	5.9	FGYQGDWTF	35	0.16	0.16	YQGDWTFSW	14.7	0.61	0.61	-	-	-	-	-	-	-	-
PmpI	HLA-DRB3*02:02	1	529	543	15	NetMHCIIpan	DEGHSLIANWTPKNY	0.57	0.57	-	-	-	-	-	-	-	-	-	-	-	-	LIANWTPKN	38.5	0.57	0.57	-	-	-	-
PmpI	HLA-DRB1*01:01	1	624	638	15	Consensus(comb.lib./smm/nn)	DDHSFCLAAGQLLGK	0.54	0.54	SFCLAAGQL	0.02	5	5	FCLAAGQLL	6	0.38	0.38	FCLAAGQLL	5	0.54	0.54	-	-	-	-	-	-	-	-
PmpI	HLA-DRB4*01:01	1	651	665	15	Consensus(comb.lib./smm/nn)	SYIATVQAQLATSLM	0.85	0.85	TVQAQLATS	1.47	12	12	IATVQAQLA	63	0.64	0.64	YIATVQAQL	25.1	0.85	0.85	-	-	-	-	-	-	-	-
PmpI	HLA-DRB1*07:01	1	810	824	15	Consensus(comb.lib./smm/nn)	DSRAYMFRLTNQRAL	0.93	0.93	FRLTNQRAL	0.02	0.93	0.93	DSRAYMFRL	82	5.6	5.6	FRLTNQRAL	7	0.43	0.43	-	-	-	-	-	-	-	-
PmpI	HLA-DRB5*01:01	1	812	826	15	Consensus(smm/nn/sturniolo)	RAYMFRLTNQRALHR	0.97	0.97	-	-	-	-	YMFRLTNQR	26	0.97	0.97	LTNQRALHR	6.9	0.54	0.54	-	-	-	-	FRLTNQRAL	4.7	1.6	1.6

## Sheet: stats
allele	A	B	C	D	E	F	G	H	I	sum
HLA-DRB1*01:01	3	1	0	1	0	3	2	1	1	1.33333
HLA-DRB1*03:01	1	3	0	1	0	0	1	1	1	0.888889
HLA-DRB1*04:01	3	5	0	0	1	3	0	2	0	1.55556
HLA-DRB1*07:01	1	1	1	1	0	1	1	0	1	0.777778
HLA-DRB1*08:01	3	1	0	0	1	1	1	1	2	1.11111
HLA-DRB1*09:01	1	0	1	3	0	2	4	0	0	1.22222
HLA-DRB1*11:01	3	1	1	0	0	0	0	0	0	0.555556
HLA-DRB1*13:01	0	0	0	1	1	1	0	1	0	0.444444
HLA-DRB1*15:01	1	2	1	0	0	2	2	0	0	0.888889
HLA-DRB3*01:01	2	2	0	0	2	1	1	2	1	1.22222
HLA-DRB3*02:02	5	8	7	11	5	13	9	1	5	7.11111
HLA-DRB4*01:01	1	0	0	0	0	0	1	0	1	0.333333
HLA-DRB5*01:01	1	3	2	0	1	2	0	0	1	1.11111
sum	25	27	13	18	11	29	22	9	13	18.5556
not DRB3*02:02	20	19	6	7	6	16	13	8	8	11.4444
number of HLAs	12	10	6	6	6	10	9	7	8	8.22222
MHC-II epitopes in passenger domain:
allele	A	B	C	D	E	F	G	H	I	sum
HLA-DRB1*01:01	1	0	0	0	0	1	2	1	0	0.555556
HLA-DRB1*03:01	1	0	0	1	0	0	1	1	1	0.555556
HLA-DRB1*04:01	2	4	0	0	1	2	0	2	0	1.22222
HLA-DRB1*07:01	0	1	1	0	0	0	1	0	0	0.333333
HLA-DRB1*08:01	0	0	0	0	0	1	1	0	2	0.444444
HLA-DRB1*09:01	1	0	0	0	0	1	1	0	0	0.333333
HLA-DRB1*11:01	3	0	0	0	0	0	0	0	0	0.333333
HLA-DRB1*13:01	0	0	0	1	1	1	0	1	0	0.444444
HLA-DRB1*15:01	0	0	0	0	0	1	2	0	0	0.333333
HLA-DRB3*01:01	0	0	0	0	2	1	1	1	1	0.666667
HLA-DRB3*02:02	5	7	7	9	5	12	8	1	5	6.55556
HLA-DRB4*01:01	1	0	0	0	0	0	1	0	0	0.222222
HLA-DRB5*01:01	1	1	1	0	0	2	0	0	0	0.555556
sum	15	13	9	11	9	22	18	7	9	12.5556
not DRB3*02:02	10	6	2	2	4	10	10	6	4	6
number of HLAs	8	4	3	3	4	9	9	6	4	5.55556
in beta barrel:
allele	A	B	C	D	E	F	G	H	I	sum
HLA-DRB1*01:01	2	1	0	1	0	2	0	0	1	0.777778
HLA-DRB1*03:01	0	3	0	0	0	0	0	0	0	0.333333
HLA-DRB1*04:01	1	1	0	0	0	1	0	0	0	0.333333
HLA-DRB1*07:01	1	0	0	1	0	1	0	0	1	0.444444
HLA-DRB1*08:01	3	1	0	0	1	0	0	1	0	0.666667
HLA-DRB1*09:01	0	0	1	3	0	1	3	0	0	0.888889
HLA-DRB1*11:01	0	1	1	0	0	0	0	0	0	0.222222
HLA-DRB1*13:01	0	0	0	0	0	0	0	0	0	0
HLA-DRB1*15:01	1	2	1	0	0	1	0	0	0	0.555556
HLA-DRB3*01:01	2	2	0	0	0	0	0	1	0	0.555556
HLA-DRB3*02:02	0	1	0	2	0	1	1	0	0	0.555556
HLA-DRB4*01:01	0	0	0	0	0	0	0	0	1	0.111111
HLA-DRB5*01:01	0	2	1	0	1	0	0	0	1	0.555556
sum	10	14	4	7	2	7	4	2	4	6
not DRB3*02:02	10	13	4	5	2	6	3	2	4	5.44444
# HLA:	6	9	4	4	2	6	2	2	4	4.33333
