# Supplementary material for: Sequence, structure prediction, and epitope analysis of the polymorphic membrane protein family in Chlamydia trachomatis
Source: PLoS One. 2024 Jun 11;19(6):e0304525. doi: 10.1371/journal.pone.0304525 (PMC11166332; doi:10.1371/journal.pone.0304525)
Supplement: S6 Table — (XLSX) [file pone.0304525.s009.xlsx]

## Sheet: Sheet1
A	B	C	D	E	F	G	H	I
354	9	122	226	122	189	47	135	22
486	10	480	1268	123	317	748	260	215
488	11	1324	1360	126	729	790	964	616
655	78	1326	1361	672	769	793		623
732	651	1331	1363	753	809	846		664
779	653	1333	1364	918	811	847		717
	662	1430	1477	946	859	848
	1408	1432			860
	1409	1736			861
	1537				915
	1538				972
	1543
	1713
	1714
